# Supplementary material for: Machine learning reveals genetic modifiers of the immune microenvironment of cancer
Source: iScience. 2023 Aug 9;26(9):107576. doi: 10.1016/j.isci.2023.107576 (PMC10470213; doi:10.1016/j.isci.2023.107576)
Supplement: Table S1. Breast cancer susceptibility GWAS studies, related to Methods [file mmc2.xlsx]

## Sheet: Table S1. BrCa_GWAS_studies
Table S1. Breast cancer suceptibility GWAS studies.			Table S1. Summary Breast Cancer Studies
Study	Disease	Disease definition	Ancestry	N cases	N controls
BCAC - Michailidou et al (2017) Nature	Overall breast cancer risk		European	122977	105974
UK Biobank	Malignant neoplasm of breast	C50 malignant neoplasm of breast	European	15904	414331
FinnGen R7	Malignant neoplasm of breast (controls excluding all cancers)	C50, female only	European - Finnish	13178	137507
FinnGen R7	Malignant neoplasm of breast, HER2-negative (controls excluding all cancers)	C50 + non RX_HERPLUS, female only	European - Finnish	11997	137507
FinnGen R7	Malignant neoplasm of breast, HER-positive (controls excluding all cancers)	C50 + RX_HERPLUS, female only	European - Finnish	7222	137407
FinnGen R7	Malignant neoplasm of breast, HER-negative (controls excluding all cancers)	C50 + non RX_HERPLUS, female only	European - Finnish	4777	137407
