# Supplementary material for: Machine learning reveals genetic modifiers of the immune microenvironment of cancer
Source: iScience. 2023 Aug 9;26(9):107576. doi: 10.1016/j.isci.2023.107576 (PMC10470213; doi:10.1016/j.isci.2023.107576)
Supplement: Table S2. Human Breast Cancer GWAS candidate genes, related to Figure 1 [file mmc3.xlsx]

## Sheet: Table S2. BrCa_GWAS_candidates
Table S2. Human BrCa GWAS candidate genes
ensembl symbol	MGI symbol	Approved name	Locus type	Approved Symbol HGNC	Gene symbol (harmonized)	Ensembl gene ID	Chromosome location	Gene CHR	Gene Start POS	Gene End POS	Breast Cancer Risk Locus #	Breast Cancer Risk Locus CHR (hg19)	Breast Cancer Risk Locus Start POS (hg19)	Breast Cancer Risk Locus End POS (hg19)	Breast Cancer Risk Locus unique ID (hg19)	Top Lead SNP	Lead SNP p-value	Lead SNP beta	nLeadSNPs	Lead independent significant SNPS	GWAS_1	GWAS_2	GWAS_3	GWAS_4	GWAS_5	GWAS_6	# GWAS sources	Locus of interest	upset plot list?
PGD	Pgd	phosphogluconate dehydrogenase	gene with protein product		PGD	ENSG00000142657	1p36.22	1	10458649	10480201	1	1	10485235	10641803	1:10485235-10641803	rs2506889	2.382e-20	-0.0615	1	rs2506889	Michailidou						1	Y	PGD
PTPN22	Ptpn22	protein tyrosine phosphatase non-receptor type 22	gene with protein product		PTPN22	ENSG00000134242	1p13.2	1	114356433	114414381	7	1	114075796	114451386	1:114075796-114451386	rs7513707	1.696e-11	0.0554	1	rs7513707	Michailidou						1	Y	PTPN22
SOX13	Sox13	SRY-box transcription factor 13	gene with protein product		SOX13	ENSG00000143842	1q32.1	1	204042243	204096863	14	1	203764338	203948743	1:203764338-203948743	rs59867004	1.4e-10	0.0446	1	rs59867004	Michailidou						1	Y	SOX13
TLR1	Tlr1	toll like receptor 1	gene with protein product		TLR1	ENSG00000174125	4p14	4	38792298	38858438	40	4	38753198	38906951	4:38753198-38906951	rs6815814	6.131e-13	0.052	1	rs6815814	Michailidou						1	Y	TLR1
LSP1	Lsp1	lymphocyte specific protein 1	gene with protein product		LSP1	ENSG00000130592	11p15.5	11	1874200	1913497	102	11	1871813	2039274	11:1871813-2039274	rs1973765	9.705e-38	-0.0817	3	rs1973765;rs491040;rs11042194	Michailidou	UKBB_C50	FG_C3_BREAST_EXALLC			FG_C3_BREAST_HER2_NEG	4	Y	LSP1
PRKCB	Prkcb	protein kinase C beta	gene with protein product		PRKCB	ENSG00000166501	16p12.2-p12.1	16	23847322	24231932	123	16	23566830	25755887	16:23566830-25755887	rs144361948	2.64911e-12	1.35563	2	rs144361948;rs572135788			FG_C3_BREAST_EXALLC	FG_C3_BREAST_HER_NEG		FG_C3_BREAST_HER2_NEG	3	Y	PRKCB
LRRC25	Lrrc25	leucine rich repeat containing 25	gene with protein product		LRRC25	ENSG00000175489	19p13.11	19	18501954	18508427	142	19	18510412	18652844	19:18510412-18652844	rs7258465	2.789e-28	-0.0725	1	rs7258465	Michailidou						1	Y	LRRC25
CEBPB	Cebpb	CCAAT enhancer binding protein beta	gene with protein product		CEBPB	ENSG00000172216	20q13.13	20	48807376	48809212	147	20	48939076	48983059	20:48939076-48983059	rs6122906	2.447e-10	0.0507	1	rs6122906	Michailidou						1	Y	CEBPB
EP300	Ep300	E1A binding protein p300	gene with protein product		EP300	ENSG00000100393	22q13.2	22	41487790	41576081	154	22	40064007	42287203	22:40064007-42287203	rs66987842	2.555e-35	0.1233	7	rs575726158;rs201257134;rs66987842;rs35542557;rs577125107;rs76465636;rs73161324	Michailidou						1	Y	EP300
GRAP2	Grap2	GRB2 related adaptor protein 2	gene with protein product		GRAP2	ENSG00000100351	22q13.1	22	40297086	40369725	154	22	40064007	42287203	22:40064007-42287203	rs66987842	2.555e-35	0.1233	7	rs575726158;rs201257134;rs66987842;rs35542557;rs577125107;rs76465636;rs73161324	Michailidou						1	Y	GRAP2
CASZ1	No ortholog	castor zinc finger 1	gene with protein product		CASZ1	ENSG00000130940	1p36.22	1	10696661	10856707	1	1	10485235	10641803	1:10485235-10641803	rs2506889	2.382e-20	-0.0615	7	rs2480781;rs2506889;rs34612970;rs10864460;rs6569648;rs9402214;rs12190724	Michailidou						1		CASZ1
APITD1	No ortholog	centromere protein S	gene with protein product	CENPS	CENPS	ENSG00000175279	1p36.22	1	10490159	10512210	1	1	10485235	10641803	1:10485235-10641803	rs2506889	2.382e-20	-0.0615	1	rs2506889	Michailidou						1		CENPS
APITD1-CORT	No ortholog	CENPS-CORT readthrough	readthrough	CENPS-CORT	CENPS-CORT	ENSG00000251503	1p36.22	1	10490159	10512210	1	1	10485235	10641803	1:10485235-10641803	rs2506889	2.382e-20	-0.0615	1	rs2506889	Michailidou						1		CENPS-CORT
CLSTN1	Clstn1	calsyntenin 1	gene with protein product		CLSTN1	ENSG00000171603	1p36.22	1	9789084	9884584	1	1	10485235	10641803	1:10485235-10641803	rs2506889	2.382e-20	-0.0615	1	rs2506889	Michailidou						1		CLSTN1
CORT	Cort	cortistatin	gene with protein product		CORT	ENSG00000241563	1p36.22	1	10509776	10511959	1	1	10485235	10641803	1:10485235-10641803	rs2506889	2.382e-20	-0.0615	1	rs2506889	Michailidou						1		CORT
CTNNBIP1	Ctnnbip1	catenin beta interacting protein 1	gene with protein product		CTNNBIP1	ENSG00000178585	1p36.22	1	9908334	9970394	1	1	10485235	10641803	1:10485235-10641803	rs2506889	2.382e-20	-0.0615	1	rs2506889	Michailidou						1		CTNNBIP1
DFFA	Dffa	DNA fragmentation factor subunit alpha	gene with protein product		DFFA	ENSG00000160049	1p36.22	1	10516579	10532583	1	1	10485235	10641803	1:10485235-10641803	rs2506889	2.382e-20	-0.0615	1	rs2506889	Michailidou						1		DFFA
KIF1B	Kif1b	kinesin family member 1B	gene with protein product		KIF1B	ENSG00000054523	1p36.22	1	10270863	10441661	1	1	10485235	10641803	1:10485235-10641803	rs2506889	2.382e-20	-0.0615	1	rs2506889	Michailidou						1		KIF1B
LZIC	Lzic	leucine zipper and CTNNBIP1 domain containing	gene with protein product		LZIC	ENSG00000162441	1p36.22	1	9982173	10003465	1	1	10485235	10641803	1:10485235-10641803	rs2506889	2.382e-20	-0.0615	1	rs2506889	Michailidou						1		LZIC
PEX14	Pex14	peroxisomal biogenesis factor 14	gene with protein product		PEX14	ENSG00000142655	1p36.22	1	10532345	10690815	1	1	10485235	10641803	1:10485235-10641803	rs2506889	2.382e-20	-0.0615	1	rs2506889	Michailidou						1		PEX14
RBP7	Rbp7	retinol binding protein 7	gene with protein product		RBP7	ENSG00000162444	1p36.22	1	10057264	10076078	1	1	10485235	10641803	1:10485235-10641803	rs2506889	2.382e-20	-0.0615	1	rs2506889	Michailidou						1		RBP7
RN7SL731P	No ortholog	RNA, 7SL, cytoplasmic 731, pseudogene	pseudogene		RN7SL731P	ENSG00000264501	1p36.22	1	10366523	10366813	1	1	10485235	10641803	1:10485235-10641803	rs2506889	2.382e-20	-0.0615	1	rs2506889	Michailidou						1		RN7SL731P
TMEM201	Tmem201	transmembrane protein 201	gene with protein product		TMEM201	ENSG00000188807	1p36.22	1	9648932	9674935	1	1	10485235	10641803	1:10485235-10641803	rs2506889	2.382e-20	-0.0615	1	rs2506889	Michailidou						1		TMEM201
UBE4B	Ube4b	ubiquitination factor E4B	gene with protein product		UBE4B	ENSG00000130939	1p36.22	1	10092890	10241297	1	1	10485235	10641803	1:10485235-10641803	rs2506889	2.382e-20	-0.0615	1	rs2506889	Michailidou						1		UBE4B
KLHDC7A	Klhdc7a	kelch domain containing 7A	gene with protein product		KLHDC7A	ENSG00000179023	1p36.13	1	18807424	18812478	2	1	18791128	18812478	1:18791128-18812478	rs2992756	1.604e-15	-0.0506	1	rs2992756	Michailidou						1		KLHDC7A
CITED4	Cited4	Cbp/p300 interacting transactivator with Glu/Asp rich carboxy-terminal domain 4	gene with protein product		CITED4	ENSG00000179862	1p34.2	1	41326729	41328018	3	1	41380440	41388821	1:41380440-41388821	rs4233486	9.085e-09	0.0396	1	rs4233486	Michailidou						1		CITED4
HIVEP3	Hivep3	HIVEP zinc finger 3	gene with protein product		HIVEP3	ENSG00000127124	1p34.2	1	41972036	42501596	4	1	41997764	42286930	1:41997764-42286930	rs79724016	3.862e-08	-0.0975	1	rs79724016	Michailidou						1		HIVEP3
AKR1A1	Akr1a1	aldo-keto reductase family 1 member A1	gene with protein product		AKR1A1	ENSG00000117448	1p34.1	1	46016215	46035721	5	1	46253011	46609113	1:46253011-46609113	rs1707302	2.948e-08	0.0364	1	rs1707302	Michailidou						1		AKR1A1
CCDC163P	No ortholog	coiled-coil domain containing 163	gene with protein product	CCDC163	CCDC163	ENSG00000280670	1p34.1	1	45959538	45965751	5	1	46253011	46609113	1:46253011-46609113	rs1707302	2.948e-08	0.0364	1	rs1707302	Michailidou						1		CCDC163
CCDC17	Ccdc17	coiled-coil domain containing 17	gene with protein product		CCDC17	ENSG00000159588	1p34.1	1	46085716	46089729	5	1	46253011	46609113	1:46253011-46609113	rs1707302	2.948e-08	0.0364	1	rs1707302	Michailidou						1		CCDC17
FAAH	Faah	fatty acid amide hydrolase	gene with protein product		FAAH	ENSG00000117480	1p33	1	46859937	46879520	5	1	46253011	46609113	1:46253011-46609113	rs1707302	2.948e-08	0.0364	2	rs1707302;rs7971	Michailidou						1		FAAH
GPBP1L1	Gpbp1l1	GC-rich promoter binding protein 1 like 1	gene with protein product		GPBP1L1	ENSG00000159592	1p34.1	1	46092976	46153785	5	1	46253011	46609113	1:46253011-46609113	rs1707302	2.948e-08	0.0364	1	rs1707302	Michailidou						1		GPBP1L1
IPP	Ipp	intracisternal A particle-promoted polypeptide	gene with protein product		IPP	ENSG00000197429	1p34.1	1	46159996	46216322	5	1	46253011	46609113	1:46253011-46609113	rs1707302	2.948e-08	0.0364	1	rs1707302	Michailidou						1		IPP
RP4-533D7.5	No ortholog	#N/A	#N/A	#N/A	LOC101929626	#N/A	1p34.1	1	46600203	46604753	5	1	46253011	46609113	1:46253011-46609113	rs1707302	2.948e-08	0.0364	1	rs1707302	Michailidou						1		LOC101929626
LRRC41	Lrrc41	leucine rich repeat containing 41	gene with protein product		LRRC41	ENSG00000132128	1p34.1-p33	1	46726868	46769280	5	1	46253011	46609113	1:46253011-46609113	rs1707302	2.948e-08	0.0364	1	rs1707302	Michailidou						1		LRRC41
LURAP1	Lurap1	leucine rich adaptor protein 1	gene with protein product		LURAP1	ENSG00000171357	1p34.1	1	46669006	46686933	5	1	46253011	46609113	1:46253011-46609113	rs1707302	2.948e-08	0.0364	1	rs1707302	Michailidou						1		LURAP1
MAST2	Mast2	microtubule associated serine/threonine kinase 2	gene with protein product		MAST2	ENSG00000086015	1p34.1	1	46252659	46501796	5	1	46253011	46609113	1:46253011-46609113	rs1707302	2.948e-08	0.0364	1	rs1707302	Michailidou						1		MAST2
MKNK1	Mknk1	MAPK interacting serine/threonine kinase 1	gene with protein product		MKNK1	ENSG00000079277	1p33	1	47023090	47082515	5	1	46253011	46609113	1:46253011-46609113	rs1707302	2.948e-08	0.0364	1	rs1707302	Michailidou						1		MKNK1
MKNK1-AS1	No ortholog	MKNK1 antisense RNA 1	RNA, long non-coding		MKNK1-AS1	ENSG00000269956	1p33	1	47004368	47035927	5	1	46253011	46609113	1:46253011-46609113	rs1707302	2.948e-08	0.0364	1	rs1707302	Michailidou						1		MKNK1-AS1
MMACHC	Mmachc	metabolism of cobalamin associated C	gene with protein product		MMACHC	ENSG00000132763	1p34.1	1	45965725	45976739	5	1	46253011	46609113	1:46253011-46609113	rs1707302	2.948e-08	0.0364	1	rs1707302	Michailidou						1		MMACHC
MOB3C	Mob3c	MOB kinase activator 3C	gene with protein product		MOB3C	ENSG00000142961	1p33	1	47073387	47082563	5	1	46253011	46609113	1:46253011-46609113	rs1707302	2.948e-08	0.0364	1	rs1707302	Michailidou						1		MOB3C
MUTYH	Mutyh	mutY DNA glycosylase	gene with protein product		MUTYH	ENSG00000132781	1p34.1	1	45794835	45806142	5	1	46253011	46609113	1:46253011-46609113	rs1707302	2.948e-08	0.0364	1	rs1707302	Michailidou						1		MUTYH
NASP	Nasp	nuclear autoantigenic sperm protein	gene with protein product		NASP	ENSG00000132780	1p34.1	1	46049518	46084566	5	1	46253011	46609113	1:46253011-46609113	rs1707302	2.948e-08	0.0364	1	rs1707302	Michailidou						1		NASP
NSUN4	No ortholog	NOP2/Sun RNA methyltransferase 4	gene with protein product		NSUN4	ENSG00000117481	1p33	1	46805849	46830824	5	1	46253011	46609113	1:46253011-46609113	rs1707302	2.948e-08	0.0364	1	rs1707302	Michailidou						1		NSUN4
PIK3R3	Pik3r3	phosphoinositide-3-kinase regulatory subunit 3	gene with protein product		PIK3R3	ENSG00000117461	1p34.1	1	46505812	46642160	5	1	46253011	46609113	1:46253011-46609113	rs1707302	2.948e-08	0.0364	1	rs1707302	Michailidou						1		PIK3R3
POMGNT1	Pomgnt1	protein O-linked mannose N-acetylglucosaminyltransferase 1 (beta 1,2-)	gene with protein product		POMGNT1	ENSG00000085998	1p34.1	1	46654354	46685977	5	1	46253011	46609113	1:46253011-46609113	rs1707302	2.948e-08	0.0364	1	rs1707302	Michailidou						1		POMGNT1
PRDX1	Prdx1	peroxiredoxin 1	gene with protein product		PRDX1	ENSG00000117450	1p34.1	1	45976708	45988719	5	1	46253011	46609113	1:46253011-46609113	rs1707302	2.948e-08	0.0364	1	rs1707302	Michailidou						1		PRDX1
TESK2	Tesk2	testis associated actin remodelling kinase 2	gene with protein product		TESK2	ENSG00000070759	1p34.1	1	45809555	45956872	5	1	46253011	46609113	1:46253011-46609113	rs1707302	2.948e-08	0.0364	1	rs1707302	Michailidou						1		TESK2
TMA16P2	No ortholog	translation machinery associated 16 homolog pseudogene 2	pseudogene		TMA16P2	ENSG00000232467	1p34.1	1	46312666	46313266	5	1	46253011	46609113	1:46253011-46609113	rs1707302	2.948e-08	0.0364	1	rs1707302	Michailidou						1		TMA16P2
UQCRH	Uqcrh	ubiquinol-cytochrome c reductase hinge protein	gene with protein product		UQCRH	ENSG00000173660	1p33	1	46769303	46782448	5	1	46253011	46609113	1:46253011-46609113	rs1707302	2.948e-08	0.0364	1	rs1707302	Michailidou						1		UQCRH
UROD	Urod	uroporphyrinogen decarboxylase	gene with protein product		UROD	ENSG00000126088	1p34.1	1	45477819	45481247	5	1	46253011	46609113	1:46253011-46609113	rs1707302	2.948e-08	0.0364	1	rs1707302	Michailidou						1		UROD
ZSWIM5	Zswim5	zinc finger SWIM-type containing 5	gene with protein product		ZSWIM5	ENSG00000162415	1p34.1	1	45482071	45771881	5	1	46253011	46609113	1:46253011-46609113	rs1707302	2.948e-08	0.0364	1	rs1707302	Michailidou						1		ZSWIM5
CDKN2C	Cdkn2c	cyclin dependent kinase inhibitor 2C	gene with protein product		CDKN2C	ENSG00000123080	1p32.3	1	51426417	51440305	6	1	50828316	51480258	1:50828316-51480258	rs56168262	1.709e-08	0.0372	1	rs56168262	Michailidou						1		CDKN2C
DMRTA2	Dmrta2	DMRT like family A2	gene with protein product		DMRTA2	ENSG00000142700	1p32.3	1	50883222	50889172	6	1	50828316	51480258	1:50828316-51480258	rs56168262	1.709e-08	0.0372	1	rs56168262	Michailidou						1		DMRTA2
EPS15	Eps15	epidermal growth factor receptor pathway substrate 15	gene with protein product		EPS15	ENSG00000085832	1p32.3	1	51819935	51985000	6	1	50828316	51480258	1:50828316-51480258	rs56168262	1.709e-08	0.0372	1	rs56168262	Michailidou						1		EPS15
FAF1	Faf1	Fas associated factor 1	gene with protein product		FAF1	ENSG00000185104	1p32.3	1	50905150	51425935	6	1	50828316	51480258	1:50828316-51480258	rs56168262	1.709e-08	0.0372	1	rs56168262	Michailidou						1		FAF1
FCF1P6	No ortholog	FCF1 pseudogene 6	pseudogene		FCF1P6	ENSG00000225671	1p32.3	1	50871102	50871696	6	1	50828316	51480258	1:50828316-51480258	rs56168262	1.709e-08	0.0372	1	rs56168262	Michailidou						1		FCF1P6
HMGB1P45	No ortholog	high mobility group box 1 pseudogene 45	pseudogene		HMGB1P45	ENSG00000229316	1p32.3	1	50864497	50865445	6	1	50828316	51480258	1:50828316-51480258	rs56168262	1.709e-08	0.0372	1	rs56168262	Michailidou						1		HMGB1P45
MRPS6P2	No ortholog	mitochondrial ribosomal protein S6 pseudogene 2	pseudogene		MRPS6P2	ENSG00000237130	1p32.3	1	51312140	51312509	6	1	50828316	51480258	1:50828316-51480258	rs56168262	1.709e-08	0.0372	1	rs56168262	Michailidou						1		MRPS6P2
PHBP12	No ortholog	prohibitin pseudogene 12	pseudogene		PHBP12	ENSG00000230585	1p32.3	1	51246012	51246822	6	1	50828316	51480258	1:50828316-51480258	rs56168262	1.709e-08	0.0372	1	rs56168262	Michailidou						1		PHBP12
RNU6-1026P	No ortholog	RNA, U6 small nuclear 1026, pseudogene	pseudogene		RNU6-1026P	ENSG00000207194	1p32.3	1	51048076	51048183	6	1	50828316	51480258	1:50828316-51480258	rs56168262	1.709e-08	0.0372	1	rs56168262	Michailidou						1		RNU6-1026P
AP4B1	Ap4b1	adaptor related protein complex 4 subunit beta 1	gene with protein product		AP4B1	ENSG00000134262	1p13.2	1	114437370	114447823	7	1	114075796	114451386	1:114075796-114451386	rs7513707	1.696e-11	0.0554	1	rs7513707	Michailidou						1		AP4B1
AP4B1-AS1	No ortholog	AP4B1 antisense RNA 1	RNA, long non-coding		AP4B1-AS1	ENSG00000226167	1p13.2	1	114399257	114443859	7	1	114075796	114451386	1:114075796-114451386	rs7513707	1.696e-11	0.0554	1	rs7513707	Michailidou						1		AP4B1-AS1
BCL2L15	Bcl2l15	BCL2 like 15	gene with protein product		BCL2L15	ENSG00000188761	1p13.2	1	114420790	114430169	7	1	114075796	114451386	1:114075796-114451386	rs7513707	1.696e-11	0.0554	1	rs7513707	Michailidou						1		BCL2L15
DCLRE1B	Dclre1b	DNA cross-link repair 1B	gene with protein product		DCLRE1B	ENSG00000118655	1p13.2	1	114447763	114456708	7	1	114075796	114451386	1:114075796-114451386	rs7513707	1.696e-11	0.0554	1	rs7513707	Michailidou						1		DCLRE1B
MAGI3	Magi3	membrane associated guanylate kinase, WW and PDZ domain containing 3	gene with protein product		MAGI3	ENSG00000081026	1p13.2	1	113933371	114228545	7	1	114075796	114451386	1:114075796-114451386	rs7513707	1.696e-11	0.0554	1	rs7513707	Michailidou						1		MAGI3
MTND5P20	No ortholog	MT-ND5 pseudogene 20	pseudogene		MTND5P20	ENSG00000238256	1p13.2	1	114119379	114119521	7	1	114075796	114451386	1:114075796-114451386	rs7513707	1.696e-11	0.0554	1	rs7513707	Michailidou						1		MTND5P20
OLFML3	Olfml3	olfactomedin like 3	gene with protein product		OLFML3	ENSG00000116774	1p13.2	1	114522063	114524876	7	1	114075796	114451386	1:114075796-114451386	rs7513707	1.696e-11	0.0554	1	rs7513707	Michailidou						1		OLFML3
PHTF1	Phtf1	putative homeodomain transcription factor 1	gene with protein product		PHTF1	ENSG00000116793	1p13.2	1	114239453	114302111	7	1	114075796	114451386	1:114075796-114451386	rs7513707	1.696e-11	0.0554	1	rs7513707	Michailidou						1		PHTF1
RSBN1	Rsbn1	round spermatid basic protein 1	gene with protein product		RSBN1	ENSG00000081019	1p13.2	1	114304454	114355098	7	1	114075796	114451386	1:114075796-114451386	rs7513707	1.696e-11	0.0554	1	rs7513707	Michailidou						1		RSBN1
AL157902.3	No ortholog	#N/A	#N/A	#N/A	LOC100996263	#N/A	1p12	1	118139454	118148392	8	1	118140342	118272858	1:118140342-118272858	rs7529522	1.734e-10	0.0478	1	rs7529522	Michailidou						1		LOC100996263
MAN1A2	Man1a2	mannosidase alpha class 1A member 2	gene with protein product		MAN1A2	ENSG00000198162	1p12	1	117910071	118071494	8	1	118140342	118272858	1:118140342-118272858	rs7529522	1.734e-10	0.0478	1	rs7529522	Michailidou						1		MAN1A2
SNORA40	No ortholog	small nucleolar RNA, H/ACA box 40	RNA, small nucleolar		SNORA40	ENSG00000212266	1p12	1	118231243	118231364	8	1	118140342	118272858	1:118140342-118272858	rs7529522	1.734e-10	0.0478	1	rs7529522	Michailidou						1		SNORA40
SPAG17	Spag17	sperm associated antigen 17	gene with protein product		SPAG17	ENSG00000155761	1p12	1	118496484	118727846	8	1	118140342	118272858	1:118140342-118272858	rs7529522	1.734e-10	0.0478	1	rs7529522	Michailidou						1		SPAG17
FAM46C	No ortholog	terminal nucleotidyltransferase 5C	gene with protein product	TENT5C	TENT5C	ENSG00000183508	1p12	1	118148556	118170994	8	1	118140342	118272858	1:118140342-118272858	rs7529522	1.734e-10	0.0478	1	rs7529522	Michailidou						1		TENT5C
EMBP1	No ortholog	embigin pseudogene 1	pseudogene		EMBP1	ENSG00000231752	1p11.2	1	121261143	121310591	9	1	119966804	121484260	1:119966804-121484260	rs11249433	1.76e-52	0.0988	39	rs115761444;rs587763463;rs149691141;rs115532124;rs75298061;rs587608711;rs143197652;rs11249358;rs145857846;rs587674920;rs371978390;rs201770099;rs11249433;rs557048200;rs552975747;rs557907166;rs4353120;rs150541037;rs587671070;rs79630671;rs374042556;rs369085259;rs61806332;rs200026836;rs587650467;rs61805660;1:121386302:A:C;rs59691410;rs28819201;rs372709147;rs57371466;rs28863899;rs61805555;rs552289616;…	Michailidou	UKBB_C50					2		EMBP1
FAM72B	No ortholog	family with sequence similarity 72 member B	gene with protein product		FAM72B	ENSG00000188610	1p11.2	1	120837756	120855681	9	1	119966804	121484260	1:119966804-121484260	rs11249433	1.76e-52	0.0988	39	rs115761444;rs587763463;rs149691141;rs115532124;rs75298061;rs587608711;rs143197652;rs11249358;rs145857846;rs587674920;rs371978390;rs201770099;rs11249433;rs557048200;rs552975747;rs557907166;rs4353120;rs150541037;rs587671070;rs79630671;rs374042556;rs369085259;rs61806332;rs200026836;rs587650467;rs61805660;1:121386302:A:C;rs59691410;rs28819201;rs372709147;rs57371466;rs28863899;rs61805555;rs552289616;…	Michailidou	UKBB_C50					2		FAM72B
FCGR1B	No ortholog	Fc fragment of IgG receptor Ib	gene with protein product		FCGR1B	ENSG00000198019	1p11.2	1	120926979	120935937	9	1	119966804	121484260	1:119966804-121484260	rs11249433	1.76e-52	0.0988	39	rs115761444;rs587763463;rs149691141;rs115532124;rs75298061;rs587608711;rs143197652;rs11249358;rs145857846;rs587674920;rs371978390;rs201770099;rs11249433;rs557048200;rs552975747;rs557907166;rs4353120;rs150541037;rs587671070;rs79630671;rs374042556;rs369085259;rs61806332;rs200026836;rs587650467;rs61805660;1:121386302:A:C;rs59691410;rs28819201;rs372709147;rs57371466;rs28863899;rs61805555;rs552289616;…	Michailidou						1		FCGR1B
HIST2H2BA	No ortholog	H2B histone pseudogene 1	pseudogene	H2BP1	H2BP1	ENSG00000223345	1p11.2	1	120906028	120915073	9	1	119966804	121484260	1:119966804-121484260	rs11249433	1.76e-52	0.0988	39	rs115761444;rs587763463;rs149691141;rs115532124;rs75298061;rs587608711;rs143197652;rs11249358;rs145857846;rs587674920;rs371978390;rs201770099;rs11249433;rs557048200;rs552975747;rs557907166;rs4353120;rs150541037;rs587671070;rs79630671;rs374042556;rs369085259;rs61806332;rs200026836;rs587650467;rs61805660;1:121386302:A:C;rs59691410;rs28819201;rs372709147;rs57371466;rs28863899;rs61805555;rs552289616;…	Michailidou	UKBB_C50					2		H2BP1
HIST2H3DP1	No ortholog	H3 histone pseudogene 4	pseudogene	H3P4	H3P4	ENSG00000213244	1p11.2	1	120904675	120905090	9	1	119966804	121484260	1:119966804-121484260	rs11249433	1.76e-52	0.0988	39	rs115761444;rs587763463;rs149691141;rs115532124;rs75298061;rs587608711;rs143197652;rs11249358;rs145857846;rs587674920;rs371978390;rs201770099;rs11249433;rs557048200;rs552975747;rs557907166;rs4353120;rs150541037;rs587671070;rs79630671;rs374042556;rs369085259;rs61806332;rs200026836;rs587650467;rs61805660;1:121386302:A:C;rs59691410;rs28819201;rs372709147;rs57371466;rs28863899;rs61805555;rs552289616;…	Michailidou	UKBB_C50					2		H3P4
HSD3B2	Hsd3b2	hydroxy-delta-5-steroid dehydrogenase, 3 beta- and steroid delta-isomerase 2	gene with protein product		HSD3B2	ENSG00000203859	1p12	1	119957554	119965658	9	1	119966804	121484260	1:119966804-121484260	rs11249433	1.76e-52	0.0988	39	rs115761444;rs587763463;rs149691141;rs115532124;rs75298061;rs587608711;rs143197652;rs11249358;rs145857846;rs587674920;rs371978390;rs201770099;rs11249433;rs557048200;rs552975747;rs557907166;rs4353120;rs150541037;rs587671070;rs79630671;rs374042556;rs369085259;rs61806332;rs200026836;rs587650467;rs61805660;1:121386302:A:C;rs59691410;rs28819201;rs372709147;rs57371466;rs28863899;rs61805555;rs552289616;…	Michailidou						1		HSD3B2
LINC00623	No ortholog	long intergenic non-protein coding RNA 623	RNA, long non-coding		LINC00623	ENSG00000226067	1p11.2	1	144275918	144341756	9	1	119966804	121484260	1:119966804-121484260	rs11249433	1.76e-52	0.0988	39	rs115761444;rs587763463;rs149691141;rs115532124;rs75298061;rs587608711;rs143197652;rs11249358;rs145857846;rs587674920;rs371978390;rs201770099;rs11249433;rs557048200;rs552975747;rs557907166;rs4353120;rs150541037;rs587671070;rs79630671;rs374042556;rs369085259;rs61806332;rs200026836;rs587650467;rs61805660;1:121386302:A:C;rs59691410;rs28819201;rs372709147;rs57371466;rs28863899;rs61805555;rs552289616;…	Michailidou	UKBB_C50					2		LINC00623
LINC00869	No ortholog	long intergenic non-protein coding RNA 869	RNA, long non-coding		LINC00869	ENSG00000277147	1q21.2	1	149284645	149286975	9	1	119966804	121484260	1:119966804-121484260	rs11249433	1.76e-52	0.0988	39	rs115761444;rs587763463;rs149691141;rs115532124;rs75298061;rs587608711;rs143197652;rs11249358;rs145857846;rs587674920;rs371978390;rs201770099;rs11249433;rs557048200;rs552975747;rs557907166;rs4353120;rs150541037;rs587671070;rs79630671;rs374042556;rs369085259;rs61806332;rs200026836;rs587650467;rs61805660;1:121386302:A:C;rs59691410;rs28819201;rs372709147;rs57371466;rs28863899;rs61805555;rs552289616;…	Michailidou	UKBB_C50					2		LINC00869
NOTCH2	Notch2	notch receptor 2	gene with protein product		NOTCH2	ENSG00000134250	1p12	1	120454176	120612240	9	1	119966804	121484260	1:119966804-121484260	rs11249433	1.76e-52	0.0988	39	rs115761444;rs587763463;rs149691141;rs115532124;rs75298061;rs587608711;rs143197652;rs11249358;rs145857846;rs587674920;rs371978390;rs201770099;rs11249433;rs557048200;rs552975747;rs557907166;rs4353120;rs150541037;rs587671070;rs79630671;rs374042556;rs369085259;rs61806332;rs200026836;rs587650467;rs61805660;1:121386302:A:C;rs59691410;rs28819201;rs372709147;rs57371466;rs28863899;rs61805555;rs552289616;…	Michailidou						1		NOTCH2
PDE4DIP	Pde4dip	phosphodiesterase 4D interacting protein	gene with protein product		PDE4DIP	ENSG00000178104	1q21.2	1	144836157	145076186	9	1	119966804	121484260	1:119966804-121484260	rs11249433	1.76e-52	0.0988	39	rs115761444;rs587763463;rs149691141;rs115532124;rs75298061;rs587608711;rs143197652;rs11249358;rs145857846;rs587674920;rs371978390;rs201770099;rs11249433;rs557048200;rs552975747;rs557907166;rs4353120;rs150541037;rs587671070;rs79630671;rs374042556;rs369085259;rs61806332;rs200026836;rs587650467;rs61805660;1:121386302:A:C;rs59691410;rs28819201;rs372709147;rs57371466;rs28863899;rs61805555;rs552289616;…	Michailidou	UKBB_C50					2		PDE4DIP
PHGDH	Phgdh	phosphoglycerate dehydrogenase	gene with protein product		PHGDH	ENSG00000092621	1p12	1	120202421	120286838	9	1	119966804	121484260	1:119966804-121484260	rs11249433	1.76e-52	0.0988	39	rs115761444;rs587763463;rs149691141;rs115532124;rs75298061;rs587608711;rs143197652;rs11249358;rs145857846;rs587674920;rs371978390;rs201770099;rs11249433;rs557048200;rs552975747;rs557907166;rs4353120;rs150541037;rs587671070;rs79630671;rs374042556;rs369085259;rs61806332;rs200026836;rs587650467;rs61805660;1:121386302:A:C;rs59691410;rs28819201;rs372709147;rs57371466;rs28863899;rs61805555;rs552289616;…	Michailidou	UKBB_C50					2		PHGDH
REG4	Reg4	regenerating family member 4	gene with protein product		REG4	ENSG00000134193	1p12	1	120336641	120354283	9	1	119966804	121484260	1:119966804-121484260	rs11249433	1.76e-52	0.0988	39	rs115761444;rs587763463;rs149691141;rs115532124;rs75298061;rs587608711;rs143197652;rs11249358;rs145857846;rs587674920;rs371978390;rs201770099;rs11249433;rs557048200;rs552975747;rs557907166;rs4353120;rs150541037;rs587671070;rs79630671;rs374042556;rs369085259;rs61806332;rs200026836;rs587650467;rs61805660;1:121386302:A:C;rs59691410;rs28819201;rs372709147;rs57371466;rs28863899;rs61805555;rs552289616;…	Michailidou	UKBB_C50					2		REG4
RNU6-465P	No ortholog	RNA, U6 small nuclear 465, pseudogene	pseudogene		RNU6-465P	ENSG00000207149	1p11.2	1	120669562	120669662	9	1	119966804	121484260	1:119966804-121484260	rs11249433	1.76e-52	0.0988	39	rs115761444;rs587763463;rs149691141;rs115532124;rs75298061;rs587608711;rs143197652;rs11249358;rs145857846;rs587674920;rs371978390;rs201770099;rs11249433;rs557048200;rs552975747;rs557907166;rs4353120;rs150541037;rs587671070;rs79630671;rs374042556;rs369085259;rs61806332;rs200026836;rs587650467;rs61805660;1:121386302:A:C;rs59691410;rs28819201;rs372709147;rs57371466;rs28863899;rs61805555;rs552289616;…	Michailidou						1		RNU6-465P
RP11-343N15.1	No ortholog	SRGAP2 antisense RNA 1	RNA, long non-coding		SRGAP2-AS1	ENSG00000230806	1p11.2	1	121102017	121140666	9	1	119966804	121484260	1:119966804-121484260	rs11249433	1.76e-52	0.0988	39	rs115761444;rs587763463;rs149691141;rs115532124;rs75298061;rs587608711;rs143197652;rs11249358;rs145857846;rs587674920;rs371978390;rs201770099;rs11249433;rs557048200;rs552975747;rs557907166;rs4353120;rs150541037;rs587671070;rs79630671;rs374042556;rs369085259;rs61806332;rs200026836;rs587650467;rs61805660;1:121386302:A:C;rs59691410;rs28819201;rs372709147;rs57371466;rs28863899;rs61805555;rs552289616;…	Michailidou						1		SRGAP2-AS1
SRGAP2C	No ortholog	SLIT-ROBO Rho GTPase activating protein 2C	gene with protein product		SRGAP2C	ENSG00000171943	1p11.2	1	121107124	121129949	9	1	119966804	121484260	1:119966804-121484260	rs11249433	1.76e-52	0.0988	39	rs115761444;rs587763463;rs149691141;rs115532124;rs75298061;rs587608711;rs143197652;rs11249358;rs145857846;rs587674920;rs371978390;rs201770099;rs11249433;rs557048200;rs552975747;rs557907166;rs4353120;rs150541037;rs587671070;rs79630671;rs374042556;rs369085259;rs61806332;rs200026836;rs587650467;rs61805660;1:121386302:A:C;rs59691410;rs28819201;rs372709147;rs57371466;rs28863899;rs61805555;rs552289616;…	Michailidou	UKBB_C50					2		SRGAP2C
ZNF697	Zfp697	zinc finger protein 697	gene with protein product		ZNF697	ENSG00000143067	1p12	1	120162045	120190396	9	1	119966804	121484260	1:119966804-121484260	rs11249433	1.76e-52	0.0988	39	rs115761444;rs587763463;rs149691141;rs115532124;rs75298061;rs587608711;rs143197652;rs11249358;rs145857846;rs587674920;rs371978390;rs201770099;rs11249433;rs557048200;rs552975747;rs557907166;rs4353120;rs150541037;rs587671070;rs79630671;rs374042556;rs369085259;rs61806332;rs200026836;rs587650467;rs61805660;1:121386302:A:C;rs59691410;rs28819201;rs372709147;rs57371466;rs28863899;rs61805555;rs552289616;…	Michailidou						1		ZNF697
ANKRD34A	Ankrd34a	ankyrin repeat domain 34A	gene with protein product		ANKRD34A	ENSG00000272031	1q21.1	1	145470508	145475646	10	1	145588184	145718124	1:145588184-145718124	rs143384623	6.098e-11	-0.0454	1	rs143384623	Michailidou						1		ANKRD34A
ANKRD35	Ankrd35	ankyrin repeat domain 35	gene with protein product		ANKRD35	ENSG00000198483	1q21.1	1	145549230	145568526	10	1	145588184	145718124	1:145588184-145718124	rs143384623	6.098e-11	-0.0454	1	rs143384623	Michailidou						1		ANKRD35
CD160	Cd160	CD160 molecule	gene with protein product		CD160	ENSG00000117281	1q21.1	1	145695798	145715614	10	1	145588184	145718124	1:145588184-145718124	rs143384623	6.098e-11	-0.0454	1	rs143384623	Michailidou						1		CD160
FAM72D	No ortholog	family with sequence similarity 72 member D	gene with protein product		FAM72D	ENSG00000215784	1q21.1	1	143896452	143913143	10	1	145588184	145718124	1:145588184-145718124	rs143384623	6.098e-11	-0.0454	1	rs143384623	Michailidou						1		FAM72D
GPR89A	Gpr89	G protein-coupled receptor 89A	gene with protein product		GPR89A	ENSG00000117262	1q21.1	1	145764411	145827103	10	1	145588184	145718124	1:145588184-145718124	rs143384623	6.098e-11	-0.0454	1	rs143384623	Michailidou						1		GPR89A
RP11-315I20.1	No ortholog	LIX1L antisense RNA 1	RNA, long non-coding		LIX1L-AS1	ENSG00000234222	1q21.1	1	145475982	145508503	10	1	145588184	145718124	1:145588184-145718124	rs143384623	6.098e-11	-0.0454	1	rs143384623	Michailidou						1		LIX1L-AS1
NBPF10	No ortholog	NBPF member 10	gene with protein product		NBPF10	ENSG00000271425	1q21.1	1	145289772	145370303	10	1	145588184	145718124	1:145588184-145718124	rs143384623	6.098e-11	-0.0454	1	rs143384623	Michailidou						1		NBPF10
NUDT17	Nudt17	nudix hydrolase 17	gene with protein product		NUDT17	ENSG00000186364	1q21.1	1	145586115	145589439	10	1	145588184	145718124	1:145588184-145718124	rs143384623	6.098e-11	-0.0454	1	rs143384623	Michailidou						1		NUDT17
PDZK1	Pdzk1	PDZ domain containing 1	gene with protein product		PDZK1	ENSG00000174827	1q21.1	1	145726918	145764074	10	1	145588184	145718124	1:145588184-145718124	rs143384623	6.098e-11	-0.0454	1	rs143384623	Michailidou						1		PDZK1
PIAS3	Pias3	protein inhibitor of activated STAT 3	gene with protein product		PIAS3	ENSG00000131788	1q21.1	1	145575233	145586546	10	1	145588184	145718124	1:145588184-145718124	rs143384623	6.098e-11	-0.0454	1	rs143384623	Michailidou						1		PIAS3
POLR3C	Polr3c	RNA polymerase III subunit C	gene with protein product		POLR3C	ENSG00000186141	1q21.1	1	145592605	145611025	10	1	145588184	145718124	1:145588184-145718124	rs143384623	6.098e-11	-0.0454	1	rs143384623	Michailidou						1		POLR3C
RNF115	Rnf115	ring finger protein 115	gene with protein product		RNF115	ENSG00000265491	1q21.1	1	145611036	145696218	10	1	145588184	145718124	1:145588184-145718124	rs143384623	6.098e-11	-0.0454	1	rs143384623	Michailidou						1		RNF115
ADAMTSL4	Adamtsl4	ADAMTS like 4	gene with protein product		ADAMTSL4	ENSG00000143382	1q21.2	1	150521884	150533413	11	1	149892872	149995265	1:149892872-149995265	rs11205303	1.139e-14	0.0497	1	rs11205303	Michailidou						1		ADAMTSL4
BOLA1	Bola1	bolA family member 1	gene with protein product		BOLA1	ENSG00000178096	1q21.2	1	149859440	149872351	11	1	149892872	149995265	1:149892872-149995265	rs11205303	1.139e-14	0.0497	1	rs11205303	Michailidou						1		BOLA1
FCGR1A	Fcgr1	Fc fragment of IgG receptor Ia	gene with protein product		FCGR1A	ENSG00000150337	1q21.2	1	149754227	149764074	11	1	149892872	149995265	1:149892872-149995265	rs11205303	1.139e-14	0.0497	1	rs11205303	Michailidou						1		FCGR1A
FCGR1C	No ortholog	Fc fragment of IgG receptor Ic, pseudogene	pseudogene	FCGR1CP	FCGR1CP	ENSG00000265531	1q21.1	1	149369294	149378365	11	1	149892872	149995265	1:149892872-149995265	rs11205303	1.139e-14	0.0497	1	rs11205303	Michailidou						1		FCGR1CP
HIST2H2BF	No ortholog	H2B clustered histone 18	gene with protein product	H2BC18	H2BC18	ENSG00000203814	1q21.2	1	149754245	149783928	11	1	149892872	149995265	1:149892872-149995265	rs6587723	1.139e-14		2	rs12422552;rs6587723	Michailidou						1		H2BC18
MRPS21	Mrps21	mitochondrial ribosomal protein S21	gene with protein product		MRPS21	ENSG00000266472	1q21.2	1	150266289	150281414	11	1	149892872	149995265	1:149892872-149995265	rs11205303	1.139e-14	0.0497	1	rs11205303	Michailidou						1		MRPS21
MTMR11	Mtmr11	myotubularin related protein 11	gene with protein product		MTMR11	ENSG00000014914	1q21.2	1	149900543	149908791	11	1	149892872	149995265	1:149892872-149995265	rs11205303	1.139e-14	0.0497	1	rs11205303	Michailidou						1		MTMR11
OTUD7B	Otud7b	OTU deubiquitinase 7B	gene with protein product		OTUD7B	ENSG00000264522	1q21.2	1	149909705	149982625	11	1	149892872	149995265	1:149892872-149995265	rs11205303	1.139e-14	0.0497	1	rs11205303	Michailidou						1		OTUD7B
SF3B4	Sf3b4	splicing factor 3b subunit 4	gene with protein product		SF3B4	ENSG00000143368	1q21.2	1	149895209	149900236	11	1	149892872	149995265	1:149892872-149995265	rs11205303	1.139e-14	0.0497	1	rs11205303	Michailidou						1		SF3B4
SV2A	Sv2a	synaptic vesicle glycoprotein 2A	gene with protein product		SV2A	ENSG00000159164	1q21.2	1	149874870	149889434	11	1	149892872	149995265	1:149892872-149995265	rs11205303	1.139e-14	0.0497	1	rs11205303	Michailidou						1		SV2A
ADAM15	Adam15	ADAM metallopeptidase domain 15	gene with protein product		ADAM15	ENSG00000143537	1q21.3	1	155023042	155035252	12	1	155121727	155836780	1:155121727-155836780	rs4971059	4.825e-11	0.0424	1	rs4971059	Michailidou						1		ADAM15
ARHGEF2	Arhgef2	Rho/Rac guanine nucleotide exchange factor 2	gene with protein product		ARHGEF2	ENSG00000116584	1q22	1	155916630	155976861	12	1	155121727	155836780	1:155121727-155836780	rs4971059	4.825e-11	0.0424	1	rs4971059	Michailidou						1		ARHGEF2
ASH1L	Ash1l	ASH1 like histone lysine methyltransferase	gene with protein product		ASH1L	ENSG00000116539	1q22	1	155305059	155532598	12	1	155121727	155836780	1:155121727-155836780	rs4971059	4.825e-11	0.0424	1	rs4971059	Michailidou						1		ASH1L
ASH1L-AS1	No ortholog	ASH1L antisense RNA 1	RNA, long non-coding		ASH1L-AS1	ENSG00000235919	1q22	1	155531821	155533775	12	1	155121727	155836780	1:155121727-155836780	rs4971059	4.825e-11	0.0424	1	rs4971059	Michailidou						1		ASH1L-AS1
ASH1L-IT1	No ortholog	ASH1L intronic transcript 1	RNA, long non-coding		ASH1L-IT1	ENSG00000227773	1q22	1	155365801	155366769	12	1	155121727	155836780	1:155121727-155836780	rs4971059	4.825e-11	0.0424	1	rs4971059	Michailidou						1		ASH1L-IT1
CLK2	Clk2	CDC like kinase 2	gene with protein product		CLK2	ENSG00000176444	1q22	1	155232659	155248282	12	1	155121727	155836780	1:155121727-155836780	rs4971059	4.825e-11	0.0424	1	rs4971059	Michailidou						1		CLK2
DAP3	Dap3	death associated protein 3	gene with protein product		DAP3	ENSG00000132676	1q22	1	155657751	155708801	12	1	155121727	155836780	1:155121727-155836780	rs4971059	4.825e-11	0.0424	1	rs4971059	Michailidou						1		DAP3
DAP3P1	No ortholog	death associated protein 3 pseudogene 1	pseudogene		DAP3P1	ENSG00000225082	1q22	1	155556435	155571988	12	1	155121727	155836780	1:155121727-155836780	rs4971059	4.825e-11	0.0424	1	rs4971059	Michailidou						1		DAP3P1
DPM3	Dpm3	dolichyl-phosphate mannosyltransferase subunit 3, regulatory	gene with protein product		DPM3	ENSG00000179085	1q22	1	155112367	155113071	12	1	155121727	155836780	1:155121727-155836780	rs4971059	4.825e-11	0.0424	1	rs4971059	Michailidou						1		DPM3
EFNA1	Efna1	ephrin A1	gene with protein product		EFNA1	ENSG00000169242	1q22	1	155099936	155107333	12	1	155121727	155836780	1:155121727-155836780	rs4971059	4.825e-11	0.0424	1	rs4971059	Michailidou						1		EFNA1
EFNA3	Efna3	ephrin A3	gene with protein product		EFNA3	ENSG00000143590	1q21.3	1	155036224	155060014	12	1	155121727	155836780	1:155121727-155836780	rs4971059	4.825e-11	0.0424	1	rs4971059	Michailidou						1		EFNA3
FAM189B	Fam189b	family with sequence similarity 189 member B	gene with protein product		FAM189B	ENSG00000160767	1q22	1	155216996	155225274	12	1	155121727	155836780	1:155121727-155836780	rs4971059	4.825e-11	0.0424	1	rs4971059	Michailidou						1		FAM189B
FDPS	Fdps	farnesyl diphosphate synthase	gene with protein product		FDPS	ENSG00000160752	1q22	1	155278539	155290457	12	1	155121727	155836780	1:155121727-155836780	rs4971059	4.825e-11	0.0424	1	rs4971059	Michailidou						1		FDPS
GBA	Gba	glucosylceramidase beta	gene with protein product		GBA	ENSG00000177628	1q22	1	155204243	155214490	12	1	155121727	155836780	1:155121727-155836780	rs4971059	4.825e-11	0.0424	1	rs4971059	Michailidou						1		GBA
GBAP1	No ortholog	glucosylceramidase beta pseudogene 1	pseudogene		GBAP1	ENSG00000160766	1q22	1	155183616	155197214	12	1	155121727	155836780	1:155121727-155836780	rs4971059	4.825e-11	0.0424	1	rs4971059	Michailidou						1		GBAP1
C1orf85	No ortholog	glycosylated lysosomal membrane protein	gene with protein product	GLMP	GLMP	ENSG00000198715	1q22	1	156259880	156265463	12	1	155121727	155836780	1:155121727-155836780	rs4971059	4.825e-11	0.0424	1	rs4971059	Michailidou						1		GLMP
GON4L	Gon4l	gon-4 like	gene with protein product		GON4L	ENSG00000116580	1q22	1	155719508	155829191	12	1	155121727	155836780	1:155121727-155836780	rs4971059	4.825e-11	0.0424	1	rs4971059	Michailidou						1		GON4L
HCN3	Hcn3	hyperpolarization activated cyclic nucleotide gated potassium channel 3	gene with protein product		HCN3	ENSG00000143630	1q22	1	155247374	155259639	12	1	155121727	155836780	1:155121727-155836780	rs4971059	4.825e-11	0.0424	1	rs4971059	Michailidou						1		HCN3
HMGN2P18	No ortholog	high mobility group nucleosomal binding domain 2 pseudogene 18	pseudogene		HMGN2P18	ENSG00000223452	1q22	1	155121020	155121295	12	1	155121727	155836780	1:155121727-155836780	rs4971059	4.825e-11	0.0424	1	rs4971059	Michailidou						1		HMGN2P18
KRTCAP2	Krtcap2	keratinocyte associated protein 2	gene with protein product		KRTCAP2	ENSG00000163463	1q22	1	155141884	155145951	12	1	155121727	155836780	1:155121727-155836780	rs4971059	4.825e-11	0.0424	1	rs4971059	Michailidou						1		KRTCAP2
RP11-336K24.5	No ortholog	#N/A	#N/A	#N/A	LOC107985210	#N/A	1q22	1	155961181	155971578	12	1	155121727	155836780	1:155121727-155836780	rs4971059	4.825e-11	0.0424	1	rs4971059	Michailidou						1		LOC107985210
MIR555	No ortholog	microRNA 555	RNA, micro		MIR555	ENSG00000283701	1q22	1	155316141	155316236	12	1	155121727	155836780	1:155121727-155836780	rs4971059	4.825e-11	0.0424	1	rs4971059	Michailidou						1		MIR555
MIR92B	No ortholog	microRNA 92b	RNA, micro		MIR92B	ENSG00000284586	1q22	1	155164968	155165063	12	1	155121727	155836780	1:155121727-155836780	rs4971059	4.825e-11	0.0424	1	rs4971059	Michailidou						1		MIR92B
MSTO1	Msto1	misato mitochondrial distribution and morphology regulator 1	gene with protein product		MSTO1	ENSG00000125459	1q22	1	155579979	155718153	12	1	155121727	155836780	1:155121727-155836780	rs4971059	4.825e-11	0.0424	1	rs4971059	Michailidou						1		MSTO1
MSTO2P	No ortholog	misato family member 2, pseudogene	pseudogene		MSTO2P	ENSG00000203761	1q22	1	155581011	155720105	12	1	155121727	155836780	1:155121727-155836780	rs4971059	4.825e-11	0.0424	1	rs4971059	Michailidou						1		MSTO2P
MTX1	Mtx1	metaxin 1	gene with protein product		MTX1	ENSG00000173171	1q22	1	155178490	155183615	12	1	155121727	155836780	1:155121727-155836780	rs4971059	4.825e-11	0.0424	1	rs4971059	Michailidou						1		MTX1
MTX1P1	No ortholog	metaxin 1 pseudogene 1	pseudogene		MTX1P1	ENSG00000236675	1q22	1	155200766	155204116	12	1	155121727	155836780	1:155121727-155836780	rs4971059	4.825e-11	0.0424	1	rs4971059	Michailidou						1		MTX1P1
MUC1	Muc1	mucin 1, cell surface associated	gene with protein product		MUC1	ENSG00000185499	1q22	1	155158300	155162707	12	1	155121727	155836780	1:155121727-155836780	rs4971059	4.825e-11	0.0424	1	rs4971059	Michailidou						1		MUC1
PAQR6	Paqr6	progestin and adipoQ receptor family member 6	gene with protein product		PAQR6	ENSG00000160781	1q22	1	156213206	156217881	12	1	155121727	155836780	1:155121727-155836780	rs4971059	4.825e-11	0.0424	1	rs4971059	Michailidou						1		PAQR6
PKLR	Pklr	pyruvate kinase L/R	gene with protein product		PKLR	ENSG00000143627	1q22	1	155259630	155271225	12	1	155121727	155836780	1:155121727-155836780	rs4971059	4.825e-11	0.0424	1	rs4971059	Michailidou						1		PKLR
POU5F1P4	No ortholog	POU class 5 homeobox 1 pseudogene 4	pseudogene		POU5F1P4	ENSG00000237872	1q22	1	155402969	155404053	12	1	155121727	155836780	1:155121727-155836780	rs4971059	4.825e-11	0.0424	1	rs4971059	Michailidou						1		POU5F1P4
RAB25	Rab25	RAB25, member RAS oncogene family	gene with protein product		RAB25	ENSG00000132698	1q22	1	156030951	156040295	12	1	155121727	155836780	1:155121727-155836780	rs4971059	4.825e-11	0.0424	1	rs4971059	Michailidou						1		RAB25
RIT1	Rit1	Ras like without CAAX 1	gene with protein product		RIT1	ENSG00000143622	1q22	1	155867599	155881195	12	1	155121727	155836780	1:155121727-155836780	rs4971059	4.825e-11	0.0424	1	rs4971059	Michailidou						1		RIT1
RNU6-106P	No ortholog	RNA, U6 small nuclear 106, pseudogene	pseudogene		RNU6-106P	ENSG00000207134	1q22	1	155328503	155328609	12	1	155121727	155836780	1:155121727-155836780	rs4971059	4.825e-11	0.0424	1	rs4971059	Michailidou						1		RNU6-106P
RNU6-1297P	Gm25258	RNA, U6 small nuclear 1297, pseudogene	pseudogene		RNU6-1297P	ENSG00000207144	1q22	1	155389188	155389291	12	1	155121727	155836780	1:155121727-155836780	rs4971059	4.825e-11	0.0424	1	rs4971059	Michailidou						1		RNU6-1297P
RUSC1	Rusc1	RUN and SH3 domain containing 1	gene with protein product		RUSC1	ENSG00000160753	1q22	1	155290687	155300905	12	1	155121727	155836780	1:155121727-155836780	rs4971059	4.825e-11	0.0424	1	rs4971059	Michailidou						1		RUSC1
RUSC1-AS1	No ortholog	RUSC1 antisense RNA 1	RNA, long non-coding		RUSC1-AS1	ENSG00000225855	1q22	1	155286654	155293967	12	1	155121727	155836780	1:155121727-155836780	rs4971059	4.825e-11	0.0424	1	rs4971059	Michailidou						1		RUSC1-AS1
SCAMP3	Scamp3	secretory carrier membrane protein 3	gene with protein product		SCAMP3	ENSG00000116521	1q22	1	155225770	155232221	12	1	155121727	155836780	1:155121727-155836780	rs4971059	4.825e-11	0.0424	1	rs4971059	Michailidou						1		SCAMP3
SEMA4A	Sema4a	semaphorin 4A	gene with protein product		SEMA4A	ENSG00000196189	1q22	1	156117157	156147543	12	1	155121727	155836780	1:155121727-155836780	rs4971059	4.825e-11	0.0424	1	rs4971059	Michailidou						1		SEMA4A
SLC25A44	Slc25a44	solute carrier family 25 member 44	gene with protein product		SLC25A44	ENSG00000160785	1q22	1	156163880	156182587	12	1	155121727	155836780	1:155121727-155836780	rs4971059	4.825e-11	0.0424	1	rs4971059	Michailidou						1		SLC25A44
SLC50A1	Slc50a1	solute carrier family 50 member 1	gene with protein product		SLC50A1	ENSG00000169241	1q22	1	155107820	155111329	12	1	155121727	155836780	1:155121727-155836780	rs4971059	4.825e-11	0.0424	1	rs4971059	Michailidou						1		SLC50A1
SMG5	Smg5	SMG5 nonsense mediated mRNA decay factor	gene with protein product		SMG5	ENSG00000198952	1q22	1	156219015	156252620	12	1	155121727	155836780	1:155121727-155836780	rs4971059	4.825e-11	0.0424	1	rs4971059	Michailidou						1		SMG5
SSR2	Ssr2	signal sequence receptor subunit 2	gene with protein product		SSR2	ENSG00000163479	1q22	1	155978839	155990750	12	1	155121727	155836780	1:155121727-155836780	rs4971059	4.825e-11	0.0424	1	rs4971059	Michailidou						1		SSR2
SYT11	Syt11	synaptotagmin 11	gene with protein product		SYT11	ENSG00000132718	1q22	1	155829300	155854990	12	1	155121727	155836780	1:155121727-155836780	rs4971059	4.825e-11	0.0424	1	rs4971059	Michailidou						1		SYT11
THBS3	Thbs3	thrombospondin 3	gene with protein product		THBS3	ENSG00000169231	1q22	1	155165379	155178842	12	1	155121727	155836780	1:155121727-155836780	rs4971059	4.825e-11	0.0424	1	rs4971059	Michailidou						1		THBS3
TMEM79	Tmem79	transmembrane protein 79	gene with protein product		TMEM79	ENSG00000163472	1q22	1	156252726	156262976	12	1	155121727	155836780	1:155121727-155836780	rs4971059	4.825e-11	0.0424	1	rs4971059	Michailidou						1		TMEM79
TRIM46	Trim46	tripartite motif containing 46	gene with protein product		TRIM46	ENSG00000163462	1q22	1	155145873	155157447	12	1	155121727	155836780	1:155121727-155836780	rs4971059	4.825e-11	0.0424	1	rs4971059	Michailidou						1		TRIM46
UBQLN4	Ubqln4	ubiquilin 4	gene with protein product		UBQLN4	ENSG00000160803	1q22	1	156005092	156023585	12	1	155121727	155836780	1:155121727-155836780	rs4971059	4.825e-11	0.0424	1	rs4971059	Michailidou						1		UBQLN4
YY1AP1	No ortholog	YY1 associated protein 1	gene with protein product		YY1AP1	ENSG00000163374	1q22	1	155629237	155658791	12	1	155121727	155836780	1:155121727-155836780	rs4971059	4.825e-11	0.0424	1	rs4971059	Michailidou						1		YY1AP1
CSRP1	Csrp1	cysteine and glycine rich protein 1	gene with protein product		CSRP1	ENSG00000159176	1q32.1	1	201452658	201478584	13	1	201437832	201437832	1:201437832-201437832	rs35383942	3.793e-13	0.101	1	rs35383942	Michailidou						1		CSRP1
NAV1	Nav1	neuron navigator 1	gene with protein product		NAV1	ENSG00000134369	1q32.1	1	201592411	201796102	13	1	201437832	201437832	1:201437832-201437832	rs35383942	3.793e-13	0.101	1	rs35383942	Michailidou						1		NAV1
PHLDA3	Phlda3	pleckstrin homology like domain family A member 3	gene with protein product		PHLDA3	ENSG00000174307	1q32.1	1	201434620	201438365	13	1	201437832	201437832	1:201437832-201437832	rs35383942	3.793e-13	0.101	1	rs35383942	Michailidou						1		PHLDA3
RPS10P7	No ortholog	ribosomal protein S10 pseudogene 7	pseudogene		RPS10P7	ENSG00000223396	1q32.1	1	201487831	201499602	13	1	201437832	201437832	1:201437832-201437832	rs35383942	3.793e-13	0.101	1	rs35383942	Michailidou						1		RPS10P7
ATP2B4	Atp2b4	ATPase plasma membrane Ca2+ transporting 4	gene with protein product		ATP2B4	ENSG00000058668	1q32.1	1	203595689	203713209	14	1	203764338	203948743	1:203764338-203948743	rs59867004	1.4e-10	0.0446	1	rs59867004	Michailidou						1		ATP2B4
CBX1P3	No ortholog	chromobox 1 pseudogene 3	pseudogene		CBX1P3	ENSG00000237379	1q32.1	1	203923768	203924908	14	1	203764338	203948743	1:203764338-203948743	rs59867004	1.4e-10	0.0446	1	rs59867004	Michailidou						1		CBX1P3
HSPE1P6	No ortholog	heat shock protein family E (Hsp10) member 1 pseudogene 6	pseudogene		HSPE1P6	ENSG00000232917	1q32.1	1	203872851	203873147	14	1	203764338	203948743	1:203764338-203948743	rs59867004	1.4e-10	0.0446	1	rs59867004	Michailidou						1		HSPE1P6
KRT8P29	No ortholog	keratin 8 pseudogene 29	pseudogene		KRT8P29	ENSG00000236430	1q32.1	1	203841702	203843315	14	1	203764338	203948743	1:203764338-203948743	rs59867004	1.4e-10	0.0446	1	rs59867004	Michailidou						1		KRT8P29
LAX1	Lax1	lymphocyte transmembrane adaptor 1	gene with protein product		LAX1	ENSG00000122188	1q32.1	1	203734304	203745361	14	1	203764338	203948743	1:203764338-203948743	rs59867004	1.4e-10	0.0446	1	rs59867004	Michailidou						1		LAX1
SNRPE	No ortholog	small nuclear ribonucleoprotein polypeptide E	gene with protein product		SNRPE	ENSG00000182004	1q32.1	1	203830731	203839678	14	1	203764338	203948743	1:203764338-203948743	rs59867004	1.4e-10	0.0446	1	rs59867004	Michailidou						1		SNRPE
ZBED6	Zbed6	zinc finger BED-type containing 6	gene with protein product		ZBED6	ENSG00000257315	1q32.1	1	203765437	203769686	14	1	203764338	203948743	1:203764338-203948743	rs59867004	1.4e-10	0.0446	1	rs59867004	Michailidou						1		ZBED6
ZC3H11A	Zc3h11a	zinc finger CCCH-type containing 11A	gene with protein product		ZC3H11A	ENSG00000058673	1q32.1	1	203764782	203823252	14	1	203764338	203948743	1:203764338-203948743	rs59867004	1.4e-10	0.0446	1	rs59867004	Michailidou						1		ZC3H11A
ESRRG	Esrrg	estrogen related receptor gamma	gene with protein product		ESRRG	ENSG00000196482	1q41	1	216676588	217311097	15	1	217188671	217222804	1:217188671-217222804	rs11117758	3.903e-09	-0.0449	1	rs11117758	Michailidou						1		ESRRG
EXO1	Exo1	exonuclease 1	gene with protein product		EXO1	ENSG00000174371	1q43	1	242011269	242058450	16	1	242023898	242066386	1:242023898-242066386	rs72755295	1.646e-14	0.1376	1	rs72755295	Michailidou		FG_C3_BREAST_EXALLC			FG_C3_BREAST_HER2_NEG	3		EXO1
GRHL1	Grhl1	grainyhead like transcription factor 1	gene with protein product		GRHL1	ENSG00000134317	2p25.1	2	10085341	10142411	17	2	10088691	10147201	2:10088691-10147201	rs113577745	3.905e-10	0.064	1	rs113577745	Michailidou						1		GRHL1
KLF11	Klf11	Kruppel like factor 11	gene with protein product		KLF11	ENSG00000172059	2p25.1	2	10182976	10194963	17	2	10088691	10147201	2:10088691-10147201	rs113577745	3.905e-10	0.064	1	rs113577745	Michailidou						1		KLF11
TAF1B	Taf1b	TATA-box binding protein associated factor, RNA polymerase I subunit B	gene with protein product		TAF1B	ENSG00000115750	2p25.1	2	9983483	10074545	17	2	10088691	10147201	2:10088691-10147201	rs113577745	3.905e-10	0.064	1	rs113577745	Michailidou						1		TAF1B
AC092594.1	No ortholog	long intergenic non-protein coding RNA 1376	RNA, long non-coding		LINC01376	ENSG00000236204	2p24.2-p24.1	2	19167729	19546509	18	2	19267657	19461524	2:19267657-19461524	rs11684853	1.117e-12	-0.0442	1	rs11684853	Michailidou						1		LINC01376
RDH14	Rdh14	retinol dehydrogenase 14	gene with protein product		RDH14	ENSG00000240857	2p24.2	2	18735989	18741946	18	2	19267657	19461524	2:19267657-19461524	rs11684853	1.117e-12	-0.0442	1	rs11684853	Michailidou						1		RDH14
ADCY3	Adcy3	adenylate cyclase 3	gene with protein product		ADCY3	ENSG00000138031	2p23.3	2	25042038	25142708	19	2	25075281	25485735	2:25075281-25485735	rs6725517	2.93e-12	-0.0468	2	rs6725517;rs113953597	Michailidou		FG_C3_BREAST_EXALLC				2		ADCY3
CENPO	Cenpo	centromere protein O	gene with protein product		CENPO	ENSG00000138092	2p23.3	2	25016005	25045245	19	2	25075281	25485735	2:25075281-25485735	rs6725517	2.93e-12	-0.0468	2	rs6725517;rs113953597	Michailidou		FG_C3_BREAST_EXALLC				2		CENPO
DNAJC27	Dnajc27	DnaJ heat shock protein family (Hsp40) member C27	gene with protein product		DNAJC27	ENSG00000115137	2p23.3	2	25166505	25194963	19	2	25075281	25485735	2:25075281-25485735	rs6725517	2.93e-12	-0.0468	2	rs6725517;rs113953597	Michailidou		FG_C3_BREAST_EXALLC				2		DNAJC27
DNAJC27-AS1	No ortholog	DNAJC27 antisense RNA 1	RNA, long non-coding		DNAJC27-AS1	ENSG00000224165	2p23.3	2	25194259	25262563	19	2	25075281	25485735	2:25075281-25485735	rs6725517	2.93e-12	-0.0468	2	rs6725517;rs113953597	Michailidou		FG_C3_BREAST_EXALLC				2		DNAJC27-AS1
DNMT3A	Dnmt3a	DNA methyltransferase 3 alpha	gene with protein product		DNMT3A	ENSG00000119772	2p23.3	2	25455845	25565459	19	2	25075281	25485735	2:25075281-25485735	rs6725517	2.93e-12	-0.0468	2	rs6725517;rs113953597	Michailidou						1		DNMT3A
EFR3B	Efr3b	EFR3 homolog B	gene with protein product		EFR3B	ENSG00000084710	2p23.3	2	25264999	25378243	19	2	25075281	25485735	2:25075281-25485735	rs6725517	2.93e-12	-0.0468	2	rs6725517;rs113953597	Michailidou		FG_C3_BREAST_EXALLC				2		EFR3B
FAM228A	Fam228a	family with sequence similarity 228 member A	gene with protein product		FAM228A	ENSG00000186453	2p23.3	2	24397938	24423718	19	2	25075281	25485735	2:25075281-25485735	rs6725517	2.93e-12	-0.0468	2	rs6725517;rs113953597	Michailidou						1		FAM228A
AC012457.2	No ortholog	long intergenic non-protein coding RNA 1381	RNA, long non-coding		LINC01381	ENSG00000230452	2p23.3	2	25427182	25432071	19	2	25075281	25485735	2:25075281-25485735	rs6725517	2.93e-12	-0.0468	2	rs6725517;rs113953597	Michailidou						1		LINC01381
NCOA1	Ncoa1	nuclear receptor coactivator 1	gene with protein product		NCOA1	ENSG00000084676	2p23.3	2	24714783	24993571	19	2	25075281	25485735	2:25075281-25485735	rs6725517	2.93e-12	-0.0468	2	rs6725517;rs113953597	Michailidou						1		NCOA1
POMC	Pomc	proopiomelanocortin	gene with protein product		POMC	ENSG00000115138	2p23.3	2	25383722	25391772	19	2	25075281	25485735	2:25075281-25485735	rs6725517	2.93e-12	-0.0468	2	rs6725517;rs113953597	Michailidou		FG_C3_BREAST_EXALLC				2		POMC
PTRHD1	Ptrhd1	peptidyl-tRNA hydrolase domain containing 1	gene with protein product		PTRHD1	ENSG00000184924	2p23.3	2	25012603	25016251	19	2	25075281	25485735	2:25075281-25485735	rs6725517	2.93e-12	-0.0468	2	rs6725517;rs113953597	Michailidou						1		PTRHD1
RN7SL856P	No ortholog	RNA, 7SL, cytoplasmic 856, pseudogene	pseudogene		RN7SL856P	ENSG00000276653	2p23.3	2	25280901	25281196	19	2	25075281	25485735	2:25075281-25485735	rs6725517	2.93e-12	-0.0468	2	rs6725517;rs113953597	Michailidou						1		RN7SL856P
TP53I3	No ortholog	tumor protein p53 inducible protein 3	gene with protein product		TP53I3	ENSG00000115129	2p23.3	2	24300303	24308731	19	2	25075281	25485735	2:25075281-25485735	rs6725517	2.93e-12	-0.0468	2	rs6725517;rs113953597	Michailidou						1		TP53I3
UBXN2A	Ubxn2a	UBX domain protein 2A	gene with protein product		UBXN2A	ENSG00000173960	2p23.3	2	24150155	24227779	19	2	25075281	25485735	2:25075281-25485735	rs6725517	2.93e-12	-0.0468	2	rs6725517;rs113953597	Michailidou						1		UBXN2A
ACOXL	Acoxl	acyl-CoA oxidase like	gene with protein product		ACOXL	ENSG00000153093	2q13	2	111490150	111875799	20	2	111868604	111929881	2:111868604-111929881	rs3833441	3.689e-08	0.071	1	rs3833441	Michailidou						1		ACOXL
AC096670.3	No ortholog	ACOXL antisense RNA 1	RNA, long non-coding		ACOXL-AS1	ENSG00000204581	2q13	2	111855922	111873165	20	2	111868604	111929881	2:111868604-111929881	rs3833441	3.689e-08	0.071	1	rs3833441	Michailidou						1		ACOXL-AS1
BCL2L11	Bcl2l11	BCL2 like 11	gene with protein product		BCL2L11	ENSG00000153094	2q13	2	111876955	111926024	20	2	111868604	111929881	2:111868604-111929881	rs3833441	3.689e-08	0.071	1	rs3833441	Michailidou						1		BCL2L11
INHBB	Inhbb	inhibin subunit beta B	gene with protein product		INHBB	ENSG00000163083	2q14.2	2	121103719	121109384	21	2	121076438	121264471	2:121076438-121264471	rs4848599	1.585e-20	0.0933	4	rs11903787;rs73949122;rs76019754;rs4848599	Michailidou						1		INHBB
RALB	Ralb	RAS like proto-oncogene B	gene with protein product		RALB	ENSG00000144118	2q14.2	2	120997640	121052289	21	2	121076438	121264471	2:121076438-121264471	rs4848599	1.585e-20	0.0933	4	rs11903787;rs73949122;rs76019754;rs4848599	Michailidou						1		RALB
TFCP2L1	Tfcp2l1	transcription factor CP2 like 1	gene with protein product		TFCP2L1	ENSG00000115112	2q14.2	2	121974163	122042783	21	2	121076438	121264471	2:121076438-121264471	rs4848599	1.585e-20	0.0933	4	rs11903787;rs73949122;rs76019754;rs4848599	Michailidou						1		TFCP2L1
CYBRD1	Cybrd1	cytochrome b reductase 1	gene with protein product		CYBRD1	ENSG00000071967	2q31.1	2	172378757	172414643	22	2	172369881	172976747	2:172369881-172976747	rs11680449	4.461e-09	-0.0404	4	rs11680449;rs13406134;rs2016394;rs2965183	Michailidou						1		CYBRD1
DLX2	Dlx2	distal-less homeobox 2	gene with protein product		DLX2	ENSG00000115844	2q31.1	2	172964167	172967628	23	2	172967302	172976747	2:172967302-172976747	rs2016394	6.234e-12	-0.0425	1	rs2016394	Michailidou						1		DLX2
AC104801.1	No ortholog	DLX2 divergent transcript	RNA, long non-coding		DLX2-DT	ENSG00000236651	2q31.1	2	172967734	172974710	23	2	172967302	172976747	2:172967302-172976747	rs2016394	6.234e-12	-0.0425	1	rs2016394	Michailidou						1		DLX2-DT
CDCA7	Cdca7	cell division cycle associated 7	gene with protein product		CDCA7	ENSG00000144354	2q31.1	2	174219548	174233725	24	2	174198854	174219118	2:174198854-174219118	rs200725404	3.918e-10	0.055	1	rs200725404	Michailidou						1		CDCA7
ALS2	Als2	alsin Rho guanine nucleotide exchange factor ALS2	gene with protein product		ALS2	ENSG00000003393	2q33.1	2	202565277	202645912	25	2	202114624	202367589	2:202114624-202367589	rs3769821	3.969e-18	-0.0565	1	rs3769821	Michailidou						1		ALS2
BZW1	Bzw1	basic leucine zipper and W2 domains 1	gene with protein product		BZW1	ENSG00000082153	2q33.1	2	201675317	201688569	25	2	202114624	202367589	2:202114624-202367589	rs3769821	3.969e-18	-0.0565	1	rs3769821	Michailidou						1		BZW1
ALS2CR11	No ortholog	C2 calcium dependent domain containing 6	gene with protein product	C2CD6	C2CD6	ENSG00000155754	2q33.1	2	202352148	202483901	25	2	202114624	202367589	2:202114624-202367589	rs3769821	3.969e-18	-0.0565	1	rs3769821	Michailidou						1		C2CD6
CASP10	No ortholog	caspase 10	gene with protein product		CASP10	ENSG00000003400	2q33.1	2	202047604	202094129	25	2	202114624	202367589	2:202114624-202367589	rs3769821	3.969e-18	-0.0565	1	rs3769821	Michailidou						1		CASP10
CASP8	Casp8	caspase 8	gene with protein product		CASP8	ENSG00000064012	2q33.1	2	202098166	202152434	25	2	202114624	202367589	2:202114624-202367589	rs3769821	3.969e-18	-0.0565	1	rs3769821	Michailidou						1		CASP8
CFLAR	Cflar	CASP8 and FADD like apoptosis regulator	gene with protein product		CFLAR	ENSG00000003402	2q33.1	2	201980827	202041410	25	2	202114624	202367589	2:202114624-202367589	rs3769821	3.969e-18	-0.0565	1	rs3769821	Michailidou						1		CFLAR
CFLAR-AS1	No ortholog	CFLAR antisense RNA 1	RNA, long non-coding		CFLAR-AS1	ENSG00000226312	2q33.1	2	202005007	202022546	25	2	202114624	202367589	2:202114624-202367589	rs3769821	3.969e-18	-0.0565	1	rs3769821	Michailidou						1		CFLAR-AS1
ALS2CR12	No ortholog	flagellum associated containing coiled-coil domains 1	gene with protein product	FLACC1	FLACC1	ENSG00000155749	2q33.1	2	202152994	202222121	25	2	202114624	202367589	2:202114624-202367589	rs3769821	3.969e-18	-0.0565	1	rs3769821	Michailidou						1		FLACC1
IMPDH1P10	No ortholog	inosine monophosphate dehydrogenase 1 pseudogene 10	pseudogene		IMPDH1P10	ENSG00000232133	2q33.1	2	202002239	202004750	25	2	202114624	202367589	2:202114624-202367589	rs3769821	3.969e-18	-0.0565	1	rs3769821	Michailidou						1		IMPDH1P10
PPIL3	Ppil3	peptidylprolyl isomerase like 3	gene with protein product		PPIL3	ENSG00000240344	2q33.1	2	201735630	201754026	25	2	202114624	202367589	2:202114624-202367589	rs3769821	3.969e-18	-0.0565	1	rs3769821	Michailidou						1		PPIL3
RNU7-45P	No ortholog	RNA, U7 small nuclear 45 pseudogene	pseudogene		RNU7-45P	ENSG00000238829	2q33.1	2	202006627	202006689	25	2	202114624	202367589	2:202114624-202367589	rs3769821	3.969e-18	-0.0565	1	rs3769821	Michailidou						1		RNU7-45P
STRADB	Stradb	STE20 related adaptor beta	gene with protein product		STRADB	ENSG00000082146	2q33.1	2	202252581	202345569	25	2	202114624	202367589	2:202114624-202367589	rs3769821	3.969e-18	-0.0565	1	rs3769821	Michailidou						1		STRADB
TMEM237	Tmem237	transmembrane protein 237	gene with protein product		TMEM237	ENSG00000155755	2q33.1	2	202484907	202508293	25	2	202114624	202367589	2:202114624-202367589	rs3769821	3.969e-18	-0.0565	1	rs3769821	Michailidou						1		TMEM237
TRAK2	Trak2	trafficking kinesin protein 2	gene with protein product		TRAK2	ENSG00000115993	2q33.1	2	202241930	202316302	25	2	202114624	202367589	2:202114624-202367589	rs3769821	3.969e-18	-0.0565	1	rs3769821	Michailidou						1		TRAK2
C2orf62	No ortholog	ciliogenesis associated TTC17 interacting protein	gene with protein product	CATIP	CATIP	ENSG00000158428	2q35	2	219221579	219232822	26	2	217717037	218394530	2:217717037-218394530	rs4442975	1.14e-95	-0.1274	17	rs78238929;rs111764941;rs72947775;rs76041963;rs79445140;rs77549302;rs10178467;rs72949860;rs4442975;rs60830492;rs2372960;rs34005590;rs151131941;rs11674430;rs116547900;rs899278;rs11693806	Michailidou						1		CATIP
DIRC3	No ortholog	disrupted in renal carcinoma 3	RNA, long non-coding		DIRC3	ENSG00000231672	2q35	2	218148742	218621316	26	2	217717037	218394530	2:217717037-218394530	rs4442975	1.14e-95	-0.1274	17	rs78238929;rs111764941;rs72947775;rs76041963;rs79445140;rs77549302;rs10178467;rs72949860;rs4442975;rs60830492;rs2372960;rs34005590;rs151131941;rs11674430;rs116547900;rs899278;rs11693806	Michailidou						1		DIRC3
AC007557.1	No ortholog	long intergenic non-protein coding RNA 1921	RNA, long non-coding		LINC01921	ENSG00000223874	2q35	2	217735495	217736362	26	2	217717037	218394530	2:217717037-218394530	rs4442975	1.14e-95	-0.1274	17	rs78238929;rs111764941;rs72947775;rs76041963;rs79445140;rs77549302;rs10178467;rs72949860;rs4442975;rs60830492;rs2372960;rs34005590;rs151131941;rs11674430;rs116547900;rs899278;rs11693806	Michailidou						1		LINC01921
AC007557.2	No ortholog	#N/A	#N/A	#N/A	LOC105373876	#N/A	#N/A	2	217731055	217732536	26	2	217717037	218394530	2:217717037-218394530	rs4442975	1.14e-95	-0.1274	17	rs78238929;rs111764941;rs72947775;rs76041963;rs79445140;rs77549302;rs10178467;rs72949860;rs4442975;rs60830492;rs2372960;rs34005590;rs151131941;rs11674430;rs116547900;rs899278;rs11693806	Michailidou						1		LOC105373876
PECR	Pecr	peroxisomal trans-2-enoyl-CoA reductase	gene with protein product		PECR	ENSG00000115425	2q35	2	216861052	216947678	26	2	217717037	218394530	2:217717037-218394530	rs4442975	1.14e-95	-0.1274	17	rs78238929;rs111764941;rs72947775;rs76041963;rs79445140;rs77549302;rs10178467;rs72949860;rs4442975;rs60830492;rs2372960;rs34005590;rs151131941;rs11674430;rs116547900;rs899278;rs11693806	Michailidou	UKBB_C50	FG_C3_BREAST_EXALLC			FG_C3_BREAST_HER2_NEG	4		PECR
PNKD	Pnkd	PNKD metallo-beta-lactamase domain containing	gene with protein product		PNKD	ENSG00000127838	2q35	2	219135115	219211516	26	2	217717037	218394530	2:217717037-218394530	rs4442975	1.14e-95	-0.1274	17	rs78238929;rs111764941;rs72947775;rs76041963;rs79445140;rs77549302;rs10178467;rs72949860;rs4442975;rs60830492;rs2372960;rs34005590;rs151131941;rs11674430;rs116547900;rs899278;rs11693806	Michailidou						1		PNKD
PSMB3P2	No ortholog	proteasome subunit beta 3 pseudogene 2	pseudogene		PSMB3P2	ENSG00000235444	2q35	2	217475065	217475682	26	2	217717037	218394530	2:217717037-218394530	rs4442975	1.14e-95	-0.1274	17	rs78238929;rs111764941;rs72947775;rs76041963;rs79445140;rs77549302;rs10178467;rs72949860;rs4442975;rs60830492;rs2372960;rs34005590;rs151131941;rs11674430;rs116547900;rs899278;rs11693806	Michailidou						1		PSMB3P2
RN7SKP43	No ortholog	RN7SK pseudogene 43	pseudogene		RN7SKP43	ENSG00000251982	2q35	2	218116279	218116598	26	2	217717037	218394530	2:217717037-218394530	rs4442975	1.14e-95	-0.1274	17	rs78238929;rs111764941;rs72947775;rs76041963;rs79445140;rs77549302;rs10178467;rs72949860;rs4442975;rs60830492;rs2372960;rs34005590;rs151131941;rs11674430;rs116547900;rs899278;rs11693806	Michailidou						1		RN7SKP43
TNP1	Tnp1	transition protein 1	gene with protein product		TNP1	ENSG00000118245	2q35	2	217724181	217724787	26	2	217717037	218394530	2:217717037-218394530	rs4442975	1.14e-95	-0.1274	17	rs78238929;rs111764941;rs72947775;rs76041963;rs79445140;rs77549302;rs10178467;rs72949860;rs4442975;rs60830492;rs2372960;rs34005590;rs151131941;rs11674430;rs116547900;rs899278;rs11693806	Michailidou						1		TNP1
XRCC5	Xrcc5	X-ray repair cross complementing 5	gene with protein product		XRCC5	ENSG00000079246	2q35	2	216972187	217071026	26	2	217717037	218394530	2:217717037-218394530	rs4442975	1.14e-95	-0.1274	17	rs78238929;rs111764941;rs72947775;rs76041963;rs79445140;rs77549302;rs10178467;rs72949860;rs4442975;rs60830492;rs2372960;rs34005590;rs151131941;rs11674430;rs116547900;rs899278;rs11693806	Michailidou	UKBB_C50	FG_C3_BREAST_EXALLC		FG_C3_BREAST_HERPLUS	FG_C3_BREAST_HER2_NEG	5		XRCC5
TNS1	Tns1	tensin 1	gene with protein product		TNS1	ENSG00000079308	2q35	2	218664512	218867718	27	2	217717037	218742002	2:217717037-218742002	rs6436017	3.417e-10	0.0399	3	rs6436017;rs60117390;rs11693806	Michailidou						1		TNS1
RQCD1	No ortholog	CCR4-NOT transcription complex subunit 9	gene with protein product	CNOT9	CNOT9	ENSG00000144580	2q35	2	219433303	219461803	28	2	218715351	218742002	2:218715351-218742002	rs6436017	3.417e-10	0.0399	1	rs6436017	Michailidou						1		CNOT9
SLC11A1	Slc11a1	solute carrier family 11 member 1	gene with protein product		SLC11A1	ENSG00000018280	2q35	2	219246752	219261617	28	2	218715351	218742002	2:218715351-218742002	rs6436017	3.417e-10	0.0399	1	rs6436017	Michailidou						1		SLC11A1
IRS1	Irs1	insulin receptor substrate 1	gene with protein product		IRS1	ENSG00000169047	2q36.3	2	227596033	227664475	29	2	227200627	227249312	2:227200627-227249312	rs12479355	2.358e-08	-0.0426	1	rs12479355	Michailidou						1		IRS1
BHLHE40	Bhlhe40	basic helix-loop-helix family member e40	gene with protein product		BHLHE40	ENSG00000134107	3p26.1	3	5020801	5027008	30	3	4727915	4807021	3:4727915-4807021	3:4790129:A:ATT	7.794e-14	0.0512	2	rs2965183;3:4790129:A:ATT	Michailidou						1		BHLHE40
EGOT	No ortholog	eosinophil granule ontogeny transcript	RNA, long non-coding		EGOT	ENSG00000235947	3p26.1	3	4790876	4793274	30	3	4727915	4807021	3:4727915-4807021	rs6787391	9.073e-19	0.0567	1	rs6787391	Michailidou						1		EGOT
ITPR1	Itpr1	inositol 1,4,5-trisphosphate receptor type 1	gene with protein product		ITPR1	ENSG00000150995	3p26.1	3	4535032	4889524	30	3	4727915	4807021	3:4727915-4807021	rs6787391	9.073e-19	0.0567	1	rs6787391	Michailidou						1		ITPR1
CMC1	Cmc1	C-X9-C motif containing 1	gene with protein product		CMC1	ENSG00000187118	3p24.1	3	28283075	28366633	31	3	26968880	28595489	3:26968880-28595489	rs60936670	7.985e-64	0.1056	12	3:27032879:G:T;rs62254833;rs9863368;rs11919194;rs72089289;rs60936670;rs5847459;rs11312328;rs142765951;rs628376;rs76315700;rs56138756	Michailidou						1		CMC1
EOMES	Eomes	eomesodermin	gene with protein product		EOMES	ENSG00000163508	3p24.1	3	27757440	27764206	31	3	26968880	28595489	3:26968880-28595489	rs141812029	7.985e-64		4	3:27600766:G:GGAGAGA;rs3769821;rs6731171;rs141812029	Michailidou						1		EOMES
AC098973.1	No ortholog	long intergenic non-protein coding RNA 1981	RNA, long non-coding		LINC01981	ENSG00000229243	3p24.1	3	27872379	27875627	31	3	26968880	28595489	3:26968880-28595489	rs60936670	7.985e-64	0.1056	12	3:27032879:G:T;rs62254833;rs9863368;rs11919194;rs72089289;rs60936670;rs5847459;rs11312328;rs142765951;rs628376;rs76315700;rs56138756	Michailidou						1		LINC01981
MINOS1P3	No ortholog	MICOS10 pseudogene 3	pseudogene	MICOS10P3	MICOS10P3	ENSG00000224237	3p24.1	3	27256307	27256509	31	3	26968880	28595489	3:26968880-28595489	rs60936670	7.985e-64	0.1056	12	3:27032879:G:T;rs62254833;rs9863368;rs11919194;rs72089289;rs60936670;rs5847459;rs11312328;rs142765951;rs628376;rs76315700;rs56138756	Michailidou	UKBB_C50	FG_C3_BREAST_EXALLC		FG_C3_BREAST_HERPLUS	FG_C3_BREAST_HER2_NEG	5		MICOS10P3
NEK10	Nek10	NIMA related kinase 10	gene with protein product		NEK10	ENSG00000163491	3p24.1	3	27151576	27410951	31	3	26968880	28595489	3:26968880-28595489	rs60936670	7.985e-64	0.1056	12	3:27032879:G:T;rs62254833;rs9863368;rs11919194;rs72089289;rs60936670;rs5847459;rs11312328;rs142765951;rs628376;rs76315700;rs56138756	Michailidou	UKBB_C50	FG_C3_BREAST_EXALLC		FG_C3_BREAST_HERPLUS	FG_C3_BREAST_HER2_NEG	5		NEK10
RNU1-96P	Gm23405	RNA, U1 small nuclear 96, pseudogene	pseudogene		RNU1-96P	ENSG00000201033	3p24.1	3	27555362	27555523	31	3	26968880	28595489	3:26968880-28595489	rs60936670	7.985e-64	0.1056	12	3:27032879:G:T;rs62254833;rs9863368;rs11919194;rs72089289;rs60936670;rs5847459;rs11312328;rs142765951;rs628376;rs76315700;rs56138756	Michailidou	UKBB_C50	FG_C3_BREAST_EXALLC				3		RNU1-96P
RNU6-342P	No ortholog	RNA, U6 small nuclear 342, pseudogene	pseudogene		RNU6-342P	ENSG00000207251	3p24.1	3	27307071	27307174	31	3	26968880	28595489	3:26968880-28595489	rs60936670	7.985e-64	0.1056	12	3:27032879:G:T;rs62254833;rs9863368;rs11919194;rs72089289;rs60936670;rs5847459;rs11312328;rs142765951;rs628376;rs76315700;rs56138756	Michailidou	UKBB_C50	FG_C3_BREAST_EXALLC		FG_C3_BREAST_HERPLUS	FG_C3_BREAST_HER2_NEG	5		RNU6-342P
RPS20P15	No ortholog	ribosomal protein S20 pseudogene 15	pseudogene		RPS20P15	ENSG00000227523	3p24.1	3	27503997	27504307	31	3	26968880	28595489	3:26968880-28595489	rs60936670	7.985e-64	0.1056	12	3:27032879:G:T;rs62254833;rs9863368;rs11919194;rs72089289;rs60936670;rs5847459;rs11312328;rs142765951;rs628376;rs76315700;rs56138756	Michailidou	UKBB_C50	FG_C3_BREAST_EXALLC			FG_C3_BREAST_HER2_NEG	4		RPS20P15
SLC4A7	Slc4a7	solute carrier family 4 member 7	gene with protein product		SLC4A7	ENSG00000033867	3p24.1	3	27414214	27525911	31	3	26968880	28595489	3:26968880-28595489	rs60936670	7.985e-64	0.1056	12	3:27032879:G:T;rs62254833;rs9863368;rs11919194;rs72089289;rs60936670;rs5847459;rs11312328;rs142765951;rs628376;rs76315700;rs56138756	Michailidou	UKBB_C50	FG_C3_BREAST_EXALLC		FG_C3_BREAST_HERPLUS	FG_C3_BREAST_HER2_NEG	5		SLC4A7
ZCWPW2	No ortholog	zinc finger CW-type and PWWP domain containing 2	gene with protein product		ZCWPW2	ENSG00000206559	3p24.1	3	28390637	28579613	31	3	26968880	28595489	3:26968880-28595489	rs60936670	7.985e-64	0.1056	12	3:27032879:G:T;rs62254833;rs9863368;rs11919194;rs72089289;rs60936670;rs5847459;rs11312328;rs142765951;rs628376;rs76315700;rs56138756	Michailidou	UKBB_C50	FG_C3_BREAST_EXALLC			FG_C3_BREAST_HER2_NEG	4		ZCWPW2
TGFBR2	Tgfbr2	transforming growth factor beta receptor 2	gene with protein product		TGFBR2	ENSG00000163513	3p24.1	3	30647994	30735634	32	3	30666452	30689421	3:30666452-30689421	rs17838698	1.58e-14	0.0517	1	rs17838698	Michailidou						1		TGFBR2
ALS2CL	Als2cl	ALS2 C-terminal like	gene with protein product		ALS2CL	ENSG00000178038	3p21.31	3	46710487	46735194	33	3	46727698	46916593	3:46727698-46916593	rs56387622	5.465e-19	-0.0942	1	rs56387622	Michailidou						1		ALS2CL
CCDC12	Ccdc12	coiled-coil domain containing 12	gene with protein product		CCDC12	ENSG00000160799	3p21.31	3	46963216	47023500	33	3	46727698	46916593	3:46727698-46916593	rs56387622	5.465e-19	-0.0942	1	rs56387622	Michailidou						1		CCDC12
CCR1	Ccr1	C-C motif chemokine receptor 1	gene with protein product		CCR1	ENSG00000163823	3p21.31	3	46243200	46249887	33	3	46727698	46916593	3:46727698-46916593	rs56387622	5.465e-19	-0.0942	1	rs56387622	Michailidou						1		CCR1
CCR2	Ccr2	C-C motif chemokine receptor 2	gene with protein product		CCR2	ENSG00000121807	3p21.31	3	46395225	46402419	33	3	46727698	46916593	3:46727698-46916593	rs56387622	5.465e-19	-0.0942	1	rs56387622	Michailidou						1		CCR2
CCR3	Ccr3	C-C motif chemokine receptor 3	gene with protein product		CCR3	ENSG00000183625	3p21.31	3	46205096	46308197	33	3	46727698	46916593	3:46727698-46916593	rs56387622	5.465e-19	-0.0942	1	rs56387622	Michailidou						1		CCR3
CXCR6	Cxcr6	C-X-C motif chemokine receptor 6	gene with protein product		CXCR6	ENSG00000172215	3p21.31	3	45982425	45989845	33	3	46727698	46916593	3:46727698-46916593	rs199890288	5.465e-19		3	rs3769821;rs6731171;rs199890288	Michailidou						1		CXCR6
FLT1P1	No ortholog	FLT1 pseudogene 1	pseudogene		FLT1P1	ENSG00000229515	3p21.31	3	46183850	46185169	33	3	46727698	46916593	3:46727698-46916593	rs56387622	5.465e-19	-0.0942	1	rs56387622	Michailidou						1		FLT1P1
KLHL18	Klhl18	kelch like family member 18	gene with protein product		KLHL18	ENSG00000114648	3p21.31	3	47324407	47388306	33	3	46727698	46916593	3:46727698-46916593	rs56387622	5.465e-19	-0.0942	1	rs56387622	Michailidou						1		KLHL18
MYL3	Myl3	myosin light chain 3	gene with protein product		MYL3	ENSG00000160808	3p21.31	3	46899362	46923659	33	3	46727698	46916593	3:46727698-46916593	rs56387622	5.465e-19	-0.0942	1	rs56387622	Michailidou						1		MYL3
NBEAL2	Nbeal2	neurobeachin like 2	gene with protein product		NBEAL2	ENSG00000160796	3p21.31	3	47021173	47051193	33	3	46727698	46916593	3:46727698-46916593	rs56387622	5.465e-19	-0.0942	1	rs56387622	Michailidou						1		NBEAL2
PRSS42	No ortholog	serine protease 42, pseudogene	pseudogene	PRSS42P	PRSS42P	ENSG00000178055	3p21.31	3	46871032	46875585	33	3	46727698	46916593	3:46727698-46916593	rs56387622	5.465e-19	-0.0942	1	rs56387622	Michailidou						1		PRSS42P
PRSS44	No ortholog	serine protease 44, pseudogene	pseudogene	PRSS44P	PRSS44P	ENSG00000226074	3p21.31	3	46850849	46854048	33	3	46727698	46916593	3:46727698-46916593	rs56387622	5.465e-19	-0.0942	1	rs56387622	Michailidou						1		PRSS44P
PRSS45	No ortholog	serine protease 45, pseudogene	pseudogene	PRSS45P	PRSS45P	ENSG00000188086	3p21.31	3	46783582	46854048	33	3	46727698	46916593	3:46727698-46916593	rs56387622	5.465e-19	-0.0942	1	rs56387622	Michailidou						1		PRSS45P
PRSS46	No ortholog	serine protease 46, pseudogene	pseudogene	PRSS46P	PRSS46P	ENSG00000261603	3p21.31	3	46761073	46777919	33	3	46727698	46916593	3:46727698-46916593	rs56387622	5.465e-19	-0.0942	1	rs56387622	Michailidou						1		PRSS46P
PRSS50	Prss50	serine protease 50	gene with protein product		PRSS50	ENSG00000283706	3p21.31	3	46753605	46854064	33	3	46727698	46916593	3:46727698-46916593	rs56387622	5.465e-19	-0.0942	1	rs56387622	Michailidou						1		PRSS50
PTH1R	Pth1r	parathyroid hormone 1 receptor	gene with protein product		PTH1R	ENSG00000160801	3p21.31	3	46919236	46945287	33	3	46727698	46916593	3:46727698-46916593	rs56387622	5.465e-19	-0.0942	1	rs56387622	Michailidou						1		PTH1R
SCAP	Scap	SREBF chaperone	gene with protein product		SCAP	ENSG00000114650	3p21.31	3	47455203	47518616	33	3	46727698	46916593	3:46727698-46916593	rs56387622	5.465e-19	-0.0942	1	rs56387622	Michailidou						1		SCAP
TMIE	Tmie	transmembrane inner ear	gene with protein product		TMIE	ENSG00000181585	3p21.31	3	46742823	46752376	33	3	46727698	46916593	3:46727698-46916593	rs56387622	5.465e-19	-0.0942	1	rs56387622	Michailidou						1		TMIE
ATXN7	Atxn7	ataxin 7	gene with protein product		ATXN7	ENSG00000163635	3p14.1	3	63850233	63989138	34	3	63828780	64075036	3:63828780-64075036	rs3821902	2.99e-12	0.0623	1	rs3821902	Michailidou						1		ATXN7
C3orf49	Gm11100	chromosome 3 open reading frame 49	gene with protein product		C3orf49	ENSG00000163632	3p14.1	3	63805038	63834312	34	3	63828780	64075036	3:63828780-64075036	rs3821902	2.99e-12	0.0623	1	rs3821902	Michailidou						1		C3orf49
LINC00994	No ortholog	long intergenic non-protein coding RNA 994	RNA, long non-coding		LINC00994	ENSG00000189196	3p14.1	3	64064037	64073039	34	3	63828780	64075036	3:63828780-64075036	rs3821902	2.99e-12	0.0623	1	rs3821902	Michailidou						1		LINC00994
PRICKLE2	Prickle2	prickle planar cell polarity protein 2	gene with protein product		PRICKLE2	ENSG00000163637	3p14.1	3	64079543	64431152	34	3	63828780	64075036	3:63828780-64075036	rs3821902	2.99e-12	0.0623	1	rs3821902	Michailidou						1		PRICKLE2
PSMD6	Psmd6	proteasome 26S subunit, non-ATPase 6	gene with protein product		PSMD6	ENSG00000163636	3p14.1	3	63996225	64009658	34	3	63828780	64075036	3:63828780-64075036	rs3821902	2.99e-12	0.0623	1	rs3821902	Michailidou						1		PSMD6
PSMD6-AS2	No ortholog	PSMD6 antisense RNA 2	RNA, long non-coding		PSMD6-AS2	ENSG00000239653	3p14.1	3	63989698	63997824	34	3	63828780	64075036	3:63828780-64075036	rs3821902	2.99e-12	0.0623	1	rs3821902	Michailidou						1		PSMD6-AS2
THOC7	Thoc7	THO complex 7	gene with protein product		THOC7	ENSG00000163634	3p14.1	3	63819546	63849579	34	3	63828780	64075036	3:63828780-64075036	rs3821902	2.99e-12	0.0623	1	rs3821902	Michailidou						1		THOC7
THOC7-AS1	No ortholog	THOC7 antisense RNA 1	RNA, long non-coding		THOC7-AS1	ENSG00000240549	3p14.1	3	63846321	63847495	34	3	63828780	64075036	3:63828780-64075036	rs3821902	2.99e-12	0.0623	1	rs3821902	Michailidou						1		THOC7-AS1
EIF4E3	Eif4e3	eukaryotic translation initiation factor 4E family member 3	gene with protein product		EIF4E3	ENSG00000163412	3p13	3	71724567	71803924	35	3	71498561	71611630	3:71498561-71611630	rs6805189	4.604e-08	-0.0339	1	rs6805189	Michailidou						1		EIF4E3
FOXP1	Foxp1	forkhead box P1	gene with protein product		FOXP1	ENSG00000114861	3p13	3	71003844	71633140	35	3	71498561	71611630	3:71498561-71611630	rs6805189	4.604e-08	-0.0339	1	rs6805189	Michailidou						1		FOXP1
FOXP1-IT1	No ortholog	FOXP1 intronic transcript 1	RNA, long non-coding		FOXP1-IT1	ENSG00000242094	3p13	3	71619406	71623608	35	3	71498561	71611630	3:71498561-71611630	rs6805189	4.604e-08	-0.0339	1	rs6805189	Michailidou						1		FOXP1-IT1
MIR1284	No ortholog	microRNA 1284	RNA, micro		MIR1284	ENSG00000221264	3p13	3	71591121	71591240	35	3	71498561	71611630	3:71498561-71611630	rs6805189	4.604e-08	-0.0339	1	rs6805189	Michailidou						1		MIR1284
VGLL3	Vgll3	vestigial like family member 3	gene with protein product		VGLL3	ENSG00000206538	3p12.1	3	86987119	87040269	36	3	87037543	87037543	3:87037543-87037543	rs13066793	1.037e-09	-0.0685	1	rs13066793	Michailidou						1		VGLL3
GPR128	No ortholog	adhesion G protein-coupled receptor G7	gene with protein product	ADGRG7	ADGRG7	ENSG00000144820	3q12.2	3	100328433	100414323	37	3	99375151	99914829	3:99375151-99914829	rs9833888	5.151e-10	0.0457	1	rs9833888	Michailidou	UKBB_C50					2		ADGRG7
CMSS1	Cmss1	cms1 ribosomal small subunit homolog	gene with protein product		CMSS1	ENSG00000184220	3q12.1	3	99536678	99897447	37	3	99375151	99914829	3:99375151-99914829	rs9833888	5.151e-10	0.0457	1	rs9833888	Michailidou	UKBB_C50					2		CMSS1
COL8A1	Col8a1	collagen type VIII alpha 1 chain	gene with protein product		COL8A1	ENSG00000144810	3q12.1	3	99357319	99518070	37	3	99375151	99914829	3:99375151-99914829	rs9833888	5.151e-10	0.0457	1	rs9833888	Michailidou	UKBB_C50					2		COL8A1
DCBLD2	Dcbld2	discoidin, CUB and LCCL domain containing 2	gene with protein product		DCBLD2	ENSG00000057019	3q12.1	3	98514785	98620533	37	3	99375151	99914829	3:99375151-99914829	rs9833888	5.151e-10	0.0457	1	rs9833888	Michailidou	UKBB_C50					2		DCBLD2
FILIP1L	Filip1l	filamin A interacting protein 1 like	gene with protein product		FILIP1L	ENSG00000168386	3q12.1	3	99548985	99833357	37	3	99375151	99914829	3:99375151-99914829	rs9833888	5.151e-10	0.0457	1	rs9833888	Michailidou	UKBB_C50					2		FILIP1L
LNP1	Lnp1	leukemia NUP98 fusion partner 1	gene with protein product		LNP1	ENSG00000206535	3q12.2	3	100120037	100175163	37	3	99375151	99914829	3:99375151-99914829	rs9833888	5.151e-10	0.0457	1	rs9833888	Michailidou	UKBB_C50					2		LNP1
MIR3921	No ortholog	microRNA 3921	RNA, micro		MIR3921	ENSG00000264897	3q12.1	3	99683158	99683242	37	3	99375151	99914829	3:99375151-99914829	rs9833888	5.151e-10	0.0457	1	rs9833888	Michailidou	UKBB_C50					2		MIR3921
NIT2	Nit2	nitrilase family member 2	gene with protein product		NIT2	ENSG00000114021	3q12.2	3	100053545	100075710	37	3	99375151	99914829	3:99375151-99914829	rs9833888	5.151e-10	0.0457	1	rs9833888	Michailidou	UKBB_C50					2		NIT2
PDLIM1P4	No ortholog	PDZ and LIM domain 1 pseudogene 4	pseudogene		PDLIM1P4	ENSG00000249274	3q12.1	3	98501032	98502037	37	3	99375151	99914829	3:99375151-99914829	rs9833888	5.151e-10	0.0457	1	rs9833888	Michailidou						1		PDLIM1P4
TBC1D23	Tbc1d23	TBC1 domain family member 23	gene with protein product		TBC1D23	ENSG00000036054	3q12.1-q12.2	3	99979844	100044095	37	3	99375151	99914829	3:99375151-99914829	rs9833888	5.151e-10	0.0457	1	rs9833888	Michailidou	UKBB_C50					2		TBC1D23
TFG	Tfg	trafficking from ER to golgi regulator	gene with protein product		TFG	ENSG00000114354	3q12.2	3	100428205	100467810	37	3	99375151	99914829	3:99375151-99914829	rs9833888	5.151e-10	0.0457	1	rs9833888	Michailidou	UKBB_C50					2		TFG
TMEM30C	No ortholog	transmembrane protein 30C, pseudogene	pseudogene	TMEM30CP	TMEM30CP	ENSG00000235156	3q12.1	3	99904531	99913035	37	3	99375151	99914829	3:99375151-99914829	rs9833888	5.151e-10	0.0457	1	rs9833888	Michailidou	UKBB_C50					2		TMEM30CP
TMEM45A	Tmem45a	transmembrane protein 45A	gene with protein product		TMEM45A	ENSG00000181458	3q12.2	3	100211463	100296288	37	3	99375151	99914829	3:99375151-99914829	rs9833888	5.151e-10	0.0457	1	rs9833888	Michailidou	UKBB_C50					2		TMEM45A
TOMM70A	Tomm70a	translocase of outer mitochondrial membrane 70	gene with protein product	TOMM70	TOMM70	ENSG00000154174	3q12.2	3	100082275	100120242	37	3	99375151	99914829	3:99375151-99914829	rs9833888	5.151e-10	0.0457	1	rs9833888	Michailidou	UKBB_C50					2		TOMM70
CLSTN2	Clstn2	calsyntenin 2	gene with protein product		CLSTN2	ENSG00000158258	3q23	3	139654027	140296239	38	3	140191783	142089080	3:140191783-142089080	rs376397524	3.198e-15	0.0499	1	rs376397524	Michailidou						1		CLSTN2
CLSTN2-AS1	No ortholog	CLSTN2 antisense RNA 1	RNA, long non-coding		CLSTN2-AS1	ENSG00000250433	3q23	3	140224453	140227631	38	3	140191783	142089080	3:140191783-142089080	rs376397524	3.198e-15	0.0499	1	rs376397524	Michailidou						1		CLSTN2-AS1
GRK7	No ortholog	G protein-coupled receptor kinase 7	gene with protein product		GRK7	ENSG00000114124	3q23	3	141496990	141537332	38	3	140191783	142089080	3:140191783-142089080	rs376397524	3.198e-15	0.0499	1	rs376397524	Michailidou						1		GRK7
KRT18P35	No ortholog	keratin 18 pseudogene 35	pseudogene		KRT18P35	ENSG00000215606	3q23	3	141189476	141190744	38	3	140191783	142089080	3:140191783-142089080	rs376397524	3.198e-15	0.0499	1	rs376397524	Michailidou						1		KRT18P35
ACPL2	No ortholog	2-phosphoxylose phosphatase 1	gene with protein product	PXYLP1	PXYLP1	ENSG00000155893	3q23	3	140947568	141013748	38	3	140191783	142089080	3:140191783-142089080	rs376397524	3.198e-15	0.0499	1	rs376397524	Michailidou						1		PXYLP1
RASA2	Rasa2	RAS p21 protein activator 2	gene with protein product		RASA2	ENSG00000155903	3q23	3	141205889	141334184	38	3	140191783	142089080	3:140191783-142089080	rs376397524	3.198e-15	0.0499	1	rs376397524	Michailidou						1		RASA2
RASA2-IT1	No ortholog	RASA2 intronic transcript 1	RNA, long non-coding		RASA2-IT1	ENSG00000250170	3q23	3	141243975	141244963	38	3	140191783	142089080	3:140191783-142089080	rs376397524	3.198e-15	0.0499	1	rs376397524	Michailidou						1		RASA2-IT1
SLC25A36	Slc25a36	solute carrier family 25 member 36	gene with protein product		SLC25A36	ENSG00000114120	3q23	3	140660672	140698775	38	3	140191783	142089080	3:140191783-142089080	rs376397524	3.198e-15	0.0499	1	rs376397524	Michailidou						1		SLC25A36
SPSB4	Spsb4	splA/ryanodine receptor domain and SOCS box containing 4	gene with protein product		SPSB4	ENSG00000175093	3q23	3	140770244	140867453	38	3	140191783	142089080	3:140191783-142089080	rs376397524	3.198e-15	0.0499	1	rs376397524	Michailidou						1		SPSB4
TFDP2	Tfdp2	transcription factor Dp-2	gene with protein product		TFDP2	ENSG00000114126	3q23	3	141663277	141868386	38	3	140191783	142089080	3:140191783-142089080	rs376397524	3.198e-15	0.0499	1	rs376397524	Michailidou						1		TFDP2
XRN1	Xrn1	5'-3' exoribonuclease 1	gene with protein product		XRN1	ENSG00000114127	3q23	3	142025449	142166904	38	3	140191783	142089080	3:140191783-142089080	rs376397524	3.198e-15	0.0499	1	rs376397524	Michailidou						1		XRN1
YWHAQP6	No ortholog	YWHAQ pseudogene 6	pseudogene		YWHAQP6	ENSG00000249986	3q23	3	141319118	141319421	38	3	140191783	142089080	3:140191783-142089080	rs376397524	3.198e-15	0.0499	1	rs376397524	Michailidou						1		YWHAQP6
ZBTB38	Zbtb38	zinc finger and BTB domain containing 38	gene with protein product		ZBTB38	ENSG00000177311	3q23	3	141043055	141168634	38	3	140191783	142089080	3:140191783-142089080	rs376397524	3.198e-15	0.0499	1	rs376397524	Michailidou						1		ZBTB38
RP11-408H1.3	No ortholog	long intergenic non-protein coding RNA 2068	RNA, long non-coding		LINC02068	ENSG00000223387	3q26.31	3	172278678	172313397	39	3	172270437	172294031	3:172270437-172294031	rs58058861	1.907e-10	0.0474	1	rs58058861	Michailidou						1		LINC02068
TNFSF10	Tnfsf10	TNF superfamily member 10	gene with protein product		TNFSF10	ENSG00000121858	3q26	3	172223298	172241297	39	3	172270437	172294031	3:172270437-172294031	rs58058861	1.907e-10	0.0474	1	rs58058861	Michailidou						1		TNFSF10
IL8	No ortholog	C-X-C motif chemokine ligand 8	gene with protein product	CXCL8	CXCL8	ENSG00000169429	4q13.3	4	74606223	74609433	40	4	38753198	38906951	4:38753198-38906951	rs6815814	6.131e-13	0.052	1	rs6815814	Michailidou						1		CXCL8
FAM114A1	Fam114a1	family with sequence similarity 114 member A1	gene with protein product		FAM114A1	ENSG00000197712	4p14	4	38869298	38947360	40	4	38753198	38906951	4:38753198-38906951	rs6815814	6.131e-13	0.052	1	rs6815814	Michailidou						1		FAM114A1
RP11-617D20.1	No ortholog	KLF3 antisense RNA 1	RNA, long non-coding		KLF3-AS1	ENSG00000231160	4p14	4	38614322	38666504	40	4	38753198	38906951	4:38753198-38906951	rs6815814	6.131e-13	0.052	1	rs6815814	Michailidou						1		KLF3-AS1
KLHL5	Klhl5	kelch like family member 5	gene with protein product		KLHL5	ENSG00000109790	4p14	4	39046659	39128477	40	4	38753198	38906951	4:38753198-38906951	rs6815814	6.131e-13	0.052	1	rs6815814	Michailidou						1		KLHL5
MIR574	No ortholog	microRNA 574	RNA, micro		MIR574	ENSG00000207944	4p14	4	38869653	38869748	40	4	38753198	38906951	4:38753198-38906951	rs6815814	6.131e-13	0.052	1	rs6815814	Michailidou						1		MIR574
MRPS33P2	No ortholog	mitochondrial ribosomal protein S33 pseudogene 2	pseudogene		MRPS33P2	ENSG00000249649	4p14	4	38008405	38008726	40	4	38753198	38906951	4:38753198-38906951	rs6815814	6.131e-13	0.052	1	rs6815814	Michailidou						1		MRPS33P2
RNA5SP158	No ortholog	RNA, 5S ribosomal pseudogene 158	pseudogene		RNA5SP158	ENSG00000222230	4p14	4	38760412	38760513	40	4	38753198	38906951	4:38753198-38906951	rs6815814	6.131e-13	0.052	1	rs6815814	Michailidou						1		RNA5SP158
TLR10	No ortholog	toll like receptor 10	gene with protein product		TLR10	ENSG00000174123	4p14	4	38773860	38784611	40	4	38753198	38906951	4:38753198-38906951	rs6815814	6.131e-13	0.052	1	rs6815814	Michailidou						1		TLR10
TLR6	Tlr6	toll like receptor 6	gene with protein product		TLR6	ENSG00000174130	4p14	4	38825336	38858438	40	4	38753198	38906951	4:38753198-38906951	rs6815814	6.131e-13	0.052	1	rs6815814	Michailidou						1		TLR6
TMEM156	Tmem156	transmembrane protein 156	gene with protein product		TMEM156	ENSG00000121895	4p14	4	38968365	39034542	40	4	38753198	38906951	4:38753198-38906951	rs6815814	6.131e-13	0.052	1	rs6815814	Michailidou						1		TMEM156
WDR19	Wdr19	WD repeat domain 19	gene with protein product		WDR19	ENSG00000157796	4p14	4	39184024	39287430	40	4	38753198	38906951	4:38753198-38906951	rs6815814	6.131e-13	0.052	1	rs6815814	Michailidou						1		WDR19
FAM175A	No ortholog	abraxas 1, BRCA1 A complex subunit	gene with protein product	ABRAXAS1	ABRAXAS1	ENSG00000163322	4q21.23	4	84382092	84444501	41	4	84324801	84470882	4:84324801-84470882	rs532161833	2.181e-09	-0.0384	1	rs532161833	Michailidou						1		ABRAXAS1
HELQ	Helq	helicase, POLQ like	gene with protein product		HELQ	ENSG00000163312	4q21.23	4	84328496	84377009	41	4	84324801	84470882	4:84324801-84470882	rs532161833	2.181e-09	-0.0384	1	rs532161833	Michailidou						1		HELQ
AGPAT9	No ortholog	lysophosphatidylcholine acyltransferase 1	gene with protein product	LPCAT1	LPCAT1	ENSG00000153395	5p15.33	4	84457067	84527028	41	4	84324801	84470882	4:84324801-84470882	rs532161833	2.181e-09	-0.0384	1	rs532161833	Michailidou						1		LPCAT1
MRPS18C	Mrps18c	mitochondrial ribosomal protein S18C	gene with protein product		MRPS18C	ENSG00000163319	4q21.23	4	84377085	84390888	41	4	84324801	84470882	4:84324801-84470882	rs532161833	2.181e-09	-0.0384	1	rs532161833	Michailidou						1		MRPS18C
RPL30P5	No ortholog	ribosomal protein L30 pseudogene 5	pseudogene		RPL30P5	ENSG00000239525	4q21.23	4	84423852	84424187	41	4	84324801	84470882	4:84324801-84470882	rs532161833	2.181e-09	-0.0384	1	rs532161833	Michailidou						1		RPL30P5
SLC25A14P1	No ortholog	solute carrier family 25 member 14 pseudogene 1	pseudogene		SLC25A14P1	ENSG00000213608	4q21.23	4	84398677	84399577	41	4	84324801	84470882	4:84324801-84470882	rs532161833	2.181e-09	-0.0384	1	rs532161833	Michailidou						1		SLC25A14P1
RP11-10L7.1	No ortholog	#N/A	#N/A	#N/A	LOC105369192	#N/A	#N/A	4	89206094	89252573	42	4	89240476	89246214	4:89240476-89246214	rs10022462	1.554e-09	0.0375	1	rs10022462	Michailidou						1		LOC105369192
PPM1K	Ppm1k	protein phosphatase, Mg2+/Mn2+ dependent 1K	gene with protein product		PPM1K	ENSG00000163644	4q22.1	4	89178772	89205921	42	4	89240476	89246214	4:89240476-89246214	rs10022462	1.554e-09	0.0375	1	rs10022462	Michailidou						1		PPM1K
SPP1	Spp1	secreted phosphoprotein 1	gene with protein product		SPP1	ENSG00000118785	4q22.1	4	88896819	88904562	42	4	89240476	89246214	4:89240476-89246214	rs10022462	1.554e-09	0.0375	1	rs10022462	Michailidou						1		SPP1
PPA2	Ppa2	inorganic pyrophosphatase 2	gene with protein product		PPA2	ENSG00000138777	4q24	4	106290234	106395238	43	4	106063987	106368308	4:106063987-106368308	rs62331150	1.847e-11	0.0494	2	rs62331150;rs77928427	Michailidou						1		PPA2
RN7SL89P	No ortholog	RNA, 7SL, cytoplasmic 89, pseudogene	pseudogene		RN7SL89P	ENSG00000243383	4q24	4	106214815	106215100	43	4	106063987	106368308	4:106063987-106368308	rs62331150	1.847e-11	0.0494	2	rs62331150;rs77928427	Michailidou						1		RN7SL89P
TET2	Tet2	tet methylcytosine dioxygenase 2	gene with protein product		TET2	ENSG00000168769	4q24	4	106067032	106200973	43	4	106063987	106368308	4:106063987-106368308	rs62331150	1.847e-11	0.0494	2	rs62331150;rs77928427	Michailidou						1		TET2
TET2-AS1	No ortholog	TET2 antisense RNA 1	RNA, long non-coding		TET2-AS1	ENSG00000251586	4q24	4	106092511	106099220	43	4	106063987	106368308	4:106063987-106368308	rs62331150	1.847e-11	0.0494	2	rs62331150;rs77928427	Michailidou						1		TET2-AS1
ADAM29	Adam29	ADAM metallopeptidase domain 29	gene with protein product		ADAM29	ENSG00000168594	4q34.1	4	175750819	175899331	44	4	175818396	175932852	4:175818396-175932852	rs7697216	1.61e-26	0.1039	1	rs7697216	Michailidou	UKBB_C50	FG_C3_BREAST_EXALLC		FG_C3_BREAST_HERPLUS	FG_C3_BREAST_HER2_NEG	5		ADAM29
GLRA3	Glra3	glycine receptor alpha 3	gene with protein product		GLRA3	ENSG00000145451	4q34.1	4	175558065	175750465	44	4	175818396	175932852	4:175818396-175932852	rs7697216	1.61e-26	0.1039	1	rs7697216	Michailidou	UKBB_C50	FG_C3_BREAST_EXALLC		FG_C3_BREAST_HERPLUS	FG_C3_BREAST_HER2_NEG	5		GLRA3
GPM6A	Gpm6a	glycoprotein M6A	gene with protein product		GPM6A	ENSG00000150625	4q34.2	4	176554085	176923815	44	4	175818396	175932852	4:175818396-175932852	rs7697216	1.61e-26	0.1039	1	rs7697216	Michailidou						1		GPM6A
HPGD	Hpgd	15-hydroxyprostaglandin dehydrogenase	gene with protein product		HPGD	ENSG00000164120	4q34.1	4	175411328	175444305	44	4	175818396	175932852	4:175818396-175932852	rs7697216	1.61e-26	0.1039	1	rs7697216	Michailidou	UKBB_C50	FG_C3_BREAST_EXALLC		FG_C3_BREAST_HERPLUS	FG_C3_BREAST_HER2_NEG	5		HPGD
AHRR	Ahrr	aryl-hydrocarbon receptor repressor	gene with protein product		AHRR	ENSG00000063438	5p15.33	5	304291	438406	45	5	172462	402231	5:172462-402231	rs62641919	3.797e-09	0.0804	1	rs62641919	Michailidou						1		AHRR
CCDC127	Ccdc127	coiled-coil domain containing 127	gene with protein product		CCDC127	ENSG00000164366	5p15.33	5	196986	218330	45	5	172462	402231	5:172462-402231	rs62641919	3.797e-09	0.0804	1	rs62641919	Michailidou						1		CCDC127
EXOC3	Exoc3	exocyst complex component 3	gene with protein product		EXOC3	ENSG00000180104	5p15.33	5	443273	472052	45	5	172462	402231	5:172462-402231	rs62641919	3.797e-09	0.0804	1	rs62641919	Michailidou						1		EXOC3
LRRC14B	Lrrc14b	leucine rich repeat containing 14B	gene with protein product		LRRC14B	ENSG00000185028	5p15.33	5	191626	195468	45	5	172462	402231	5:172462-402231	rs62641919	3.797e-09	0.0804	1	rs62641919	Michailidou						1		LRRC14B
PLEKHG4B	No ortholog	pleckstrin homology and RhoGEF domain containing G4B	gene with protein product		PLEKHG4B	ENSG00000153404	5p15.33	5	140373	190085	45	5	172462	402231	5:172462-402231	rs62641919	3.797e-09	0.0804	1	rs62641919	Michailidou						1		PLEKHG4B
CTD-2228K2.5	No ortholog	#N/A	#N/A	#N/A	PP7080	#N/A	#N/A	5	466239	473213	45	5	172462	402231	5:172462-402231	rs62641919	3.797e-09	0.0804	1	rs62641919	Michailidou						1		PP7080
SDHA	Sdha	succinate dehydrogenase complex flavoprotein subunit A	gene with protein product		SDHA	ENSG00000073578	5p15.33	5	218356	256815	45	5	172462	402231	5:172462-402231	rs62641919	3.797e-09	0.0804	1	rs62641919	Michailidou						1		SDHA
SLC9A3	Slc9a3	solute carrier family 9 member A3	gene with protein product		SLC9A3	ENSG00000066230	5p15.33	5	473425	524447	45	5	172462	402231	5:172462-402231	rs62641919	3.797e-09	0.0804	1	rs62641919	Michailidou						1		SLC9A3
PDCD6	Pdcd6	programmed cell death 6	gene with protein product		PDCD6	ENSG00000249915	5p15.33	5	271736	353971	46	5	172462	1300070	5:172462-1300070	rs62641919	3.797e-09	0.0804	2	rs62641919;rs12513872	Michailidou						1		PDCD6
CLPTM1L	Clptm1l	CLPTM1 like	gene with protein product		CLPTM1L	ENSG00000049656	5p15.33	5	1317859	1345214	47	5	1236690	1300070	5:1236690-1300070	rs2853669	4.047e-21	-0.0651	3	rs12513872;rs10069690;rs2853669	Michailidou	UKBB_C50					2		CLPTM1L
MIR4457	No ortholog	microRNA 4457	RNA, micro		MIR4457	ENSG00000263670	5p15.33	5	1309425	1309492	47	5	1236690	1300070	5:1236690-1300070	rs2853669	4.047e-21	-0.0651	3	rs12513872;rs10069690;rs2853669	Michailidou						1		MIR4457
SLC6A18	Slc6a18	solute carrier family 6 member 18	gene with protein product		SLC6A18	ENSG00000164363	5p15.33	5	1225470	1246304	47	5	1236690	1300070	5:1236690-1300070	rs2853669	4.047e-21	-0.0651	3	rs12513872;rs10069690;rs2853669	Michailidou						1		SLC6A18
TERT	Tert	telomerase reverse transcriptase	gene with protein product		TERT	ENSG00000164362	5p15.33	5	1253262	1295184	47	5	1236690	1300070	5:1236690-1300070	rs2853669	4.047e-21	-0.0651	3	rs12513872;rs10069690;rs2853669	Michailidou	UKBB_C50					2		TERT
MARCH11	No ortholog	membrane associated ring-CH-type finger 11	gene with protein product	MARCHF11	MARCHF11	ENSG00000183654	5p15.1	5	16067248	16180871	48	5	16195004	16286186	5:16195004-16286186	rs4702131	1.002e-11	-0.0424	1	rs4702131	Michailidou						1		MARCHF11
NACAP6	No ortholog	NACA pseudogene 6	pseudogene		NACAP6	ENSG00000248403	5p15.1	5	16192197	16192818	48	5	16195004	16286186	5:16195004-16286186	rs4702131	1.002e-11	-0.0424	1	rs4702131	Michailidou						1		NACAP6
ZNF622	Zfp622	zinc finger protein 622	gene with protein product		ZNF622	ENSG00000173545	5p15.1	5	16451628	16465901	48	5	16195004	16286186	5:16195004-16286186	rs4702131	1.002e-11	-0.0424	1	rs4702131	Michailidou						1		ZNF622
SUB1	Sub1	SUB1 regulator of transcription	gene with protein product		SUB1	ENSG00000113387	5p13.3	5	32531739	32604185	49	5	32544507	32586387	5:32544507-32586387	rs12519859	1.002e-11	-0.0424	1	rs12519859	Michailidou						1		SUB1
FGF10	Fgf10	fibroblast growth factor 10	gene with protein product		FGF10	ENSG00000070193	5p12	5	44303646	44389808	50	5	44053025	46403779	5:44053025-46403779	rs10941679	5.608e-73	0.1278	17	rs10594167;rs553252611;rs75946047;rs12520604;rs11750655;rs12657591;rs1552184;rs10941679;rs151036387;rs10638576;rs575290181;rs7701656;rs368126425;rs34176530;rs78955704;rs72765759;rs62372990	Michailidou						1		FGF10
FGF10-AS1	No ortholog	FGF10 antisense RNA 1	RNA, long non-coding		FGF10-AS1	ENSG00000248464	5p12	5	44388834	44414091	50	5	44053025	46403779	5:44053025-46403779	rs10941679	5.608e-73	0.1278	17	rs10594167;rs553252611;rs75946047;rs12520604;rs11750655;rs12657591;rs1552184;rs10941679;rs151036387;rs10638576;rs575290181;rs7701656;rs368126425;rs34176530;rs78955704;rs72765759;rs62372990	Michailidou						1		FGF10-AS1
HCN1	Hcn1	hyperpolarization activated cyclic nucleotide gated potassium channel 1	gene with protein product		HCN1	ENSG00000164588	5p12	5	45259349	45696253	50	5	44053025	46403779	5:44053025-46403779	rs10941679	5.608e-73	0.1278	17	rs10594167;rs553252611;rs75946047;rs12520604;rs11750655;rs12657591;rs1552184;rs10941679;rs151036387;rs10638576;rs575290181;rs7701656;rs368126425;rs34176530;rs78955704;rs72765759;rs62372990	Michailidou	UKBB_C50					2		HCN1
MRPS30	Mrps30	mitochondrial ribosomal protein S30	gene with protein product		MRPS30	ENSG00000112996	5p12	5	44809027	44820530	50	5	44053025	46403779	5:44053025-46403779	rs10941679	5.608e-73	0.1278	17	rs10594167;rs553252611;rs75946047;rs12520604;rs11750655;rs12657591;rs1552184;rs10941679;rs151036387;rs10638576;rs575290181;rs7701656;rs368126425;rs34176530;rs78955704;rs72765759;rs62372990	Michailidou	UKBB_C50	FG_C3_BREAST_EXALLC	FG_C3_BREAST_HER_NEG	FG_C3_BREAST_HERPLUS	FG_C3_BREAST_HER2_NEG	6		MRPS30
NIM1K	Nim1k	NIM1 serine/threonine protein kinase	gene with protein product		NIM1K	ENSG00000177453	5p12	5	43192173	43280952	50	5	44053025	46403779	5:44053025-46403779	rs10941679	5.608e-73	0.1278	17	rs10594167;rs553252611;rs75946047;rs12520604;rs11750655;rs12657591;rs1552184;rs10941679;rs151036387;rs10638576;rs575290181;rs7701656;rs368126425;rs34176530;rs78955704;rs72765759;rs62372990	Michailidou						1		NIM1K
NNT	Nnt	nicotinamide nucleotide transhydrogenase	gene with protein product		NNT	ENSG00000112992	5p12	5	43602794	43707507	50	5	44053025	46403779	5:44053025-46403779	rs10941679	5.608e-73	0.1278	17	rs10594167;rs553252611;rs75946047;rs12520604;rs11750655;rs12657591;rs1552184;rs10941679;rs151036387;rs10638576;rs575290181;rs7701656;rs368126425;rs34176530;rs78955704;rs72765759;rs62372990	Michailidou	UKBB_C50	FG_C3_BREAST_EXALLC		FG_C3_BREAST_HERPLUS	FG_C3_BREAST_HER2_NEG	5		NNT
NNT-AS1	No ortholog	NNT antisense RNA 1	RNA, long non-coding		NNT-AS1	ENSG00000248092	5p12	5	43571696	43603332	50	5	44053025	46403779	5:44053025-46403779	rs10941679	5.608e-73	0.1278	17	rs10594167;rs553252611;rs75946047;rs12520604;rs11750655;rs12657591;rs1552184;rs10941679;rs151036387;rs10638576;rs575290181;rs7701656;rs368126425;rs34176530;rs78955704;rs72765759;rs62372990	Michailidou						1		NNT-AS1
RN7SL383P	No ortholog	RNA, 7SL, cytoplasmic 383, pseudogene	pseudogene		RN7SL383P	ENSG00000263556	5p12	5	44716292	44716587	50	5	44053025	46403779	5:44053025-46403779	rs10941679	5.608e-73	0.1278	17	rs10594167;rs553252611;rs75946047;rs12520604;rs11750655;rs12657591;rs1552184;rs10941679;rs151036387;rs10638576;rs575290181;rs7701656;rs368126425;rs34176530;rs78955704;rs72765759;rs62372990	Michailidou	UKBB_C50	FG_C3_BREAST_EXALLC	FG_C3_BREAST_HER_NEG	FG_C3_BREAST_HERPLUS	FG_C3_BREAST_HER2_NEG	6		RN7SL383P
EMB	Emb	embigin	gene with protein product		EMB	ENSG00000170571	5q11.1	5	49692026	49739082	51	5	49484480	50319315	5:49484480-50319315	rs35951924	1.31e-11	-0.0502	2	rs72749841;rs35951924	Michailidou						1		EMB
CTD-2089N3.2	No ortholog	long intergenic non-protein coding RNA 2106	RNA, long non-coding		LINC02106	ENSG00000251573	5q11.1	5	50265051	50266001	51	5	49484480	50319315	5:49484480-50319315	rs35951924	1.31e-11	-0.0502	2	rs72749841;rs35951924	Michailidou						1		LINC02106
PARP8	Parp8	poly(ADP-ribose) polymerase family member 8	gene with protein product		PARP8	ENSG00000151883	5q11.1	5	49961733	50142356	51	5	49484480	50319315	5:49484480-50319315	rs35951924	1.31e-11	-0.0502	5	rs26067;rs6870880;rs27279;rs11249433;rs35951924	Michailidou	UKBB_C50					2		PARP8
CTD-2031P19.3	No ortholog	#N/A	#N/A	#N/A	FLJ31104	#N/A	5q11.2	5	55290995	55299477	52	5	55912533	56329225	5:55912533-56329225	rs62355901	3.42e-98	0.1734	18	rs984113;rs543672222;rs571099235;rs889310;rs1862624;rs34804635;rs546469414;rs62355901;rs146792257;rs6870026;rs185060328;rs145573856;rs11331657;rs79640700;rs10599156;rs62356563;rs547343481;rs2408654	Michailidou						1		FLJ31104
GPBP1	Gpbp1	GC-rich promoter binding protein 1	gene with protein product		GPBP1	ENSG00000062194	5q11.2	5	56469775	56560506	52	5	55912533	56329225	5:55912533-56329225	rs62355901	3.42e-98	0.1734	18	rs984113;rs543672222;rs571099235;rs889310;rs1862624;rs34804635;rs546469414;rs62355901;rs146792257;rs6870026;rs185060328;rs145573856;rs11331657;rs79640700;rs10599156;rs62356563;rs547343481;rs2408654	Michailidou	UKBB_C50					2		GPBP1
IL6ST	Il6st	interleukin 6 cytokine family signal transducer	gene with protein product		IL6ST	ENSG00000134352	5q11.2	5	55230923	55290821	52	5	55912533	56329225	5:55912533-56329225	rs62355901	3.42e-98	0.1734	18	rs984113;rs543672222;rs571099235;rs889310;rs1862624;rs34804635;rs546469414;rs62355901;rs146792257;rs6870026;rs185060328;rs145573856;rs11331657;rs79640700;rs10599156;rs62356563;rs547343481;rs2408654	Michailidou						1		IL6ST
MAP3K1	Map3k1	mitogen-activated protein kinase kinase kinase 1	gene with protein product		MAP3K1	ENSG00000095015	5q11.2	5	56111401	56191979	52	5	55912533	56329225	5:55912533-56329225	rs62355901	3.42e-98	0.1734	18	rs984113;rs543672222;rs571099235;rs889310;rs1862624;rs34804635;rs546469414;rs62355901;rs146792257;rs6870026;rs185060328;rs145573856;rs11331657;rs79640700;rs10599156;rs62356563;rs547343481;rs2408654	Michailidou	UKBB_C50	FG_C3_BREAST_EXALLC	FG_C3_BREAST_HER_NEG	FG_C3_BREAST_HERPLUS	FG_C3_BREAST_HER2_NEG	6		MAP3K1
MIER3	Mier3	MIER family member 3	gene with protein product		MIER3	ENSG00000155545	5q11.2	5	56215429	56267502	52	5	55912533	56329225	5:55912533-56329225	rs62355901	3.42e-98	0.1734	18	rs984113;rs543672222;rs571099235;rs889310;rs1862624;rs34804635;rs546469414;rs62355901;rs146792257;rs6870026;rs185060328;rs145573856;rs11331657;rs79640700;rs10599156;rs62356563;rs547343481;rs2408654	Michailidou	UKBB_C50	FG_C3_BREAST_EXALLC		FG_C3_BREAST_HERPLUS	FG_C3_BREAST_HER2_NEG	5		MIER3
SETD9	No ortholog	SET domain containing 9	gene with protein product		SETD9	ENSG00000155542	5q11.2	5	56205087	56221359	52	5	55912533	56329225	5:55912533-56329225	rs62355901	3.42e-98	0.1734	18	rs984113;rs543672222;rs571099235;rs889310;rs1862624;rs34804635;rs546469414;rs62355901;rs146792257;rs6870026;rs185060328;rs145573856;rs11331657;rs79640700;rs10599156;rs62356563;rs547343481;rs2408654	Michailidou	UKBB_C50	FG_C3_BREAST_EXALLC	FG_C3_BREAST_HER_NEG	FG_C3_BREAST_HERPLUS	FG_C3_BREAST_HER2_NEG	6		SETD9
GAPT	Gapt	GRB2 binding adaptor protein, transmembrane	gene with protein product		GAPT	ENSG00000175857	5q11.2	5	57787262	57792917	53	5	58177715	58395679	5:58177715-58395679	rs537267133	1.939e-10	-0.0718	2	rs10472076;rs537267133	Michailidou						1		GAPT
PDE4D	Pde4d	phosphodiesterase 4D	gene with protein product		PDE4D	ENSG00000113448	5q11.2-q12.1	5	58264865	59817947	53	5	58177715	58395679	5:58177715-58395679	rs537267133	1.939e-10	-0.0718	2	rs10472076;rs537267133	Michailidou						1		PDE4D
ATG10	Atg10	autophagy related 10	gene with protein product		ATG10	ENSG00000152348	5q14.1-q14.2	5	81267844	81572676	54	5	81099485	81689066	5:81099485-81689066	rs146817970	4.191e-13	-0.0532	2	rs72774916;rs146817970	Michailidou						1		ATG10
ATG10-AS1	No ortholog	ATG10 antisense RNA 1	RNA, long non-coding		ATG10-AS1	ENSG00000248192	5q14.1	5	81368874	81369521	54	5	81099485	81689066	5:81099485-81689066	rs146817970	4.191e-13	-0.0532	2	rs72774916;rs146817970	Michailidou						1		ATG10-AS1
ATG10-IT1	No ortholog	ATG10 intronic transcript 1	RNA, long non-coding		ATG10-IT1	ENSG00000236447	5q14.1	5	81287814	81288300	54	5	81099485	81689066	5:81099485-81689066	rs146817970	4.191e-13	-0.0532	2	rs72774916;rs146817970	Michailidou						1		ATG10-IT1
ATP6AP1L	No ortholog	ATPase H+ transporting accessory protein 1 like (pseudogene)	pseudogene		ATP6AP1L	ENSG00000205464	5q14.2	5	81575281	81682796	54	5	81099485	81689066	5:81099485-81689066	rs146817970	4.191e-13	-0.0532	2	rs72774916;rs146817970	Michailidou						1		ATP6AP1L
PPIAP11	No ortholog	peptidylprolyl isomerase A pseudogene 11	pseudogene		PPIAP11	ENSG00000251495	5q14.1	5	81305421	81305913	54	5	81099485	81689066	5:81099485-81689066	rs146817970	4.191e-13	-0.0532	2	rs72774916;rs146817970	Michailidou						1		PPIAP11
RN7SL378P	No ortholog	RNA, 7SL, cytoplasmic 378, pseudogene	pseudogene		RN7SL378P	ENSG00000265684	5q14.1	5	81374246	81374541	54	5	81099485	81689066	5:81099485-81689066	rs146817970	4.191e-13	-0.0532	2	rs72774916;rs146817970	Michailidou						1		RN7SL378P
RPS23	Rps23	ribosomal protein S23	gene with protein product		RPS23	ENSG00000186468	5q14.2	5	81569177	81574396	54	5	81099485	81689066	5:81099485-81689066	rs146817970	4.191e-13	-0.0532	2	rs72774916;rs146817970	Michailidou						1		RPS23
RPS23P5	No ortholog	ribosomal protein S23 pseudogene 5	pseudogene		RPS23P5	ENSG00000242608	5p15.2	5	81560976	81561078	54	5	81099485	81689066	5:81099485-81689066	rs146817970	4.191e-13	-0.0532	2	rs72774916;rs146817970	Michailidou						1		RPS23P5
SSBP2	Ssbp2	single stranded DNA binding protein 2	gene with protein product		SSBP2	ENSG00000145687	5q14.1	5	80708840	81047616	54	5	81099485	81689066	5:81099485-81689066	rs146817970	4.191e-13	-0.0532	2	rs72774916;rs146817970	Michailidou						1		SSBP2
ARRDC3	Arrdc3	arrestin domain containing 3	gene with protein product		ARRDC3	ENSG00000113369	5q14.3	5	90664541	90679176	55	5	90653868	90790451	5:90653868-90790451	rs332529	9.016e-12	-0.0606	1	rs332529	Michailidou						1		ARRDC3
RAB5CP2	No ortholog	RAB5C, member RAS oncogene family pseudogene 2	pseudogene		RAB5CP2	ENSG00000251356	5q14.3	5	90772199	90772835	55	5	90653868	90790451	5:90653868-90790451	rs332529	9.016e-12	-0.0606	1	rs332529	Michailidou						1		RAB5CP2
EPB41L4A	Epb41l4a	erythrocyte membrane protein band 4.1 like 4A	gene with protein product		EPB41L4A	ENSG00000129595	5q22.1-q22.2	5	111478138	111755013	56	5	111114379	111355979	5:111114379-111355979	rs6882649	3.672e-09	0.0388	1	rs6882649	Michailidou						1		EPB41L4A
EPB41L4A-AS1	No ortholog	EPB41L4A antisense RNA 1	RNA, long non-coding		EPB41L4A-AS1	ENSG00000224032	5q22.1	5	111496223	111499973	56	5	111114379	111355979	5:111114379-111355979	rs6882649	3.672e-09	0.0388	1	rs6882649	Michailidou						1		EPB41L4A-AS1
HMGN1P14	No ortholog	high mobility group nucleosome binding domain 1 pseudogene 14	pseudogene		HMGN1P14	ENSG00000249439	5q22.1	5	111181747	111182263	56	5	111114379	111355979	5:111114379-111355979	rs6882649	3.672e-09	0.0388	1	rs6882649	Michailidou						1		HMGN1P14
NREP	Nrep	neuronal regeneration related protein	gene with protein product		NREP	ENSG00000134986	5q22.1	5	110998318	111333161	56	5	111114379	111355979	5:111114379-111355979	rs6882649	3.672e-09	0.0388	1	rs6882649	Michailidou						1		NREP
NREP-AS1	No ortholog	NREP antisense RNA 1	RNA, long non-coding		NREP-AS1	ENSG00000250095	5q22.1	5	111248205	111353006	56	5	111114379	111355979	5:111114379-111355979	rs6882649	3.672e-09	0.0388	1	rs6882649	Michailidou						1		NREP-AS1
STARD4-AS1	No ortholog	STARD4 antisense RNA 1	RNA, long non-coding		STARD4-AS1	ENSG00000246859	5q22.1	5	110847924	111075423	56	5	111114379	111355979	5:111114379-111355979	rs6882649	3.672e-09	0.0388	1	rs6882649	Michailidou						1		STARD4-AS1
C1orf61	No ortholog	MIR9-1 host gene	RNA, long non-coding	MIR9-1HG	MIR9-1HG	ENSG00000125462	1q22	1	156374042	156400493	57	5	131410879	131833599	5:131410879-131833599	rs11739135	2.00323e-08	0.107194	1	rs11739135					FG_C3_BREAST_HERPLUS		1		MIR9-1HG
ACSL6	Acsl6	acyl-CoA synthetase long chain family member 6	gene with protein product		ACSL6	ENSG00000164398	5q31.1	5	131142683	131347936	57	5	131410879	131833599	5:131410879-131833599	rs11739135	2.00323e-08	0.107194	1	rs11739135					FG_C3_BREAST_HERPLUS		1		ACSL6
CDC42SE2	Cdc42se2	CDC42 small effector 2	gene with protein product		CDC42SE2	ENSG00000158985	5q31.1	5	130581186	130734140	57	5	131410879	131833599	5:131410879-131833599	rs11739135	2.00323e-08	0.107194	1	rs11739135					FG_C3_BREAST_HERPLUS		1		CDC42SE2
CSF2	Csf2	colony stimulating factor 2	gene with protein product		CSF2	ENSG00000164400	5q31.1	5	131409483	131411859	57	5	131410879	131833599	5:131410879-131833599	rs11739135	2.00323e-08	0.107194	1	rs11739135					FG_C3_BREAST_HERPLUS		1		CSF2
C5orf56	No ortholog	IRF1 antisense RNA 1	RNA, long non-coding	IRF1-AS1	IRF1-AS1	ENSG00000197536	5q31.1	5	131746328	131811736	57	5	131410879	131833599	5:131410879-131833599	rs11739135	2.00323e-08	0.107194	1	rs11739135					FG_C3_BREAST_HERPLUS		1		IRF1-AS1
KIF3A	Kif3a	kinesin family member 3A	gene with protein product		KIF3A	ENSG00000131437	5q31.1	5	132028320	132073330	57	5	131410879	131833599	5:131410879-131833599	rs11739135	2.00323e-08	0.107194	1	rs11739135					FG_C3_BREAST_HERPLUS		1		KIF3A
LYRM7	Lyrm7	LYR motif containing 7	gene with protein product		LYRM7	ENSG00000186687	5q23.3-q31.1	5	130506503	130541119	57	5	131410879	131833599	5:131410879-131833599	rs11739135	2.00323e-08	0.107194	1	rs11739135					FG_C3_BREAST_HERPLUS		1		LYRM7
AC034228.7	Meikin	meiotic kinetochore factor	gene with protein product		MEIKIN	ENSG00000239642	5q31.1	5	131142816	131281391	57	5	131410879	131833599	5:131410879-131833599	rs11739135	2.00323e-08	0.107194	1	rs11739135					FG_C3_BREAST_HERPLUS		1		MEIKIN
MIR3936	No ortholog	microRNA 3936	RNA, micro		MIR3936	ENSG00000263597	5q31.1	5	131701182	131701291	57	5	131410879	131833599	5:131410879-131833599	rs11739135	2.00323e-08	0.107194	1	rs11739135					FG_C3_BREAST_HERPLUS		1		MIR3936
AC034220.3	No ortholog	MIR3936 host gene	RNA, long non-coding		MIR3936HG	ENSG00000233006	5q31.1	5	131646978	131705608	57	5	131410879	131833599	5:131410879-131833599	rs11739135	2.00323e-08	0.107194	1	rs11739135					FG_C3_BREAST_HERPLUS		1		MIR3936HG
P4HA2	P4ha2	prolyl 4-hydroxylase subunit alpha 2	gene with protein product		P4HA2	ENSG00000072682	5q31.1	5	131527531	131631008	57	5	131410879	131833599	5:131410879-131833599	rs11739135	2.00323e-08	0.107194	1	rs11739135					FG_C3_BREAST_HERPLUS		1		P4HA2
P4HA2-AS1	No ortholog	P4HA2 antisense RNA 1	RNA, long non-coding		P4HA2-AS1	ENSG00000237714	5q31.1	5	131520569	131528501	57	5	131410879	131833599	5:131410879-131833599	rs11739135	2.00323e-08	0.107194	1	rs11739135					FG_C3_BREAST_HERPLUS		1		P4HA2-AS1
PDLIM4	Pdlim4	PDZ and LIM domain 4	gene with protein product		PDLIM4	ENSG00000131435	5q31.1	5	131593364	131609147	57	5	131410879	131833599	5:131410879-131833599	rs11739135	2.00323e-08	0.107194	1	rs11739135					FG_C3_BREAST_HERPLUS		1		PDLIM4
RAD50	Rad50	RAD50 double strand break repair protein	gene with protein product		RAD50	ENSG00000113522	5q31.1	5	131891711	131980313	57	5	131410879	131833599	5:131410879-131833599	rs11739135	2.00323e-08	0.107194	1	rs11739135					FG_C3_BREAST_HERPLUS		1		RAD50
RAPGEF6	Rapgef6	Rap guanine nucleotide exchange factor 6	gene with protein product		RAPGEF6	ENSG00000158987	5q31.1	5	130759614	130970929	57	5	131410879	131833599	5:131410879-131833599	rs11739135	2.00323e-08	0.107194	1	rs11739135					FG_C3_BREAST_HERPLUS		1		RAPGEF6
SLC22A4	Slc22a4	solute carrier family 22 member 4	gene with protein product		SLC22A4	ENSG00000197208	5q31.1	5	131630136	131679899	57	5	131410879	131833599	5:131410879-131833599	rs11739135	2.00323e-08	0.107194	1	rs11739135					FG_C3_BREAST_HERPLUS		1		SLC22A4
SLC22A5	Slc22a5	solute carrier family 22 member 5	gene with protein product		SLC22A5	ENSG00000197375	5q31.1	5	131705444	131731306	57	5	131410879	131833599	5:131410879-131833599	rs11739135	2.00323e-08	0.107194	1	rs11739135					FG_C3_BREAST_HERPLUS		1		SLC22A5
AFF4	Aff4	AF4/FMR2 family member 4	gene with protein product		AFF4	ENSG00000072364	5q31.1	5	132211071	132299326	58	5	132375335	132445760	5:132375335-132445760	rs6596100	7.742e-09	-0.0439	1	rs6596100	Michailidou						1		AFF4
HSPA4	Hspa4	heat shock protein family A (Hsp70) member 4	gene with protein product		HSPA4	ENSG00000170606	5q31.1	5	132387654	132442141	58	5	132375335	132445760	5:132375335-132445760	rs6596100	7.742e-09	-0.0439	1	rs6596100	Michailidou				FG_C3_BREAST_HERPLUS		2		HSPA4
IRF1	Irf1	interferon regulatory factor 1	gene with protein product		IRF1	ENSG00000125347	5q31.1	5	131817301	131826490	58	5	132375335	132445760	5:132375335-132445760	rs6596100	7.742e-09	-0.0439	1	rs6596100	Michailidou				FG_C3_BREAST_HERPLUS		2		IRF1
LEAP2	Leap2	liver enriched antimicrobial peptide 2	gene with protein product		LEAP2	ENSG00000164406	5q31.1	5	132208014	132210738	58	5	132375335	132445760	5:132375335-132445760	rs6596100	7.742e-09	-0.0439	1	rs6596100	Michailidou						1		LEAP2
SHROOM1	Shroom1	shroom family member 1	gene with protein product		SHROOM1	ENSG00000164403	5q31.1	5	132157833	132166590	58	5	132375335	132445760	5:132375335-132445760	rs6596100	7.742e-09	-0.0439	1	rs6596100	Michailidou				FG_C3_BREAST_HERPLUS		2		SHROOM1
EBF1	Ebf1	EBF transcription factor 1	gene with protein product		EBF1	ENSG00000164330	5q33.3	5	158122928	158526769	59	5	158061076	158446223	5:158061076-158446223	rs11135046	4.681e-31	-0.0717	4	rs33142;rs11135046;rs7705878;rs201178368	Michailidou	UKBB_C50					2		EBF1
RNF145	Rnf145	ring finger protein 145	gene with protein product		RNF145	ENSG00000145860	5q33.3	5	158584417	158637061	59	5	158061076	158446223	5:158061076-158446223	rs11135046	4.681e-31	-0.0717	4	rs33142;rs11135046;rs7705878;rs201178368	Michailidou						1		RNF145
UBLCP1	Ublcp1	ubiquitin like domain containing CTD phosphatase 1	gene with protein product		UBLCP1	ENSG00000164332	5q33.3	5	158690089	158713044	59	5	158061076	158446223	5:158061076-158446223	rs11135046	4.681e-31	-0.0717	4	rs33142;rs11135046;rs7705878;rs201178368	Michailidou	UKBB_C50					2		UBLCP1
DOCK2	Dock2	dedicator of cytokinesis 2	gene with protein product		DOCK2	ENSG00000134516	5q35.1	5	169064251	169510386	60	5	169521728	169591487	5:169521728-169591487	rs4562056	4.719e-10	0.0416	1	rs4562056	Michailidou						1		DOCK2
FOXI1	Foxi1	forkhead box I1	gene with protein product		FOXI1	ENSG00000168269	5q35.1	5	169532901	169536727	60	5	169521728	169591487	5:169521728-169591487	rs4562056	4.719e-10	0.0416	1	rs4562056	Michailidou						1		FOXI1
KRT18P41	No ortholog	keratin 18 pseudogene 41	pseudogene		KRT18P41	ENSG00000253219	5q35.1	5	169567668	169568944	60	5	169521728	169591487	5:169521728-169591487	rs4562056	4.719e-10	0.0416	1	rs4562056	Michailidou						1		KRT18P41
CTB-27N1.1	No ortholog	long intergenic non-protein coding RNA 1187	RNA, long non-coding		LINC01187	ENSG00000249601	5q35.1	5	169618583	169626145	60	5	169521728	169591487	5:169521728-169591487	rs4562056	4.719e-10	0.0416	1	rs4562056	Michailidou						1		LINC01187
MCUR1	Mcur1	mitochondrial calcium uniporter regulator 1	gene with protein product		MCUR1	ENSG00000050393	6p23	6	13786789	13814800	61	6	13637614	13745518	6:13637614-13745518	rs418053	1.195e-13	-0.0465	1	rs418053	Michailidou						1		MCUR1
NOL7	Nol7	nucleolar protein 7	gene with protein product		NOL7	ENSG00000225921	6p23	6	13615559	13632971	61	6	13637614	13745518	6:13637614-13745518	rs418053	1.195e-13	-0.0465	1	rs418053	Michailidou						1		NOL7
RANBP9	Ranbp9	RAN binding protein 9	gene with protein product		RANBP9	ENSG00000010017	6p23	6	13621730	13711796	61	6	13637614	13745518	6:13637614-13745518	rs418053	1.195e-13	-0.0465	1	rs418053	Michailidou		FG_C3_BREAST_EXALLC				2		RANBP9
RNF182	Rnf182	ring finger protein 182	gene with protein product		RNF182	ENSG00000180537	6p23	6	13924677	13980533	61	6	13637614	13745518	6:13637614-13745518	rs418053	1.195e-13	-0.0465	1	rs418053	Michailidou		FG_C3_BREAST_EXALLC				2		RNF182
SIRT5	Sirt5	sirtuin 5	gene with protein product		SIRT5	ENSG00000124523	6p23	6	13574816	13614790	61	6	13637614	13745518	6:13637614-13745518	rs418053	1.195e-13	-0.0465	1	rs418053	Michailidou		FG_C3_BREAST_EXALLC				2		SIRT5
ATXN1	Atxn1	ataxin 1	gene with protein product		ATXN1	ENSG00000124788	6p22.3	6	16299343	16761722	62	6	16399557	16399557	6:16399557-16399557	rs3819405	1.646e-08	-0.0395	1	rs3819405	Michailidou						1		ATXN1
CDKAL1	Cdkal1	CDK5 regulatory subunit associated protein 1 like 1	gene with protein product		CDKAL1	ENSG00000145996	6p22.3	6	20534688	21232635	63	6	20528058	20706418	6:20528058-20706418	rs2223621	3.036e-10	-0.0408	2	rs2223621;rs75626419	Michailidou						1		CDKAL1
ABT1	Abt1	activator of basal transcription 1	gene with protein product		ABT1	ENSG00000146109	6p22.2	6	26597180	26600278	64	6	25710571	30341390	6:25710571-30341390	rs71557345	3.871e-10	-0.0806	4	rs71557345;rs13214023;rs4713186;rs3749971	Michailidou						1		ABT1
BTN1A1	Btn1a1	butyrophilin subfamily 1 member A1	gene with protein product		BTN1A1	ENSG00000124557	6p22.2	6	26501449	26510650	64	6	25710571	30341390	6:25710571-30341390	rs71557345	3.871e-10	-0.0806	4	rs71557345;rs13214023;rs4713186;rs3749971	Michailidou						1		BTN1A1
BTN2A1	No ortholog	butyrophilin subfamily 2 member A1	gene with protein product		BTN2A1	ENSG00000112763	6p22.2	6	26458150	26476849	64	6	25710571	30341390	6:25710571-30341390	rs71557345	3.871e-10	-0.0806	4	rs71557345;rs13214023;rs4713186;rs3749971	Michailidou						1		BTN2A1
BTN2A2	Btn2a2	butyrophilin subfamily 2 member A2	gene with protein product		BTN2A2	ENSG00000124508	6p22.2	6	26383324	26395102	64	6	25710571	30341390	6:25710571-30341390	rs71557345	3.871e-10	-0.0806	4	rs71557345;rs13214023;rs4713186;rs3749971	Michailidou						1		BTN2A2
BTN2A3P	No ortholog	butyrophilin subfamily 2 member A3, pseudogene	pseudogene		BTN2A3P	ENSG00000124549	6p22.2	6	26421619	26432611	64	6	25710571	30341390	6:25710571-30341390	rs71557345	3.871e-10	-0.0806	4	rs71557345;rs13214023;rs4713186;rs3749971	Michailidou						1		BTN2A3P
BTN3A1	Gm36028	butyrophilin subfamily 3 member A1	gene with protein product		BTN3A1	ENSG00000026950	6p22.2	6	26402465	26415444	64	6	25710571	30341390	6:25710571-30341390	rs71557345	3.871e-10	-0.0806	4	rs71557345;rs13214023;rs4713186;rs3749971	Michailidou						1		BTN3A1
BTN3A2	No ortholog	butyrophilin subfamily 3 member A2	gene with protein product		BTN3A2	ENSG00000186470	6p22.2	6	26365387	26378546	64	6	25710571	30341390	6:25710571-30341390	rs71557345	3.871e-10	-0.0806	4	rs71557345;rs13214023;rs4713186;rs3749971	Michailidou						1		BTN3A2
BTN3A3	No ortholog	butyrophilin subfamily 3 member A3	gene with protein product		BTN3A3	ENSG00000111801	6p22.2	6	26440700	26453643	64	6	25710571	30341390	6:25710571-30341390	rs71557345	3.871e-10	-0.0806	4	rs71557345;rs13214023;rs4713186;rs3749971	Michailidou						1		BTN3A3
CMAHP	No ortholog	cytidine monophospho-N-acetylneuraminic acid hydroxylase, pseudogene	pseudogene		CMAHP	ENSG00000168405	6p22.3	6	25081548	25166793	64	6	25710571	30341390	6:25710571-30341390	rs71557345	3.871e-10	-0.0806	4	rs71557345;rs13214023;rs4713186;rs3749971	Michailidou						1		CMAHP
COX11P1	No ortholog	COX11 pseudogene 1	pseudogene		COX11P1	ENSG00000231162	6p22.1	6	28414750	28415584	64	6	25710571	30341390	6:25710571-30341390	rs71557345	3.871e-10	-0.0806	4	rs71557345;rs13214023;rs4713186;rs3749971	Michailidou						1		COX11P1
DDX6P1	No ortholog	DEAD-box helicase 6 pseudogene 1	pseudogene		DDX6P1	ENSG00000230056	6p22.1	6	29297403	29298838	64	6	25710571	30341390	6:25710571-30341390	rs71557345	3.871e-10	-0.0806	4	rs71557345;rs13214023;rs4713186;rs3749971	Michailidou						1		DDX6P1
GABBR1	Gabbr1	gamma-aminobutyric acid type B receptor subunit 1	gene with protein product		GABBR1	ENSG00000204681	6p22.1	6	29523406	29601753	64	6	25710571	30341390	6:25710571-30341390	rs71557345	3.871e-10	-0.0806	4	rs71557345;rs13214023;rs4713186;rs3749971	Michailidou						1		GABBR1
GPX6	Gpx6	glutathione peroxidase 6	gene with protein product		GPX6	ENSG00000198704	6p22.1	6	28471073	28495992	64	6	25710571	30341390	6:25710571-30341390	rs71557345	3.871e-10	-0.0806	4	rs71557345;rs13214023;rs4713186;rs3749971	Michailidou						1		GPX6
GUSBP2	No ortholog	GUSB pseudogene 2	pseudogene		GUSBP2	ENSG00000241549	6p22.2	6	26839263	26924333	64	6	25710571	30341390	6:25710571-30341390	rs71557345	3.871e-10	-0.0806	4	rs71557345;rs13214023;rs4713186;rs3749971	Michailidou						1		GUSBP2
HIST1H1A	No ortholog	H1.1 linker histone, cluster member	gene with protein product	H1-1	H1-1	ENSG00000124610	6p22.2	6	26017260	26018040	64	6	25710571	30341390	6:25710571-30341390	rs71557345	3.871e-10	-0.0806	4	rs71557345;rs13214023;rs4713186;rs3749971	Michailidou						1		H1-1
HIST1H1PS1	No ortholog	H1.12 linker histone, cluster member pseudogene	pseudogene	H1-12P	H1-12P	ENSG00000216331	6p22.2	6	26195794	26195999	64	6	25710571	30341390	6:25710571-30341390	rs71557345	3.871e-10	-0.0806	4	rs71557345;rs13214023;rs4713186;rs3749971	Michailidou						1		H1-12P
HIST1H1C	No ortholog	H1.2 linker histone, cluster member	gene with protein product	H1-2	H1-2	ENSG00000187837	6p22.2	6	26055968	26056699	64	6	25710571	30341390	6:25710571-30341390	rs71557345	3.871e-10	-0.0806	4	rs71557345;rs13214023;rs4713186;rs3749971	Michailidou						1		H1-2
HIST1H1B	No ortholog	H1.5 linker histone, cluster member	gene with protein product	H1-5	H1-5	ENSG00000184357	6p22.1	6	27834570	27835359	64	6	25710571	30341390	6:25710571-30341390	rs71557345	3.871e-10	-0.0806	4	rs71557345;rs13214023;rs4713186;rs3749971	Michailidou						1		H1-5
HIST1H2APS4	No ortholog	H2A clustered histone 10, pseudogene	pseudogene	H2AC10P	H2AC10P	ENSG00000218690	6p22.2	6	26272421	26272768	64	6	25710571	30341390	6:25710571-30341390	rs71557345	3.871e-10	-0.0806	4	rs71557345;rs13214023;rs4713186;rs3749971	Michailidou						1		H2AC10P
HIST1H2AG	No ortholog	H2A clustered histone 11	gene with protein product	H2AC11	H2AC11	ENSG00000196787	6p22.1	6	27100832	27103070	64	6	25710571	30341390	6:25710571-30341390	rs71557345	3.871e-10	-0.0806	4	rs71557345;rs13214023;rs4713186;rs3749971	Michailidou						1		H2AC11
HIST1H2AI	No ortholog	H2A clustered histone 13	gene with protein product	H2AC13	H2AC13	ENSG00000196747	6p22.1	6	27775899	27776429	64	6	25710571	30341390	6:25710571-30341390	rs71557345	3.871e-10	-0.0806	4	rs71557345;rs13214023;rs4713186;rs3749971	Michailidou						1		H2AC13
HIST1H2AJ	No ortholog	H2A clustered histone 14	gene with protein product	H2AC14	H2AC14	ENSG00000276368	6p22.1	6	27782112	27782607	64	6	25710571	30341390	6:25710571-30341390	rs71557345	3.871e-10	-0.0806	4	rs71557345;rs13214023;rs4713186;rs3749971	Michailidou						1		H2AC14
HIST1H2AK	No ortholog	H2A clustered histone 15	gene with protein product	H2AC15	H2AC15	ENSG00000275221	6p22.1	6	27805658	27806117	64	6	25710571	30341390	6:25710571-30341390	rs71557345	3.871e-10	-0.0806	4	rs71557345;rs13214023;rs4713186;rs3749971	Michailidou						1		H2AC15
HIST1H2AL	No ortholog	H2A clustered histone 16	gene with protein product	H2AC16	H2AC16	ENSG00000276903	6p22.1	6	27833034	27833606	64	6	25710571	30341390	6:25710571-30341390	rs71557345	3.871e-10	-0.0806	4	rs71557345;rs13214023;rs4713186;rs3749971	Michailidou						1		H2AC16
HIST1H2AM	No ortholog	H2A clustered histone 17	gene with protein product	H2AC17	H2AC17	ENSG00000278677	6p22.1	6	27860477	27860963	64	6	25710571	30341390	6:25710571-30341390	rs71557345	3.871e-10	-0.0806	4	rs71557345;rs13214023;rs4713186;rs3749971	Michailidou						1		H2AC17
HIST1H2APS2	No ortholog	H2A clustered histone 3, pseudogene	pseudogene	H2AC3P	H2AC3P	ENSG00000242387	6p22.2	6	25882254	25882623	64	6	25710571	30341390	6:25710571-30341390	rs71557345	3.871e-10	-0.0806	4	rs71557345;rs13214023;rs4713186;rs3749971	Michailidou						1		H2AC3P
HIST1H2AB	No ortholog	H2A clustered histone 4	gene with protein product	H2AC4	H2AC4	ENSG00000278463	6p22.2	6	26033320	26033796	64	6	25710571	30341390	6:25710571-30341390	rs71557345	3.871e-10	-0.0806	4	rs71557345;rs13214023;rs4713186;rs3749971	Michailidou						1		H2AC4
HIST1H2AC	No ortholog	H2A clustered histone 6	gene with protein product	H2AC6	H2AC6	ENSG00000180573	6p22.2	6	26124373	26139344	64	6	25710571	30341390	6:25710571-30341390	rs71557345	3.871e-10	-0.0806	4	rs71557345;rs13214023;rs4713186;rs3749971	Michailidou						1		H2AC6
HIST1H2AD	No ortholog	H2A clustered histone 7	gene with protein product	H2AC7	H2AC7	ENSG00000196866	6p22.2	6	26199079	26199471	64	6	25710571	30341390	6:25710571-30341390	rs71557345	3.871e-10	-0.0806	4	rs71557345;rs13214023;rs4713186;rs3749971	Michailidou						1		H2AC7
HIST1H2AE	No ortholog	H2A clustered histone 8	gene with protein product	H2AC8	H2AC8	ENSG00000277075	6p22.2	6	26217165	26217711	64	6	25710571	30341390	6:25710571-30341390	rs71557345	3.871e-10	-0.0806	4	rs71557345;rs13214023;rs4713186;rs3749971	Michailidou						1		H2AC8
HIST1H2BI	No ortholog	H2B clustered histone 10	gene with protein product	H2BC10	H2BC10	ENSG00000278588	6p22.2	6	26273144	26273622	64	6	25710571	30341390	6:25710571-30341390	rs71557345	3.871e-10	-0.0806	4	rs71557345;rs13214023;rs4713186;rs3749971	Michailidou						1		H2BC10
HIST1H2BJ	No ortholog	H2B clustered histone 11	gene with protein product	H2BC11	H2BC11	ENSG00000124635	6p22.1	6	27093676	27100541	64	6	25710571	30341390	6:25710571-30341390	rs71557345	3.871e-10	-0.0806	4	rs71557345;rs13214023;rs4713186;rs3749971	Michailidou						1		H2BC11
HIST1H2BK	No ortholog	H2B clustered histone 12	gene with protein product	H2BC12	H2BC12	ENSG00000197903	6p22.1	6	27106073	27114619	64	6	25710571	30341390	6:25710571-30341390	rs71557345	3.871e-10	-0.0806	4	rs71557345;rs13214023;rs4713186;rs3749971	Michailidou						1		H2BC12
HIST1H2BL	No ortholog	H2B clustered histone 13	gene with protein product	H2BC13	H2BC13	ENSG00000185130	6p22.1	6	27775257	27775709	64	6	25710571	30341390	6:25710571-30341390	rs71557345	3.871e-10	-0.0806	4	rs71557345;rs13214023;rs4713186;rs3749971	Michailidou						1		H2BC13
HIST1H2BM	No ortholog	H2B clustered histone 14	gene with protein product	H2BC14	H2BC14	ENSG00000273703	6p22.1	6	27782822	27783267	64	6	25710571	30341390	6:25710571-30341390	rs71557345	3.871e-10	-0.0806	4	rs71557345;rs13214023;rs4713186;rs3749971	Michailidou						1		H2BC14
HIST1H2BN	No ortholog	H2B clustered histone 15	gene with protein product	H2BC15	H2BC15	ENSG00000233822	6p22.1	6	27806323	27823487	64	6	25710571	30341390	6:25710571-30341390	rs71557345	3.871e-10	-0.0806	4	rs71557345;rs13214023;rs4713186;rs3749971	Michailidou						1		H2BC15
HIST1H2BPS2	No ortholog	H2B clustered histone 16, pseudogene	pseudogene	H2BC16P	H2BC16P	ENSG00000217646	6p22.1	6	27831840	27832179	64	6	25710571	30341390	6:25710571-30341390	rs71557345	3.871e-10	-0.0806	4	rs71557345;rs13214023;rs4713186;rs3749971	Michailidou						1		H2BC16P
HIST1H2BO	No ortholog	H2B clustered histone 17	gene with protein product	H2BC17	H2BC17	ENSG00000274641	6p22.1	6	27861203	27861669	64	6	25710571	30341390	6:25710571-30341390	rs71557345	3.871e-10	-0.0806	4	rs71557345;rs13214023;rs4713186;rs3749971	Michailidou						1		H2BC17
HIST1H2BB	No ortholog	H2B clustered histone 3	gene with protein product	H2BC3	H2BC3	ENSG00000276410	6p22.2	6	26043455	26043885	64	6	25710571	30341390	6:25710571-30341390	rs71557345	3.871e-10	-0.0806	4	rs71557345;rs13214023;rs4713186;rs3749971	Michailidou						1		H2BC3
HIST1H2BC	No ortholog	H2B clustered histone 4	gene with protein product	H2BC4	H2BC4	ENSG00000180596	6p22.2	6	26115101	26124154	64	6	25710571	30341390	6:25710571-30341390	rs71557345	3.871e-10	-0.0806	2	rs71557345;rs12422552	Michailidou						1		H2BC4
HIST1H2BD	No ortholog	H2B clustered histone 5	gene with protein product	H2BC5	H2BC5	ENSG00000158373	6p22.2	6	26158349	26171577	64	6	25710571	30341390	6:25710571-30341390	rs71557345	3.871e-10	-0.0806	4	rs71557345;rs374942809;rs138507724;rs12422552	Michailidou						1		H2BC5
HIST1H2BE	No ortholog	H2B clustered histone 6	gene with protein product	H2BC6	H2BC6	ENSG00000274290	6p22.2	6	26183958	26184454	64	6	25710571	30341390	6:25710571-30341390	rs71557345	3.871e-10	-0.0806	4	rs71557345;rs13214023;rs4713186;rs3749971	Michailidou						1		H2BC6
HIST1H2BF	No ortholog	H2B clustered histone 7	gene with protein product	H2BC7	H2BC7	ENSG00000277224	6p22.2	6	26199748	26200942	64	6	25710571	30341390	6:25710571-30341390	rs71557345	3.871e-10	-0.0806	4	rs71557345;rs13214023;rs4713186;rs3749971	Michailidou						1		H2BC7
HIST1H2BH	No ortholog	H2B clustered histone 9	gene with protein product	H2BC9	H2BC9	ENSG00000275713	6p22.2	6	26251879	26252303	64	6	25710571	30341390	6:25710571-30341390	rs71557345	3.871e-10	-0.0806	4	rs71557345;rs13214023;rs4713186;rs3749971	Michailidou						1		H2BC9
HIST1H3A	No ortholog	H3 clustered histone 1	gene with protein product	H3C1	H3C1	ENSG00000275714	6p22.2	6	26020718	26021186	64	6	25710571	30341390	6:25710571-30341390	rs71557345	3.871e-10	-0.0806	4	rs71557345;rs13214023;rs4713186;rs3749971	Michailidou						1		H3C1
HIST1H3H	No ortholog	H3 clustered histone 10	gene with protein product	H3C10	H3C10	ENSG00000278828	6p22.1	6	27777842	27778314	64	6	25710571	30341390	6:25710571-30341390	rs71557345	3.871e-10	-0.0806	4	rs71557345;rs13214023;rs4713186;rs3749971	Michailidou						1		H3C10
HIST1H3I	No ortholog	H3 clustered histone 11	gene with protein product	H3C11	H3C11	ENSG00000275379	6p22.1	6	27839623	27840099	64	6	25710571	30341390	6:25710571-30341390	rs71557345	3.871e-10	-0.0806	4	rs71557345;rs13214023;rs4713186;rs3749971	Michailidou						1		H3C11
HIST1H3J	No ortholog	H3 clustered histone 12	gene with protein product	H3C12	H3C12	ENSG00000197153	6p22.1	6	27858093	27860884	64	6	25710571	30341390	6:25710571-30341390	rs71557345	3.871e-10	-0.0806	4	rs71557345;rs13214023;rs4713186;rs3749971	Michailidou						1		H3C12
HIST1H3B	No ortholog	H3 clustered histone 2	gene with protein product	H3C2	H3C2	ENSG00000286522	6p22.2	6	26031817	26032288	64	6	25710571	30341390	6:25710571-30341390	rs71557345	3.871e-10	-0.0806	4	rs71557345;rs13214023;rs4713186;rs3749971	Michailidou						1		H3C2
HIST1H3C	No ortholog	H3 clustered histone 3	gene with protein product	H3C3	H3C3	ENSG00000287080	6p22.2	6	26045639	26046097	64	6	25710571	30341390	6:25710571-30341390	rs71557345	3.871e-10	-0.0806	4	rs71557345;rs13214023;rs4713186;rs3749971	Michailidou						1		H3C3
HIST1H3D	No ortholog	H3 clustered histone 4	gene with protein product	H3C4	H3C4	ENSG00000197409	6p22.2	6	26197068	26199521	64	6	25710571	30341390	6:25710571-30341390	rs71557345	3.871e-10	-0.0806	4	rs71557345;rs13214023;rs4713186;rs3749971	Michailidou						1		H3C4
HIST1H3E	No ortholog	H3 clustered histone 6	gene with protein product	H3C6	H3C6	ENSG00000274750	6p22.2	6	26225383	26225844	64	6	25710571	30341390	6:25710571-30341390	rs71557345	3.871e-10	-0.0806	4	rs71557345;rs13214023;rs4713186;rs3749971	Michailidou						1		H3C6
HIST1H3G	No ortholog	H3 clustered histone 8	gene with protein product	H3C8	H3C8	ENSG00000273983	6p22.2	6	26271146	26271612	64	6	25710571	30341390	6:25710571-30341390	rs71557345	3.871e-10	-0.0806	4	rs71557345;rs13214023;rs4713186;rs3749971	Michailidou						1		H3C8
HIST1H3PS1	No ortholog	H3 clustered histone 9, pseudogene	pseudogene	H3C9P	H3C9P	ENSG00000220875	6p22.2	6	26322104	26322520	64	6	25710571	30341390	6:25710571-30341390	rs71557345	3.871e-10	-0.0806	4	rs71557345;rs13214023;rs4713186;rs3749971	Michailidou						1		H3C9P
HIST1H1PS2	No ortholog	H3 histone pseudogene 26	pseudogene	H3P26	H3P26	ENSG00000224447	6p22.2	6	26016607	26016829	64	6	25710571	30341390	6:25710571-30341390	rs71557345	3.871e-10	-0.0806	4	rs71557345;rs13214023;rs4713186;rs3749971	Michailidou						1		H3P26
HIST1H4A	No ortholog	H4 clustered histone 1	gene with protein product	H4C1	H4C1	ENSG00000278637	6p22.2	6	26021907	26022278	64	6	25710571	30341390	6:25710571-30341390	rs71557345	3.871e-10	-0.0806	4	rs71557345;rs13214023;rs4713186;rs3749971	Michailidou						1		H4C1
HIST1H4PS1	No ortholog	H4 clustered histone 10, pseudogene	pseudogene	H4C10P	H4C10P	ENSG00000217862	6p22.1	6	27774853	27775117	64	6	25710571	30341390	6:25710571-30341390	rs71557345	3.871e-10	-0.0806	4	rs71557345;rs13214023;rs4713186;rs3749971	Michailidou						1		H4C10P
HIST1H4J	No ortholog	H4 clustered histone 11	gene with protein product	H4C11	H4C11	ENSG00000197238	6p22.1	6	27791884	27792257	64	6	25710571	30341390	6:25710571-30341390	rs71557345	3.871e-10	-0.0806	4	rs71557345;rs13214023;rs4713186;rs3749971	Michailidou						1		H4C11
HIST1H4K	No ortholog	H4 clustered histone 12	gene with protein product	H4C12	H4C12	ENSG00000273542	6p22.1	6	27798952	27799305	64	6	25710571	30341390	6:25710571-30341390	rs71557345	3.871e-10	-0.0806	4	rs71557345;rs13214023;rs4713186;rs3749971	Michailidou						1		H4C12
HIST1H4L	No ortholog	H4 clustered histone 13	gene with protein product	H4C13	H4C13	ENSG00000275126	6p22.1	6	27840926	27841289	64	6	25710571	30341390	6:25710571-30341390	rs71557345	3.871e-10	-0.0806	4	rs71557345;rs13214023;rs4713186;rs3749971	Michailidou						1		H4C13
HIST1H4B	No ortholog	H4 clustered histone 2	gene with protein product	H4C2	H4C2	ENSG00000278705	6p22.2	6	26027124	26027480	64	6	25710571	30341390	6:25710571-30341390	rs71557345	3.871e-10	-0.0806	4	rs71557345;rs13214023;rs4713186;rs3749971	Michailidou						1		H4C2
HIST1H4C	No ortholog	H4 clustered histone 3	gene with protein product	H4C3	H4C3	ENSG00000197061	6p22.2	6	26104104	26104518	64	6	25710571	30341390	6:25710571-30341390	rs71557345	3.871e-10	-0.0806	4	rs71557345;rs13214023;rs4713186;rs3749971	Michailidou						1		H4C3
HIST1H4D	No ortholog	H4 clustered histone 4	gene with protein product	H4C4	H4C4	ENSG00000277157	6p22.2	6	26188938	26189304	64	6	25710571	30341390	6:25710571-30341390	rs71557345	3.871e-10	-0.0806	4	rs71557345;rs13214023;rs4713186;rs3749971	Michailidou						1		H4C4
HIST1H4E	No ortholog	H4 clustered histone 5	gene with protein product	H4C5	H4C5	ENSG00000276966	6p22.2	6	26204858	26206266	64	6	25710571	30341390	6:25710571-30341390	rs71557345	3.871e-10	-0.0806	4	rs71557345;rs13214023;rs4713186;rs3749971	Michailidou						1		H4C5
HIST1H4H	No ortholog	H4 clustered histone 8	gene with protein product	H4C8	H4C8	ENSG00000158406	6p22.2	6	26281283	26285762	64	6	25710571	30341390	6:25710571-30341390	rs71557345	3.871e-10	-0.0806	4	rs71557345;rs13214023;rs4713186;rs3749971	Michailidou						1		H4C8
HCG11	No ortholog	HLA complex group 11	RNA, long non-coding		HCG11	ENSG00000228223	6p22.2	6	26522076	26526807	64	6	25710571	30341390	6:25710571-30341390	rs71557345	3.871e-10	-0.0806	4	rs71557345;rs13214023;rs4713186;rs3749971	Michailidou						1		HCG11
HCG14	No ortholog	HLA complex group 14	RNA, long non-coding		HCG14	ENSG00000224157	6p22.1	6	28864307	28865099	64	6	25710571	30341390	6:25710571-30341390	rs71557345	3.871e-10	-0.0806	4	rs71557345;rs13214023;rs4713186;rs3749971	Michailidou						1		HCG14
HCG15	No ortholog	HLA complex group 15	RNA, long non-coding		HCG15	ENSG00000227214	6p21	6	28953980	28955261	64	6	25710571	30341390	6:25710571-30341390	rs71557345	3.871e-10	-0.0806	4	rs71557345;rs13214023;rs4713186;rs3749971	Michailidou						1		HCG15
HCG16	No ortholog	HLA complex group 15	RNA, long non-coding	HCG15	HCG15	ENSG00000227214	6p21	6	28953980	28955261	64	6	25710571	30341390	6:25710571-30341390	rs71557345	3.871e-10	-0.0806	4	rs71557345;rs13214023;rs4713186;rs3749971	Michailidou						1		HCG15
HFE	Hfe	homeostatic iron regulator	gene with protein product		HFE	ENSG00000010704	6p22.2	6	26087509	26098571	64	6	25710571	30341390	6:25710571-30341390	rs71557345	3.871e-10	-0.0806	4	rs71557345;rs13214023;rs4713186;rs3749971	Michailidou						1		HFE
HMGN4	Gm20379	high mobility group nucleosomal binding domain 4	gene with protein product		HMGN4	ENSG00000182952	6p22.2	6	26538633	26546482	64	6	25710571	30341390	6:25710571-30341390	rs71557345	3.871e-10	-0.0806	4	rs71557345;rs13214023;rs4713186;rs3749971	Michailidou						1		HMGN4
HNRNPA1P1	No ortholog	heterogeneous nuclear ribonucleoprotein A1 pseudogene 1	pseudogene		HNRNPA1P1	ENSG00000218347	6p22.1	6	27490855	27492118	64	6	25710571	30341390	6:25710571-30341390	rs71557345	3.871e-10	-0.0806	4	rs71557345;rs13214023;rs4713186;rs3749971	Michailidou						1		HNRNPA1P1
IQCB2P	No ortholog	IQ motif containing B2 pseudogene	pseudogene		IQCB2P	ENSG00000217539	6p22.1	6	27978501	27980133	64	6	25710571	30341390	6:25710571-30341390	rs71557345	3.871e-10	-0.0806	4	rs71557345;rs13214023;rs4713186;rs3749971	Michailidou						1		IQCB2P
KRT18P1	No ortholog	keratin 18 pseudogene 1	pseudogene		KRT18P1	ENSG00000228666	6p22.1	6	28936907	28938237	64	6	25710571	30341390	6:25710571-30341390	rs71557345	3.871e-10	-0.0806	4	rs71557345;rs13214023;rs4713186;rs3749971	Michailidou						1		KRT18P1
LARP1P1	No ortholog	LARP1 pseudogene 1	pseudogene		LARP1P1	ENSG00000217159	6p22.2	6	26164300	26164591	64	6	25710571	30341390	6:25710571-30341390	rs71557345	3.871e-10	-0.0806	4	rs71557345;rs13214023;rs4713186;rs3749971	Michailidou						1		LARP1P1
LINC00240	No ortholog	long intergenic non-protein coding RNA 240	RNA, long non-coding		LINC00240	ENSG00000224843	6p22.2	6	26924771	26991703	64	6	25710571	30341390	6:25710571-30341390	rs71557345	3.871e-10	-0.0806	4	rs71557345;rs13214023;rs4713186;rs3749971	Michailidou						1		LINC00240
LINC00533	No ortholog	long intergenic non-protein coding RNA 533	RNA, long non-coding		LINC00533	ENSG00000235570	6p22.1	6	28616063	28616843	64	6	25710571	30341390	6:25710571-30341390	rs71557345	3.871e-10	-0.0806	4	rs71557345;rs13214023;rs4713186;rs3749971	Michailidou						1		LINC00533
C6orf100	No ortholog	long intergenic non-protein coding RNA 1556	RNA, long non-coding	LINC01556	LINC01556	ENSG00000204709	6p22.1	6	28911654	28912314	64	6	25710571	30341390	6:25710571-30341390	rs71557345	3.871e-10	-0.0806	4	rs71557345;rs13214023;rs4713186;rs3749971	Michailidou						1		LINC01556
XXbac-BPG308K3.6	No ortholog	long intergenic non-protein coding RNA 1623	RNA, long non-coding		LINC01623	ENSG00000225595	6p22.1	6	28827402	28832407	64	6	25710571	30341390	6:25710571-30341390	rs71557345	3.871e-10	-0.0806	4	rs71557345;rs13214023;rs4713186;rs3749971	Michailidou						1		LINC01623
RP1-313I6.12	No ortholog	#N/A	#N/A	#N/A	LOC102724889	#N/A	6p22.1	6	28046570	28048908	64	6	25710571	30341390	6:25710571-30341390	rs71557345	3.871e-10	-0.0806	4	rs71557345;rs13214023;rs4713186;rs3749971	Michailidou						1		LOC102724889
XXbac-BPG13B8.10	No ortholog	#N/A	#N/A	#N/A	LOC105375009	#N/A	6p22.1	6	29465286	29478333	64	6	25710571	30341390	6:25710571-30341390	rs71557345	3.871e-10	-0.0806	4	rs71557345;rs13214023;rs4713186;rs3749971	Michailidou						1		LOC105375009
MAS1L	No ortholog	MAS1 proto-oncogene like, G protein-coupled receptor	gene with protein product		MAS1L	ENSG00000204687	6p22.1	6	29454474	29455738	64	6	25710571	30341390	6:25710571-30341390	rs71557345	3.871e-10	-0.0806	4	rs71557345;rs13214023;rs4713186;rs3749971	Michailidou						1		MAS1L
MAS1LP1	No ortholog	MAS1L pseudogene 1	pseudogene		MAS1LP1	ENSG00000230164	6p22.1	6	29442802	29443848	64	6	25710571	30341390	6:25710571-30341390	rs71557345	3.871e-10	-0.0806	4	rs71557345;rs13214023;rs4713186;rs3749971	Michailidou						1		MAS1LP1
MCFD2P1	No ortholog	multiple coagulation factor deficiency 2 pseudogene 1	pseudogene		MCFD2P1	ENSG00000237154	6p22.1	6	27375476	27375775	64	6	25710571	30341390	6:25710571-30341390	rs71557345	3.871e-10	-0.0806	4	rs71557345;rs13214023;rs4713186;rs3749971	Michailidou						1		MCFD2P1
NKAPL	Nkapl	NFKB activating protein like	gene with protein product		NKAPL	ENSG00000189134	6p22.1	6	28227098	28228736	64	6	25710571	30341390	6:25710571-30341390	rs71557345	3.871e-10	-0.0806	4	rs71557345;rs13214023;rs4713186;rs3749971	Michailidou						1		NKAPL
NOL5BP	No ortholog	NOP56 ribonucleoprotein pseudogene 1	pseudogene		NOP56P1	ENSG00000235559	6p22.1	6	28751410	28751781	64	6	25710571	30341390	6:25710571-30341390	rs71557345	3.871e-10	-0.0806	4	rs71557345;rs13214023;rs4713186;rs3749971	Michailidou						1		NOP56P1
OR10C1	Olfr95	olfactory receptor family 10 subfamily C member 1	gene with protein product		OR10C1	ENSG00000206474	6p22.1	6	29407083	29408731	64	6	25710571	30341390	6:25710571-30341390	rs71557345	3.871e-10	-0.0806	4	rs71557345;rs13214023;rs4713186;rs3749971	Michailidou						1		OR10C1
OR11A1	Olfr96	olfactory receptor family 11 subfamily A member 1	gene with protein product		OR11A1	ENSG00000204694	6p22.2-p21.31	6	29393281	29424848	64	6	25710571	30341390	6:25710571-30341390	rs71557345	3.871e-10	-0.0806	4	rs71557345;rs13214023;rs4713186;rs3749971	Michailidou						1		OR11A1
OR12D1	No ortholog	olfactory receptor family 12 subfamily D member 1 (gene/pseudogene)	gene with protein product		OR12D1	ENSG00000251608	6p22.1	6	29385057	29386003	64	6	25710571	30341390	6:25710571-30341390	rs71557345	3.871e-10	-0.0806	4	rs71557345;rs13214023;rs4713186;rs3749971	Michailidou						1		OR12D1
OR12D2	No ortholog	olfactory receptor family 12 subfamily D member 2	gene with protein product		OR12D2	ENSG00000280236	6p22.1	6	29364416	29365448	64	6	25710571	30341390	6:25710571-30341390	rs71557345	3.871e-10	-0.0806	4	rs71557345;rs13214023;rs4713186;rs3749971	Michailidou						1		OR12D2
OR12D3	Olfr109	olfactory receptor family 12 subfamily D member 3	gene with protein product		OR12D3	ENSG00000112462	6p22.1	6	29341200	29343068	64	6	25710571	30341390	6:25710571-30341390	rs71557345	3.871e-10	-0.0806	4	rs71557345;rs13214023;rs4713186;rs3749971	Michailidou						1		OR12D3
OR14J1	Olfr125	olfactory receptor family 14 subfamily J member 1	gene with protein product		OR14J1	ENSG00000204695	6p22.1	6	29274403	29275519	64	6	25710571	30341390	6:25710571-30341390	rs71557345	3.871e-10	-0.0806	4	rs71557345;rs13214023;rs4713186;rs3749971	Michailidou						1		OR14J1
OR1F12	No ortholog	olfactory receptor family 1 subfamily F member 12	unknown		OR1F12	ENSG00000220721	6p22.1	6	28041094	28042011	64	6	25710571	30341390	6:25710571-30341390	rs71557345	3.871e-10	-0.0806	4	rs71557345;rs13214023;rs4713186;rs3749971	Michailidou						1		OR1F12
OR2AD1P	No ortholog	olfactory receptor family 2 subfamily AD member 1 pseudogene	pseudogene		OR2AD1P	ENSG00000223677	6p22.1	6	28994457	28995384	64	6	25710571	30341390	6:25710571-30341390	rs71557345	3.871e-10	-0.0806	4	rs71557345;rs13214023;rs4713186;rs3749971	Michailidou						1		OR2AD1P
OR2B2	Olfr1359	olfactory receptor family 2 subfamily B member 2	gene with protein product		OR2B2	ENSG00000168131	6p22.1	6	27878963	27880174	64	6	25710571	30341390	6:25710571-30341390	rs71557345	3.871e-10	-0.0806	4	rs71557345;rs13214023;rs4713186;rs3749971	Michailidou						1		OR2B2
OR2B3	No ortholog	olfactory receptor family 2 subfamily B member 3	gene with protein product		OR2B3	ENSG00000204703	6p22.1	6	29053985	29055090	64	6	25710571	30341390	6:25710571-30341390	rs71557345	3.871e-10	-0.0806	4	rs71557345;rs13214023;rs4713186;rs3749971	Michailidou						1		OR2B3
OR2B4P	No ortholog	olfactory receptor family 2 subfamily B member 4 pseudogene	pseudogene		OR2B4P		6p22.2-p21.32	6	29258488	29259430	64	6	25710571	30341390	6:25710571-30341390	rs71557345	3.871e-10	-0.0806	4	rs71557345;rs13214023;rs4713186;rs3749971	Michailidou						1		OR2B4P
OR2B6	Olfr11	olfactory receptor family 2 subfamily B member 6	gene with protein product		OR2B6	ENSG00000124657	6p22.1	6	27925019	27925960	64	6	25710571	30341390	6:25710571-30341390	rs71557345	3.871e-10	-0.0806	4	rs71557345;rs13214023;rs4713186;rs3749971	Michailidou						1		OR2B6
OR2B7P	No ortholog	olfactory receptor family 2 subfamily B member 7 pseudogene	pseudogene		OR2B7P	ENSG00000187763	6p22.1	6	28014212	28015145	64	6	25710571	30341390	6:25710571-30341390	rs71557345	3.871e-10	-0.0806	4	rs71557345;rs13214023;rs4713186;rs3749971	Michailidou						1		OR2B7P
OR2B8P	No ortholog	olfactory receptor family 2 subfamily B member 8 pseudogene	pseudogene		OR2B8P	ENSG00000182477	6p22.1	6	28021006	28021943	64	6	25710571	30341390	6:25710571-30341390	rs71557345	3.871e-10	-0.0806	4	rs71557345;rs13214023;rs4713186;rs3749971	Michailidou						1		OR2B8P
OR2E1P	No ortholog	olfactory receptor family 2 subfamily E member 1 pseudogene	pseudogene		OR2E1P	ENSG00000219262	6p22.1	6	28423425	28423918	64	6	25710571	30341390	6:25710571-30341390	rs71557345	3.871e-10	-0.0806	4	rs71557345;rs13214023;rs4713186;rs3749971	Michailidou						1		OR2E1P
OR2G1P	No ortholog	olfactory receptor family 2 subfamily G member 1 pseudogene	pseudogene		OR2G1P	ENSG00000213911	6p22.1	6	29197004	29197934	64	6	25710571	30341390	6:25710571-30341390	rs71557345	3.871e-10	-0.0806	4	rs71557345;rs13214023;rs4713186;rs3749971	Michailidou						1		OR2G1P
OR2H1	Olfr753-ps1	olfactory receptor family 2 subfamily H member 1	gene with protein product		OR2H1	ENSG00000204688	6p22.1	6	29424958	29432105	64	6	25710571	30341390	6:25710571-30341390	rs71557345	3.871e-10	-0.0806	4	rs71557345;rs13214023;rs4713186;rs3749971	Michailidou						1		OR2H1
OR2H2	Olfr90	olfactory receptor family 2 subfamily H member 2	gene with protein product		OR2H2	ENSG00000204657	6p22.1	6	29555683	29556745	64	6	25710571	30341390	6:25710571-30341390	rs71557345	3.871e-10	-0.0806	4	rs71557345;rs13214023;rs4713186;rs3749971	Michailidou						1		OR2H2
OR2H4P	No ortholog	olfactory receptor family 2 subfamily H member 4 pseudogene	pseudogene		OR2H4P	ENSG00000230598	6p22.1	6	29183013	29183956	64	6	25710571	30341390	6:25710571-30341390	rs71557345	3.871e-10	-0.0806	4	rs71557345;rs13214023;rs4713186;rs3749971	Michailidou						1		OR2H4P
OR2H5P	No ortholog	olfactory receptor family 2 subfamily H member 5 pseudogene	pseudogene		OR2H5P	ENSG00000232173	6p22.1	6	29541686	29542613	64	6	25710571	30341390	6:25710571-30341390	rs71557345	3.871e-10	-0.0806	4	rs71557345;rs13214023;rs4713186;rs3749971	Michailidou						1		OR2H5P
OR2I1P	Olfr94	olfactory receptor family 2 subfamily I member 1 pseudogene	pseudogene		OR2I1P	ENSG00000237988	6p22.1	6	29520996	29521943	64	6	25710571	30341390	6:25710571-30341390	rs71557345	3.871e-10	-0.0806	4	rs71557345;rs13214023;rs4713186;rs3749971	Michailidou						1		OR2I1P
OR2J1	No ortholog	olfactory receptor family 2 subfamily J member 1	gene with protein product		OR2J1	ENSG00000204702	6p22.1	6	29068386	29069658	64	6	25710571	30341390	6:25710571-30341390	rs71557345	3.871e-10	-0.0806	4	rs71557345;rs13214023;rs4713186;rs3749971	Michailidou						1		OR2J1
OR2J2	No ortholog	olfactory receptor family 2 subfamily J member 2	gene with protein product		OR2J2	ENSG00000204700	6p22.1	6	29141311	29142351	64	6	25710571	30341390	6:25710571-30341390	rs71557345	3.871e-10	-0.0806	4	rs71557345;rs13214023;rs4713186;rs3749971	Michailidou						1		OR2J2
OR2J3	Olfr137	olfactory receptor family 2 subfamily J member 3	gene with protein product		OR2J3	ENSG00000204701	6p22.1	6	29079668	29080603	64	6	25710571	30341390	6:25710571-30341390	rs71557345	3.871e-10	-0.0806	4	rs71557345;rs13214023;rs4713186;rs3749971	Michailidou						1		OR2J3
OR2J4P	No ortholog	olfactory receptor family 2 subfamily J member 4 pseudogene	pseudogene		OR2J4P	ENSG00000224233	6p22.1	6	29149287	29150222	64	6	25710571	30341390	6:25710571-30341390	rs71557345	3.871e-10	-0.0806	4	rs71557345;rs13214023;rs4713186;rs3749971	Michailidou						1		OR2J4P
OR2N1P	No ortholog	olfactory receptor family 2 subfamily N member 1 pseudogene	pseudogene		OR2N1P		6p22.2-p21.31	6	29105657	29106593	64	6	25710571	30341390	6:25710571-30341390	rs71557345	3.871e-10	-0.0806	4	rs71557345;rs13214023;rs4713186;rs3749971	Michailidou						1		OR2N1P
OR2P1P	No ortholog	olfactory receptor family 2 subfamily P member 1 pseudogene	pseudogene		OR2P1P	ENSG00000236909	6p22.1	6	29039601	29040376	64	6	25710571	30341390	6:25710571-30341390	rs71557345	3.871e-10	-0.0806	4	rs71557345;rs13214023;rs4713186;rs3749971	Michailidou						1		OR2P1P
OR2U1P	No ortholog	olfactory receptor family 2 subfamily U member 1 pseudogene	pseudogene		OR2U1P	ENSG00000204697	6p22.1	6	29230480	29231856	64	6	25710571	30341390	6:25710571-30341390	rs71557345	3.871e-10	-0.0806	4	rs71557345;rs13214023;rs4713186;rs3749971	Michailidou						1		OR2U1P
OR2U2P	No ortholog	olfactory receptor family 2 subfamily U member 2 pseudogene	pseudogene		OR2U2P	ENSG00000242524	6p22.1	6	29236239	29237198	64	6	25710571	30341390	6:25710571-30341390	rs71557345	3.871e-10	-0.0806	4	rs71557345;rs13214023;rs4713186;rs3749971	Michailidou						1		OR2U2P
OR2W1	Olfr263	olfactory receptor family 2 subfamily W member 1	gene with protein product		OR2W1	ENSG00000204704	6p22.1	6	29011990	29013017	64	6	25710571	30341390	6:25710571-30341390	rs71557345	3.871e-10	-0.0806	4	rs71557345;rs13214023;rs4713186;rs3749971	Michailidou						1		OR2W1
OR2W2P	No ortholog	olfactory receptor family 2 subfamily W member 2 pseudogene	pseudogene		OR2W2P	ENSG00000217315	6p22.1	6	28001725	28002633	64	6	25710571	30341390	6:25710571-30341390	rs71557345	3.871e-10	-0.0806	4	rs71557345;rs13214023;rs4713186;rs3749971	Michailidou						1		OR2W2P
OR2W4P	No ortholog	olfactory receptor family 2 subfamily W member 4 pseudogene	pseudogene		OR2W4P	ENSG00000216629	6p22.1	6	27944928	27945853	64	6	25710571	30341390	6:25710571-30341390	rs71557345	3.871e-10	-0.0806	4	rs71557345;rs13214023;rs4713186;rs3749971	Michailidou						1		OR2W4P
OR2W6P	No ortholog	olfactory receptor family 2 subfamily W member 6 pseudogene	pseudogene		OR2W6P	ENSG00000168126	6p22.1	6	27905243	27906181	64	6	25710571	30341390	6:25710571-30341390	rs71557345	3.871e-10	-0.0806	4	rs71557345;rs13214023;rs4713186;rs3749971	Michailidou						1		OR2W6P
OR5V1	Olfr110	olfactory receptor family 5 subfamily V member 1	gene with protein product		OR5V1	ENSG00000243729	6p22.1	6	29323007	29399744	64	6	25710571	30341390	6:25710571-30341390	rs71557345	3.871e-10	-0.0806	4	rs71557345;rs13214023;rs4713186;rs3749971	Michailidou						1		OR5V1
PGBD1	Pgbd1	piggyBac transposable element derived 1	gene with protein product		PGBD1	ENSG00000137338	6p22.1	6	28249314	28270326	64	6	25710571	30341390	6:25710571-30341390	rs71557345	3.871e-10	-0.0806	4	rs71557345;rs13214023;rs4713186;rs3749971	Michailidou						1		PGBD1
POM121L2	Pom121l2	POM121 transmembrane nucleoporin like 2	gene with protein product		POM121L2	ENSG00000158553	6p22.1	6	27253682	27279949	64	6	25710571	30341390	6:25710571-30341390	rs71557345	3.871e-10	-0.0806	4	rs71557345;rs13214023;rs4713186;rs3749971	Michailidou						1		POM121L2
PRSS16	Prss16	serine protease 16	gene with protein product		PRSS16	ENSG00000112812	6p22.1	6	27215480	27224403	64	6	25710571	30341390	6:25710571-30341390	rs71557345	3.871e-10	-0.0806	4	rs71557345;rs13214023;rs4713186;rs3749971	Michailidou						1		PRSS16
RN7SL471P	No ortholog	RNA, 7SL, cytoplasmic 471, pseudogene	pseudogene		RN7SL471P	ENSG00000263426	6p22.1	6	28945252	28945547	64	6	25710571	30341390	6:25710571-30341390	rs71557345	3.871e-10	-0.0806	4	rs71557345;rs13214023;rs4713186;rs3749971	Michailidou						1		RN7SL471P
RNU2-45P	No ortholog	RNA, U2 small nuclear 45, pseudogene	pseudogene		RNU2-45P	ENSG00000251877	6p22.1	6	28378047	28378233	64	6	25710571	30341390	6:25710571-30341390	rs71557345	3.871e-10	-0.0806	4	rs71557345;rs13214023;rs4713186;rs3749971	Michailidou						1		RNU2-45P
RNU2-62P	Gm25813	RNA, U2 small nuclear 62, pseudogene	pseudogene		RNU2-62P	ENSG00000222800	6p22.1	6	27077569	27077759	64	6	25710571	30341390	6:25710571-30341390	rs71557345	3.871e-10	-0.0806	4	rs71557345;rs13214023;rs4713186;rs3749971	Michailidou						1		RNU2-62P
RNU6-471P	No ortholog	RNA, U6 small nuclear 471, pseudogene	pseudogene		RNU6-471P	ENSG00000206671	6p22.1	6	27564191	27564296	64	6	25710571	30341390	6:25710571-30341390	rs71557345	3.871e-10	-0.0806	4	rs71557345;rs13214023;rs4713186;rs3749971	Michailidou						1		RNU6-471P
RNU6-502P	No ortholog	RNA, U6 small nuclear 502, pseudogene	pseudogene		RNU6-502P	ENSG00000199289	6p22.2	6	26519579	26519686	64	6	25710571	30341390	6:25710571-30341390	rs71557345	3.871e-10	-0.0806	4	rs71557345;rs13214023;rs4713186;rs3749971	Michailidou						1		RNU6-502P
RNU6-930P	Gm24674	RNA, U6 small nuclear 930, pseudogene	pseudogene		RNU6-930P	ENSG00000212240	6p22.1	6	28883422	28883521	64	6	25710571	30341390	6:25710571-30341390	rs71557345	3.871e-10	-0.0806	4	rs71557345;rs13214023;rs4713186;rs3749971	Michailidou						1		RNU6-930P
RNU7-26P	No ortholog	RNA, U7 small nuclear 26 pseudogene	pseudogene		RNU7-26P	ENSG00000238610	6p22.1	6	27865282	27865344	64	6	25710571	30341390	6:25710571-30341390	rs71557345	3.871e-10	-0.0806	4	rs71557345;rs13214023;rs4713186;rs3749971	Michailidou						1		RNU7-26P
RPL13AP	No ortholog	ribosomal protein L13a pseudogene	pseudogene		RPL13AP	ENSG00000231301	6p22.1	6	29550285	29550802	64	6	25710571	30341390	6:25710571-30341390	rs71557345	3.871e-10	-0.0806	4	rs71557345;rs13214023;rs4713186;rs3749971	Michailidou						1		RPL13AP
RPL13P	No ortholog	ribosomal protein L13 pseudogene	pseudogene		RPL13P	ENSG00000213916	6p22.1	6	28829193	28829824	64	6	25710571	30341390	6:25710571-30341390	rs71557345	3.871e-10	-0.0806	4	rs71557345;rs13214023;rs4713186;rs3749971	Michailidou						1		RPL13P
RPLP2P1	No ortholog	ribosomal protein lateral stalk subunit P2 pseudogene 1	pseudogene		RPLP2P1	ENSG00000214374	6p22.1	6	27932953	27933292	64	6	25710571	30341390	6:25710571-30341390	rs71557345	3.871e-10	-0.0806	4	rs71557345;rs13214023;rs4713186;rs3749971	Michailidou						1		RPLP2P1
RPS17P1	No ortholog	ribosomal protein S17 pseudogene 1	pseudogene		RPS17P1	ENSG00000213900	6p22.1	6	29457048	29457453	64	6	25710571	30341390	6:25710571-30341390	rs71557345	3.871e-10	-0.0806	4	rs71557345;rs13214023;rs4713186;rs3749971	Michailidou						1		RPS17P1
RPSAP2	No ortholog	ribosomal protein SA pseudogene 2	pseudogene		RPSAP2	ENSG00000237425	6p22.1	6	28699794	28700681	64	6	25710571	30341390	6:25710571-30341390	rs71557345	3.871e-10	-0.0806	4	rs71557345;rs13214023;rs4713186;rs3749971	Michailidou						1		RPSAP2
RSL24D1P1	No ortholog	ribosomal L24 domain containing 1 pseudogene 1	pseudogene		RSL24D1P1	ENSG00000218069	6p22.1	6	27748398	27748890	64	6	25710571	30341390	6:25710571-30341390	rs71557345	3.871e-10	-0.0806	4	rs71557345;rs13214023;rs4713186;rs3749971	Michailidou						1		RSL24D1P1
SAR1P1	No ortholog	secretion associated Ras related GTPase 1A pseudogene 1	pseudogene		SAR1AP1	ENSG00000228364	6p22.1	6	29044350	29044945	64	6	25710571	30341390	6:25710571-30341390	rs71557345	3.871e-10	-0.0806	4	rs71557345;rs13214023;rs4713186;rs3749971	Michailidou						1		SAR1AP1
SCGN	Scgn	secretagogin, EF-hand calcium binding protein	gene with protein product		SCGN	ENSG00000079689	6p22.2	6	25652464	25702011	64	6	25710571	30341390	6:25710571-30341390	rs71557345	3.871e-10	-0.0806	4	rs71557345;rs13214023;rs4713186;rs3749971	Michailidou						1		SCGN
SLC17A1	Slc17a1	solute carrier family 17 member 1	gene with protein product		SLC17A1	ENSG00000124568	6p22.2	6	25783125	25832287	64	6	25710571	30341390	6:25710571-30341390	rs71557345	3.871e-10	-0.0806	4	rs71557345;rs13214023;rs4713186;rs3749971	Michailidou						1		SLC17A1
SLC17A2	Slc17a2	solute carrier family 17 member 2	gene with protein product		SLC17A2	ENSG00000112337	6p22.2	6	25912982	25930946	64	6	25710571	30341390	6:25710571-30341390	rs71557345	3.871e-10	-0.0806	4	rs71557345;rs13214023;rs4713186;rs3749971	Michailidou						1		SLC17A2
SLC17A3	Slc17a3	solute carrier family 17 member 3	gene with protein product		SLC17A3	ENSG00000124564	6p22.2	6	25833294	25882514	64	6	25710571	30341390	6:25710571-30341390	rs71557345	3.871e-10	-0.0806	4	rs71557345;rs13214023;rs4713186;rs3749971	Michailidou						1		SLC17A3
SLC17A4	Slc17a4	solute carrier family 17 member 4	gene with protein product		SLC17A4	ENSG00000146039	6p22.2	6	25754927	25781419	64	6	25710571	30341390	6:25710571-30341390	rs71557345	3.871e-10	-0.0806	4	rs71557345;rs13214023;rs4713186;rs3749971	Michailidou						1		SLC17A4
SNORD32B	No ortholog	small nucleolar RNA, C/D box 32B	RNA, small nucleolar		SNORD32B	ENSG00000201330	6p22.1	6	29550026	29550109	64	6	25710571	30341390	6:25710571-30341390	rs71557345	3.871e-10	-0.0806	4	rs71557345;rs13214023;rs4713186;rs3749971	Michailidou						1		SNORD32B
SUMO2P1	No ortholog	SUMO2 pseudogene 1	pseudogene		SUMO2P1	ENSG00000235238	6p22.1	6	29603837	29604120	64	6	25710571	30341390	6:25710571-30341390	rs71557345	3.871e-10	-0.0806	4	rs71557345;rs13214023;rs4713186;rs3749971	Michailidou						1		SUMO2P1
TMEM183AP1	No ortholog	transmembrane protein 183A pseudogene 1	pseudogene		TMEM183AP1	ENSG00000227609	6p21.3	6	29545236	29545525	64	6	25710571	30341390	6:25710571-30341390	rs71557345	3.871e-10	-0.0806	4	rs71557345;rs13214023;rs4713186;rs3749971	Michailidou						1		TMEM183AP1
TOB2P1	No ortholog	transducer of ERBB2, 2 pseudogene 1	pseudogene		TOB2P1	ENSG00000176933	6p22.1	6	28185421	28186655	64	6	25710571	30341390	6:25710571-30341390	rs71557345	3.871e-10	-0.0806	4	rs71557345;rs13214023;rs4713186;rs3749971	Michailidou						1		TOB2P1
TRNAI2	No ortholog	tRNA-Ile (anticodon TAT) 2-2	RNA, transfer	TRI-TAT2-2	TRI-TAT2-2		6p22.2	6	26988114	26988226	64	6	25710571	30341390	6:25710571-30341390	rs71557345	3.871e-10	-0.0806	4	rs71557345;rs13214023;rs4713186;rs3749971	Michailidou						1		TRI-TAT2-2
TRNAI6	No ortholog	tRNA-Ile (anticodon TAT) 2-3	RNA, transfer	TRI-TAT2-3	TRI-TAT2-3		6p22.1	6	27599188	27599311	64	6	25710571	30341390	6:25710571-30341390	rs71557345	3.871e-10	-0.0806	4	rs71557345;rs13214023;rs4713186;rs3749971	Michailidou						1		TRI-TAT2-3
TRIM27	Trim27	tripartite motif containing 27	gene with protein product		TRIM27	ENSG00000204713	6p22.1	6	28870779	28891766	64	6	25710571	30341390	6:25710571-30341390	rs71557345	3.871e-10	-0.0806	4	rs71557345;rs13214023;rs4713186;rs3749971	Michailidou						1		TRIM27
TRIM38	Trim38	tripartite motif containing 38	gene with protein product		TRIM38	ENSG00000112343	6p22.2	6	25963030	25987384	64	6	25710571	30341390	6:25710571-30341390	rs71557345	3.871e-10	-0.0806	4	rs71557345;rs13214023;rs4713186;rs3749971	Michailidou						1		TRIM38
UBD	Ubd	ubiquitin D	gene with protein product		UBD	ENSG00000213886	6p22.1	6	29523292	29527702	64	6	25710571	30341390	6:25710571-30341390	rs71557345	3.871e-10	-0.0806	4	rs71557345;rs13214023;rs4713186;rs3749971	Michailidou						1		UBD
UBDP1	No ortholog	ubiquitin D pseudogene 1	pseudogene		UBDP1	ENSG00000225797	6p22.1	6	29432373	29437583	64	6	25710571	30341390	6:25710571-30341390	rs71557345	3.871e-10	-0.0806	4	rs71557345;rs13214023;rs4713186;rs3749971	Michailidou						1		UBDP1
VN1R10P	No ortholog	vomeronasal 1 receptor 10 pseudogene	pseudogene		VN1R10P	ENSG00000220758	6p22.1	6	27292578	27293742	64	6	25710571	30341390	6:25710571-30341390	rs71557345	3.871e-10	-0.0806	4	rs71557345;rs13214023;rs4713186;rs3749971	Michailidou						1		VN1R10P
VN1R11P	No ortholog	vomeronasal 1 receptor 11, pseudogene	pseudogene		VN1R11P	ENSG00000219770	6p22.2	6	27051059	27051926	64	6	25710571	30341390	6:25710571-30341390	rs71557345	3.871e-10	-0.0806	4	rs71557345;rs13214023;rs4713186;rs3749971	Michailidou						1		VN1R11P
VN1R12P	No ortholog	vomeronasal 1 receptor 12, pseudogene	pseudogene		VN1R12P	ENSG00000220581	6p22.2	6	27001214	27002089	64	6	25710571	30341390	6:25710571-30341390	rs71557345	3.871e-10	-0.0806	4	rs71557345;rs13214023;rs4713186;rs3749971	Michailidou						1		VN1R12P
VN1R13P	No ortholog	vomeronasal 1 receptor 13 pseudogene	pseudogene		VN1R13P	ENSG00000216762	6p22.2	6	27028144	27029028	64	6	25710571	30341390	6:25710571-30341390	rs71557345	3.871e-10	-0.0806	4	rs71557345;rs13214023;rs4713186;rs3749971	Michailidou						1		VN1R13P
VN1R14P	No ortholog	vomeronasal 1 receptor 14 pseudogene	pseudogene		VN1R14P		6p22-p21	6	26630782	26632007	64	6	25710571	30341390	6:25710571-30341390	rs71557345	3.871e-10	-0.0806	4	rs71557345;rs13214023;rs4713186;rs3749971	Michailidou						1		VN1R14P
SCAND3	No ortholog	zinc finger BED-type containing 9	gene with protein product	ZBED9	ZBED9	ENSG00000232040	6p22.1	6	28539407	28583989	64	6	25710571	30341390	6:25710571-30341390	rs71557345	3.871e-10	-0.0806	4	rs71557345;rs13214023;rs4713186;rs3749971	Michailidou						1		ZBED9
ZKSCAN3	No ortholog	zinc finger with KRAB and SCAN domains 3	gene with protein product		ZKSCAN3	ENSG00000189298	6p22.1	6	28317691	28336947	64	6	25710571	30341390	6:25710571-30341390	rs71557345	3.871e-10	-0.0806	4	rs71557345;rs13214023;rs4713186;rs3749971	Michailidou						1		ZKSCAN3
ZKSCAN4	Zkscan4	zinc finger with KRAB and SCAN domains 4	gene with protein product		ZKSCAN4	ENSG00000187626	6p22.1	6	28212401	28227011	64	6	25710571	30341390	6:25710571-30341390	rs71557345	3.871e-10	-0.0806	4	rs71557345;rs13214023;rs4713186;rs3749971	Michailidou						1		ZKSCAN4
ZKSCAN8	Zkscan8	zinc finger with KRAB and SCAN domains 8	gene with protein product		ZKSCAN8	ENSG00000198315	6p21	6	28109688	28127250	64	6	25710571	30341390	6:25710571-30341390	rs71557345	3.871e-10	-0.0806	4	rs71557345;rs13214023;rs4713186;rs3749971	Michailidou						1		ZKSCAN8
ZNF192P1	No ortholog	ZKSCAN8 pseudogene 1	pseudogene	ZKSCAN8P1	ZKSCAN8P1	ENSG00000226314	6p22.1	6	28129559	28137372	64	6	25710571	30341390	6:25710571-30341390	rs71557345	3.871e-10	-0.0806	4	rs71557345;rs13214023;rs4713186;rs3749971	Michailidou						1		ZKSCAN8P1
ZNF192P2	No ortholog	ZKSCAN8 pseudogene 2	pseudogene	ZKSCAN8P2	ZKSCAN8P2	ENSG00000218016	6p22.1	6	28155828	28157210	64	6	25710571	30341390	6:25710571-30341390	rs71557345	3.871e-10	-0.0806	4	rs71557345;rs13214023;rs4713186;rs3749971	Michailidou						1		ZKSCAN8P2
ZNF165	No ortholog	zinc finger protein 165	gene with protein product		ZNF165	ENSG00000197279	6p22.1	6	28048753	28057341	64	6	25710571	30341390	6:25710571-30341390	rs71557345	3.871e-10	-0.0806	4	rs71557345;rs13214023;rs4713186;rs3749971	Michailidou						1		ZNF165
ZNF184	No ortholog	zinc finger protein 184	gene with protein product		ZNF184	ENSG00000096654	6p22.1	6	27418522	27440897	64	6	25710571	30341390	6:25710571-30341390	rs71557345	3.871e-10	-0.0806	4	rs71557345;rs13214023;rs4713186;rs3749971	Michailidou						1		ZNF184
ZNF204P	No ortholog	zinc finger protein 204, pseudogene	pseudogene		ZNF204P	ENSG00000204789	6p22.1	6	27325604	27339304	64	6	25710571	30341390	6:25710571-30341390	rs71557345	3.871e-10	-0.0806	4	rs71557345;rs13214023;rs4713186;rs3749971	Michailidou						1		ZNF204P
ZNF311	No ortholog	zinc finger protein 311	gene with protein product		ZNF311	ENSG00000197935	6p22.1	6	28962562	28973093	64	6	25710571	30341390	6:25710571-30341390	rs71557345	3.871e-10	-0.0806	4	rs71557345;rs13214023;rs4713186;rs3749971	Michailidou						1		ZNF311
ZNF322	Zfp322a	zinc finger protein 322	gene with protein product		ZNF322	ENSG00000181315	6p22.2	6	26636518	26659980	64	6	25710571	30341390	6:25710571-30341390	rs71557345	3.871e-10	-0.0806	4	rs71557345;rs13214023;rs4713186;rs3749971	Michailidou						1		ZNF322
ZNF391	No ortholog	zinc finger protein 391	gene with protein product		ZNF391	ENSG00000124613	6p22.1	6	27342394	27371683	64	6	25710571	30341390	6:25710571-30341390	rs71557345	3.871e-10	-0.0806	4	rs71557345;rs13214023;rs4713186;rs3749971	Michailidou						1		ZNF391
ZNF90P2	No ortholog	zinc finger protein 90 pseudogene 2	pseudogene		ZNF90P2	ENSG00000233366	6p22.1	6	28856609	28857683	64	6	25710571	30341390	6:25710571-30341390	rs71557345	3.871e-10	-0.0806	4	rs71557345;rs13214023;rs4713186;rs3749971	Michailidou						1		ZNF90P2
ZSCAN12	Zscan12	zinc finger and SCAN domain containing 12	gene with protein product		ZSCAN12	ENSG00000158691	6p22.1	6	28346732	28367511	64	6	25710571	30341390	6:25710571-30341390	rs71557345	3.871e-10	-0.0806	4	rs71557345;rs13214023;rs4713186;rs3749971	Michailidou						1		ZSCAN12
ZSCAN12P1	No ortholog	zinc finger and SCAN domain containing 12 pseudogene 1	pseudogene		ZSCAN12P1	ENSG00000219891	6p22.1	6	28058932	28061442	64	6	25710571	30341390	6:25710571-30341390	rs71557345	3.871e-10	-0.0806	4	rs71557345;rs13214023;rs4713186;rs3749971	Michailidou						1		ZSCAN12P1
ZSCAN16	No ortholog	zinc finger and SCAN domain containing 16	gene with protein product		ZSCAN16	ENSG00000196812	6p22.1	6	28092338	28097860	64	6	25710571	30341390	6:25710571-30341390	rs71557345	3.871e-10	-0.0806	4	rs71557345;rs13214023;rs4713186;rs3749971	Michailidou						1		ZSCAN16
ZSCAN16-AS1	No ortholog	ZSCAN16 antisense RNA 1	RNA, long non-coding		ZSCAN16-AS1	ENSG00000269293	6p22.1	6	28089573	28105071	64	6	25710571	30341390	6:25710571-30341390	rs71557345	3.871e-10	-0.0806	4	rs71557345;rs13214023;rs4713186;rs3749971	Michailidou						1		ZSCAN16-AS1
ZSCAN23	No ortholog	zinc finger and SCAN domain containing 23	gene with protein product		ZSCAN23	ENSG00000187987	6p22.1	6	28399707	28411279	64	6	25710571	30341390	6:25710571-30341390	rs71557345	3.871e-10	-0.0806	4	rs71557345;rs13214023;rs4713186;rs3749971	Michailidou						1		ZSCAN23
RP5-874C20.3	Zscan26	zinc finger and SCAN domain containing 26	gene with protein product		ZSCAN26	ENSG00000197062	6p22.1	6	28234788	28245974	64	6	25710571	30341390	6:25710571-30341390	rs71557345	3.871e-10	-0.0806	4	rs71557345;rs13214023;rs4713186;rs3749971	Michailidou						1		ZSCAN26
ZSCAN31	No ortholog	zinc finger and SCAN domain containing 31	gene with protein product		ZSCAN31	ENSG00000235109	6p22.1	6	28292470	28324048	64	6	25710571	30341390	6:25710571-30341390	rs71557345	3.871e-10	-0.0806	4	rs71557345;rs13214023;rs4713186;rs3749971	Michailidou						1		ZSCAN31
ZSCAN9	No ortholog	zinc finger and SCAN domain containing 9	gene with protein product		ZSCAN9	ENSG00000137185	6p22.1	6	28192664	28201260	64	6	25710571	30341390	6:25710571-30341390	rs71557345	3.871e-10	-0.0806	4	rs71557345;rs13214023;rs4713186;rs3749971	Michailidou						1		ZSCAN9
BCKDHB	Bckdhb	branched chain keto acid dehydrogenase E1 subunit beta	gene with protein product		BCKDHB	ENSG00000083123	6q14.1	6	80816364	81055987	65	6	81072063	81176395	6:81072063-81176395	rs12207986	1.45e-09	0.0375	1	rs12207986	Michailidou						1		BCKDHB
ELOVL4	Elovl4	ELOVL fatty acid elongase 4	gene with protein product		ELOVL4	ENSG00000118402	6q14.1	6	80624529	80657297	65	6	81072063	81176395	6:81072063-81176395	rs12207986	1.45e-09	0.0375	1	rs12207986	Michailidou						1		ELOVL4
RPL17P25	No ortholog	ribosomal protein L17 pseudogene 25	pseudogene		RPL17P25	ENSG00000219547	6q14.1	6	81083732	81084286	65	6	81072063	81176395	6:81072063-81176395	rs12207986	1.45e-09	0.0375	1	rs12207986	Michailidou						1		RPL17P25
RNA5SP210	No ortholog	RNA, 5S ribosomal pseudogene 210	pseudogene		RNA5SP210	ENSG00000212336	6q14.1	6	82331917	82332036	66	6	82020081	82387139	6:82020081-82387139	rs9361840	7.139e-14	0.0541	1	rs9361840	Michailidou						1		RNA5SP210
FAM46A	No ortholog	terminal nucleotidyltransferase 5A	gene with protein product	TENT5A	TENT5A	ENSG00000112773	6q14.1	6	82201156	82462491	66	6	82020081	82387139	6:82020081-82387139	rs9361840	7.139e-14	0.0541	1	rs9361840	Michailidou						1		TENT5A
L3MBTL3	L3mbtl3	L3MBTL histone methyl-lysine binding protein 3	gene with protein product		L3MBTL3	ENSG00000198945	6q23.1	6	130334844	130462594	67	6	130321899	130422142	6:130321899-130422142	rs6569648	2.976e-12	0.0512	1	rs6569648	Michailidou						1		L3MBTL3
PI16	Pi16	peptidase inhibitor 16	gene with protein product		PI16	ENSG00000164530	6p21.2	6	36922209	36932613	67	6	130321899	130422142	6:130321899-130422142	rs6569648	2.976e-12	0.0512	1	rs6569648	Michailidou						1		PI16
SAMD3	Samd3	sterile alpha motif domain containing 3	gene with protein product		SAMD3	ENSG00000164483	6q23.1	6	130465460	130686570	67	6	130321899	130422142	6:130321899-130422142	rs6569648	2.976e-12	0.0512	1	rs6569648	Michailidou						1		SAMD3
SLC16A10	Slc16a10	solute carrier family 16 member 10	gene with protein product		SLC16A10	ENSG00000112394	6q21	6	111408781	111552397	67	6	130321899	130422142	6:130321899-130422142	rs6569648	2.976e-12	0.0512	2	rs3749971;rs6569648	Michailidou						1		SLC16A10
TAB2	Tab2	TGF-beta activated kinase 1 (MAP3K7) binding protein 2	gene with protein product		TAB2	ENSG00000055208	6q25.1	6	149539777	149732749	68	6	149586328	149586328	6:149586328-149586328	rs35409891	3.14e-09	-0.0457	1	rs35409891	Michailidou						1		TAB2
C6orf211	No ortholog	acidic residue methyltransferase 1	gene with protein product	ARMT1	ARMT1	ENSG00000146476	6q25.1	6	151773422	151791236	69	6	151716010	152089080	6:151716010-152089080	rs60954078	2.84e-54	0.1817	6	rs138581118;rs145560227;rs7752591;rs60954078;rs369084184;rs6904031	Michailidou						1		ARMT1
CCDC170	Ccdc170	coiled-coil domain containing 170	gene with protein product		CCDC170	ENSG00000120262	6q25.1	6	151815165	151942328	69	6	151716010	152089080	6:151716010-152089080	rs60954078	2.84e-54	0.1817	6	rs138581118;rs145560227;rs7752591;rs60954078;rs369084184;rs6904031	Michailidou	UKBB_C50	FG_C3_BREAST_EXALLC		FG_C3_BREAST_HERPLUS	FG_C3_BREAST_HER2_NEG	5		CCDC170
ESR1	Esr1	estrogen receptor 1	gene with protein product		ESR1	ENSG00000091831	6q25.1-q25.2	6	151977826	152450754	69	6	151716010	152089080	6:151716010-152089080	rs60954078	2.84e-54	0.1817	6	rs138581118;rs145560227;rs7752591;rs60954078;rs369084184;rs6904031	Michailidou	UKBB_C50	FG_C3_BREAST_EXALLC		FG_C3_BREAST_HERPLUS	FG_C3_BREAST_HER2_NEG	5		ESR1
RMND1	Rmnd1	required for meiotic nuclear division 1 homolog	gene with protein product		RMND1	ENSG00000155906	6q25.1	6	151725989	151773259	69	6	151716010	152089080	6:151716010-152089080	rs60954078	2.84e-54	0.1817	6	rs138581118;rs145560227;rs7752591;rs60954078;rs369084184;rs6904031	Michailidou						1		RMND1
RNU6-813P	Gm26314	RNA, U6 small nuclear 813, pseudogene	pseudogene		RNU6-813P	ENSG00000207422	6q25.1	6	151936908	151937014	69	6	151716010	152089080	6:151716010-152089080	rs60954078	2.84e-54	0.1817	6	rs138581118;rs145560227;rs7752591;rs60954078;rs369084184;rs6904031	Michailidou	UKBB_C50	FG_C3_BREAST_EXALLC		FG_C3_BREAST_HERPLUS	FG_C3_BREAST_HER2_NEG	5		RNU6-813P
ZBTB2	Zbtb2	zinc finger and BTB domain containing 2	gene with protein product		ZBTB2	ENSG00000181472	6q25.1	6	151685252	151712683	69	6	151716010	152089080	6:151716010-152089080	rs60954078	2.84e-54	0.1817	6	rs138581118;rs145560227;rs7752591;rs60954078;rs369084184;rs6904031	Michailidou						1		ZBTB2
SYNE1	Syne1	spectrin repeat containing nuclear envelope protein 1	gene with protein product		SYNE1	ENSG00000131018	6q25.2	6	152442819	152958936	70	6	152345025	152474790	6:152345025-152474790	rs2747652	1.307e-26	0.0663	2	rs117507065;rs2747652	Michailidou	UKBB_C50				FG_C3_BREAST_HER2_NEG	3		SYNE1
CDCA7L	Cdca7l	cell division cycle associated 7 like	gene with protein product		CDCA7L	ENSG00000164649	7p15.3	7	21940518	21985702	71	7	21914990	21945563	7:21914990-21945563	rs7971	1.931e-08	-0.0365	1	rs7971	Michailidou						1		CDCA7L
DNAH11	Dnah11	dynein axonemal heavy chain 11	gene with protein product		DNAH11	ENSG00000105877	7p15.3	7	21582833	21941457	71	7	21914990	21945563	7:21914990-21945563	rs7971	1.931e-08	-0.0365	1	rs7971	Michailidou						1		DNAH11
CREB5	Creb5	cAMP responsive element binding protein 5	gene with protein product		CREB5	ENSG00000146592	7p15.1-p14.3	7	28338940	28865511	72	7	28343829	28356889	7:28343829-28356889	rs17156577	4.246e-09	0.0578	2	rs17156577;rs2965183	Michailidou						1		CREB5
JAZF1	Jazf1	JAZF zinc finger 1	gene with protein product		JAZF1	ENSG00000153814	7p15.2-p15.1	7	27870192	28220362	72	7	28343829	28356889	7:28343829-28356889	rs17156577	4.246e-09	0.0578	1	rs17156577	Michailidou						1		JAZF1
JAZF1-AS1	No ortholog	JAZF1 antisense RNA 1	RNA, long non-coding		JAZF1-AS1	ENSG00000234336	7p15.1	7	28219941	28283536	72	7	28343829	28356889	7:28343829-28356889	rs17156577	4.246e-09	0.0578	1	rs17156577	Michailidou						1		JAZF1-AS1
AKAP9	Akap9	A-kinase anchoring protein 9	gene with protein product		AKAP9	ENSG00000127914	7q21.2	7	91570181	91739987	73	7	91417816	92029302	7:91417816-92029302	rs10644111	2.646e-11	0.0424	1	rs10644111	Michailidou						1		AKAP9
ANKIB1	Ankib1	ankyrin repeat and IBR domain containing 1	gene with protein product		ANKIB1	ENSG00000001629	7q21.2	7	91875548	92030698	73	7	91417816	92029302	7:91417816-92029302	rs10644111	2.646e-11	0.0424	1	rs10644111	Michailidou						1		ANKIB1
CYP51A1	Cyp51	cytochrome P450 family 51 subfamily A member 1	gene with protein product		CYP51A1	ENSG00000001630	7q21.2	7	91741465	91772266	73	7	91417816	92029302	7:91417816-92029302	rs10644111	2.646e-11	0.0424	1	rs10644111	Michailidou						1		CYP51A1
CTB-161K23.1	No ortholog	CYP51A1 antisense RNA 1	RNA, long non-coding		CYP51A1-AS1	ENSG00000188693	7q21.2	7	91763918	91810039	73	7	91417816	92029302	7:91417816-92029302	rs10644111	2.646e-11	0.0424	1	rs10644111	Michailidou						1		CYP51A1-AS1
GATAD1	Gatad1	GATA zinc finger domain containing 1	gene with protein product		GATAD1	ENSG00000157259	7q21.2	7	92076767	92088150	73	7	91417816	92029302	7:91417816-92029302	rs10644111	2.646e-11	0.0424	1	rs10644111	Michailidou						1		GATAD1
KRIT1	Krit1	KRIT1 ankyrin repeat containing	gene with protein product		KRIT1	ENSG00000001631	7q21.2	7	91828283	91875480	73	7	91417816	92029302	7:91417816-92029302	rs10644111	2.646e-11	0.0424	1	rs10644111	Michailidou						1		KRIT1
LRRD1	Lrrd1	leucine rich repeats and death domain containing 1	gene with protein product		LRRD1	ENSG00000240720	7q21.2	7	91741473	91808845	73	7	91417816	92029302	7:91417816-92029302	rs10644111	2.646e-11	0.0424	1	rs10644111	Michailidou						1		LRRD1
MIR1285-1	No ortholog	microRNA 1285-1	RNA, micro		MIR1285-1	ENSG00000221520	7q21.2	7	91833329	91833412	73	7	91417816	92029302	7:91417816-92029302	rs10644111	2.646e-11	0.0424	1	rs10644111	Michailidou						1		MIR1285-1
MTERF	No ortholog	mitochondrial transcription termination factor 1	gene with protein product	MTERF1	MTERF1	ENSG00000127989	7q21.2	7	91321323	91510034	73	7	91417816	92029302	7:91417816-92029302	rs10644111	2.646e-11	0.0424	1	rs10644111	Michailidou						1		MTERF1
ATP5F1P2	No ortholog	ATP synthase peripheral stalk-membrane subunit b pseudogene 2	pseudogene	ATP5PBP2	ATP5PBP2	ENSG00000214342	7q21.3	7	94367964	94368723	74	7	94059899	94392770	7:94059899-94392770	rs17268829	4.49e-13	0.0495	1	rs17268829	Michailidou						1		ATP5PBP2
BET1	No ortholog	Bet1 golgi vesicular membrane trafficking protein	gene with protein product		BET1	ENSG00000105829	7q21.3	7	93592074	93633694	74	7	94059899	94392770	7:94059899-94392770	rs17268829	4.49e-13	0.0495	1	rs17268829	Michailidou						1		BET1
CASD1	Casd1	CAS1 domain containing 1	gene with protein product		CASD1	ENSG00000127995	7q21.3	7	94138531	94186331	74	7	94059899	94392770	7:94059899-94392770	rs17268829	4.49e-13	0.0495	1	rs17268829	Michailidou						1		CASD1
COL1A2	Col1a2	collagen type I alpha 2 chain	gene with protein product		COL1A2	ENSG00000164692	7q21.3	7	94023873	94060544	74	7	94059899	94392770	7:94059899-94392770	rs17268829	4.49e-13	0.0495	1	rs17268829	Michailidou						1		COL1A2
PEG10	Peg10	paternally expressed 10	gene with protein product		PEG10	ENSG00000242265	7q21.3	7	94285637	94299007	74	7	94059899	94392770	7:94059899-94392770	rs17268829	4.49e-13	0.0495	1	rs17268829	Michailidou						1		PEG10
PPP1R9A	Ppp1r9a	protein phosphatase 1 regulatory subunit 9A	gene with protein product		PPP1R9A	ENSG00000158528	7q21.3	7	94536514	94925727	74	7	94059899	94392770	7:94059899-94392770	rs17268829	4.49e-13	0.0495	1	rs17268829	Michailidou						1		PPP1R9A
RNU6-1328P	No ortholog	RNA, U6 small nuclear 1328, pseudogene	pseudogene		RNU6-1328P	ENSG00000222870	7q21.3	7	94124611	94124716	74	7	94059899	94392770	7:94059899-94392770	rs17268829	4.49e-13	0.0495	1	rs17268829	Michailidou						1		RNU6-1328P
RNU6-956P	No ortholog	RNA, U6 small nuclear 956, pseudogene	pseudogene		RNU6-956P	ENSG00000239030	7q21.3	7	94341721	94341823	74	7	94059899	94392770	7:94059899-94392770	rs17268829	4.49e-13	0.0495	1	rs17268829	Michailidou						1		RNU6-956P
RPS3AP25	No ortholog	RPS3A pseudogene 25	pseudogene		RPS3AP25	ENSG00000232385	7q21.3	7	94324339	94325131	74	7	94059899	94392770	7:94059899-94392770	rs17268829	4.49e-13	0.0495	1	rs17268829	Michailidou						1		RPS3AP25
SGCE	Sgce	sarcoglycan epsilon	gene with protein product		SGCE	ENSG00000127990	7q21.3	7	94214542	94285521	74	7	94059899	94392770	7:94059899-94392770	rs17268829	4.49e-13	0.0495	1	rs17268829	Michailidou						1		SGCE
CUX1	Cux1	cut like homeobox 1	gene with protein product		CUX1	ENSG00000257923	7q22.1	7	101458959	101927249	75	7	101500996	101568195	7:101500996-101568195	rs71559437	5.05e-12	-0.0686	1	rs71559437	Michailidou						1		CUX1
SPDYE2B	No ortholog	speedy/RINGO cell cycle regulator family member E2B	gene with protein product		SPDYE2B	ENSG00000173678	7q22.1	7	102290772	102301847	75	7	101500996	101568195	7:101500996-101568195	rs71559437	5.05e-12	-0.0686	1	rs71559437	Michailidou						1		SPDYE2B
LINC-PINT	No ortholog	long intergenic non-protein coding RNA, p53 induced transcript	RNA, long non-coding		LINC-PINT	ENSG00000231721	7q32.3	7	130626519	130794935	76	7	130626948	130690824	7:130626948-130690824	rs68056147	5.361e-13	0.0501	2	rs12706954;rs68056147	Michailidou						1		LINC-PINT
KDM7A	Kdm7a	lysine demethylase 7A	gene with protein product		KDM7A	ENSG00000006459	7q34	7	139784546	139876835	77	7	139937791	139958544	7:139937791-139958544	rs11977670	1.048e-16	0.0522	1	rs11977670	Michailidou						1		KDM7A
JHDM1D-AS1	No ortholog	KDM7A divergent transcript	RNA, long non-coding	KDM7A-DT	KDM7A-DT	ENSG00000260231	7q34	7	139877061	139879440	77	7	139937791	139958544	7:139937791-139958544	rs11977670	1.048e-16	0.0522	1	rs11977670	Michailidou						1		KDM7A-DT
PARP12	Parp12	poly(ADP-ribose) polymerase family member 12	gene with protein product		PARP12	ENSG00000059378	7q34	7	139723544	139763521	77	7	139937791	139958544	7:139937791-139958544	rs11977670	1.048e-16	0.0522	1	rs11977670	Michailidou						1		PARP12
RNU1-58P	No ortholog	RNA, U1 small nuclear 58, pseudogene	pseudogene		RNU1-58P	ENSG00000199283	7q34	7	139941670	139941832	77	7	139937791	139958544	7:139937791-139958544	rs11977670	1.048e-16	0.0522	1	rs11977670	Michailidou						1		RNU1-58P
ARHGEF34P	No ortholog	Rho guanine nucleotide exchange factor 34, pseudogene	pseudogene		ARHGEF34P	ENSG00000204959	7q35	7	143969538	143991256	78	7	144048902	144174291	7:144048902-144174291	rs62485509	4.451e-12	-0.0545	1	rs62485509	Michailidou						1		ARHGEF34P
ARHGEF35	No ortholog	Rho guanine nucleotide exchange factor 35	gene with protein product		ARHGEF35	ENSG00000213214	7q35	7	143883176	143991230	78	7	144048902	144174291	7:144048902-144174291	rs62485509	4.451e-12	-0.0545	1	rs62485509	Michailidou						1		ARHGEF35
ARHGEF5	Arhgef5	Rho guanine nucleotide exchange factor 5	gene with protein product		ARHGEF5	ENSG00000050327	7q35	7	144052381	144077725	78	7	144048902	144174291	7:144048902-144174291	rs62485509	4.451e-12	-0.0545	1	rs62485509	Michailidou						1		ARHGEF5
EPHA1-AS1	No ortholog	EPHA1 antisense RNA 1	RNA, long non-coding		EPHA1-AS1	ENSG00000229153	7q35	7	143104906	143220542	78	7	144048902	144174291	7:144048902-144174291	rs62485509	4.451e-12	-0.0545	1	rs62485509	Michailidou						1		EPHA1-AS1
NOBOX	Nobox	NOBOX oogenesis homeobox	gene with protein product		NOBOX	ENSG00000106410	7q35	7	144094333	144107320	78	7	144048902	144174291	7:144048902-144174291	rs62485509	4.451e-12	-0.0545	1	rs62485509	Michailidou						1		NOBOX
OR2A1-AS1	No ortholog	OR2A1 antisense RNA 1	RNA, long non-coding		OR2A1-AS1	ENSG00000244479	7q35	7	143948357	144053274	78	7	144048902	144174291	7:144048902-144174291	rs62485509	4.451e-12	-0.0545	1	rs62485509	Michailidou						1		OR2A1-AS1
OR2A20P	No ortholog	olfactory receptor family 2 subfamily A member 20 pseudogene	pseudogene		OR2A20P	ENSG00000170356	7q35	7	143947138	143950050	78	7	144048902	144174291	7:144048902-144174291	rs62485509	4.451e-12	-0.0545	1	rs62485509	Michailidou						1		OR2A20P
OR2A9P	No ortholog	olfactory receptor family 2 subfamily A member 9 pseudogene	pseudogene		OR2A9P	ENSG00000228960	7q35	7	143991573	143998027	78	7	144048902	144174291	7:144048902-144174291	rs62485509	4.451e-12	-0.0545	1	rs62485509	Michailidou						1		OR2A9P
RNU6ATAC40P	No ortholog	RNA, U6atac small nuclear 40, pseudogene	pseudogene		RNU6ATAC40P	ENSG00000221507	7q35	7	144148774	144148910	78	7	144048902	144174291	7:144048902-144174291	rs62485509	4.451e-12	-0.0545	1	rs62485509	Michailidou						1		RNU6ATAC40P
TPK1	Tpk1	thiamin pyrophosphokinase 1	gene with protein product		TPK1	ENSG00000196511	7q35	7	144149034	144533488	78	7	144048902	144174291	7:144048902-144174291	rs62485509	4.451e-12	-0.0545	1	rs62485509	Michailidou						1		TPK1
LINC00589	No ortholog	long intergenic non-protein coding RNA 589	RNA, long non-coding		LINC00589	ENSG00000251191	8p12	8	29531438	29605625	79	8	29417238	29530479	8:29417238-29530479	rs9693444	1.6e-21	-0.0626	1	rs9693444	Michailidou						1		LINC00589
RPL17P33	No ortholog	ribosomal protein L17 pseudogene 33	pseudogene		RPL17P33	ENSG00000243844	8p12	8	29489607	29490160	79	8	29417238	29530479	8:29417238-29530479	rs9693444	1.6e-21	-0.0626	1	rs9693444	Michailidou						1		RPL17P33
KCNU1	Kcnu1	potassium calcium-activated channel subfamily U member 1	gene with protein product		KCNU1	ENSG00000215262	8p11.23	8	36641842	36793646	80	8	36658914	36859186	8:36658914-36859186	rs4286946	8.626e-22	-0.0799	1	rs4286946	Michailidou	UKBB_C50					2		KCNU1
RP11-863K10.7	No ortholog	#N/A	#N/A	#N/A	LOC102723701	#N/A	#N/A	8	37592279	37594944	80	8	36658914	36859186	8:36658914-36859186	rs4286946	8.626e-22	-0.0799	1	rs4286946	Michailidou	UKBB_C50					2		LOC102723701
TPT1P8	No ortholog	tumor protein, translationally-controlled 1 pseudogene 8	pseudogene		TPT1P8	ENSG00000219491	8p11.23	8	36746000	36746825	80	8	36658914	36859186	8:36658914-36859186	rs4286946	8.626e-22	-0.0799	1	rs4286946	Michailidou	UKBB_C50					2		TPT1P8
ZNF703	Zfp703	zinc finger protein 703	gene with protein product		ZNF703	ENSG00000183779	8p11.23	8	37553269	37557537	80	8	36658914	36859186	8:36658914-36859186	rs4286946	8.626e-22	-0.0799	1	rs4286946	Michailidou	UKBB_C50					2		ZNF703
RP11-758M4.1	No ortholog	MIR2052 host gene	RNA, long non-coding		MIR2052HG	ENSG00000254349	8q21.11-q21.13	8	75512010	75735548	81	8	75596630	76264401	8:75596630-76264401	rs71567103	9.29822e-20	0.154411	3	rs140207375;rs71567103;rs2941860			FG_C3_BREAST_EXALLC				1		MIR2052HG
CASC9	No ortholog	cancer susceptibility 9	RNA, long non-coding		CASC9	ENSG00000249395	8q21.13	8	76135639	76236976	82	8	76075619	76689287	8:76075619-76689287	rs72658071	2.58e-28	0.1182	6	rs1511243;rs114288625;rs2014238;rs72658071;rs2941456;rs2941486	Michailidou		FG_C3_BREAST_EXALLC		FG_C3_BREAST_HERPLUS	FG_C3_BREAST_HER2_NEG	4		CASC9
HIGD1AP6	No ortholog	HIG1 hypoxia inducible domain family member 1A pseudogene 6	pseudogene		HIGD1AP6	ENSG00000253229	8q21.13	8	76214531	76214809	82	8	76075619	76689287	8:76075619-76689287	rs72658071	2.58e-28	0.1182	6	rs1511243;rs114288625;rs2014238;rs72658071;rs2941456;rs2941486	Michailidou		FG_C3_BREAST_EXALLC		FG_C3_BREAST_HERPLUS	FG_C3_BREAST_HER2_NEG	4		HIGD1AP6
HNF4G	Hnf4g	hepatocyte nuclear factor 4 gamma	gene with protein product		HNF4G	ENSG00000164749	8q21.13	8	76320149	76479078	82	8	76075619	76689287	8:76075619-76689287	rs72658071	2.58e-28	0.1182	6	rs1511243;rs114288625;rs2014238;rs72658071;rs2941456;rs2941486	Michailidou		FG_C3_BREAST_EXALLC		FG_C3_BREAST_HERPLUS	FG_C3_BREAST_HER2_NEG	4		HNF4G
PKMP4	No ortholog	pyruvate kinase M1/2 pseudogene 4	pseudogene		PKMP4	ENSG00000254023	8q21.11	8	76288944	76289249	82	8	76075619	76689287	8:76075619-76689287	rs72658071	2.58e-28	0.1182	6	rs1511243;rs114288625;rs2014238;rs72658071;rs2941456;rs2941486	Michailidou						1		PKMP4
ZFPM2	Zfpm2	zinc finger protein, FOG family member 2	gene with protein product		ZFPM2	ENSG00000169946	8q23	8	106330920	106816760	83	8	106320562	106406847	8:106320562-106406847	rs12546444	7.454e-11	-0.0717	1	rs12546444	Michailidou						1		ZFPM2
LINC00536	No ortholog	long intergenic non-protein coding RNA 536	RNA, long non-coding		LINC00536	ENSG00000249917	8q23.3	8	116962736	117337297	84	8	117167843	117293884	8:117167843-117293884	rs13267382	1.595e-11	-0.0437	1	rs13267382	Michailidou						1		LINC00536
ANXA13	Anxa13	annexin A13	gene with protein product		ANXA13	ENSG00000104537	8q24.13	8	124693034	124749647	85	8	124559664	124757661	8:124559664-124757661	rs58847541	5.498e-13	0.0626	3	rs12541094;rs58847541;rs970821	Michailidou						1		ANXA13
FAM83A	Fam83a	family with sequence similarity 83 member A	gene with protein product		FAM83A	ENSG00000147689	8q24.13	8	124191200	124222314	85	8	124559664	124757661	8:124559664-124757661	rs58847541	5.498e-13	0.0626	3	rs12541094;rs58847541;rs970821	Michailidou						1		FAM83A
FBXO32	Fbxo32	F-box protein 32	gene with protein product		FBXO32	ENSG00000156804	8q24.13	8	124510129	124553446	85	8	124559664	124757661	8:124559664-124757661	rs58847541	5.498e-13	0.0626	3	rs12541094;rs58847541;rs970821	Michailidou						1		FBXO32
WDYHV1	Wdyhv1	N-terminal glutamine amidase 1	gene with protein product	NTAQ1	NTAQ1	ENSG00000156795	8q24.13	8	124428965	124479470	85	8	124559664	124757661	8:124559664-124757661	rs58847541	5.498e-13	0.0626	3	rs12541094;rs58847541;rs970821	Michailidou						1		NTAQ1
RN7SKP155	No ortholog	RN7SK pseudogene 155	pseudogene		RN7SKP155	ENSG00000251840	8q24.13	8	124600999	124601286	85	8	124559664	124757661	8:124559664-124757661	rs58847541	5.498e-13	0.0626	3	rs12541094;rs58847541;rs970821	Michailidou						1		RN7SKP155
TATDN1	Tatdn1	TatD DNase domain containing 1	gene with protein product		TATDN1	ENSG00000147687	8q24.13	8	125500726	125551699	85	8	124559664	124757661	8:124559664-124757661	rs58847541	5.498e-13	0.0626	3	rs12541094;rs58847541;rs970821	Michailidou						1		TATDN1
CASC19	No ortholog	cancer susceptibility 19	RNA, long non-coding		CASC19	ENSG00000254166	8q24.21	8	128197880	128215467	86	8	128213561	128400176	8:128213561-128400176	rs10096351	1.966e-64	0.1055	6	rs35961416;rs17450137;rs13271658;rs62516028;rs10096351;rs1949808	Michailidou						1		CASC19
CASC8	No ortholog	cancer susceptibility 8	RNA, long non-coding		CASC8	ENSG00000246228	8q24.21	8	128302062	128494384	86	8	128213561	128400176	8:128213561-128400176	rs10096351	1.966e-64	0.1055	6	rs35961416;rs17450137;rs13271658;rs62516028;rs10096351;rs1949808	Michailidou	UKBB_C50	FG_C3_BREAST_EXALLC		FG_C3_BREAST_HERPLUS	FG_C3_BREAST_HER2_NEG	5		CASC8
CCAT1	No ortholog	colon cancer associated transcript 1	RNA, long non-coding		CCAT1		8q24.21	8	128220111	128231333	86	8	128213561	128400176	8:128213561-128400176	rs10096351	1.966e-64	0.1055	6	rs35961416;rs17450137;rs13271658;rs62516028;rs10096351;rs1949808	Michailidou						1		CCAT1
MIR1208	No ortholog	microRNA 1208	RNA, micro		MIR1208	ENSG00000221261	8q24.21	8	129162362	129162434	87	8	129143680	129224888	8:129143680-129224888	rs7017073	2.323e-14	0.0572	1	rs7017073	Michailidou						1		MIR1208
PVT1	No ortholog	Pvt1 oncogene	RNA, long non-coding		PVT1	ENSG00000249859	8q24.21	8	128806779	129113499	87	8	129143680	129224888	8:129143680-129224888	rs7017073	2.323e-14	0.0572	1	rs7017073	Michailidou						1		PVT1
RN7SKP226	No ortholog	RN7SK pseudogene 226	pseudogene		RN7SKP226	ENSG00000201782	8q24.21	8	129232750	129233049	87	8	129143680	129224888	8:129143680-129224888	rs7017073	2.323e-14	0.0572	1	rs7017073	Michailidou						1		RN7SKP226
RNU4-25P	No ortholog	RNA, U4 small nuclear 25, pseudogene	pseudogene		RNU4-25P	ENSG00000222501	8q24.21	8	129022628	129022857	87	8	129143680	129224888	8:129143680-129224888	rs7017073	2.323e-14	0.0572	1	rs7017073	Michailidou						1		RNU4-25P
CDKN2A	No ortholog	cyclin dependent kinase inhibitor 2A	gene with protein product		CDKN2A	ENSG00000147889	9p21.3	9	21967751	21995300	88	9	21949005	22125503	9:21949005-22125503	rs539723051	7.163e-25	0.0695	3	rs539723051;rs3217992;rs17694493	Michailidou		FG_C3_BREAST_EXALLC				2		CDKN2A
C9orf53	No ortholog	CDKN2A divergent transcript	RNA, long non-coding	CDKN2A-DT	CDKN2A-DT	ENSG00000224854	9p21.3	9	21967137	21967738	88	9	21949005	22125503	9:21949005-22125503	rs539723051	7.163e-25	0.0695	3	rs539723051;rs3217992;rs17694493	Michailidou		FG_C3_BREAST_EXALLC				2		CDKN2A-DT
CDKN2B	Cdkn2b	cyclin dependent kinase inhibitor 2B	gene with protein product		CDKN2B	ENSG00000147883	9p21.3	9	22002902	22009362	88	9	21949005	22125503	9:21949005-22125503	rs539723051	7.163e-25	0.0695	3	rs539723051;rs3217992;rs17694493	Michailidou		FG_C3_BREAST_EXALLC				2		CDKN2B
CDKN2B-AS1	No ortholog	CDKN2B antisense RNA 1	RNA, long non-coding		CDKN2B-AS1	ENSG00000240498	9p21.3	9	21994777	22121096	88	9	21949005	22125503	9:21949005-22125503	rs539723051	7.163e-25	0.0695	3	rs539723051;rs3217992;rs17694493	Michailidou		FG_C3_BREAST_EXALLC				2		CDKN2B-AS1
MTAP	Mtap	methylthioadenosine phosphorylase	gene with protein product		MTAP	ENSG00000099810	9p21.3	9	21802542	21931646	88	9	21949005	22125503	9:21949005-22125503	rs539723051	7.163e-25	0.0695	3	rs539723051;rs3217992;rs17694493	Michailidou		FG_C3_BREAST_EXALLC				2		MTAP
UBA52P6	No ortholog	ubiquitin A-52 residue ribosomal protein fusion product 1 pseudogene 6	pseudogene		UBA52P6	ENSG00000215221	9p21.3	9	22012154	22012535	88	9	21949005	22125503	9:21949005-22125503	rs539723051	7.163e-25	0.0695	3	rs539723051;rs3217992;rs17694493	Michailidou		FG_C3_BREAST_EXALLC				2		UBA52P6
IKBKAP	No ortholog	elongator acetyltransferase complex subunit 1	gene with protein product	ELP1	ELP1	ENSG00000070061	9q31.3	9	111629797	111696396	89	9	110205214	111962792	9:110205214-111962792	rs10816625	2.39276e-22	0.253334	13	rs12685369;rs35462108;rs28728018;rs183728218;rs10512379;rs10979088;rs7029391;rs4978665;rs10816625;rs548980;rs183265939;rs12380349;rs117323641			FG_C3_BREAST_EXALLC			FG_C3_BREAST_HER2_NEG	2		ELP1
EPB41L4B	Epb41l4b	erythrocyte membrane protein band 4.1 like 4B	gene with protein product		EPB41L4B	ENSG00000095203	9q31.3	9	111934255	112083244	89	9	110205214	111962792	9:110205214-111962792	rs10816625	2.39276e-22	0.253334	13	rs12685369;rs35462108;rs28728018;rs183728218;rs10512379;rs10979088;rs7029391;rs4978665;rs10816625;rs548980;rs183265939;rs12380349;rs117323641			FG_C3_BREAST_EXALLC		FG_C3_BREAST_HERPLUS	FG_C3_BREAST_HER2_NEG	3		EPB41L4B
FRRS1L	Frrs1l	ferric chelate reductase 1 like	gene with protein product		FRRS1L	ENSG00000260230	9q31.3	9	111892573	111929571	89	9	110205214	111962792	9:110205214-111962792	rs10816625	2.39276e-22	0.253334	13	rs12685369;rs35462108;rs28728018;rs183728218;rs10512379;rs10979088;rs7029391;rs4978665;rs10816625;rs548980;rs183265939;rs12380349;rs117323641			FG_C3_BREAST_EXALLC		FG_C3_BREAST_HERPLUS	FG_C3_BREAST_HER2_NEG	3		FRRS1L
HMGN2P32	No ortholog	high mobility group nucleosomal binding domain 2 pseudogene 32	pseudogene		HMGN2P32	ENSG00000213558	9q31.2	9	110220319	110220587	89	9	110205214	111962792	9:110205214-111962792	rs10816625	2.39276e-22	0.253334	13	rs12685369;rs35462108;rs28728018;rs183728218;rs10512379;rs10979088;rs7029391;rs4978665;rs10816625;rs548980;rs183265939;rs12380349;rs117323641			FG_C3_BREAST_EXALLC		FG_C3_BREAST_HERPLUS	FG_C3_BREAST_HER2_NEG	3		HMGN2P32
MIR32	Mir32	microRNA 32	RNA, micro		MIR32	ENSG00000207698	9q31.3	9	111808509	111808578	89	9	110205214	111962792	9:110205214-111962792	rs10816625	2.39276e-22	0.253334	13	rs12685369;rs35462108;rs28728018;rs183728218;rs10512379;rs10979088;rs7029391;rs4978665;rs10816625;rs548980;rs183265939;rs12380349;rs117323641			FG_C3_BREAST_EXALLC		FG_C3_BREAST_HERPLUS	FG_C3_BREAST_HER2_NEG	3		MIR32
RNA5SP293	No ortholog	RNA, 5S ribosomal pseudogene 293	pseudogene		RNA5SP293	ENSG00000222459	9q31.2	9	110681147	110681259	89	9	110205214	111962792	9:110205214-111962792	rs10816625	2.39276e-22	0.253334	13	rs12685369;rs35462108;rs28728018;rs183728218;rs10512379;rs10979088;rs7029391;rs4978665;rs10816625;rs548980;rs183265939;rs12380349;rs117323641			FG_C3_BREAST_EXALLC		FG_C3_BREAST_HERPLUS	FG_C3_BREAST_HER2_NEG	3		RNA5SP293
RNU6-1064P	Gm23848	RNA, U6 small nuclear 1064, pseudogene	pseudogene		RNU6-1064P	ENSG00000222558	9q31.2	9	110560025	110560128	89	9	110205214	111962792	9:110205214-111962792	rs10816625	2.39276e-22	0.253334	13	rs12685369;rs35462108;rs28728018;rs183728218;rs10512379;rs10979088;rs7029391;rs4978665;rs10816625;rs548980;rs183265939;rs12380349;rs117323641			FG_C3_BREAST_EXALLC		FG_C3_BREAST_HERPLUS	FG_C3_BREAST_HER2_NEG	3		RNU6-1064P
RNU6-492P	No ortholog	RNA, U6 small nuclear 492, pseudogene	pseudogene		RNU6-492P	ENSG00000199905	9q31.2	9	110237317	110237420	89	9	110205214	111962792	9:110205214-111962792	rs10816625	2.39276e-22	0.253334	13	rs12685369;rs35462108;rs28728018;rs183728218;rs10512379;rs10979088;rs7029391;rs4978665;rs10816625;rs548980;rs183265939;rs12380349;rs117323641			FG_C3_BREAST_EXALLC			FG_C3_BREAST_HER2_NEG	2		RNU6-492P
RNU6-984P	Gm23506	RNA, U6 small nuclear 984, pseudogene	pseudogene		RNU6-984P	ENSG00000200106	9q31.3	9	111958481	111958589	89	9	110205214	111962792	9:110205214-111962792	rs10816625	2.39276e-22	0.253334	13	rs12685369;rs35462108;rs28728018;rs183728218;rs10512379;rs10979088;rs7029391;rs4978665;rs10816625;rs548980;rs183265939;rs12380349;rs117323641			FG_C3_BREAST_EXALLC		FG_C3_BREAST_HERPLUS	FG_C3_BREAST_HER2_NEG	3		RNU6-984P
RPS15AP27	No ortholog	ribosomal protein S15a pseudogene 27	pseudogene		RPS15AP27	ENSG00000236783	9q31.2	9	110725984	110726326	89	9	110205214	111962792	9:110205214-111962792	rs78410176	3.03669e-17	0.355782	10	rs10448260;rs7847927;rs6477592;rs10512379;rs10979089;rs78410176;rs7029391;rs4978665;rs865686;rs41278381					FG_C3_BREAST_HERPLUS	FG_C3_BREAST_HER2_NEG	2		RPS15AP27
RPL36AP6	No ortholog	ribosomal protein L36a pseudogene 6	pseudogene		RPL36AP6	ENSG00000231293	9q31.2	9	110596790	110597110	89	9	110205214	111962792	9:110205214-111962792	rs10816625	5.21555e-20	0.2497	11	rs35462108;rs28728018;rs10512379;rs10979088;rs480113;rs4978665;rs10816625;rs865686;rs190709283;rs12380349;rs41278381						FG_C3_BREAST_HER2_NEG	1		RPL36AP6
FAM206A	No ortholog	actin binding transcription modulator	gene with protein product	ABITRAM	ABITRAM	ENSG00000119328	9q31.3	9	111696461	111713024	90	9	110759721	111073347	9:110759721-111073347	rs630965	3.207e-54	0.0992	9	rs10979183;rs77881084;rs13292389;rs10816625;rs75004812;rs1556474;rs630965;9:110952325:AT:ATT;rs34647802	Michailidou		FG_C3_BREAST_EXALLC		FG_C3_BREAST_HERPLUS	FG_C3_BREAST_HER2_NEG	4		ABITRAM
CHCHD4P2	No ortholog	coiled-coil-helix-coiled-coil-helix domain containing 4 pseudogene 2	pseudogene		CHCHD4P2	ENSG00000237360	9q31.2	9	110859712	110860131	90	9	110759721	111073347	9:110759721-111073347	rs630965	3.207e-54	0.0992	9	rs10979183;rs77881084;rs13292389;rs10816625;rs75004812;rs1556474;rs630965;9:110952325:AT:ATT;rs34647802	Michailidou						1		CHCHD4P2
CTNNAL1	Ctnnal1	catenin alpha like 1	gene with protein product		CTNNAL1	ENSG00000119326	9q31.3	9	111704851	111775809	90	9	110759721	111073347	9:110759721-111073347	rs630965	3.207e-54	0.0992	9	rs10979183;rs77881084;rs13292389;rs10816625;rs75004812;rs1556474;rs630965;9:110952325:AT:ATT;rs34647802	Michailidou		FG_C3_BREAST_EXALLC			FG_C3_BREAST_HER2_NEG	3		CTNNAL1
KLF4	Klf4	Kruppel like factor 4	gene with protein product		KLF4	ENSG00000136826	9q31.2	9	110247133	110252763	90	9	110759721	111073347	9:110759721-111073347	rs2185857	9.582e-27		4	rs2185857;rs60037937;rs35792743;rs1323376	Michailidou	UKBB_C50	FG_C3_BREAST_EXALLC		FG_C3_BREAST_HERPLUS	FG_C3_BREAST_HER2_NEG	5		KLF4
TMEM245	Tmem245	transmembrane protein 245	gene with protein product		TMEM245	ENSG00000106771	9q31.3	9	111777432	111882225	90	9	110759721	111073347	9:110759721-111073347	rs630965	3.207e-54	0.0992	9	rs10979183;rs77881084;rs13292389;rs10816625;rs75004812;rs1556474;rs630965;9:110952325:AT:ATT;rs34647802	Michailidou		FG_C3_BREAST_EXALLC		FG_C3_BREAST_HERPLUS	FG_C3_BREAST_HER2_NEG	4		TMEM245
ASTN2	Astn2	astrotactin 2	gene with protein product		ASTN2	ENSG00000148219	9q33.1	9	119187504	120177348	91	9	119144336	119529014	9:119144336-119529014	rs1895062	1.098e-14	-0.049	1	rs1895062	Michailidou		FG_C3_BREAST_EXALLC			FG_C3_BREAST_HER2_NEG	3		ASTN2
PAPPA	Pappa	pappalysin 1	gene with protein product		PAPPA	ENSG00000182752	9q33.1	9	118916083	119164601	91	9	119144336	119529014	9:119144336-119529014	rs1895062	1.098e-14	-0.049	1	rs1895062	Michailidou		FG_C3_BREAST_EXALLC			FG_C3_BREAST_HER2_NEG	3		PAPPA
PAPPA-AS1	No ortholog	PAPPA antisense RNA 1	RNA, long non-coding		PAPPA-AS1	ENSG00000256040	9q33.2	9	119160439	119162885	91	9	119144336	119529014	9:119144336-119529014	rs1895062	1.098e-14	-0.049	1	rs1895062	Michailidou		FG_C3_BREAST_EXALLC			FG_C3_BREAST_HER2_NEG	3		PAPPA-AS1
TRIM32	Trim32	tripartite motif containing 32	gene with protein product		TRIM32	ENSG00000119401	9q33.1	9	119449581	119463579	91	9	119144336	119529014	9:119144336-119529014	rs1895062	1.098e-14	-0.049	1	rs1895062	Michailidou		FG_C3_BREAST_EXALLC			FG_C3_BREAST_HER2_NEG	3		TRIM32
LMX1B	Lmx1b	LIM homeobox transcription factor 1 beta	gene with protein product		LMX1B	ENSG00000136944	9q33.3	9	129376722	129463311	92	9	129370576	129397014	9:129370576-129397014	rs10760444	9.056e-09	-0.0358	1	rs10760444	Michailidou						1		LMX1B
MVB12B	Mvb12b	multivesicular body subunit 12B	gene with protein product		MVB12B	ENSG00000196814	9q33.3	9	129089128	129269320	92	9	129370576	129397014	9:129370576-129397014	rs10760444	9.056e-09	-0.0358	1	rs10760444	Michailidou						1		MVB12B
ABO	Abo	ABO, alpha 1-3-N-acetylgalactosaminyltransferase and alpha 1-3-galactosyltransferase	gene with protein product		ABO	ENSG00000175164	9q34.2	9	136125788	136150617	93	9	136138765	136155000	9:136138765-136155000	rs587745765	1.37e-08	0.0446	1	rs587745765	Michailidou						1		ABO
CACFD1	Cacfd1	calcium channel flower domain containing 1	gene with protein product		CACFD1	ENSG00000160325	9q34.2	9	136325089	136335970	93	9	136138765	136155000	9:136138765-136155000	rs587745765	1.37e-08	0.0446	1	rs587745765	Michailidou						1		CACFD1
GBGT1	Gbgt1	globoside alpha-1,3-N-acetylgalactosaminyltransferase 1 (FORS blood group)	gene with protein product		GBGT1	ENSG00000148288	9q34.2	9	136028340	136039332	93	9	136138765	136155000	9:136138765-136155000	rs587745765	1.37e-08	0.0446	1	rs587745765	Michailidou						1		GBGT1
MED22	Med22	mediator complex subunit 22	gene with protein product		MED22	ENSG00000148297	9q34.2	9	136205160	136214986	93	9	136138765	136155000	9:136138765-136155000	rs587745765	1.37e-08	0.0446	1	rs587745765	Michailidou						1		MED22
SURF1	Surf1	SURF1 cytochrome c oxidase assembly factor	gene with protein product		SURF1	ENSG00000148290	9q34.2	9	136218610	136223552	93	9	136138765	136155000	9:136138765-136155000	rs587745765	1.37e-08	0.0446	1	rs587745765	Michailidou						1		SURF1
SURF6	Surf6	surfeit 6	gene with protein product		SURF6	ENSG00000148296	9q34.2	9	136197552	136203235	93	9	136138765	136155000	9:136138765-136155000	rs587745765	1.37e-08	0.0446	1	rs587745765	Michailidou						1		SURF6
ADIPOR1P1	No ortholog	adiponectin receptor 1 pseudogene 1	pseudogene		ADIPOR1P1	ENSG00000232497	10p12.31	10	22451921	22454723	94	10	21689036	23042166	10:21689036-23042166	rs7072776	1.749e-19	-0.0618	3	rs7072776;rs72810771;rs56333866	Michailidou		FG_C3_BREAST_EXALLC				2		ADIPOR1P1
BMI1	Bmi1	BMI1 proto-oncogene, polycomb ring finger	gene with protein product		BMI1	ENSG00000168283	10p12.2	10	22610140	22620413	94	10	21689036	23042166	10:21689036-23042166	rs7072776	1.749e-19	-0.0618	3	rs7072776;rs72810771;rs56333866	Michailidou		FG_C3_BREAST_EXALLC				2		BMI1
COMMD3-BMI1	No ortholog	COMMD3-BMI1 readthrough	readthrough		COMMD3-BMI1	ENSG00000269897	10p12.2	10	22605317	22618471	94	10	21689036	23042166	10:21689036-23042166	rs7072776	1.749e-19	-0.0618	3	rs7072776;rs72810771;rs56333866	Michailidou		FG_C3_BREAST_EXALLC				2		COMMD3-BMI1
DNAJC1	Dnajc1	DnaJ heat shock protein family (Hsp40) member C1	gene with protein product		DNAJC1	ENSG00000136770	10p12.31	10	22045466	22292698	94	10	21689036	23042166	10:21689036-23042166	rs7072776	1.749e-19	-0.0618	3	rs7072776;rs72810771;rs56333866	Michailidou	UKBB_C50	FG_C3_BREAST_EXALLC		FG_C3_BREAST_HERPLUS	FG_C3_BREAST_HER2_NEG	5		DNAJC1
EBLN1	No ortholog	endogenous Bornavirus like nucleoprotein 1	gene with protein product		EBLN1	ENSG00000223601	10p12.31	10	22497743	22498950	94	10	21689036	23042166	10:21689036-23042166	rs7072776	1.749e-19	-0.0618	3	rs7072776;rs72810771;rs56333866	Michailidou		FG_C3_BREAST_EXALLC				2		EBLN1
HNRNPRP1	No ortholog	heterogeneous nuclear ribonucleoprotein R pseudogene 1	pseudogene		HNRNPRP1	ENSG00000223984	10p12.31	10	21913521	21915215	94	10	21689036	23042166	10:21689036-23042166	rs7072776	1.749e-19	-0.0618	3	rs7072776;rs72810771;rs56333866	Michailidou	UKBB_C50	FG_C3_BREAST_EXALLC		FG_C3_BREAST_HERPLUS	FG_C3_BREAST_HER2_NEG	5		HNRNPRP1
MIR1915	No ortholog	microRNA 1915	RNA, micro		MIR1915	ENSG00000222071	10p12.31	10	21785491	21785570	94	10	21689036	23042166	10:21689036-23042166	rs7072776	1.749e-19	-0.0618	3	rs7072776;rs72810771;rs56333866	Michailidou	UKBB_C50	FG_C3_BREAST_EXALLC		FG_C3_BREAST_HERPLUS	FG_C3_BREAST_HER2_NEG	5		MIR1915
CASC10	No ortholog	MIR1915 host gene	RNA, long non-coding	MIR1915HG	MIR1915HG	ENSG00000204682	10p12.31	10	21781587	21786191	94	10	21689036	23042166	10:21689036-23042166	rs7072776	1.749e-19	-0.0618	3	rs7072776;rs72810771;rs56333866	Michailidou	UKBB_C50	FG_C3_BREAST_EXALLC		FG_C3_BREAST_HERPLUS	FG_C3_BREAST_HER2_NEG	5		MIR1915HG
MLLT10	Mllt10	MLLT10 histone lysine methyltransferase DOT1L cofactor	gene with protein product		MLLT10	ENSG00000078403	10p12.31	10	21823094	22032559	94	10	21689036	23042166	10:21689036-23042166	rs7072776	1.749e-19	-0.0618	3	rs7072776;rs72810771;rs56333866	Michailidou	UKBB_C50	FG_C3_BREAST_EXALLC		FG_C3_BREAST_HERPLUS	FG_C3_BREAST_HER2_NEG	5		MLLT10
RNMTL1P1	No ortholog	MRM3 pseudogene 1	pseudogene	MRM3P1	MRM3P1	ENSG00000231553	10p12.31	10	21682962	21683521	94	10	21689036	23042166	10:21689036-23042166	rs7072776	1.749e-19	-0.0618	3	rs7072776;rs72810771;rs56333866	Michailidou						1		MRM3P1
C10orf113	No ortholog	nebulette	gene with protein product	NEBL	NEBL	ENSG00000078114	10p12.31	10	21068902	21463116	94	10	21689036	23042166	10:21689036-23042166	rs7072776	1.749e-19	-0.0618	3	rs7072776;rs72810771;rs56333866	Michailidou		FG_C3_BREAST_EXALLC				2		NEBL
NEBL	Nebl	nebulette	gene with protein product		NEBL	ENSG00000078114	10p12.31	10	21068902	21463116	94	10	21689036	23042166	10:21689036-23042166	rs7072776	1.749e-19	-0.0618	3	rs7072776;rs72810771;rs56333866	Michailidou	UKBB_C50	FG_C3_BREAST_EXALLC		FG_C3_BREAST_HERPLUS	FG_C3_BREAST_HER2_NEG	5		NEBL
OTUD1	Otud1	OTU deubiquitinase 1	gene with protein product		OTUD1	ENSG00000165312	10p12.2	10	23728198	23731308	94	10	21689036	23042166	10:21689036-23042166	rs7072776	1.749e-19	-0.0618	3	rs7072776;rs72810771;rs56333866	Michailidou						1		OTUD1
PIP4K2A	Pip4k2a	phosphatidylinositol-5-phosphate 4-kinase type 2 alpha	gene with protein product		PIP4K2A	ENSG00000150867	10p12.2	10	22823778	23003484	94	10	21689036	23042166	10:21689036-23042166	rs7072776	1.749e-19	-0.0618	3	rs7072776;rs72810771;rs56333866	Michailidou						1		PIP4K2A
RN7SKP219	No ortholog	RN7SK pseudogene 219	pseudogene		RN7SKP219	ENSG00000252634	10p12.31	10	22074221	22074516	94	10	21689036	23042166	10:21689036-23042166	rs7072776	1.749e-19	-0.0618	3	rs7072776;rs72810771;rs56333866	Michailidou	UKBB_C50	FG_C3_BREAST_EXALLC		FG_C3_BREAST_HERPLUS	FG_C3_BREAST_HER2_NEG	5		RN7SKP219
RN7SKP37	No ortholog	RN7SK pseudogene 37	pseudogene		RN7SKP37	ENSG00000201364	10p12.31	10	22222072	22222367	94	10	21689036	23042166	10:21689036-23042166	rs7072776	1.749e-19	-0.0618	3	rs7072776;rs72810771;rs56333866	Michailidou	UKBB_C50	FG_C3_BREAST_EXALLC		FG_C3_BREAST_HERPLUS		4		RN7SKP37
RNU6-1141P	Gm26327	RNA, U6 small nuclear 1141, pseudogene	pseudogene		RNU6-1141P	ENSG00000201390	10p12.31	10	21950564	21950670	94	10	21689036	23042166	10:21689036-23042166	rs7072776	1.749e-19	-0.0618	3	rs7072776;rs72810771;rs56333866	Michailidou	UKBB_C50	FG_C3_BREAST_EXALLC		FG_C3_BREAST_HERPLUS	FG_C3_BREAST_HER2_NEG	5		RNU6-1141P
RNU6-306P	No ortholog	RNA, U6 small nuclear 306, pseudogene	pseudogene		RNU6-306P	ENSG00000207347	10p12.31	10	21853400	21853506	94	10	21689036	23042166	10:21689036-23042166	rs7072776	1.749e-19	-0.0618	3	rs7072776;rs72810771;rs56333866	Michailidou	UKBB_C50	FG_C3_BREAST_EXALLC		FG_C3_BREAST_HERPLUS	FG_C3_BREAST_HER2_NEG	5		RNU6-306P
SKIDA1	Skida1	SKI/DACH domain containing 1	gene with protein product		SKIDA1	ENSG00000180592	10p12.31	10	21802407	21814611	94	10	21689036	23042166	10:21689036-23042166	rs7072776	1.749e-19	-0.0618	3	rs7072776;rs72810771;rs56333866	Michailidou	UKBB_C50	FG_C3_BREAST_EXALLC		FG_C3_BREAST_HERPLUS	FG_C3_BREAST_HER2_NEG	5		SKIDA1
SPAG6	Spag6	sperm associated antigen 6	gene with protein product		SPAG6	ENSG00000077327	10p12.2	10	22634399	22743153	94	10	21689036	23042166	10:21689036-23042166	rs7072776	1.749e-19	-0.0618	3	rs7072776;rs72810771;rs56333866	Michailidou		FG_C3_BREAST_EXALLC				2		SPAG6
ADO	Ado	2-aminoethanethiol dioxygenase	gene with protein product		ADO	ENSG00000181915	10q21.3	10	64564516	64568238	95	10	63889801	65257363	10:63889801-65257363	rs10995201	1.557e-51	-0.1317	9	rs17221319;rs10509168;rs7922449;rs10995201;rs10638039;rs35972160;rs16917477;rs2893906;rs9990	Michailidou		FG_C3_BREAST_EXALLC			FG_C3_BREAST_HER2_NEG	3		ADO
ARID5B	Arid5b	AT-rich interaction domain 5B	gene with protein product		ARID5B	ENSG00000150347	10q21.2	10	63661059	63856703	95	10	63889801	65257363	10:63889801-65257363	rs143270002	1.557e-51		5	rs143270002;rs10995196;rs1230666;rs2476601;rs10054203	Michailidou						1		ARID5B
EGR2	Egr2	early growth response 2	gene with protein product		EGR2	ENSG00000122877	10q21.3	10	64571756	64679660	95	10	63889801	65257363	10:63889801-65257363	rs10995201	1.557e-51	-0.1317	9	rs17221319;rs10509168;rs7922449;rs10995201;rs10638039;rs35972160;rs16917477;rs2893906;rs9990	Michailidou		FG_C3_BREAST_EXALLC			FG_C3_BREAST_HER2_NEG	3		EGR2
JMJD1C	Jmjd1c	jumonji domain containing 1C	gene with protein product		JMJD1C	ENSG00000171988	10q21.3	10	64926981	65225722	95	10	63889801	65257363	10:63889801-65257363	rs10995201	1.557e-51	-0.1317	9	rs17221319;rs10509168;rs7922449;rs10995201;rs10638039;rs35972160;rs16917477;rs2893906;rs9990	Michailidou						1		JMJD1C
JMJD1C-AS1	No ortholog	JMJD1C antisense RNA 1	RNA, long non-coding		JMJD1C-AS1	ENSG00000272767	10q21.3	10	65224989	65226323	95	10	63889801	65257363	10:63889801-65257363	rs10995201	1.557e-51	-0.1317	9	rs17221319;rs10509168;rs7922449;rs10995201;rs10638039;rs35972160;rs16917477;rs2893906;rs9990	Michailidou						1		JMJD1C-AS1
RP11-120C12.3	No ortholog	#N/A	#N/A	#N/A	LOC105378325	#N/A	#N/A	10	64049280	64063792	95	10	63889801	65257363	10:63889801-65257363	rs10995201	1.557e-51	-0.1317	9	rs17221319;rs10509168;rs7922449;rs10995201;rs10638039;rs35972160;rs16917477;rs2893906;rs9990	Michailidou						1		LOC105378325
RTKN2	Rtkn2	rhotekin 2	gene with protein product		RTKN2	ENSG00000182010	10q21.2	10	63942794	64028466	95	10	63889801	65257363	10:63889801-65257363	rs35419901	1.557e-51		11	rs35419901;rs36100145;rs17221319;rs12766269;rs12781954;rs61863443;rs10509168;rs35972160;rs2476601;rs7513707;rs6805189	Michailidou	UKBB_C50	FG_C3_BREAST_EXALLC			FG_C3_BREAST_HER2_NEG	4		RTKN2
ZNF365	Zfp365	zinc finger protein 365	gene with protein product		ZNF365	ENSG00000138311	10q21.2	10	64133951	64431771	95	10	63889801	65257363	10:63889801-65257363	rs10995201	1.557e-51	-0.1317	9	rs17221319;rs10509168;rs7922449;rs10995201;rs10638039;rs35972160;rs16917477;rs2893906;rs9990	Michailidou	UKBB_C50	FG_C3_BREAST_EXALLC		FG_C3_BREAST_HERPLUS	FG_C3_BREAST_HER2_NEG	5		ZNF365
CTNNA3	Ctnna3	catenin alpha 3	gene with protein product		CTNNA3	ENSG00000183230	10q21.3	10	67672276	69455927	96	10	66172840	68324040	10:66172840-68324040	rs183527230	2.55829e-09	-0.171178	1	rs183527230			FG_C3_BREAST_EXALLC				1		CTNNA3
CYP2C61P	No ortholog	cytochrome P450 family 2 subfamily C member 61, pseudogene	pseudogene		CYP2C61P	ENSG00000270648	10q21.3	10	66522640	66522929	96	10	66172840	68324040	10:66172840-68324040	rs183527230	2.55829e-09	-0.171178	1	rs183527230			FG_C3_BREAST_EXALLC			FG_C3_BREAST_HER2_NEG	2		CYP2C61P
LINC00856	No ortholog	long intergenic non-protein coding RNA 856	RNA, long non-coding		LINC00856	ENSG00000230417	10q22.3	10	80008505	80434724	97	10	79896416	81749892	10:79896416-81749892	rs1268974	3.71e-36	-0.0793	3	rs1268974;rs11002818;rs529925746	Michailidou						1		LINC00856
MBL1P	No ortholog	mannose binding lectin 1, pseudogene	pseudogene		MBL1P	ENSG00000242600	10q22.3	10	81664654	81710092	97	10	79896416	81749892	10:79896416-81749892	rs1268974	3.71e-36	-0.0793	3	rs1268974;rs11002818;rs529925746	Michailidou						1		MBL1P
SFTPA2	No ortholog	surfactant protein A2	gene with protein product		SFTPA2	ENSG00000185303	10q22.3	10	81315608	81320153	97	10	79896416	81749892	10:79896416-81749892	rs1268974	3.71e-36	-0.0793	3	rs1268974;rs11002818;rs529925746	Michailidou						1		SFTPA2
SFTPD	Sftpd	surfactant protein D	gene with protein product		SFTPD	ENSG00000133661	10q22.3	10	81697496	81742370	97	10	79896416	81749892	10:79896416-81749892	rs34518733	3.71e-36		3	rs34518733;rs9851256;rs571828854	Michailidou						1		SFTPD
ZMIZ1	Zmiz1	zinc finger MIZ-type containing 1	gene with protein product		ZMIZ1	ENSG00000108175	10q22.3	10	80828792	81076276	97	10	79896416	81749892	10:79896416-81749892	rs1268974	3.71e-36	-0.0793	3	rs1268974;rs11002818;rs529925746	Michailidou	UKBB_C50					2		ZMIZ1
ZMIZ1-AS1	No ortholog	ZMIZ1 antisense RNA 1	RNA, long non-coding		ZMIZ1-AS1	ENSG00000224596	10q22.3	10	80703085	80827652	97	10	79896416	81749892	10:79896416-81749892	rs1268974	3.71e-36	-0.0793	3	rs1268974;rs11002818;rs529925746	Michailidou						1		ZMIZ1-AS1
ZNRF2P3	No ortholog	zinc and ring finger 2 pseudogene 3	pseudogene		ZNRF2P3	ENSG00000235924	10q22.3	10	81741595	81741968	97	10	79896416	81749892	10:79896416-81749892	rs1268974	3.71e-36	-0.0793	3	rs1268974;rs11002818;rs529925746	Michailidou						1		ZNRF2P3
CEP55	Cep55	centrosomal protein 55	gene with protein product		CEP55	ENSG00000138180	10q23.33	10	95256389	95288849	98	10	95279771	95311964	10:95279771-95311964	rs140936696	4.22e-08	-0.0465	1	rs140936696	Michailidou						1		CEP55
FFAR4	Ffar4	free fatty acid receptor 4	gene with protein product		FFAR4	ENSG00000186188	10q23.33	10	95326422	95364237	98	10	95279771	95311964	10:95279771-95311964	rs140936696	4.22e-08	-0.0465	1	rs140936696	Michailidou						1		FFAR4
MYOF	Myof	myoferlin	gene with protein product		MYOF	ENSG00000138119	10q23.33	10	95066186	95242074	98	10	95279771	95311964	10:95279771-95311964	rs140936696	4.22e-08	-0.0465	1	rs140936696	Michailidou						1		MYOF
RBP4	Rbp4	retinol binding protein 4	gene with protein product		RBP4	ENSG00000138207	10q23.33	10	95351444	95361501	98	10	95279771	95311964	10:95279771-95311964	rs140936696	4.22e-08	-0.0465	1	rs140936696	Michailidou						1		RBP4
RNA5SP323	No ortholog	RNA, 5S ribosomal pseudogene 323	pseudogene		RNA5SP323	ENSG00000212396	10q23.33	10	95270305	95270437	98	10	95279771	95311964	10:95279771-95311964	rs140936696	4.22e-08	-0.0465	1	rs140936696	Michailidou						1		RNA5SP323
CASP7	Casp7	caspase 7	gene with protein product		CASP7	ENSG00000165806	10q25.3	10	115438942	115490662	99	10	114722134	115264973	10:114722134-115264973	rs12250948	1.036e-14	-0.0576	3	rs10885405;rs7906315;rs12250948	Michailidou						1		CASP7
RNU7-165P	No ortholog	RNA, U7 small nuclear 165 pseudogene	pseudogene		RNU7-165P	ENSG00000238380	10q25.3	10	115113184	115113243	99	10	114722134	115264973	10:114722134-115264973	rs12250948	1.036e-14	-0.0576	3	rs10885405;rs7906315;rs12250948	Michailidou						1		RNU7-165P
TCF7L2	Tcf7l2	transcription factor 7 like 2	gene with protein product		TCF7L2	ENSG00000148737	10q25.2-q25.3	10	114710009	114927437	99	10	114722134	115264973	10:114722134-115264973	rs12250948	1.036e-14	-0.0576	3	rs10885405;rs7906315;rs12250948	Michailidou						1		TCF7L2
ATE1	Ate1	arginyltransferase 1	gene with protein product		ATE1	ENSG00000107669	10q26.13	10	123499939	123688316	100	10	123091543	123806953	10:123091543-123806953	rs35054928	2.27270197086973e-322	-0.2433	31	rs11462858;rs72832307;rs2420941;rs3135819;rs35401699;rs12776137;rs542553547;rs2981451;rs41302285;rs35054928;rs45631632;rs146319495;rs45631563;rs17542858;rs45631555;rs138358320;rs3135717;rs12268516;rs41301039;rs552052620;rs373878351;10:123375563:A:C;rs117626008;rs7893171;rs558441633;rs200892179;rs1693681;rs7899282;rs11200120;rs7899628;rs2253762	Michailidou	UKBB_C50	FG_C3_BREAST_EXALLC			FG_C3_BREAST_HER2_NEG	4		ATE1
ATE1-AS1	No ortholog	ATE1 antisense RNA 1	RNA, long non-coding		ATE1-AS1	ENSG00000226864	10q26.13	10	123687827	123711480	100	10	123091543	123806953	10:123091543-123806953	rs35054928	2.27270197086973e-322	-0.2433	31	rs11462858;rs72832307;rs2420941;rs3135819;rs35401699;rs12776137;rs542553547;rs2981451;rs41302285;rs35054928;rs45631632;rs146319495;rs45631563;rs17542858;rs45631555;rs138358320;rs3135717;rs12268516;rs41301039;rs552052620;rs373878351;10:123375563:A:C;rs117626008;rs7893171;rs558441633;rs200892179;rs1693681;rs7899282;rs11200120;rs7899628;rs2253762	Michailidou	UKBB_C50	FG_C3_BREAST_EXALLC			FG_C3_BREAST_HER2_NEG	4		ATE1-AS1
BTBD16	Btbd16	BTB domain containing 16	gene with protein product		BTBD16	ENSG00000138152	10q26.13	10	124030821	124097677	100	10	123091543	123806953	10:123091543-123806953	rs35054928	2.27270197086973e-322	-0.2433	31	rs11462858;rs72832307;rs2420941;rs3135819;rs35401699;rs12776137;rs542553547;rs2981451;rs41302285;rs35054928;rs45631632;rs146319495;rs45631563;rs17542858;rs45631555;rs138358320;rs3135717;rs12268516;rs41301039;rs552052620;rs373878351;10:123375563:A:C;rs117626008;rs7893171;rs558441633;rs200892179;rs1693681;rs7899282;rs11200120;rs7899628;rs2253762	Michailidou						1		BTBD16
FGFR2	Fgfr2	fibroblast growth factor receptor 2	gene with protein product		FGFR2	ENSG00000066468	10q26.13	10	123237848	123357972	100	10	123091543	123806953	10:123091543-123806953	rs35054928	2.27270197086973e-322	-0.2433	31	rs11462858;rs72832307;rs2420941;rs3135819;rs35401699;rs12776137;rs542553547;rs2981451;rs41302285;rs35054928;rs45631632;rs146319495;rs45631563;rs17542858;rs45631555;rs138358320;rs3135717;rs12268516;rs41301039;rs552052620;rs373878351;10:123375563:A:C;rs117626008;rs7893171;rs558441633;rs200892179;rs1693681;rs7899282;rs11200120;rs7899628;rs2253762	Michailidou	UKBB_C50	FG_C3_BREAST_EXALLC	FG_C3_BREAST_HER_NEG	FG_C3_BREAST_HERPLUS	FG_C3_BREAST_HER2_NEG	6		FGFR2
HTRA1	Htra1	HtrA serine peptidase 1	gene with protein product		HTRA1	ENSG00000166033	10q26.13	10	124221041	124274424	100	10	123091543	123806953	10:123091543-123806953	rs35054928	2.27270197086973e-322	-0.2433	31	rs11462858;rs72832307;rs2420941;rs3135819;rs35401699;rs12776137;rs542553547;rs2981451;rs41302285;rs35054928;rs45631632;rs146319495;rs45631563;rs17542858;rs45631555;rs138358320;rs3135717;rs12268516;rs41301039;rs552052620;rs373878351;10:123375563:A:C;rs117626008;rs7893171;rs558441633;rs200892179;rs1693681;rs7899282;rs11200120;rs7899628;rs2253762	Michailidou						1		HTRA1
LINC01153	No ortholog	long intergenic non-protein coding RNA 1153	RNA, long non-coding		LINC01153	ENSG00000227143	10q26.12	10	122938214	122945480	100	10	123091543	123806953	10:123091543-123806953	rs35054928	2.27270197086973e-322	-0.2433	31	rs11462858;rs72832307;rs2420941;rs3135819;rs35401699;rs12776137;rs542553547;rs2981451;rs41302285;rs35054928;rs45631632;rs146319495;rs45631563;rs17542858;rs45631555;rs138358320;rs3135717;rs12268516;rs41301039;rs552052620;rs373878351;10:123375563:A:C;rs117626008;rs7893171;rs558441633;rs200892179;rs1693681;rs7899282;rs11200120;rs7899628;rs2253762	Michailidou						1		LINC01153
C10orf85	No ortholog	long intergenic non-protein coding RNA 1561	RNA, long non-coding	LINC01561	LINC01561	ENSG00000177234	10q26.12	10	122357721	122359629	100	10	123091543	123806953	10:123091543-123806953	rs35054928	2.27270197086973e-322	-0.2433	31	rs11462858;rs72832307;rs2420941;rs3135819;rs35401699;rs12776137;rs542553547;rs2981451;rs41302285;rs35054928;rs45631632;rs146319495;rs45631563;rs17542858;rs45631555;rs138358320;rs3135717;rs12268516;rs41301039;rs552052620;rs373878351;10:123375563:A:C;rs117626008;rs7893171;rs558441633;rs200892179;rs1693681;rs7899282;rs11200120;rs7899628;rs2253762	Michailidou						1		LINC01561
NSMCE4A	Nsmce4a	NSE4 homolog A, SMC5-SMC6 complex component	gene with protein product		NSMCE4A	ENSG00000107672	10q26.13	10	123716603	123734732	100	10	123091543	123806953	10:123091543-123806953	rs35054928	2.27270197086973e-322	-0.2433	31	rs11462858;rs72832307;rs2420941;rs3135819;rs35401699;rs12776137;rs542553547;rs2981451;rs41302285;rs35054928;rs45631632;rs146319495;rs45631563;rs17542858;rs45631555;rs138358320;rs3135717;rs12268516;rs41301039;rs552052620;rs373878351;10:123375563:A:C;rs117626008;rs7893171;rs558441633;rs200892179;rs1693681;rs7899282;rs11200120;rs7899628;rs2253762	Michailidou						1		NSMCE4A
PLEKHA1	Plekha1	pleckstrin homology domain containing A1	gene with protein product		PLEKHA1	ENSG00000107679	10q26.13	10	124134212	124191867	100	10	123091543	123806953	10:123091543-123806953	rs35054928	2.27270197086973e-322	-0.2433	31	rs11462858;rs72832307;rs2420941;rs3135819;rs35401699;rs12776137;rs542553547;rs2981451;rs41302285;rs35054928;rs45631632;rs146319495;rs45631563;rs17542858;rs45631555;rs138358320;rs3135717;rs12268516;rs41301039;rs552052620;rs373878351;10:123375563:A:C;rs117626008;rs7893171;rs558441633;rs200892179;rs1693681;rs7899282;rs11200120;rs7899628;rs2253762	Michailidou	UKBB_C50	FG_C3_BREAST_EXALLC		FG_C3_BREAST_HERPLUS	FG_C3_BREAST_HER2_NEG	5		PLEKHA1
RPS15AP5	No ortholog	ribosomal protein S15a pseudogene 5	pseudogene		RPS15AP5	ENSG00000223540	10q26.13	10	123473121	123473508	100	10	123091543	123806953	10:123091543-123806953	rs35054928	2.27270197086973e-322	-0.2433	31	rs11462858;rs72832307;rs2420941;rs3135819;rs35401699;rs12776137;rs542553547;rs2981451;rs41302285;rs35054928;rs45631632;rs146319495;rs45631563;rs17542858;rs45631555;rs138358320;rs3135717;rs12268516;rs41301039;rs552052620;rs373878351;10:123375563:A:C;rs117626008;rs7893171;rs558441633;rs200892179;rs1693681;rs7899282;rs11200120;rs7899628;rs2253762	Michailidou	UKBB_C50	FG_C3_BREAST_EXALLC			FG_C3_BREAST_HER2_NEG	4		RPS15AP5
TACC2	Tacc2	transforming acidic coiled-coil containing protein 2	gene with protein product		TACC2	ENSG00000138162	10q26.13	10	123748689	124014060	100	10	123091543	123806953	10:123091543-123806953	rs35054928	2.27270197086973e-322	-0.2433	31	rs11462858;rs72832307;rs2420941;rs3135819;rs35401699;rs12776137;rs542553547;rs2981451;rs41302285;rs35054928;rs45631632;rs146319495;rs45631563;rs17542858;rs45631555;rs138358320;rs3135717;rs12268516;rs41301039;rs552052620;rs373878351;10:123375563:A:C;rs117626008;rs7893171;rs558441633;rs200892179;rs1693681;rs7899282;rs11200120;rs7899628;rs2253762	Michailidou						1		TACC2
WDR11	Wdr11	WD repeat domain 11	gene with protein product		WDR11	ENSG00000120008	10q26.12	10	122610687	122669036	100	10	123091543	123806953	10:123091543-123806953	rs35054928	2.27270197086973e-322	-0.2433	31	rs11462858;rs72832307;rs2420941;rs3135819;rs35401699;rs12776137;rs542553547;rs2981451;rs41302285;rs35054928;rs45631632;rs146319495;rs45631563;rs17542858;rs45631555;rs138358320;rs3135717;rs12268516;rs41301039;rs552052620;rs373878351;10:123375563:A:C;rs117626008;rs7893171;rs558441633;rs200892179;rs1693681;rs7899282;rs11200120;rs7899628;rs2253762	Michailidou						1		WDR11
WDR11-AS1	No ortholog	WDR11 divergent transcript	RNA, long non-coding	WDR11-DT	WDR11-DT	ENSG00000227165	10q26.12	10	122521324	122610721	100	10	123091543	123806953	10:123091543-123806953	rs35054928	2.27270197086973e-322	-0.2433	31	rs11462858;rs72832307;rs2420941;rs3135819;rs35401699;rs12776137;rs542553547;rs2981451;rs41302285;rs35054928;rs45631632;rs146319495;rs45631563;rs17542858;rs45631555;rs138358320;rs3135717;rs12268516;rs41301039;rs552052620;rs373878351;10:123375563:A:C;rs117626008;rs7893171;rs558441633;rs200892179;rs1693681;rs7899282;rs11200120;rs7899628;rs2253762	Michailidou						1		WDR11-DT
ANO9	Ano9	anoctamin 9	gene with protein product		ANO9	ENSG00000185101	11p15.5	11	417933	442011	101	11	721570	825777	11:721570-825777	rs6597981	1.346e-12	0.0439	1	rs6597981	Michailidou						1		ANO9
AP2A2	Ap2a2	adaptor related protein complex 2 subunit alpha 2	gene with protein product		AP2A2	ENSG00000183020	11p15.5	11	924894	1012239	101	11	721570	825777	11:721570-825777	rs6597981	1.346e-12	0.0439	1	rs6597981	Michailidou						1		AP2A2
B4GALNT4	B4galnt4	beta-1,4-N-acetyl-galactosaminyltransferase 4	gene with protein product		B4GALNT4	ENSG00000182272	11p15.5	11	369796	382116	101	11	721570	825777	11:721570-825777	rs6597981	1.346e-12	0.0439	1	rs6597981	Michailidou						1		B4GALNT4
CD151	Cd151	CD151 molecule (Raph blood group)	gene with protein product		CD151	ENSG00000177697	11p15.5	11	832843	839831	101	11	721570	825777	11:721570-825777	rs6597981	1.346e-12	0.0439	1	rs6597981	Michailidou						1		CD151
CEND1	Cend1	cell cycle exit and neuronal differentiation 1	gene with protein product		CEND1	ENSG00000184524	11p15.5	11	787104	790123	101	11	721570	825777	11:721570-825777	rs6597981	1.346e-12	0.0439	1	rs6597981	Michailidou						1		CEND1
CHID1	Chid1	chitinase domain containing 1	gene with protein product		CHID1	ENSG00000177830	11p15.5	11	867357	915058	101	11	721570	825777	11:721570-825777	rs6597981	1.346e-12	0.0439	1	rs6597981	Michailidou						1		CHID1
EFCAB4A	No ortholog	calcium release activated channel regulator 2B	gene with protein product	CRACR2B	CRACR2B	ENSG00000177685	11p15.5	11	826144	831991	101	11	721570	825777	11:721570-825777	rs6597981	1.346e-12	0.0439	1	rs6597981	Michailidou						1		CRACR2B
DEAF1	Deaf1	DEAF1 transcription factor	gene with protein product		DEAF1	ENSG00000177030	11p15.5	11	644233	706715	101	11	721570	825777	11:721570-825777	rs6597981	1.346e-12	0.0439	1	rs6597981	Michailidou						1		DEAF1
EPS8L2	Eps8l2	EPS8 like 2	gene with protein product		EPS8L2	ENSG00000177106	11p15.5	11	694438	727727	101	11	721570	825777	11:721570-825777	rs6597981	1.346e-12	0.0439	1	rs6597981	Michailidou						1		EPS8L2
PDDC1	No ortholog	glutamine amidotransferase class 1 domain containing 1	gene with protein product	GATD1	GATD1	ENSG00000177225	11p15.5	11	767220	777488	101	11	721570	825777	11:721570-825777	rs6597981	1.346e-12	0.0439	1	rs6597981	Michailidou						1		GATD1
HRAS	Hras	HRas proto-oncogene, GTPase	gene with protein product		HRAS	ENSG00000174775	11p15.5	11	532242	537287	101	11	721570	825777	11:721570-825777	rs6597981	1.346e-12	0.0439	1	rs6597981	Michailidou						1		HRAS
IFITM3	Ifitm3	interferon induced transmembrane protein 3	gene with protein product		IFITM3	ENSG00000142089	11p15.5	11	319669	327537	101	11	721570	825777	11:721570-825777	rs6597981	1.346e-12	0.0439	1	rs6597981	Michailidou						1		IFITM3
AP006621.5	No ortholog	#N/A	#N/A	#N/A	LOC171391	#N/A	#N/A	11	777578	784297	101	11	721570	825777	11:721570-825777	rs6597981	1.346e-12	0.0439	1	rs6597981	Michailidou						1		LOC171391
RP11-496I9.1	No ortholog	#N/A	#N/A	#N/A	LOC692247	#N/A	#N/A	11	557595	560107	101	11	721570	825777	11:721570-825777	rs6597981	1.346e-12	0.0439	1	rs6597981	Michailidou						1		LOC692247
LRRC56	Lrrc56	leucine rich repeat containing 56	gene with protein product		LRRC56	ENSG00000161328	11p15.5	11	537527	554916	101	11	721570	825777	11:721570-825777	rs6597981	1.346e-12	0.0439	1	rs6597981	Michailidou						1		LRRC56
PIDD	No ortholog	p53-induced death domain protein 1	gene with protein product	PIDD1	PIDD1	ENSG00000177595	11p15.5	11	799179	809753	101	11	721570	825777	11:721570-825777	rs6597981	1.346e-12	0.0439	1	rs6597981	Michailidou						1		PIDD1
PNPLA2	Pnpla2	patatin like phospholipase domain containing 2	gene with protein product		PNPLA2	ENSG00000177666	11p15.5	11	818902	825573	101	11	721570	825777	11:721570-825777	rs6597981	1.346e-12	0.0439	1	rs6597981	Michailidou						1		PNPLA2
POLR2L	Polr2l	RNA polymerase II, I and III subunit L	gene with protein product		POLR2L	ENSG00000177700	11p15.5	11	837356	842545	101	11	721570	825777	11:721570-825777	rs6597981	1.346e-12	0.0439	1	rs6597981	Michailidou						1		POLR2L
PTDSS2	Ptdss2	phosphatidylserine synthase 2	gene with protein product		PTDSS2	ENSG00000174915	11p15.5	11	448268	491393	101	11	721570	825777	11:721570-825777	rs6597981	1.346e-12	0.0439	1	rs6597981	Michailidou						1		PTDSS2
RNH1	Rnh1	ribonuclease/angiogenin inhibitor 1	gene with protein product		RNH1	ENSG00000023191	11p15.5	11	494512	507300	101	11	721570	825777	11:721570-825777	rs6597981	1.346e-12	0.0439	1	rs6597981	Michailidou						1		RNH1
RPLP2	Rplp2	ribosomal protein lateral stalk subunit P2	gene with protein product		RPLP2	ENSG00000177600	11p15.5	11	809647	812880	101	11	721570	825777	11:721570-825777	rs6597981	1.346e-12	0.0439	1	rs6597981	Michailidou						1		RPLP2
SCT	Sct	secretin	gene with protein product		SCT	ENSG00000070031	11p15.5	11	626431	627143	101	11	721570	825777	11:721570-825777	rs6597981	1.346e-12	0.0439	1	rs6597981	Michailidou						1		SCT
SLC25A22	Slc25a22	solute carrier family 25 member 22	gene with protein product		SLC25A22	ENSG00000177542	11p15.5	11	790475	798316	101	11	721570	825777	11:721570-825777	rs6597981	1.346e-12	0.0439	1	rs6597981	Michailidou						1		SLC25A22
SNORA52	Snora52	small nucleolar RNA, H/ACA box 52	RNA, small nucleolar		SNORA52	ENSG00000199785	11p15.5	11	811681	811814	101	11	721570	825777	11:721570-825777	rs6597981	1.346e-12	0.0439	1	rs6597981	Michailidou						1		SNORA52
TALDO1	Taldo1	transaldolase 1	gene with protein product		TALDO1	ENSG00000177156	11p15.5	11	747329	765024	101	11	721570	825777	11:721570-825777	rs6597981	1.346e-12	0.0439	1	rs6597981	Michailidou						1		TALDO1
TMEM80	Tmem80	transmembrane protein 80	gene with protein product		TMEM80	ENSG00000177042	11p15.5	11	695428	705028	101	11	721570	825777	11:721570-825777	rs6597981	1.346e-12	0.0439	1	rs6597981	Michailidou						1		TMEM80
TSPAN4	Tspan4	tetraspanin 4	gene with protein product		TSPAN4	ENSG00000214063	11p15.5	11	842808	867116	101	11	721570	825777	11:721570-825777	rs6597981	1.346e-12	0.0439	1	rs6597981	Michailidou						1		TSPAN4
C11orf21	No ortholog	chromosome 11 open reading frame 21	gene with protein product		C11orf21	ENSG00000110665	11p15.5	11	2316875	2324279	102	11	1871813	2039274	11:1871813-2039274	rs1973765	9.705e-38	-0.0817	3	rs1973765;rs491040;rs11042194	Michailidou						1		C11orf21
CTSD	Ctsd	cathepsin D	gene with protein product		CTSD	ENSG00000117984	11p15.5	11	1773982	1785222	102	11	1871813	2039274	11:1871813-2039274	rs1973765	9.705e-38	-0.0817	3	rs1973765;rs491040;rs11042194	Michailidou						1		CTSD
H19	No ortholog	H19 imprinted maternally expressed transcript	RNA, long non-coding		H19	ENSG00000130600	11p15.5	11	2016406	2022700	102	11	1871813	2039274	11:1871813-2039274	rs2285935	9.705e-38		15	rs2285935;rs3809101;rs7483477;rs217727;rs757409;rs11564745;rs217213;rs3858516;rs2839703;rs11042194;rs10840177;rs11041701;rs3781953;rs587745765;rs1092608	Michailidou	UKBB_C50				FG_C3_BREAST_HER2_NEG	3		H19
IGF2	Igf2	insulin like growth factor 2	gene with protein product		IGF2	ENSG00000167244	11p15.5	11	2150342	2170833	102	11	1871813	2039274	11:1871813-2039274	rs1973765	9.705e-38	-0.0817	3	rs1973765;rs491040;rs11042194	Michailidou	UKBB_C50	FG_C3_BREAST_EXALLC			FG_C3_BREAST_HER2_NEG	4		IGF2
IGF2-AS	No ortholog	IGF2 antisense RNA	RNA, long non-coding		IGF2-AS	ENSG00000099869	11p15.5	11	2161731	2169894	102	11	1871813	2039274	11:1871813-2039274	rs1973765	9.705e-38	-0.0817	3	rs1973765;rs491040;rs11042194	Michailidou	UKBB_C50	FG_C3_BREAST_EXALLC			FG_C3_BREAST_HER2_NEG	4		IGF2-AS
INS-IGF2	No ortholog	INS-IGF2 readthrough	readthrough		INS-IGF2	ENSG00000129965	11p15.5	11	2153768	2182439	102	11	1871813	2039274	11:1871813-2039274	rs1973765	9.705e-38	-0.0817	3	rs1973765;rs491040;rs11042194	Michailidou	UKBB_C50	FG_C3_BREAST_EXALLC			FG_C3_BREAST_HER2_NEG	4		INS-IGF2
LINC01150	No ortholog	long intergenic non-protein coding RNA 1150	RNA, long non-coding		LINC01150	ENSG00000229671	11p15.5	11	1923877	1929145	102	11	1871813	2039274	11:1871813-2039274	rs1973765	9.705e-38	-0.0817	3	rs1973765;rs491040;rs11042194	Michailidou	UKBB_C50	FG_C3_BREAST_EXALLC			FG_C3_BREAST_HER2_NEG	4		LINC01150
MIR4298	No ortholog	microRNA 4298	RNA, micro		MIR4298	ENSG00000264493	11p15.5	11	1880694	1880766	102	11	1871813	2039274	11:1871813-2039274	rs1973765	9.705e-38	-0.0817	3	rs1973765;rs491040;rs11042194	Michailidou	UKBB_C50	FG_C3_BREAST_EXALLC			FG_C3_BREAST_HER2_NEG	4		MIR4298
MRPL23	Mrpl23	mitochondrial ribosomal protein L23	gene with protein product		MRPL23	ENSG00000214026	11p15.5	11	1968508	2005752	102	11	1871813	2039274	11:1871813-2039274	rs1973765	9.705e-38	-0.0817	3	rs1973765;rs491040;rs11042194	Michailidou	UKBB_C50	FG_C3_BREAST_EXALLC			FG_C3_BREAST_HER2_NEG	4		MRPL23
MRPL23-AS1	No ortholog	MRPL23 antisense RNA 1	RNA, long non-coding		MRPL23-AS1	ENSG00000226416	11p15.5	11	2004467	2011150	102	11	1871813	2039274	11:1871813-2039274	rs1973765	9.705e-38	-0.0817	3	rs1973765;rs491040;rs11042194	Michailidou	UKBB_C50	FG_C3_BREAST_EXALLC			FG_C3_BREAST_HER2_NEG	4		MRPL23-AS1
C11orf89	No ortholog	proline rich 33	gene with protein product	PRR33	PRR33	ENSG00000283787	11p15.5	11	1910375	1912084	102	11	1871813	2039274	11:1871813-2039274	rs1973765	9.705e-38	-0.0817	3	rs1973765;rs491040;rs11042194	Michailidou	UKBB_C50	FG_C3_BREAST_EXALLC			FG_C3_BREAST_HER2_NEG	4		PRR33
TNNI2	Tnni2	troponin I2, fast skeletal type	gene with protein product		TNNI2	ENSG00000130598	11p15.5	11	1860219	1862910	102	11	1871813	2039274	11:1871813-2039274	rs1973765	9.705e-38	-0.0817	3	rs1973765;rs491040;rs11042194	Michailidou	UKBB_C50	FG_C3_BREAST_EXALLC			FG_C3_BREAST_HER2_NEG	4		TNNI2
TNNT3	Tnnt3	troponin T3, fast skeletal type	gene with protein product		TNNT3	ENSG00000130595	11p15.5	11	1940792	1959936	102	11	1871813	2039274	11:1871813-2039274	rs1973765	9.705e-38	-0.0817	3	rs1973765;rs491040;rs11042194	Michailidou	UKBB_C50	FG_C3_BREAST_EXALLC			FG_C3_BREAST_HER2_NEG	4		TNNT3
TSSC4	Tssc4	tumor suppressing subtransferable candidate 4	gene with protein product		TSSC4	ENSG00000184281	11p15.5	11	2421718	2425106	102	11	1871813	2039274	11:1871813-2039274	rs2285935	9.705e-38		7	rs71557345;rs13214023;rs3749971;rs491040:rs217213;rs2285935;rs3809101	Michailidou						1		TSSC4
AP5B1	Ap5b1	adaptor related protein complex 5 subunit beta 1	gene with protein product		AP5B1	ENSG00000254470	11q13.1	11	65543364	65548273	103	11	65493112	65739549	11:65493112-65739549	rs548082010	1.563e-13	-0.0458	1	rs548082010	Michailidou						1		AP5B1
BANF1	Banf1	BAF nuclear assembly factor 1	gene with protein product		BANF1	ENSG00000175334	11q13.1	11	65769550	65771620	103	11	65493112	65739549	11:65493112-65739549	rs548082010	1.563e-13	-0.0458	1	rs548082010	Michailidou						1		BANF1
BRMS1	Brms1	BRMS1 transcriptional repressor and anoikis regulator	gene with protein product		BRMS1	ENSG00000174744	11q13.2	11	66104804	66112596	103	11	65493112	65739549	11:65493112-65739549	rs548082010	1.563e-13	-0.0458	1	rs548082010	Michailidou						1		BRMS1
C11orf68	AI837181	chromosome 11 open reading frame 68	gene with protein product		C11orf68	ENSG00000175573	11q13.1	11	65684279	65686588	103	11	65493112	65739549	11:65493112-65739549	rs548082010	1.563e-13	-0.0458	1	rs548082010	Michailidou						1		C11orf68
C11orf80	Gm960	chromosome 11 open reading frame 80	gene with protein product		C11orf80	ENSG00000173715	11q13.2	11	66511922	66610987	103	11	65493112	65739549	11:65493112-65739549	rs548082010	1.563e-13	-0.0458	1	rs548082010	Michailidou						1		C11orf80
CAPN1	Capn1	calpain 1	gene with protein product		CAPN1	ENSG00000014216	11q13.1	11	64948037	64979477	103	11	65493112	65739549	11:65493112-65739549	rs548082010	1.563e-13	-0.0458	1	rs548082010	Michailidou						1		CAPN1
CATSPER1	Catsper1	cation channel sperm associated 1	gene with protein product		CATSPER1	ENSG00000175294	11q13.1	11	65784223	65793988	103	11	65493112	65739549	11:65493112-65739549	rs548082010	1.563e-13	-0.0458	1	rs548082010	Michailidou						1		CATSPER1
CCDC85B	Ccdc85b	coiled-coil domain containing 85B	gene with protein product		CCDC85B	ENSG00000175602	11q13.1	11	65657875	65659105	103	11	65493112	65739549	11:65493112-65739549	rs548082010	1.563e-13	-0.0458	1	rs548082010	Michailidou						1		CCDC85B
CCS	Ccs	copper chaperone for superoxide dismutase	gene with protein product		CCS	ENSG00000173992	11q13.2	11	66360292	66373490	103	11	65493112	65739549	11:65493112-65739549	rs548082010	1.563e-13	-0.0458	1	rs548082010	Michailidou						1		CCS
CFL1	Cfl1	cofilin 1	gene with protein product		CFL1	ENSG00000172757	11q13.1	11	65590493	65629497	103	11	65493112	65739549	11:65493112-65739549	rs548082010	1.563e-13	-0.0458	1	rs548082010	Michailidou						1		CFL1
CTSF	Ctsf	cathepsin F	gene with protein product		CTSF	ENSG00000174080	11q13.2	11	66330934	66336312	103	11	65493112	65739549	11:65493112-65739549	rs548082010	1.563e-13	-0.0458	1	rs548082010	Michailidou						1		CTSF
CTSW	Ctsw	cathepsin W	gene with protein product		CTSW	ENSG00000172543	11q13.1	11	65647280	65651212	103	11	65493112	65739549	11:65493112-65739549	rs548082010	1.563e-13	-0.0458	1	rs548082010	Michailidou						1		CTSW
DPP3	Dpp3	dipeptidyl peptidase 3	gene with protein product		DPP3	ENSG00000254986	11q13.2	11	66247484	66277130	103	11	65493112	65739549	11:65493112-65739549	rs548082010	1.563e-13	-0.0458	1	rs548082010	Michailidou						1		DPP3
DRAP1	Drap1	DR1 associated protein 1	gene with protein product		DRAP1	ENSG00000175550	11q13.1	11	65686728	65689032	103	11	65493112	65739549	11:65493112-65739549	rs548082010	1.563e-13	-0.0458	1	rs548082010	Michailidou						1		DRAP1
EFEMP2	Efemp2	EGF containing fibulin extracellular matrix protein 2	gene with protein product		EFEMP2	ENSG00000172638	11q13.1	11	65633912	65641063	103	11	65493112	65739549	11:65493112-65739549	rs548082010	1.563e-13	-0.0458	1	rs548082010	Michailidou						1		EFEMP2
EHBP1L1	Ehbp1l1	EH domain binding protein 1 like 1	gene with protein product		EHBP1L1	ENSG00000173442	11q13.1	11	65343509	65360121	103	11	65493112	65739549	11:65493112-65739549	rs548082010	1.563e-13	-0.0458	1	rs548082010	Michailidou						1		EHBP1L1
EIF1AD	Eif1ad	eukaryotic translation initiation factor 1A domain containing	gene with protein product		EIF1AD	ENSG00000175376	11q13.1	11	65764016	65769647	103	11	65493112	65739549	11:65493112-65739549	rs548082010	1.563e-13	-0.0458	1	rs548082010	Michailidou						1		EIF1AD
FAM89B	Fam89b	family with sequence similarity 89 member B	gene with protein product		FAM89B	ENSG00000176973	11q13.1	11	65339820	65341669	103	11	65493112	65739549	11:65493112-65739549	rs548082010	1.563e-13	-0.0458	1	rs548082010	Michailidou						1		FAM89B
FIBP	Fibp	FGF1 intracellular binding protein	gene with protein product		FIBP	ENSG00000172500	11q13.1	11	65651212	65656010	103	11	65493112	65739549	11:65493112-65739549	rs548082010	1.563e-13	-0.0458	1	rs548082010	Michailidou						1		FIBP
FOSL1	Fosl1	FOS like 1, AP-1 transcription factor subunit	gene with protein product		FOSL1	ENSG00000175592	11q13.1	11	65659520	65668044	103	11	65493112	65739549	11:65493112-65739549	rs548082010	1.563e-13	-0.0458	1	rs548082010	Michailidou						1		FOSL1
KAT5	Kat5	lysine acetyltransferase 5	gene with protein product		KAT5	ENSG00000172977	11q13.1	11	65479467	65487075	103	11	65493112	65739549	11:65493112-65739549	rs548082010	1.563e-13	-0.0458	1	rs548082010	Michailidou						1		KAT5
KCNK7	Kcnk7	potassium two pore domain channel subfamily K member 7	gene with protein product		KCNK7	ENSG00000173338	11q13.1	11	65360326	65363467	103	11	65493112	65739549	11:65493112-65739549	rs548082010	1.563e-13	-0.0458	1	rs548082010	Michailidou						1		KCNK7
KRT8P26	No ortholog	keratin 8 pseudogene 26	pseudogene		KRT8P26	ENSG00000214659	11q13.1	11	65494410	65495685	103	11	65493112	65739549	11:65493112-65739549	rs548082010	1.563e-13	-0.0458	1	rs548082010	Michailidou						1		KRT8P26
CTD-3074O7.5	No ortholog	#N/A	#N/A	#N/A	LOC101928069	#N/A	#N/A	11	66240961	66247704	103	11	65493112	65739549	11:65493112-65739549	rs548082010	1.563e-13	-0.0458	1	rs548082010	Michailidou						1		LOC101928069
AP003068.23	No ortholog	#N/A	#N/A	#N/A	LOC728975	#N/A	#N/A	11	64945077	64949305	103	11	65493112	65739549	11:65493112-65739549	rs548082010	1.563e-13	-0.0458	1	rs548082010	Michailidou						1		LOC728975
LTBP3	Ltbp3	latent transforming growth factor beta binding protein 3	gene with protein product		LTBP3	ENSG00000168056	11q13.1	11	65306276	65326401	103	11	65493112	65739549	11:65493112-65739549	rs548082010	1.563e-13	-0.0458	1	rs548082010	Michailidou						1		LTBP3
MAP3K11	Map3k11	mitogen-activated protein kinase kinase kinase 11	gene with protein product		MAP3K11	ENSG00000173327	11q13.1	11	65365226	65382853	103	11	65493112	65739549	11:65493112-65739549	rs548082010	1.563e-13	-0.0458	1	rs548082010	Michailidou						1		MAP3K11
MUS81	Mus81	MUS81 structure-specific endonuclease subunit	gene with protein product		MUS81	ENSG00000172732	11q13	11	65624597	65635124	103	11	65493112	65739549	11:65493112-65739549	rs548082010	1.563e-13	-0.0458	1	rs548082010	Michailidou						1		MUS81
NEAT1	No ortholog	nuclear paraspeckle assembly transcript 1	RNA, long non-coding		NEAT1	ENSG00000245532	11q13.1	11	65190245	65213011	103	11	65493112	65739549	11:65493112-65739549	rs548082010	1.563e-13	-0.0458	1	rs548082010	Michailidou						1		NEAT1
OVOL1	Ovol1	ovo like transcriptional repressor 1	gene with protein product		OVOL1	ENSG00000172818	11q13.1	11	65554493	65564690	103	11	65493112	65739549	11:65493112-65739549	rs548082010	1.563e-13	-0.0458	1	rs548082010	Michailidou						1		OVOL1
OVOL1-AS1	No ortholog	OVOL1 antisense RNA 1	RNA, long non-coding		OVOL1-AS1	ENSG00000255120	11q13.1	11	65556522	65558339	103	11	65493112	65739549	11:65493112-65739549	rs548082010	1.563e-13	-0.0458	1	rs548082010	Michailidou						1		OVOL1-AS1
PACS1	Pacs1	phosphofurin acidic cluster sorting protein 1	gene with protein product		PACS1	ENSG00000175115	11q13.1-q13.2	11	65837834	66012218	103	11	65493112	65739549	11:65493112-65739549	rs548082010	1.563e-13	-0.0458	1	rs548082010	Michailidou						1		PACS1
PCNXL3	No ortholog	pecanex 3	gene with protein product	PCNX3	PCNX3	ENSG00000197136	11q13.1	11	65383244	65404910	103	11	65493112	65739549	11:65493112-65739549	rs548082010	1.563e-13	-0.0458	1	rs548082010	Michailidou						1		PCNX3
RCE1	Rce1	Ras converting CAAX endopeptidase 1	gene with protein product		RCE1	ENSG00000173653	11q13.2	11	66610306	66614017	103	11	65493112	65739549	11:65493112-65739549	rs548082010	1.563e-13	-0.0458	1	rs548082010	Michailidou						1		RCE1
RIN1	Rin1	Ras and Rab interactor 1	gene with protein product		RIN1	ENSG00000174791	11q13.2	11	66097713	66104311	103	11	65493112	65739549	11:65493112-65739549	rs548082010	1.563e-13	-0.0458	1	rs548082010	Michailidou						1		RIN1
RNASEH2C	Rnaseh2c	ribonuclease H2 subunit C	gene with protein product		RNASEH2C	ENSG00000172922	11q13.1	11	65482367	65488418	103	11	65493112	65739549	11:65493112-65739549	rs548082010	1.563e-13	-0.0458	1	rs548082010	Michailidou						1		RNASEH2C
SAC3D1	Sac3d1	SAC3 domain containing 1	gene with protein product		SAC3D1	ENSG00000168061	11q13.1	11	64808373	64812300	103	11	65493112	65739549	11:65493112-65739549	rs548082010	1.563e-13	-0.0458	1	rs548082010	Michailidou						1		SAC3D1
SART1	Sart1	spliceosome associated factor 1, recruiter of U4/U6.U5 tri-snRNP	gene with protein product		SART1	ENSG00000175467	11q13.1	11	65729160	65747299	103	11	65493112	65739549	11:65493112-65739549	rs548082010	1.563e-13	-0.0458	1	rs548082010	Michailidou						1		SART1
SF3B2	Sf3b2	splicing factor 3b subunit 2	gene with protein product		SF3B2	ENSG00000087365	11q13.1	11	65818200	65836779	103	11	65493112	65739549	11:65493112-65739549	rs548082010	1.563e-13	-0.0458	1	rs548082010	Michailidou						1		SF3B2
SIPA1	Sipa1	signal-induced proliferation-associated 1	gene with protein product		SIPA1	ENSG00000213445	11q13.1	11	65405568	65418401	103	11	65493112	65739549	11:65493112-65739549	rs548082010	1.563e-13	-0.0458	1	rs548082010	Michailidou						1		SIPA1
SLC22A20	No ortholog	solute carrier family 22 member 20, pseudogene	pseudogene	SLC22A20P	SLC22A20P	ENSG00000197847	11q13.1	11	64981311	65010228	103	11	65493112	65739549	11:65493112-65739549	rs548082010	1.563e-13	-0.0458	1	rs548082010	Michailidou						1		SLC22A20P
SNX15	Snx15	sorting nexin 15	gene with protein product		SNX15	ENSG00000110025	11q13.1	11	64794880	64808044	103	11	65493112	65739549	11:65493112-65739549	rs548082010	1.563e-13	-0.0458	1	rs548082010	Michailidou						1		SNX15
SNX32	Snx32	sorting nexin 32	gene with protein product		SNX32	ENSG00000172803	11q13.1	11	65601112	65624367	103	11	65493112	65739549	11:65493112-65739549	rs548082010	1.563e-13	-0.0458	1	rs548082010	Michailidou						1		SNX32
SPDYC	No ortholog	speedy/RINGO cell cycle regulator family member C	gene with protein product		SPDYC	ENSG00000204710	11q13.1	11	64937625	64940715	103	11	65493112	65739549	11:65493112-65739549	rs12283874	1.563e-13		11	rs12283874;rs12287832;rs12146493;rs548082010;rs7114298;rs689274;rs35138525;rs376397524;rs9851256;rs9856976;rs571828854	Michailidou						1		SPDYC
TM7SF2	Tm7sf2	transmembrane 7 superfamily member 2	gene with protein product		TM7SF2	ENSG00000149809	11q13.1	11	64879317	64883856	103	11	65493112	65739549	11:65493112-65739549	rs548082010	1.563e-13	-0.0458	1	rs548082010	Michailidou						1		TM7SF2
TSGA10IP	Tsga10ip	testis specific 10 interacting protein	gene with protein product		TSGA10IP	ENSG00000175513	11q13.1	11	65712916	65727434	103	11	65493112	65739549	11:65493112-65739549	rs548082010	1.563e-13	-0.0458	1	rs548082010	Michailidou						1		TSGA10IP
SSSCA1	No ortholog	zinc ribbon domain containing 2	gene with protein product	ZNRD2	ZNRD2	ENSG00000173465	11q13.1	11	65337901	65341413	103	11	65493112	65739549	11:65493112-65739549	rs548082010	1.563e-13	-0.0458	1	rs548082010	Michailidou						1		ZNRD2
CCND1	Ccnd1	cyclin D1	gene with protein product		CCND1	ENSG00000110092	11q13.3	11	69455855	69469242	104	11	68817441	69509669	11:68817441-69509669	rs78540526	1.81e-131	0.2758	18	rs72932540;rs141940928;rs117186144;rs201695118;rs79054216;11:69228367:A:C;rs7927237;rs12806952;rs11404955;rs188088268;rs506516;rs598828;rs78540526;rs650524;rs11321207;rs118188276;rs34507830;rs7177	Michailidou	UKBB_C50	FG_C3_BREAST_EXALLC	FG_C3_BREAST_HER_NEG	FG_C3_BREAST_HERPLUS	FG_C3_BREAST_HER2_NEG	6		CCND1
FGF19	Fgf15	fibroblast growth factor 19	gene with protein product		FGF19	ENSG00000162344	11q13.3	11	69513000	69519410	104	11	68817441	69509669	11:68817441-69509669	rs78540526	1.81e-131	0.2758	18	rs72932540;rs141940928;rs117186144;rs201695118;rs79054216;11:69228367:A:C;rs7927237;rs12806952;rs11404955;rs188088268;rs506516;rs598828;rs78540526;rs650524;rs11321207;rs118188276;rs34507830;rs7177	Michailidou		FG_C3_BREAST_EXALLC		FG_C3_BREAST_HERPLUS	FG_C3_BREAST_HER2_NEG	4		FGF19
GAL	Gal	galanin and GMAP prepropeptide	gene with protein product		GAL	ENSG00000069482	11q13.2	11	68451247	68458643	104	11	68817441	69509669	11:68817441-69509669	rs78540526	1.81e-131	0.2758	18	rs72932540;rs141940928;rs117186144;rs201695118;rs79054216;11:69228367:A:C;rs7927237;rs12806952;rs11404955;rs188088268;rs506516;rs598828;rs78540526;rs650524;rs11321207;rs118188276;rs34507830;rs7177	Michailidou						1		GAL
IFITM9P	No ortholog	interferon induced transmembrane protein 9 pseudogene	pseudogene		IFITM9P	ENSG00000213275	11q13.3	11	69070879	69071274	104	11	68817441	69509669	11:68817441-69509669	rs78540526	1.81e-131	0.2758	18	rs72932540;rs141940928;rs117186144;rs201695118;rs79054216;11:69228367:A:C;rs7927237;rs12806952;rs11404955;rs188088268;rs506516;rs598828;rs78540526;rs650524;rs11321207;rs118188276;rs34507830;rs7177	Michailidou						1		IFITM9P
IGHMBP2	Ighmbp2	immunoglobulin mu DNA binding protein 2	gene with protein product		IGHMBP2	ENSG00000132740	11q13.3	11	68671310	68708070	104	11	68817441	69509669	11:68817441-69509669	rs78540526	1.81e-131	0.2758	18	rs72932540;rs141940928;rs117186144;rs201695118;rs79054216;11:69228367:A:C;rs7927237;rs12806952;rs11404955;rs188088268;rs506516;rs598828;rs78540526;rs650524;rs11321207;rs118188276;rs34507830;rs7177	Michailidou						1		IGHMBP2
RP11-554A11.8	No ortholog	#N/A	#N/A	#N/A	LOC338694	#N/A	#N/A	11	68914696	68939032	104	11	68817441	69509669	11:68817441-69509669	rs78540526	1.81e-131	0.2758	18	rs72932540;rs141940928;rs117186144;rs201695118;rs79054216;11:69228367:A:C;rs7927237;rs12806952;rs11404955;rs188088268;rs506516;rs598828;rs78540526;rs650524;rs11321207;rs118188276;rs34507830;rs7177	Michailidou						1		LOC338694
ORAOV1	No ortholog	LTO1 maturation factor of ABCE1	gene with protein product	LTO1	LTO1	ENSG00000149716	11q13.2	11	69467844	69490184	104	11	68817441	69509669	11:68817441-69509669	rs78540526	1.81e-131	0.2758	18	rs72932540;rs141940928;rs117186144;rs201695118;rs79054216;11:69228367:A:C;rs7927237;rs12806952;rs11404955;rs188088268;rs506516;rs598828;rs78540526;rs650524;rs11321207;rs118188276;rs34507830;rs7177	Michailidou	UKBB_C50	FG_C3_BREAST_EXALLC		FG_C3_BREAST_HERPLUS	FG_C3_BREAST_HER2_NEG	5		LTO1
RP11-554A11.6	No ortholog	MRGPRF antisense RNA 1	RNA, long non-coding		MRGPRF-AS1	ENSG00000256508	11q13.3	11	68779751	68785915	104	11	68817441	69509669	11:68817441-69509669	rs78540526	1.81e-131	0.2758	18	rs72932540;rs141940928;rs117186144;rs201695118;rs79054216;11:69228367:A:C;rs7927237;rs12806952;rs11404955;rs188088268;rs506516;rs598828;rs78540526;rs650524;rs11321207;rs118188276;rs34507830;rs7177	Michailidou						1		MRGPRF-AS1
MRPL21	Mrpl21	mitochondrial ribosomal protein L21	gene with protein product		MRPL21	ENSG00000197345	11q13.3	11	68658744	68671303	104	11	68817441	69509669	11:68817441-69509669	rs78540526	1.81e-131	0.2758	18	rs72932540;rs141940928;rs117186144;rs201695118;rs79054216;11:69228367:A:C;rs7927237;rs12806952;rs11404955;rs188088268;rs506516;rs598828;rs78540526;rs650524;rs11321207;rs118188276;rs34507830;rs7177	Michailidou	UKBB_C50	FG_C3_BREAST_EXALLC	FG_C3_BREAST_HER_NEG	FG_C3_BREAST_HERPLUS	FG_C3_BREAST_HER2_NEG	6		MRPL21
MYEOV	No ortholog	myeloma overexpressed	gene with protein product		MYEOV	ENSG00000172927	11q13.3	11	69061605	69182494	104	11	68817441	69509669	11:68817441-69509669	rs78540526	1.81e-131	0.2758	18	rs72932540;rs141940928;rs117186144;rs201695118;rs79054216;11:69228367:A:C;rs7927237;rs12806952;rs11404955;rs188088268;rs506516;rs598828;rs78540526;rs650524;rs11321207;rs118188276;rs34507830;rs7177	Michailidou	UKBB_C50	FG_C3_BREAST_EXALLC		FG_C3_BREAST_HERPLUS	FG_C3_BREAST_HER2_NEG	5		MYEOV
MTL5	No ortholog	testis expressed metallothionein like protein	gene with protein product	TESMIN	TESMIN	ENSG00000132749	11q13.3	11	68474908	68519032	104	11	68817441	69509669	11:68817441-69509669	rs78540526	1.81e-131	0.2758	18	rs72932540;rs141940928;rs117186144;rs201695118;rs79054216;11:69228367:A:C;rs7927237;rs12806952;rs11404955;rs188088268;rs506516;rs598828;rs78540526;rs650524;rs11321207;rs118188276;rs34507830;rs7177	Michailidou						1		TESMIN
TPCN2	Tpcn2	two pore segment channel 2	gene with protein product		TPCN2	ENSG00000162341	11q13.3	11	68816365	68858072	104	11	68817441	69509669	11:68817441-69509669	rs78540526	1.81e-131	0.2758	18	rs72932540;rs141940928;rs117186144;rs201695118;rs79054216;11:69228367:A:C;rs7927237;rs12806952;rs11404955;rs188088268;rs506516;rs598828;rs78540526;rs650524;rs11321207;rs118188276;rs34507830;rs7177	Michailidou	UKBB_C50	FG_C3_BREAST_EXALLC		FG_C3_BREAST_HERPLUS	FG_C3_BREAST_HER2_NEG	5		TPCN2
APLP2	Aplp2	amyloid beta precursor like protein 2	gene with protein product		APLP2	ENSG00000084234	11q24.3	11	129939732	130014699	105	11	129087019	130261108	11:129087019-130261108	11:129452507:C:G	1.04937e-08	0.101845	1	11:129452507:C:G					FG_C3_BREAST_HERPLUS		1		APLP2
ARHGAP32	Arhgap32	Rho GTPase activating protein 32	gene with protein product		ARHGAP32	ENSG00000134909	11q24.3	11	128834955	129149219	105	11	129087019	130261108	11:129087019-130261108	11:129452507:C:G	1.04937e-08	0.101845	1	11:129452507:C:G					FG_C3_BREAST_HERPLUS		1		ARHGAP32
DDX18P5	No ortholog	DEAD-box helicase 18 pseudogene 5	pseudogene		DDX18P5	ENSG00000255220	11q24.3	11	130165536	130166841	105	11	129087019	130261108	11:129087019-130261108	11:129452507:C:G	1.04937e-08	0.101845	1	11:129452507:C:G					FG_C3_BREAST_HERPLUS		1		DDX18P5
NFRKB	Nfrkb	nuclear factor related to kappaB binding protein	gene with protein product		NFRKB	ENSG00000170322	11q24.3	11	129733531	129765485	105	11	129087019	130261108	11:129087019-130261108	11:129452507:C:G	1.04937e-08	0.101845	1	11:129452507:C:G					FG_C3_BREAST_HERPLUS		1		NFRKB
TMEM45B	Tmem45b	transmembrane protein 45B	gene with protein product		TMEM45B	ENSG00000151715	11q24.3	11	129685714	129729898	105	11	129087019	130261108	11:129087019-130261108	11:129452507:C:G	1.04937e-08	0.101845	1	11:129452507:C:G					FG_C3_BREAST_HERPLUS		1		TMEM45B
ZBTB44	Zbtb44	zinc finger and BTB domain containing 44	gene with protein product		ZBTB44	ENSG00000196323	11q24.3	11	130096572	130184581	105	11	129087019	130261108	11:129087019-130261108	11:129452507:C:G	1.04937e-08	0.101845	1	11:129452507:C:G					FG_C3_BREAST_HERPLUS		1		ZBTB44
ART4	Art4	ADP-ribosyltransferase 4 (inactive) (Dombrock blood group)	gene with protein product		ART4	ENSG00000111339	12p12.3	12	14978503	14996429	106	12	14354783	14422475	12:14354783-14422475	rs12422552	3.617e-15	0.0552	1	rs12422552	Michailidou						1		ART4
ATF7IP	Atf7ip	activating transcription factor 7 interacting protein	gene with protein product		ATF7IP	ENSG00000171681	12p13.1	12	14518610	14651697	106	12	14354783	14422475	12:14354783-14422475	rs12422552	3.617e-15	0.0552	1	rs12422552	Michailidou						1		ATF7IP
C12orf60	BC049715	chromosome 12 open reading frame 60	gene with protein product		C12orf60	ENSG00000182993	12p12.3	12	14956506	15059520	106	12	14354783	14422475	12:14354783-14422475	rs12422552	3.617e-15	0.0552	1	rs12422552	Michailidou						1		C12orf60
ERP27	Erp27	endoplasmic reticulum protein 27	gene with protein product		ERP27	ENSG00000139055	12p12.3	12	15066969	15092016	106	12	14354783	14422475	12:14354783-14422475	rs12422552	3.617e-15	0.0552	1	rs12422552	Michailidou						1		ERP27
GNAI2P1	No ortholog	G protein subunit alpha i2 pseudogene 1	pseudogene		GNAI2P1	ENSG00000255749	12p13.1	12	14407846	14408160	106	12	14354783	14422475	12:14354783-14422475	rs12422552	3.617e-15	0.0552	1	rs12422552	Michailidou						1		GNAI2P1
GRIN2B	Grin2b	glutamate ionotropic receptor NMDA type subunit 2B	gene with protein product		GRIN2B	ENSG00000273079	12p13.1	12	13693165	14133053	106	12	14354783	14422475	12:14354783-14422475	rs12422552	3.617e-15	0.0552	1	rs12422552	Michailidou						1		GRIN2B
MGP	Mgp	matrix Gla protein	gene with protein product		MGP	ENSG00000111341	12p12.3	12	15034115	15038860	106	12	14354783	14422475	12:14354783-14422475	rs12422552	3.617e-15	0.0552	1	rs12422552	Michailidou						1		MGP
MRPS18CP4	No ortholog	MRPS18C pseudogene 4	pseudogene		MRPS18CP4	ENSG00000255763	12p13.1	12	14390025	14390255	106	12	14354783	14422475	12:14354783-14422475	rs12422552	3.617e-15	0.0552	1	rs12422552	Michailidou						1		MRPS18CP4
RNU6-491P	No ortholog	RNA, U6 small nuclear 491, pseudogene	pseudogene		RNU6-491P	ENSG00000251908	12p13.1	12	14403166	14403275	106	12	14354783	14422475	12:14354783-14422475	rs12422552	3.617e-15	0.0552	1	rs12422552	Michailidou						1		RNU6-491P
SMCO3	Smco3	single-pass membrane protein with coiled-coil domains 3	gene with protein product		SMCO3	ENSG00000179256	12p12.3	12	14957584	14967116	106	12	14354783	14422475	12:14354783-14422475	rs12422552	3.617e-15	0.0552	1	rs12422552	Michailidou						1		SMCO3
CCDC91	Ccdc91	coiled-coil domain containing 91	gene with protein product		CCDC91	ENSG00000123106	12p11.22	12	28286182	28732883	107	12	27975352	28740649	12:27975352-28740649	rs7297051	2.951e-60	-0.1204	9	rs11609747;rs11049211;rs7309492;rs2619432;rs7972767;rs7297051;rs11049300;rs11049320;rs11049431	Michailidou						1		CCDC91
ASUN	No ortholog	integrator complex subunit 13	gene with protein product	INTS13	INTS13	ENSG00000064102	12p11.23	12	27058114	27091259	107	12	27975352	28740649	12:27975352-28740649	rs7297051	2.951e-60	-0.1204	9	rs11609747;rs11049211;rs7309492;rs2619432;rs7972767;rs7297051;rs11049300;rs11049320;rs11049431	Michailidou						1		INTS13
KLHL42	Klhl42	kelch like family member 42	gene with protein product		KLHL42	ENSG00000087448	12p11.22	12	27932953	27955973	107	12	27975352	28740649	12:27975352-28740649	rs7297051	2.951e-60	-0.1204	9	rs11609747;rs11049211;rs7309492;rs2619432;rs7972767;rs7297051;rs11049300;rs11049320;rs11049431	Michailidou	UKBB_C50					2		KLHL42
PTHLH	Pthlh	parathyroid hormone like hormone	gene with protein product		PTHLH	ENSG00000087494	12p11.22	12	28111017	28125638	107	12	27975352	28740649	12:27975352-28740649	rs7297051	2.951e-60	-0.1204	9	rs11609747;rs11049211;rs7309492;rs2619432;rs7972767;rs7297051;rs11049300;rs11049320;rs11049431	Michailidou						1		PTHLH
RNA5SP355	No ortholog	RNA, 5S ribosomal pseudogene 355	pseudogene		RNA5SP355	ENSG00000202187	12p11.22	12	28658327	28658461	107	12	27975352	28740649	12:27975352-28740649	rs7297051	2.951e-60	-0.1204	9	rs11609747;rs11049211;rs7309492;rs2619432;rs7972767;rs7297051;rs11049300;rs11049320;rs11049431	Michailidou						1		RNA5SP355
RNU4-54P	Gm22479	RNA, U4 small nuclear 54, pseudogene	pseudogene		RNU4-54P	ENSG00000252237	12p11.22	12	28472268	28472396	107	12	27975352	28740649	12:27975352-28740649	rs7297051	2.951e-60	-0.1204	9	rs11609747;rs11049211;rs7309492;rs2619432;rs7972767;rs7297051;rs11049300;rs11049320;rs11049431	Michailidou						1		RNU4-54P
RP11-996F15.2	No ortholog	#N/A	#N/A	#N/A	LOC100506606	#N/A	#N/A	12	29433351	29470781	108	12	27975352	29274538	12:27975352-29274538	rs1027113	2.99e-10	0.0713	5	rs1027113;rs2348418;rs10630087;rs7312588;rs7316831	Michailidou						1		LOC100506606
ERGIC2	Ergic2	ERGIC and golgi 2	gene with protein product		ERGIC2	ENSG00000087502	12p11.22	12	29490285	29534122	109	12	29120617	29274538	12:29120617-29274538	rs1027113	2.99e-10	0.0713	1	rs1027113	Michailidou						1		ERGIC2
OVCH1-AS1	No ortholog	OVCH1 antisense RNA 1	RNA, long non-coding		OVCH1-AS1	ENSG00000257599	12p11.22	12	29542227	29640421	109	12	29120617	29274538	12:29120617-29274538	rs1027113	2.99e-10	0.0713	1	rs1027113	Michailidou						1		OVCH1-AS1
AMDHD1	Amdhd1	amidohydrolase domain containing 1	gene with protein product		AMDHD1	ENSG00000139344	12q23.1	12	96337071	96362370	110	12	96020785	96038543	12:96020785-96038543	rs17356907	1.017e-39	-0.0898	3	rs4762584;rs17356907;rs139064313	Michailidou	UKBB_C50	FG_C3_BREAST_EXALLC	FG_C3_BREAST_HER_NEG	FG_C3_BREAST_HERPLUS	FG_C3_BREAST_HER2_NEG	6		AMDHD1
HAL	Hal	histidine ammonia-lyase	gene with protein product		HAL	ENSG00000084110	12q23.1	12	96366440	96390143	110	12	96020785	96038543	12:96020785-96038543	rs17356907	1.017e-39	-0.0898	3	rs4762584;rs17356907;rs139064313	Michailidou	UKBB_C50					2		HAL
LTA4H	Lta4h	leukotriene A4 hydrolase	gene with protein product		LTA4H	ENSG00000111144	12q23.1	12	96394606	96437298	110	12	96020785	96038543	12:96020785-96038543	rs17356907	1.017e-39	-0.0898	3	rs4762584;rs17356907;rs139064313	Michailidou	UKBB_C50	FG_C3_BREAST_EXALLC				3		LTA4H
NTN4	Ntn4	netrin 4	gene with protein product		NTN4	ENSG00000074527	12q22	12	96051583	96184930	110	12	96020785	96038543	12:96020785-96038543	rs17356907	1.017e-39	-0.0898	3	rs4762584;rs17356907;rs139064313	Michailidou	UKBB_C50	FG_C3_BREAST_EXALLC	FG_C3_BREAST_HER_NEG	FG_C3_BREAST_HERPLUS	FG_C3_BREAST_HER2_NEG	6		NTN4
PGAM1P5	No ortholog	phosphoglycerate mutase 1 pseudogene 5	pseudogene		PGAM1P5	ENSG00000257150	12q22	12	96043031	96067775	110	12	96020785	96038543	12:96020785-96038543	rs17356907	1.017e-39	-0.0898	3	rs4762584;rs17356907;rs139064313	Michailidou	UKBB_C50					2		PGAM1P5
TBX3	Tbx3	T-box transcription factor 3	gene with protein product		TBX3	ENSG00000135111	12q24.21	12	115108059	115121969	111	12	115092018	115117029	12:115092018-115117029	rs1061651	1.09e-09	0.0432	1	rs1061651	Michailidou						1		TBX3
C12orf43	2210016L21Rik	chromosome 12 open reading frame 43	gene with protein product		C12orf43	ENSG00000157895	12q24.31	12	121440225	121454305	112	12	120740529	120836349	12:120740529-120836349	rs206966	3.785e-08	0.0487	2	rs206966;rs1167362	Michailidou						1		C12orf43
COQ5	Coq5	coenzyme Q5, methyltransferase	gene with protein product		COQ5	ENSG00000110871	12q24.31	12	120941077	120972237	112	12	120740529	120836349	12:120740529-120836349	rs206966	3.785e-08	0.0487	2	rs206966;rs1167362	Michailidou						1		COQ5
GCN1L1	No ortholog	GCN1 activator of EIF2AK4	gene with protein product	GCN1	GCN1	ENSG00000089154	12q24.23	12	120565007	120632513	112	12	120740529	120836349	12:120740529-120836349	rs206966	3.785e-08	0.0487	2	rs206966;rs1167362	Michailidou						1		GCN1
MSI1	Msi1	musashi RNA binding protein 1	gene with protein product		MSI1	ENSG00000135097	12q24.31	12	120779133	120806983	112	12	120740529	120836349	12:120740529-120836349	rs206966	3.785e-08	0.0487	2	rs206966;rs1167362	Michailidou						1		MSI1
PLA2G1B	Pla2g1b	phospholipase A2 group IB	gene with protein product		PLA2G1B	ENSG00000170890	12q24.31	12	120759914	120765592	112	12	120740529	120836349	12:120740529-120836349	rs206966	3.785e-08	0.0487	2	rs206966;rs1167362	Michailidou						1		PLA2G1B
POP5	Pop5	POP5 homolog, ribonuclease P/MRP subunit	gene with protein product		POP5	ENSG00000167272	12q24.31	12	121016567	121019201	112	12	120740529	120836349	12:120740529-120836349	rs206966	3.785e-08	0.0487	2	rs206966;rs1167362	Michailidou						1		POP5
PRKAB1	Prkab1	protein kinase AMP-activated non-catalytic subunit beta 1	gene with protein product		PRKAB1	ENSG00000111725	12q24.23	12	120105558	120119435	112	12	120740529	120836349	12:120740529-120836349	rs206966	3.785e-08	0.0487	2	rs206966;rs1167362	Michailidou						1		PRKAB1
RNF10	Rnf10	ring finger protein 10	gene with protein product		RNF10	ENSG00000022840	12q24.31	12	120971283	121015397	112	12	120740529	120836349	12:120740529-120836349	rs206966	3.785e-08	0.0487	2	rs206966;rs1167362	Michailidou						1		RNF10
RNU4-1	Gm24265	RNA, U4 small nuclear 1	RNA, small nuclear		RNU4-1	ENSG00000200795	12q24.31	12	120730900	120731040	112	12	120740529	120836349	12:120740529-120836349	rs206966	3.785e-08	0.0487	2	rs206966;rs1167362	Michailidou						1		RNU4-1
RNU6-1088P	No ortholog	RNA, U6 small nuclear 1088, pseudogene	pseudogene		RNU6-1088P	ENSG00000252659	12q24.31	12	120751041	120751144	112	12	120740529	120836349	12:120740529-120836349	rs206966	3.785e-08	0.0487	2	rs206966;rs1167362	Michailidou						1		RNU6-1088P
RPS27P25	No ortholog	ribosomal protein S27 pseudogene 25	pseudogene		RPS27P25	ENSG00000239881	12q24.31	12	120807243	120809491	112	12	120740529	120836349	12:120740529-120836349	rs206966	3.785e-08	0.0487	2	rs206966;rs1167362	Michailidou						1		RPS27P25
SIRT4	Sirt4	sirtuin 4	gene with protein product		SIRT4	ENSG00000089163	12q24.31	12	120740119	120751052	112	12	120740529	120836349	12:120740529-120836349	rs206966	3.785e-08	0.0487	2	rs206966;rs1167362	Michailidou						1		SIRT4
SRSF9	Srsf9	serine and arginine rich splicing factor 9	gene with protein product		SRSF9	ENSG00000111786	12q24.31	12	120899471	120907596	112	12	120740529	120836349	12:120740529-120836349	rs206966	3.785e-08	0.0487	2	rs206966;rs1167362	Michailidou						1		SRSF9
BRCA2	Brca2	BRCA2 DNA repair associated	gene with protein product		BRCA2	ENSG00000139618	13q13.1	13	32889611	32973805	113	13	32839990	33176100	13:32839990-33176100	rs568620771	1.309e-16	0.2691	1	rs568620771	Michailidou						1		BRCA2
FRY	Fry	FRY microtubule binding protein	gene with protein product		FRY	ENSG00000073910	13q13.1	13	32605437	32870794	113	13	32839990	33176100	13:32839990-33176100	rs568620771	1.309e-16	0.2691	1	rs568620771	Michailidou						1		FRY
IFIT1P1	No ortholog	interferon induced protein with tetratricopeptide repeats 1 pseudogene 1	pseudogene		IFIT1P1	ENSG00000215515	13q13.1	13	32958797	32960245	113	13	32839990	33176100	13:32839990-33176100	rs568620771	1.309e-16	0.2691	1	rs568620771	Michailidou						1		IFIT1P1
N4BP2L1	N4bp2l1	NEDD4 binding protein 2 like 1	gene with protein product		N4BP2L1	ENSG00000139597	13q13.1	13	32974861	33002315	113	13	32839990	33176100	13:32839990-33176100	rs568620771	1.309e-16	0.2691	1	rs568620771	Michailidou						1		N4BP2L1
PDS5B	Pds5b	PDS5 cohesin associated factor B	gene with protein product		PDS5B	ENSG00000083642	13q13.1	13	33160564	33352157	113	13	32839990	33176100	13:32839990-33176100	rs568620771	1.309e-16	0.2691	1	rs568620771	Michailidou						1		PDS5B
ZAR1L	Zar1l	zygote arrest 1 like	gene with protein product		ZAR1L	ENSG00000189167	13q13.1	13	32877837	32889481	113	13	32839990	33176100	13:32839990-33176100	rs568620771	1.309e-16	0.2691	1	rs568620771	Michailidou						1		ZAR1L
KLF5	Klf5	Kruppel like factor 5	gene with protein product		KLF5	ENSG00000102554	13q22.1	13	73629114	73651676	114	13	73806982	73967664	13:73806982-73967664	rs6562760	1.493e-09	0.0443	2	rs12870942;rs6562760	Michailidou						1		KLF5
RNY1P8	Gm26168	RNY1 pseudogene 8	pseudogene		RNY1P8	ENSG00000206697	13q22.1	13	73801284	73801397	114	13	73806982	73967664	13:73806982-73967664	rs6562760	1.493e-09	0.0443	2	rs12870942;rs6562760	Michailidou						1		RNY1P8
NKX2-8	Nkx2-9	NK2 homeobox 8	gene with protein product		NKX2-8	ENSG00000136327	14q13.3	14	37049784	37051812	115	14	37018022	37279425	14:37018022-37279425	rs7149262	2.471e-21	-0.0724	2	rs7149262;rs2253012	Michailidou						1		NKX2-8
PAX9	Pax9	paired box 9	gene with protein product		PAX9	ENSG00000198807	14q13.3	14	37126773	37148920	115	14	37018022	37279425	14:37018022-37279425	rs7149262	2.471e-21	-0.0724	2	rs7149262;rs2253012	Michailidou						1		PAX9
RPL29P3	No ortholog	ribosomal protein L29 pseudogene 3	pseudogene		RPL29P3	ENSG00000243730	14q13.3	14	37046748	37047210	115	14	37018022	37279425	14:37018022-37279425	rs7149262	2.471e-21	-0.0724	2	rs7149262;rs2253012	Michailidou						1		RPL29P3
SLC25A21	Slc25a21	solute carrier family 25 member 21	gene with protein product		SLC25A21	ENSG00000183032	14q13.3	14	37147636	37642071	115	14	37018022	37279425	14:37018022-37279425	rs7149262	2.471e-21	-0.0724	2	rs7149262;rs2253012	Michailidou						1		SLC25A21
ACTN1	Actn1	actinin alpha 1	gene with protein product		ACTN1	ENSG00000072110	14q24.1	14	69340860	69446157	116	14	68118802	69072051	14:68118802-69072051	rs11624333	6.501e-42	-0.0968	6	rs1744947;rs76904544;rs2525511;rs11624333;rs2842338;rs6573842	Michailidou						1		ACTN1
ARG2	Arg2	arginase 2	gene with protein product		ARG2	ENSG00000081181	14q24.1	14	68086515	68118437	116	14	68118802	69072051	14:68118802-69072051	rs11624333	6.501e-42	-0.0968	6	rs1744947;rs76904544;rs2525511;rs11624333;rs2842338;rs6573842	Michailidou						1		ARG2
COX7A2P1	No ortholog	cytochrome c oxidase subunit 7A2 pseudogene 1	pseudogene		COX7A2P1	ENSG00000258626	14q24.1	14	68119017	68119331	116	14	68118802	69072051	14:68118802-69072051	rs11624333	6.501e-42	-0.0968	6	rs1744947;rs76904544;rs2525511;rs11624333;rs2842338;rs6573842	Michailidou						1		COX7A2P1
EIF2S1	Eif2s1	eukaryotic translation initiation factor 2 subunit alpha	gene with protein product		EIF2S1	ENSG00000134001	14q23.3	14	67826714	67853233	116	14	68118802	69072051	14:68118802-69072051	rs11624333	6.501e-42	-0.0968	6	rs1744947;rs76904544;rs2525511;rs11624333;rs2842338;rs6573842	Michailidou						1		EIF2S1
PIGH	Pigh	phosphatidylinositol glycan anchor biosynthesis class H	gene with protein product		PIGH	ENSG00000100564	14q24.1	14	68048672	68067004	116	14	68118802	69072051	14:68118802-69072051	rs11624333	6.501e-42	-0.0968	6	rs1744947;rs76904544;rs2525511;rs11624333;rs2842338;rs6573842	Michailidou						1		PIGH
PPIAP6	No ortholog	peptidylprolyl isomerase A pseudogene 6	pseudogene		PPIAP6	ENSG00000258477	14q24.1	14	68888415	68888913	116	14	68118802	69072051	14:68118802-69072051	rs11624333	6.501e-42	-0.0968	6	rs1744947;rs76904544;rs2525511;rs11624333;rs2842338;rs6573842	Michailidou						1		PPIAP6
RAD51B	Rad51b	RAD51 paralog B	gene with protein product		RAD51B	ENSG00000182185	14q24.1	14	68286496	69196935	116	14	68118802	69072051	14:68118802-69072051	rs11624333	6.501e-42	-0.0968	6	rs1744947;rs76904544;rs2525511;rs11624333;rs2842338;rs6573842	Michailidou	UKBB_C50	FG_C3_BREAST_EXALLC			FG_C3_BREAST_HER2_NEG	4		RAD51B
RDH11	Rdh11	retinol dehydrogenase 11	gene with protein product		RDH11	ENSG00000072042	14q24.1	14	68143518	68162531	116	14	68118802	69072051	14:68118802-69072051	rs11624333	6.501e-42	-0.0968	6	rs1744947;rs76904544;rs2525511;rs11624333;rs2842338;rs6573842	Michailidou						1		RDH11
RN7SL108P	No ortholog	RNA, 7SL, cytoplasmic 108, pseudogene	pseudogene		RN7SL108P	ENSG00000243546	14q24.1	14	68702962	68703256	116	14	68118802	69072051	14:68118802-69072051	rs11624333	6.501e-42	-0.0968	6	rs1744947;rs76904544;rs2525511;rs11624333;rs2842338;rs6573842	Michailidou						1		RN7SL108P
RN7SL706P	No ortholog	RNA, 7SL, cytoplasmic 706, pseudogene	pseudogene		RN7SL706P	ENSG00000244677	14q24.1	14	68616337	68616625	116	14	68118802	69072051	14:68118802-69072051	rs11624333	6.501e-42	-0.0968	6	rs1744947;rs76904544;rs2525511;rs11624333;rs2842338;rs6573842	Michailidou						1		RN7SL706P
VTI1B	Vti1b	vesicle transport through interaction with t-SNAREs 1B	gene with protein product		VTI1B	ENSG00000100568	14q24.1	14	68113792	68141548	116	14	68118802	69072051	14:68118802-69072051	rs11624333	6.501e-42	-0.0968	6	rs1744947;rs76904544;rs2525511;rs11624333;rs2842338;rs6573842	Michailidou						1		VTI1B
ZFP36L1	Zfp36l1	ZFP36 ring finger protein like 1	gene with protein product		ZFP36L1	ENSG00000185650	14q24.1	14	69254377	69263190	116	14	68118802	69072051	14:68118802-69072051	rs11624333	6.501e-42	-0.0968	6	rs1744947;rs76904544;rs2525511;rs11624333;rs2842338;rs6573842	Michailidou	UKBB_C50	FG_C3_BREAST_EXALLC			FG_C3_BREAST_HER2_NEG	4		ZFP36L1
ZFYVE26	Zfyve26	zinc finger FYVE-type containing 26	gene with protein product		ZFYVE26	ENSG00000072121	14q24.1	14	68194091	68283307	116	14	68118802	69072051	14:68118802-69072051	rs11624333	6.501e-42	-0.0968	6	rs1744947;rs76904544;rs2525511;rs11624333;rs2842338;rs6573842	Michailidou						1		ZFYVE26
CATSPERB	Catsperb	cation channel sperm associated auxiliary subunit beta	gene with protein product		CATSPERB	ENSG00000133962	14q32.12	14	92047040	92247051	117	14	91742924	92015201	14:91742924-92015201	rs150658557	2.3e-13	-0.0605	4	rs7153397;rs74189900;rs1046311;rs150658557	Michailidou						1		CATSPERB
CCDC88C	Ccdc88c	coiled-coil domain containing 88C	gene with protein product		CCDC88C	ENSG00000015133	14q32.11-q32.12	14	91737667	91884188	117	14	91742924	92015201	14:91742924-92015201	rs150658557	2.3e-13	-0.0605	4	rs7153397;rs74189900;rs1046311;rs150658557	Michailidou						1		CCDC88C
FBLN5	Fbln5	fibulin 5	gene with protein product		FBLN5	ENSG00000140092	14q32.12	14	92335756	92414331	117	14	91742924	92015201	14:91742924-92015201	rs150658557	2.3e-13	-0.0605	4	rs7153397;rs74189900;rs1046311;rs150658557	Michailidou						1		FBLN5
GPR68	Gpr68	G protein-coupled receptor 68	gene with protein product		GPR68	ENSG00000119714	14q32.11	14	91698876	91720269	117	14	91742924	92015201	14:91742924-92015201	rs150658557	2.3e-13	-0.0605	4	rs7153397;rs74189900;rs1046311;rs150658557	Michailidou						1		GPR68
RPS6KA5	Rps6ka5	ribosomal protein S6 kinase A5	gene with protein product		RPS6KA5	ENSG00000100784	14q32.11	14	91336799	91526980	117	14	91742924	92015201	14:91742924-92015201	rs150658557	2.3e-13	-0.0605	4	rs7153397;rs74189900;rs1046311;rs150658557	Michailidou						1		RPS6KA5
TC2N	Tc2n	tandem C2 domains, nuclear	gene with protein product		TC2N	ENSG00000165929	14q32.12	14	92246095	92333880	117	14	91742924	92015201	14:91742924-92015201	rs150658557	2.3e-13	-0.0605	4	rs7153397;rs74189900;rs1046311;rs150658557	Michailidou						1		TC2N
RIN3	Rin3	Ras and Rab interactor 3	gene with protein product		RIN3	ENSG00000100599	14q32.12	14	92980118	93155339	118	14	93068516	93131683	14:93068516-93131683	rs537153425	8.636e-13	-0.0598	1	rs537153425	Michailidou						1		RIN3
SLC24A4	Slc24a4	solute carrier family 24 member 4	gene with protein product		SLC24A4	ENSG00000140090	14q32.12	14	92788925	92962596	118	14	93068516	93131683	14:93068516-93131683	rs537153425	8.636e-13	-0.0598	1	rs537153425	Michailidou						1		SLC24A4
ADSSL1	Adssl1	adenylosuccinate synthase 1	gene with protein product	ADSS1	ADSS1	ENSG00000185100	14q32.33	14	105190523	105213662	119	14	105191915	105240885	14:105191915-105240885	rs10623258	2.264e-08	0.0354	1	rs10623258	Michailidou						1		ADSS1
AKT1	Akt1	AKT serine/threonine kinase 1	gene with protein product		AKT1	ENSG00000142208	14q32.33	14	105235686	105262088	119	14	105191915	105240885	14:105191915-105240885	rs10623258	2.264e-08	0.0354	1	rs10623258	Michailidou						1		AKT1
INF2	Inf2	inverted formin 2	gene with protein product		INF2	ENSG00000203485	14q32.33	14	105155943	105185942	119	14	105191915	105240885	14:105191915-105240885	rs10623258	2.264e-08	0.0354	1	rs10623258	Michailidou						1		INF2
MTA1	Mta1	metastasis associated 1	gene with protein product		MTA1	ENSG00000182979	14q32.33	14	105886159	105937066	119	14	105191915	105240885	14:105191915-105240885	rs10623258	2.264e-08	0.0354	1	rs10623258	Michailidou						1		MTA1
SIVA1	Siva1	SIVA1 apoptosis inducing factor	gene with protein product		SIVA1	ENSG00000184990	14q32.33	14	105219437	105234831	119	14	105191915	105240885	14:105191915-105240885	rs10623258	2.264e-08	0.0354	1	rs10623258	Michailidou						1		SIVA1
BLM	Blm	BLM RecQ like helicase	gene with protein product		BLM	ENSG00000197299	15q26.1	15	91260558	91358859	120	15	91447686	92056789	15:91447686-92056789	15:91509215:A:C	1.284e-15	-0.0741	1	15:91509215:A:C	Michailidou						1		BLM
CIB1	Cib1	calcium and integrin binding 1	gene with protein product		CIB1	ENSG00000185043	15q26.1	15	90773207	90777279	120	15	91447686	92056789	15:91447686-92056789	15:91509215:A:C	1.284e-15	-0.0741	1	15:91509215:A:C	Michailidou						1		CIB1
RP11-661P17.1	No ortholog	#N/A	#N/A	#N/A	CRAT37	#N/A	#N/A	15	91951938	92148441	120	15	91447686	92056789	15:91447686-92056789	15:91509215:A:C	1.284e-15	-0.0741	1	15:91509215:A:C	Michailidou						1		CRAT37
FES	Fes	FES proto-oncogene, tyrosine kinase	gene with protein product		FES	ENSG00000182511	15q26.1	15	91426925	91439006	120	15	91447686	92056789	15:91447686-92056789	15:91509215:A:C	1.284e-15	-0.0741	1	15:91509215:A:C	Michailidou						1		FES
HDDC3	Hddc3	HD domain containing 3	gene with protein product		HDDC3	ENSG00000184508	15q26.1	15	91474148	91475799	120	15	91447686	92056789	15:91447686-92056789	15:91509215:A:C	1.284e-15	-0.0741	1	15:91509215:A:C	Michailidou						1		HDDC3
MAN2A2	Man2a2	mannosidase alpha class 2A member 2	gene with protein product		MAN2A2	ENSG00000196547	15q25	15	91445448	91465814	120	15	91447686	92056789	15:91447686-92056789	15:91509215:A:C	1.284e-15	-0.0741	1	15:91509215:A:C	Michailidou						1		MAN2A2
PRC1	Prc1	protein regulator of cytokinesis 1	gene with protein product		PRC1	ENSG00000198901	15q26.1	15	91509270	91538859	120	15	91447686	92056789	15:91447686-92056789	15:91509215:A:C	1.284e-15	-0.0741	1	15:91509215:A:C	Michailidou						1		PRC1
PRC1-AS1	No ortholog	PRC1 antisense RNA 1	RNA, long non-coding		PRC1-AS1	ENSG00000258725	15q26.1	15	91509575	91531854	120	15	91447686	92056789	15:91447686-92056789	15:91509215:A:C	1.284e-15	-0.0741	1	15:91509215:A:C	Michailidou						1		PRC1-AS1
RCCD1	Rccd1	RCC1 domain containing 1	gene with protein product		RCCD1	ENSG00000166965	15q26.1	15	91498100	91506349	120	15	91447686	92056789	15:91447686-92056789	15:91509215:A:C	1.284e-15	-0.0741	1	15:91509215:A:C	Michailidou						1		RCCD1
UNC45A	Unc45a	unc-45 myosin chaperone A	gene with protein product		UNC45A	ENSG00000140553	15q26.1	15	91473410	91497323	120	15	91447686	92056789	15:91447686-92056789	15:91509215:A:C	1.284e-15	-0.0741	1	15:91509215:A:C	Michailidou						1		UNC45A
VPS33B	Vps33b	VPS33B late endosome and lysosome associated	gene with protein product		VPS33B	ENSG00000184056	15q26.1	15	91541646	91565833	120	15	91447686	92056789	15:91447686-92056789	15:91509215:A:C	1.284e-15	-0.0741	1	15:91509215:A:C	Michailidou						1		VPS33B
AC068831.10	No ortholog	VPS33B divergent transcript	RNA, long non-coding		VPS33B-DT	ENSG00000214432	15q26.1	15	91565849	91579841	120	15	91447686	92056789	15:91447686-92056789	15:91509215:A:C	1.284e-15	-0.0741	1	15:91509215:A:C	Michailidou						1		VPS33B-DT
PAGR1	Gm42742	PAXIP1 associated glutamate rich protein 1	gene with protein product		PAGR1	ENSG00000280789	16p11.2	16	29827285	29841948	120	15	91447686	92056789	15:91447686-92056789	15:91509215:A:C	1.284e-15	-0.0741	1	15:91509215:A:C	Michailidou						1		PAGR1
ACSM1	Acsm1	acyl-CoA synthetase medium chain family member 1	gene with protein product		ACSM1	ENSG00000166743	16p12.3	16	20634559	20710212	121	16	20049972	20989940	16:20049972-20989940	rs557240275	1.033e-16	1.37298	1	rs557240275			FG_C3_BREAST_EXALLC	FG_C3_BREAST_HER_NEG		FG_C3_BREAST_HER2_NEG	3		ACSM1
ACSM2B	No ortholog	acyl-CoA synthetase medium chain family member 2B	gene with protein product		ACSM2B	ENSG00000066813	16p12.3	16	20547548	20587749	121	16	20049972	20989940	16:20049972-20989940	rs557240275	1.033e-16	1.37298	1	rs557240275			FG_C3_BREAST_EXALLC	FG_C3_BREAST_HER_NEG		FG_C3_BREAST_HER2_NEG	3		ACSM2B
ACSM3	Acsm3	acyl-CoA synthetase medium chain family member 3	gene with protein product		ACSM3	ENSG00000005187	16p12.3	16	20621565	20808903	121	16	20049972	20989940	16:20049972-20989940	rs557240275	1.033e-16	1.37298	1	rs557240275			FG_C3_BREAST_EXALLC	FG_C3_BREAST_HER_NEG		FG_C3_BREAST_HER2_NEG	3		ACSM3
DNAH3	Dnah3	dynein axonemal heavy chain 3	gene with protein product		DNAH3	ENSG00000158486	16p12.3	16	20944433	21170762	121	16	20049972	20989940	16:20049972-20989940	rs557240275	1.033e-16	1.37298	1	rs557240275			FG_C3_BREAST_EXALLC	FG_C3_BREAST_HER_NEG		FG_C3_BREAST_HER2_NEG	3		DNAH3
GPR139	Gpr139	G protein-coupled receptor 139	gene with protein product		GPR139	ENSG00000180269	16p12.3	16	20042807	20085239	121	16	20049972	20989940	16:20049972-20989940	rs557240275	1.033e-16	1.37298	1	rs557240275			FG_C3_BREAST_EXALLC	FG_C3_BREAST_HER_NEG		FG_C3_BREAST_HER2_NEG	3		GPR139
HS3ST2	Hs3st2	heparan sulfate-glucosamine 3-sulfotransferase 2	gene with protein product		HS3ST2	ENSG00000122254	16p12.2	16	22825498	22927659	122	16	22923968	22923968	16:22923968-22923968	rs147175359	1.52581e-22	1.37508	1	rs147175359			FG_C3_BREAST_EXALLC	FG_C3_BREAST_HER_NEG	FG_C3_BREAST_HERPLUS	FG_C3_BREAST_HER2_NEG	4		HS3ST2
ARHGAP17	Arhgap17	Rho GTPase activating protein 17	gene with protein product		ARHGAP17	ENSG00000140750	16p12.1	16	24930706	25026987	123	16	23566830	25755887	16:23566830-25755887	rs144361948	2.64911e-12	1.35563	2	rs144361948;rs572135788			FG_C3_BREAST_EXALLC	FG_C3_BREAST_HER_NEG		FG_C3_BREAST_HER2_NEG	3		ARHGAP17
CACNG3	Cacng3	calcium voltage-gated channel auxiliary subunit gamma 3	gene with protein product		CACNG3	ENSG00000006116	16p12.1	16	24266874	24374122	123	16	23566830	25755887	16:23566830-25755887	rs572135788	5.42001e-13	1.42735	3	rs144361948;rs182344929;rs572135788						FG_C3_BREAST_HER2_NEG	1		CACNG3
CHP2	Chp2	calcineurin like EF-hand protein 2	gene with protein product		CHP2	ENSG00000166869	16p12.2	16	23765948	23770272	123	16	23566830	25755887	16:23566830-25755887	rs572135788	5.42001e-13	1.42735	3	rs144361948;rs182344929;rs572135788						FG_C3_BREAST_HER2_NEG	1		CHP2
EARS2	Ears2	glutamyl-tRNA synthetase 2, mitochondrial	gene with protein product		EARS2	ENSG00000103356	16p12.2	16	23533335	23569052	123	16	23566830	25755887	16:23566830-25755887	rs144361948	2.64911e-12	1.35563	2	rs144361948;rs572135788			FG_C3_BREAST_EXALLC	FG_C3_BREAST_HER_NEG		FG_C3_BREAST_HER2_NEG	3		EARS2
HS3ST4	Hs3st4	heparan sulfate-glucosamine 3-sulfotransferase 4	gene with protein product		HS3ST4	ENSG00000182601	16p12.1	16	25703347	26149009	123	16	23566830	25755887	16:23566830-25755887	rs144361948	2.64911e-12	1.35563	2	rs144361948;rs572135788			FG_C3_BREAST_EXALLC	FG_C3_BREAST_HER_NEG		FG_C3_BREAST_HER2_NEG	3		HS3ST4
LCMT1	Lcmt1	leucine carboxyl methyltransferase 1	gene with protein product		LCMT1	ENSG00000205629	16p12.1	16	25123050	25189552	123	16	23566830	25755887	16:23566830-25755887	rs144361948	2.64911e-12	1.35563	2	rs144361948;rs572135788			FG_C3_BREAST_EXALLC	FG_C3_BREAST_HER_NEG		FG_C3_BREAST_HER2_NEG	3		LCMT1
AC012317.1	No ortholog	long intergenic non-protein coding RNA 1567	RNA, long non-coding		LINC01567	ENSG00000224310	16p12.1	16	24672743	24682383	123	16	23566830	25755887	16:23566830-25755887	rs144361948	2.64911e-12	1.35563	2	rs144361948;rs572135788			FG_C3_BREAST_EXALLC	FG_C3_BREAST_HER_NEG		FG_C3_BREAST_HER2_NEG	3		LINC01567
RP11-266L9.5	No ortholog	long intergenic non-protein coding RNA 2175	RNA, long non-coding		LINC02175	ENSG00000262155	16p12.1	16	25078258	25080264	123	16	23566830	25755887	16:23566830-25755887	rs572135788	5.42001e-13	1.42735	3	rs144361948;rs182344929;rs572135788						FG_C3_BREAST_HER2_NEG	1		LINC02175
RP11-266L9.4	No ortholog	#N/A	#N/A	#N/A	LOC554206	#N/A	#N/A	16	25043202	25069430	123	16	23566830	25755887	16:23566830-25755887	rs144361948	2.64911e-12	1.35563	2	rs144361948;rs572135788			FG_C3_BREAST_EXALLC	FG_C3_BREAST_HER_NEG		FG_C3_BREAST_HER2_NEG	3		LOC554206
RBBP6	Rbbp6	RB binding protein 6, ubiquitin ligase	gene with protein product		RBBP6	ENSG00000122257	16p12.1	16	24549014	24584184	123	16	23566830	25755887	16:23566830-25755887	rs144361948	2.64911e-12	1.35563	2	rs144361948;rs572135788			FG_C3_BREAST_EXALLC	FG_C3_BREAST_HER_NEG		FG_C3_BREAST_HER2_NEG	3		RBBP6
RN7SL557P	No ortholog	RNA, 7SL, cytoplasmic 557, pseudogene	pseudogene		RN7SL557P	ENSG00000266166	16p12.1	16	25196528	25196808	123	16	23566830	25755887	16:23566830-25755887	rs144361948	2.64911e-12	1.35563	2	rs144361948;rs572135788			FG_C3_BREAST_EXALLC	FG_C3_BREAST_HER_NEG		FG_C3_BREAST_HER2_NEG	3		RN7SL557P
SCML2P2	No ortholog	SCML2 pseudogene 2	pseudogene		SCML2P2	ENSG00000271105	16p12.1	16	25080891	25081430	123	16	23566830	25755887	16:23566830-25755887	rs572135788	5.42001e-13	1.42735	3	rs144361948;rs182344929;rs572135788						FG_C3_BREAST_HER2_NEG	1		SCML2P2
SLC5A11	Slc5a11	solute carrier family 5 member 11	gene with protein product		SLC5A11	ENSG00000158865	16p12.1	16	24857162	24922949	123	16	23566830	25755887	16:23566830-25755887	rs572135788	5.42001e-13	1.42735	3	rs144361948;rs182344929;rs572135788						FG_C3_BREAST_HER2_NEG	1		SLC5A11
SNORA1	Gm22620	small nucleolar RNA, H/ACA box 1	RNA, small nucleolar		SNORA1	ENSG00000206834	11q21	16	24344736	24344868	123	16	23566830	25755887	16:23566830-25755887	rs572135788	5.42001e-13	1.42735	3	rs144361948;rs182344929;rs572135788						FG_C3_BREAST_HER2_NEG	1		SNORA1
TNRC6A	Tnrc6a	trinucleotide repeat containing adaptor 6A	gene with protein product		TNRC6A	ENSG00000090905	16p12.1	16	24741016	24838953	123	16	23566830	25755887	16:23566830-25755887	rs144361948	2.64911e-12	1.35563	2	rs144361948;rs572135788			FG_C3_BREAST_EXALLC	FG_C3_BREAST_HER_NEG		FG_C3_BREAST_HER2_NEG	3		TNRC6A
UBFD1	Ubfd1	ubiquitin family domain containing 1	gene with protein product		UBFD1	ENSG00000103353	16p12.2	16	23568392	23585710	123	16	23566830	25755887	16:23566830-25755887	rs144361948	2.64911e-12	1.35563	2	rs144361948;rs572135788			FG_C3_BREAST_EXALLC	FG_C3_BREAST_HER_NEG		FG_C3_BREAST_HER2_NEG	3		UBFD1
CASC16	No ortholog	cancer susceptibility 16	RNA, long non-coding		CASC16	ENSG00000249231	16q12.1-q12.2	16	52586002	52686017	124	16	52482782	52680827	16:52482782-52680827	rs4784227	6.78e-201	0.2153	12	rs1076479;rs28562017;rs45491493;rs8051286;rs45563239;rs45577136;rs45537934;rs150540840;rs4784227;rs76543857;rs572999817;rs184682706	Michailidou	UKBB_C50	FG_C3_BREAST_EXALLC	FG_C3_BREAST_HER_NEG	FG_C3_BREAST_HERPLUS	FG_C3_BREAST_HER2_NEG	6		CASC16
TOX3	Tox3	TOX high mobility group box family member 3	gene with protein product		TOX3	ENSG00000103460	16q12.1	16	52471917	52581714	124	16	52482782	52680827	16:52482782-52680827	rs4784227	6.78e-201	0.2153	12	rs1076479;rs28562017;rs45491493;rs8051286;rs45563239;rs45577136;rs45537934;rs150540840;rs4784227;rs76543857;rs572999817;rs184682706	Michailidou	UKBB_C50	FG_C3_BREAST_EXALLC	FG_C3_BREAST_HER_NEG	FG_C3_BREAST_HERPLUS	FG_C3_BREAST_HER2_NEG	6		TOX3
AKTIP	Aktip	AKT interacting protein	gene with protein product		AKTIP	ENSG00000166971	16q12.2	16	53524952	53538323	125	16	53797908	53881965	16:53797908-53881965	rs62048402	3.5e-23	-0.0624	2	rs62048402;rs7184573	Michailidou						1		AKTIP
FTO	Fto	FTO alpha-ketoglutarate dependent dioxygenase	gene with protein product		FTO	ENSG00000140718	16q12.2	16	53737875	54155853	125	16	53797908	53881965	16:53797908-53881965	rs62048402	3.5e-23	-0.0624	2	rs62048402;rs7184573	Michailidou	UKBB_C50	FG_C3_BREAST_EXALLC			FG_C3_BREAST_HER2_NEG	4		FTO
RBL2	Rbl2	RB transcriptional corepressor like 2	gene with protein product		RBL2	ENSG00000103479	16q12.2	16	53467889	53525561	125	16	53797908	53881965	16:53797908-53881965	rs62048402	3.5e-23	-0.0624	2	rs62048402;rs7184573	Michailidou	UKBB_C50					2		RBL2
AMFR	Amfr	autocrine motility factor receptor	gene with protein product		AMFR	ENSG00000159461	16q13	16	56395364	56459450	126	16	56373308	56569418	16:56373308-56569418	rs2432539	4.023e-08	-0.0349	1	rs2432539	Michailidou						1		AMFR
BBS2	Bbs2	Bardet-Biedl syndrome 2	gene with protein product		BBS2	ENSG00000125124	16q13	16	56500748	56554195	126	16	56373308	56569418	16:56373308-56569418	rs2432539	4.023e-08	-0.0349	1	rs2432539	Michailidou						1		BBS2
CES1	Ces1d	carboxylesterase 1	gene with protein product		CES1	ENSG00000198848	16q12.2	16	55836763	55867249	126	16	56373308	56569418	16:56373308-56569418	rs2432539	4.023e-08	-0.0349	1	rs2432539	Michailidou						1		CES1
GNAO1	No ortholog	G protein subunit alpha o1	gene with protein product		GNAO1	ENSG00000087258	16q13	16	56225302	56391356	126	16	56373308	56569418	16:56373308-56569418	rs2432539	4.023e-08	-0.0349	1	rs2432539	Michailidou						1		GNAO1
MT1E	No ortholog	metallothionein 1E	gene with protein product		MT1E	ENSG00000169715	16q13	16	56659387	56661024	126	16	56373308	56569418	16:56373308-56569418	rs2432539	4.023e-08	-0.0349	1	rs2432539	Michailidou						1		MT1E
MT1F	No ortholog	metallothionein 1F	gene with protein product		MT1F	ENSG00000198417	16q13	16	56691606	56694610	126	16	56373308	56569418	16:56373308-56569418	rs2432539	4.023e-08	-0.0349	1	rs2432539	Michailidou						1		MT1F
MT1JP	No ortholog	metallothionein 1J, pseudogene	pseudogene		MT1JP	ENSG00000255986	16q13	16	56669651	56670998	126	16	56373308	56569418	16:56373308-56569418	rs2432539	4.023e-08	-0.0349	1	rs2432539	Michailidou						1		MT1JP
MT1L	No ortholog	metallothionein 1L, pseudogene	pseudogene		MT1L	ENSG00000260549	16q13	16	56651388	56652730	126	16	56373308	56569418	16:56373308-56569418	rs2432539	4.023e-08	-0.0349	1	rs2432539	Michailidou						1		MT1L
MT1X	Mt1	metallothionein 1X	gene with protein product		MT1X	ENSG00000187193	16q13	16	56716336	56718108	126	16	56373308	56569418	16:56373308-56569418	rs2432539	4.023e-08	-0.0349	1	rs2432539	Michailidou						1		MT1X
MT2A	No ortholog	metallothionein 2A	gene with protein product		MT2A	ENSG00000125148	16q13	16	56642111	56643409	126	16	56373308	56569418	16:56373308-56569418	rs2432539	4.023e-08	-0.0349	1	rs2432539	Michailidou						1		MT2A
MT3	No ortholog	metallothionein 3	gene with protein product		MT3	ENSG00000087250	16q13	16	56622986	56625000	126	16	56373308	56569418	16:56373308-56569418	rs2432539	4.023e-08	-0.0349	5	rs6569648;rs9402214;rs12190724;rs2432539;rs3790110	Michailidou						1		MT3
NUDT21	Nudt21	nudix hydrolase 21	gene with protein product		NUDT21	ENSG00000167005	16q13	16	56463045	56486111	126	16	56373308	56569418	16:56373308-56569418	rs2432539	4.023e-08	-0.0349	1	rs2432539	Michailidou						1		NUDT21
OGFOD1	Ogfod1	2-oxoglutarate and iron dependent oxygenase domain containing 1	gene with protein product		OGFOD1	ENSG00000087263	16q13	16	56485402	56513012	126	16	56373308	56569418	16:56373308-56569418	rs2432539	4.023e-08	-0.0349	1	rs2432539	Michailidou						1		OGFOD1
CDYL2	Cdyl2	chromodomain Y like 2	gene with protein product		CDYL2	ENSG00000166446	16q23.2	16	80631803	80838226	127	16	80636807	80676117	16:80636807-80676117	rs7500067	4.064e-27	0.0785	1	rs7500067	Michailidou	UKBB_C50					2		CDYL2
KLHDC4	Klhdc4	kelch domain containing 4	gene with protein product		KLHDC4	ENSG00000104731	16q24.2	16	87730091	87799598	128	16	87024412	87095962	16:87024412-87095962	rs4496150	8.091e-09	-0.0416	1	rs4496150	Michailidou						1		KLHDC4
RP11-134D3.1	No ortholog	long intergenic non-protein coding RNA 2181	RNA, long non-coding		LINC02181	ENSG00000232190	16q24.2	16	87091390	87097597	128	16	87024412	87095962	16:87024412-87095962	rs4496150	8.091e-09	-0.0416	1	rs4496150	Michailidou						1		LINC02181
SMYD4	Smyd4	SET and MYND domain containing 4	gene with protein product		SMYD4	ENSG00000186532	17p13.3	17	1682779	1733928	129	17	1702201	1783909	17:1702201-1783909	rs202068855	1.00587e-08	0.448865	1	rs202068855					FG_C3_BREAST_HERPLUS		1		SMYD4
ADAP2	Adap2	ArfGAP with dual PH domains 2	gene with protein product		ADAP2	ENSG00000184060	17q11.2	17	29233362	29286340	130	17	29164023	29271319	17:29164023-29271319	rs7223535	3.529e-10	-0.0439	1	rs7223535	Michailidou						1		ADAP2
ATAD5	Atad5	ATPase family AAA domain containing 5	gene with protein product		ATAD5	ENSG00000176208	17q11.2	17	29158988	29222887	130	17	29164023	29271319	17:29164023-29271319	rs7223535	3.529e-10	-0.0439	1	rs7223535	Michailidou						1		ATAD5
BLMH	Blmh	bleomycin hydrolase	gene with protein product		BLMH	ENSG00000108578	17q11.2	17	28575218	28619074	130	17	29164023	29271319	17:29164023-29271319	rs7223535	3.529e-10	-0.0439	1	rs7223535	Michailidou						1		BLMH
CPD	Cpd	carboxypeptidase D	gene with protein product		CPD	ENSG00000108582	17q11.2	17	28705923	28797007	130	17	29164023	29271319	17:29164023-29271319	rs7223535	3.529e-10	-0.0439	1	rs7223535	Michailidou						1		CPD
CRLF3	Crlf3	cytokine receptor like factor 3	gene with protein product		CRLF3	ENSG00000176390	17q11.2	17	29096406	29151794	130	17	29164023	29271319	17:29164023-29271319	rs7223535	3.529e-10	-0.0439	1	rs7223535	Michailidou						1		CRLF3
EVI2A	Evi2a	ecotropic viral integration site 2A	gene with protein product		EVI2A	ENSG00000126860	17q11.2	17	29644578	29648902	130	17	29164023	29271319	17:29164023-29271319	rs7223535	3.529e-10	-0.0439	1	rs7223535	Michailidou						1		EVI2A
GOSR1	Gosr1	golgi SNAP receptor complex member 1	gene with protein product		GOSR1	ENSG00000108587	17q11.2	17	28804380	28854610	130	17	29164023	29271319	17:29164023-29271319	rs7223535	3.529e-10	-0.0439	1	rs7223535	Michailidou						1		GOSR1
LRRC37BP1	No ortholog	leucine rich repeat containing 37B pseudogene 1	pseudogene		LRRC37BP1	ENSG00000250462	17q11.2	17	28956698	28964482	130	17	29164023	29271319	17:29164023-29271319	rs7223535	3.529e-10	-0.0439	1	rs7223535	Michailidou						1		LRRC37BP1
NF1	Nf1	neurofibromin 1	gene with protein product		NF1	ENSG00000196712	17q11.2	17	29421945	29709134	130	17	29164023	29271319	17:29164023-29271319	rs7223535	3.529e-10	-0.0439	1	rs7223535	Michailidou						1		NF1
RN7SL316P	No ortholog	RNA, 7SL, cytoplasmic 316, pseudogene	pseudogene		RN7SL316P	ENSG00000241631	17q11.2	17	29029526	29029793	130	17	29164023	29271319	17:29164023-29271319	rs7223535	3.529e-10	-0.0439	1	rs7223535	Michailidou						1		RN7SL316P
RNU6-298P	No ortholog	RNA, U6 small nuclear 298, pseudogene	pseudogene		RNU6-298P	ENSG00000212190	17q11.2	17	29188861	29188956	130	17	29164023	29271319	17:29164023-29271319	rs7223535	3.529e-10	-0.0439	1	rs7223535	Michailidou						1		RNU6-298P
SUZ12P	No ortholog	SUZ12 pseudogene 1	pseudogene		SUZ12P1	ENSG00000264538	17q11.2	17	29036317	29117926	130	17	29164023	29271319	17:29164023-29271319	rs7223535	3.529e-10	-0.0439	1	rs7223535	Michailidou						1		SUZ12P1
TEFM	Tefm	transcription elongation factor, mitochondrial	gene with protein product		TEFM	ENSG00000172171	17q11.2	17	29224354	29233838	130	17	29164023	29271319	17:29164023-29271319	rs7223535	3.529e-10	-0.0439	1	rs7223535	Michailidou						1		TEFM
ATP6V0A1	Atp6v0a1	ATPase H+ transporting V0 subunit a1	gene with protein product		ATP6V0A1	ENSG00000033627	17q21.2	17	40610862	40674629	131	17	40578033	41040298	17:40578033-41040298	rs72826962	4.579e-09	0.174	2	rs557209093;rs72826962	Michailidou						1		ATP6V0A1
BECN1	Becn1	beclin 1	gene with protein product		BECN1	ENSG00000126581	17q21.31	17	40962152	40985367	131	17	40578033	41040298	17:40578033-41040298	rs72826962	4.579e-09	0.174	2	rs557209093;rs72826962	Michailidou						1		BECN1
BRCA1	Brca1	BRCA1 DNA repair associated	gene with protein product		BRCA1	ENSG00000012048	17q21.31	17	41196312	41277500	131	17	40578033	41040298	17:40578033-41040298	rs72826962	4.579e-09	0.174	2	rs557209093;rs72826962	Michailidou						1		BRCA1
PTRF	No ortholog	caveolae associated protein 1	gene with protein product	CAVIN1	CAVIN1	ENSG00000177469	17q21.2	17	40554470	40575535	131	17	40578033	41040298	17:40578033-41040298	rs72826962	4.579e-09	0.174	2	rs557209093;rs72826962	Michailidou						1		CAVIN1
CCR10	Ccr10	C-C motif chemokine receptor 10	gene with protein product		CCR10	ENSG00000184451	17q21.2	17	40830907	40835935	131	17	40578033	41040298	17:40578033-41040298	rs72826962	4.579e-09	0.174	2	rs557209093;rs72826962	Michailidou						1		CCR10
CNTD1	Cntd1	cyclin N-terminal domain containing 1	gene with protein product		CNTD1	ENSG00000176563	17q21.2-q21.31	17	40950810	40963605	131	17	40578033	41040298	17:40578033-41040298	rs72826962	4.579e-09	0.174	2	rs557209093;rs72826962	Michailidou						1		CNTD1
CNTNAP1	Cntnap1	contactin associated protein 1	gene with protein product		CNTNAP1	ENSG00000108797	17q21.2	17	40834631	40851832	131	17	40578033	41040298	17:40578033-41040298	rs72826962	4.579e-09	0.174	2	rs557209093;rs72826962	Michailidou						1		CNTNAP1
COA3	Coa3	cytochrome c oxidase assembly factor 3	gene with protein product		COA3	ENSG00000183978	17q21.2	17	40947165	40950722	131	17	40578033	41040298	17:40578033-41040298	rs72826962	4.579e-09	0.174	2	rs557209093;rs72826962	Michailidou						1		COA3
COASY	Coasy	Coenzyme A synthase	gene with protein product		COASY	ENSG00000068120	17q21.2	17	40713485	40718295	131	17	40578033	41040298	17:40578033-41040298	rs72826962	4.579e-09	0.174	2	rs557209093;rs72826962	Michailidou						1		COASY
HSD17B1	Hsd17b1	hydroxysteroid 17-beta dehydrogenase 1	gene with protein product		HSD17B1	ENSG00000108786	17q21.2	17	40701232	40707231	131	17	40578033	41040298	17:40578033-41040298	rs72826962	4.579e-09	0.174	2	rs557209093;rs72826962	Michailidou						1		HSD17B1
HSD17B1P1	No ortholog	hydroxysteroid 17-beta dehydrogenase 1 pseudogene 1	pseudogene		HSD17B1P1	ENSG00000108785	17q21.2	17	40698782	40700724	131	17	40578033	41040298	17:40578033-41040298	rs72826962	4.579e-09	0.174	2	rs557209093;rs72826962	Michailidou						1		HSD17B1P1
LINC00671	No ortholog	long intergenic non-protein coding RNA 671	RNA, long non-coding		LINC00671	ENSG00000213373	17q21.31	17	41026687	41050751	131	17	40578033	41040298	17:40578033-41040298	rs72826962	4.579e-09	0.174	2	rs557209093;rs72826962	Michailidou						1		LINC00671
RP11-400F19.6	No ortholog	#N/A	#N/A	#N/A	LOC108783654	#N/A	#N/A	17	40704456	40706766	131	17	40578033	41040298	17:40578033-41040298	rs72826962	4.579e-09	0.174	2	rs557209093;rs72826962	Michailidou						1		LOC108783654
MIR5010	No ortholog	microRNA 5010	RNA, micro		MIR5010	ENSG00000283929	17q21.2	17	40666206	40666325	131	17	40578033	41040298	17:40578033-41040298	rs72826962	4.579e-09	0.174	2	rs557209093;rs72826962	Michailidou						1		MIR5010
MIR548AT	No ortholog	microRNA 548at	RNA, micro		MIR548AT	ENSG00000264314	17q21.2	17	40646791	40646848	131	17	40578033	41040298	17:40578033-41040298	rs72826962	4.579e-09	0.174	2	rs557209093;rs72826962	Michailidou						1		MIR548AT
MLX	Mlx	MAX dimerization protein MLX	gene with protein product		MLX	ENSG00000108788	17q21.2	17	40719086	40725257	131	17	40578033	41040298	17:40578033-41040298	rs72826962	4.579e-09	0.174	2	rs557209093;rs72826962	Michailidou						1		MLX
NAGLU	Naglu	N-acetyl-alpha-glucosaminidase	gene with protein product		NAGLU	ENSG00000108784	17q21.2	17	40688190	40696467	131	17	40578033	41040298	17:40578033-41040298	rs72826962	4.579e-09	0.174	2	rs557209093;rs72826962	Michailidou						1		NAGLU
NT5C3B	Nt5c3b	5'-nucleotidase, cytosolic IIIB	gene with protein product		NT5C3B	ENSG00000141698	17q21.2	17	39981335	39992523	131	17	40578033	41040298	17:40578033-41040298	rs72826962	4.579e-09	0.174	2	rs557209093;rs72826962	Michailidou						1		NT5C3B
PLEKHH3	Plekhh3	pleckstrin homology, MyTH4 and FERM domain containing H3	gene with protein product		PLEKHH3	ENSG00000068137	17q21.2	17	40819932	40829048	131	17	40578033	41040298	17:40578033-41040298	rs72826962	4.579e-09	0.174	2	rs557209093;rs72826962	Michailidou						1		PLEKHH3
PSMC3IP	Psmc3ip	PSMC3 interacting protein	gene with protein product		PSMC3IP	ENSG00000131470	17q21.2	17	40724333	40729849	131	17	40578033	41040298	17:40578033-41040298	rs72826962	4.579e-09	0.174	2	rs557209093;rs72826962	Michailidou						1		PSMC3IP
PSME3	Psme3	proteasome activator subunit 3	gene with protein product		PSME3	ENSG00000131467	17q21.31	17	40976402	40995774	131	17	40578033	41040298	17:40578033-41040298	rs72826962	4.579e-09	0.174	2	rs557209093;rs72826962	Michailidou						1		PSME3
PTP4A2P1	No ortholog	PTP4A2 pseudogene 1	pseudogene		PTP4A2P1	ENSG00000267185	17q21.2	17	40685550	40686027	131	17	40578033	41040298	17:40578033-41040298	rs72826962	4.579e-09	0.174	2	rs557209093;rs72826962	Michailidou						1		PTP4A2P1
FAM134C	No ortholog	reticulophagy regulator family member 3	gene with protein product	RETREG3	RETREG3	ENSG00000141699	17q21.2	17	40731531	40762641	131	17	40578033	41040298	17:40578033-41040298	rs72826962	4.579e-09	0.174	2	rs557209093;rs72826962	Michailidou						1		RETREG3
RNU6-287P	No ortholog	RNA, U6 small nuclear 287, pseudogene	pseudogene		RNU6-287P	ENSG00000252039	17q21.31	17	41043355	41043452	131	17	40578033	41040298	17:40578033-41040298	rs72826962	4.579e-09	0.174	2	rs557209093;rs72826962	Michailidou						1		RNU6-287P
TUBG2	Tubg2	tubulin gamma 2	gene with protein product		TUBG2	ENSG00000037042	17q21.2	17	40811323	40819024	131	17	40578033	41040298	17:40578033-41040298	rs72826962	4.579e-09	0.174	2	rs557209093;rs72826962	Michailidou						1		TUBG2
WNK4	Wnk4	WNK lysine deficient protein kinase 4	gene with protein product		WNK4	ENSG00000126562	17q21.2	17	40932696	40948954	131	17	40578033	41040298	17:40578033-41040298	rs72826962	4.579e-09	0.174	2	rs557209093;rs72826962	Michailidou						1		WNK4
ABCC3	Abcc3	ATP binding cassette subfamily C member 3	gene with protein product		ABCC3	ENSG00000108846	17q21.33	17	48712138	48769613	132	17	43460181	44865603	17:43460181-44865603	rs576904891	6.86e-13	-0.0605	1	rs576904891	Michailidou						1		ABCC3
ACBD4	Acbd4	acyl-CoA binding domain containing 4	gene with protein product		ACBD4	ENSG00000181513	17q21.31	17	43209967	43221548	132	17	43460181	44865603	17:43460181-44865603	rs576904891	6.86e-13	-0.0605	1	rs576904891	Michailidou						1		ACBD4
ARHGAP27	Arhgap27	Rho GTPase activating protein 27	gene with protein product		ARHGAP27	ENSG00000159314	17q21.31	17	43471275	43511787	132	17	43460181	44865603	17:43460181-44865603	rs576904891	6.86e-13	-0.0605	1	rs576904891	Michailidou						1		ARHGAP27
ARL17A	Arf2	ADP ribosylation factor like GTPase 17A	gene with protein product		ARL17A	ENSG00000185829	17q21.31	17	44594068	44657088	132	17	43460181	44865603	17:43460181-44865603	rs576904891	6.86e-13	-0.0605	1	rs576904891	Michailidou						1		ARL17A
ARL17B	No ortholog	ADP ribosylation factor like GTPase 17B	gene with protein product		ARL17B	ENSG00000228696	17q21.31	17	44352150	44439130	132	17	43460181	44865603	17:43460181-44865603	rs576904891	6.86e-13	-0.0605	1	rs576904891	Michailidou						1		ARL17B
CRHR1	Crhr1	corticotropin releasing hormone receptor 1	gene with protein product		CRHR1	ENSG00000120088	17q21.31	17	43699267	43913194	132	17	43460181	44865603	17:43460181-44865603	rs576904891	6.86e-13	-0.0605	1	rs576904891	Michailidou						1		CRHR1
DCAKD	Dcakd	dephospho-CoA kinase domain containing	gene with protein product		DCAKD	ENSG00000172992	17q21.31	17	43100708	43138473	132	17	43460181	44865603	17:43460181-44865603	rs576904891	6.86e-13	-0.0605	1	rs576904891	Michailidou						1		DCAKD
DND1P1	No ortholog	DND microRNA-mediated repression inhibitor 1 pseudogene 1	pseudogene		DND1P1	ENSG00000264070	17q21.31	17	43663237	43664295	132	17	43460181	44865603	17:43460181-44865603	rs576904891	6.86e-13	-0.0605	1	rs576904891	Michailidou						1		DND1P1
EFTUD2	Eftud2	elongation factor Tu GTP binding domain containing 2	gene with protein product		EFTUD2	ENSG00000108883	17q21.31	17	42927311	42977030	132	17	43460181	44865603	17:43460181-44865603	rs576904891	6.86e-13	-0.0605	1	rs576904891	Michailidou						1		EFTUD2
FAM215B	No ortholog	family with sequence similarity 215 member B	RNA, long non-coding		FAM215B	ENSG00000232300	17q21.31	17	44636196	44640161	132	17	43460181	44865603	17:43460181-44865603	rs576904891	6.86e-13	-0.0605	1	rs576904891	Michailidou						1		FAM215B
FMNL1	Fmnl1	formin like 1	gene with protein product		FMNL1	ENSG00000184922	17q21.31	17	43298811	43324687	132	17	43460181	44865603	17:43460181-44865603	rs576904891	6.86e-13	-0.0605	1	rs576904891	Michailidou						1		FMNL1
FZD2	Fzd2	frizzled class receptor 2	gene with protein product		FZD2	ENSG00000180340	17q21.31	17	42634925	42636907	132	17	43460181	44865603	17:43460181-44865603	rs576904891	6.86e-13	-0.0605	1	rs576904891	Michailidou						1		FZD2
GJC1	Gjc1	gap junction protein gamma 1	gene with protein product		GJC1	ENSG00000182963	17q21.31	17	42875816	42908184	132	17	43460181	44865603	17:43460181-44865603	rs576904891	6.86e-13	-0.0605	1	rs576904891	Michailidou						1		GJC1
GOSR2	Gosr2	golgi SNAP receptor complex member 2	gene with protein product		GOSR2	ENSG00000108433	17q21.32	17	45000483	45105003	132	17	43460181	44865603	17:43460181-44865603	rs576904891	6.86e-13	-0.0605	1	rs576904891	Michailidou						1		GOSR2
HEXIM1	Hexim1	HEXIM P-TEFb complex subunit 1	gene with protein product		HEXIM1	ENSG00000186834	17q21.31	17	43224684	43229468	132	17	43460181	44865603	17:43460181-44865603	rs576904891	6.86e-13	-0.0605	1	rs576904891	Michailidou						1		HEXIM1
HEXIM2	Hexim2	HEXIM P-TEFb complex subunit 2	gene with protein product		HEXIM2	ENSG00000168517	17q21.31	17	43238067	43247407	132	17	43460181	44865603	17:43460181-44865603	rs576904891	6.86e-13	-0.0605	12	rs576904891;rs78381082;rs572771346;rs62053943;rs2732699;rs182784716;rs571088452;rs4763;rs578102530;rs553682853;rs199498;rs376397524	Michailidou						1		HEXIM2
HOXB2	Hoxb2	homeobox B2	gene with protein product		HOXB2	ENSG00000173917	17q21.32	17	46618256	46623441	132	17	43460181	44865603	17:43460181-44865603	rs576904891	6.86e-13	-0.0605	1	rs576904891	Michailidou						1		HOXB2
HOXB7	Hoxb7	homeobox B7	gene with protein product		HOXB7	ENSG00000260027	17q21.32	17	46684594	46710934	132	17	43460181	44865603	17:43460181-44865603	rs576904891	6.86e-13	-0.0605	1	rs576904891	Michailidou						1		HOXB7
KANSL1	Kansl1	KAT8 regulatory NSL complex subunit 1	gene with protein product		KANSL1	ENSG00000120071	17q21.31	17	44107282	44302733	132	17	43460181	44865603	17:43460181-44865603	rs576904891	6.86e-13	-0.0605	1	rs576904891	Michailidou						1		KANSL1
KANSL1-AS1	No ortholog	KANSL1 antisense RNA 1	RNA, long non-coding		KANSL1-AS1	ENSG00000214401	17q21.31	17	44270942	44274089	132	17	43460181	44865603	17:43460181-44865603	rs576904891	6.86e-13	-0.0605	1	rs576904891	Michailidou						1		KANSL1-AS1
CRHR1-IT1	No ortholog	long intergenic non-protein coding RNA 2210	RNA, long non-coding	LINC02210	LINC02210	ENSG00000204650	17q21.31	17	43697694	43725582	132	17	43460181	44865603	17:43460181-44865603	rs576904891	6.86e-13	-0.0605	1	rs576904891	Michailidou						1		LINC02210
RP11-105N13.4	No ortholog	LINC02210-CRHR1 readthrough	readthrough		LINC02210-CRHR1	ENSG00000263715	17q21.31	17	43699274	43893909	132	17	43460181	44865603	17:43460181-44865603	rs576904891	6.86e-13	-0.0605	1	rs576904891	Michailidou						1		LINC02210-CRHR1
CTD-2020K17.3	No ortholog	#N/A	#N/A	#N/A	LOC107985040	#N/A	#N/A	17	43315395	43319101	132	17	43460181	44865603	17:43460181-44865603	rs576904891	6.86e-13	-0.0605	1	rs576904891	Michailidou						1		LOC107985040
CTD-2020K17.1	No ortholog	#N/A	#N/A	#N/A	LOC339192	#N/A	#N/A	17	43268298	43299589	132	17	43460181	44865603	17:43460181-44865603	rs576904891	6.86e-13	-0.0605	1	rs576904891	Michailidou						1		LOC339192
LRRC37A	Lrrc37a	leucine rich repeat containing 37A	gene with protein product		LRRC37A	ENSG00000176681	17q21.31	17	44370099	44415160	132	17	43460181	44865603	17:43460181-44865603	rs576904891	6.86e-13	-0.0605	1	rs576904891	Michailidou						1		LRRC37A
LRRC37A17P	No ortholog	leucine rich repeat containing 37 member A17, pseudogene	pseudogene		LRRC37A17P	ENSG00000263142	17q21.32	17	45055847	45131935	132	17	43460181	44865603	17:43460181-44865603	rs576904891	6.86e-13	-0.0605	1	rs576904891	Michailidou						1		LRRC37A17P
LRRC37A2	Gm884	leucine rich repeat containing 37 member A2	gene with protein product		LRRC37A2	ENSG00000238083	17q21.31	17	44588877	44633016	132	17	43460181	44865603	17:43460181-44865603	rs576904891	6.86e-13	-0.0605	1	rs576904891	Michailidou						1		LRRC37A2
LRRC37A4P	No ortholog	leucine rich repeat containing 37 member A4, pseudogene	pseudogene		LRRC37A4P	ENSG00000214425	17q21.31	17	43578685	43627701	132	17	43460181	44865603	17:43460181-44865603	rs576904891	6.86e-13	-0.0605	1	rs576904891	Michailidou						1		LRRC37A4P
MAP3K14	Map3k14	mitogen-activated protein kinase kinase kinase 14	gene with protein product		MAP3K14	ENSG00000006062	17q21.31	17	43340488	43394414	132	17	43460181	44865603	17:43460181-44865603	rs576904891	6.86e-13	-0.0605	1	rs576904891	Michailidou						1		MAP3K14
MAP3K14-AS1	No ortholog	MAP3K14 antisense RNA 1	RNA, long non-coding		MAP3K14-AS1	ENSG00000267278	17q21.31	17	43325292	43345997	132	17	43460181	44865603	17:43460181-44865603	rs576904891	6.86e-13	-0.0605	1	rs576904891	Michailidou						1		MAP3K14-AS1
MAPT	Mapt	microtubule associated protein tau	gene with protein product		MAPT	ENSG00000186868	17q21.31	17	43971748	44105700	132	17	43460181	44865603	17:43460181-44865603	rs576904891	6.86e-13	-0.0605	1	rs576904891	Michailidou						1		MAPT
MAPT-AS1	No ortholog	MAPT antisense RNA 1	RNA, long non-coding		MAPT-AS1	ENSG00000264589	17q21.31	17	43921017	43972966	132	17	43460181	44865603	17:43460181-44865603	rs576904891	6.86e-13	-0.0605	1	rs576904891	Michailidou						1		MAPT-AS1
NSF	Nsf	N-ethylmaleimide sensitive factor, vesicle fusing ATPase	gene with protein product		NSF	ENSG00000073969	17q21.31	17	44668035	44834830	132	17	43460181	44865603	17:43460181-44865603	rs576904891	6.86e-13	-0.0605	1	rs576904891	Michailidou						1		NSF
NSFP1	No ortholog	N-ethylmaleimide-sensitive factor pseudogene 1	pseudogene		NSFP1	ENSG00000260075	17q21.31	17	44450221	44564507	132	17	43460181	44865603	17:43460181-44865603	rs576904891	6.86e-13	-0.0605	1	rs576904891	Michailidou						1		NSFP1
PLEKHM1	Plekhm1	pleckstrin homology and RUN domain containing M1	gene with protein product		PLEKHM1	ENSG00000225190	17q21.31	17	43513266	43568115	132	17	43460181	44865603	17:43460181-44865603	rs576904891	6.86e-13	-0.0605	1	rs576904891	Michailidou						1		PLEKHM1
RN7SL199P	No ortholog	RNA, 7SL, cytoplasmic 199, pseudogene	pseudogene		RN7SL199P	ENSG00000265315	17q21.31	17	44614900	44615180	132	17	43460181	44865603	17:43460181-44865603	rs576904891	6.86e-13	-0.0605	1	rs576904891	Michailidou						1		RN7SL199P
RN7SL656P	No ortholog	RNA, 7SL, cytoplasmic 656, pseudogene	pseudogene		RN7SL656P	ENSG00000265411	17q21.31	17	44397045	44397325	132	17	43460181	44865603	17:43460181-44865603	rs576904891	6.86e-13	-0.0605	1	rs576904891	Michailidou						1		RN7SL656P
RPS26P8	No ortholog	ribosomal protein S26 pseudogene 8	pseudogene		RPS26P8	ENSG00000204652	17q21.31	17	43685909	43686349	132	17	43460181	44865603	17:43460181-44865603	rs576904891	6.86e-13	-0.0605	1	rs576904891	Michailidou						1		RPS26P8
RPS7P11	No ortholog	ribosomal protein S7 pseudogene 11	pseudogene		RPS7P11	ENSG00000213326	17q21.31	17	44798948	44799533	132	17	43460181	44865603	17:43460181-44865603	rs576904891	6.86e-13	-0.0605	1	rs576904891	Michailidou						1		RPS7P11
SPATA32	Spata32	spermatogenesis associated 32	gene with protein product		SPATA32	ENSG00000184361	17q21.31	17	43331760	43339479	132	17	43460181	44865603	17:43460181-44865603	rs576904891	6.86e-13	-0.0605	1	rs576904891	Michailidou						1		SPATA32
SPPL2C	Sppl2c	signal peptide peptidase like 2C	gene with protein product		SPPL2C	ENSG00000185294	17q21.31	17	43922256	43924438	132	17	43460181	44865603	17:43460181-44865603	rs576904891	6.86e-13	-0.0605	1	rs576904891	Michailidou						1		SPPL2C
STH	No ortholog	saitohin	gene with protein product		STH	ENSG00000256762	17q21.31	17	44076616	44077060	132	17	43460181	44865603	17:43460181-44865603	rs576904891	6.86e-13	-0.0605	1	rs576904891	Michailidou						1		STH
TBKBP1	Tbkbp1	TBK1 binding protein 1	gene with protein product		TBKBP1	ENSG00000198933	17q21.32	17	45771447	45789416	132	17	43460181	44865603	17:43460181-44865603	rs576904891	6.86e-13	-0.0605	1	rs576904891	Michailidou						1		TBKBP1
WNT3	Wnt3	Wnt family member 3	gene with protein product		WNT3	ENSG00000108379	17q21.31-q21.32	17	44839872	44910520	132	17	43460181	44865603	17:43460181-44865603	rs576904891	6.86e-13	-0.0605	1	rs576904891	Michailidou						1		WNT3
COX11	Cox11	cytochrome c oxidase copper chaperone COX11	gene with protein product		COX11	ENSG00000166260	17q22	17	53029263	53046146	133	17	52974643	53271918	17:52974643-53271918	rs2787486	5.564e-29	-0.0758	1	rs2787486	Michailidou		FG_C3_BREAST_EXALLC		FG_C3_BREAST_HERPLUS	FG_C3_BREAST_HER2_NEG	4		COX11
HLF	Hlf	HLF transcription factor, PAR bZIP family member	gene with protein product		HLF	ENSG00000108924	17q22	17	53342373	53402426	133	17	52974643	53271918	17:52974643-53271918	rs2787486	5.564e-29	-0.0758	1	rs2787486	Michailidou		FG_C3_BREAST_EXALLC		FG_C3_BREAST_HERPLUS	FG_C3_BREAST_HER2_NEG	4		HLF
MMD	Mmd	monocyte to macrophage differentiation associated	gene with protein product		MMD	ENSG00000108960	17q22	17	53469974	53499353	133	17	52974643	53271918	17:52974643-53271918	rs2787486	5.564e-29	-0.0758	1	rs2787486	Michailidou						1		MMD
STXBP4	Stxbp4	syntaxin binding protein 4	gene with protein product		STXBP4	ENSG00000166263	17q22	17	53046088	53241646	133	17	52974643	53271918	17:52974643-53271918	rs2787486	5.564e-29	-0.0758	1	rs2787486	Michailidou		FG_C3_BREAST_EXALLC		FG_C3_BREAST_HERPLUS	FG_C3_BREAST_HER2_NEG	4		STXBP4
TOM1L1	Tom1l1	target of myb1 like 1 membrane trafficking protein	gene with protein product		TOM1L1	ENSG00000141198	17q22	17	52976748	53039310	133	17	52974643	53271918	17:52974643-53271918	rs2787486	5.564e-29	-0.0758	1	rs2787486	Michailidou		FG_C3_BREAST_EXALLC		FG_C3_BREAST_HERPLUS	FG_C3_BREAST_HER2_NEG	4		TOM1L1
CBX2	Cbx2	chromobox 2	gene with protein product		CBX2	ENSG00000173894	17q25.3	17	77751931	77761782	134	17	77768654	77804936	17:77768654-77804936	rs8082452	1.139e-10	-0.0418	1	rs8082452	Michailidou						1		CBX2
CBX4	Cbx4	chromobox 4	gene with protein product		CBX4	ENSG00000141582	17q25.3	17	77806955	77813228	134	17	77768654	77804936	17:77768654-77804936	rs8082452	1.139e-10	-0.0418	1	rs8082452	Michailidou						1		CBX4
CBX8	Cbx8	chromobox 8	gene with protein product		CBX8	ENSG00000141570	17q25.3	17	77765931	77775482	134	17	77768654	77804936	17:77768654-77804936	rs8082452	1.139e-10	-0.0418	1	rs8082452	Michailidou						1		CBX8
ENPP7	Enpp7	ectonucleotide pyrophosphatase/phosphodiesterase 7	gene with protein product		ENPP7	ENSG00000182156	17q25.3	17	77704681	77716021	134	17	77768654	77804936	17:77768654-77804936	rs8082452	1.139e-10	-0.0418	1	rs8082452	Michailidou						1		ENPP7
RP11-353N14.2	No ortholog	long intergenic non-protein coding RNA 1977	RNA, long non-coding		LINC01977	ENSG00000262772	17q25.3	17	77797251	77801503	134	17	77768654	77804936	17:77768654-77804936	rs8082452	1.139e-10	-0.0418	1	rs8082452	Michailidou						1		LINC01977
AQP4-AS1	No ortholog	AQP4 antisense RNA 1	RNA, long non-coding		AQP4-AS1	ENSG00000260372	18q11.2	18	24235706	24770662	135	18	24121087	24625756	18:24121087-24625756	rs2307561	7.94e-18	-0.0608	4	rs7240205;rs527616;rs2307561;rs34202207	Michailidou	UKBB_C50					2		AQP4-AS1
CHST9	Chst9	carbohydrate sulfotransferase 9	gene with protein product		CHST9	ENSG00000154080	18q11.2	18	24495595	24765281	135	18	24121087	24625756	18:24121087-24625756	rs2307561	7.94e-18	-0.0608	4	rs7240205;rs527616;rs2307561;rs34202207	Michailidou	UKBB_C50					2		CHST9
KCTD1	Kctd1	potassium channel tetramerization domain containing 1	gene with protein product		KCTD1	ENSG00000134504	18q11.2	18	24034874	24237365	135	18	24121087	24625756	18:24121087-24625756	rs2307561	7.94e-18	-0.0608	4	rs7240205;rs527616;rs2307561;rs34202207	Michailidou						1		KCTD1
GAREM	No ortholog	GRB2 associated regulator of MAPK1 subtype 1	gene with protein product	GAREM1	GAREM1	ENSG00000141441	18q12.1	18	29704840	30050447	136	18	29871632	30040417	18:29871632-30040417	rs117618124	5.457e-12	-0.1074	1	rs117618124	Michailidou						1		GAREM1
HNRNPA1P7	No ortholog	heterogeneous nuclear ribonucleoprotein A1 pseudogene 7	pseudogene		HNRNPA1P7	ENSG00000215492	18q12.1	18	29991471	29993167	136	18	29871632	30040417	18:29871632-30040417	rs117618124	5.457e-12	-0.1074	1	rs117618124	Michailidou						1		HNRNPA1P7
RNF138	Rnf138	ring finger protein 138	gene with protein product		RNF138	ENSG00000134758	18q12.1	18	29671818	29711524	136	18	29871632	30040417	18:29871632-30040417	rs117618124	5.457e-12	-0.1074	1	rs117618124	Michailidou						1		RNF138
SETBP1	Setbp1	SET binding protein 1	gene with protein product		SETBP1	ENSG00000152217	18q12.3	18	42260138	42648475	137	18	42370807	42438917	18:42370807-42438917	rs9954058	2.793e-13	-0.0891	1	rs9954058	Michailidou						1		SETBP1
SLC14A2	Slc14a2	solute carrier family 14 member 2	gene with protein product		SLC14A2	ENSG00000132874	18q12.3	18	42792960	43263072	138	18	42873878	42919925	18:42873878-42919925	rs9952980	1.653e-13	-0.0478	1	rs9952980	Michailidou						1		SLC14A2
CALR	Calr	calreticulin	gene with protein product		CALR	ENSG00000179218	19p13.13	19	13049392	13055303	139	19	13094298	13271384	19:13094298-13271384	rs78269692	1.916e-09	0.0922	1	rs78269692	Michailidou						1		CALR
DAND5	Dand5	DAN domain BMP antagonist family member 5	gene with protein product		DAND5	ENSG00000179284	19p13.13	19	13075973	13085567	139	19	13094298	13271384	19:13094298-13271384	rs78269692	1.916e-09	0.0922	1	rs78269692	Michailidou						1		DAND5
DNASE2	Dnase2a	deoxyribonuclease 2, lysosomal	gene with protein product		DNASE2	ENSG00000105612	19p13.13	19	12986025	12992282	139	19	13094298	13271384	19:13094298-13271384	rs78269692	1.916e-09	0.0922	1	rs78269692	Michailidou						1		DNASE2
FARSA	Farsa	phenylalanyl-tRNA synthetase subunit alpha	gene with protein product		FARSA	ENSG00000179115	19p13.13	19	13033293	13044851	139	19	13094298	13271384	19:13094298-13271384	rs78269692	1.916e-09	0.0922	1	rs78269692	Michailidou						1		FARSA
CTC-425F1.2	No ortholog	FARSA antisense RNA 1	RNA, long non-coding		FARSA-AS1	ENSG00000266975	19p13.13	19	13041336	13044110	139	19	13094298	13271384	19:13094298-13271384	rs78269692	1.916e-09	0.0922	1	rs78269692	Michailidou						1		FARSA-AS1
FBXW9	Fbxw9	F-box and WD repeat domain containing 9	gene with protein product		FBXW9	ENSG00000132004	19p13.13	19	12798867	12807457	139	19	13094298	13271384	19:13094298-13271384	rs78269692	1.916e-09	0.0922	1	rs78269692	Michailidou						1		FBXW9
GCDH	Gcdh	glutaryl-CoA dehydrogenase	gene with protein product		GCDH	ENSG00000105607	19p13.13	19	13001840	13025021	139	19	13094298	13271384	19:13094298-13271384	rs78269692	1.916e-09	0.0922	1	rs78269692	Michailidou						1		GCDH
IER2	Ier2	immediate early response 2	gene with protein product		IER2	ENSG00000160888	19p13.13	19	13261229	13265722	139	19	13094298	13271384	19:13094298-13271384	rs78269692	1.916e-09	0.0922	1	rs78269692	Michailidou						1		IER2
LYL1	Lyl1	LYL1 basic helix-loop-helix family member	gene with protein product		LYL1	ENSG00000104903	19p13.13	19	13209847	13213975	139	19	13094298	13271384	19:13094298-13271384	rs78269692	1.916e-09	0.0922	1	rs78269692	Michailidou						1		LYL1
NACC1	Nacc1	nucleus accumbens associated 1	gene with protein product		NACC1	ENSG00000160877	19p13.13	19	13228917	13251955	139	19	13094298	13271384	19:13094298-13271384	rs78269692	1.916e-09	0.0922	1	rs78269692	Michailidou						1		NACC1
NFIX	Nfix	nuclear factor I X	gene with protein product		NFIX	ENSG00000008441	19p13.13	19	13106422	13209610	139	19	13094298	13271384	19:13094298-13271384	rs78269692	1.916e-09	0.0922	1	rs78269692	Michailidou						1		NFIX
PRDX2	Prdx2	peroxiredoxin 2	gene with protein product		PRDX2	ENSG00000167815	19p13.13	19	12907634	12912694	139	19	13094298	13271384	19:13094298-13271384	rs78269692	1.916e-09	0.0922	1	rs78269692	Michailidou						1		PRDX2
RAD23A	Rad23a	RAD23 homolog A, nucleotide excision repair protein	gene with protein product		RAD23A	ENSG00000179262	19p13.13	19	13056669	13064456	139	19	13094298	13271384	19:13094298-13271384	rs7529522	1.734e-10	0.0478	1	rs7529522	Michailidou						1		RAD23A
STX10	No ortholog	syntaxin 10	gene with protein product		STX10	ENSG00000104915	19p13.13	19	13254872	13261197	139	19	13094298	13271384	19:13094298-13271384	rs78269692	1.916e-09	0.0922	1	rs78269692	Michailidou						1		STX10
SYCE2	Syce2	synaptonemal complex central element protein 2	gene with protein product		SYCE2	ENSG00000161860	19p13.13	19	13009600	13030090	139	19	13094298	13271384	19:13094298-13271384	rs78269692	1.916e-09	0.0922	1	rs78269692	Michailidou						1		SYCE2
TRMT1	Trmt1	tRNA methyltransferase 1	gene with protein product		TRMT1	ENSG00000104907	19p13.13	19	13215716	13228381	139	19	13094298	13271384	19:13094298-13271384	rs78269692	1.916e-09	0.0922	1	rs78269692	Michailidou						1		TRMT1
WDR83	Wdr83	WD repeat domain 83	gene with protein product		WDR83	ENSG00000123154	19p13.13	19	12777614	12786646	139	19	13094298	13271384	19:13094298-13271384	rs78269692	1.916e-09	0.0922	1	rs78269692	Michailidou						1		WDR83
WDR83OS	Wdr83os	WD repeat domain 83 opposite strand	gene with protein product		WDR83OS	ENSG00000105583	19p13.13	19	12778885	12782170	139	19	13094298	13271384	19:13094298-13271384	rs78269692	1.916e-09	0.0922	1	rs78269692	Michailidou						1		WDR83OS
C19orf53	D8Ertd738e	chromosome 19 open reading frame 53	gene with protein product		C19orf53	ENSG00000104979	19p13.13	19	13884982	13889276	140	19	13917866	13961126	19:13917866-13961126	rs2594714	1.076e-08	-0.0427	1	rs2594714	Michailidou						1		C19orf53
MIR23A	Mir23a	microRNA 23a	RNA, micro		MIR23A	ENSG00000207980	19p13.12	19	13947401	13947473	140	19	13917866	13961126	19:13917866-13961126	rs2594714	1.076e-08	-0.0427	1	rs2594714	Michailidou						1		MIR23A
MIR24-2	No ortholog	microRNA 24-2	RNA, micro		MIR24-2	ENSG00000284387	19p13.12	19	13945330	13947173	140	19	13917866	13961126	19:13917866-13961126	rs2594714	1.076e-08	-0.0427	1	rs2594714	Michailidou						1		MIR24-2
MIR27A	Mir27a	microRNA 27a	RNA, micro		MIR27A	ENSG00000207808	19p13.12	19	13947254	13947331	140	19	13917866	13961126	19:13917866-13961126	rs2594714	1.076e-08	-0.0427	1	rs2594714	Michailidou						1		MIR27A
MRI1	Mri1	methylthioribose-1-phosphate isomerase 1	gene with protein product		MRI1	ENSG00000037757	19p13.13	19	13875346	13885096	140	19	13917866	13961126	19:13917866-13961126	rs2594714	1.076e-08	-0.0427	1	rs2594714	Michailidou						1		MRI1
RN7SL619P	No ortholog	RNA, 7SL, cytoplasmic 619, pseudogene	pseudogene		RN7SL619P	ENSG00000266770	19p13.13	19	13925880	13926133	140	19	13917866	13961126	19:13917866-13961126	rs2594714	1.076e-08	-0.0427	1	rs2594714	Michailidou						1		RN7SL619P
ZSWIM4	Zswim4	zinc finger SWIM-type containing 4	gene with protein product		ZSWIM4	ENSG00000132003	19p13.13	19	13906274	13943044	140	19	13917866	13961126	19:13917866-13961126	rs2594714	1.076e-08	-0.0427	1	rs2594714	Michailidou						1		ZSWIM4
ABHD8	Abhd8	abhydrolase domain containing 8	gene with protein product		ABHD8	ENSG00000127220	19p13.11	19	17402940	17421045	141	19	17390291	17409671	19:17390291-17409671	rs56069439	9.461e-09	0.0387	1	rs56069439	Michailidou						1		ABHD8
ANKLE1	Ankle1	ankyrin repeat and LEM domain containing 1	gene with protein product		ANKLE1	ENSG00000160117	19p13.11	19	17392454	17398455	141	19	17390291	17409671	19:17390291-17409671	rs56069439	9.461e-09	0.0387	1	rs56069439	Michailidou						1		ANKLE1
ANO8	Ano8	anoctamin 8	gene with protein product		ANO8	ENSG00000074855	19p13.11	19	17434032	17445638	141	19	17390291	17409671	19:17390291-17409671	rs56069439	9.461e-09	0.0387	1	rs56069439	Michailidou						1		ANO8
BABAM1	Babam1	BRISC and BRCA1 A complex member 1	gene with protein product		BABAM1	ENSG00000105393	19p13.11	19	17378159	17392058	141	19	17390291	17409671	19:17390291-17409671	rs56069439	9.461e-09	0.0387	1	rs56069439	Michailidou						1		BABAM1
DDA1	Dda1	DET1 and DDB1 associated 1	gene with protein product		DDA1	ENSG00000130311	19p13.11	19	17420327	17434110	141	19	17390291	17409671	19:17390291-17409671	rs56069439	9.461e-09	0.0387	1	rs56069439	Michailidou						1		DDA1
GTPBP3	Gtpbp3	GTP binding protein 3, mitochondrial	gene with protein product		GTPBP3	ENSG00000130299	19p13.11	19	17445729	17453544	141	19	17390291	17409671	19:17390291-17409671	rs56069439	9.461e-09	0.0387	1	rs56069439	Michailidou						1		GTPBP3
MRPL34	Mrpl34	mitochondrial ribosomal protein L34	gene with protein product		MRPL34	ENSG00000130312	19p13.11	19	17403418	17417652	141	19	17390291	17409671	19:17390291-17409671	rs56069439	9.461e-09	0.0387	1	rs56069439	Michailidou						1		MRPL34
OCEL1	Ocel1	occludin/ELL domain containing 1	gene with protein product		OCEL1	ENSG00000099330	19p13.11	19	17337013	17340028	141	19	17390291	17409671	19:17390291-17409671	rs56069439	9.461e-09	0.0387	1	rs56069439	Michailidou						1		OCEL1
PLVAP	Plvap	plasmalemma vesicle associated protein	gene with protein product		PLVAP	ENSG00000130300	19p13.11	19	17462257	17488159	141	19	17390291	17409671	19:17390291-17409671	rs56069439	9.461e-09	0.0387	1	rs56069439	Michailidou						1		PLVAP
USHBP1	Ushbp1	USH1 protein network component harmonin binding protein 1	gene with protein product		USHBP1	ENSG00000130307	19p13.11	19	17359985	17393595	141	19	17390291	17409671	19:17390291-17409671	rs56069439	9.461e-09	0.0387	1	rs56069439	Michailidou						1		USHBP1
B3GNT3	B3gnt3	UDP-GlcNAc:betaGal beta-1,3-N-acetylglucosaminyltransferase 3	gene with protein product		B3GNT3	ENSG00000179913	19p13.11	19	17905637	17923891	142	19	18510412	18652844	19:18510412-18652844	rs7258465	2.789e-28	-0.0725	1	rs7258465	Michailidou						1		B3GNT3
COPE	Cope	COPI coat complex subunit epsilon	gene with protein product		COPE	ENSG00000105669	19p13.11	19	19010323	19030206	142	19	18510412	18652844	19:18510412-18652844	rs7258465	2.789e-28	-0.0725	1	rs7258465	Michailidou						1		COPE
CRTC1	Crtc1	CREB regulated transcription coactivator 1	gene with protein product		CRTC1	ENSG00000105662	19p13.11	19	18794487	18893004	142	19	18510412	18652844	19:18510412-18652844	rs7258465	2.789e-28	-0.0725	1	rs7258465	Michailidou						1		CRTC1
ELL	Ell	elongation factor for RNA polymerase II	gene with protein product		ELL	ENSG00000105656	19p13.11	19	18553473	18632937	142	19	18510412	18652844	19:18510412-18652844	rs7258465	2.789e-28	-0.0725	1	rs7258465	Michailidou						1		ELL
FKBP8	Fkbp8	FKBP prolyl isomerase 8	gene with protein product		FKBP8	ENSG00000105701	19p13.11	19	18642561	18654887	142	19	18510412	18652844	19:18510412-18652844	rs7258465	2.789e-28	-0.0725	1	rs7258465	Michailidou						1		FKBP8
GDF15	Gdf15	growth differentiation factor 15	gene with protein product		GDF15	ENSG00000130513	19p13.11	19	18485541	18499986	142	19	18510412	18652844	19:18510412-18652844	rs7258465	2.789e-28	-0.0725	1	rs7258465	Michailidou						1		GDF15
AC005932.1	No ortholog	HOMER3 antisense RNA 1	RNA, long non-coding		HOMER3-AS1	ENSG00000269019	19p13.11	19	19051131	19057640	142	19	18510412	18652844	19:18510412-18652844	rs7258465	2.789e-28	-0.0725	1	rs7258465	Michailidou						1		HOMER3-AS1
IL12RB1	Il12rb1	interleukin 12 receptor subunit beta 1	gene with protein product		IL12RB1	ENSG00000096996	19p13.11	19	18169805	18209754	142	19	18510412	18652844	19:18510412-18652844	rs7258465	2.789e-28	-0.0725	1	rs7258465	Michailidou						1		IL12RB1
KIAA1683	No ortholog	IQ motif containing N	gene with protein product	IQCN	IQCN	ENSG00000130518	19p13.11	19	18367908	18385319	142	19	18510412	18652844	19:18510412-18652844	rs7258465	2.789e-28	-0.0725	1	rs7258465	Michailidou						1		IQCN
ISYNA1	Isyna1	inositol-3-phosphate synthase 1	gene with protein product		ISYNA1	ENSG00000105655	19p13.11	19	18545198	18549111	142	19	18510412	18652844	19:18510412-18652844	rs7258465	2.789e-28	-0.0725	1	rs7258465	Michailidou						1		ISYNA1
KXD1	No ortholog	KxDL motif containing 1	gene with protein product		KXD1	ENSG00000105700	19p13.11	19	18668572	18680197	142	19	18510412	18652844	19:18510412-18652844	rs7258465	2.789e-28	-0.0725	1	rs7258465	Michailidou						1		KXD1
MIR3189	No ortholog	microRNA 3189	RNA, micro		MIR3189	ENSG00000264175	19p13.11	19	18497372	18497444	142	19	18510412	18652844	19:18510412-18652844	rs7258465	2.789e-28	-0.0725	1	rs7258465	Michailidou						1		MIR3189
PGPEP1	Pgpep1	pyroglutamyl-peptidase I	gene with protein product		PGPEP1	ENSG00000130517	19p13.11	19	18451397	18480760	142	19	18510412	18652844	19:18510412-18652844	rs7258465	2.789e-28	-0.0725	1	rs7258465	Michailidou						1		PGPEP1
PIK3R2	Pik3r2	phosphoinositide-3-kinase regulatory subunit 2	gene with protein product		PIK3R2	ENSG00000105647	19p13.11	19	18263968	18288927	142	19	18510412	18652844	19:18510412-18652844	rs7258465	2.789e-28	-0.0725	1	rs7258465	Michailidou						1		PIK3R2
C19orf60	No ortholog	required for excision 1-B domain containing	gene with protein product	REX1BD	REX1BD	ENSG00000006015	19p13.11	19	18699495	18703146	142	19	18510412	18652844	19:18510412-18652844	rs7258465	2.789e-28	-0.0725	1	rs7258465	Michailidou						1		REX1BD
SSBP4	Ssbp4	single stranded DNA binding protein 4	gene with protein product		SSBP4	ENSG00000130511	19p13.11	19	18529674	18545372	142	19	18510412	18652844	19:18510412-18652844	rs7258465	2.789e-28	-0.0725	9	rs7258465;rs141036344;rs8112969;rs113465793;rs1985157;rs560528347;rs10854166;rs7253952;rs4808814	Michailidou						1		SSBP4
UBA52	Uba52	ubiquitin A-52 residue ribosomal protein fusion product 1	gene with protein product		UBA52	ENSG00000221983	19p13.1-p12	19	18682540	18688360	142	19	18510412	18652844	19:18510412-18652844	rs7258465	2.789e-28	-0.0725	1	rs7258465	Michailidou						1		UBA52
ATP13A1	Atp13a1	ATPase 13A1	gene with protein product		ATP13A1	ENSG00000105726	19p13.11	19	19756007	19774502	143	19	19354937	19657632	19:19354937-19657632	rs2965183	6.314e-12	0.0445	1	rs2965183	Michailidou						1		ATP13A1
MEF2BNB	No ortholog	BLOC-1 related complex subunit 8	gene with protein product	BORCS8	BORCS8	ENSG00000254901	19p13.11	19	19287712	19303400	143	19	19354937	19657632	19:19354937-19657632	rs2965183	6.314e-12	0.0445	1	rs2965183	Michailidou						1		BORCS8
MEF2BNB-MEF2B	No ortholog	BORCS8-MEF2B readthrough	readthrough	BORCS8-MEF2B	BORCS8-MEF2B	ENSG00000064489	19p13.11	19	19256376	19302967	143	19	19354937	19657632	19:19354937-19657632	rs2965183	6.314e-12	0.0445	1	rs2965183	Michailidou						1		BORCS8-MEF2B
CILP2	Cilp2	cartilage intermediate layer protein 2	gene with protein product		CILP2	ENSG00000160161	19p13.11	19	19649057	19657468	143	19	19354937	19657632	19:19354937-19657632	rs2965183	6.314e-12	0.0445	1	rs2965183	Michailidou						1		CILP2
GATAD2A	Gatad2a	GATA zinc finger domain containing 2A	gene with protein product		GATAD2A	ENSG00000167491	19p13.11	19	19496635	19619740	143	19	19354937	19657632	19:19354937-19657632	rs2965183	6.314e-12	0.0445	1	rs2965183	Michailidou						1		GATAD2A
GMIP	Gmip	GEM interacting protein	gene with protein product		GMIP	ENSG00000089639	19p13.11	19	19740285	19754476	143	19	19354937	19657632	19:19354937-19657632	rs2965183	6.314e-12	0.0445	1	rs2965183	Michailidou						1		GMIP
HAPLN4	Hapln4	hyaluronan and proteoglycan link protein 4	gene with protein product		HAPLN4	ENSG00000187664	19p13.11	19	19366450	19373605	143	19	19354937	19657632	19:19354937-19657632	rs2965183	6.314e-12	0.0445	1	rs2965183	Michailidou						1		HAPLN4
LPAR2	Lpar2	lysophosphatidic acid receptor 2	gene with protein product		LPAR2	ENSG00000064547	19p13.11	19	19734477	19739739	143	19	19354937	19657632	19:19354937-19657632	rs2965183	6.314e-12	0.0445	1	rs2965183	Michailidou						1		LPAR2
MAU2	Mau2	MAU2 sister chromatid cohesion factor	gene with protein product		MAU2	ENSG00000129933	19p13.11	19	19431490	19469563	143	19	19354937	19657632	19:19354937-19657632	rs2965183	6.314e-12	0.0445	1	rs2965183	Michailidou						1		MAU2
MEF2B	Mef2b	myocyte enhancer factor 2B	gene with protein product		MEF2B	ENSG00000213999	19p13.11	19	19256377	19303400	143	19	19354937	19657632	19:19354937-19657632	rs2965183	6.314e-12	0.0445	1	rs2965183	Michailidou						1		MEF2B
MIR640	No ortholog	microRNA 640	RNA, micro		MIR640	ENSG00000207821	19p13.11	19	19545872	19545967	143	19	19354937	19657632	19:19354937-19657632	rs2965183	6.314e-12	0.0445	1	rs2965183	Michailidou						1		MIR640
NCAN	Ncan	neurocan	gene with protein product		NCAN	ENSG00000130287	19p12	19	19322782	19363042	143	19	19354937	19657632	19:19354937-19657632	rs2965183	6.314e-12	0.0445	1	rs2965183	Michailidou						1		NCAN
NDUFA13	Ndufa13	NADH:ubiquinone oxidoreductase subunit A13	gene with protein product		NDUFA13	ENSG00000186010	19p13.11	19	19626545	19644285	143	19	19354937	19657632	19:19354937-19657632	rs2965183	6.314e-12	0.0445	1	rs2965183	Michailidou						1		NDUFA13
RFXANK	Rfxank	regulatory factor X associated ankyrin containing protein	gene with protein product		RFXANK	ENSG00000064490	19p13.11	19	19303008	19312678	143	19	19354937	19657632	19:19354937-19657632	rs2965183	6.314e-12	0.0445	1	rs2965183	Michailidou						1		RFXANK
SLC25A42	Slc25a42	solute carrier family 25 member 42	gene with protein product		SLC25A42	ENSG00000181035	19p13.11	19	19174808	19223697	143	19	19354937	19657632	19:19354937-19657632	rs2965183	6.314e-12	0.0445	1	rs2965183	Michailidou						1		SLC25A42
SUGP1	Sugp1	SURP and G-patch domain containing 1	gene with protein product		SUGP1	ENSG00000105705	19p13.11	19	19386827	19431653	143	19	19354937	19657632	19:19354937-19657632	rs2965183	6.314e-12	0.0445	1	rs2965183	Michailidou						1		SUGP1
TM6SF2	Tm6sf2	transmembrane 6 superfamily member 2	gene with protein product		TM6SF2	ENSG00000213996	19p13.11	19	19375173	19384200	143	19	19354937	19657632	19:19354937-19657632	rs2965183	6.314e-12	0.0445	1	rs2965183	Michailidou						1		TM6SF2
TSSK6	Tssk6	testis specific serine kinase 6	gene with protein product		TSSK6	ENSG00000178093	19p13.11	19	19623227	19626838	143	19	19354937	19657632	19:19354937-19657632	rs2965183	6.314e-12	0.0445	1	rs2965183	Michailidou						1		TSSK6
YJEFN3	No ortholog	YjeF N-terminal domain containing 3	gene with protein product		YJEFN3	ENSG00000250067	19p13.11	19	19627036	19648390	143	19	19354937	19657632	19:19354937-19657632	rs2965183	6.314e-12	0.0445	1	rs2965183	Michailidou						1		YJEFN3
ZNF101	Zfp866	zinc finger protein 101	gene with protein product		ZNF101	ENSG00000181896	19p13.11	19	19779605	19794318	143	19	19354937	19657632	19:19354937-19657632	rs2965183	6.314e-12	0.0445	1	rs2965183	Michailidou						1		ZNF101
KCNN4	Kcnn4	potassium calcium-activated channel subfamily N member 4	gene with protein product		KCNN4	ENSG00000104783	19q13.31	19	44270685	44285409	144	19	44281094	44432840	19:44281094-44432840	rs1685191	3.874e-20	-0.0586	2	rs1685191;rs72062467	Michailidou						1		KCNN4
AC084219.4	No ortholog	#N/A	#N/A	#N/A	LOC100379224	#N/A	#N/A	19	44609616	44617298	144	19	44281094	44432840	19:44281094-44432840	rs1685191	3.874e-20	-0.0586	2	rs1685191;rs72062467	Michailidou						1		LOC100379224
RP11-15A1.3	No ortholog	#N/A	#N/A	#N/A	LOC100505715	#N/A	#N/A	19	44395956	44405957	144	19	44281094	44432840	19:44281094-44432840	rs1685191	3.874e-20	-0.0586	2	rs1685191;rs72062467	Michailidou						1		LOC100505715
RP11-15A1.7	No ortholog	#N/A	#N/A	#N/A	LOC101928063	#N/A	#N/A	19	44501048	44506988	144	19	44281094	44432840	19:44281094-44432840	rs1685191	3.874e-20	-0.0586	2	rs1685191;rs72062467	Michailidou						1		LOC101928063
LYPD5	Lypd5	LY6/PLAUR domain containing 5	gene with protein product		LYPD5	ENSG00000159871	19q13.31	19	44300081	44331358	144	19	44281094	44432840	19:44281094-44432840	rs1685191	3.874e-20	-0.0586	2	rs1685191;rs72062467	Michailidou						1		LYPD5
PLAUR	Plaur	plasminogen activator, urokinase receptor	gene with protein product		PLAUR	ENSG00000011422	19q13	19	44150247	44174699	144	19	44281094	44432840	19:44281094-44432840	rs1685191	3.874e-20	-0.0586	2	rs1685191;rs72062467	Michailidou						1		PLAUR
SMG9	Smg9	SMG9 nonsense mediated mRNA decay factor	gene with protein product		SMG9	ENSG00000105771	19q13.31	19	44235301	44259142	144	19	44281094	44432840	19:44281094-44432840	rs1685191	3.874e-20	-0.0586	2	rs1685191;rs72062467	Michailidou						1		SMG9
ZNF155	No ortholog	zinc finger protein 155	gene with protein product		ZNF155	ENSG00000204920	19q13.31	19	44472014	44502477	144	19	44281094	44432840	19:44281094-44432840	rs1685191	3.874e-20	-0.0586	2	rs1685191;rs72062467	Michailidou						1		ZNF155
ZNF221	No ortholog	zinc finger protein 221	gene with protein product		ZNF221	ENSG00000159905	19q13.31	19	44455375	44471861	144	19	44281094	44432840	19:44281094-44432840	rs1685191	3.874e-20	-0.0586	2	rs1685191;rs72062467	Michailidou						1		ZNF221
ZNF223	No ortholog	zinc finger protein 223	gene with protein product		ZNF223	ENSG00000178386	19q13.31	19	44529506	44591471	144	19	44281094	44432840	19:44281094-44432840	rs1685191	3.874e-20	-0.0586	2	rs1685191;rs72062467	Michailidou						1		ZNF223
ZNF224	No ortholog	zinc finger protein 224	gene with protein product		ZNF224	ENSG00000267680	19q13.31	19	44598492	44612479	144	19	44281094	44432840	19:44281094-44432840	rs1685191	3.874e-20	-0.0586	2	rs1685191;rs72062467	Michailidou						1		ZNF224
ZNF230	No ortholog	zinc finger protein 230	gene with protein product		ZNF230	ENSG00000159882	19q13.31	19	44507100	44518078	144	19	44281094	44432840	19:44281094-44432840	rs1685191	3.874e-20	-0.0586	2	rs1685191;rs72062467	Michailidou						1		ZNF230
ZNF234	No ortholog	zinc finger protein 234	gene with protein product		ZNF234	ENSG00000263002	19q13.31	19	44645710	44663156	144	19	44281094	44432840	19:44281094-44432840	rs1685191	3.874e-20	-0.0586	2	rs1685191;rs72062467	Michailidou						1		ZNF234
ZNF283	No ortholog	zinc finger protein 283	gene with protein product		ZNF283	ENSG00000167637	19q13.31	19	44331444	44353307	144	19	44281094	44432840	19:44281094-44432840	rs1685191	3.874e-20	-0.0586	2	rs1685191;rs72062467	Michailidou						1		ZNF283
ZNF284	No ortholog	zinc finger protein 284	gene with protein product		ZNF284	ENSG00000186026	19q13.31	19	44576297	44593766	144	19	44281094	44432840	19:44281094-44432840	rs1685191	3.874e-20	-0.0586	2	rs1685191;rs72062467	Michailidou						1		ZNF284
ZNF404	No ortholog	zinc finger protein 404	gene with protein product		ZNF404	ENSG00000176222	19q13.31	19	44376515	44405537	144	19	44281094	44432840	19:44281094-44432840	rs1685191	3.874e-20	-0.0586	2	rs1685191;rs72062467	Michailidou						1		ZNF404
ZNF45	Zfp94	zinc finger protein 45	gene with protein product		ZNF45	ENSG00000124459	19q13.31	19	44416781	44439430	144	19	44281094	44432840	19:44281094-44432840	rs1685191	3.874e-20	-0.0586	2	rs1685191;rs72062467	Michailidou						1		ZNF45
AC074212.6	No ortholog	DM1 locus antisense RNA	RNA, long non-coding		DM1-AS	ENSG00000267395	19q13.32	19	46271054	46275762	145	19	46179043	46202172	19:46179043-46202172	rs555162510	3.521e-09	0.0477	1	rs555162510	Michailidou						1		DM1-AS
DMPK	Dmpk	DM1 protein kinase	gene with protein product		DMPK	ENSG00000104936	19q13.32	19	46272975	46285810	145	19	46179043	46202172	19:46179043-46202172	rs555162510	3.521e-09	0.0477	1	rs555162510	Michailidou						1		DMPK
DMWD	Dmwd	DM1 locus, WD repeat containing	gene with protein product		DMWD	ENSG00000185800	19q13.32	19	46286205	46296060	145	19	46179043	46202172	19:46179043-46202172	rs555162510	3.521e-09	0.0477	1	rs555162510	Michailidou						1		DMWD
FBXO46	Fbxo46	F-box protein 46	gene with protein product		FBXO46	ENSG00000177051	19q13.32	19	46213887	46234162	145	19	46179043	46202172	19:46179043-46202172	rs555162510	3.521e-09	0.0477	1	rs555162510	Michailidou						1		FBXO46
GIPR	Gipr	gastric inhibitory polypeptide receptor	gene with protein product		GIPR	ENSG00000010310	19q13.32	19	46171502	46186982	145	19	46179043	46202172	19:46179043-46202172	rs555162510	3.521e-09	0.0477	1	rs555162510	Michailidou						1		GIPR
MIR642A	No ortholog	microRNA 642a	RNA, micro		MIR642A	ENSG00000207773	19q13.32	19	46178186	46178282	145	19	46179043	46202172	19:46179043-46202172	rs555162510	3.521e-09	0.0477	1	rs555162510	Michailidou						1		MIR642A
QPCTL	Qpctl	glutaminyl-peptide cyclotransferase like	gene with protein product		QPCTL	ENSG00000011478	19q13.32	19	46195741	46207247	145	19	46179043	46202172	19:46179043-46202172	rs555162510	3.521e-09	0.0477	1	rs555162510	Michailidou						1		QPCTL
SNRPD2	Snrpd2	small nuclear ribonucleoprotein D2 polypeptide	gene with protein product		SNRPD2	ENSG00000125743	19q13.2-q13.3	19	46190712	46195827	145	19	46179043	46202172	19:46179043-46202172	rs555162510	3.521e-09	0.0477	1	rs555162510	Michailidou						1		SNRPD2
SYMPK	Sympk	symplekin	gene with protein product		SYMPK	ENSG00000125755	19q13.32	19	46318668	46366548	145	19	46179043	46202172	19:46179043-46202172	rs555162510	3.521e-09	0.0477	1	rs555162510	Michailidou						1		SYMPK
VASP	Vasp	vasodilator stimulated phosphoprotein	gene with protein product		VASP	ENSG00000125753	19q13.32	19	46009837	46030241	145	19	46179043	46202172	19:46179043-46202172	rs555162510	3.521e-09	0.0477	1	rs555162510	Michailidou						1		VASP
CRLS1	Crls1	cardiolipin synthase 1	gene with protein product		CRLS1	ENSG00000088766	20p12.3	20	5986736	6020699	146	20	5948227	5948227	20:5948227-5948227	rs16991615	1.917e-09	0.0758	1	rs16991615	Michailidou						1		CRLS1
MCM8	Mcm8	minichromosome maintenance 8 homologous recombination repair factor	gene with protein product		MCM8	ENSG00000125885	20p12.3	20	5931298	5975852	146	20	5948227	5948227	20:5948227-5948227	rs16991615	1.917e-09	0.0758	1	rs16991615	Michailidou						1		MCM8
COX6CP2	No ortholog	cytochrome c oxidase subunit 6C pseudogene 2	pseudogene		COX6CP2	ENSG00000231715	20q13.13	20	49096304	49096528	147	20	48939076	48983059	20:48939076-48983059	rs6122906	2.447e-10	0.0507	1	rs6122906	Michailidou						1		COX6CP2
RP11-290F20.1	No ortholog	long intergenic non-protein coding RNA 1270	RNA, long non-coding		LINC01270	ENSG00000203999	20q13.13	20	48909257	48931459	147	20	48939076	48983059	20:48939076-48983059	rs6122906	2.447e-10	0.0507	1	rs6122906	Michailidou						1		LINC01270
RP11-290F20.2	No ortholog	long intergenic non-protein coding RNA 1271	RNA, long non-coding		LINC01271	ENSG00000233077	20q13.13	20	48927248	48937879	147	20	48939076	48983059	20:48939076-48983059	rs6122906	2.447e-10	0.0507	1	rs6122906	Michailidou						1		LINC01271
NRIP1	Nrip1	nuclear receptor interacting protein 1	gene with protein product		NRIP1	ENSG00000180530	21q11.2-q21.1	21	16333556	16437321	148	21	16339172	16641226	21:16339172-16641226	rs2403907	1.868e-32	-0.0796	6	rs2822999;rs373541003;rs74314208;rs2403907;rs111942397;rs17275030	Michailidou		FG_C3_BREAST_EXALLC		FG_C3_BREAST_HERPLUS	FG_C3_BREAST_HER2_NEG	4		NRIP1
RBM11	Rbm11	RNA binding motif protein 11	gene with protein product		RBM11	ENSG00000185272	21q11.2	21	15588451	15600693	148	21	16339172	16641226	21:16339172-16641226	rs2403907	1.868e-32	-0.0796	6	rs2822999;rs373541003;rs74314208;rs2403907;rs111942397;rs17275030	Michailidou						1		RBM11
ASCC2	Ascc2	activating signal cointegrator 1 complex subunit 2	gene with protein product		ASCC2	ENSG00000100325	22q12.2	22	30184597	30234271	149	22	28186705	30905488	22:28186705-30905488	rs62235681	1.663e-37	0.4558	9	rs544753576;rs62235681;rs17879961;rs5997389;rs6005859;rs13054095;rs185729665;rs132319;rs140091	Michailidou						1		ASCC2
C22orf31	No ortholog	chromosome 22 open reading frame 31	gene with protein product		C22orf31	ENSG00000100249	22q12.1	22	29454660	29457832	149	22	28186705	30905488	22:28186705-30905488	rs62235681	1.663e-37	0.4558	9	rs544753576;rs62235681;rs17879961;rs5997389;rs6005859;rs13054095;rs185729665;rs132319;rs140091	Michailidou	UKBB_C50	FG_C3_BREAST_EXALLC	FG_C3_BREAST_HER_NEG	FG_C3_BREAST_HERPLUS	FG_C3_BREAST_HER2_NEG	6		C22orf31
CABP7	Cabp7	calcium binding protein 7	gene with protein product		CABP7	ENSG00000100314	22q12.2	22	30116073	30127828	149	22	28186705	30905488	22:28186705-30905488	rs62235681	1.663e-37	0.4558	9	rs544753576;rs62235681;rs17879961;rs5997389;rs6005859;rs13054095;rs185729665;rs132319;rs140091	Michailidou						1		CABP7
CCDC117	Ccdc117	coiled-coil domain containing 117	gene with protein product		CCDC117	ENSG00000159873	22q12.1	22	29168662	29185283	149	22	28186705	30905488	22:28186705-30905488	rs62235681	1.663e-37		10	rs67173913;rs6005864;rs5997389;rs66782414;rs9625558;rs370134470;22:29028756:T:TA;rs57871917;rs17879961;rs571088452	Michailidou	UKBB_C50					2		CCDC117
CHEK2	Chek2	checkpoint kinase 2	gene with protein product		CHEK2	ENSG00000183765	22q12.1	22	29083731	29138410	149	22	28186705	30905488	22:28186705-30905488	rs62235681	1.663e-37	0.4558	9	rs544753576;rs62235681;rs17879961;rs5997389;rs6005859;rs13054095;rs185729665;rs132319;rs140091	Michailidou	UKBB_C50	FG_C3_BREAST_EXALLC	FG_C3_BREAST_HER_NEG	FG_C3_BREAST_HERPLUS	FG_C3_BREAST_HER2_NEG	6		CHEK2
CNN2P1	No ortholog	calponin 2 pseudogene 1	pseudogene		CNN2P1	ENSG00000227201	22q12.2	22	30442265	30443182	149	22	28186705	30905488	22:28186705-30905488	rs62235681	1.663e-37	0.4558	9	rs544753576;rs62235681;rs17879961;rs5997389;rs6005859;rs13054095;rs185729665;rs132319;rs140091	Michailidou					FG_C3_BREAST_HER2_NEG	2		CNN2P1
EMID1	Emid1	EMI domain containing 1	gene with protein product		EMID1	ENSG00000186998	22q12.2	22	29601840	29655586	149	22	28186705	30905488	22:28186705-30905488	rs62235681	1.663e-37	0.4558	9	rs544753576;rs62235681;rs17879961;rs5997389;rs6005859;rs13054095;rs185729665;rs132319;rs140091	Michailidou		FG_C3_BREAST_EXALLC		FG_C3_BREAST_HERPLUS	FG_C3_BREAST_HER2_NEG	4		EMID1
GAS2L1	Gas2l1	growth arrest specific 2 like 1	gene with protein product		GAS2L1	ENSG00000185340	22q12.2	22	29702572	29708774	149	22	28186705	30905488	22:28186705-30905488	rs62235681	1.663e-37	0.4558	9	rs544753576;rs62235681;rs17879961;rs5997389;rs6005859;rs13054095;rs185729665;rs132319;rs140091	Michailidou		FG_C3_BREAST_EXALLC		FG_C3_BREAST_HERPLUS	FG_C3_BREAST_HER2_NEG	4		GAS2L1
HORMAD2	Hormad2	HORMA domain containing 2	gene with protein product		HORMAD2	ENSG00000176635	22q12.2	22	30476163	30573064	149	22	28186705	30905488	22:28186705-30905488	rs62235681	1.663e-37	0.4558	9	rs544753576;rs62235681;rs17879961;rs5997389;rs6005859;rs13054095;rs185729665;rs132319;rs140091	Michailidou		FG_C3_BREAST_EXALLC		FG_C3_BREAST_HERPLUS	FG_C3_BREAST_HER2_NEG	4		HORMAD2
HSCB	Hscb	HscB mitochondrial iron-sulfur cluster cochaperone	gene with protein product		HSCB	ENSG00000100209	22q12.1	22	29138019	29153503	149	22	28186705	30905488	22:28186705-30905488	rs62235681	1.663e-37	0.4558	9	rs544753576;rs62235681;rs17879961;rs5997389;rs6005859;rs13054095;rs185729665;rs132319;rs140091	Michailidou						1		HSCB
KREMEN1	Kremen1	kringle containing transmembrane protein 1	gene with protein product		KREMEN1	ENSG00000183762	22q12.1	22	29469066	29564321	149	22	28186705	30905488	22:28186705-30905488	rs62235681	1.663e-37	0.4558	9	rs544753576;rs62235681;rs17879961;rs5997389;rs6005859;rs13054095;rs185729665;rs132319;rs140091	Michailidou	UKBB_C50	FG_C3_BREAST_EXALLC	FG_C3_BREAST_HER_NEG	FG_C3_BREAST_HERPLUS	FG_C3_BREAST_HER2_NEG	6		KREMEN1
MIR3199-2	No ortholog	microRNA 3199-2	RNA, micro		MIR3199-2	ENSG00000283225	22q12.1	22	28316513	28316600	149	22	28186705	30905488	22:28186705-30905488	rs62235681	1.663e-37	0.4558	9	rs544753576;rs62235681;rs17879961;rs5997389;rs6005859;rs13054095;rs185729665;rs132319;rs140091	Michailidou	UKBB_C50	FG_C3_BREAST_EXALLC		FG_C3_BREAST_HERPLUS	FG_C3_BREAST_HER2_NEG	5		MIR3199-2
MN1	Mn1	MN1 proto-oncogene, transcriptional regulator	gene with protein product		MN1	ENSG00000169184	22q12.1	22	28144265	28197486	149	22	28186705	30905488	22:28186705-30905488	rs62235681	1.663e-37	0.4558	9	rs544753576;rs62235681;rs17879961;rs5997389;rs6005859;rs13054095;rs185729665;rs132319;rs140091	Michailidou		FG_C3_BREAST_EXALLC		FG_C3_BREAST_HERPLUS	FG_C3_BREAST_HER2_NEG	4		MN1
MTFP1	Mtfp1	mitochondrial fission process 1	gene with protein product		MTFP1	ENSG00000242114	22q12.2	22	30821518	30825045	149	22	28186705	30905488	22:28186705-30905488	rs62235681	1.663e-37	0.4558	9	rs544753576;rs62235681;rs17879961;rs5997389;rs6005859;rs13054095;rs185729665;rs132319;rs140091	Michailidou					FG_C3_BREAST_HER2_NEG	2		MTFP1
MTMR3	Mtmr3	myotubularin related protein 3	gene with protein product		MTMR3	ENSG00000100330	22q12.2	22	30279144	30426855	149	22	28186705	30905488	22:28186705-30905488	rs62235681	1.663e-37		6	rs185004002;rs188460188;rs140091;rs6005864;rs132319;rs1230666	Michailidou	UKBB_C50	FG_C3_BREAST_EXALLC	FG_C3_BREAST_HER_NEG	FG_C3_BREAST_HERPLUS	FG_C3_BREAST_HER2_NEG	6		MTMR3
NEFH	Nefh	neurofilament heavy chain	gene with protein product		NEFH	ENSG00000100285	22q12.2	22	29876219	29887379	149	22	28186705	30905488	22:28186705-30905488	rs62235681	1.663e-37	0.4558	9	rs544753576;rs62235681;rs17879961;rs5997389;rs6005859;rs13054095;rs185729665;rs132319;rs140091	Michailidou		FG_C3_BREAST_EXALLC		FG_C3_BREAST_HERPLUS	FG_C3_BREAST_HER2_NEG	4		NEFH
NIPSNAP1	Nipsnap1	nipsnap homolog 1	gene with protein product		NIPSNAP1	ENSG00000184117	22q12.2	22	29950797	29977326	149	22	28186705	30905488	22:28186705-30905488	rs62235681	1.663e-37	0.4558	9	rs544753576;rs62235681;rs17879961;rs5997389;rs6005859;rs13054095;rs185729665;rs132319;rs140091	Michailidou	UKBB_C50					2		NIPSNAP1
PITPNB	Pitpnb	phosphatidylinositol transfer protein beta	gene with protein product		PITPNB	ENSG00000180957	22q12.1	22	28247657	28316122	149	22	28186705	30905488	22:28186705-30905488	rs62235681	1.663e-37	0.4558	9	rs544753576;rs62235681;rs17879961;rs5997389;rs6005859;rs13054095;rs185729665;rs132319;rs140091	Michailidou	UKBB_C50	FG_C3_BREAST_EXALLC		FG_C3_BREAST_HERPLUS	FG_C3_BREAST_HER2_NEG	5		PITPNB
RASL10A	Rasl10a	RAS like family 10 member A	gene with protein product		RASL10A	ENSG00000100276	22q12.2	22	29708922	29715668	149	22	28186705	30905488	22:28186705-30905488	rs62235681	1.663e-37	0.4558	9	rs544753576;rs62235681;rs17879961;rs5997389;rs6005859;rs13054095;rs185729665;rs132319;rs140091	Michailidou						1		RASL10A
RFPL1S	No ortholog	RFPL1 antisense RNA 1	RNA, long non-coding		RFPL1S	ENSG00000225465	22q12.2	22	29832818	29874164	149	22	28186705	30905488	22:28186705-30905488	rs62235681	1.663e-37	0.4558	9	rs544753576;rs62235681;rs17879961;rs5997389;rs6005859;rs13054095;rs185729665;rs132319;rs140091	Michailidou						1		RFPL1S
RN7SL162P	No ortholog	RNA, 7SL, cytoplasmic 162, pseudogene	pseudogene		RN7SL162P	ENSG00000266503	22q12.1	22	29038969	29039258	149	22	28186705	30905488	22:28186705-30905488	rs62235681	1.663e-37	0.4558	9	rs544753576;rs62235681;rs17879961;rs5997389;rs6005859;rs13054095;rs185729665;rs132319;rs140091	Michailidou						1		RN7SL162P
RN7SL757P	No ortholog	RNA, 7SL, cytoplasmic 757, pseudogene	pseudogene		RN7SL757P	ENSG00000239249	22q12.1	22	28452143	28452441	149	22	28186705	30905488	22:28186705-30905488	rs62235681	1.663e-37	0.4558	9	rs544753576;rs62235681;rs17879961;rs5997389;rs6005859;rs13054095;rs185729665;rs132319;rs140091	Michailidou						1		RN7SL757P
RNU6-1219P	No ortholog	RNA, U6 small nuclear 1219, pseudogene	pseudogene		RNU6-1219P	ENSG00000251952	22q12.1	22	29587685	29587796	149	22	28186705	30905488	22:28186705-30905488	rs62235681	1.663e-37	0.4558	9	rs544753576;rs62235681;rs17879961;rs5997389;rs6005859;rs13054095;rs185729665;rs132319;rs140091	Michailidou						1		RNU6-1219P
RNU6-331P	No ortholog	RNA, U6 small nuclear 331, pseudogene	pseudogene		RNU6-331P	ENSG00000207455	22q12.2	22	30295576	30295682	149	22	28186705	30905488	22:28186705-30905488	rs62235681	1.663e-37	0.4558	9	rs544753576;rs62235681;rs17879961;rs5997389;rs6005859;rs13054095;rs185729665;rs132319;rs140091	Michailidou						1		RNU6-331P
RNU6-810P	No ortholog	RNA, U6 small nuclear 810, pseudogene	pseudogene		RNU6-810P	ENSG00000200871	22q12.1	22	29530002	29530108	149	22	28186705	30905488	22:28186705-30905488	rs62235681	1.663e-37	0.4558	9	rs544753576;rs62235681;rs17879961;rs5997389;rs6005859;rs13054095;rs185729665;rs132319;rs140091	Michailidou		FG_C3_BREAST_EXALLC		FG_C3_BREAST_HERPLUS	FG_C3_BREAST_HER2_NEG	4		RNU6-810P
SEC14L3	Sec14l3	SEC14 like lipid binding 3	gene with protein product		SEC14L3	ENSG00000100012	22q12.2	22	30843946	30868036	149	22	28186705	30905488	22:28186705-30905488	rs62235681	1.663e-37	0.4558	9	rs544753576;rs62235681;rs17879961;rs5997389;rs6005859;rs13054095;rs185729665;rs132319;rs140091	Michailidou					FG_C3_BREAST_HER2_NEG	2		SEC14L3
SEC14L4	Sec14l4	SEC14 like lipid binding 4	gene with protein product		SEC14L4	ENSG00000133488	22q12.2	22	30884900	30901698	149	22	28186705	30905488	22:28186705-30905488	rs62235681	1.663e-37	0.4558	9	rs544753576;rs62235681;rs17879961;rs5997389;rs6005859;rs13054095;rs185729665;rs132319;rs140091	Michailidou					FG_C3_BREAST_HER2_NEG	2		SEC14L4
SF3A1	Sf3a1	splicing factor 3a subunit 1	gene with protein product		SF3A1	ENSG00000099995	22q12.2	22	30727977	30752936	149	22	28186705	30905488	22:28186705-30905488	rs62235681	1.663e-37	0.4558	9	rs544753576;rs62235681;rs17879961;rs5997389;rs6005859;rs13054095;rs185729665;rs132319;rs140091	Michailidou					FG_C3_BREAST_HER2_NEG	2		SF3A1
TCN2	Tcn2	transcobalamin 2	gene with protein product		TCN2	ENSG00000185339	22q12.2	22	31002825	31023265	149	22	28186705	30905488	22:28186705-30905488	rs62235681	1.663e-37		3	rs188460188;rs1685191;rs8104447	Michailidou		FG_C3_BREAST_EXALLC		FG_C3_BREAST_HERPLUS	FG_C3_BREAST_HER2_NEG	4		TCN2
THOC5	Thoc5	THO complex 5	gene with protein product		THOC5	ENSG00000100296	22q12.2	22	29901868	29951205	149	22	28186705	30905488	22:28186705-30905488	rs62235681	1.663e-37	0.4558	9	rs544753576;rs62235681;rs17879961;rs5997389;rs6005859;rs13054095;rs185729665;rs132319;rs140091	Michailidou						1		THOC5
TTC28	Ttc28	tetratricopeptide repeat domain 28	gene with protein product		TTC28	ENSG00000100154	22q12.1	22	28374004	29075853	149	22	28186705	30905488	22:28186705-30905488	rs62235681	1.663e-37	0.4558	9	rs544753576;rs62235681;rs17879961;rs5997389;rs6005859;rs13054095;rs185729665;rs132319;rs140091	Michailidou	UKBB_C50	FG_C3_BREAST_EXALLC	FG_C3_BREAST_HER_NEG	FG_C3_BREAST_HERPLUS	FG_C3_BREAST_HER2_NEG	6		TTC28
TTC28-AS1	No ortholog	TTC28 antisense RNA 1	RNA, long non-coding		TTC28-AS1	ENSG00000235954	22q12.1	22	28315364	28404569	149	22	28186705	30905488	22:28186705-30905488	rs62235681	1.663e-37	0.4558	9	rs544753576;rs62235681;rs17879961;rs5997389;rs6005859;rs13054095;rs185729665;rs132319;rs140091	Michailidou	UKBB_C50	FG_C3_BREAST_EXALLC		FG_C3_BREAST_HERPLUS	FG_C3_BREAST_HER2_NEG	5		TTC28-AS1
XBP1	Xbp1	X-box binding protein 1	gene with protein product		XBP1	ENSG00000100219	22q12.1	22	29190543	29196585	149	22	28186705	30905488	22:28186705-30905488	rs62235681	1.663e-37	0.4558	9	rs544753576;rs62235681;rs17879961;rs5997389;rs6005859;rs13054095;rs185729665;rs132319;rs140091	Michailidou		FG_C3_BREAST_EXALLC	FG_C3_BREAST_HER_NEG	FG_C3_BREAST_HERPLUS	FG_C3_BREAST_HER2_NEG	5		XBP1
ZMAT5	Zmat5	zinc finger matrin-type 5	gene with protein product		ZMAT5	ENSG00000100319	22q12.2	22	30126945	30163000	149	22	28186705	30905488	22:28186705-30905488	rs62235681	1.663e-37	0.4558	9	rs544753576;rs62235681;rs17879961;rs5997389;rs6005859;rs13054095;rs185729665;rs132319;rs140091	Michailidou						1		ZMAT5
ZNRF3	Znrf3	zinc and ring finger 3	gene with protein product		ZNRF3	ENSG00000183579	22q12.1	22	29279580	29453475	149	22	28186705	30905488	22:28186705-30905488	rs62235681	1.663e-37	0.4558	9	rs544753576;rs62235681;rs17879961;rs5997389;rs6005859;rs13054095;rs185729665;rs132319;rs140091	Michailidou	UKBB_C50	FG_C3_BREAST_EXALLC	FG_C3_BREAST_HER_NEG	FG_C3_BREAST_HERPLUS	FG_C3_BREAST_HER2_NEG	6		ZNRF3
ZNRF3-IT1	No ortholog	ZNRF3 intronic transcript 1	RNA, long non-coding		ZNRF3-IT1	ENSG00000235786	22q12.1	22	29388709	29414608	149	22	28186705	30905488	22:28186705-30905488	rs62235681	1.663e-37	0.4558	9	rs544753576;rs62235681;rs17879961;rs5997389;rs6005859;rs13054095;rs185729665;rs132319;rs140091	Michailidou	UKBB_C50	FG_C3_BREAST_EXALLC	FG_C3_BREAST_HER_NEG	FG_C3_BREAST_HERPLUS	FG_C3_BREAST_HER2_NEG	6		ZNRF3-IT1
C22orf42	No ortholog	chromosome 22 open reading frame 42	gene with protein product		C22orf42	ENSG00000205856	22q12.3	22	32544993	32555309	150	22	28195386	32921084	22:28195386-32921084	rs555607708	6.21012e-42	0.84897	7	rs45589338;rs555607708;rs8135766;rs140936697;rs192556668;rs150939986;rs574003838			FG_C3_BREAST_EXALLC		FG_C3_BREAST_HERPLUS	FG_C3_BREAST_HER2_NEG	3		C22orf42
GATSL3	No ortholog	cytosolic arginine sensor for mTORC1 subunit 1	gene with protein product	CASTOR1	CASTOR1	ENSG00000239282	22q12.2	22	30681106	30685616	150	22	28195386	32921084	22:28195386-32921084	rs555607708	5.40754e-43	0.888206	8	rs45589338;rs555607708;rs8135766;rs140936697;rs192556668;rs140549169;rs150939986;rs574003838						FG_C3_BREAST_HER2_NEG	1		CASTOR1
DEPDC5	Depdc5	DEP domain containing 5, GATOR1 subcomplex subunit	gene with protein product		DEPDC5	ENSG00000100150	22q12.2-q12.3	22	32149944	32303012	150	22	28195386	32921084	22:28195386-32921084	rs555607708	6.21012e-42	0.84897	7	rs45589338;rs555607708;rs8135766;rs140936697;rs192556668;rs150939986;rs574003838			FG_C3_BREAST_EXALLC		FG_C3_BREAST_HERPLUS	FG_C3_BREAST_HER2_NEG	3		DEPDC5
DRG1	Drg1	developmentally regulated GTP binding protein 1	gene with protein product		DRG1	ENSG00000185721	22q12.2	22	31795509	31924726	150	22	28195386	32921084	22:28195386-32921084	rs555607708	6.21012e-42	0.84897	7	rs45589338;rs555607708;rs8135766;rs140936697;rs192556668;rs150939986;rs574003838			FG_C3_BREAST_EXALLC		FG_C3_BREAST_HERPLUS	FG_C3_BREAST_HER2_NEG	3		DRG1
DUSP18	Dusp18	dual specificity phosphatase 18	gene with protein product		DUSP18	ENSG00000167065	22q12.2	22	31048038	31063877	150	22	28195386	32921084	22:28195386-32921084	rs555607708	6.21012e-42	0.84897	7	rs45589338;rs555607708;rs8135766;rs140936697;rs192556668;rs150939986;rs574003838			FG_C3_BREAST_EXALLC		FG_C3_BREAST_HERPLUS	FG_C3_BREAST_HER2_NEG	3		DUSP18
EIF4ENIF1	Eif4enif1	eukaryotic translation initiation factor 4E nuclear import factor 1	gene with protein product		EIF4ENIF1	ENSG00000184708	22q12.2	22	31832963	31892094	150	22	28195386	32921084	22:28195386-32921084	rs555607708	6.21012e-42	0.84897	7	rs45589338;rs555607708;rs8135766;rs140936697;rs192556668;rs150939986;rs574003838			FG_C3_BREAST_EXALLC		FG_C3_BREAST_HERPLUS	FG_C3_BREAST_HER2_NEG	3		EIF4ENIF1
EIF4HP2	No ortholog	eukaryotic translation initiation factor 4H pseudogene 2	pseudogene		EIF4HP2	ENSG00000237977	22q12.2	22	31298206	31298768	150	22	28195386	32921084	22:28195386-32921084	rs555607708	6.21012e-42	0.84897	7	rs45589338;rs555607708;rs8135766;rs140936697;rs192556668;rs150939986;rs574003838			FG_C3_BREAST_EXALLC		FG_C3_BREAST_HERPLUS	FG_C3_BREAST_HER2_NEG	3		EIF4HP2
INPP5J	Inpp5j	inositol polyphosphate-5-phosphatase J	gene with protein product		INPP5J	ENSG00000185133	22q12.2	22	31518717	31530682	150	22	28195386	32921084	22:28195386-32921084	rs555607708	6.21012e-42	0.84897	7	rs45589338;rs555607708;rs8135766;rs140936697;rs192556668;rs150939986;rs574003838			FG_C3_BREAST_EXALLC		FG_C3_BREAST_HERPLUS	FG_C3_BREAST_HER2_NEG	3		INPP5J
RP4-539M6.14	No ortholog	#N/A	#N/A	#N/A	LOC107985579	#N/A	#N/A	22	30879341	30888791	150	22	28195386	32921084	22:28195386-32921084	rs555607708	5.40754e-43	0.888206	8	rs45589338;rs555607708;rs8135766;rs140936697;rs192556668;rs140549169;rs150939986;rs574003838						FG_C3_BREAST_HER2_NEG	1		LOC107985579
MIR3200	No ortholog	microRNA 3200	RNA, micro		MIR3200	ENSG00000264661	22q12.2	22	31127544	31127628	150	22	28195386	32921084	22:28195386-32921084	rs555607708	6.21012e-42	0.84897	7	rs45589338;rs555607708;rs8135766;rs140936697;rs192556668;rs150939986;rs574003838			FG_C3_BREAST_EXALLC		FG_C3_BREAST_HERPLUS	FG_C3_BREAST_HER2_NEG	3		MIR3200
MORC2	Morc2a	MORC family CW-type zinc finger 2	gene with protein product		MORC2	ENSG00000133422	22q12.2	22	31321117	31364284	150	22	28195386	32921084	22:28195386-32921084	rs555607708	6.21012e-42	0.84897	7	rs45589338;rs555607708;rs8135766;rs140936697;rs192556668;rs150939986;rs574003838			FG_C3_BREAST_EXALLC		FG_C3_BREAST_HERPLUS	FG_C3_BREAST_HER2_NEG	3		MORC2
MORC2-AS1	No ortholog	MORC2 antisense RNA 1	RNA, long non-coding		MORC2-AS1	ENSG00000235989	22q12.2	22	31318295	31328436	150	22	28195386	32921084	22:28195386-32921084	rs555607708	6.21012e-42	0.84897	7	rs45589338;rs555607708;rs8135766;rs140936697;rs192556668;rs150939986;rs574003838			FG_C3_BREAST_EXALLC		FG_C3_BREAST_HERPLUS	FG_C3_BREAST_HER2_NEG	3		MORC2-AS1
NF2	Nf2	neurofibromin 2	gene with protein product		NF2	ENSG00000186575	22q12.2	22	29999545	30094587	150	22	28195386	32921084	22:28195386-32921084	rs555607708	6.21012e-42	0.84897	7	rs45589338;rs555607708;rs8135766;rs140936697;rs192556668;rs150939986;rs574003838			FG_C3_BREAST_EXALLC	FG_C3_BREAST_HER_NEG	FG_C3_BREAST_HERPLUS	FG_C3_BREAST_HER2_NEG	4		NF2
OSBP2	Osbp2	oxysterol binding protein 2	gene with protein product		OSBP2	ENSG00000184792	22q12.2	22	31089769	31303811	150	22	28195386	32921084	22:28195386-32921084	rs555607708	6.21012e-42	0.84897	7	rs45589338;rs555607708;rs8135766;rs140936697;rs192556668;rs150939986;rs574003838			FG_C3_BREAST_EXALLC		FG_C3_BREAST_HERPLUS	FG_C3_BREAST_HER2_NEG	3		OSBP2
OSM	Osm	oncostatin M	gene with protein product		OSM	ENSG00000099985	22q12.2	22	30658818	30662829	150	22	28195386	32921084	22:28195386-32921084	rs555607708	6.21012e-42	0.84897	7	rs45589338;rs555607708;rs8135766;rs140936697;rs192556668;rs150939986;rs574003838			FG_C3_BREAST_EXALLC		FG_C3_BREAST_HERPLUS	FG_C3_BREAST_HER2_NEG	3		OSM
PIK3IP1	Pik3ip1	phosphoinositide-3-kinase interacting protein 1	gene with protein product		PIK3IP1	ENSG00000100100	22q12.2	22	31677579	31688520	150	22	28195386	32921084	22:28195386-32921084	rs555607708	6.21012e-42	0.84897	7	rs45589338;rs555607708;rs8135766;rs140936697;rs192556668;rs150939986;rs574003838			FG_C3_BREAST_EXALLC		FG_C3_BREAST_HERPLUS	FG_C3_BREAST_HER2_NEG	3		PIK3IP1
PISD	Pisd	phosphatidylserine decarboxylase	gene with protein product		PISD	ENSG00000241878	22q12.2	22	32014477	32058418	150	22	28195386	32921084	22:28195386-32921084	rs555607708	6.21012e-42	0.84897	7	rs45589338;rs555607708;rs8135766;rs140936697;rs192556668;rs150939986;rs574003838			FG_C3_BREAST_EXALLC		FG_C3_BREAST_HERPLUS	FG_C3_BREAST_HER2_NEG	3		PISD
PLA2G3	Pla2g3	phospholipase A2 group III	gene with protein product		PLA2G3	ENSG00000100078	22q12.2	22	31530795	31536593	150	22	28195386	32921084	22:28195386-32921084	rs555607708	6.21012e-42	0.84897	7	rs45589338;rs555607708;rs8135766;rs140936697;rs192556668;rs150939986;rs574003838			FG_C3_BREAST_EXALLC		FG_C3_BREAST_HERPLUS	FG_C3_BREAST_HER2_NEG	3		PLA2G3
RN7SL305P	No ortholog	RNA, 7SL, cytoplasmic 305, pseudogene	pseudogene		RN7SL305P	ENSG00000240647	22q12.3	22	32377132	32377414	150	22	28195386	32921084	22:28195386-32921084	rs555607708	6.21012e-42	0.84897	7	rs45589338;rs555607708;rs8135766;rs140936697;rs192556668;rs150939986;rs574003838			FG_C3_BREAST_EXALLC			FG_C3_BREAST_HER2_NEG	2		RN7SL305P
RN7SL633P	No ortholog	RNA, 7SL, cytoplasmic 633, pseudogene	pseudogene		RN7SL633P	ENSG00000240186	22q12.2	22	31455975	31456269	150	22	28195386	32921084	22:28195386-32921084	rs555607708	6.21012e-42	0.84897	7	rs45589338;rs555607708;rs8135766;rs140936697;rs192556668;rs150939986;rs574003838			FG_C3_BREAST_EXALLC		FG_C3_BREAST_HERPLUS	FG_C3_BREAST_HER2_NEG	3		RN7SL633P
RNF185	Rnf185	ring finger protein 185	gene with protein product		RNF185	ENSG00000138942	22q12.2	22	31556168	31603005	150	22	28195386	32921084	22:28195386-32921084	rs555607708	6.21012e-42	0.84897	7	rs45589338;rs555607708;rs8135766;rs140936697;rs192556668;rs150939986;rs574003838			FG_C3_BREAST_EXALLC		FG_C3_BREAST_HERPLUS	FG_C3_BREAST_HER2_NEG	3		RNF185
RNF185-AS1	No ortholog	RNF185 antisense RNA 1	RNA, long non-coding		RNF185-AS1	ENSG00000254835	22q12.2	22	31601250	31601602	150	22	28195386	32921084	22:28195386-32921084	rs555607708	6.21012e-42	0.84897	7	rs45589338;rs555607708;rs8135766;rs140936697;rs192556668;rs150939986;rs574003838			FG_C3_BREAST_EXALLC		FG_C3_BREAST_HERPLUS	FG_C3_BREAST_HER2_NEG	3		RNF185-AS1
RNF215	Rnf215	ring finger protein 215	gene with protein product		RNF215	ENSG00000099999	22q12.2	22	30773835	30817760	150	22	28195386	32921084	22:28195386-32921084	rs555607708	6.21012e-42	0.84897	7	rs45589338;rs555607708;rs8135766;rs140936697;rs192556668;rs150939986;rs574003838			FG_C3_BREAST_EXALLC		FG_C3_BREAST_HERPLUS	FG_C3_BREAST_HER2_NEG	3		RNF215
RNU6-201P	No ortholog	RNA, U6 small nuclear 201, pseudogene	pseudogene		RNU6-201P	ENSG00000252909	22q12.3	22	32233224	32233284	150	22	28195386	32921084	22:28195386-32921084	rs555607708	6.21012e-42	0.84897	7	rs45589338;rs555607708;rs8135766;rs140936697;rs192556668;rs150939986;rs574003838			FG_C3_BREAST_EXALLC				1		RNU6-201P
RNU6-28P	No ortholog	RNA, U6 small nuclear 28, pseudogene	pseudogene		RNU6-28P	ENSG00000199248	22q12.2	22	31875369	31875475	150	22	28195386	32921084	22:28195386-32921084	rs555607708	6.21012e-42	0.84897	7	rs45589338;rs555607708;rs8135766;rs140936697;rs192556668;rs150939986;rs574003838			FG_C3_BREAST_EXALLC		FG_C3_BREAST_HERPLUS	FG_C3_BREAST_HER2_NEG	3		RNU6-28P
RNU6-338P	Gm22491	RNA, U6 small nuclear 338, pseudogene	pseudogene		RNU6-338P	ENSG00000206615	22q12.2	22	31784719	31784823	150	22	28195386	32921084	22:28195386-32921084	rs555607708	6.21012e-42	0.84897	7	rs45589338;rs555607708;rs8135766;rs140936697;rs192556668;rs150939986;rs574003838			FG_C3_BREAST_EXALLC		FG_C3_BREAST_HERPLUS	FG_C3_BREAST_HER2_NEG	3		RNU6-338P
SEC14L2	Sec14l2	SEC14 like lipid binding 2	gene with protein product		SEC14L2	ENSG00000100003	22q12.2	22	30792846	30821305	150	22	28195386	32921084	22:28195386-32921084	rs555607708	6.21012e-42	0.84897	7	rs45589338;rs555607708;rs8135766;rs140936697;rs192556668;rs150939986;rs574003838			FG_C3_BREAST_EXALLC		FG_C3_BREAST_HERPLUS	FG_C3_BREAST_HER2_NEG	3		SEC14L2
SEC14L6	No ortholog	SEC14 like lipid binding 6	gene with protein product		SEC14L6	ENSG00000214491	22q12.2	22	30918786	30942669	150	22	28195386	32921084	22:28195386-32921084	rs555607708	5.40754e-43	0.888206	8	rs45589338;rs555607708;rs8135766;rs140936697;rs192556668;rs140549169;rs150939986;rs574003838						FG_C3_BREAST_HER2_NEG	1		SEC14L6
SELM	Selenom	selenoprotein M	gene with protein product		SELENOM	ENSG00000198832	22q12.2	22	31500758	31516055	150	22	28195386	32921084	22:28195386-32921084	rs555607708	6.21012e-42	0.84897	7	rs45589338;rs555607708;rs8135766;rs140936697;rs192556668;rs150939986;rs574003838			FG_C3_BREAST_EXALLC		FG_C3_BREAST_HERPLUS	FG_C3_BREAST_HER2_NEG	3		SELENOM
SFI1	Sfi1	SFI1 centrin binding protein	gene with protein product		SFI1	ENSG00000198089	22q12.2	22	31884674	32014572	150	22	28195386	32921084	22:28195386-32921084	rs555607708	6.21012e-42	0.84897	7	rs45589338;rs555607708;rs8135766;rs140936697;rs192556668;rs150939986;rs574003838			FG_C3_BREAST_EXALLC		FG_C3_BREAST_HERPLUS	FG_C3_BREAST_HER2_NEG	3		SFI1
SIRPAP1	No ortholog	signal regulatory protein alpha pseudogene 1	pseudogene		SIRPAP1	ENSG00000225774	22q12.2	22	30938523	30940292	150	22	28195386	32921084	22:28195386-32921084	rs555607708	5.40754e-43	0.888206	8	rs45589338;rs555607708;rs8135766;rs140936697;rs192556668;rs140549169;rs150939986;rs574003838						FG_C3_BREAST_HER2_NEG	1		SIRPAP1
SMTN	Smtn	smoothelin	gene with protein product		SMTN	ENSG00000183963	22q12.2	22	31460091	31500743	150	22	28195386	32921084	22:28195386-32921084	rs555607708	6.21012e-42	0.84897	7	rs45589338;rs555607708;rs8135766;rs140936697;rs192556668;rs150939986;rs574003838					FG_C3_BREAST_HERPLUS	FG_C3_BREAST_HER2_NEG	2		SMTN
SYN3	Syn3	synapsin III	gene with protein product		SYN3	ENSG00000185666	22q12.3	22	32908539	33454358	150	22	28195386	32921084	22:28195386-32921084	rs555607708	6.21012e-42	0.84897	7	rs45589338;rs555607708;rs8135766;rs140936697;rs192556668;rs150939986;rs574003838			FG_C3_BREAST_EXALLC		FG_C3_BREAST_HERPLUS	FG_C3_BREAST_HER2_NEG	3		SYN3
ZNRF3-AS1	No ortholog	ZNRF3 antisense RNA 1	RNA, long non-coding		ZNRF3-AS1	ENSG00000177993	22q12.1	22	29420987	29427464	150	22	28195386	32921084	22:28195386-32921084	rs555607708	6.21012e-42	0.84897	7	rs45589338;rs555607708;rs8135766;rs140936697;rs192556668;rs150939986;rs574003838		UKBB_C50	FG_C3_BREAST_EXALLC	FG_C3_BREAST_HER_NEG	FG_C3_BREAST_HERPLUS	FG_C3_BREAST_HER2_NEG	5		ZNRF3-AS1
AP1B1	Ap1b1	adaptor related protein complex 1 subunit beta 1	gene with protein product		AP1B1	ENSG00000100280	22q12.2	22	29723669	29819168	151	22	28314612	30414055	22:28314612-30414055	rs62236881	1.474e-25	1.52685	2	rs62235635;rs62236881		UKBB_C50					1		AP1B1
ANKRD54	Ankrd54	ankyrin repeat domain 54	gene with protein product		ANKRD54	ENSG00000100124	22q13.1	22	38226862	38245334	152	22	38505347	38614129	22:38505347-38614129	rs4820318	1.03e-13	-0.0475	1	rs4820318	Michailidou						1		ANKRD54
BAIAP2L2	Baiap2l2	BAR/IMD domain containing adaptor protein 2 like 2	gene with protein product		BAIAP2L2	ENSG00000128298	22q13.1	22	38480896	38506677	152	22	38505347	38614129	22:38505347-38614129	rs4820318	1.03e-13	-0.0475	1	rs4820318	Michailidou						1		BAIAP2L2
CDC42EP1	Cdc42ep1	CDC42 effector protein 1	gene with protein product		CDC42EP1	ENSG00000128283	22q13.1	22	37956454	37965412	152	22	38505347	38614129	22:38505347-38614129	rs4820318	1.03e-13	-0.0475	1	rs4820318	Michailidou						1		CDC42EP1
CSNK1E	Csnk1e	casein kinase 1 epsilon	gene with protein product		CSNK1E	ENSG00000213923	22q13.1	22	38686697	38794527	152	22	38505347	38614129	22:38505347-38614129	rs4820318	1.03e-13	-0.0475	1	rs4820318	Michailidou						1		CSNK1E
GCAT	Gcat	glycine C-acetyltransferase	gene with protein product		GCAT	ENSG00000100116	22q13.1	22	38203912	38213183	152	22	38505347	38614129	22:38505347-38614129	rs4820318	1.03e-13	-0.0475	1	rs4820318	Michailidou						1		GCAT
GGA1	Gga1	golgi associated, gamma adaptin ear containing, ARF binding protein 1	gene with protein product		GGA1	ENSG00000100083	22q13.1	22	38004481	38029571	152	22	38505347	38614129	22:38505347-38614129	rs4820318	1.03e-13	-0.0475	1	rs4820318	Michailidou						1		GGA1
LGALS1	Lgals1	galectin 1	gene with protein product		LGALS1	ENSG00000100097	22q13.1	22	38071615	38075813	152	22	38505347	38614129	22:38505347-38614129	rs4820318	1.03e-13	-0.0475	1	rs4820318	Michailidou						1		LGALS1
LGALS2	Lgals2	galectin 2	gene with protein product		LGALS2	ENSG00000100079	22q13.1	22	37966255	37978623	152	22	38505347	38614129	22:38505347-38614129	rs4820318	1.03e-13	-0.0475	1	rs4820318	Michailidou						1		LGALS2
MAFF	Maff	MAF bZIP transcription factor F	gene with protein product		MAFF	ENSG00000185022	22q13.1	22	38597889	38612518	152	22	38505347	38614129	22:38505347-38614129	rs4820318	1.03e-13	-0.0475	1	rs4820318	Michailidou						1		MAFF
NOL12	Nol12	nucleolar protein 12	gene with protein product		NOL12	ENSG00000273899	22q13.1	22	38077680	38170137	152	22	38505347	38614129	22:38505347-38614129	rs4820318	1.03e-13	-0.0475	1	rs4820318	Michailidou						1		NOL12
PICK1	Pick1	protein interacting with PRKCA 1	gene with protein product		PICK1	ENSG00000100151	22q13.1	22	38452318	38471708	152	22	38505347	38614129	22:38505347-38614129	rs4820318	1.03e-13	-0.0475	1	rs4820318	Michailidou						1		PICK1
PLA2G6	Pla2g6	phospholipase A2 group VI	gene with protein product		PLA2G6	ENSG00000184381	22q13.1	22	38507502	38601697	152	22	38505347	38614129	22:38505347-38614129	rs4820318	1.03e-13	-0.0475	1	rs4820318	Michailidou						1		PLA2G6
RN7SL704P	No ortholog	RNA, 7SL, cytoplasmic 704, pseudogene	pseudogene		RN7SL704P	ENSG00000241693	22q13.1	22	38627726	38627999	152	22	38505347	38614129	22:38505347-38614129	rs4820318	1.03e-13	-0.0475	1	rs4820318	Michailidou						1		RN7SL704P
SH3BP1	Sh3bp1	SH3 domain binding protein 1	gene with protein product		SH3BP1	ENSG00000100092	22q13.1	22	38030661	38062939	152	22	38505347	38614129	22:38505347-38614129	rs4820318	1.03e-13	-0.0475	1	rs4820318	Michailidou						1		SH3BP1
SLC16A8	Slc16a8	solute carrier family 16 member 8	gene with protein product		SLC16A8	ENSG00000100156	22q13.1	22	38474141	38480100	152	22	38505347	38614129	22:38505347-38614129	rs4820318	1.03e-13	-0.0475	1	rs4820318	Michailidou						1		SLC16A8
TMEM184B	Tmem184b	transmembrane protein 184B	gene with protein product		TMEM184B	ENSG00000198792	22q13.1	22	38615298	38669040	152	22	38505347	38614129	22:38505347-38614129	rs4820318	1.03e-13	-0.0475	1	rs4820318	Michailidou						1		TMEM184B
TRIOBP	Triobp	TRIO and F-actin binding protein	gene with protein product		TRIOBP	ENSG00000100106	22q13.1	22	38093011	38172563	152	22	38505347	38614129	22:38505347-38614129	rs4820318	1.03e-13	-0.0475	1	rs4820318	Michailidou						1		TRIOBP
APOBEC3A	No ortholog	apolipoprotein B mRNA editing enzyme catalytic subunit 3A	gene with protein product		APOBEC3A	ENSG00000128383	22q13.1	22	39348746	39359188	153	22	39340637	39358037	22:39340637-39358037	rs12628403	5.671e-12	0.0849	1	rs12628403	Michailidou		FG_C3_BREAST_EXALLC				2		APOBEC3A
APOBEC3B	No ortholog	apolipoprotein B mRNA editing enzyme catalytic subunit 3B	gene with protein product		APOBEC3B	ENSG00000179750	22q13.1	22	39378352	39388809	153	22	39340637	39358037	22:39340637-39358037	rs12628403	5.671e-12	0.0849	1	rs12628403	Michailidou		FG_C3_BREAST_EXALLC				2		APOBEC3B
APOBEC3B-AS1	No ortholog	APOBEC3B antisense RNA 1	RNA, long non-coding		APOBEC3B-AS1	ENSG00000249310	22q13.1	22	39387564	39394214	153	22	39340637	39358037	22:39340637-39358037	rs12628403	5.671e-12	0.0849	1	rs12628403	Michailidou		FG_C3_BREAST_EXALLC				2		APOBEC3B-AS1
APOBEC3C	No ortholog	apolipoprotein B mRNA editing enzyme catalytic subunit 3C	gene with protein product		APOBEC3C	ENSG00000244509	22q13.1	22	39410088	39416357	153	22	39340637	39358037	22:39340637-39358037	rs12628403	5.671e-12	0.0849	5	rs2413505;rs3827355;rs4820318;rs5750715;rs12628403	Michailidou		FG_C3_BREAST_EXALLC				2		APOBEC3C
APOBEC3D	No ortholog	apolipoprotein B mRNA editing enzyme catalytic subunit 3D	gene with protein product		APOBEC3D	ENSG00000243811	22q13.1	22	39410368	39429281	153	22	39340637	39358037	22:39340637-39358037	rs12628403	5.671e-12	0.0849	1	rs12628403	Michailidou		FG_C3_BREAST_EXALLC				2		APOBEC3D
APOBEC3F	No ortholog	apolipoprotein B mRNA editing enzyme catalytic subunit 3F	gene with protein product		APOBEC3F	ENSG00000128394	22q13.1	22	39436609	39449915	153	22	39340637	39358037	22:39340637-39358037	rs12628403	5.671e-12	0.0849	1	rs12628403	Michailidou		FG_C3_BREAST_EXALLC				2		APOBEC3F
APOBEC3G	No ortholog	apolipoprotein B mRNA editing enzyme catalytic subunit 3G	gene with protein product		APOBEC3G	ENSG00000239713	22q13.1	22	39436924	39483748	153	22	39340637	39358037	22:39340637-39358037	rs12628403	5.671e-12	0.0849	1	rs12628403	Michailidou						1		APOBEC3G
APOBEC3H	Apobec3	apolipoprotein B mRNA editing enzyme catalytic subunit 3H	gene with protein product		APOBEC3H	ENSG00000100298	22q13.1	22	39493229	39500072	153	22	39340637	39358037	22:39340637-39358037	rs12628403	5.671e-12	0.0849	1	rs12628403	Michailidou		FG_C3_BREAST_EXALLC				2		APOBEC3H
CBX6	Cbx6	chromobox 6	gene with protein product		CBX6	ENSG00000183741	22q13.1	22	39257455	39268319	153	22	39340637	39358037	22:39340637-39358037	rs12628403	5.671e-12	0.0849	1	rs12628403	Michailidou		FG_C3_BREAST_EXALLC				2		CBX6
CBX7	Cbx7	chromobox 7	gene with protein product		CBX7	ENSG00000100307	22q13.1	22	39516172	39548679	153	22	39340637	39358037	22:39340637-39358037	rs12628403	5.671e-12	0.0849	1	rs12628403	Michailidou						1		CBX7
COX5BP7	No ortholog	cytochrome c oxidase subunit 5B pseudogene 7	pseudogene		COX5BP7	ENSG00000226024	22q13.1	22	39516298	39516571	153	22	39340637	39358037	22:39340637-39358037	rs12628403	5.671e-12	0.0849	1	rs12628403	Michailidou						1		COX5BP7
ADSL	Adsl	adenylosuccinate lyase	gene with protein product		ADSL	ENSG00000239900	22q13.1	22	40742507	40786467	154	22	40064007	42287203	22:40064007-42287203	rs66987842	2.555e-35	0.1233	7	rs575726158;rs201257134;rs66987842;rs35542557;rs577125107;rs76465636;rs73161324	Michailidou	UKBB_C50					2		ADSL
CACNA1I	Cacna1i	calcium voltage-gated channel subunit alpha1 I	gene with protein product		CACNA1I	ENSG00000100346	22q13.1	22	39966758	40085742	154	22	40064007	42287203	22:40064007-42287203	rs66987842	2.555e-35	0.1233	7	rs575726158;rs201257134;rs66987842;rs35542557;rs577125107;rs76465636;rs73161324	Michailidou						1		CACNA1I
CCDC134	Ccdc134	coiled-coil domain containing 134	gene with protein product		CCDC134	ENSG00000100147	22q13.2	22	42196683	42222303	154	22	40064007	42287203	22:40064007-42287203	rs66987842	2.555e-35	0.1233	7	rs575726158;rs201257134;rs66987842;rs35542557;rs577125107;rs76465636;rs73161324	Michailidou						1		CCDC134
CENPM	Cenpm	centromere protein M	gene with protein product		CENPM	ENSG00000100162	22q13.2	22	42334725	42343168	154	22	40064007	42287203	22:40064007-42287203	rs66987842	2.555e-35	0.1233	7	rs575726158;rs201257134;rs66987842;rs35542557;rs577125107;rs76465636;rs73161324	Michailidou						1		CENPM
CHADL	Chadl	chondroadherin like	gene with protein product		CHADL	ENSG00000100399	22q13.2	22	41625517	41636938	154	22	40064007	42287203	22:40064007-42287203	rs66987842	2.555e-35	0.1233	7	rs575726158;rs201257134;rs66987842;rs35542557;rs577125107;rs76465636;rs73161324	Michailidou	UKBB_C50					2		CHADL
COX6B1P3	No ortholog	cytochrome c oxidase subunit 6B1 pseudogene 3	pseudogene		COX6B1P3	ENSG00000172912	22q13.1	22	40965290	40965899	154	22	40064007	42287203	22:40064007-42287203	rs66987842	2.555e-35	0.1233	7	rs575726158;rs201257134;rs66987842;rs35542557;rs577125107;rs76465636;rs73161324	Michailidou	UKBB_C50					2		COX6B1P3
CYP2D6	Cyp2d22	cytochrome P450 family 2 subfamily D member 6	gene with protein product		CYP2D6	ENSG00000100197	22q13.2	22	42522501	42526908	154	22	40064007	42287203	22:40064007-42287203	rs66987842	2.555e-35	0.1233	7	rs575726158;rs201257134;rs66987842;rs35542557;rs577125107;rs76465636;rs73161324	Michailidou						1		CYP2D6
CYP2D7P	No ortholog	cytochrome P450 family 2 subfamily D member 7 (gene/pseudogene)	gene with protein product	CYP2D7	CYP2D7	ENSG00000205702	22q13.2	22	42536214	42540576	154	22	40064007	42287203	22:40064007-42287203	rs66987842	2.555e-35	0.1233	7	rs575726158;rs201257134;rs66987842;rs35542557;rs577125107;rs76465636;rs73161324	Michailidou						1		CYP2D7
CYP2D8P	No ortholog	ccytochrome P450 family 2 subfamily D member 8, pseudogene	pseudogene		CYP2D8P	ENSG00000226450	22q13.2	22	42545877	42551007	154	22	40064007	42287203	22:40064007-42287203	rs66987842	2.555e-35	0.1233	7	rs575726158;rs201257134;rs66987842;rs35542557;rs577125107;rs76465636;rs73161324	Michailidou						1		CYP2D8P
DESI1	Desi1	desumoylating isopeptidase 1	gene with protein product		DESI1	ENSG00000100418	22q13.2	22	41994032	42017100	154	22	40064007	42287203	22:40064007-42287203	rs66987842	2.555e-35	0.1233	7	rs575726158;rs201257134;rs66987842;rs35542557;rs577125107;rs76465636;rs73161324	Michailidou						1		DESI1
DNAJB7	Dnajb7	DnaJ heat shock protein family (Hsp40) member B7	gene with protein product		DNAJB7	ENSG00000172404	22q13.2	22	41255553	41258130	154	22	40064007	42287203	22:40064007-42287203	rs66987842	2.555e-35	0.1233	7	rs575726158;rs201257134;rs66987842;rs35542557;rs577125107;rs76465636;rs73161324	Michailidou	UKBB_C50					2		DNAJB7
GAPDHP37	No ortholog	glyceraldehyde 3 phosphate dehydrogenase pseudogene 37	pseudogene		GAPDHP37	ENSG00000231907	22q13.2	22	41069488	41070455	154	22	40064007	42287203	22:40064007-42287203	rs66987842	2.555e-35	0.1233	7	rs575726158;rs201257134;rs66987842;rs35542557;rs577125107;rs76465636;rs73161324	Michailidou	UKBB_C50					2		GAPDHP37
L3MBTL2	L3mbtl2	L3MBTL histone methyl-lysine binding protein 2	gene with protein product		L3MBTL2	ENSG00000100395	22q13.2	22	41601209	41627275	154	22	40064007	42287203	22:40064007-42287203	rs66987842	2.555e-35	0.1233	7	rs575726158;rs201257134;rs66987842;rs35542557;rs577125107;rs76465636;rs73161324	Michailidou	UKBB_C50					2		L3MBTL2
RP4-756G23.5	No ortholog	#N/A	#N/A	#N/A	LOC100506544	#N/A	#N/A	22	41605126	41613631	154	22	40064007	42287203	22:40064007-42287203	rs66987842	2.555e-35	0.1233	7	rs575726158;rs201257134;rs66987842;rs35542557;rs577125107;rs76465636;rs73161324	Michailidou						1		LOC100506544
RP4-591N18.2	No ortholog	#N/A	#N/A	#N/A	LOC101927257	#N/A	#N/A	22	40917804	40922711	154	22	40064007	42287203	22:40064007-42287203	rs66987842	2.555e-35	0.1233	7	rs575726158;rs201257134;rs66987842;rs35542557;rs577125107;rs76465636;rs73161324	Michailidou	UKBB_C50					2		LOC101927257
MCHR1	Mchr1	melanin concentrating hormone receptor 1	gene with protein product		MCHR1	ENSG00000128285	22q13.2	22	41074754	41078818	154	22	40064007	42287203	22:40064007-42287203	rs66987842	2.555e-35	0.1233	7	rs575726158;rs201257134;rs66987842;rs35542557;rs577125107;rs76465636;rs73161324	Michailidou	UKBB_C50					2		MCHR1
MEI1	Mei1	meiotic double-stranded break formation protein 1	gene with protein product		MEI1	ENSG00000167077	22q13.2	22	42095503	42195460	154	22	40064007	42287203	22:40064007-42287203	rs66987842	2.555e-35	0.1233	7	rs575726158;rs201257134;rs66987842;rs35542557;rs577125107;rs76465636;rs73161324	Michailidou						1		MEI1
MIR33A	Mir33	microRNA 33a	RNA, micro		MIR33A	ENSG00000207932	22q13.2	22	42296948	42297016	154	22	40064007	42287203	22:40064007-42287203	rs66987842	2.555e-35	0.1233	7	rs575726158;rs201257134;rs66987842;rs35542557;rs577125107;rs76465636;rs73161324	Michailidou						1		MIR33A
MKL1	No ortholog	myocardin related transcription factor A	gene with protein product	MRTFA	MRTFA	ENSG00000196588	22q13.1-q13.2	22	40806285	41032706	154	22	40064007	42287203	22:40064007-42287203	rs66987842	2.555e-35	0.1233	7	rs575726158;rs201257134;rs66987842;rs35542557;rs577125107;rs76465636;rs73161324	Michailidou	UKBB_C50					2		MRTFA
NDUFA6	Ndufa6	NADH:ubiquinone oxidoreductase subunit A6	gene with protein product		NDUFA6	ENSG00000184983	22q13.2	22	42481529	42486959	154	22	40064007	42287203	22:40064007-42287203	rs66987842	2.555e-35	0.1233	7	rs575726158;rs201257134;rs66987842;rs35542557;rs577125107;rs76465636;rs73161324	Michailidou						1		NDUFA6
NDUFA6-AS1	No ortholog	NDUFA6 divergent transcript	RNA, long non-coding	NDUFA6-DT	NDUFA6-DT	ENSG00000237037	22q13.2	22	42486935	42535286	154	22	40064007	42287203	22:40064007-42287203	rs66987842	2.555e-35	0.1233	7	rs575726158;rs201257134;rs66987842;rs35542557;rs577125107;rs76465636;rs73161324	Michailidou						1		NDUFA6-DT
PDGFB	Pdgfb	platelet derived growth factor subunit B	gene with protein product		PDGFB	ENSG00000100311	22q13.1	22	39619364	39640756	154	22	40064007	42287203	22:40064007-42287203	rs66987842	2.555e-35	0.1233	7	rs575726158;rs201257134;rs66987842;rs35542557;rs577125107;rs76465636;rs73161324	Michailidou	UKBB_C50					2		PDGFB
PMM1	Pmm1	phosphomannomutase 1	gene with protein product		PMM1	ENSG00000100417	22q13.2	22	41972898	41985894	154	22	40064007	42287203	22:40064007-42287203	rs66987842	2.555e-35	0.1233	7	rs575726158;rs201257134;rs66987842;rs35542557;rs577125107;rs76465636;rs73161324	Michailidou						1		PMM1
RANGAP1	Rangap1	Ran GTPase activating protein 1	gene with protein product		RANGAP1	ENSG00000100401	22q13.2	22	41641615	41682255	154	22	40064007	42287203	22:40064007-42287203	rs66987842	2.555e-35	0.1233	7	rs575726158;rs201257134;rs66987842;rs35542557;rs577125107;rs76465636;rs73161324	Michailidou						1		RANGAP1
RPL4P6	No ortholog	ribosomal protein L4 pseudogene 6	pseudogene		RPL4P6	ENSG00000230071	22q13.1	22	40982704	40984007	154	22	40064007	42287203	22:40064007-42287203	rs66987842	2.555e-35	0.1233	7	rs575726158;rs201257134;rs66987842;rs35542557;rs577125107;rs76465636;rs73161324	Michailidou	UKBB_C50					2		RPL4P6
RPL7P52	No ortholog	ribosomal protein L7 pseudogene 52	pseudogene		RPL7P52	ENSG00000228599	22q13.1	22	40502329	40503070	154	22	40064007	42287203	22:40064007-42287203	rs66987842	2.555e-35	0.1233	7	rs575726158;rs201257134;rs66987842;rs35542557;rs577125107;rs76465636;rs73161324	Michailidou						1		RPL7P52
RRP7A	Rrp7a	ribosomal RNA processing 7 homolog A	gene with protein product		RRP7A	ENSG00000189306	22q13.2	22	42905974	42915808	154	22	40064007	42287203	22:40064007-42287203	rs66987842	2.555e-35	0.1233	7	rs575726158;rs201257134;rs66987842;rs35542557;rs577125107;rs76465636;rs73161324	Michailidou						1		RRP7A
SGSM3	Sgsm3	small G protein signaling modulator 3	gene with protein product		SGSM3	ENSG00000100359	22q13.1	22	40766595	40806293	154	22	40064007	42287203	22:40064007-42287203	rs66987842	2.555e-35	0.1233	7	rs575726158;rs201257134;rs66987842;rs35542557;rs577125107;rs76465636;rs73161324	Michailidou	UKBB_C50					2		SGSM3
SLC25A17	Slc25a17	solute carrier family 25 member 17	gene with protein product		SLC25A17	ENSG00000100372	22q13.2	22	41165634	41215403	154	22	40064007	42287203	22:40064007-42287203	rs66987842	2.555e-35	0.1233	7	rs575726158;rs201257134;rs66987842;rs35542557;rs577125107;rs76465636;rs73161324	Michailidou						1		SLC25A17
NHP2L1	No ortholog	small nuclear ribonucleoprotein 13	gene with protein product	SNU13	SNU13	ENSG00000100138	22q13.2	22	42069934	42086508	154	22	40064007	42287203	22:40064007-42287203	rs66987842	2.555e-35	0.1233	7	rs575726158;rs201257134;rs66987842;rs35542557;rs577125107;rs76465636;rs73161324	Michailidou						1		SNU13
SREBF2	Srebf2	sterol regulatory element binding transcription factor 2	gene with protein product		SREBF2	ENSG00000198911	22q13.2	22	42229109	42303312	154	22	40064007	42287203	22:40064007-42287203	rs66987842	2.555e-35	0.1233	7	rs575726158;rs201257134;rs66987842;rs35542557;rs577125107;rs76465636;rs73161324	Michailidou						1		SREBF2
ST13	St13	ST13 Hsp70 interacting protein	gene with protein product		ST13	ENSG00000100380	22q13.2	22	41220539	41253026	154	22	40064007	42287203	22:40064007-42287203	rs66987842	2.555e-35	0.1233	7	rs575726158;rs201257134;rs66987842;rs35542557;rs577125107;rs76465636;rs73161324	Michailidou						1		ST13
TEF	Tef	TEF transcription factor, PAR bZIP family member	gene with protein product		TEF	ENSG00000167074	22q13.2	22	41763337	41795330	154	22	40064007	42287203	22:40064007-42287203	rs66987842	2.555e-35	0.1233	7	rs575726158;rs201257134;rs66987842;rs35542557;rs577125107;rs76465636;rs73161324	Michailidou	UKBB_C50					2		TEF
TNRC6B	Tnrc6b	trinucleotide repeat containing adaptor 6B	gene with protein product		TNRC6B	ENSG00000100354	22q13.1	22	40440821	40731812	154	22	40064007	42287203	22:40064007-42287203	rs66987842	2.555e-35	0.1233	7	rs575726158;rs201257134;rs66987842;rs35542557;rs577125107;rs76465636;rs73161324	Michailidou	UKBB_C50					2		TNRC6B
XPNPEP3	Xpnpep3	X-prolyl aminopeptidase 3	gene with protein product		XPNPEP3	ENSG00000196236	22q13.2	22	41253081	41363838	154	22	40064007	42287203	22:40064007-42287203	rs66987842	2.555e-35	0.1233	7	rs575726158;rs201257134;rs66987842;rs35542557;rs577125107;rs76465636;rs73161324	Michailidou	UKBB_C50					2		XPNPEP3
XRCC6	Xrcc6	X-ray repair cross complementing 6	gene with protein product		XRCC6	ENSG00000196419	22q13.2	22	42017123	42060044	154	22	40064007	42287203	22:40064007-42287203	rs66987842	2.555e-35		5	rs73161324;rs71557345;rs13214023;rs3749971	Michailidou						1		XRCC6
ZC3H7B	Zc3h7b	zinc finger CCCH-type containing 7B	gene with protein product		ZC3H7B	ENSG00000100403	22q13.2	22	41697526	41756151	154	22	40064007	42287203	22:40064007-42287203	rs66987842	2.555e-35	0.1233	7	rs575726158;rs201257134;rs66987842;rs35542557;rs577125107;rs76465636;rs73161324	Michailidou						1		ZC3H7B
ATXN10	Atxn10	ataxin 10	gene with protein product		ATXN10	ENSG00000130638	22q13.31	22	46067678	46241187	155	22	46260340	46283297	22:46260340-46283297	rs28512361	2.249e-08	0.0611	1	rs28512361	Michailidou						1		ATXN10
WI2-85898F10.1	No ortholog	#N/A	#N/A	#N/A	LOC107985535	#N/A	#N/A	22	46271879	46283628	155	22	46260340	46283297	22:46260340-46283297	rs28512361	2.249e-08	0.0611	1	rs28512361	Michailidou						1		LOC107985535
