# Supplementary material for: Machine learning reveals genetic modifiers of the immune microenvironment of cancer
Source: iScience. 2023 Aug 9;26(9):107576. doi: 10.1016/j.isci.2023.107576 (PMC10470213; doi:10.1016/j.isci.2023.107576)
Supplement: Table S3. Colocalization analysis of 155 human breast cancer loci and autoimmunity risk loci (n = 4,076 from OpenTargets), related to Figure 1A [file mmc4.xlsx]

## Sheet: Table S3. Autoimmune_Coloc_loci
Table S3. Colocalization of human breast cancer and autoimmunity risk loci
Locus	Chromosome	Position (start)	Position (stop)	Loci type
rs2480781	chr1	10343541	10843541	both
rs2506889	chr1	10346022	10846022	both
rs34612970	chr1	10291881	10791898	both
rs10864460	chr1	10313671	10813671	both
rs2992756	chr1	18557339	19057339	cancer
rs4233486	chr1	41130440	41630440	cancer
rs79724016	chr1	41887311	42387311	cancer
rs1707302	chr1	46350917	46850917	cancer
rs56168262	chr1	51217097	51717115	cancer
rs7513707	chr1	114195880	114695880	both
rs7529522	chr1	117980221	118480221	cancer
rs115761444	chr1	120372546	120872546	both
rs587763463	chr1	120374248	120874248	both
rs149691141	chr1	120385148	120885158	both
rs115532124	chr1	120510530	121010530	both
rs75298061	chr1	120513722	121013727	both
rs587608711	chr1	120570877	121070891	both
rs143197652	chr1	120877771	121377774	cancer
rs11249358	chr1	120882994	121382994	cancer
rs145857846	chr1	120883993	121383998	cancer
rs587674920	chr1	120887803	121387806	cancer
rs371978390	chr1	120924320	121424324	cancer
rs201770099	chr1	121007040	121507040	cancer
rs11249433	chr1	121030613	121530613	cancer
rs557048200	chr1	121097299	121597299	cancer
rs552975747	chr1	121109093	121609093	cancer
rs557907166	chr1	121110271	121610271	cancer
rs4353120	chr1	121111761	121611761	cancer
rs150541037	chr1	121112360	121612360	cancer
rs587671070	chr1	121112504	121612504	cancer
rs79630671	chr1	121112553	121612553	cancer
rs374042556	chr1	121116164	121616164	cancer
rs369085259	chr1	121118369	121618369	cancer
rs61806332	chr1	121126908	121626908	cancer
rs200026836	chr1	121129776	121629776	cancer
rs587650467	chr1	121130738	121630738	cancer
rs61805660	chr1	121136252	121636252	cancer
1:121386302:A:C	chr1	121136302	121636302	cancer
rs59691410	chr1	121137275	121637275	cancer
rs28819201	chr1	121147905	121647905	cancer
rs372709147	chr1	121148190	121648190	cancer
rs57371466	chr1	121176219	121676219	cancer
rs28863899	chr1	121181481	121681481	cancer
rs61805555	chr1	121187401	121687401	cancer
rs552289616	chr1	121211260	121711260	cancer
rs111506423	chr1	121228973	121728973	cancer
rs76454414	chr1	121229248	121729248	cancer
rs111396479	chr1	121231396	121731396	cancer
rs113630343	chr1	121232012	121732012	cancer
rs28848269	chr1	121232998	121732998	cancer
rs143384623	chr1	145354303	145854314	cancer
rs11205303	chr1	149656413	150156413	cancer
rs4971059	chr1	154898781	155398781	both
rs35383942	chr1	201187832	201687832	both
rs59867004	chr1	203551249	204051249	cancer
rs11117758	chr1	216970574	217470574	cancer
rs72755295	chr1	241784263	242284263	cancer
rs113577745	chr2	9885681	10385681	cancer
rs11684853	chr2	19060918	19560918	both
rs6725517	chr2	24879473	25379473	both
rs113953597	chr2	25195286	25695286	both
rs3833441	chr2	111675732	112175744	both
rs11903787	chr2	120838182	121338182	cancer
rs73949122	chr2	120907485	121407485	cancer
rs76019754	chr2	120910231	121410231	cancer
rs4848599	chr2	120989360	121489360	cancer
rs11680449	chr2	172119881	172619881	cancer
rs13406134	chr2	172132905	172632905	cancer
rs2016394	chr2	172722971	173222971	both
rs200725404	chr2	173955586	174455612	cancer
rs3769821	chr2	201873430	202373430	both
rs78238929	chr2	217473569	217973569	both
rs111764941	chr2	217596039	218096039	both
rs72947775	chr2	217613961	218113961	both
rs76041963	chr2	217644996	218144996	both
rs79445140	chr2	217657873	218157873	both
rs77549302	chr2	217662437	218162437	both
rs10178467	chr2	217664253	218164253	both
rs72949860	chr2	217666224	218166224	both
rs4442975	chr2	217670769	218170769	both
rs60830492	chr2	217680232	218180232	both
rs2372960	chr2	217692715	218192715	both
rs34005590	chr2	217713060	218213060	both
rs151131941	chr2	217729977	218229985	both
rs11674430	chr2	217773013	218273013	both
rs116547900	chr2	217924378	218424378	both
rs899278	chr2	218012547	218512547	both
rs11693806	chr2	218042158	218542158	both
rs6436017	chr2	218473455	218973455	both
rs60117390	chr2	218017771	218517783	both
rs12479355	chr2	226976952	227476952	cancer
rs6787391	chr3	4478574	4978574	both
3:27032879:G:T	chr3	26782879	27282879	cancer
rs62254833	chr3	26824642	27324642	cancer
rs9863368	chr3	27003521	27503521	cancer
rs11919194	chr3	27057229	27557229	both
rs72089289	chr3	27062641	27562688	both
rs60936670	chr3	27082410	27582425	both
rs5847459	chr3	27150693	27650708	both
rs11312328	chr3	27198602	27698618	both
rs142765951	chr3	27252700	27752727	both
rs628376	chr3	27257458	27757458	both
rs76315700	chr3	27348235	27848235	both
rs56138756	chr3	27399948	27899948	both
rs17838698	chr3	30434907	30934907	cancer
rs56387622	chr3	46638198	47138198	both
rs3821902	chr3	63691697	64191697	both
rs6805189	chr3	71282113	71782113	both
rs13066793	chr3	86787543	87287543	cancer
rs9833888	chr3	99473580	99973580	cancer
rs376397524	chr3	140862860	141362871	both
rs58058861	chr3	172035237	172535237	cancer
rs6815814	chr4	38566338	39066338	both
rs532161833	chr4	84120125	84620135	both
rs10022462	chr4	88993818	89493818	cancer
rs62331150	chr4	105819013	106319013	both
rs77928427	chr4	106106761	106606761	both
rs7697216	chr4	175578036	176078036	cancer
rs62641919	chr5	95109	595109	both
rs12513872	chr5	998354	1498354	both
rs10069690	chr5	1029790	1529790	both
rs2853669	chr5	1045349	1545349	both
rs4702131	chr5	15983619	16483619	cancer
rs12519859	chr5	32331186	32831186	cancer
rs10594167	chr5	43981996	44482015	cancer
rs553252611	chr5	44079661	44579661	cancer
rs75946047	chr5	44204153	44704153	cancer
rs12520604	chr5	44226872	44726872	cancer
rs11750655	chr5	44244312	44744312	cancer
rs12657591	chr5	44265072	44765072	cancer
rs1552184	chr5	44287114	44787114	cancer
rs10941679	chr5	44456498	44956498	cancer
rs151036387	chr5	44492399	44992415	cancer
rs10638576	chr5	44530675	45030674	cancer
rs575290181	chr5	44646372	45146372	cancer
rs7701656	chr5	44697702	45197702	cancer
rs368126425	chr5	44922913	45422963	cancer
rs34176530	chr5	45154601	45654613	cancer
rs78955704	chr5	45275347	45775347	cancer
rs72765759	chr5	45596620	46096620	cancer
rs62372990	chr5	45738038	46238038	cancer
rs72749841	chr5	49391645	49891645	cancer
rs35951924	chr5	49945094	50445109	cancer
rs984113	chr5	55662533	56162533	both
rs543672222	chr5	55702999	56203007	cancer
rs571099235	chr5	55711860	56211864	cancer
rs889310	chr5	55715167	56215167	cancer
rs1862624	chr5	55739304	56239304	cancer
rs34804635	chr5	55766863	56266877	cancer
rs546469414	chr5	55798009	56298020	cancer
rs62355901	chr5	55803535	56303535	cancer
rs146792257	chr5	55808249	56308249	cancer
rs6870026	chr5	55835225	56335225	cancer
rs185060328	chr5	55836941	56336941	cancer
rs145573856	chr5	55906477	56406477	cancer
rs11331657	chr5	55910206	56410222	cancer
rs79640700	chr5	55961819	56461819	cancer
rs10599156	chr5	55974794	56474794	cancer
rs62356563	chr5	55992614	56492614	cancer
rs547343481	chr5	56016537	56516552	cancer
rs2408654	chr5	56032546	56532546	cancer
rs10472076	chr5	57934061	58434061	cancer
rs537267133	chr5	58115353	58615353	cancer
rs72774916	chr5	80865839	81365839	cancer
rs146817970	chr5	81262948	81762948	cancer
rs332529	chr5	90539470	91039470	cancer
rs6882649	chr5	110967786	111467786	cancer
rs11739135	chr5	131483397	131983397	both
rs6596100	chr5	132157058	132657058	cancer
rs33142	chr5	157849730	158349730	cancer
rs11135046	chr5	157980013	158480013	cancer
rs7705878	chr5	158136694	158636694	both
rs201178368	chr5	158179166	158679181	both
rs4562056	chr5	169341487	169841487	cancer
rs418053	chr6	13463366	13963366	both
rs3819405	chr6	16149557	16649557	both
rs2223621	chr6	20371238	20871238	both
rs75626419	chr6	20456418	20956418	both
rs71557345	chr6	26430698	26930698	both
rs13214023	chr6	28082141	28582141	both
rs4713186	chr6	28659465	29159465	both
rs3749971	chr6	29092775	29592775	both
rs12207986	chr6	80844287	81344287	cancer
rs9361840	chr6	82004932	82504932	cancer
rs6569648	chr6	130099119	130599119	cancer
rs35409891	chr6	149336329	149836344	both
rs138581118	chr6	151594694	152094694	cancer
rs145560227	chr6	151694223	152194272	cancer
rs7752591	chr6	151697068	152197068	cancer
rs60954078	chr6	151705914	152205914	cancer
rs369084184	chr6	151772665	152272687	cancer
rs6904031	chr6	151805978	152305978	cancer
rs117507065	chr6	152114192	152614192	cancer
rs2747652	chr6	152187016	152687016	cancer
rs7971	chr7	21690960	22190960	cancer
rs17156577	chr7	28106889	28606889	both
rs10644111	chr7	91402179	91902181	cancer
rs17268829	chr7	93863799	94363799	cancer
rs71559437	chr7	101302440	101802440	cancer
rs12706954	chr7	130406911	130906911	cancer
rs68056147	chr7	130424481	130924481	cancer
rs11977670	chr7	139692304	140192304	cancer
rs62485509	chr7	143798902	144298902	cancer
rs9693444	chr8	29259616	29759616	cancer
rs4286946	chr8	36599946	37099946	cancer
rs140207375	chr8	75576051	76076051	cancer
rs71567103	chr8	76000535	76500535	cancer
rs2941860	chr8	76014401	76514401	cancer
rs1511243	chr8	75980943	76480943	cancer
rs114288625	chr8	76039341	76539341	cancer
rs2014238	chr8	76049353	76549353	cancer
rs72658071	chr8	76055785	76555785	cancer
rs2941456	chr8	76193463	76693463	cancer
rs2941486	chr8	76230054	76730054	cancer
rs12546444	chr8	106108620	106608620	cancer
rs13267382	chr8	116959548	117459548	cancer
rs12541094	chr8	124321581	124821581	cancer
rs58847541	chr8	124360166	124860166	cancer
rs970821	chr8	124488618	124988618	cancer
rs35961416	chr8	127963562	128463564	both
rs17450137	chr8	128037355	128537355	both
rs13271658	chr8	128104313	128604313	both
rs62516028	chr8	128121903	128621903	both
rs10096351	chr8	128122172	128622172	both
rs1949808	chr8	128144538	128644538	both
rs7017073	chr8	128954262	129454262	both
rs539723051	chr9	21714883	22214906	both
rs3217992	chr9	21753223	22253223	both
rs17694493	chr9	21791998	22291998	both
rs12685369	chr9	109955214	110455214	cancer
rs35462108	chr9	110053538	110553540	cancer
rs28728018	chr9	110225739	110725739	cancer
rs183728218	chr9	110255293	110755293	cancer
rs10512379	chr9	110270428	110770428	cancer
rs10979088	chr9	110404747	110904747	cancer
rs7029391	chr9	110501144	111001144	cancer
rs4978665	chr9	110514844	111014844	cancer
rs10816625	chr9	110587073	111087073	cancer
rs548980	chr9	110636840	111136840	cancer
rs183265939	chr9	110919808	111419808	cancer
rs12380349	chr9	111286091	111786091	cancer
rs117323641	chr9	111618742	112118742	cancer
rs2185857	chr9	110053463	110553463	cancer
rs60037937	chr9	110053809	110553813	cancer
rs35792743	chr9	110726725	111226730	cancer
rs1323376	chr9	110792771	111292771	cancer
rs1895062	chr9	119063486	119563486	cancer
rs10760444	chr9	129146434	129646434	cancer
rs587745765	chr9	135901580	136401615	both
rs7072776	chr10	21782942	22282942	cancer
rs72810771	chr10	22147002	22647002	cancer
rs56333866	chr10	22620079	23120086	cancer
rs35419901	chr10	63813451	64313451	both
rs36100145	chr10	63956362	64456369	both
rs17221319	chr10	63956712	64456712	both
rs12766269	chr10	63955248	64455248	both
rs12781954	chr10	63975130	64475130	both
rs61863443	chr10	64004983	64504983	both
rs10509168	chr10	64007828	64507828	both
rs35972160	chr10	64097963	64597963	both
rs183527230	chr10	66611097	67111097	cancer
rs1268974	chr10	80602378	81102378	both
rs11002818	chr10	80612603	81112603	both
rs529925746	chr10	80638589	81138588	both
rs140936696	chr10	95042188	95542206	cancer
rs10885405	chr10	114527670	115027670	both
rs7906315	chr10	114637218	115137218	both
rs12250948	chr10	114878491	115378491	both
rs11462858	chr10	122843992	123343997	cancer
rs72832307	chr10	122898822	123398822	cancer
rs2420941	chr10	122979626	123479626	cancer
rs3135819	chr10	122991122	123491122	cancer
rs35401699	chr10	123000278	123500278	cancer
rs12776137	chr10	123005056	123505056	cancer
rs542553547	chr10	123018679	123518679	cancer
rs2981451	chr10	123028914	123528914	cancer
rs41302285	chr10	123083176	123583176	cancer
rs35054928	chr10	123090432	123590433	cancer
rs45631632	chr10	123092707	123592707	cancer
rs146319495	chr10	123099013	123599014	cancer
rs45631563	chr10	123099324	123599324	cancer
rs17542858	chr10	123099430	123599430	cancer
rs45631555	chr10	123102130	123602130	cancer
rs138358320	chr10	123102403	123602403	cancer
rs3135717	chr10	123104003	123604003	cancer
rs12268516	chr10	123106263	123606263	cancer
rs41301039	chr10	123108096	123608096	cancer
rs552052620	chr10	123111915	123611915	cancer
rs373878351	chr10	123114218	123614220	cancer
10:123375563:A:C	chr10	123125563	123625563	cancer
rs117626008	chr10	123149142	123649142	cancer
rs7893171	chr10	123196164	123696164	cancer
rs558441633	chr10	123198700	123698710	cancer
rs200892179	chr10	123212241	123712242	cancer
rs1693681	chr10	123213320	123713320	cancer
rs7899282	chr10	123243262	123743262	cancer
rs11200120	chr10	123248426	123748426	cancer
rs7899628	chr10	123413944	123913944	cancer
rs2253762	chr10	123551422	124051422	both
rs6597981	chr11	553017	1053017	both
rs2285935	chr11	1764646	2264646	both
rs3809101	chr11	1717271	2217271	both
rs7483477	chr11	1670255	2170255	both
rs217727	chr11	1766908	2266908	both
rs757409	chr11	1725106	2225106	both
rs11564745	chr11	1761205	2261205	both
rs217213	chr11	1729118	2229118	both
rs3858516	chr11	1780298	2280298	both
rs2839703	chr11	1766662	2266662	both
rs11042194	chr11	1778062	2278062	both
rs10840177	chr11	1778103	2278103	both
rs11041701	chr11	1663605	2163605	both
rs3781953	chr11	1699184	2199184	both
rs1092608	chr11	1664859	2164859	both
rs548082010	chr11	65351650	65851650	both
rs72932540	chr11	68672043	69172043	both
rs141940928	chr11	68826101	69326101	both
rs117186144	chr11	68903455	69403455	both
rs201695118	chr11	68910368	69410394	both
rs79054216	chr11	68936393	69436393	both
11:69228367:A:C	chr11	68978367	69478367	both
rs7927237	chr11	68995812	69495812	both
rs12806952	chr11	69013864	69513864	both
rs11404955	chr11	69021197	69521196	both
rs188088268	chr11	69036808	69536808	both
rs506516	chr11	69056595	69556595	both
rs598828	chr11	69077608	69577608	cancer
rs78540526	chr11	69081418	69581418	cancer
rs650524	chr11	69102436	69602436	cancer
rs11321207	chr11	69116231	69616243	cancer
rs118188276	chr11	69145578	69645578	cancer
rs34507830	chr11	69211686	69711686	cancer
rs7177	chr11	69216115	69716115	cancer
11:129452507:C:G	chr11	129202507	129702507	cancer
rs12422552	chr12	14163931	14663931	cancer
rs11609747	chr12	27791524	28291524	cancer
rs11049211	chr12	27791612	28291612	cancer
rs7309492	chr12	27823172	28323172	cancer
rs2619432	chr12	27916338	28416338	cancer
rs7972767	chr12	27923089	28423089	cancer
rs7297051	chr12	27924817	28424817	cancer
rs11049300	chr12	27945125	28445125	cancer
rs11049320	chr12	27972620	28472620	cancer
rs11049431	chr12	28097382	28597382	cancer
rs1027113	chr12	28890260	29390260	cancer
rs2348418	chr12	28439514	28939514	cancer
rs10630087	chr12	28218087	28718105	cancer
rs7312588	chr12	28104087	28604087	cancer
rs7316831	chr12	28205998	28705998	cancer
rs4762584	chr12	95773363	96273363	cancer
rs17356907	chr12	95777759	96277759	cancer
rs139064313	chr12	95788543	96288543	cancer
rs1061651	chr12	114858361	115358361	cancer
rs206966	chr12	120582146	121082146	both
rs1167362	chr12	120586293	121086293	both
rs568620771	chr13	32616928	33116965	cancer
rs12870942	chr13	73556982	74056982	cancer
rs6562760	chr13	73707681	74207681	cancer
rs7149262	chr14	36886545	37386545	both
rs2253012	chr14	36978504	37478504	both
rs1744947	chr14	68431476	68931476	both
rs76904544	chr14	68699027	69199027	both
rs2525511	chr14	68718551	69218551	both
rs11624333	chr14	68729835	69229835	both
rs2842338	chr14	68741286	69241286	both
rs6573842	chr14	68787937	69287937	both
rs7153397	chr14	91492924	91992924	cancer
rs74189900	chr14	91509767	92009767	cancer
rs1046311	chr14	91595133	92095133	cancer
rs150658557	chr14	91638925	92138936	cancer
rs537153425	chr14	92862311	93362311	both
rs10623258	chr14	104962262	105462261	both
15:91509215:A:C	chr15	91259215	91759215	both
rs557240275	chr16	20739940	21239940	cancer
rs147175359	chr16	22673968	23173968	cancer
rs144361948	chr16	23316831	23816832	both
rs572135788	chr16	24520596	25020596	cancer
rs1076479	chr16	52262456	52762456	cancer
rs28562017	chr16	52279948	52779948	cancer
rs45491493	chr16	52292242	52792242	cancer
rs8051286	chr16	52299671	52799671	cancer
rs45563239	chr16	52304640	52804640	cancer
rs45577136	chr16	52316220	52816220	cancer
rs45537934	chr16	52334927	52834927	cancer
rs150540840	chr16	52344838	52844838	cancer
rs4784227	chr16	52349188	52849188	cancer
rs76543857	chr16	52353860	52853860	cancer
rs572999817	chr16	52365862	52865880	cancer
rs184682706	chr16	52395948	52895948	cancer
rs62048402	chr16	53553223	54053223	both
rs7184573	chr16	53611592	54111592	both
rs2432539	chr16	56170987	56670987	cancer
rs7500067	chr16	80398296	80898296	both
rs4496150	chr16	86835237	87335237	cancer
rs202068855	chr17	1533909	2033909	cancer
rs7223535	chr17	28961667	29461667	cancer
rs557209093	chr17	40439588	40939588	both
rs72826962	chr17	40586389	41086389	both
rs576904891	chr17	44002468	44502468	both
rs2787486	chr17	52959774	53459774	cancer
rs8082452	chr17	77521548	78021548	both
rs7240205	chr18	23906018	24406018	cancer
rs527616	chr18	24087424	24587424	cancer
rs2307561	chr18	24253507	24753512	cancer
rs34202207	chr18	24293538	24793553	cancer
rs117618124	chr18	29727689	30227689	cancer
rs9954058	chr18	42161803	42661803	cancer
rs9952980	chr18	42638797	43138797	cancer
rs78269692	chr19	12908277	13408277	cancer
rs2594714	chr19	13704571	14204571	cancer
rs56069439	chr19	17143925	17643925	cancer
rs7258465	chr19	18283642	18783642	both
rs2965183	chr19	19295696	19795696	cancer
rs1685191	chr19	44033232	44533232	cancer
rs72062467	chr19	44101030	44601044	cancer
rs555162510	chr19	45933032	46433044	both
rs16991615	chr20	5698227	6198227	both
rs6122906	chr20	48695911	49195911	both
rs2822999	chr21	16114756	16614756	both
rs373541003	chr21	16230490	16730523	both
rs74314208	chr21	16323894	16823894	both
rs2403907	chr21	16324455	16824455	both
rs111942397	chr21	16352229	16852240	both
rs17275030	chr21	16382322	16882322	both
rs544753576	chr22	28421747	28921747	cancer
rs62235681	chr22	28830731	29330731	cancer
rs17879961	chr22	28871087	29371087	cancer
rs5997389	chr22	28884719	29384719	cancer
rs6005859	chr22	28897551	29397551	cancer
rs13054095	chr22	29156219	29656219	cancer
rs185729665	chr22	29211077	29711077	cancer
rs132319	chr22	29314624	29814634	cancer
rs140091	chr22	29860546	30360546	both
rs45589338	chr22	27945386	28445386	cancer
rs555607708	chr22	28841857	29341857	cancer
rs8135766	chr22	29289647	29789647	cancer
rs140936697	chr22	29302533	29802569	cancer
rs192556668	chr22	30419268	30919268	both
rs150939986	chr22	30767365	31267365	both
rs574003838	chr22	32297350	32797350	cancer
rs62235635	chr22	28064612	28564612	cancer
rs62236881	chr22	29200193	29700193	cancer
rs4820318	chr22	38320313	38820313	cancer
rs12628403	chr22	39108037	39608037	both
rs575726158	chr22	40304345	40804394	both
rs201257134	chr22	40522183	41022214	both
rs66987842	chr22	40654708	41154717	cancer
rs35542557	chr22	40708221	41208237	both
rs577125107	chr22	40745002	41245020	both
rs76465636	chr22	40758358	41258358	both
rs73161324	chr22	41788786	42288786	both
rs28512361	chr22	46033297	46533297	both
GCST000964:1:7961913:G:T	chr1	7771973	8271973	autoimmune
GCST000964:1:7961913:G:T	chr1	7771973	8271973	autoimmune
GCST009597:1:160664798:C:T	chr1	160384588	160884588	autoimmune
GCST009597:1:160664798:C:T	chr1	160384588	160884588	autoimmune
GCST000207:1:200966738:T:C	chr1	200685866	201185866	autoimmune
GCST000207:1:200966738:T:C	chr1	200685866	201185866	autoimmune
GCST90014023:10:6040990:G:T	chr10	5832953	6332953	autoimmune
GCST90014023:10:6040990:G:T	chr10	5832953	6332953	autoimmune
GCST009597:11:14381384:C:G	chr11	14152930	14652930	autoimmune
GCST009597:11:14381384:C:G	chr11	14152930	14652930	autoimmune
GCST001729:11:76588150:G:T	chr11	76049194	76549194	autoimmune
GCST001729:11:76588150:G:T	chr11	76049194	76549194	autoimmune
GCST001728:11:76588150:G:T	chr11	76049194	76549194	autoimmune
GCST001728:11:76588150:G:T	chr11	76049194	76549194	autoimmune
GCST001725:11:76588150:G:T	chr11	76049194	76549194	autoimmune
GCST001725:11:76588150:G:T	chr11	76049194	76549194	autoimmune
GCST010681:12:60575726:G:T	chr12	60719507	61219507	autoimmune
GCST010681:12:60575726:G:T	chr12	60719507	61219507	autoimmune
GCST000207:13:43883789:A:G	chr13	44207925	44707925	autoimmune
GCST000207:13:43883789:A:G	chr13	44207925	44707925	autoimmune
GCST000879:13:43883789:A:G	chr13	44207925	44707925	autoimmune
GCST000879:13:43883789:A:G	chr13	44207925	44707925	autoimmune
GCST001729:13:43883789:A:G	chr13	44207925	44707925	autoimmune
GCST001729:13:43883789:A:G	chr13	44207925	44707925	autoimmune
GCST003044:13:43910570:G:A	chr13	44234706	44734706	autoimmune
GCST003044:13:43910570:G:A	chr13	44234706	44734706	autoimmune
GCST003043:13:43910570:G:A	chr13	44234706	44734706	autoimmune
GCST003043:13:43910570:G:A	chr13	44234706	44734706	autoimmune
GCST002318:16:11745470:G:T	chr16	11589326	12089326	autoimmune
GCST002318:16:11745470:G:T	chr16	11589326	12089326	autoimmune
GCST002318_2:16:11745470:G:T	chr16	11589326	12089326	autoimmune
GCST002318_2:16:11745470:G:T	chr16	11589326	12089326	autoimmune
GCST011956:2:135900775:A:G	chr2	136408345	136908345	autoimmune
GCST011956:2:135900775:A:G	chr2	136408345	136908345	autoimmune
GCST004132:2:144752048:T:C	chr2	145259615	145759615	autoimmune
GCST004132:2:144752048:T:C	chr2	145259615	145759615	autoimmune
GCST90014023:20:1686343:C:A	chr20	1416989	1916989	autoimmune
GCST90014023:20:1686343:C:A	chr20	1416989	1916989	autoimmune
GCST001198:3:119501087:G:A	chr3	118969934	119469934	autoimmune
GCST001198:3:119501087:G:A	chr3	118969934	119469934	autoimmune
GCST010571:4:40290296:A:G	chr4	40041916	40541916	autoimmune
GCST010571:4:40290296:A:G	chr4	40041916	40541916	autoimmune
GCST011956:4:108125804:G:A	chr4	108796960	109296960	autoimmune
GCST011956:4:108125804:G:A	chr4	108796960	109296960	autoimmune
GCST001708:6:32762309:G:A	chr6	32480086	32980086	autoimmune
GCST001708:6:32762309:G:A	chr6	32480086	32980086	autoimmune
GCST90013791:6:33948536:C:A	chr6	33666313	34166313	autoimmune
GCST90013791:6:33948536:C:A	chr6	33666313	34166313	autoimmune
GCST010571:6:35568418:C:A	chr6	35286195	35786195	autoimmune
GCST010571:6:35568418:C:A	chr6	35286195	35786195	autoimmune
GCST004133:1:2565210:C:G	chr1	2246649	2746649	autoimmune
GCST004133:1:2565210:C:G	chr1	2246649	2746649	autoimmune
GCST004133:1:2565210:C:G	chr1	2246649	2746649	autoimmune
GCST004133:1:2565210:C:G	chr1	2246649	2746649	autoimmune
GCST011096:1:157527370:A:G	chr1	157247160	157747160	autoimmune
GCST011096:1:157527370:A:G	chr1	157247160	157747160	autoimmune
GCST011096:1:157527370:A:G	chr1	157247160	157747160	autoimmune
GCST011096:1:157527370:A:G	chr1	157247160	157747160	autoimmune
GCST90011866:1:157527370:A:G	chr1	157247160	157747160	autoimmune
GCST90011866:1:157527370:A:G	chr1	157247160	157747160	autoimmune
GCST90011866:1:157527370:A:G	chr1	157247160	157747160	autoimmune
GCST90011866:1:157527370:A:G	chr1	157247160	157747160	autoimmune
GCST003622_2:1:173282717:A:G	chr1	173001856	173501856	autoimmune
GCST003622_2:1:173282717:A:G	chr1	173001856	173501856	autoimmune
GCST003622_2:1:173282717:A:G	chr1	173001856	173501856	autoimmune
GCST003622_2:1:173282717:A:G	chr1	173001856	173501856	autoimmune
GCST003622_3:1:173282717:A:G	chr1	173001856	173501856	autoimmune
GCST003622_3:1:173282717:A:G	chr1	173001856	173501856	autoimmune
GCST003622_3:1:173282717:A:G	chr1	173001856	173501856	autoimmune
GCST003622_3:1:173282717:A:G	chr1	173001856	173501856	autoimmune
GCST003155:1:173282717:A:G	chr1	173001856	173501856	autoimmune
GCST003155:1:173282717:A:G	chr1	173001856	173501856	autoimmune
GCST003155:1:173282717:A:G	chr1	173001856	173501856	autoimmune
GCST003155:1:173282717:A:G	chr1	173001856	173501856	autoimmune
GCST003156:1:173282717:A:G	chr1	173001856	173501856	autoimmune
GCST003156:1:173282717:A:G	chr1	173001856	173501856	autoimmune
GCST003156:1:173282717:A:G	chr1	173001856	173501856	autoimmune
GCST003156:1:173282717:A:G	chr1	173001856	173501856	autoimmune
GCST005529_3:1:200908722:T:G	chr1	200627850	201127850	autoimmune
GCST005529_3:1:200908722:T:G	chr1	200627850	201127850	autoimmune
GCST005529_3:1:200908722:T:G	chr1	200627850	201127850	autoimmune
GCST005529_3:1:200908722:T:G	chr1	200627850	201127850	autoimmune
GCST005529:1:200908722:T:G	chr1	200627850	201127850	autoimmune
GCST005529:1:200908722:T:G	chr1	200627850	201127850	autoimmune
GCST005529:1:200908722:T:G	chr1	200627850	201127850	autoimmune
GCST005529:1:200908722:T:G	chr1	200627850	201127850	autoimmune
GCST003044:13:42336183:G:A	chr13	42660319	43160319	autoimmune
GCST003044:13:42336183:G:A	chr13	42660319	43160319	autoimmune
GCST003044:13:42336183:G:A	chr13	42660319	43160319	autoimmune
GCST003044:13:42336183:G:A	chr13	42660319	43160319	autoimmune
GCST009597:14:102764421:G:C	chr14	102980758	103480758	autoimmune
GCST009597:14:102764421:G:C	chr14	102980758	103480758	autoimmune
GCST009597:14:102764421:G:C	chr14	102980758	103480758	autoimmune
GCST009597:14:102764421:G:C	chr14	102980758	103480758	autoimmune
GCST004132:16:11251046:C:T	chr16	11094903	11594903	autoimmune
GCST004132:16:11251046:C:T	chr16	11094903	11594903	autoimmune
GCST004132:16:11251046:C:T	chr16	11094903	11594903	autoimmune
GCST004132:16:11251046:C:T	chr16	11094903	11594903	autoimmune
GCST001341:2:43098432:A:G	chr2	43075570	43575570	autoimmune
GCST001341:2:43098432:A:G	chr2	43075570	43575570	autoimmune
GCST001341:2:43098432:A:G	chr2	43075570	43575570	autoimmune
GCST001341:2:43098432:A:G	chr2	43075570	43575570	autoimmune
GCST001438:2:60959694:A:G	chr2	60936829	61436829	autoimmune
GCST001438:2:60959694:A:G	chr2	60936829	61436829	autoimmune
GCST001438:2:60959694:A:G	chr2	60936829	61436829	autoimmune
GCST001438:2:60959694:A:G	chr2	60936829	61436829	autoimmune
GCST000624:2:60959694:A:G	chr2	60936829	61436829	autoimmune
GCST000624:2:60959694:A:G	chr2	60936829	61436829	autoimmune
GCST000624:2:60959694:A:G	chr2	60936829	61436829	autoimmune
GCST000624:2:60959694:A:G	chr2	60936829	61436829	autoimmune
GCST003155:2:113072292:G:T	chr2	113579869	114079869	autoimmune
GCST003155:2:113072292:G:T	chr2	113579869	114079869	autoimmune
GCST003155:2:113072292:G:T	chr2	113579869	114079869	autoimmune
GCST003155:2:113072292:G:T	chr2	113579869	114079869	autoimmune
GCST003156:2:113072292:G:T	chr2	113579869	114079869	autoimmune
GCST003156:2:113072292:G:T	chr2	113579869	114079869	autoimmune
GCST003156:2:113072292:G:T	chr2	113579869	114079869	autoimmune
GCST003156:2:113072292:G:T	chr2	113579869	114079869	autoimmune
GCST001198:3:102029794:A:G	chr3	101498638	101998638	autoimmune
GCST001198:3:102029794:A:G	chr3	101498638	101998638	autoimmune
GCST001198:3:102029794:A:G	chr3	101498638	101998638	autoimmune
GCST001198:3:102029794:A:G	chr3	101498638	101998638	autoimmune
GCST000964:3:114846365:C:G	chr3	114315212	114815212	autoimmune
GCST000964:3:114846365:C:G	chr3	114315212	114815212	autoimmune
GCST000964:3:114846365:C:G	chr3	114315212	114815212	autoimmune
GCST000964:3:114846365:C:G	chr3	114315212	114815212	autoimmune
GCST009597:3:188269836:C:T	chr3	187737624	188237624	autoimmune
GCST009597:3:188269836:C:T	chr3	187737624	188237624	autoimmune
GCST009597:3:188269836:C:T	chr3	187737624	188237624	autoimmune
GCST009597:3:188269836:C:T	chr3	187737624	188237624	autoimmune
GCST005531:5:35879054:G:T	chr5	35629156	36129156	autoimmune
GCST005531:5:35879054:G:T	chr5	35629156	36129156	autoimmune
GCST005531:5:35879054:G:T	chr5	35629156	36129156	autoimmune
GCST005531:5:35879054:G:T	chr5	35629156	36129156	autoimmune
GCST000563:5:96793809:A:G	chr5	95879512	96379512	autoimmune
GCST000563:5:96793809:A:G	chr5	95879512	96379512	autoimmune
GCST000563:5:96793809:A:G	chr5	95879512	96379512	autoimmune
GCST000563:5:96793809:A:G	chr5	95879512	96379512	autoimmune
GCST003156:5:160460329:A:G	chr5	159637336	160137336	autoimmune
GCST003156:5:160460329:A:G	chr5	159637336	160137336	autoimmune
GCST003156:5:160460329:A:G	chr5	159637336	160137336	autoimmune
GCST003156:5:160460329:A:G	chr5	159637336	160137336	autoimmune
GCST003155:5:160460329:A:G	chr5	159637336	160137336	autoimmune
GCST003155:5:160460329:A:G	chr5	159637336	160137336	autoimmune
GCST003155:5:160460329:A:G	chr5	159637336	160137336	autoimmune
GCST003155:5:160460329:A:G	chr5	159637336	160137336	autoimmune
GCST002884:6:31668965:A:G	chr6	31386742	31886742	autoimmune
GCST002884:6:31668965:A:G	chr6	31386742	31886742	autoimmune
GCST002884:6:31668965:A:G	chr6	31386742	31886742	autoimmune
GCST002884:6:31668965:A:G	chr6	31386742	31886742	autoimmune
GCST007216:1:111720204:A:T	chr1	112012826	112512826	autoimmune
GCST007216:1:111720204:A:T	chr1	112012826	112512826	autoimmune
GCST007216:1:111720204:A:T	chr1	112012826	112512826	autoimmune
GCST007216:1:111720204:A:T	chr1	112012826	112512826	autoimmune
GCST005752:1:183330915:T:A	chr1	183050050	183550050	autoimmune
GCST005752:1:183330915:T:A	chr1	183050050	183550050	autoimmune
GCST005752:1:183330915:T:A	chr1	183050050	183550050	autoimmune
GCST005752:1:183330915:T:A	chr1	183050050	183550050	autoimmune
GCST011956:10:5868783:A:G	chr10	5660746	6160746	autoimmune
GCST011956:10:5868783:A:G	chr10	5660746	6160746	autoimmune
GCST011956:10:5868783:A:G	chr10	5660746	6160746	autoimmune
GCST011956:10:5868783:A:G	chr10	5660746	6160746	autoimmune
GCST003044:10:34978882:C:A	chr10	35017810	35517810	autoimmune
GCST003044:10:34978882:C:A	chr10	35017810	35517810	autoimmune
GCST003044:10:34978882:C:A	chr10	35017810	35517810	autoimmune
GCST003044:10:34978882:C:A	chr10	35017810	35517810	autoimmune
GCST003043:10:34978882:C:A	chr10	35017810	35517810	autoimmune
GCST003043:10:34978882:C:A	chr10	35017810	35517810	autoimmune
GCST003043:10:34978882:C:A	chr10	35017810	35517810	autoimmune
GCST003043:10:34978882:C:A	chr10	35017810	35517810	autoimmune
GCST000964:10:35633684:G:T	chr10	35672612	36172612	autoimmune
GCST000964:10:35633684:G:T	chr10	35672612	36172612	autoimmune
GCST000964:10:35633684:G:T	chr10	35672612	36172612	autoimmune
GCST000964:10:35633684:G:T	chr10	35672612	36172612	autoimmune
GCST010571:11:94179870:A:G	chr11	93663036	94163036	autoimmune
GCST010571:11:94179870:A:G	chr11	93663036	94163036	autoimmune
GCST010571:11:94179870:A:G	chr11	93663036	94163036	autoimmune
GCST010571:11:94179870:A:G	chr11	93663036	94163036	autoimmune
GCST001725:11:114544272:T:C	chr11	114164994	114664994	autoimmune
GCST001725:11:114544272:T:C	chr11	114164994	114664994	autoimmune
GCST001725:11:114544272:T:C	chr11	114164994	114664994	autoimmune
GCST001725:11:114544272:T:C	chr11	114164994	114664994	autoimmune
GCST001795:12:12620587:A:G	chr12	12523521	13023521	autoimmune
GCST001795:12:12620587:A:G	chr12	12523521	13023521	autoimmune
GCST001795:12:12620587:A:G	chr12	12523521	13023521	autoimmune
GCST001795:12:12620587:A:G	chr12	12523521	13023521	autoimmune
GCST009248:12:80034750:T:C	chr12	80178530	80678530	autoimmune
GCST009248:12:80034750:T:C	chr12	80178530	80678530	autoimmune
GCST009248:12:80034750:T:C	chr12	80178530	80678530	autoimmune
GCST009248:12:80034750:T:C	chr12	80178530	80678530	autoimmune
GCST005752:16:85985910:G:C	chr16	85769516	86269516	autoimmune
GCST005752:16:85985910:G:C	chr16	85769516	86269516	autoimmune
GCST005752:16:85985910:G:C	chr16	85769516	86269516	autoimmune
GCST005752:16:85985910:G:C	chr16	85769516	86269516	autoimmune
GCST009597:2:61015275:A:G	chr2	60992410	61492410	autoimmune
GCST009597:2:61015275:A:G	chr2	60992410	61492410	autoimmune
GCST009597:2:61015275:A:G	chr2	60992410	61492410	autoimmune
GCST009597:2:61015275:A:G	chr2	60992410	61492410	autoimmune
GCST002434:2:100190478:T:A	chr2	100556940	101056940	autoimmune
GCST002434:2:100190478:T:A	chr2	100556940	101056940	autoimmune
GCST002434:2:100190478:T:A	chr2	100556940	101056940	autoimmune
GCST002434:2:100190478:T:A	chr2	100556940	101056940	autoimmune
FINNGEN_R5_RHEUMA_SEROPOS:2:203852990:G:T	chr2	204467713	204967713	autoimmune
FINNGEN_R5_RHEUMA_SEROPOS:2:203852990:G:T	chr2	204467713	204967713	autoimmune
FINNGEN_R5_RHEUMA_SEROPOS:2:203852990:G:T	chr2	204467713	204967713	autoimmune
FINNGEN_R5_RHEUMA_SEROPOS:2:203852990:G:T	chr2	204467713	204967713	autoimmune
FINNGEN_R5_RHEUMA_SEROPOS_OTH:2:203852990:G:T	chr2	204467713	204967713	autoimmune
FINNGEN_R5_RHEUMA_SEROPOS_OTH:2:203852990:G:T	chr2	204467713	204967713	autoimmune
FINNGEN_R5_RHEUMA_SEROPOS_OTH:2:203852990:G:T	chr2	204467713	204967713	autoimmune
FINNGEN_R5_RHEUMA_SEROPOS_OTH:2:203852990:G:T	chr2	204467713	204967713	autoimmune
FINNGEN_R5_M13_RHEUMA:2:203852990:G:T	chr2	204467713	204967713	autoimmune
FINNGEN_R5_M13_RHEUMA:2:203852990:G:T	chr2	204467713	204967713	autoimmune
FINNGEN_R5_M13_RHEUMA:2:203852990:G:T	chr2	204467713	204967713	autoimmune
FINNGEN_R5_M13_RHEUMA:2:203852990:G:T	chr2	204467713	204967713	autoimmune
FINNGEN_R5_M13_RHEUMA_INCLAVO:2:203852990:G:T	chr2	204467713	204967713	autoimmune
FINNGEN_R5_M13_RHEUMA_INCLAVO:2:203852990:G:T	chr2	204467713	204967713	autoimmune
FINNGEN_R5_M13_RHEUMA_INCLAVO:2:203852990:G:T	chr2	204467713	204967713	autoimmune
FINNGEN_R5_M13_RHEUMA_INCLAVO:2:203852990:G:T	chr2	204467713	204967713	autoimmune
FINNGEN_R5_RHEUMA_SEROPOS_WIDE:2:203852990:G:T	chr2	204467713	204967713	autoimmune
FINNGEN_R5_RHEUMA_SEROPOS_WIDE:2:203852990:G:T	chr2	204467713	204967713	autoimmune
FINNGEN_R5_RHEUMA_SEROPOS_WIDE:2:203852990:G:T	chr2	204467713	204967713	autoimmune
FINNGEN_R5_RHEUMA_SEROPOS_WIDE:2:203852990:G:T	chr2	204467713	204967713	autoimmune
GCST011501:21:44198231:T:C	chr21	45368114	45868114	autoimmune
GCST011501:21:44198231:T:C	chr21	45368114	45868114	autoimmune
GCST011501:21:44198231:T:C	chr21	45368114	45868114	autoimmune
GCST011501:21:44198231:T:C	chr21	45368114	45868114	autoimmune
GCST011501:21:44198231:T:C	chr21	45368114	45868114	autoimmune
GCST011501:21:44198231:T:C	chr21	45368114	45868114	autoimmune
GCST011501:21:44198231:T:C	chr21	45368114	45868114	autoimmune
GCST011501:21:44198231:T:C	chr21	45368114	45868114	autoimmune
GCST000507:22:21562901:G:T	chr22	21667190	22167190	autoimmune
GCST000507:22:21562901:G:T	chr22	21667190	22167190	autoimmune
GCST000507:22:21562901:G:T	chr22	21667190	22167190	autoimmune
GCST000507:22:21562901:G:T	chr22	21667190	22167190	autoimmune
GCST003043:22:21590189:T:G	chr22	21694478	22194478	autoimmune
GCST003043:22:21590189:T:G	chr22	21694478	22194478	autoimmune
GCST003043:22:21590189:T:G	chr22	21694478	22194478	autoimmune
GCST003043:22:21590189:T:G	chr22	21694478	22194478	autoimmune
GCST003044:22:21590189:T:G	chr22	21694478	22194478	autoimmune
GCST003044:22:21590189:T:G	chr22	21694478	22194478	autoimmune
GCST003044:22:21590189:T:G	chr22	21694478	22194478	autoimmune
GCST003044:22:21590189:T:G	chr22	21694478	22194478	autoimmune
GCST007843:4:112286121:C:T	chr4	112957277	113457277	autoimmune
GCST007843:4:112286121:C:T	chr4	112957277	113457277	autoimmune
GCST007843:4:112286121:C:T	chr4	112957277	113457277	autoimmune
GCST007843:4:112286121:C:T	chr4	112957277	113457277	autoimmune
GCST002453:6:32237268:G:A	chr6	31955045	32455045	autoimmune
GCST002453:6:32237268:G:A	chr6	31955045	32455045	autoimmune
GCST002453:6:32237268:G:A	chr6	31955045	32455045	autoimmune
GCST002453:6:32237268:G:A	chr6	31955045	32455045	autoimmune
GCST003044:1:186906327:G:T	chr1	186625459	187125459	autoimmune
GCST003044:1:186906327:G:T	chr1	186625459	187125459	autoimmune
GCST003044:1:186906327:G:T	chr1	186625459	187125459	autoimmune
GCST003044:1:186906327:G:T	chr1	186625459	187125459	autoimmune
GCST011956:1:202010327:G:A	chr1	201729455	202229455	autoimmune
GCST011956:1:202010327:G:A	chr1	201729455	202229455	autoimmune
GCST011956:1:202010327:G:A	chr1	201729455	202229455	autoimmune
GCST011956:1:202010327:G:A	chr1	201729455	202229455	autoimmune
FINNGEN_R5_T1D_WIDE1:12:55999553:C:G	chr12	56143337	56643337	autoimmune
FINNGEN_R5_T1D_WIDE1:12:55999553:C:G	chr12	56143337	56643337	autoimmune
FINNGEN_R5_T1D_WIDE1:12:55999553:C:G	chr12	56143337	56643337	autoimmune
FINNGEN_R5_T1D_WIDE1:12:55999553:C:G	chr12	56143337	56643337	autoimmune
GCST009597:12:94267677:A:G	chr12	94411453	94911453	autoimmune
GCST009597:12:94267677:A:G	chr12	94411453	94911453	autoimmune
GCST009597:12:94267677:A:G	chr12	94411453	94911453	autoimmune
GCST009597:12:94267677:A:G	chr12	94411453	94911453	autoimmune
GCST011956:12:103522302:T:C	chr12	103666080	104166080	autoimmune
GCST011956:12:103522302:T:C	chr12	103666080	104166080	autoimmune
GCST011956:12:103522302:T:C	chr12	103666080	104166080	autoimmune
GCST011956:12:103522302:T:C	chr12	103666080	104166080	autoimmune
GCST009597:13:50387821:A:T	chr13	50711957	51211957	autoimmune
GCST009597:13:50387821:A:T	chr13	50711957	51211957	autoimmune
GCST009597:13:50387821:A:T	chr13	50711957	51211957	autoimmune
GCST009597:13:50387821:A:T	chr13	50711957	51211957	autoimmune
GCST009597:17:47624914:T:C	chr17	45452280	45952280	autoimmune
GCST009597:17:47624914:T:C	chr17	45452280	45952280	autoimmune
GCST009597:17:47624914:T:C	chr17	45452280	45952280	autoimmune
GCST009597:17:47624914:T:C	chr17	45452280	45952280	autoimmune
GCST009597:2:203768138:A:T	chr2	204382861	204882861	autoimmune
GCST009597:2:203768138:A:T	chr2	204382861	204882861	autoimmune
GCST009597:2:203768138:A:T	chr2	204382861	204882861	autoimmune
GCST009597:2:203768138:A:T	chr2	204382861	204882861	autoimmune
GCST003044:2:233252937:T:C	chr2	233911583	234411583	autoimmune
GCST003044:2:233252937:T:C	chr2	233911583	234411583	autoimmune
GCST003044:2:233252937:T:C	chr2	233911583	234411583	autoimmune
GCST003044:2:233252937:T:C	chr2	233911583	234411583	autoimmune
SAIGE_555_2:20:44436388:A:C	chr20	42815028	43315028	autoimmune
SAIGE_555_2:20:44436388:A:C	chr20	42815028	43315028	autoimmune
SAIGE_555_2:20:44436388:A:C	chr20	42815028	43315028	autoimmune
SAIGE_555_2:20:44436388:A:C	chr20	42815028	43315028	autoimmune
GCST001725:20:44436388:A:C	chr20	42815028	43315028	autoimmune
GCST001725:20:44436388:A:C	chr20	42815028	43315028	autoimmune
GCST001725:20:44436388:A:C	chr20	42815028	43315028	autoimmune
GCST001725:20:44436388:A:C	chr20	42815028	43315028	autoimmune
GCST001728:20:44436388:A:C	chr20	42815028	43315028	autoimmune
GCST001728:20:44436388:A:C	chr20	42815028	43315028	autoimmune
GCST001728:20:44436388:A:C	chr20	42815028	43315028	autoimmune
GCST001728:20:44436388:A:C	chr20	42815028	43315028	autoimmune
SAIGE_555:20:44436388:A:C	chr20	42815028	43315028	autoimmune
SAIGE_555:20:44436388:A:C	chr20	42815028	43315028	autoimmune
SAIGE_555:20:44436388:A:C	chr20	42815028	43315028	autoimmune
SAIGE_555:20:44436388:A:C	chr20	42815028	43315028	autoimmune
NEALE2_20002_1463:20:44436388:A:C	chr20	42815028	43315028	autoimmune
NEALE2_20002_1463:20:44436388:A:C	chr20	42815028	43315028	autoimmune
NEALE2_20002_1463:20:44436388:A:C	chr20	42815028	43315028	autoimmune
NEALE2_20002_1463:20:44436388:A:C	chr20	42815028	43315028	autoimmune
GCST000964:20:44436388:A:C	chr20	42815028	43315028	autoimmune
GCST000964:20:44436388:A:C	chr20	42815028	43315028	autoimmune
GCST000964:20:44436388:A:C	chr20	42815028	43315028	autoimmune
GCST000964:20:44436388:A:C	chr20	42815028	43315028	autoimmune
GCST004133:20:44436388:A:C	chr20	42815028	43315028	autoimmune
GCST004133:20:44436388:A:C	chr20	42815028	43315028	autoimmune
GCST004133:20:44436388:A:C	chr20	42815028	43315028	autoimmune
GCST004133:20:44436388:A:C	chr20	42815028	43315028	autoimmune
GCST004131:20:44436388:A:C	chr20	42815028	43315028	autoimmune
GCST004131:20:44436388:A:C	chr20	42815028	43315028	autoimmune
GCST004131:20:44436388:A:C	chr20	42815028	43315028	autoimmune
GCST004131:20:44436388:A:C	chr20	42815028	43315028	autoimmune
GCST011501:20:44436388:A:C	chr20	42815028	43315028	autoimmune
GCST011501:20:44436388:A:C	chr20	42815028	43315028	autoimmune
GCST011501:20:44436388:A:C	chr20	42815028	43315028	autoimmune
GCST011501:20:44436388:A:C	chr20	42815028	43315028	autoimmune
GCST000527:20:44436388:A:C	chr20	42815028	43315028	autoimmune
GCST000527:20:44436388:A:C	chr20	42815028	43315028	autoimmune
GCST000527:20:44436388:A:C	chr20	42815028	43315028	autoimmune
GCST000527:20:44436388:A:C	chr20	42815028	43315028	autoimmune
GCST000964:22:47188064:T:A	chr22	47333814	47833814	autoimmune
GCST000964:22:47188064:T:A	chr22	47333814	47833814	autoimmune
GCST000964:22:47188064:T:A	chr22	47333814	47833814	autoimmune
GCST000964:22:47188064:T:A	chr22	47333814	47833814	autoimmune
GCST90014023:4:26121697:A:C	chr4	25873319	26373319	autoimmune
GCST90014023:4:26121697:A:C	chr4	25873319	26373319	autoimmune
GCST90014023:4:26121697:A:C	chr4	25873319	26373319	autoimmune
GCST90014023:4:26121697:A:C	chr4	25873319	26373319	autoimmune
GCST004131:6:21385471:T:C	chr6	21135702	21635702	autoimmune
GCST004131:6:21385471:T:C	chr6	21135702	21635702	autoimmune
GCST004131:6:21385471:T:C	chr6	21135702	21635702	autoimmune
GCST004131:6:21385471:T:C	chr6	21135702	21635702	autoimmune
GCST000879:1:7819003:C:T	chr1	7629063	8129063	autoimmune
GCST000879:1:7819003:C:T	chr1	7629063	8129063	autoimmune
GCST000879:1:7819003:C:T	chr1	7629063	8129063	autoimmune
GCST000879:1:7819003:C:T	chr1	7629063	8129063	autoimmune
GCST007400:10:48893932:A:G	chr10	49851977	50351977	autoimmune
GCST007400:10:48893932:A:G	chr10	49851977	50351977	autoimmune
GCST007400:10:48893932:A:G	chr10	49851977	50351977	autoimmune
GCST007400:10:48893932:A:G	chr10	49851977	50351977	autoimmune
GCST011501:10:99522847:C:CA	chr10	101032604	101532604	autoimmune
GCST011501:10:99522847:C:CA	chr10	101032604	101532604	autoimmune
GCST011501:10:99522847:C:CA	chr10	101032604	101532604	autoimmune
GCST011501:10:99522847:C:CA	chr10	101032604	101532604	autoimmune
GCST000964:13:91221877:C:G	chr13	91624131	92124131	autoimmune
GCST000964:13:91221877:C:G	chr13	91624131	92124131	autoimmune
GCST000964:13:91221877:C:G	chr13	91624131	92124131	autoimmune
GCST000964:13:91221877:C:G	chr13	91624131	92124131	autoimmune
GCST005752_4:16:10944503:C:T	chr16	10788360	11288360	autoimmune
GCST005752_4:16:10944503:C:T	chr16	10788360	11288360	autoimmune
GCST005752_4:16:10944503:C:T	chr16	10788360	11288360	autoimmune
GCST005752_4:16:10944503:C:T	chr16	10788360	11288360	autoimmune
GCST009597:16:11120094:C:T	chr16	10963951	11463951	autoimmune
GCST009597:16:11120094:C:T	chr16	10963951	11463951	autoimmune
GCST009597:16:11120094:C:T	chr16	10963951	11463951	autoimmune
GCST009597:16:11120094:C:T	chr16	10963951	11463951	autoimmune
GCST011956:18:69876452:C:T	chr18	67293688	67793688	autoimmune
GCST011956:18:69876452:C:T	chr18	67293688	67793688	autoimmune
GCST011956:18:69876452:C:T	chr18	67293688	67793688	autoimmune
GCST011956:18:69876452:C:T	chr18	67293688	67793688	autoimmune
GCST011956:2:7432948:G:T	chr2	7323079	7823079	autoimmune
GCST011956:2:7432948:G:T	chr2	7323079	7823079	autoimmune
GCST011956:2:7432948:G:T	chr2	7323079	7823079	autoimmune
GCST011956:2:7432948:G:T	chr2	7323079	7823079	autoimmune
GCST005568:21:34539301:G:A	chr21	35661599	36161599	autoimmune
GCST005568:21:34539301:G:A	chr21	35661599	36161599	autoimmune
GCST005568:21:34539301:G:A	chr21	35661599	36161599	autoimmune
GCST005568:21:34539301:G:A	chr21	35661599	36161599	autoimmune
GCST001725:3:18662807:A:G	chr3	18454299	18954299	autoimmune
GCST001725:3:18662807:A:G	chr3	18454299	18954299	autoimmune
GCST001725:3:18662807:A:G	chr3	18454299	18954299	autoimmune
GCST001725:3:18662807:A:G	chr3	18454299	18954299	autoimmune
GCST000879:3:18665366:G:A	chr3	18456858	18956858	autoimmune
GCST000879:3:18665366:G:A	chr3	18456858	18956858	autoimmune
GCST000879:3:18665366:G:A	chr3	18456858	18956858	autoimmune
GCST000879:3:18665366:G:A	chr3	18456858	18956858	autoimmune
GCST003155:3:146883508:G:T	chr3	146351295	146851295	autoimmune
GCST003155:3:146883508:G:T	chr3	146351295	146851295	autoimmune
GCST003155:3:146883508:G:T	chr3	146351295	146851295	autoimmune
GCST003155:3:146883508:G:T	chr3	146351295	146851295	autoimmune
GCST003156:3:146883508:G:T	chr3	146351295	146851295	autoimmune
GCST003156:3:146883508:G:T	chr3	146351295	146851295	autoimmune
GCST003156:3:146883508:G:T	chr3	146351295	146851295	autoimmune
GCST003156:3:146883508:G:T	chr3	146351295	146851295	autoimmune
FINNGEN_R5_APPENDICITIS_BROAD:4:110799663:A:G	chr4	111470819	111970819	autoimmune
FINNGEN_R5_APPENDICITIS_BROAD:4:110799663:A:G	chr4	111470819	111970819	autoimmune
FINNGEN_R5_APPENDICITIS_BROAD:4:110799663:A:G	chr4	111470819	111970819	autoimmune
FINNGEN_R5_APPENDICITIS_BROAD:4:110799663:A:G	chr4	111470819	111970819	autoimmune
FINNGEN_R5_K11_APPENDACUT:4:110799663:A:G	chr4	111470819	111970819	autoimmune
FINNGEN_R5_K11_APPENDACUT:4:110799663:A:G	chr4	111470819	111970819	autoimmune
FINNGEN_R5_K11_APPENDACUT:4:110799663:A:G	chr4	111470819	111970819	autoimmune
FINNGEN_R5_K11_APPENDACUT:4:110799663:A:G	chr4	111470819	111970819	autoimmune
GCST009597:5:6712721:T:C	chr5	6462834	6962834	autoimmune
GCST009597:5:6712721:T:C	chr5	6462834	6962834	autoimmune
GCST009597:5:6712721:T:C	chr5	6462834	6962834	autoimmune
GCST009597:5:6712721:T:C	chr5	6462834	6962834	autoimmune
GCST000207:5:150879305:A:G	chr5	150008867	150508867	autoimmune
GCST000207:5:150879305:A:G	chr5	150008867	150508867	autoimmune
GCST000207:5:150879305:A:G	chr5	150008867	150508867	autoimmune
GCST000207:5:150879305:A:G	chr5	150008867	150508867	autoimmune
FINNGEN_R5_T1D_WIDE1:6:25728827:A:G	chr6	25479055	25979055	autoimmune
FINNGEN_R5_T1D_WIDE1:6:25728827:A:G	chr6	25479055	25979055	autoimmune
FINNGEN_R5_T1D_WIDE1:6:25728827:A:G	chr6	25479055	25979055	autoimmune
FINNGEN_R5_T1D_WIDE1:6:25728827:A:G	chr6	25479055	25979055	autoimmune
FINNGEN_R5_T1D_WIDE:6:25728827:A:G	chr6	25479055	25979055	autoimmune
FINNGEN_R5_T1D_WIDE:6:25728827:A:G	chr6	25479055	25979055	autoimmune
FINNGEN_R5_T1D_WIDE:6:25728827:A:G	chr6	25479055	25979055	autoimmune
FINNGEN_R5_T1D_WIDE:6:25728827:A:G	chr6	25479055	25979055	autoimmune
FINNGEN_R5_E4_DM1NOCOMP:6:25728827:A:G	chr6	25479055	25979055	autoimmune
FINNGEN_R5_E4_DM1NOCOMP:6:25728827:A:G	chr6	25479055	25979055	autoimmune
FINNGEN_R5_E4_DM1NOCOMP:6:25728827:A:G	chr6	25479055	25979055	autoimmune
FINNGEN_R5_E4_DM1NOCOMP:6:25728827:A:G	chr6	25479055	25979055	autoimmune
FINNGEN_R5_E4_DM1:6:25728827:A:G	chr6	25479055	25979055	autoimmune
FINNGEN_R5_E4_DM1:6:25728827:A:G	chr6	25479055	25979055	autoimmune
FINNGEN_R5_E4_DM1:6:25728827:A:G	chr6	25479055	25979055	autoimmune
FINNGEN_R5_E4_DM1:6:25728827:A:G	chr6	25479055	25979055	autoimmune
GCST002160:6:33087761:C:T	chr6	32805538	33305538	autoimmune
GCST002160:6:33087761:C:T	chr6	32805538	33305538	autoimmune
GCST002160:6:33087761:C:T	chr6	32805538	33305538	autoimmune
GCST002160:6:33087761:C:T	chr6	32805538	33305538	autoimmune
GCST000964:1:19846543:G:A	chr1	19923036	20423036	autoimmune
GCST000964:1:19846543:G:A	chr1	19923036	20423036	autoimmune
GCST000964:1:19846543:G:A	chr1	19923036	20423036	autoimmune
GCST000964:1:19846543:G:A	chr1	19923036	20423036	autoimmune
GCST004133:1:67233226:C:T	chr1	67448909	67948909	autoimmune
GCST004133:1:67233226:C:T	chr1	67448909	67948909	autoimmune
GCST004133:1:67233226:C:T	chr1	67448909	67948909	autoimmune
GCST004133:1:67233226:C:T	chr1	67448909	67948909	autoimmune
GCST010571:1:167457187:G:A	chr1	167176424	167676424	autoimmune
GCST010571:1:167457187:G:A	chr1	167176424	167676424	autoimmune
GCST010571:1:167457187:G:A	chr1	167176424	167676424	autoimmune
GCST010571:1:167457187:G:A	chr1	167176424	167676424	autoimmune
GCST004133:1:200905909:G:GT	chr1	200625037	201125037	autoimmune
GCST004133:1:200905909:G:GT	chr1	200625037	201125037	autoimmune
GCST004133:1:200905909:G:GT	chr1	200625037	201125037	autoimmune
GCST004133:1:200905909:G:GT	chr1	200625037	201125037	autoimmune
GCST003045:10:35042696:G:A	chr10	35081624	35581624	autoimmune
GCST003045:10:35042696:G:A	chr10	35081624	35581624	autoimmune
GCST003045:10:35042696:G:A	chr10	35081624	35581624	autoimmune
GCST003045:10:35042696:G:A	chr10	35081624	35581624	autoimmune
GCST005536:10:88275897:C:A	chr10	89785654	90285654	autoimmune
GCST005536:10:88275897:C:A	chr10	89785654	90285654	autoimmune
GCST005536:10:88275897:C:A	chr10	89785654	90285654	autoimmune
GCST005536:10:88275897:C:A	chr10	89785654	90285654	autoimmune
GCST003252:10:103243964:T:G	chr10	104753721	105253721	autoimmune
GCST003252:10:103243964:T:G	chr10	104753721	105253721	autoimmune
GCST003252:10:103243964:T:G	chr10	104753721	105253721	autoimmune
GCST003252:10:103243964:T:G	chr10	104753721	105253721	autoimmune
GCST011956:11:4091970:A:G	chr11	3863200	4363200	autoimmune
GCST011956:11:4091970:A:G	chr11	3863200	4363200	autoimmune
GCST011956:11:4091970:A:G	chr11	3863200	4363200	autoimmune
GCST011956:11:4091970:A:G	chr11	3863200	4363200	autoimmune
GCST011956:12:111495741:C:A	chr12	111683545	112183545	autoimmune
GCST011956:12:111495741:C:A	chr12	111683545	112183545	autoimmune
GCST011956:12:111495741:C:A	chr12	111683545	112183545	autoimmune
GCST011956:12:111495741:C:A	chr12	111683545	112183545	autoimmune
GCST90013534:12:111495741:C:A	chr12	111683545	112183545	autoimmune
GCST90013534:12:111495741:C:A	chr12	111683545	112183545	autoimmune
GCST90013534:12:111495741:C:A	chr12	111683545	112183545	autoimmune
GCST90013534:12:111495741:C:A	chr12	111683545	112183545	autoimmune
GCST004131:12:112172910:G:A	chr12	112360714	112860714	autoimmune
GCST004131:12:112172910:G:A	chr12	112360714	112860714	autoimmune
GCST004131:12:112172910:G:A	chr12	112360714	112860714	autoimmune
GCST004131:12:112172910:G:A	chr12	112360714	112860714	autoimmune
GCST004133:13:26962835:G:A	chr13	27286972	27786972	autoimmune
GCST004133:13:26962835:G:A	chr13	27286972	27786972	autoimmune
GCST004133:13:26962835:G:A	chr13	27286972	27786972	autoimmune
GCST004133:13:26962835:G:A	chr13	27286972	27786972	autoimmune
GCST003045:13:26962835:G:A	chr13	27286972	27786972	autoimmune
GCST003045:13:26962835:G:A	chr13	27286972	27786972	autoimmune
GCST003045:13:26962835:G:A	chr13	27286972	27786972	autoimmune
GCST003045:13:26962835:G:A	chr13	27286972	27786972	autoimmune
GCST003958:16:50675812:G:A	chr16	50459723	50959723	autoimmune
GCST003958:16:50675812:G:A	chr16	50459723	50959723	autoimmune
GCST003958:16:50675812:G:A	chr16	50459723	50959723	autoimmune
GCST003958:16:50675812:G:A	chr16	50459723	50959723	autoimmune
GCST003959_2:16:50675812:G:A	chr16	50459723	50959723	autoimmune
GCST003959_2:16:50675812:G:A	chr16	50459723	50959723	autoimmune
GCST003959_2:16:50675812:G:A	chr16	50459723	50959723	autoimmune
GCST003959_2:16:50675812:G:A	chr16	50459723	50959723	autoimmune
GCST003958_3:16:50675812:G:A	chr16	50459723	50959723	autoimmune
GCST003958_3:16:50675812:G:A	chr16	50459723	50959723	autoimmune
GCST003958_3:16:50675812:G:A	chr16	50459723	50959723	autoimmune
GCST003958_3:16:50675812:G:A	chr16	50459723	50959723	autoimmune
GCST003958_2:16:50675812:G:A	chr16	50459723	50959723	autoimmune
GCST003958_2:16:50675812:G:A	chr16	50459723	50959723	autoimmune
GCST003958_2:16:50675812:G:A	chr16	50459723	50959723	autoimmune
GCST003958_2:16:50675812:G:A	chr16	50459723	50959723	autoimmune
GCST003959_3:16:50675812:G:A	chr16	50459723	50959723	autoimmune
GCST003959_3:16:50675812:G:A	chr16	50459723	50959723	autoimmune
GCST003959_3:16:50675812:G:A	chr16	50459723	50959723	autoimmune
GCST003959_3:16:50675812:G:A	chr16	50459723	50959723	autoimmune
GCST003959:16:50675812:G:A	chr16	50459723	50959723	autoimmune
GCST003959:16:50675812:G:A	chr16	50459723	50959723	autoimmune
GCST003959:16:50675812:G:A	chr16	50459723	50959723	autoimmune
GCST003959:16:50675812:G:A	chr16	50459723	50959723	autoimmune
GCST004133:17:72615055:C:CG	chr17	70361194	70861194	autoimmune
GCST004133:17:72615055:C:CG	chr17	70361194	70861194	autoimmune
GCST004133:17:72615055:C:CG	chr17	70361194	70861194	autoimmune
GCST004133:17:72615055:C:CG	chr17	70361194	70861194	autoimmune
GCST004131:17:72615055:C:CG	chr17	70361194	70861194	autoimmune
GCST004131:17:72615055:C:CG	chr17	70361194	70861194	autoimmune
GCST004131:17:72615055:C:CG	chr17	70361194	70861194	autoimmune
GCST004131:17:72615055:C:CG	chr17	70361194	70861194	autoimmune
GCST001725:18:12820901:C:T	chr18	12570900	13070900	autoimmune
GCST001725:18:12820901:C:T	chr18	12570900	13070900	autoimmune
GCST001725:18:12820901:C:T	chr18	12570900	13070900	autoimmune
GCST001725:18:12820901:C:T	chr18	12570900	13070900	autoimmune
GCST90014023:18:12820901:C:T	chr18	12570900	13070900	autoimmune
GCST90014023:18:12820901:C:T	chr18	12570900	13070900	autoimmune
GCST90014023:18:12820901:C:T	chr18	12570900	13070900	autoimmune
GCST90014023:18:12820901:C:T	chr18	12570900	13070900	autoimmune
GCST005531:2:60868110:G:A	chr2	60845245	61345245	autoimmune
GCST005531:2:60868110:G:A	chr2	60845245	61345245	autoimmune
GCST005531:2:60868110:G:A	chr2	60845245	61345245	autoimmune
GCST005531:2:60868110:G:A	chr2	60845245	61345245	autoimmune
GCST009597:21:38492803:A:G	chr21	39614727	40114727	autoimmune
GCST009597:21:38492803:A:G	chr21	39614727	40114727	autoimmune
GCST009597:21:38492803:A:G	chr21	39614727	40114727	autoimmune
GCST009597:21:38492803:A:G	chr21	39614727	40114727	autoimmune
GCST009597:22:50532837:T:C	chr22	50721266	51221266	autoimmune
GCST009597:22:50532837:T:C	chr22	50721266	51221266	autoimmune
GCST009597:22:50532837:T:C	chr22	50721266	51221266	autoimmune
GCST009597:22:50532837:T:C	chr22	50721266	51221266	autoimmune
GCST90013534:3:17012007:A:G	chr3	16803499	17303499	autoimmune
GCST90013534:3:17012007:A:G	chr3	16803499	17303499	autoimmune
GCST90013534:3:17012007:A:G	chr3	16803499	17303499	autoimmune
GCST90013534:3:17012007:A:G	chr3	16803499	17303499	autoimmune
GCST007844_3:6:31358156:T:C	chr6	31075933	31575933	autoimmune
GCST007844_3:6:31358156:T:C	chr6	31075933	31575933	autoimmune
GCST007844_3:6:31358156:T:C	chr6	31075933	31575933	autoimmune
GCST007844_3:6:31358156:T:C	chr6	31075933	31575933	autoimmune
GCST005562:6:32614873:C:G	chr6	32332650	32832650	autoimmune
GCST005562:6:32614873:C:G	chr6	32332650	32832650	autoimmune
GCST005562:6:32614873:C:G	chr6	32332650	32832650	autoimmune
GCST005562:6:32614873:C:G	chr6	32332650	32832650	autoimmune
SAIGE_555_1:1:67284791:T:C	chr1	67500474	68000474	autoimmune
SAIGE_555_1:1:67284791:T:C	chr1	67500474	68000474	autoimmune
GCST003043:12:68110056:C:A	chr12	68253836	68753836	autoimmune
GCST003043:12:68110056:C:A	chr12	68253836	68753836	autoimmune
GCST003045:12:68110056:C:A	chr12	68253836	68753836	autoimmune
GCST003045:12:68110056:C:A	chr12	68253836	68753836	autoimmune
GCST001509:12:111466567:T:A	chr12	111654371	112154371	autoimmune
GCST001509:12:111466567:T:A	chr12	111654371	112154371	autoimmune
GCST90010715:12:111466567:T:A	chr12	111654371	112154371	autoimmune
GCST90010715:12:111466567:T:A	chr12	111654371	112154371	autoimmune
SAIGE_242_1:14:80952919:A:G	chr14	81169263	81669263	autoimmune
SAIGE_242_1:14:80952919:A:G	chr14	81169263	81669263	autoimmune
GCST90013791:14:98021006:G:A	chr14	98237343	98737343	autoimmune
GCST90013791:14:98021006:G:A	chr14	98237343	98737343	autoimmune
GCST001729:16:50691282:C:T	chr16	50475193	50975193	autoimmune
GCST001729:16:50691282:C:T	chr16	50475193	50975193	autoimmune
GCST001725:16:50691282:C:T	chr16	50475193	50975193	autoimmune
GCST001725:16:50691282:C:T	chr16	50475193	50975193	autoimmune
GCST003044:16:50691282:C:T	chr16	50475193	50975193	autoimmune
GCST003044:16:50691282:C:T	chr16	50475193	50975193	autoimmune
GCST003043:16:50691282:C:T	chr16	50475193	50975193	autoimmune
GCST003043:16:50691282:C:T	chr16	50475193	50975193	autoimmune
GCST011956:18:79626912:G:A	chr18	77136912	77636912	autoimmune
GCST011956:18:79626912:G:A	chr18	77136912	77636912	autoimmune
GCST002318:2:65371166:T:A	chr2	65348300	65848300	autoimmune
GCST002318:2:65371166:T:A	chr2	65348300	65848300	autoimmune
GCST002318_2:2:65371166:T:A	chr2	65348300	65848300	autoimmune
GCST002318_2:2:65371166:T:A	chr2	65348300	65848300	autoimmune
GCST006959:2:65371166:T:A	chr2	65348300	65848300	autoimmune
GCST006959:2:65371166:T:A	chr2	65348300	65848300	autoimmune
GCST006959_3:2:65371166:T:A	chr2	65348300	65848300	autoimmune
GCST006959_3:2:65371166:T:A	chr2	65348300	65848300	autoimmune
GCST002318_3:2:65371166:T:A	chr2	65348300	65848300	autoimmune
GCST002318_3:2:65371166:T:A	chr2	65348300	65848300	autoimmune
GCST90013534:2:65371166:T:A	chr2	65348300	65848300	autoimmune
GCST90013534:2:65371166:T:A	chr2	65348300	65848300	autoimmune
GCST004131:2:240628909:C:T	chr2	241318326	241818326	autoimmune
GCST004131:2:240628909:C:T	chr2	241318326	241818326	autoimmune
GCST004785:3:119564621:T:C	chr3	119033468	119533468	autoimmune
GCST004785:3:119564621:T:C	chr3	119033468	119533468	autoimmune
GCST005536:4:165653115:A:G	chr4	166324267	166824267	autoimmune
GCST005536:4:165653115:A:G	chr4	166324267	166824267	autoimmune
FINNGEN_R5_L12_PEMPHIGOID:5:141764935:G:A	chr5	140894502	141394502	autoimmune
FINNGEN_R5_L12_PEMPHIGOID:5:141764935:G:A	chr5	140894502	141394502	autoimmune
GCST90013791:6:27492144:G:A	chr6	27209923	27709923	autoimmune
GCST90013791:6:27492144:G:A	chr6	27209923	27709923	autoimmune
GCST003251:6:29979963:T:C	chr6	29697740	30197740	autoimmune
GCST003251:6:29979963:T:C	chr6	29697740	30197740	autoimmune
GCST90014023:6:33825134:A:T	chr6	33542911	34042911	autoimmune
GCST90014023:6:33825134:A:T	chr6	33542911	34042911	autoimmune
GCST90000529:6:33825134:A:T	chr6	33542911	34042911	autoimmune
GCST90000529:6:33825134:A:T	chr6	33542911	34042911	autoimmune
GCST007843:1:3412820:C:T	chr1	3079384	3579384	autoimmune
GCST007843:1:3412820:C:T	chr1	3079384	3579384	autoimmune
GCST007843:1:3412820:C:T	chr1	3079384	3579384	autoimmune
GCST007843:1:3412820:C:T	chr1	3079384	3579384	autoimmune
GCST90014023:1:35622060:C:A	chr1	35837661	36337661	autoimmune
GCST90014023:1:35622060:C:A	chr1	35837661	36337661	autoimmune
GCST90014023:1:35622060:C:A	chr1	35837661	36337661	autoimmune
GCST90014023:1:35622060:C:A	chr1	35837661	36337661	autoimmune
GCST90014023:1:35622060:C:A	chr1	35837661	36337661	autoimmune
GCST90014023:1:35622060:C:A	chr1	35837661	36337661	autoimmune
GCST90014023:1:35622060:C:A	chr1	35837661	36337661	autoimmune
GCST90014023:1:35622060:C:A	chr1	35837661	36337661	autoimmune
GCST004132:1:67243458:C:G	chr1	67459141	67959141	autoimmune
GCST004132:1:67243458:C:G	chr1	67459141	67959141	autoimmune
GCST004132:1:67243458:C:G	chr1	67459141	67959141	autoimmune
GCST004132:1:67243458:C:G	chr1	67459141	67959141	autoimmune
GCST005531:10:6057082:T:C	chr10	5849045	6349045	autoimmune
GCST005531:10:6057082:T:C	chr10	5849045	6349045	autoimmune
GCST005531:10:6057082:T:C	chr10	5849045	6349045	autoimmune
GCST005531:10:6057082:T:C	chr10	5849045	6349045	autoimmune
GCST004132:10:30516551:A:G	chr10	30555480	31055480	autoimmune
GCST004132:10:30516551:A:G	chr10	30555480	31055480	autoimmune
GCST004132:10:30516551:A:G	chr10	30555480	31055480	autoimmune
GCST004132:10:30516551:A:G	chr10	30555480	31055480	autoimmune
GCST000964:10:99522443:G:A	chr10	101032200	101532200	autoimmune
GCST000964:10:99522443:G:A	chr10	101032200	101532200	autoimmune
GCST000964:10:99522443:G:A	chr10	101032200	101532200	autoimmune
GCST000964:10:99522443:G:A	chr10	101032200	101532200	autoimmune
GCST011956:11:118707281:G:A	chr11	118327990	118827990	autoimmune
GCST011956:11:118707281:G:A	chr11	118327990	118827990	autoimmune
GCST011956:11:118707281:G:A	chr11	118327990	118827990	autoimmune
GCST011956:11:118707281:G:A	chr11	118327990	118827990	autoimmune
GCST004131:12:70472288:CTCTG:C	chr12	70616068	71116068	autoimmune
GCST004131:12:70472288:CTCTG:C	chr12	70616068	71116068	autoimmune
GCST004131:12:70472288:CTCTG:C	chr12	70616068	71116068	autoimmune
GCST004131:12:70472288:CTCTG:C	chr12	70616068	71116068	autoimmune
GCST003043:14:75275048:C:T	chr14	75491751	75991751	autoimmune
GCST003043:14:75275048:C:T	chr14	75491751	75991751	autoimmune
GCST003043:14:75275048:C:T	chr14	75491751	75991751	autoimmune
GCST003043:14:75275048:C:T	chr14	75491751	75991751	autoimmune
GCST003044:14:75275048:C:T	chr14	75491751	75991751	autoimmune
GCST003044:14:75275048:C:T	chr14	75491751	75991751	autoimmune
GCST003044:14:75275048:C:T	chr14	75491751	75991751	autoimmune
GCST003044:14:75275048:C:T	chr14	75491751	75991751	autoimmune
GCST000879:14:88006251:C:T	chr14	88222595	88722595	autoimmune
GCST000879:14:88006251:C:T	chr14	88222595	88722595	autoimmune
GCST000879:14:88006251:C:T	chr14	88222595	88722595	autoimmune
GCST000879:14:88006251:C:T	chr14	88222595	88722595	autoimmune
GCST000964:15:40036832:A:G	chr15	40079033	40579033	autoimmune
GCST000964:15:40036832:A:G	chr15	40079033	40579033	autoimmune
GCST000964:15:40036832:A:G	chr15	40079033	40579033	autoimmune
GCST000964:15:40036832:A:G	chr15	40079033	40579033	autoimmune
GCST90013791:16:28495107:C:T	chr16	28256428	28756428	autoimmune
GCST90013791:16:28495107:C:T	chr16	28256428	28756428	autoimmune
GCST90013791:16:28495107:C:T	chr16	28256428	28756428	autoimmune
GCST90013791:16:28495107:C:T	chr16	28256428	28756428	autoimmune
GCST005536:16:28495107:C:T	chr16	28256428	28756428	autoimmune
GCST005536:16:28495107:C:T	chr16	28256428	28756428	autoimmune
GCST005536:16:28495107:C:T	chr16	28256428	28756428	autoimmune
GCST005536:16:28495107:C:T	chr16	28256428	28756428	autoimmune
GCST90000529:16:28495107:C:T	chr16	28256428	28756428	autoimmune
GCST90000529:16:28495107:C:T	chr16	28256428	28756428	autoimmune
GCST90000529:16:28495107:C:T	chr16	28256428	28756428	autoimmune
GCST90000529:16:28495107:C:T	chr16	28256428	28756428	autoimmune
GCST003043:16:50756788:A:G	chr16	50540699	51040699	autoimmune
GCST003043:16:50756788:A:G	chr16	50540699	51040699	autoimmune
GCST003043:16:50756788:A:G	chr16	50540699	51040699	autoimmune
GCST003043:16:50756788:A:G	chr16	50540699	51040699	autoimmune
GCST003044:16:50756788:A:G	chr16	50540699	51040699	autoimmune
GCST003044:16:50756788:A:G	chr16	50540699	51040699	autoimmune
GCST003044:16:50756788:A:G	chr16	50540699	51040699	autoimmune
GCST003044:16:50756788:A:G	chr16	50540699	51040699	autoimmune
GCST000964:2:11551980:A:C	chr2	11442106	11942106	autoimmune
GCST000964:2:11551980:A:C	chr2	11442106	11942106	autoimmune
GCST000964:2:11551980:A:C	chr2	11442106	11942106	autoimmune
GCST000964:2:11551980:A:C	chr2	11442106	11942106	autoimmune
GCST003045:2:43253874:G:A	chr2	43231013	43731013	autoimmune
GCST003045:2:43253874:G:A	chr2	43231013	43731013	autoimmune
GCST003045:2:43253874:G:A	chr2	43231013	43731013	autoimmune
GCST003045:2:43253874:G:A	chr2	43231013	43731013	autoimmune
GCST002434:2:65368452:G:A	chr2	65345586	65845586	autoimmune
GCST002434:2:65368452:G:A	chr2	65345586	65845586	autoimmune
GCST002434:2:65368452:G:A	chr2	65345586	65845586	autoimmune
GCST002434:2:65368452:G:A	chr2	65345586	65845586	autoimmune
GCST001725:2:191100618:C:A	chr2	191715344	192215344	autoimmune
GCST001725:2:191100618:C:A	chr2	191715344	192215344	autoimmune
GCST001725:2:191100618:C:A	chr2	191715344	192215344	autoimmune
GCST001725:2:191100618:C:A	chr2	191715344	192215344	autoimmune
GCST004131:2:241545286:C:T	chr2	242234701	242734701	autoimmune
GCST004131:2:241545286:C:T	chr2	242234701	242734701	autoimmune
GCST004131:2:241545286:C:T	chr2	242234701	242734701	autoimmune
GCST004131:2:241545286:C:T	chr2	242234701	242734701	autoimmune
GCST90013534:20:46118343:T:C	chr20	44496982	44996982	autoimmune
GCST90013534:20:46118343:T:C	chr20	44496982	44996982	autoimmune
GCST90013534:20:46118343:T:C	chr20	44496982	44996982	autoimmune
GCST90013534:20:46118343:T:C	chr20	44496982	44996982	autoimmune
GCST006048:20:46118343:T:C	chr20	44496982	44996982	autoimmune
GCST006048:20:46118343:T:C	chr20	44496982	44996982	autoimmune
GCST006048:20:46118343:T:C	chr20	44496982	44996982	autoimmune
GCST006048:20:46118343:T:C	chr20	44496982	44996982	autoimmune
GCST000964:22:23775729:A:G	chr22	23867916	24367916	autoimmune
GCST000964:22:23775729:A:G	chr22	23867916	24367916	autoimmune
GCST000964:22:23775729:A:G	chr22	23867916	24367916	autoimmune
GCST000964:22:23775729:A:G	chr22	23867916	24367916	autoimmune
GCST000964:3:138846547:C:T	chr3	138315389	138815389	autoimmune
GCST000964:3:138846547:C:T	chr3	138315389	138815389	autoimmune
GCST000964:3:138846547:C:T	chr3	138315389	138815389	autoimmune
GCST000964:3:138846547:C:T	chr3	138315389	138815389	autoimmune
FINNGEN_R5_E4_HYTHY_AI_STRICT_PURCH:4:26097188:G:A	chr4	25848810	26348810	autoimmune
FINNGEN_R5_E4_HYTHY_AI_STRICT_PURCH:4:26097188:G:A	chr4	25848810	26348810	autoimmune
FINNGEN_R5_E4_HYTHY_AI_STRICT_PURCH:4:26097188:G:A	chr4	25848810	26348810	autoimmune
FINNGEN_R5_E4_HYTHY_AI_STRICT_PURCH:4:26097188:G:A	chr4	25848810	26348810	autoimmune
GCST005754:4:54682309:T:C	chr4	55298475	55798475	autoimmune
GCST005754:4:54682309:T:C	chr4	55298475	55798475	autoimmune
GCST005754:4:54682309:T:C	chr4	55298475	55798475	autoimmune
GCST005754:4:54682309:T:C	chr4	55298475	55798475	autoimmune
GCST003043:4:122240464:A:G	chr4	122911619	123411619	autoimmune
GCST003043:4:122240464:A:G	chr4	122911619	123411619	autoimmune
GCST003043:4:122240464:A:G	chr4	122911619	123411619	autoimmune
GCST003043:4:122240464:A:G	chr4	122911619	123411619	autoimmune
GCST009081:6:31387541:T:C	chr6	31105318	31605318	autoimmune
GCST009081:6:31387541:T:C	chr6	31105318	31605318	autoimmune
GCST009081:6:31387541:T:C	chr6	31105318	31605318	autoimmune
GCST009081:6:31387541:T:C	chr6	31105318	31605318	autoimmune
GCST003044:6:33512961:T:C	chr6	33230738	33730738	autoimmune
GCST003044:6:33512961:T:C	chr6	33230738	33730738	autoimmune
GCST003044:6:33512961:T:C	chr6	33230738	33730738	autoimmune
GCST003044:6:33512961:T:C	chr6	33230738	33730738	autoimmune
GCST003622:6:90292775:A:G	chr6	90752494	91252494	autoimmune
GCST003622:6:90292775:A:G	chr6	90752494	91252494	autoimmune
GCST003622:6:90292775:A:G	chr6	90752494	91252494	autoimmune
GCST003622:6:90292775:A:G	chr6	90752494	91252494	autoimmune
GCST003622_2:6:90292775:A:G	chr6	90752494	91252494	autoimmune
GCST003622_2:6:90292775:A:G	chr6	90752494	91252494	autoimmune
GCST003622_2:6:90292775:A:G	chr6	90752494	91252494	autoimmune
GCST003622_2:6:90292775:A:G	chr6	90752494	91252494	autoimmune
GCST011956:6:90292775:A:G	chr6	90752494	91252494	autoimmune
GCST011956:6:90292775:A:G	chr6	90752494	91252494	autoimmune
GCST011956:6:90292775:A:G	chr6	90752494	91252494	autoimmune
GCST011956:6:90292775:A:G	chr6	90752494	91252494	autoimmune
GCST007400:1:206781696:G:A	chr1	206705041	207205041	autoimmune
GCST007400:1:206781696:G:A	chr1	206705041	207205041	autoimmune
GCST007400:1:206781696:G:A	chr1	206705041	207205041	autoimmune
GCST007400:1:206781696:G:A	chr1	206705041	207205041	autoimmune
GCST004132:1:206781696:G:A	chr1	206705041	207205041	autoimmune
GCST004132:1:206781696:G:A	chr1	206705041	207205041	autoimmune
GCST004132:1:206781696:G:A	chr1	206705041	207205041	autoimmune
GCST004132:1:206781696:G:A	chr1	206705041	207205041	autoimmune
GCST009597:10:8056756:T:C	chr10	7848719	8348719	autoimmune
GCST009597:10:8056756:T:C	chr10	7848719	8348719	autoimmune
GCST009597:10:8056756:T:C	chr10	7848719	8348719	autoimmune
GCST009597:10:8056756:T:C	chr10	7848719	8348719	autoimmune
FINNGEN_R5_M13_RHEUMA:12:111494996:C:T	chr12	111682800	112182800	autoimmune
FINNGEN_R5_M13_RHEUMA:12:111494996:C:T	chr12	111682800	112182800	autoimmune
FINNGEN_R5_M13_RHEUMA:12:111494996:C:T	chr12	111682800	112182800	autoimmune
FINNGEN_R5_M13_RHEUMA:12:111494996:C:T	chr12	111682800	112182800	autoimmune
FINNGEN_R5_M13_RHEUMA_INCLAVO:12:111494996:C:T	chr12	111682800	112182800	autoimmune
FINNGEN_R5_M13_RHEUMA_INCLAVO:12:111494996:C:T	chr12	111682800	112182800	autoimmune
FINNGEN_R5_M13_RHEUMA_INCLAVO:12:111494996:C:T	chr12	111682800	112182800	autoimmune
FINNGEN_R5_M13_RHEUMA_INCLAVO:12:111494996:C:T	chr12	111682800	112182800	autoimmune
FINNGEN_R5_RX_CROHN_2NDLINE:12:111494996:C:T	chr12	111682800	112182800	autoimmune
FINNGEN_R5_RX_CROHN_2NDLINE:12:111494996:C:T	chr12	111682800	112182800	autoimmune
FINNGEN_R5_RX_CROHN_2NDLINE:12:111494996:C:T	chr12	111682800	112182800	autoimmune
FINNGEN_R5_RX_CROHN_2NDLINE:12:111494996:C:T	chr12	111682800	112182800	autoimmune
GCST003043:14:87978408:G:A	chr14	88194752	88694752	autoimmune
GCST003043:14:87978408:G:A	chr14	88194752	88694752	autoimmune
GCST003043:14:87978408:G:A	chr14	88194752	88694752	autoimmune
GCST003043:14:87978408:G:A	chr14	88194752	88694752	autoimmune
GCST003045:14:87978408:G:A	chr14	88194752	88694752	autoimmune
GCST003045:14:87978408:G:A	chr14	88194752	88694752	autoimmune
GCST003045:14:87978408:G:A	chr14	88194752	88694752	autoimmune
GCST003045:14:87978408:G:A	chr14	88194752	88694752	autoimmune
GCST000964:14:98206704:C:T	chr14	98423041	98923041	autoimmune
GCST000964:14:98206704:C:T	chr14	98423041	98923041	autoimmune
GCST000964:14:98206704:C:T	chr14	98423041	98923041	autoimmune
GCST000964:14:98206704:C:T	chr14	98423041	98923041	autoimmune
GCST007843:16:1491460:C:T	chr16	1291461	1791461	autoimmune
GCST007843:16:1491460:C:T	chr16	1291461	1791461	autoimmune
GCST007843:16:1491460:C:T	chr16	1291461	1791461	autoimmune
GCST007843:16:1491460:C:T	chr16	1291461	1791461	autoimmune
GCST001438:17:34266955:G:A	chr17	32343974	32843974	autoimmune
GCST001438:17:34266955:G:A	chr17	32343974	32843974	autoimmune
GCST001438:17:34266955:G:A	chr17	32343974	32843974	autoimmune
GCST001438:17:34266955:G:A	chr17	32343974	32843974	autoimmune
GCST002318:17:39875604:T:G	chr17	37781857	38281857	autoimmune
GCST002318:17:39875604:T:G	chr17	37781857	38281857	autoimmune
GCST002318:17:39875604:T:G	chr17	37781857	38281857	autoimmune
GCST002318:17:39875604:T:G	chr17	37781857	38281857	autoimmune
GCST006959_3:17:39875604:T:G	chr17	37781857	38281857	autoimmune
GCST006959_3:17:39875604:T:G	chr17	37781857	38281857	autoimmune
GCST006959_3:17:39875604:T:G	chr17	37781857	38281857	autoimmune
GCST006959_3:17:39875604:T:G	chr17	37781857	38281857	autoimmune
GCST002318_2:17:39875604:T:G	chr17	37781857	38281857	autoimmune
GCST002318_2:17:39875604:T:G	chr17	37781857	38281857	autoimmune
GCST002318_2:17:39875604:T:G	chr17	37781857	38281857	autoimmune
GCST002318_2:17:39875604:T:G	chr17	37781857	38281857	autoimmune
GCST006959:17:39875604:T:G	chr17	37781857	38281857	autoimmune
GCST006959:17:39875604:T:G	chr17	37781857	38281857	autoimmune
GCST006959:17:39875604:T:G	chr17	37781857	38281857	autoimmune
GCST006959:17:39875604:T:G	chr17	37781857	38281857	autoimmune
GCST90013534:17:39875604:T:G	chr17	37781857	38281857	autoimmune
GCST90013534:17:39875604:T:G	chr17	37781857	38281857	autoimmune
GCST90013534:17:39875604:T:G	chr17	37781857	38281857	autoimmune
GCST90013534:17:39875604:T:G	chr17	37781857	38281857	autoimmune
GCST001438:2:62486398:C:T	chr2	62463533	62963533	autoimmune
GCST001438:2:62486398:C:T	chr2	62463533	62963533	autoimmune
GCST001438:2:62486398:C:T	chr2	62463533	62963533	autoimmune
GCST001438:2:62486398:C:T	chr2	62463533	62963533	autoimmune
GCST011097:2:190567413:G:A	chr2	191182139	191682139	autoimmune
GCST011097:2:190567413:G:A	chr2	191182139	191682139	autoimmune
GCST011097:2:190567413:G:A	chr2	191182139	191682139	autoimmune
GCST011097:2:190567413:G:A	chr2	191182139	191682139	autoimmune
GCST011096:2:190567413:G:A	chr2	191182139	191682139	autoimmune
GCST011096:2:190567413:G:A	chr2	191182139	191682139	autoimmune
GCST011096:2:190567413:G:A	chr2	191182139	191682139	autoimmune
GCST011096:2:190567413:G:A	chr2	191182139	191682139	autoimmune
GCST003155:2:213025508:G:T	chr2	213640232	214140232	autoimmune
GCST003155:2:213025508:G:T	chr2	213640232	214140232	autoimmune
GCST003155:2:213025508:G:T	chr2	213640232	214140232	autoimmune
GCST003155:2:213025508:G:T	chr2	213640232	214140232	autoimmune
GCST003622_3:2:213025508:G:T	chr2	213640232	214140232	autoimmune
GCST003622_3:2:213025508:G:T	chr2	213640232	214140232	autoimmune
GCST003622_3:2:213025508:G:T	chr2	213640232	214140232	autoimmune
GCST003622_3:2:213025508:G:T	chr2	213640232	214140232	autoimmune
GCST003156:2:213025508:G:T	chr2	213640232	214140232	autoimmune
GCST003156:2:213025508:G:T	chr2	213640232	214140232	autoimmune
GCST003156:2:213025508:G:T	chr2	213640232	214140232	autoimmune
GCST003156:2:213025508:G:T	chr2	213640232	214140232	autoimmune
GCST003045:21:39094818:G:A	chr21	40216744	40716744	autoimmune
GCST003045:21:39094818:G:A	chr21	40216744	40716744	autoimmune
GCST003045:21:39094818:G:A	chr21	40216744	40716744	autoimmune
GCST003045:21:39094818:G:A	chr21	40216744	40716744	autoimmune
GCST005529:21:39094818:G:A	chr21	40216744	40716744	autoimmune
GCST005529:21:39094818:G:A	chr21	40216744	40716744	autoimmune
GCST005529:21:39094818:G:A	chr21	40216744	40716744	autoimmune
GCST005529:21:39094818:G:A	chr21	40216744	40716744	autoimmune
GCST005529_3:21:39094818:G:A	chr21	40216744	40716744	autoimmune
GCST005529_3:21:39094818:G:A	chr21	40216744	40716744	autoimmune
GCST005529_3:21:39094818:G:A	chr21	40216744	40716744	autoimmune
GCST005529_3:21:39094818:G:A	chr21	40216744	40716744	autoimmune
GCST003043:21:39094818:G:A	chr21	40216744	40716744	autoimmune
GCST003043:21:39094818:G:A	chr21	40216744	40716744	autoimmune
GCST003043:21:39094818:G:A	chr21	40216744	40716744	autoimmune
GCST003043:21:39094818:G:A	chr21	40216744	40716744	autoimmune
GCST004878:3:160001345:A:G	chr3	159469132	159969132	autoimmune
GCST004878:3:160001345:A:G	chr3	159469132	159969132	autoimmune
GCST004878:3:160001345:A:G	chr3	159469132	159969132	autoimmune
GCST004878:3:160001345:A:G	chr3	159469132	159969132	autoimmune
GCST000964:4:16900138:T:C	chr4	16651761	17151761	autoimmune
GCST000964:4:16900138:T:C	chr4	16651761	17151761	autoimmune
GCST000964:4:16900138:T:C	chr4	16651761	17151761	autoimmune
GCST000964:4:16900138:T:C	chr4	16651761	17151761	autoimmune
GCST90014023:4:184381748:C:G	chr4	185052902	185552902	autoimmune
GCST90014023:4:184381748:C:G	chr4	185052902	185552902	autoimmune
GCST90014023:4:184381748:C:G	chr4	185052902	185552902	autoimmune
GCST90014023:4:184381748:C:G	chr4	185052902	185552902	autoimmune
GCST004132:5:40496849:G:A	chr5	40246951	40746951	autoimmune
GCST004132:5:40496849:G:A	chr5	40246951	40746951	autoimmune
GCST004132:5:40496849:G:A	chr5	40246951	40746951	autoimmune
GCST004132:5:40496849:G:A	chr5	40246951	40746951	autoimmune
GCST003044:5:40745644:C:A	chr5	40495746	40995746	autoimmune
GCST003044:5:40745644:C:A	chr5	40495746	40995746	autoimmune
GCST003044:5:40745644:C:A	chr5	40495746	40995746	autoimmune
GCST003044:5:40745644:C:A	chr5	40495746	40995746	autoimmune
GCST004785:6:2908357:A:G	chr6	2658591	3158591	autoimmune
GCST004785:6:2908357:A:G	chr6	2658591	3158591	autoimmune
GCST004785:6:2908357:A:G	chr6	2658591	3158591	autoimmune
GCST004785:6:2908357:A:G	chr6	2658591	3158591	autoimmune
FINNGEN_R5_RHEUMA_ARHTROPAT_REACTIVE:6:32940196:T:C	chr6	32657973	33157973	autoimmune
FINNGEN_R5_RHEUMA_ARHTROPAT_REACTIVE:6:32940196:T:C	chr6	32657973	33157973	autoimmune
FINNGEN_R5_RHEUMA_ARHTROPAT_REACTIVE:6:32940196:T:C	chr6	32657973	33157973	autoimmune
FINNGEN_R5_RHEUMA_ARHTROPAT_REACTIVE:6:32940196:T:C	chr6	32657973	33157973	autoimmune
FINNGEN_R5_M13_REACTARTH:6:32940196:T:C	chr6	32657973	33157973	autoimmune
FINNGEN_R5_M13_REACTARTH:6:32940196:T:C	chr6	32657973	33157973	autoimmune
FINNGEN_R5_M13_REACTARTH:6:32940196:T:C	chr6	32657973	33157973	autoimmune
FINNGEN_R5_M13_REACTARTH:6:32940196:T:C	chr6	32657973	33157973	autoimmune
GCST90013534:1:17346235:G:A	chr1	17422730	17922730	autoimmune
GCST90013534:1:17346235:G:A	chr1	17422730	17922730	autoimmune
GCST90013534:1:17346235:G:A	chr1	17422730	17922730	autoimmune
GCST90013534:1:17346235:G:A	chr1	17422730	17922730	autoimmune
GCST006959_3:1:17346235:G:A	chr1	17422730	17922730	autoimmune
GCST006959_3:1:17346235:G:A	chr1	17422730	17922730	autoimmune
GCST006959_3:1:17346235:G:A	chr1	17422730	17922730	autoimmune
GCST006959_3:1:17346235:G:A	chr1	17422730	17922730	autoimmune
GCST006959:1:17346235:G:A	chr1	17422730	17922730	autoimmune
GCST006959:1:17346235:G:A	chr1	17422730	17922730	autoimmune
GCST006959:1:17346235:G:A	chr1	17422730	17922730	autoimmune
GCST006959:1:17346235:G:A	chr1	17422730	17922730	autoimmune
GCST006048:1:17346235:G:A	chr1	17422730	17922730	autoimmune
GCST006048:1:17346235:G:A	chr1	17422730	17922730	autoimmune
GCST006048:1:17346235:G:A	chr1	17422730	17922730	autoimmune
GCST006048:1:17346235:G:A	chr1	17422730	17922730	autoimmune
GCST002318_2:1:17346235:G:A	chr1	17422730	17922730	autoimmune
GCST002318_2:1:17346235:G:A	chr1	17422730	17922730	autoimmune
GCST002318_2:1:17346235:G:A	chr1	17422730	17922730	autoimmune
GCST002318_2:1:17346235:G:A	chr1	17422730	17922730	autoimmune
GCST006959_4:1:17346235:G:A	chr1	17422730	17922730	autoimmune
GCST006959_4:1:17346235:G:A	chr1	17422730	17922730	autoimmune
GCST006959_4:1:17346235:G:A	chr1	17422730	17922730	autoimmune
GCST006959_4:1:17346235:G:A	chr1	17422730	17922730	autoimmune
GCST002318:1:17346235:G:A	chr1	17422730	17922730	autoimmune
GCST002318:1:17346235:G:A	chr1	17422730	17922730	autoimmune
GCST002318:1:17346235:G:A	chr1	17422730	17922730	autoimmune
GCST002318:1:17346235:G:A	chr1	17422730	17922730	autoimmune
GCST002318_3:1:17346235:G:A	chr1	17422730	17922730	autoimmune
GCST002318_3:1:17346235:G:A	chr1	17422730	17922730	autoimmune
GCST002318_3:1:17346235:G:A	chr1	17422730	17922730	autoimmune
GCST002318_3:1:17346235:G:A	chr1	17422730	17922730	autoimmune
GCST001042:1:17348042:C:A	chr1	17424537	17924537	autoimmune
GCST001042:1:17348042:C:A	chr1	17424537	17924537	autoimmune
GCST001042:1:17348042:C:A	chr1	17424537	17924537	autoimmune
GCST001042:1:17348042:C:A	chr1	17424537	17924537	autoimmune
GCST001022:1:17348042:C:A	chr1	17424537	17924537	autoimmune
GCST001022:1:17348042:C:A	chr1	17424537	17924537	autoimmune
GCST001022:1:17348042:C:A	chr1	17424537	17924537	autoimmune
GCST001022:1:17348042:C:A	chr1	17424537	17924537	autoimmune
GCST011096:1:116533925:G:T	chr1	116826547	117326547	autoimmune
GCST011096:1:116533925:G:T	chr1	116826547	117326547	autoimmune
GCST011096:1:116533925:G:T	chr1	116826547	117326547	autoimmune
GCST011096:1:116533925:G:T	chr1	116826547	117326547	autoimmune
GCST90011866:1:116533925:G:T	chr1	116826547	117326547	autoimmune
GCST90011866:1:116533925:G:T	chr1	116826547	117326547	autoimmune
GCST90011866:1:116533925:G:T	chr1	116826547	117326547	autoimmune
GCST90011866:1:116533925:G:T	chr1	116826547	117326547	autoimmune
GCST006959:1:157705207:G:T	chr1	157424997	157924997	autoimmune
GCST006959:1:157705207:G:T	chr1	157424997	157924997	autoimmune
GCST006959:1:157705207:G:T	chr1	157424997	157924997	autoimmune
GCST006959:1:157705207:G:T	chr1	157424997	157924997	autoimmune
GCST90013683:1:157705207:G:T	chr1	157424997	157924997	autoimmune
GCST90013683:1:157705207:G:T	chr1	157424997	157924997	autoimmune
GCST90013683:1:157705207:G:T	chr1	157424997	157924997	autoimmune
GCST90013683:1:157705207:G:T	chr1	157424997	157924997	autoimmune
GCST011956_2:1:157705207:G:T	chr1	157424997	157924997	autoimmune
GCST011956_2:1:157705207:G:T	chr1	157424997	157924997	autoimmune
GCST011956_2:1:157705207:G:T	chr1	157424997	157924997	autoimmune
GCST011956_2:1:157705207:G:T	chr1	157424997	157924997	autoimmune
GCST003155:1:183573188:C:T	chr1	183292323	183792323	autoimmune
GCST003155:1:183573188:C:T	chr1	183292323	183792323	autoimmune
GCST003155:1:183573188:C:T	chr1	183292323	183792323	autoimmune
GCST003155:1:183573188:C:T	chr1	183292323	183792323	autoimmune
GCST003622_3:1:183573188:C:T	chr1	183292323	183792323	autoimmune
GCST003622_3:1:183573188:C:T	chr1	183292323	183792323	autoimmune
GCST003622_3:1:183573188:C:T	chr1	183292323	183792323	autoimmune
GCST003622_3:1:183573188:C:T	chr1	183292323	183792323	autoimmune
GCST003156:1:183573188:C:T	chr1	183292323	183792323	autoimmune
GCST003156:1:183573188:C:T	chr1	183292323	183792323	autoimmune
GCST003156:1:183573188:C:T	chr1	183292323	183792323	autoimmune
GCST003156:1:183573188:C:T	chr1	183292323	183792323	autoimmune
GCST003566:1:192575969:G:A	chr1	192295099	192795099	autoimmune
GCST003566:1:192575969:G:A	chr1	192295099	192795099	autoimmune
GCST003566:1:192575969:G:A	chr1	192295099	192795099	autoimmune
GCST003566:1:192575969:G:A	chr1	192295099	192795099	autoimmune
GCST001728:1:206796857:C:G	chr1	206720202	207220202	autoimmune
GCST001728:1:206796857:C:G	chr1	206720202	207220202	autoimmune
GCST001728:1:206796857:C:G	chr1	206720202	207220202	autoimmune
GCST001728:1:206796857:C:G	chr1	206720202	207220202	autoimmune
GCST90013445:11:64367826:A:C	chr11	63885298	64385298	autoimmune
GCST90013445:11:64367826:A:C	chr11	63885298	64385298	autoimmune
GCST90013445:11:64367826:A:C	chr11	63885298	64385298	autoimmune
GCST90013445:11:64367826:A:C	chr11	63885298	64385298	autoimmune
GCST005529_3:12:6337611:G:A	chr12	6196777	6696777	autoimmune
GCST005529_3:12:6337611:G:A	chr12	6196777	6696777	autoimmune
GCST005529_3:12:6337611:G:A	chr12	6196777	6696777	autoimmune
GCST005529_3:12:6337611:G:A	chr12	6196777	6696777	autoimmune
GCST005529:12:6337611:G:A	chr12	6196777	6696777	autoimmune
GCST005529:12:6337611:G:A	chr12	6196777	6696777	autoimmune
GCST005529:12:6337611:G:A	chr12	6196777	6696777	autoimmune
GCST005529:12:6337611:G:A	chr12	6196777	6696777	autoimmune
GCST001345:12:45381125:A:G	chr12	45524908	46024908	autoimmune
GCST001345:12:45381125:A:G	chr12	45524908	46024908	autoimmune
GCST001345:12:45381125:A:G	chr12	45524908	46024908	autoimmune
GCST001345:12:45381125:A:G	chr12	45524908	46024908	autoimmune
GCST90013534_6:15:69755777:A:T	chr15	69798116	70298116	autoimmune
GCST90013534_6:15:69755777:A:T	chr15	69798116	70298116	autoimmune
GCST90013534_6:15:69755777:A:T	chr15	69798116	70298116	autoimmune
GCST90013534_6:15:69755777:A:T	chr15	69798116	70298116	autoimmune
GCST003156:16:85933077:A:G	chr16	85716683	86216683	autoimmune
GCST003156:16:85933077:A:G	chr16	85716683	86216683	autoimmune
GCST003156:16:85933077:A:G	chr16	85716683	86216683	autoimmune
GCST003156:16:85933077:A:G	chr16	85716683	86216683	autoimmune
GCST003622_3:16:85933077:A:G	chr16	85716683	86216683	autoimmune
GCST003622_3:16:85933077:A:G	chr16	85716683	86216683	autoimmune
GCST003622_3:16:85933077:A:G	chr16	85716683	86216683	autoimmune
GCST003622_3:16:85933077:A:G	chr16	85716683	86216683	autoimmune
GCST003155:16:85933077:A:G	chr16	85716683	86216683	autoimmune
GCST003155:16:85933077:A:G	chr16	85716683	86216683	autoimmune
GCST003155:16:85933077:A:G	chr16	85716683	86216683	autoimmune
GCST003155:16:85933077:A:G	chr16	85716683	86216683	autoimmune
GCST007843:17:78232490:A:C	chr17	75978571	76478571	autoimmune
GCST007843:17:78232490:A:C	chr17	75978571	76478571	autoimmune
GCST007843:17:78232490:A:C	chr17	75978571	76478571	autoimmune
GCST007843:17:78232490:A:C	chr17	75978571	76478571	autoimmune
GCST004132:19:1182519:G:A	chr19	932518	1432518	autoimmune
GCST004132:19:1182519:G:A	chr19	932518	1432518	autoimmune
GCST004132:19:1182519:G:A	chr19	932518	1432518	autoimmune
GCST004132:19:1182519:G:A	chr19	932518	1432518	autoimmune
GCST001725:20:32127894:C:G	chr20	30465697	30965697	autoimmune
GCST001725:20:32127894:C:G	chr20	30465697	30965697	autoimmune
GCST001725:20:32127894:C:G	chr20	30465697	30965697	autoimmune
GCST001725:20:32127894:C:G	chr20	30465697	30965697	autoimmune
GCST011956:4:971932:A:G	chr4	715720	1215720	autoimmune
GCST011956:4:971932:A:G	chr4	715720	1215720	autoimmune
GCST011956:4:971932:A:G	chr4	715720	1215720	autoimmune
GCST011956:4:971932:A:G	chr4	715720	1215720	autoimmune
GCST011956_2:6:29921473:C:T	chr6	29639250	30139250	autoimmune
GCST011956_2:6:29921473:C:T	chr6	29639250	30139250	autoimmune
GCST011956_2:6:29921473:C:T	chr6	29639250	30139250	autoimmune
GCST011956_2:6:29921473:C:T	chr6	29639250	30139250	autoimmune
GCST002884:6:30795514:G:A	chr6	30513291	31013291	autoimmune
GCST002884:6:30795514:G:A	chr6	30513291	31013291	autoimmune
GCST002884:6:30795514:G:A	chr6	30513291	31013291	autoimmune
GCST002884:6:30795514:G:A	chr6	30513291	31013291	autoimmune
GCST001203:6:31654829:C:A	chr6	31372606	31872606	autoimmune
GCST001203:6:31654829:C:A	chr6	31372606	31872606	autoimmune
GCST001203:6:31654829:C:A	chr6	31372606	31872606	autoimmune
GCST001203:6:31654829:C:A	chr6	31372606	31872606	autoimmune
GCST005853:6:32666690:C:T	chr6	32384467	32884467	autoimmune
GCST005853:6:32666690:C:T	chr6	32384467	32884467	autoimmune
GCST005853:6:32666690:C:T	chr6	32384467	32884467	autoimmune
GCST005853:6:32666690:C:T	chr6	32384467	32884467	autoimmune
GCST001725:6:106020611:C:T	chr6	106218486	106718486	autoimmune
GCST001725:6:106020611:C:T	chr6	106218486	106718486	autoimmune
GCST001725:6:106020611:C:T	chr6	106218486	106718486	autoimmune
GCST001725:6:106020611:C:T	chr6	106218486	106718486	autoimmune
GCST003044:6:106082455:G:A	chr6	106280330	106780330	autoimmune
GCST003044:6:106082455:G:A	chr6	106280330	106780330	autoimmune
GCST003044:6:106082455:G:A	chr6	106280330	106780330	autoimmune
GCST003044:6:106082455:G:A	chr6	106280330	106780330	autoimmune
GCST004131:1:172875110:T:C	chr1	172594250	173094250	autoimmune
GCST004131:1:172875110:T:C	chr1	172594250	173094250	autoimmune
GCST004131:1:172875110:T:C	chr1	172594250	173094250	autoimmune
GCST004131:1:172875110:T:C	chr1	172594250	173094250	autoimmune
GCST000964:1:213930799:G:A	chr1	213854142	214354142	autoimmune
GCST000964:1:213930799:G:A	chr1	213854142	214354142	autoimmune
GCST000964:1:213930799:G:A	chr1	213854142	214354142	autoimmune
GCST000964:1:213930799:G:A	chr1	213854142	214354142	autoimmune
GCST90000529:11:103962832:T:C	chr11	103583560	104083560	autoimmune
GCST90000529:11:103962832:T:C	chr11	103583560	104083560	autoimmune
GCST90000529:11:103962832:T:C	chr11	103583560	104083560	autoimmune
GCST90000529:11:103962832:T:C	chr11	103583560	104083560	autoimmune
GCST001149:12:6393576:G:A	chr12	6252742	6752742	autoimmune
GCST001149:12:6393576:G:A	chr12	6252742	6752742	autoimmune
GCST001149:12:6393576:G:A	chr12	6252742	6752742	autoimmune
GCST001149:12:6393576:G:A	chr12	6252742	6752742	autoimmune
GCST001795:12:12717761:T:C	chr12	12620695	13120695	autoimmune
GCST001795:12:12717761:T:C	chr12	12620695	13120695	autoimmune
GCST001795:12:12717761:T:C	chr12	12620695	13120695	autoimmune
GCST001795:12:12717761:T:C	chr12	12620695	13120695	autoimmune
GCST90013534:12:24660347:G:A	chr12	24563281	25063281	autoimmune
GCST90013534:12:24660347:G:A	chr12	24563281	25063281	autoimmune
GCST90013534:12:24660347:G:A	chr12	24563281	25063281	autoimmune
GCST90013534:12:24660347:G:A	chr12	24563281	25063281	autoimmune
FINNGEN_R5_K11_KELAUC:17:39784555:C:T	chr17	37690808	38190808	autoimmune
FINNGEN_R5_K11_KELAUC:17:39784555:C:T	chr17	37690808	38190808	autoimmune
FINNGEN_R5_K11_KELAUC:17:39784555:C:T	chr17	37690808	38190808	autoimmune
FINNGEN_R5_K11_KELAUC:17:39784555:C:T	chr17	37690808	38190808	autoimmune
GCST000879:17:39884510:G:A	chr17	37790763	38290763	autoimmune
GCST000879:17:39884510:G:A	chr17	37790763	38290763	autoimmune
GCST000879:17:39884510:G:A	chr17	37790763	38290763	autoimmune
GCST000879:17:39884510:G:A	chr17	37790763	38290763	autoimmune
GCST000207:17:39884510:G:A	chr17	37790763	38290763	autoimmune
GCST000207:17:39884510:G:A	chr17	37790763	38290763	autoimmune
GCST000207:17:39884510:G:A	chr17	37790763	38290763	autoimmune
GCST000207:17:39884510:G:A	chr17	37790763	38290763	autoimmune
GCST005568:17:39884510:G:A	chr17	37790763	38290763	autoimmune
GCST005568:17:39884510:G:A	chr17	37790763	38290763	autoimmune
GCST005568:17:39884510:G:A	chr17	37790763	38290763	autoimmune
GCST005568:17:39884510:G:A	chr17	37790763	38290763	autoimmune
GCST000964:17:39884510:G:A	chr17	37790763	38290763	autoimmune
GCST000964:17:39884510:G:A	chr17	37790763	38290763	autoimmune
GCST000964:17:39884510:G:A	chr17	37790763	38290763	autoimmune
GCST000964:17:39884510:G:A	chr17	37790763	38290763	autoimmune
GCST004133:17:81183249:G:T	chr17	78907049	79407049	autoimmune
GCST004133:17:81183249:G:T	chr17	78907049	79407049	autoimmune
GCST004133:17:81183249:G:T	chr17	78907049	79407049	autoimmune
GCST004133:17:81183249:G:T	chr17	78907049	79407049	autoimmune
FINNGEN_R5_E4_HYTHY_AI_STRICT:18:79516440:G:T	chr18	77026440	77526440	autoimmune
FINNGEN_R5_E4_HYTHY_AI_STRICT:18:79516440:G:T	chr18	77026440	77526440	autoimmune
FINNGEN_R5_E4_HYTHY_AI_STRICT:18:79516440:G:T	chr18	77026440	77526440	autoimmune
FINNGEN_R5_E4_HYTHY_AI_STRICT:18:79516440:G:T	chr18	77026440	77526440	autoimmune
FINNGEN_R5_E4_HYTHY_AI_STRICT:18:79516440:G:T	chr18	77026440	77526440	autoimmune
FINNGEN_R5_E4_HYTHY_AI_STRICT:18:79516440:G:T	chr18	77026440	77526440	autoimmune
FINNGEN_R5_E4_HYTHY_AI_STRICT:18:79516440:G:T	chr18	77026440	77526440	autoimmune
FINNGEN_R5_E4_HYTHY_AI_STRICT:18:79516440:G:T	chr18	77026440	77526440	autoimmune
FINNGEN_R5_E4_HYTHY_AI_STRICT_PURCH:18:79516440:G:T	chr18	77026440	77526440	autoimmune
FINNGEN_R5_E4_HYTHY_AI_STRICT_PURCH:18:79516440:G:T	chr18	77026440	77526440	autoimmune
FINNGEN_R5_E4_HYTHY_AI_STRICT_PURCH:18:79516440:G:T	chr18	77026440	77526440	autoimmune
FINNGEN_R5_E4_HYTHY_AI_STRICT_PURCH:18:79516440:G:T	chr18	77026440	77526440	autoimmune
FINNGEN_R5_E4_HYTHY_AI_STRICT_PURCH:18:79516440:G:T	chr18	77026440	77526440	autoimmune
FINNGEN_R5_E4_HYTHY_AI_STRICT_PURCH:18:79516440:G:T	chr18	77026440	77526440	autoimmune
FINNGEN_R5_E4_HYTHY_AI_STRICT_PURCH:18:79516440:G:T	chr18	77026440	77526440	autoimmune
FINNGEN_R5_E4_HYTHY_AI_STRICT_PURCH:18:79516440:G:T	chr18	77026440	77526440	autoimmune
FINNGEN_R5_RHEUMA_SEROPOS:19:10352442:G:C	chr19	10213118	10713118	autoimmune
FINNGEN_R5_RHEUMA_SEROPOS:19:10352442:G:C	chr19	10213118	10713118	autoimmune
FINNGEN_R5_RHEUMA_SEROPOS:19:10352442:G:C	chr19	10213118	10713118	autoimmune
FINNGEN_R5_RHEUMA_SEROPOS:19:10352442:G:C	chr19	10213118	10713118	autoimmune
GCST005752:19:10352442:G:C	chr19	10213118	10713118	autoimmune
GCST005752:19:10352442:G:C	chr19	10213118	10713118	autoimmune
GCST005752:19:10352442:G:C	chr19	10213118	10713118	autoimmune
GCST005752:19:10352442:G:C	chr19	10213118	10713118	autoimmune
GCST006959_3:19:10352442:G:C	chr19	10213118	10713118	autoimmune
GCST006959_3:19:10352442:G:C	chr19	10213118	10713118	autoimmune
GCST006959_3:19:10352442:G:C	chr19	10213118	10713118	autoimmune
GCST006959_3:19:10352442:G:C	chr19	10213118	10713118	autoimmune
FINNGEN_R5_E4_HYTHY_AI_STRICT:19:10352442:G:C	chr19	10213118	10713118	autoimmune
FINNGEN_R5_E4_HYTHY_AI_STRICT:19:10352442:G:C	chr19	10213118	10713118	autoimmune
FINNGEN_R5_E4_HYTHY_AI_STRICT:19:10352442:G:C	chr19	10213118	10713118	autoimmune
FINNGEN_R5_E4_HYTHY_AI_STRICT:19:10352442:G:C	chr19	10213118	10713118	autoimmune
GCST002318_2:19:10352442:G:C	chr19	10213118	10713118	autoimmune
GCST002318_2:19:10352442:G:C	chr19	10213118	10713118	autoimmune
GCST002318_2:19:10352442:G:C	chr19	10213118	10713118	autoimmune
GCST002318_2:19:10352442:G:C	chr19	10213118	10713118	autoimmune
FINNGEN_R5_M13_RHEUMA_INCLAVO:19:10352442:G:C	chr19	10213118	10713118	autoimmune
FINNGEN_R5_M13_RHEUMA_INCLAVO:19:10352442:G:C	chr19	10213118	10713118	autoimmune
FINNGEN_R5_M13_RHEUMA_INCLAVO:19:10352442:G:C	chr19	10213118	10713118	autoimmune
FINNGEN_R5_M13_RHEUMA_INCLAVO:19:10352442:G:C	chr19	10213118	10713118	autoimmune
GCST90014023:19:10352442:G:C	chr19	10213118	10713118	autoimmune
GCST90014023:19:10352442:G:C	chr19	10213118	10713118	autoimmune
GCST90014023:19:10352442:G:C	chr19	10213118	10713118	autoimmune
GCST90014023:19:10352442:G:C	chr19	10213118	10713118	autoimmune
SAIGE_714_1:19:10352442:G:C	chr19	10213118	10713118	autoimmune
SAIGE_714_1:19:10352442:G:C	chr19	10213118	10713118	autoimmune
SAIGE_714_1:19:10352442:G:C	chr19	10213118	10713118	autoimmune
SAIGE_714_1:19:10352442:G:C	chr19	10213118	10713118	autoimmune
FINNGEN_R5_RHEUMA_SEROPOS_OTH:19:10352442:G:C	chr19	10213118	10713118	autoimmune
FINNGEN_R5_RHEUMA_SEROPOS_OTH:19:10352442:G:C	chr19	10213118	10713118	autoimmune
FINNGEN_R5_RHEUMA_SEROPOS_OTH:19:10352442:G:C	chr19	10213118	10713118	autoimmune
FINNGEN_R5_RHEUMA_SEROPOS_OTH:19:10352442:G:C	chr19	10213118	10713118	autoimmune
GCST006048:19:10352442:G:C	chr19	10213118	10713118	autoimmune
GCST006048:19:10352442:G:C	chr19	10213118	10713118	autoimmune
GCST006048:19:10352442:G:C	chr19	10213118	10713118	autoimmune
GCST006048:19:10352442:G:C	chr19	10213118	10713118	autoimmune
FINNGEN_R5_RHEUMA_SEROPOS_WIDE:19:10352442:G:C	chr19	10213118	10713118	autoimmune
FINNGEN_R5_RHEUMA_SEROPOS_WIDE:19:10352442:G:C	chr19	10213118	10713118	autoimmune
FINNGEN_R5_RHEUMA_SEROPOS_WIDE:19:10352442:G:C	chr19	10213118	10713118	autoimmune
FINNGEN_R5_RHEUMA_SEROPOS_WIDE:19:10352442:G:C	chr19	10213118	10713118	autoimmune
GCST010571:19:10352442:G:C	chr19	10213118	10713118	autoimmune
GCST010571:19:10352442:G:C	chr19	10213118	10713118	autoimmune
GCST010571:19:10352442:G:C	chr19	10213118	10713118	autoimmune
GCST010571:19:10352442:G:C	chr19	10213118	10713118	autoimmune
GCST010681:19:10352442:G:C	chr19	10213118	10713118	autoimmune
GCST010681:19:10352442:G:C	chr19	10213118	10713118	autoimmune
GCST010681:19:10352442:G:C	chr19	10213118	10713118	autoimmune
GCST010681:19:10352442:G:C	chr19	10213118	10713118	autoimmune
GCST005568:19:10352442:G:C	chr19	10213118	10713118	autoimmune
GCST005568:19:10352442:G:C	chr19	10213118	10713118	autoimmune
GCST005568:19:10352442:G:C	chr19	10213118	10713118	autoimmune
GCST005568:19:10352442:G:C	chr19	10213118	10713118	autoimmune
GCST90013534:19:10352442:G:C	chr19	10213118	10713118	autoimmune
GCST90013534:19:10352442:G:C	chr19	10213118	10713118	autoimmune
GCST90013534:19:10352442:G:C	chr19	10213118	10713118	autoimmune
GCST90013534:19:10352442:G:C	chr19	10213118	10713118	autoimmune
FINNGEN_R5_RX_CROHN_2NDLINE:19:10352442:G:C	chr19	10213118	10713118	autoimmune
FINNGEN_R5_RX_CROHN_2NDLINE:19:10352442:G:C	chr19	10213118	10713118	autoimmune
FINNGEN_R5_RX_CROHN_2NDLINE:19:10352442:G:C	chr19	10213118	10713118	autoimmune
FINNGEN_R5_RX_CROHN_2NDLINE:19:10352442:G:C	chr19	10213118	10713118	autoimmune
GCST009597:19:10352442:G:C	chr19	10213118	10713118	autoimmune
GCST009597:19:10352442:G:C	chr19	10213118	10713118	autoimmune
GCST009597:19:10352442:G:C	chr19	10213118	10713118	autoimmune
GCST009597:19:10352442:G:C	chr19	10213118	10713118	autoimmune
GCST004132:19:33262294:G:A	chr19	33503200	34003200	autoimmune
GCST004132:19:33262294:G:A	chr19	33503200	34003200	autoimmune
GCST004132:19:33262294:G:A	chr19	33503200	34003200	autoimmune
GCST004132:19:33262294:G:A	chr19	33503200	34003200	autoimmune
GCST003043:2:27518370:T:C	chr2	27491237	27991237	autoimmune
GCST003043:2:27518370:T:C	chr2	27491237	27991237	autoimmune
GCST003043:2:27518370:T:C	chr2	27491237	27991237	autoimmune
GCST003043:2:27518370:T:C	chr2	27491237	27991237	autoimmune
GCST003044:2:27518370:T:C	chr2	27491237	27991237	autoimmune
GCST003044:2:27518370:T:C	chr2	27491237	27991237	autoimmune
GCST003044:2:27518370:T:C	chr2	27491237	27991237	autoimmune
GCST003044:2:27518370:T:C	chr2	27491237	27991237	autoimmune
GCST90013445:2:100147438:G:T	chr2	100513900	101013900	autoimmune
GCST90013445:2:100147438:G:T	chr2	100513900	101013900	autoimmune
GCST90013445:2:100147438:G:T	chr2	100513900	101013900	autoimmune
GCST90013445:2:100147438:G:T	chr2	100513900	101013900	autoimmune
GCST010571:2:191101726:G:C	chr2	191716452	192216452	autoimmune
GCST010571:2:191101726:G:C	chr2	191716452	192216452	autoimmune
GCST010571:2:191101726:G:C	chr2	191716452	192216452	autoimmune
GCST010571:2:191101726:G:C	chr2	191716452	192216452	autoimmune
GCST005752:2:191101726:G:C	chr2	191716452	192216452	autoimmune
GCST005752:2:191101726:G:C	chr2	191716452	192216452	autoimmune
GCST005752:2:191101726:G:C	chr2	191716452	192216452	autoimmune
GCST005752:2:191101726:G:C	chr2	191716452	192216452	autoimmune
GCST004785:20:34077942:A:G	chr20	32415748	32915748	autoimmune
GCST004785:20:34077942:A:G	chr20	32415748	32915748	autoimmune
GCST004785:20:34077942:A:G	chr20	32415748	32915748	autoimmune
GCST004785:20:34077942:A:G	chr20	32415748	32915748	autoimmune
GCST006959_3:20:46120612:T:C	chr20	44499251	44999251	autoimmune
GCST006959_3:20:46120612:T:C	chr20	44499251	44999251	autoimmune
GCST006959_3:20:46120612:T:C	chr20	44499251	44999251	autoimmune
GCST006959_3:20:46120612:T:C	chr20	44499251	44999251	autoimmune
GCST002318_2:20:46120612:T:C	chr20	44499251	44999251	autoimmune
GCST002318_2:20:46120612:T:C	chr20	44499251	44999251	autoimmune
GCST002318_2:20:46120612:T:C	chr20	44499251	44999251	autoimmune
GCST002318_2:20:46120612:T:C	chr20	44499251	44999251	autoimmune
GCST002318:20:46120612:T:C	chr20	44499251	44999251	autoimmune
GCST002318:20:46120612:T:C	chr20	44499251	44999251	autoimmune
GCST002318:20:46120612:T:C	chr20	44499251	44999251	autoimmune
GCST002318:20:46120612:T:C	chr20	44499251	44999251	autoimmune
GCST006959:20:46120612:T:C	chr20	44499251	44999251	autoimmune
GCST006959:20:46120612:T:C	chr20	44499251	44999251	autoimmune
GCST006959:20:46120612:T:C	chr20	44499251	44999251	autoimmune
GCST006959:20:46120612:T:C	chr20	44499251	44999251	autoimmune
GCST011956:22:21609497:A:G	chr22	21713786	22213786	autoimmune
GCST011956:22:21609497:A:G	chr22	21713786	22213786	autoimmune
GCST011956:22:21609497:A:G	chr22	21713786	22213786	autoimmune
GCST011956:22:21609497:A:G	chr22	21713786	22213786	autoimmune
GCST000964:3:78889414:G:T	chr3	78688564	79188564	autoimmune
GCST000964:3:78889414:G:T	chr3	78688564	79188564	autoimmune
GCST000964:3:78889414:G:T	chr3	78688564	79188564	autoimmune
GCST000964:3:78889414:G:T	chr3	78688564	79188564	autoimmune
GCST90000181:4:124578751:G:A	chr4	125249906	125749906	autoimmune
GCST90000181:4:124578751:G:A	chr4	125249906	125749906	autoimmune
GCST90000181:4:124578751:G:A	chr4	125249906	125749906	autoimmune
GCST90000181:4:124578751:G:A	chr4	125249906	125749906	autoimmune
GCST003103:6:32689659:T:C	chr6	32407436	32907436	autoimmune
GCST003103:6:32689659:T:C	chr6	32407436	32907436	autoimmune
GCST003103:6:32689659:T:C	chr6	32407436	32907436	autoimmune
GCST003103:6:32689659:T:C	chr6	32407436	32907436	autoimmune
GCST003976:6:33080912:G:A	chr6	32798689	33298689	autoimmune
GCST003976:6:33080912:G:A	chr6	32798689	33298689	autoimmune
GCST003976:6:33080912:G:A	chr6	32798689	33298689	autoimmune
GCST003976:6:33080912:G:A	chr6	32798689	33298689	autoimmune
GCST90000529:6:33599783:T:C	chr6	33317560	33817560	autoimmune
GCST90000529:6:33599783:T:C	chr6	33317560	33817560	autoimmune
GCST90000529:6:33599783:T:C	chr6	33317560	33817560	autoimmune
GCST90000529:6:33599783:T:C	chr6	33317560	33817560	autoimmune
GCST003045:1:19809329:T:C	chr1	19885822	20385822	autoimmune
GCST003045:1:19809329:T:C	chr1	19885822	20385822	autoimmune
GCST003045:1:19809329:T:C	chr1	19885822	20385822	autoimmune
GCST003045:1:19809329:T:C	chr1	19885822	20385822	autoimmune
GCST90013445:1:154465420:T:C	chr1	154187896	154687896	autoimmune
GCST90013445:1:154465420:T:C	chr1	154187896	154687896	autoimmune
GCST90013445:1:154465420:T:C	chr1	154187896	154687896	autoimmune
GCST90013445:1:154465420:T:C	chr1	154187896	154687896	autoimmune
GCST001725:1:206798727:C:T	chr1	206722072	207222072	autoimmune
GCST001725:1:206798727:C:T	chr1	206722072	207222072	autoimmune
GCST001725:1:206798727:C:T	chr1	206722072	207222072	autoimmune
GCST001725:1:206798727:C:T	chr1	206722072	207222072	autoimmune
GCST003044:2:102322576:C:T	chr2	102689036	103189036	autoimmune
GCST003044:2:102322576:C:T	chr2	102689036	103189036	autoimmune
GCST003044:2:102322576:C:T	chr2	102689036	103189036	autoimmune
GCST003044:2:102322576:C:T	chr2	102689036	103189036	autoimmune
GCST003045:2:162280432:A:G	chr2	162886942	163386942	autoimmune
GCST003045:2:162280432:A:G	chr2	162886942	163386942	autoimmune
GCST003045:2:162280432:A:G	chr2	162886942	163386942	autoimmune
GCST003045:2:162280432:A:G	chr2	162886942	163386942	autoimmune
GCST001200:2:203857029:T:C	chr2	204471752	204971752	autoimmune
GCST001200:2:203857029:T:C	chr2	204471752	204971752	autoimmune
GCST001200:2:203857029:T:C	chr2	204471752	204971752	autoimmune
GCST001200:2:203857029:T:C	chr2	204471752	204971752	autoimmune
GCST003622_3:22:21622645:T:C	chr22	21726934	22226934	autoimmune
GCST003622_3:22:21622645:T:C	chr22	21726934	22226934	autoimmune
GCST003622_3:22:21622645:T:C	chr22	21726934	22226934	autoimmune
GCST003622_3:22:21622645:T:C	chr22	21726934	22226934	autoimmune
GCST005752:22:21622645:T:C	chr22	21726934	22226934	autoimmune
GCST005752:22:21622645:T:C	chr22	21726934	22226934	autoimmune
GCST005752:22:21622645:T:C	chr22	21726934	22226934	autoimmune
GCST005752:22:21622645:T:C	chr22	21726934	22226934	autoimmune
GCST90013791:22:37194509:C:A	chr22	37340549	37840549	autoimmune
GCST90013791:22:37194509:C:A	chr22	37340549	37840549	autoimmune
GCST90013791:22:37194509:C:A	chr22	37340549	37840549	autoimmune
GCST90013791:22:37194509:C:A	chr22	37340549	37840549	autoimmune
GCST000680:3:105867870:T:C	chr3	105336714	105836714	autoimmune
GCST000680:3:105867870:T:C	chr3	105336714	105836714	autoimmune
GCST000680:3:105867870:T:C	chr3	105336714	105836714	autoimmune
GCST000680:3:105867870:T:C	chr3	105336714	105836714	autoimmune
FINNGEN_R5_E4_HYTHY_AI_STRICT:3:188364930:AG:A	chr3	187832718	188332718	autoimmune
FINNGEN_R5_E4_HYTHY_AI_STRICT:3:188364930:AG:A	chr3	187832718	188332718	autoimmune
FINNGEN_R5_E4_HYTHY_AI_STRICT:3:188364930:AG:A	chr3	187832718	188332718	autoimmune
FINNGEN_R5_E4_HYTHY_AI_STRICT:3:188364930:AG:A	chr3	187832718	188332718	autoimmune
FINNGEN_R5_E4_HYTHY_AI_STRICT_PURCH:3:188364930:AG:A	chr3	187832718	188332718	autoimmune
FINNGEN_R5_E4_HYTHY_AI_STRICT_PURCH:3:188364930:AG:A	chr3	187832718	188332718	autoimmune
FINNGEN_R5_E4_HYTHY_AI_STRICT_PURCH:3:188364930:AG:A	chr3	187832718	188332718	autoimmune
FINNGEN_R5_E4_HYTHY_AI_STRICT_PURCH:3:188364930:AG:A	chr3	187832718	188332718	autoimmune
GCST010571:3:188384316:G:T	chr3	187852104	188352104	autoimmune
GCST010571:3:188384316:G:T	chr3	187852104	188352104	autoimmune
GCST010571:3:188384316:G:T	chr3	187852104	188352104	autoimmune
GCST010571:3:188384316:G:T	chr3	187852104	188352104	autoimmune
GCST004785:3:196620382:T:A	chr3	196097253	196597253	autoimmune
GCST004785:3:196620382:T:A	chr3	196097253	196597253	autoimmune
GCST004785:3:196620382:T:A	chr3	196097253	196597253	autoimmune
GCST004785:3:196620382:T:A	chr3	196097253	196597253	autoimmune
GCST010681:4:14550937:C:T	chr4	14302561	14802561	autoimmune
GCST010681:4:14550937:C:T	chr4	14302561	14802561	autoimmune
GCST010681:4:14550937:C:T	chr4	14302561	14802561	autoimmune
GCST010681:4:14550937:C:T	chr4	14302561	14802561	autoimmune
GCST011956:5:151078585:C:T	chr5	150208146	150708146	autoimmune
GCST011956:5:151078585:C:T	chr5	150208146	150708146	autoimmune
GCST011956:5:151078585:C:T	chr5	150208146	150708146	autoimmune
GCST011956:5:151078585:C:T	chr5	150208146	150708146	autoimmune
GCST000507:5:151078585:C:T	chr5	150208146	150708146	autoimmune
GCST000507:5:151078585:C:T	chr5	150208146	150708146	autoimmune
GCST000507:5:151078585:C:T	chr5	150208146	150708146	autoimmune
GCST000507:5:151078585:C:T	chr5	150208146	150708146	autoimmune
GCST005752:5:151078585:C:T	chr5	150208146	150708146	autoimmune
GCST005752:5:151078585:C:T	chr5	150208146	150708146	autoimmune
GCST005752:5:151078585:C:T	chr5	150208146	150708146	autoimmune
GCST005752:5:151078585:C:T	chr5	150208146	150708146	autoimmune
GCST002433:6:32707693:G:A	chr6	32425470	32925470	autoimmune
GCST002433:6:32707693:G:A	chr6	32425470	32925470	autoimmune
GCST002433:6:32707693:G:A	chr6	32425470	32925470	autoimmune
GCST002433:6:32707693:G:A	chr6	32425470	32925470	autoimmune
GCST002433_2:6:32707693:G:A	chr6	32425470	32925470	autoimmune
GCST002433_2:6:32707693:G:A	chr6	32425470	32925470	autoimmune
GCST002433_2:6:32707693:G:A	chr6	32425470	32925470	autoimmune
GCST002433_2:6:32707693:G:A	chr6	32425470	32925470	autoimmune
GCST002433_3:6:32707693:G:A	chr6	32425470	32925470	autoimmune
GCST002433_3:6:32707693:G:A	chr6	32425470	32925470	autoimmune
GCST002433_3:6:32707693:G:A	chr6	32425470	32925470	autoimmune
GCST002433_3:6:32707693:G:A	chr6	32425470	32925470	autoimmune
FINNGEN_R5_AUTOIMMUNE_HYPERTHYROIDISM:6:32711549:C:T	chr6	32429326	32929326	autoimmune
FINNGEN_R5_AUTOIMMUNE_HYPERTHYROIDISM:6:32711549:C:T	chr6	32429326	32929326	autoimmune
FINNGEN_R5_AUTOIMMUNE_HYPERTHYROIDISM:6:32711549:C:T	chr6	32429326	32929326	autoimmune
FINNGEN_R5_AUTOIMMUNE_HYPERTHYROIDISM:6:32711549:C:T	chr6	32429326	32929326	autoimmune
GCST000996_2:6:32757416:A:G	chr6	32475193	32975193	autoimmune
GCST000996_2:6:32757416:A:G	chr6	32475193	32975193	autoimmune
GCST000996_2:6:32757416:A:G	chr6	32475193	32975193	autoimmune
GCST000996_2:6:32757416:A:G	chr6	32475193	32975193	autoimmune
GCST011426:6:33058333:A:C	chr6	32776110	33276110	autoimmune
GCST011426:6:33058333:A:C	chr6	32776110	33276110	autoimmune
GCST011426:6:33058333:A:C	chr6	32776110	33276110	autoimmune
GCST011426:6:33058333:A:C	chr6	32776110	33276110	autoimmune
GCST90013791:6:33565627:G:T	chr6	33283404	33783404	autoimmune
GCST90013791:6:33565627:G:T	chr6	33283404	33783404	autoimmune
GCST90013791:6:33565627:G:T	chr6	33283404	33783404	autoimmune
GCST90013791:6:33565627:G:T	chr6	33283404	33783404	autoimmune
GCST001509:6:90247744:C:T	chr6	90707463	91207463	autoimmune
GCST001509:6:90247744:C:T	chr6	90707463	91207463	autoimmune
GCST001509:6:90247744:C:T	chr6	90707463	91207463	autoimmune
GCST001509:6:90247744:C:T	chr6	90707463	91207463	autoimmune
GCST009597:1:6452487:T:C	chr1	6262547	6762547	autoimmune
GCST009597:1:6452487:T:C	chr1	6262547	6762547	autoimmune
GCST009597:1:6452487:T:C	chr1	6262547	6762547	autoimmune
GCST009597:1:6452487:T:C	chr1	6262547	6762547	autoimmune
GCST001149:1:24970693:G:A	chr1	25047184	25547184	autoimmune
GCST001149:1:24970693:G:A	chr1	25047184	25547184	autoimmune
GCST001149:1:24970693:G:A	chr1	25047184	25547184	autoimmune
GCST001149:1:24970693:G:A	chr1	25047184	25547184	autoimmune
GCST003566:10:31101198:A:G	chr10	31140127	31640127	autoimmune
GCST003566:10:31101198:A:G	chr10	31140127	31640127	autoimmune
GCST003566:10:31101198:A:G	chr10	31140127	31640127	autoimmune
GCST003566:10:31101198:A:G	chr10	31140127	31640127	autoimmune
GCST010571:11:35296165:T:C	chr11	35067712	35567712	autoimmune
GCST010571:11:35296165:T:C	chr11	35067712	35567712	autoimmune
GCST010571:11:35296165:T:C	chr11	35067712	35567712	autoimmune
GCST010571:11:35296165:T:C	chr11	35067712	35567712	autoimmune
FINNGEN_R5_E4_HYTHY_AI_STRICT_PURCH:12:642348:A:G	chr12	501514	1001514	autoimmune
FINNGEN_R5_E4_HYTHY_AI_STRICT_PURCH:12:642348:A:G	chr12	501514	1001514	autoimmune
FINNGEN_R5_E4_HYTHY_AI_STRICT_PURCH:12:642348:A:G	chr12	501514	1001514	autoimmune
FINNGEN_R5_E4_HYTHY_AI_STRICT_PURCH:12:642348:A:G	chr12	501514	1001514	autoimmune
FINNGEN_R5_E4_HYTHY_AI_STRICT:12:642348:A:G	chr12	501514	1001514	autoimmune
FINNGEN_R5_E4_HYTHY_AI_STRICT:12:642348:A:G	chr12	501514	1001514	autoimmune
FINNGEN_R5_E4_HYTHY_AI_STRICT:12:642348:A:G	chr12	501514	1001514	autoimmune
FINNGEN_R5_E4_HYTHY_AI_STRICT:12:642348:A:G	chr12	501514	1001514	autoimmune
GCST009597:12:57713053:A:G	chr12	57856836	58356836	autoimmune
GCST009597:12:57713053:A:G	chr12	57856836	58356836	autoimmune
GCST009597:12:57713053:A:G	chr12	57856836	58356836	autoimmune
GCST009597:12:57713053:A:G	chr12	57856836	58356836	autoimmune
GCST011096:13:49603317:G:A	chr13	49927453	50427453	autoimmune
GCST011096:13:49603317:G:A	chr13	49927453	50427453	autoimmune
GCST011096:13:49603317:G:A	chr13	49927453	50427453	autoimmune
GCST011096:13:49603317:G:A	chr13	49927453	50427453	autoimmune
GCST004785:14:24632954:C:T	chr14	24852160	25352160	autoimmune
GCST004785:14:24632954:C:T	chr14	24852160	25352160	autoimmune
GCST004785:14:24632954:C:T	chr14	24852160	25352160	autoimmune
GCST004785:14:24632954:C:T	chr14	24852160	25352160	autoimmune
GCST000662:14:24632954:C:T	chr14	24852160	25352160	autoimmune
GCST000662:14:24632954:C:T	chr14	24852160	25352160	autoimmune
GCST000662:14:24632954:C:T	chr14	24852160	25352160	autoimmune
GCST000662:14:24632954:C:T	chr14	24852160	25352160	autoimmune
GCST011389:14:35392594:C:T	chr14	35611800	36111800	autoimmune
GCST011389:14:35392594:C:T	chr14	35611800	36111800	autoimmune
GCST011389:14:35392594:C:T	chr14	35611800	36111800	autoimmune
GCST011389:14:35392594:C:T	chr14	35611800	36111800	autoimmune
GCST90013534:16:30615295:C:T	chr16	30376616	30876616	autoimmune
GCST90013534:16:30615295:C:T	chr16	30376616	30876616	autoimmune
GCST90013534:16:30615295:C:T	chr16	30376616	30876616	autoimmune
GCST90013534:16:30615295:C:T	chr16	30376616	30876616	autoimmune
GCST001198:19:6668961:C:T	chr19	6418972	6918972	autoimmune
GCST001198:19:6668961:C:T	chr19	6418972	6918972	autoimmune
GCST001198:19:6668961:C:T	chr19	6418972	6918972	autoimmune
GCST001198:19:6668961:C:T	chr19	6418972	6918972	autoimmune
GCST009597:19:6668961:C:T	chr19	6418972	6918972	autoimmune
GCST009597:19:6668961:C:T	chr19	6418972	6918972	autoimmune
GCST009597:19:6668961:C:T	chr19	6418972	6918972	autoimmune
GCST009597:19:6668961:C:T	chr19	6418972	6918972	autoimmune
GCST005531:19:6668961:C:T	chr19	6418972	6918972	autoimmune
GCST005531:19:6668961:C:T	chr19	6418972	6918972	autoimmune
GCST005531:19:6668961:C:T	chr19	6418972	6918972	autoimmune
GCST005531:19:6668961:C:T	chr19	6418972	6918972	autoimmune
GCST003044:19:34179820:T:C	chr19	34420725	34920725	autoimmune
GCST003044:19:34179820:T:C	chr19	34420725	34920725	autoimmune
GCST003044:19:34179820:T:C	chr19	34420725	34920725	autoimmune
GCST003044:19:34179820:T:C	chr19	34420725	34920725	autoimmune
GCST003043:2:43445369:T:G	chr2	43422508	43922508	autoimmune
GCST003043:2:43445369:T:G	chr2	43422508	43922508	autoimmune
GCST003043:2:43445369:T:G	chr2	43422508	43922508	autoimmune
GCST003043:2:43445369:T:G	chr2	43422508	43922508	autoimmune
GCST001768:2:121261187:C:A	chr2	121768763	122268763	autoimmune
GCST001768:2:121261187:C:A	chr2	121768763	122268763	autoimmune
GCST001768:2:121261187:C:A	chr2	121768763	122268763	autoimmune
GCST001768:2:121261187:C:A	chr2	121768763	122268763	autoimmune
GCST008485:2:240630832:A:C	chr2	241320249	241820249	autoimmune
GCST008485:2:240630832:A:C	chr2	241320249	241820249	autoimmune
GCST008485:2:240630832:A:C	chr2	241320249	241820249	autoimmune
GCST008485:2:240630832:A:C	chr2	241320249	241820249	autoimmune
GCST90013791:20:1629416:A:C	chr20	1360062	1860062	autoimmune
GCST90013791:20:1629416:A:C	chr20	1360062	1860062	autoimmune
GCST90013791:20:1629416:A:C	chr20	1360062	1860062	autoimmune
GCST90013791:20:1629416:A:C	chr20	1360062	1860062	autoimmune
GCST005752:4:122470309:A:G	chr4	123141464	123641464	autoimmune
GCST005752:4:122470309:A:G	chr4	123141464	123641464	autoimmune
GCST005752:4:122470309:A:G	chr4	123141464	123641464	autoimmune
GCST005752:4:122470309:A:G	chr4	123141464	123641464	autoimmune
GCST010571:5:77247943:G:A	chr5	76293768	76793768	autoimmune
GCST010571:5:77247943:G:A	chr5	76293768	76793768	autoimmune
GCST010571:5:77247943:G:A	chr5	76293768	76793768	autoimmune
GCST010571:5:77247943:G:A	chr5	76293768	76793768	autoimmune
GCST90013791:6:25414309:T:C	chr6	25164537	25664537	autoimmune
GCST90013791:6:25414309:T:C	chr6	25164537	25664537	autoimmune
GCST90013791:6:25414309:T:C	chr6	25164537	25664537	autoimmune
GCST90013791:6:25414309:T:C	chr6	25164537	25664537	autoimmune
NEALE2_20002_1381:6:27333733:T:A	chr6	27051512	27551512	autoimmune
NEALE2_20002_1381:6:27333733:T:A	chr6	27051512	27551512	autoimmune
NEALE2_20002_1381:6:27333733:T:A	chr6	27051512	27551512	autoimmune
NEALE2_20002_1381:6:27333733:T:A	chr6	27051512	27551512	autoimmune
GCST90013791:6:27691828:G:T	chr6	27409607	27909607	autoimmune
GCST90013791:6:27691828:G:T	chr6	27409607	27909607	autoimmune
GCST90013791:6:27691828:G:T	chr6	27409607	27909607	autoimmune
GCST90013791:6:27691828:G:T	chr6	27409607	27909607	autoimmune
GCST001891:6:32400310:T:C	chr6	32118087	32618087	autoimmune
GCST001891:6:32400310:T:C	chr6	32118087	32618087	autoimmune
GCST001891:6:32400310:T:C	chr6	32118087	32618087	autoimmune
GCST001891:6:32400310:T:C	chr6	32118087	32618087	autoimmune
GCST003155:6:106126919:C:T	chr6	106324794	106824794	autoimmune
GCST003155:6:106126919:C:T	chr6	106324794	106824794	autoimmune
GCST003155:6:106126919:C:T	chr6	106324794	106824794	autoimmune
GCST003155:6:106126919:C:T	chr6	106324794	106824794	autoimmune
GCST003156:6:106126919:C:T	chr6	106324794	106824794	autoimmune
GCST003156:6:106126919:C:T	chr6	106324794	106824794	autoimmune
GCST003156:6:106126919:C:T	chr6	106324794	106824794	autoimmune
GCST003156:6:106126919:C:T	chr6	106324794	106824794	autoimmune
GCST009597:1:11796321:G:A	chr1	11606378	12106378	autoimmune
GCST009597:1:11796321:G:A	chr1	11606378	12106378	autoimmune
GCST009597:1:85264137:A:G	chr1	85479820	85979820	autoimmune
GCST009597:1:85264137:A:G	chr1	85479820	85979820	autoimmune
GCST009597:1:92687078:C:T	chr1	92902635	93402635	autoimmune
GCST009597:1:92687078:C:T	chr1	92902635	93402635	autoimmune
GCST012073:10:52394860:T:A	chr10	53904620	54404620	autoimmune
GCST012073:10:52394860:T:A	chr10	53904620	54404620	autoimmune
GCST003045:10:92672243:C:T	chr10	94182000	94682000	autoimmune
GCST003045:10:92672243:C:T	chr10	94182000	94682000	autoimmune
GCST003045:10:92672243:C:T	chr10	94182000	94682000	autoimmune
GCST003045:10:92672243:C:T	chr10	94182000	94682000	autoimmune
GCST003043:10:92672243:C:T	chr10	94182000	94682000	autoimmune
GCST003043:10:92672243:C:T	chr10	94182000	94682000	autoimmune
GCST003043:10:92672243:C:T	chr10	94182000	94682000	autoimmune
GCST003043:10:92672243:C:T	chr10	94182000	94682000	autoimmune
FINNGEN_R5_K11_APPENDACUT:10:99523632:T:G	chr10	101033389	101533389	autoimmune
FINNGEN_R5_K11_APPENDACUT:10:99523632:T:G	chr10	101033389	101533389	autoimmune
GCST003043:11:61830500:A:G	chr11	61347972	61847972	autoimmune
GCST003043:11:61830500:A:G	chr11	61347972	61847972	autoimmune
FINNGEN_R5_K11_IBD_STRICT:11:76582483:G:T	chr11	76043527	76543527	autoimmune
FINNGEN_R5_K11_IBD_STRICT:11:76582483:G:T	chr11	76043527	76543527	autoimmune
FINNGEN_R5_K11_IBD:11:76582483:G:T	chr11	76043527	76543527	autoimmune
FINNGEN_R5_K11_IBD:11:76582483:G:T	chr11	76043527	76543527	autoimmune
FINNGEN_R5_K11_KELAUC:11:76582483:G:T	chr11	76043527	76543527	autoimmune
FINNGEN_R5_K11_KELAUC:11:76582483:G:T	chr11	76043527	76543527	autoimmune
FINNGEN_R5_K11_KELAIBD:11:76582483:G:T	chr11	76043527	76543527	autoimmune
FINNGEN_R5_K11_KELAIBD:11:76582483:G:T	chr11	76043527	76543527	autoimmune
GCST003044:16:50718061:G:A	chr16	50501972	51001972	autoimmune
GCST003044:16:50718061:G:A	chr16	50501972	51001972	autoimmune
GCST003043:16:50718061:G:A	chr16	50501972	51001972	autoimmune
GCST003043:16:50718061:G:A	chr16	50501972	51001972	autoimmune
GCST005752:17:75316103:G:A	chr17	73062184	73562184	autoimmune
GCST005752:17:75316103:G:A	chr17	73062184	73562184	autoimmune
GCST003043:18:69894272:G:T	chr18	67311508	67811508	autoimmune
GCST003043:18:69894272:G:T	chr18	67311508	67811508	autoimmune
GCST000879:19:33266156:T:C	chr19	33507062	34007062	autoimmune
GCST000879:19:33266156:T:C	chr19	33507062	34007062	autoimmune
GCST011956:2:73989388:A:T	chr2	73966515	74466515	autoimmune
GCST011956:2:73989388:A:T	chr2	73966515	74466515	autoimmune
GCST90010715:3:46236086:A:G	chr3	46027577	46527577	autoimmune
GCST90010715:3:46236086:A:G	chr3	46027577	46527577	autoimmune
GCST001725:3:49864727:T:C	chr3	49652160	50152160	autoimmune
GCST001725:3:49864727:T:C	chr3	49652160	50152160	autoimmune
GCST003566:3:122050675:T:C	chr3	121519522	122019522	autoimmune
GCST003566:3:122050675:T:C	chr3	121519522	122019522	autoimmune
GCST005531:5:40398994:A:G	chr5	40149096	40649096	autoimmune
GCST005531:5:40398994:A:G	chr5	40149096	40649096	autoimmune
GCST000964:5:72073172:A:G	chr5	71118999	71618999	autoimmune
GCST000964:5:72073172:A:G	chr5	71118999	71618999	autoimmune
GCST000964:1:6211065:A:G	chr1	6021125	6521125	autoimmune
GCST000964:1:6211065:A:G	chr1	6021125	6521125	autoimmune
GCST000964:1:6211065:A:G	chr1	6021125	6521125	autoimmune
GCST000964:1:6211065:A:G	chr1	6021125	6521125	autoimmune
GCST009597:1:160420194:A:G	chr1	160139984	160639984	autoimmune
GCST009597:1:160420194:A:G	chr1	160139984	160639984	autoimmune
GCST009597:1:160420194:A:G	chr1	160139984	160639984	autoimmune
GCST009597:1:160420194:A:G	chr1	160139984	160639984	autoimmune
GCST003045:1:160432749:T:C	chr1	160152539	160652539	autoimmune
GCST003045:1:160432749:T:C	chr1	160152539	160652539	autoimmune
GCST003045:1:160432749:T:C	chr1	160152539	160652539	autoimmune
GCST003045:1:160432749:T:C	chr1	160152539	160652539	autoimmune
GCST000039:1:191590226:A:T	chr1	191309356	191809356	autoimmune
GCST000039:1:191590226:A:T	chr1	191309356	191809356	autoimmune
GCST000039:1:191590226:A:T	chr1	191309356	191809356	autoimmune
GCST000039:1:191590226:A:T	chr1	191309356	191809356	autoimmune
FINNGEN_R5_APPENDACUT_NOCOMPLIC:1:220879460:CT:C	chr1	220802802	221302802	autoimmune
FINNGEN_R5_APPENDACUT_NOCOMPLIC:1:220879460:CT:C	chr1	220802802	221302802	autoimmune
FINNGEN_R5_APPENDACUT_NOCOMPLIC:1:220879460:CT:C	chr1	220802802	221302802	autoimmune
FINNGEN_R5_APPENDACUT_NOCOMPLIC:1:220879460:CT:C	chr1	220802802	221302802	autoimmune
GCST005752:10:48766611:T:G	chr10	49724656	50224656	autoimmune
GCST005752:10:48766611:T:G	chr10	49724656	50224656	autoimmune
GCST005752:10:48766611:T:G	chr10	49724656	50224656	autoimmune
GCST005752:10:48766611:T:G	chr10	49724656	50224656	autoimmune
GCST000964:11:114444466:A:G	chr11	114065188	114565188	autoimmune
GCST000964:11:114444466:A:G	chr11	114065188	114565188	autoimmune
GCST000964:11:114444466:A:G	chr11	114065188	114565188	autoimmune
GCST000964:11:114444466:A:G	chr11	114065188	114565188	autoimmune
GCST90014023:13:42356523:T:G	chr13	42680659	43180659	autoimmune
GCST90014023:13:42356523:T:G	chr13	42680659	43180659	autoimmune
GCST90014023:13:42356523:T:G	chr13	42680659	43180659	autoimmune
GCST90014023:13:42356523:T:G	chr13	42680659	43180659	autoimmune
GCST001613:14:94397299:C:A	chr14	94613636	95113636	autoimmune
GCST001613:14:94397299:C:A	chr14	94613636	95113636	autoimmune
GCST001613:14:94397299:C:A	chr14	94613636	95113636	autoimmune
GCST001613:14:94397299:C:A	chr14	94613636	95113636	autoimmune
GCST005752:19:55226430:C:T	chr19	55487798	55987798	autoimmune
GCST005752:19:55226430:C:T	chr19	55487798	55987798	autoimmune
GCST005752:19:55226430:C:T	chr19	55487798	55987798	autoimmune
GCST005752:19:55226430:C:T	chr19	55487798	55987798	autoimmune
GCST009597:20:49805558:A:G	chr20	48172095	48672095	autoimmune
GCST009597:20:49805558:A:G	chr20	48172095	48672095	autoimmune
GCST009597:20:49805558:A:G	chr20	48172095	48672095	autoimmune
GCST009597:20:49805558:A:G	chr20	48172095	48672095	autoimmune
GCST002318_2:3:17005540:A:T	chr3	16797032	17297032	autoimmune
GCST002318_2:3:17005540:A:T	chr3	16797032	17297032	autoimmune
GCST002318_2:3:17005540:A:T	chr3	16797032	17297032	autoimmune
GCST002318_2:3:17005540:A:T	chr3	16797032	17297032	autoimmune
GCST006959:3:17005540:A:T	chr3	16797032	17297032	autoimmune
GCST006959:3:17005540:A:T	chr3	16797032	17297032	autoimmune
GCST006959:3:17005540:A:T	chr3	16797032	17297032	autoimmune
GCST006959:3:17005540:A:T	chr3	16797032	17297032	autoimmune
GCST002318:3:17005540:A:T	chr3	16797032	17297032	autoimmune
GCST002318:3:17005540:A:T	chr3	16797032	17297032	autoimmune
GCST002318:3:17005540:A:T	chr3	16797032	17297032	autoimmune
GCST002318:3:17005540:A:T	chr3	16797032	17297032	autoimmune
GCST006959_3:3:17005540:A:T	chr3	16797032	17297032	autoimmune
GCST006959_3:3:17005540:A:T	chr3	16797032	17297032	autoimmune
[truncated: 22,166 more rows]
