# Supplementary material for: Machine learning reveals genetic modifiers of the immune microenvironment of cancer
Source: iScience. 2023 Aug 9;26(9):107576. doi: 10.1016/j.isci.2023.107576 (PMC10470213; doi:10.1016/j.isci.2023.107576)
Supplement: Table S5. Genome-wide gene essentiality scores across 40 human breast cancer cell lines (n = 10 ER+, n = 30 ER-) in the DepMap (downloaded 4Q19), related to Methods — S5A) original score, S5B) p-value, S5C) z-score. [file mmc6.xlsx]

## Sheet: Table S5A. ER+ER-Depmap_origina
Table S5A. ER+ ER- DepMap Breast Cancer Gene Essentiality (CERES) original
Symbol	MCF7_ERpos_HER2neg	KPL1_ERpos_HER2neg	ZR751_ERpos_HER2neg	T47D_ERpos_HER2neg	HCC1419_ERpos_HER2pos	HCC1428_ERpos_HER2neg	CAMA1_ERpos_HER2neg	EFM19_ERpos_HER2neg	MDAMB415_ERpos_HER2neg	MDAMB361_ERpos_HER2pos	SUM52PE_ERpos_HER2pos	SKBR3_ERneg_HER2pos	HCC1187_ERneg_HER2neg	HS578T_ERneg_HER2neg	CAL120_ERneg_HER2neg	HCC1937_ERneg_HER2neg	AU565_ERneg_HER2pos	DU4475_ERneg_HER2neg	HCC38_ERneg_HER2neg	BT549_ERneg_HER2neg	HCC1143_ERneg_HER2neg	UACC893_ERneg_HER2pos	MDAMB436_ERneg_HER2neg	MDAMB157_ERneg_HER2neg	HCC1806_ERneg_HER2neg	HCC70_ERneg_HER2neg	HCC1395_ERneg_HER2neg	JIMT1_ERneg_HER2pos	HMC18_ERneg_HER2neg	HCC202_ERneg_HER2pos	MDAMB231_ERneg_HER2neg	MDAMB468_ERneg_HER2neg	CAL51_ERneg_HER2neg	HCC1954_ERneg_HER2pos	MDAMB453_ERneg_HER2neg	SUM1315MO2_ERneg_HER2neg	SUM149PT_ERneg_HER2neg	SUM159PT_ERneg_HER2neg	SUM229PE_ERneg_HER2neg	MFM223_ERneg_HER2neg	ERpos_average	ERneg_average
A1BG	0.0375081	-0.167633	-0.0858498	-0.0374161	0.0114087	-0.00760593	-0.253029	0.00125768	0.118388	0.11838	0.337273	0.0154651	0.048598	0.080402	-0.230307	0.0884782	0.000158427	-0.109899	0.237414	0.0256695	0.0134534	0.0472582	-0.0424255	-0.0011974	0.0261788	0.0861241	0.00563458	0.0174301	-0.149975	0.0506363	0.0843978	0.0179098	-0.161345	0.0197661	0.0111416	0.0140764	-0.105822	0.0202582	0.0422001	0.0178958	-0.0264592	0.016895
A1CF	-0.0419493	-0.114	0.0193498	0.00953906	0.0114791	-0.0197538	-0.0125408	-0.231573	-0.131494	-0.0513351	-0.137271	-0.068316	-0.134919	-0.10484	-0.0499041	-0.153484	0.0456014	-0.137138	-0.0611413	-0.0985575	-0.209572	-0.239991	-0.0481871	-0.0337151	-0.00403892	-0.257904	-0.127167	-0.134006	-0.113213	-0.0374584	-0.0976455	-0.160544	-0.153134	-0.145783	-0.0871617	0.0304217	-0.311694	-0.121868	-0.11729	-0.0900944	-0.0562279	-0.112001
A2M	0.116127	0.0847858	0.0752306	0.025561	-0.108141	0.0218976	0.105583	0.131593	0.0625618	-0.00187114	-0.155677	0.0207151	-0.0158482	-0.0551182	-0.0570725	-0.0154678	-0.0781974	0.064769	-0.0266749	0.080371	0.00449897	-0.060197	0.0813543	-0.0494017	0.00357473	0.00826572	0.12459	0.0479093	0.00989327	0.107158	0.0502801	0.0415793	0.0274968	0.0540671	0.0804083	0.10943	-0.105769	-0.0235314	-0.0244794	0.0191163	0.0513328	0.00893474
A2ML1	0.074674	0.126002	0.1219	0.0533465	0.0392454	0.027625	0.175745	0.0410388	0.0999423	0.091962	0.0826843	-0.00534265	0.152373	-0.0367669	0.16846	0.0652984	0.11067	0.242972	0.25763	-0.0350612	-0.0670703	0.1757	0.0904665	-0.039071	0.053635	0.106658	0.0271662	0.0733532	-0.029835	0.129219	0.0744403	0.0318542	0.0447362	0.0563645	0.0584059	0.00783684	0.203248	0.0366482	0.0746181	0.0363292	0.0851481	0.0715873
A3GALT2	-0.0607331	-0.0904268	-0.0294503	-0.1474	-0.230387	-0.0961991	-0.132925	0.0191428	-0.0733666	0.0380632	0.106444	-0.298243	-0.298384	-0.0689615	-0.274952	-0.0703245	0.0115504	0.0719422	-0.217998	-0.162171	-0.105812	0.0195523	-0.172978	-0.107536	-0.033039	-0.0491431	-0.110041	-0.100444	-0.0061123	0.161079	-0.0891546	-0.1423	0.0140188	0.0733399	-0.101312	-0.192226	0.0236189	-0.468935	-0.0753792	-0.0810848	-0.0803682	-0.0914996
A4GALT	0.0655759	0.00470897	-0.0708784	-0.0286032	-0.00407717	-0.0553771	0.0164497	0.101666	0.100253	-0.0517936	0.122509	-0.119403	0.0683645	-0.000103523	-0.267705	-0.00755533	0.0507897	0.0518284	0.00332285	0.0316028	0.114691	0.0482933	-0.0840279	-0.031462	-0.0817422	-0.0245357	0.0083779	-0.0528659	-0.0726543	-0.252275	-0.0114294	0.0335198	-0.0634728	-0.0951951	0.0231933	-0.0820575	0.282043	-0.152359	-0.00723515	-0.0411761	0.00779242	-0.0202906
A4GNT	-0.0354502	-0.0884616	0.0598721	0.0810249	0.0355149	-0.162547	0.00593223	0.124811	0.0568327	0.170243	0.154606	0.0676651	-0.00066651	0.0104002	-0.156451	0.0241192	-0.00144225	0.0114601	-0.0719787	0.0796623	0.0436046	0.141813	0.0148457	-0.134604	0.0443546	-0.133876	-0.141485	0.0682781	-0.0687471	-0.0516932	-0.0909036	-0.121239	0.0679438	-0.0113589	0.0217907	0.0568188	0.00192881	0.108714	-0.114278	0.101192	0.0247772	-0.00265086
AAAS	-0.357605	-0.371703	-0.344575	-0.251068	-0.198889	-0.345249	-0.498868	-0.648758	-0.225582	-0.151768	-0.103175	-0.181747	-0.178752	-0.192572	-0.161069	-0.151381	-0.237185	-0.423676	-0.409501	-0.438227	-0.309037	-0.157037	-0.195198	-0.628444	-0.131693	-0.259791	-0.255418	-0.333811	-0.150211	-0.387828	-0.219573	-0.281872	-0.185201	-0.330715	-0.0589424	-0.160024	-0.211423	-0.146859	-0.0754654	-0.296633	-0.339407	-0.241749
AACS	-0.033401	0.0212253	-0.0413546	0.0120661	0.0632001	0.00045575	-0.0111959	-0.0237945	-0.049843	-0.127635	0.276421	-0.0279222	-0.0699466	-0.139584	0.0479278	0.0174611	-0.165058	-0.10426	-0.0686765	-0.0936786	-0.00706237	-0.0826062	-0.0142274	-0.0614822	-0.00923744	0.0562423	-0.0525106	0.0423915	0.00652898	0.0185727	-0.0850673	-0.0720366	-0.0486444	-0.0951139	-0.112749	-0.211127	0.327123	-0.166613	-0.0401175	-0.0258543	-0.0190277	-0.0320302
AADAC	-0.108003	0.0655874	0.120685	0.108144	0.135784	0.0142611	0.0856366	0.0204784	0.108945	0.0556647	0.228592	0.158929	0.0475151	0.0640545	-0.127612	0.0612625	0.0807711	-0.0708598	0.171036	0.0805685	0.106723	0.0339282	0.0222007	-0.0298291	0.0666674	0.0711806	-0.0289525	0.0867316	-0.0769767	0.122978	0.0488894	0.00408404	0.129585	0.106931	0.051271	0.112668	-0.0713878	-0.00955102	0.0152193	0.0369205	0.0607184	0.0497845
AADACL2	-0.0557741	-0.0639874	0.0610386	-0.0362988	-0.207153	-0.0410391	-0.00710726	0.040258	0.0252874	-0.115256	-0.171832	-0.141232	-0.154259	-0.0387344	-0.328892	0.0834596	0.0201907	0.20212	0.0412909	-0.0234169	0.0674482	0.0603015	0.0688346	-0.0499818	0.0806495	0.0714542	-0.105869	0.0543892	0.0191638	0.0699894	0.0482492	-0.0428031	0.0742657	0.0493402	-0.00864301	-0.0398473	-0.052728	0.115719	-0.00558782	-0.0336941	-0.0400032	-0.00235509
AADACL3	-0.0214	-0.0157242	0.0371739	0.00152379	0.0848988	0.0373513	-0.0515001	-0.201806	-0.128016	0.0286677	0.0085766	0.0189067	0.110298	-0.0404812	-0.100706	0.0951928	0.0605626	-0.0807392	0.0707554	-0.171552	-0.000752549	0.0851777	-0.103967	-0.121142	0.049213	-0.0827539	-0.119216	-0.0273071	0.0613507	0.117185	-0.00980903	0.0168244	-0.0171042	0.0208944	-0.113448	0.0765939	-0.129035	0.112831	0.149468	-0.0113446	-0.0228831	-0.00251762
AADACL4	0.0562862	0.24577	0.00610069	0.0328669	0.121096	0.0841631	0.0972306	0.262079	0.0743202	0.0731996	0.0395711	0.0586262	0.192778	0.0111907	0.100048	-0.0146625	0.107117	0.107151	0.184432	-0.0301481	0.0809604	0.285831	0.0544011	0.0784724	0.134274	-0.162759	0.00744139	0.0402767	0.0677134	0.0293796	0.063665	-0.0542997	0.158634	0.0843518	0.0537265	0.0195994	-0.0359167	0.0448506	0.0895842	-0.0348553	0.105311	0.0587145
AADAT	0.00330556	0.0105831	-0.00244283	-0.0750669	-0.230493	-0.099694	-0.0829658	0.0282787	0.0156714	-0.0891254	-0.15369	-0.0811694	-0.138226	-0.0431881	0.139468	-0.0404008	0.0736192	-0.0204221	-0.0434463	-0.0625247	-0.0110385	-0.300333	-0.0588642	0.0362557	-0.0574245	0.0561463	-0.0183454	-0.0926539	-0.085039	0.0162442	-0.0564398	-0.0801701	-0.170678	0.0189893	-0.122105	-0.108077	-0.145967	0.02861	-0.327144	-0.0234609	-0.0521949	-0.0623825
AAGAB	0.0498065	-0.208921	0.0295202	-0.0578402	-0.120284	-0.121709	0.0944527	0.0083461	0.0317621	0.0815382	0.206176	-0.0213591	0.05958	0.0705178	0.103126	0.0784684	-0.402888	0.183891	-0.124949	-0.203517	0.0503513	0.0381032	0.128232	-0.0287029	0.00590395	-0.0638398	0.0198079	-0.00695786	0.0186147	0.0196694	-0.0943609	-0.094769	0.00553132	0.140422	0.0915156	-0.0897871	-0.0554248	0.0673665	0.03435	-0.00597881	-0.0213329	0.0043031
AAK1	-0.153839	-0.221089	-0.0661745	-0.126688	-0.0427929	-0.146844	-0.194321	-0.407757	-0.282038	-0.0628388	-0.148835	-0.082811	0.0239432	-0.113035	-0.167719	-0.110702	-0.250643	-0.195244	0.0100242	-0.19881	-0.173591	0.0537842	-0.0267515	-0.167634	-0.071298	-0.101726	-0.171938	-0.0717111	-0.0836545	-0.391805	-0.151097	-0.116234	0.0321569	-0.195908	-0.205858	-0.0288923	-0.0681774	-0.121291	0.00536571	-0.0894772	-0.170438	-0.112652
AAMDC	-0.0980772	-0.200991	-0.0695786	-0.0424326	-0.0522803	-0.0515843	-0.0373332	-0.0183732	-0.0412472	0.0112862	-0.093432	-0.0079976	-0.027392	-0.00580101	-0.089665	-0.0825447	-0.00188396	-0.115618	0.0521598	-0.103456	-0.135998	0.0198752	-0.0390785	-0.0851815	-0.0453274	0.111879	-0.0352997	0.00203993	-0.0209715	0.0560797	-0.0641094	-0.00966456	-0.0156175	-0.0818637	-0.0959837	-0.122483	0.181117	0.197407	-0.00042382	0.00231343	-0.0600611	-0.0218975
AAMP	-0.696772	-0.837598	-0.808112	-0.776565	-0.641079	-0.569449	-0.928912	-1.17258	-1.06781	-0.446206	-0.749597	-1.06879	-0.892204	-0.700178	-0.259807	-0.814318	-1.05195	-1.48038	-0.332341	-0.96252	-0.540805	-0.320849	-1.34543	-0.810536	-1.02538	-0.310431	-0.798903	-0.463347	-1.02691	-0.429129	-1.15146	-0.680305	-1.18073	-0.955504	-0.578107	-0.835976	-0.666031	-1.72542	-0.474591	-0.364562	-0.794508	-0.799883
AANAT	-0.0940758	-0.0558102	-0.124417	-0.0500433	-0.233418	-0.260309	-0.085478	-0.0200578	0.0474494	-0.255332	-0.179058	-0.206866	-0.00954361	-0.165547	-0.0903066	-0.0825722	-0.264408	-0.255409	-0.0169274	-0.160711	-0.00954621	-0.108357	-0.122918	-0.151534	-0.112671	-0.0585069	-0.17468	-0.181243	-0.0122335	-0.0777626	-0.0604798	-0.0506168	-0.109276	-0.126497	-0.188029	0.0135403	0.176063	0.0955255	-0.211249	-0.0674155	-0.113149	-0.0989746
AAR2	0.0261749	0.0658351	0.113432	-0.0530039	-0.00457034	0.0212505	0.0398601	-0.0260122	0.0614348	0.0100666	0.00776271	0.0287898	-0.00797757	-0.0586671	0.0140675	0.136753	0.138765	0.110824	-0.106891	0.0410376	-0.0903561	0.169186	0.0503274	0.0990626	0.014472	0.0611378	0.138273	0.042195	-0.01396	-0.0518543	0.0369719	0.0626046	-0.0410929	0.0914614	0.110287	-0.104396	0.0123794	0.0628549	-0.0606543	0.0154324	0.0254468	0.0302932
AARD	-0.097838	-0.0604928	-0.143657	-0.179343	-0.294901	-0.335571	-0.148075	-0.176287	-0.0571689	-0.0615044	0.0502675	-0.415381	-0.202052	-0.0615107	-0.416394	-0.163803	-0.305832	-0.154732	-0.132303	0.112933	0.0908763	0.0465845	-0.0437337	-0.110631	0.00542048	-0.020127	-0.329115	-0.0695968	-0.0555969	-0.181724	-0.221196	-0.155787	-0.0116686	-0.192494	-0.257089	0.0822407	-0.105733	-0.0957126	-0.0228203	-0.0585525	-0.155484	-0.113175
AARS1	-2.03171	-2.32557	-1.73934	-1.6912	-2.02482	-1.91025	-2.47796	-2.04554	-1.51618	-1.04789	-2.33904	-2.17287	-1.50567	-2.01573	-2.03711	-1.47814	-2.02332	-2.05904	-1.96119	-2.01271	-1.63072	-1.25678	-1.97339	-2.30393	-1.89783	-1.97023	-1.97106	-1.50656	-1.98493	-1.88302	-1.80488	-1.94448	-1.705	-1.95368	-1.92177	-2.08373	-2.06153	-2.06303	-2.19974	-2.16966	-1.88105	-1.92969
AARS2	-0.613319	-0.471542	-0.547777	-0.631188	-0.410105	-0.437117	-0.252418	-0.561126	-0.622666	-0.397185	-0.473913	-0.499447	-0.421638	-0.3515	-0.637159	-0.59154	-0.655283	-0.299117	-0.532322	-0.656442	-0.42378	-0.275834	-0.427325	-0.280099	-0.276708	-0.435884	-0.196562	-0.435484	-0.949295	-0.597178	-0.465451	-0.810031	-0.924757	-0.25737	-0.562444	-0.666247	-0.40866	-0.170247	-0.136391	-0.580338	-0.494444	-0.479948
AARSD1	-0.254123	-0.0484106	-0.104294	-0.178759	-0.182476	-0.231382	-0.145904	0.0957543	-0.163956	-0.240937	-0.30356	0.0040895	-0.0783206	-0.281442	-0.0768554	-0.2353	-0.245495	-0.417013	-0.170671	-0.234023	-0.027383	-0.172774	-0.321492	-0.0953054	-0.301531	-0.333346	-0.163088	-0.208097	-0.174196	-0.1327	-0.0964984	-0.256342	-0.0774928	-0.193093	0.0888518	-0.163638	-0.240626	-0.0986165	-0.30718	-0.322151	-0.145449	-0.187843
AASDH	-0.0789931	-0.188832	-0.0171965	-0.0183309	0.0877227	-0.0767723	0.00462252	-0.0509846	-0.0431591	-0.071172	0.00268972	-0.0702517	-0.089229	0.029465	-0.0442467	-0.00255648	-0.0584858	-0.0866557	-0.154418	-0.0954297	-0.268595	-0.185484	0.0631073	-0.14338	-0.0354862	0.152641	0.0291816	-0.0363807	-0.0204795	-0.175084	-0.104099	-0.0302577	-0.0542712	-0.0618638	0.135302	-0.179632	0.201144	-0.0754549	0.168867	-0.0657857	-0.0453095	-0.0418376
AASDHPPT	-0.481713	-0.458583	-0.338782	-0.332015	-0.399001	-0.0736217	0.0117967	-0.261864	-0.432237	-0.260756	-0.331195	-0.251211	-0.42964	-0.393944	-0.458774	-0.022239	-0.385419	0.0227623	-0.278922	-0.844062	-0.581071	-0.110642	-0.317732	-0.17035	-0.493924	-0.250122	-0.355887	0.0166319	-0.554445	-0.479234	-0.221869	-0.340301	-0.585495	-0.290046	-0.282531	-0.566693	-0.412594	-0.164012	0.0623384	-0.298659	-0.302678	-0.325643
AASS	0.0482778	0.0502467	0.0200286	-0.00719382	-0.049873	0.00844004	0.0912989	-0.0524637	0.121382	0.112046	-0.100215	-0.041318	0.112445	0.0336636	0.132884	0.151676	0.137286	0.0182843	0.00702004	0.0616325	-0.0363558	-0.0708772	0.0864141	0.0382791	0.0399938	0.120404	0.0767445	0.126775	0.0446849	0.0701674	0.054646	0.015452	0.0157329	0.168917	0.069391	0.00463311	-0.231348	-0.0464629	-0.0577644	-0.0845766	0.0342189	0.0306069
AATF	-1.17619	-1.09979	-1.17417	-0.772183	-0.965533	-1.08303	-0.803162	-0.966765	-1.16108	-0.921621	-0.762435	-0.892692	-1.29065	-0.81957	-0.934419	-1.17357	-0.967378	-1.04673	-0.805251	-0.969574	-0.514489	-0.64766	-1.01567	-0.798368	-0.811751	-0.374675	-1.00027	-0.998667	-0.864711	-0.928784	-1.13308	-0.75518	-0.832653	-1.1288	-0.765032	-0.962068	-1.04891	-0.846829	-0.506336	-0.827457	-1.01235	-0.880789
AATK	0.0530434	-0.0968764	-0.0893654	-0.0955901	-0.202254	-0.214097	-0.141186	-0.137271	0.00377058	-0.0261742	-0.311687	-0.349862	0.0374416	-0.145272	-0.28299	-0.0562469	-0.379899	-0.13567	-0.0191484	-0.335118	-0.201018	-0.00588227	-0.158078	-0.363147	-0.152907	-0.239415	-0.292723	-0.100476	-0.0222006	-0.274939	0.0198517	0.022199	-0.151419	-0.0222374	-0.017242	-0.213051	-0.0246881	0.0375609	-0.277528	-0.0810278	-0.0946	-0.149894
ABAT	-0.0495245	-0.0950337	-0.0941443	-0.0166436	-0.0726361	-0.0247224	0.00842427	0.104062	0.0312599	0.125847	-0.322915	-0.0374443	0.190092	0.0127856	-0.211418	0.00104119	-0.0473757	-0.110455	-0.0357763	-0.066927	0.0656385	0.1029	-0.0905935	-0.105372	-0.0317254	0.179359	-0.00407684	0.0457809	-0.0585942	-0.277199	-0.0871471	0.0357619	0.0410974	0.130087	-0.111998	-0.0557458	-0.18211	-0.0407346	-0.0163147	-0.00343538	-0.00831112	-0.0364271
ABCA1	0.0549353	-0.0324734	0.0371577	-0.0078485	0.111757	0.0736812	-0.112103	-0.0573346	0.0537274	0.0346561	0.175437	0.140903	0.0386922	-0.0774815	-0.0189725	0.109764	0.0322784	-0.0235868	-0.00313747	0.126708	0.0461358	-0.000632108	-0.0534183	-0.0306742	0.0480649	0.108538	0.0406534	-0.0465089	-0.018057	-0.0121609	-0.0122153	0.0900037	0.0381965	0.061429	0.118955	-0.0145867	-0.148061	-0.0164551	0.0232808	-0.0413204	0.0156155	0.0227257
ABCA10	0.17481	0.0368481	-0.0738415	-0.092377	-0.164664	0.0775387	-0.0841015	0.021712	0.0437971	-0.0222493	0.00141985	0.0542921	0.0983556	0.0193109	0.0317969	-0.0425959	-0.179843	0.00841906	0.258324	-0.0849648	0.0288178	0.0328097	0.0610652	0.0368137	0.00930208	0.0638671	-0.00904756	0.0882658	-0.0485423	-0.0509672	-0.0458804	0.17976	-0.0147827	-0.067217	-0.137539	0.047527	0.0138227	-0.160457	0.110658	-0.00979057	-0.00825272	0.00976667
ABCA12	-0.0819861	-0.0208867	-0.0106823	-0.0198284	-0.10478	0.0646853	0.0159207	-0.0778001	-0.0438232	0.0682909	0.0396509	0.0687852	-0.126782	-0.0894171	-0.00409537	0.0044669	-0.0106934	-0.0910005	-0.00448298	0.032698	-0.0805353	-0.0740187	-0.0570601	-0.13031	-0.0909143	0.0684167	-0.0747146	-0.0731859	-0.0112821	0.0344518	-0.0556719	-0.240124	-0.0160804	0.0417414	-0.0348559	0.030855	-0.267891	0.0912232	0.00768348	0.110757	-0.021089	-0.0334129
ABCA13	-0.132241	-0.00611375	-0.0281027	-0.00924421	0.0667749	0.0225545	0.0356079	-0.0190085	-0.0699656	-0.0182894	-0.298635	0.0790612	0.105979	-0.0699295	-0.00562044	-0.0273789	0.0467307	-0.00665217	-0.128697	0.0438031	0.0297394	-0.0257685	-0.00417903	0.00846744	-0.0775118	-0.230147	0.000917607	-0.0388215	-0.0429783	-0.140735	-0.0498956	-0.0194081	-0.0663282	-0.00627529	0.0438309	-0.0356758	-0.0810284	0.0154068	-0.0550025	-0.0844853	-0.0158028	-0.0373739
ABCA2	0.00874252	-0.0496657	-0.0281623	-0.193834	-0.0822212	-0.137927	-0.222094	-0.158638	-0.0447802	0.00105323	0.0290997	0.0068936	-0.113647	-0.0589803	0.113899	-0.0206527	0.040993	0.0998844	0.00605494	0.0546856	0.00243386	-0.058444	-0.115507	-0.0329942	-0.0197728	-0.0334648	-0.17686	0.0316904	-0.095127	-0.0322506	-0.0399058	-0.137265	-0.0710708	0.0759147	-0.362842	-0.0585484	-0.130947	0.0711659	-0.101833	-0.0940712	-0.0907526	-0.0407156
ABCA3	-0.016737	-0.0752719	0.0645619	0.00293816	-0.0634542	-0.0899539	-0.00977771	0.06046	0.0705135	0.0842439	-0.128836	0.0590395	0.147935	-0.0265905	-0.0162865	0.0543664	0.0298491	0.0384334	0.0522323	-0.11205	0.039001	-0.0410667	0.0742536	-0.000248988	0.057981	-0.0444195	0.0220754	0.0666131	-0.149483	-0.0367084	0.0155464	0.00900284	-0.00739047	0.131098	-0.0411048	-0.187651	0.0113757	-0.0191463	-0.0805733	0.0751584	0.00275226	-0.00025315
ABCA4	-0.304211	-0.00826519	-0.170977	-0.186684	-0.223134	-0.338214	-0.224652	-0.0745945	-0.326664	-0.198365	-0.460474	-0.284906	-0.183345	-0.262814	-0.453352	-0.238943	-0.123281	-0.264873	-0.252165	-0.250592	-0.241399	-0.186629	-0.25044	-0.395358	-0.17994	-0.0434031	-0.197317	-0.324537	-0.186303	-0.453972	-0.267088	-0.238902	-0.0907097	-0.19393	-0.118763	-0.116947	-0.472907	-0.20179	-0.300839	-0.166472	-0.205576	-0.246746
ABCA5	-0.0199474	-0.368186	-0.0347101	-0.038882	-0.148548	-0.0622284	0.00908531	-0.0283177	-0.065512	0.0938389	-0.253843	-0.158129	0.0134766	-0.0151928	-0.0914934	-0.0528728	-0.215239	-0.0725292	-0.000933002	-0.114477	0.00877423	-0.0326898	-0.115085	0.0305172	-0.0483585	0.141637	0.0259238	0.0794948	-0.0500603	0.0398441	0.0526718	0.0386179	0.0163822	-0.0519853	-0.0760812	0.00656228	-0.0305595	0.077905	0.0378167	0.033776	-0.0663408	-0.0258709
ABCA6	0.0908809	-0.247133	-0.0713378	-0.00501582	0.052005	-0.10807	-0.0998356	0.0613196	0.0501157	0.1001	0.0538829	-0.16357	0.00480132	-0.0269432	-0.141598	-0.0647653	-0.0541377	0.207747	-0.083279	-0.178864	-0.0648726	0.132595	0.026802	0.0454437	-0.00192912	0.0500695	0.11584	0.0866696	-0.13003	0.101791	-0.0130979	-0.0875297	0.112725	0.139834	0.0646663	0.0292291	-0.329297	-0.0189855	-0.00221342	-0.0786331	-0.017697	-0.00892156
ABCA7	0.106915	0.053361	0.0927525	0.0589424	0.17277	0.0585714	0.0398356	-0.212678	0.115315	0.0656025	-0.084476	0.0865955	0.2293	0.130166	0.0827614	0.121503	0.0239032	0.0258885	0.131982	0.0420415	0.144944	0.0802814	0.052092	0.0986271	0.0447342	0.175818	0.0985773	0.0404362	-0.0817226	0.143615	0.106351	0.108351	-0.0362468	0.109571	0.141931	0.00822226	-0.372016	0.147213	0.152421	0.0925861	0.0551387	0.0681817
ABCA8	-0.137472	-0.177841	-0.0680233	-0.0218553	-0.0263696	-0.193554	-0.00325819	-0.035665	0.000603261	0.0569319	0.266285	-0.120066	0.10351	-0.131021	0.0848841	-0.0157422	-0.21828	-0.164643	-0.0143993	-0.11288	-0.0780826	0.0245338	-0.0464602	-0.0681978	-0.0841143	0.0601977	-0.123247	0.0277738	-0.0318523	-0.124226	-0.0660558	-0.00621273	0.00466005	-0.0173626	-0.0784904	0.0616928	0.15919	-0.0375747	-0.137221	0.0449992	-0.0606502	-0.0279468
ABCA9	0.0498468	-0.0642031	0.0416666	0.122122	-0.170325	0.139397	-0.00917472	-0.0307599	0.0225041	0.0978504	-0.117485	0.0361716	0.0388282	0.0470179	0.0687053	-0.017015	-0.17478	-0.0239156	0.111621	-0.0586115	0.0415277	0.0929874	0.0165958	0.0418101	0.0024859	0.0022949	-0.0567237	0.118886	0.0324866	0.119877	0.0405088	0.140146	0.131984	0.0328393	0.191724	0.109849	-0.0392466	-0.0292172	0.115524	-0.062147	0.0198923	0.0318243
ABCB1	-0.107774	-0.274437	-0.205346	-0.230637	-0.0988596	-0.037387	0.0132562	-0.0388158	-0.178821	-0.101277	-0.129119	0.00729214	-0.0396966	-0.0707135	-0.105233	-0.12311	-0.200884	-0.198773	-0.0996291	-0.150538	-0.0171457	-0.163524	-0.0879207	-0.156566	-0.0879438	0.107897	0.0178055	-0.121264	-0.0949417	-0.380565	-0.112364	-0.0161724	0.0141462	0.0321685	0.00258727	-0.0458423	0.12387	-0.0912748	-0.125948	-0.0796615	-0.12601	-0.0797687
ABCB10	-0.251818	0.0356979	-0.173651	-0.331601	-0.228899	-0.239333	-0.0973259	-0.319828	-0.0959821	-0.388498	-0.631049	-0.22455	0.012935	-0.280304	-0.0769278	-0.253735	-0.314795	-0.580049	-0.257813	0.0300515	-0.100876	-0.142157	-0.314227	-0.0589642	-0.296111	-0.260773	-0.117955	-0.17189	-0.520112	-0.207457	-0.168532	-0.1807	-0.150998	-0.178352	-0.209736	0.0386696	-0.517732	-0.0383135	-0.246977	-0.252642	-0.209124	-0.222402
ABCB11	-0.0263057	0.0634982	0.0350861	-0.0126328	-0.00904034	0.0435621	0.0267959	-0.0343518	-0.0560945	-0.099956	0.0714648	-0.0583121	-0.0452458	-0.0185897	-0.0756068	-0.065542	0.0190072	0.0289372	-0.236869	-0.103164	-0.0627578	0.0795748	-0.0618081	-0.062681	0.0346205	0.068049	0.0382694	0.0260554	-0.115917	-0.125404	0.0212862	0.0178463	-0.0759592	-0.158679	0.0680816	0.0887796	0.0336515	-0.0926308	0.069807	0.0346155	-0.00694387	-0.0219707
ABCB4	-0.255583	0.0247108	0.0285932	-0.137816	-0.0470354	-0.0687783	-0.0218509	-0.0335624	-0.15912	-0.114071	0.0245825	0.0918062	-0.0170704	-0.0803913	-0.052892	-0.0324248	-0.041242	-0.229512	-0.0226588	0.0275083	-0.0138198	-0.211286	0.0275916	0.0732688	-0.0605825	-0.23922	-0.0112298	-0.0469029	-0.00437534	-0.0141269	-0.0829023	0.0466354	-0.011202	0.0989702	0.00424376	-0.177365	-0.0090386	-0.0999431	-0.121163	-0.0641073	-0.0784513	-0.0416283
ABCB5	0.0151502	0.0213279	-0.00156646	0.0107148	0.0996607	-0.0121141	-0.0125322	-0.0552275	0.101805	0.129941	0.172842	0.0650279	-0.0342762	-0.01881	0.0479376	-0.0500593	0.0495582	-0.0416614	-0.109711	0.1004	0.0867824	-0.0409918	0.143569	-0.0824596	0.0718876	-0.145926	0.0619798	0.140059	-0.0730687	0.102267	0.0167298	-0.0154932	0.00363023	0.00263235	-0.00230447	0.154921	-0.446712	0.136972	-0.0311789	-0.0296035	0.0297159	0.00783136
ABCB6	0.0215933	-0.0491965	-0.0687934	0.0207484	0.0586973	-0.0519356	0.122078	-0.0915253	0.0236588	0.0835043	-0.131113	0.00146124	-0.0439745	0.0786006	-0.016119	-0.0385471	0.00801208	-0.0351037	0.0075267	-0.0821035	0.0353668	0.0505849	0.018329	-0.0729112	-0.00459578	0.0715536	-0.125242	0.0232483	-0.0240521	0.0337603	0.0188782	0.0630501	0.00541343	-0.107841	-0.0633926	-0.0575347	-0.0651635	-0.00506026	0.0765734	-0.0610919	0.00688292	-0.0147163
ABCB7	-1.25727	-1.36037	-1.27161	-1.46429	-1.05557	-0.929482	-0.129759	-1.2912	-1.3831	-0.499061	-0.497451	-1.22507	-1.48582	-1.26271	-0.518417	-1.37233	-0.839769	-0.574943	-1.56967	-0.705571	-0.977779	-0.846514	-1.72588	-1.13835	-0.838122	-0.654659	-1.30981	-0.872899	-0.557939	-0.863011	-0.915058	-0.811811	-1.62659	-1.22957	-0.765332	-0.935073	-1.39489	-1.25913	-0.858814	-1.06469	-1.06417	-1.02326
ABCB8	0.0356435	0.0691187	0.00285005	0.0605428	-0.00302872	0.0874977	0.0442846	0.0416642	0.112706	-0.0146929	0.0688226	0.0172085	0.273644	0.0591343	0.119617	0.0914604	0.0826416	-0.228087	0.056082	0.0863917	0.0921435	-0.00247962	-0.0894702	0.0844799	-0.00658699	0.0973427	0.0984249	0.020151	0.0192586	-0.0562048	0.110578	0.0184017	0.0502437	0.0288372	0.0202944	-0.0582721	0.0693073	-0.0800307	0.0429956	-0.0382431	0.0436586	0.0349362
ABCB9	0.0433503	0.0221368	-0.0556681	-0.0697119	0.0700704	-0.0579034	-0.0324999	0.0187909	0.00992567	-0.0497159	-0.0695585	0.0471325	0.0129961	-0.0552351	-0.278657	-0.0593846	-0.0434433	0.192031	-0.163799	-0.11262	0.0280739	-0.222166	0.00669688	-0.138296	0.0276402	0.139323	0.0580876	0.0383341	0.0305305	-0.0735954	-0.156045	-0.0288054	-0.0109694	-0.164855	-0.089823	-0.0822792	0.213611	0.0377631	-0.125555	-0.0789614	-0.0101225	-0.0373942
ABCC1	-0.0668817	-0.0259028	-0.0582376	-0.00774425	0.0134699	-0.0121719	-0.109207	-0.177429	-0.00840857	-0.0308777	-0.0913168	-0.0639401	0.0638068	-0.0485822	-0.131581	0.0297237	-0.0196034	-0.00244618	-0.198856	-0.086761	0.0136322	-0.0655044	0.0381031	-0.0386991	-0.080006	0.106802	-0.0588146	0.0353405	-0.0600544	-0.0103979	0.0461035	-0.114462	-0.000582578	-0.0149329	-0.00490045	-0.152641	0.0449721	-0.205871	0.061353	0.0370108	-0.048339	-0.0324369
ABCC10	-0.101384	-0.167662	-0.0222324	-0.313091	-0.090215	-0.249591	-0.267337	-0.258702	-0.0852522	-0.0504871	-0.0962654	-0.0923774	0.109669	-0.0936307	-0.0812368	-0.234816	-0.101071	0.0513349	-0.396841	-0.0207047	-0.229457	-0.200597	-0.0762869	-0.233472	-0.100492	-0.115883	-0.1336	-0.149687	-0.12756	-0.15267	-0.030744	-0.0606036	-0.136669	-0.133975	-0.0298497	-0.015114	-0.133531	-0.250286	0.00636936	-0.0755945	-0.160595	-0.111188
ABCC11	0.113843	0.119825	-0.0439824	0.0380816	0.237485	0.129124	0.0389047	-0.0519266	0.0728485	0.0341786	0.0491946	0.0754061	-0.0223732	0.0555093	0.0937327	0.0343715	0.151271	0.178519	-0.0309644	-0.00900891	-0.0485575	0.117101	0.100629	0.014485	-0.0429416	0.140078	-0.062866	0.04413	0.0317131	0.195539	-0.0514053	-0.0382313	0.0241846	0.0760943	-0.0578875	0.0303548	-0.158238	-0.141143	0.0502113	0.0419202	0.0688381	0.0280276
ABCC12	0.0015548	0.140997	0.0159602	0.140668	0.18875	0.0858393	0.0505604	0.0959236	0.096615	0.092067	0.0835627	-0.01281	0.0776957	0.141928	0.0621268	0.0355133	0.0213195	0.149804	0.0784565	0.00282417	0.0716239	0.235634	-0.00964735	0.0488012	0.0808117	0.223184	0.104879	0.0821762	0.0759136	0.0207981	0.00862734	0.057601	0.0959069	0.159061	-0.0164121	0.0429916	0.0307868	-0.0308592	0.172306	0.138638	0.0908936	0.0744414
ABCC2	0.0163327	0.0476715	0.0494943	-0.062784	-0.0697266	0.062305	0.0460985	0.0239297	-0.0545928	-0.0128168	-0.305279	0.119278	0.0486593	0.0303403	-0.0640371	-0.0873703	-0.0249311	0.0415712	0.0330955	0.00355876	0.000717776	0.0604396	-0.0502072	0.0286207	0.0325516	0.114654	-0.037198	-0.0355573	0.0835778	0.0796877	0.0772098	0.0296225	-0.040685	0.0290315	0.0821934	-0.0153556	0.0234349	0.0630214	0.0166117	0.0538149	0.00459114	0.0130357
ABCC3	-0.107805	0.114513	0.0803366	-0.0858598	-0.0567486	-0.0488875	0.010329	-0.275334	-0.159004	-0.138881	0.00699229	0.0420844	0.0204429	-0.0918865	-0.0133098	-0.102714	-0.188933	0.0391651	0.100506	-0.111071	-0.00980243	-0.183507	-0.0482163	-0.0262961	-0.0133867	0.0246301	-0.0574201	-0.0326642	-0.137008	-0.0476209	-0.032544	-0.065833	-0.0438398	-0.0509619	-0.00650068	0.00927334	-0.0620074	-0.00192941	0.0463543	0.00461602	-0.0667341	-0.0344463
ABCC4	0.231521	0.136211	0.111241	0.0508177	0.23648	0.0853462	0.14375	0.0466185	0.142659	0.130456	0.192054	0.232715	0.123517	0.158418	0.317279	0.21941	0.203047	0.106665	-0.00898529	0.192	0.143134	0.148212	0.138122	0.242344	0.143013	0.199653	0.194182	0.131475	0.129156	0.0818042	0.191401	0.0507674	0.091399	0.149796	0.270661	0.227335	0.00414141	0.0700096	-0.210066	0.168827	0.13151	0.143383
ABCC5	0.023449	-0.144697	-0.0635411	-0.106575	0.0252529	-0.13906	-0.00681494	-0.109928	0.0656221	-0.0480452	0.0135194	0.0614144	-0.0616196	-0.0198492	0.0406278	0.00500421	0.0669547	-0.00699441	-0.00692263	0.0186717	0.129973	0.12969	-0.02613	-0.0224186	0.103622	-0.17721	0.0512274	0.0380429	0.0822118	-0.0234355	0.00116512	0.0609819	0.0249587	0.114852	-0.107524	0.0354195	0.0201485	-0.129161	0.144598	-0.000344494	-0.0504337	0.0187158
ABCC6	-0.156373	-0.166157	-0.344547	-0.294814	-0.224754	-0.21688	-0.36149	-0.25585	-0.175384	-0.192979	-0.12349	-0.188683	-0.283375	-0.293711	0.0624975	-0.209477	-0.248315	-0.181827	-0.1528	-0.32888	-0.257699	-0.243837	-0.0789419	-0.260744	-0.255107	-0.25995	-0.170704	-0.0500574	-0.338616	-0.481323	-0.123261	-0.160647	-0.321571	-0.205171	-0.213311	-0.20291	-0.338045	-0.565756	-0.161697	-0.145413	-0.238923	-0.226094
ABCC8	-0.101535	-0.0748152	-0.1093	0.126938	0.0503594	0.0582579	0.0749269	-0.128503	-0.0426123	-0.0592603	-0.0139975	0.064451	-0.0976087	-0.030772	0.248033	-0.0045563	0.0834754	-0.0628231	-0.104697	-0.0144668	0.036348	-0.0245197	0.00497701	-0.00783129	0.0798569	0.058677	-0.0497051	-0.0292619	0.0354709	0.060869	-0.0457803	0.0273943	0.0334162	0.0389018	-0.0410231	-0.0154077	-0.165029	0.0521249	-0.0548184	0.0178699	-0.0205544	0.00265224
ABCC9	0.0806129	0.0232784	-0.0158169	-0.0735971	0.21532	-0.00911238	-0.0249459	-0.16349	-0.0959774	0.0372733	0.086317	0.0824035	-0.0356331	-0.0900212	-0.0733319	-0.0379399	-0.0159328	0.0727567	-0.0507596	-0.112224	-0.0446171	-0.0129701	-0.00275055	-0.0543946	0.0703167	0.251056	0.067151	0.0424852	0.00470901	-0.0621625	-0.0567352	0.0227009	0.0267267	0.0146837	-0.160943	0.0406113	0.313665	0.0550592	0.0334083	0.0738027	-0.00264555	0.0149146
ABCD1	-0.0205572	-0.118669	-0.0337351	-0.0509288	-0.149241	-0.264692	-0.0170613	0.143524	-0.26767	-0.0732805	0.0641875	0.00202792	0.0378495	-0.0760398	-0.0647805	-0.281422	-0.0218815	0.0475985	0.0521344	-0.0801297	-0.335882	-0.0911145	-0.0854692	0.0124036	-0.123539	-0.0433408	-0.0988241	-0.39357	-0.0248609	-0.00615734	-0.162844	-0.137488	-0.0709015	-0.0693722	-0.139275	-0.216486	0.0365259	-0.144718	-0.408234	-0.176599	-0.0852311	-0.100007
ABCD2	-0.105	-0.203	-0.0347	-0.0429	-0.14	-0.109	-0.0588	-6.24e-05	-0.0386	-0.0539	0.051	-0.135	-0.0102	-0.062	-0.0581	-0.227	-0.0826	0.0307	0.0606	-0.0607	-0.138	-0.133	-0.0176	-0.0469	-0.0175	-0.247	0.0647	-0.0533	-0.0383	-0.137	-0.232	-0.0389	-0.0429	-0.00603	-0.041	-0.165	0.232	0.0683	-0.0513	-0.0421	-0.0785962	-0.0525377
ABCD3	-0.333698	-0.0890935	-0.170343	-0.115267	-0.114563	-0.234273	-0.189099	-0.211232	-0.271353	-0.183365	-0.157476	0.0636414	-0.13235	-0.117279	-0.295753	-0.0666582	-0.129892	-0.0446582	-0.117693	-0.207657	-0.2045	-0.288824	-0.240946	-0.134641	-0.204711	-0.271337	-0.159473	-0.113481	-0.185858	-0.181735	-0.269662	-0.177026	-0.256325	-0.357633	-0.137217	-0.0798536	-0.564775	-0.133219	-0.0926914	-0.188457	-0.191229	-0.181605
ABCD4	-0.128	-0.114	-0.00449	-0.0533	-0.136	-0.13	-0.124	-0.183	-0.167	-0.17	-0.121	-0.198	-0.00312	-0.0111	-0.048	-0.0501	-0.26	-0.127	0.00391	-0.115	-0.0735	-0.342	-0.118	-0.0637	-0.0757	-0.0541	-6.08e-05	-0.227	-0.394	-0.0847	-0.285	-0.0907	-0.0284	-0.313	-0.211	-0.0581	0.037	-0.0302	-0.108	-0.228	-0.120979	-0.122586
ABCE1	-1.31633	-1.68138	-1.66594	-1.64616	-1.55644	-1.88008	-1.74271	-1.63045	-1.69328	-1.32705	-2.19947	-1.90349	-1.20479	-1.83492	-2.28473	-1.89912	-2.02932	-1.36107	-2.19069	-2.1977	-1.75209	-1.18131	-1.73501	-2.25962	-1.96662	-1.60094	-1.64959	-2.02532	-2.25749	-1.86391	-1.7575	-1.91061	-1.79112	-1.93566	-1.80578	-1.97232	-1.81358	-2.29619	-2.43424	-2.19574	-1.61398	-1.91033
ABCF1	-1.1773	-1.30635	-1.28483	-1.19668	-1.182	-1.4447	-1.26152	-1.58181	-1.14171	-0.951392	-1.44783	-1.09296	-1.30931	-1.11395	-1.44071	-1.36423	-1.28944	-1.17258	-1.26788	-1.21635	-1.39613	-0.491359	-1.55775	-1.68602	-0.882823	-1.40019	-1.33062	-1.23012	-1.19072	-1.02351	-1.34441	-1.16459	-1.34935	-1.21146	-1.50749	-1.20404	-1.36525	-1.44213	-0.899362	-1.58694	-1.25283	-1.26598
ABCF2	-0.0909119	-0.0892343	-0.183587	-0.0918695	-0.158014	-0.0404592	-0.176009	-0.0789986	-0.0813958	-0.0747872	-0.191101	-0.253244	-0.0215754	-0.117878	0.107026	-0.0425634	-0.0018133	-0.161366	-0.0323346	0.0316135	-0.115884	-0.0206617	-0.115232	-0.143931	-0.0636347	0.0177766	0.0096341	-0.0237789	0.0619177	-0.0392062	0.00240264	-0.0948922	-0.0320984	-0.0315537	-0.292792	-0.00660679	-0.143532	0.0697115	-0.251075	-0.14886	-0.106527	-0.0681844
ABCF3	0.0524195	0.0223076	0.0942288	0.0144866	-0.0180873	-0.0372916	0.0139296	0.137048	0.0351205	0.0161995	0.0730666	-0.11519	0.171211	0.036639	0.098578	-0.0324587	-0.0834714	-0.140526	0.10113	0.0276214	0.158295	0.0996287	0.0131784	-0.00910338	0.0974666	-0.0281239	-0.0134544	0.0181119	0.0582987	0.0250028	0.0590165	-0.0457706	-0.0900425	0.0849323	-0.130437	0.0570139	-0.20743	0.0802393	-0.0220172	0.0701639	0.0330361	0.013719
ABCG1	-0.115	-0.0229	-1.41e-06	-0.101	-0.247	-0.141	-0.148	-0.2	-0.162	-0.26	-0.293	-0.2	-0.000631	-0.211	0.0916	-0.114	-0.0874	-0.101	0.000308	-0.132	-0.0552	-0.00735	-0.266	-0.116	-0.196	-0.0868	-0.0805	0.00902	-0.0499	-0.181	0.0369	-0.117	-0.0905	-0.131	-0.165	0.0386	-0.0574	-0.225	-0.151	-0.123	-0.13969	-0.102042
ABCG2	0.0341489	0.0762029	0.128275	-0.0141875	0.155118	0.000126175	0.125127	0.109022	0.102427	0.0913158	-0.0341904	-0.0657954	0.08389	0.0709724	0.0957199	0.0502345	0.0852827	-0.00485984	0.110932	0.065331	0.17475	-0.0503909	-0.0035644	0.0552569	0.0696425	0.257969	0.151953	0.0881036	0.0950574	0.0173809	-0.00231545	-0.00145892	0.0894939	0.0618286	0.0794424	-0.0320608	0.344633	0.0438452	-0.0148457	0.0245589	0.0807575	0.0635599
ABCG4	-0.00433715	-0.185629	-0.0265718	-0.00141428	0.0492726	0.0397177	0.0303711	0.135809	-0.0230563	0.0839362	0.102379	0.0539072	0.0935621	0.0677426	0.093748	0.101686	0.0283732	-0.0165882	-0.0457488	-0.00426368	-0.11769	0.170804	0.0683155	0.0123857	0.0906748	0.0520044	0.043792	0.101238	0.0180795	0.137486	0.0699136	-0.129873	0.0743377	0.0158384	0.000855715	0.00851646	0.0689787	0.0511529	0.115667	0.0259859	0.0098098	0.0451087
ABCG5	0.115569	0.00828311	0.0639887	0.0565613	0.0283748	0.0744463	0.0688887	-0.0659592	-0.00537558	0.131737	0.195001	0.0665209	0.141219	0.124673	0.0649666	-0.0108092	0.0702548	0.0801902	0.0302642	-0.073928	0.0597809	0.119976	0.114499	-0.00922216	-0.0651351	0.00054132	0.0150435	0.0558587	-0.017911	-0.037915	-0.0527225	0.0688634	-0.0476357	0.0597895	0.0783115	-0.0159608	0.191699	0.0843728	0.0337067	0.0334267	0.0476514	0.0452574
ABCG8	-0.0467679	-0.0124837	-0.0286134	0.0153632	-0.120768	0.0868362	-0.00528566	-0.0818849	-0.166418	-0.0289616	0.168741	0.122361	0.103558	0.0122339	-0.00610791	-0.00802895	-0.063931	0.0789961	0.146978	-0.0601041	0.0238681	-0.0892897	-0.0644048	0.0194692	-0.055087	-0.116283	-0.0388069	-0.0379963	0.103145	0.0451805	-0.0396558	0.0286745	0.059389	-0.0794218	0.057481	-0.00916787	0.345445	-0.109054	0.0558258	0.0304345	-0.0388984	0.0208147
ABHD1	0.0500994	0.110874	-0.00730964	-0.0760005	-0.0953824	-0.0666818	0.0523125	0.0772387	-0.0373645	-0.0255654	-0.240177	-0.0372503	-0.0491901	-0.0250634	-0.124382	-0.137717	-0.0376646	-0.194647	-0.0199619	-0.0660744	0.067453	0.0676077	-0.00248374	0.0277316	-0.229982	-0.00422596	-0.101593	-0.004156	-0.0144241	-0.0515451	-0.035229	0.0847138	-0.01973	0.000314633	-0.0209308	-0.0339687	-0.0778027	0.090006	-0.0237687	-0.15261	-0.00177796	-0.0455584
ABHD10	-0.0573794	-0.14412	0.0211296	0.0317883	0.0284636	0.0965055	0.0263557	-0.070527	-0.0473934	-0.0576212	0.0419471	0.155495	-0.16177	0.0837159	0.113318	-0.0659583	0.0560269	0.0172972	0.157921	0.0473189	0.041181	-0.113858	-0.0518033	-0.0280456	-0.00863906	-0.244661	-0.172988	-0.0971785	0.108952	0.0880036	-0.114681	-0.00217132	0.0137897	0.00311065	-0.134477	0.00355861	-0.0917291	0.080178	0.0520922	0.0266701	-0.0172798	-0.00657948
ABHD11	-0.427389	-0.323989	-0.180431	-0.328323	-0.517856	-0.180207	-0.226569	-0.281953	-0.309806	-0.0665994	-0.824969	-0.316859	-0.249112	-0.330927	-0.148	-0.183822	-0.452578	-0.657555	-0.434724	-0.144758	-0.153538	-0.170236	-0.205825	-0.278655	-0.324864	-0.212488	-0.606755	-0.223596	-0.110039	-0.208818	-0.220743	-0.137661	-0.658631	-0.232176	-0.262615	-0.0785784	-0.476862	-0.152876	0.0436335	-0.39827	-0.284312	-0.293763
ABHD12	-0.0775782	-0.150482	-0.0848058	-0.0435127	-0.110738	-0.0106933	0.0271578	-0.0652652	0.021267	0.0297695	0.122205	-0.0712005	-0.147004	-0.0346665	0.138489	0.135671	0.0987273	-0.0596343	0.142976	0.0145426	-0.0664788	-0.111746	-0.0789169	0.00932773	0.0489201	-0.0468721	0.0241225	-0.0286902	-0.0275049	-0.0719215	-0.0411779	-0.0376401	0.0446379	-0.0357376	0.0269658	0.183635	-0.0230854	-0.0451232	0.125551	-0.0615096	-0.0464881	0.00422873
ABHD12B	-0.00953368	-0.217681	-0.139796	0.0519898	0.178875	-0.0291438	-0.000195771	-0.0510076	-0.0157257	0.197819	0.0407353	0.122991	-0.164594	-0.0988955	0.0622772	0.12351	-0.128381	0.0828128	-0.0744137	-0.175137	-0.11426	-0.214322	-0.106574	-0.0163988	-0.00372446	-0.219366	-0.112767	-0.192693	-0.0271287	0.000670016	-0.203518	-0.0347031	0.0112581	-0.0116041	-0.147236	0.218032	-0.191166	0.0608137	0.0057858	-0.181055	-0.00343991	-0.0563016
ABHD13	-0.0809423	-0.0377081	-0.00457463	-0.128239	-0.238444	-0.0505512	-0.13325	-0.0167461	-0.200065	-0.165105	-0.291427	-0.262724	0.154385	-0.0468106	-0.096938	-0.319062	0.0708594	-0.179366	0.0627568	-0.103819	-0.140921	0.053212	-0.0884292	0.0230853	-0.00863011	0.300739	-0.242678	0.065138	-0.0153429	-0.112938	-0.16829	-0.109948	-0.191183	-0.0879479	-0.185208	-0.0264052	0.0136625	-0.0886249	-0.119511	-0.275289	-0.105563	-0.0805885
ABHD14A	0.110856	0.00542232	0.0311575	0.0376337	-0.0233761	0.0185862	0.0390315	0.00271567	-0.043315	0.0725661	0.11343	0.0263507	-0.0874455	-0.0594563	-0.214337	0.0460369	0.0439261	0.0886171	0.0173369	-0.0407193	-0.0320628	0.0511682	-0.0395279	-0.0226024	0.0512841	-0.167711	-0.0392765	-0.0027261	-0.0851487	0.172559	0.0224097	-0.0312463	0.105099	-0.0509176	-0.0701076	-0.0853855	-0.357893	0.0951877	0.0849831	0.0243047	0.0251278	-0.0147956
ABHD14B	0.0666256	-0.0450049	0.0184688	0.0510203	0.0605592	0.105371	0.0714957	-0.0159844	-0.0231209	-0.0130656	0.095282	-0.00505699	-0.0399205	0.0962655	-0.217148	-0.0177837	-0.0288454	0.0704724	-0.0387936	-0.0577517	0.0250755	0.00933014	0.11518	-0.0336746	0.0373122	0.0420464	-0.0725942	0.0185662	-0.0202592	0.286599	0.0116809	0.0973904	-0.00129938	-0.105503	0.0650232	0.0393425	0.160956	0.0105079	0.130411	-0.0357773	0.0276364	0.0212344
ABHD15	-0.30062	-0.10916	-0.166487	-0.223565	-0.294914	-0.115107	0.108556	-0.501897	-0.239743	-0.432963	-0.104256	-0.434907	-0.0522383	-0.277008	-0.0631995	-0.230579	-0.373184	-0.248913	-0.0814789	-0.29333	-0.303868	-0.301822	-0.369526	-0.0437367	-0.271094	-0.326105	-0.163471	-0.329624	-0.0904796	-0.224503	-0.217936	-0.318366	-0.167575	-0.363916	-0.0964441	-0.267148	-0.27322	-0.208904	-0.353298	-0.16884	-0.22759	-0.233966
ABHD16A	-0.0750967	-0.0987274	0.0650339	-0.0821533	-0.128699	-0.131507	-0.0195802	-0.0505149	-0.0368352	-0.0194959	-0.0688047	-0.0472488	-0.0655836	0.0059114	0.0327727	-0.0347507	-0.201292	-0.0329728	-0.0567845	-0.109543	-0.153893	-0.0648258	0.0169234	-0.0222826	-0.0534048	-0.00748997	-0.0116958	-0.119357	0.0699285	0.0168827	-0.0285755	0.0720725	-0.0826976	-0.0536251	0.0427666	0.10734	-0.0121714	-0.0580679	0.0874408	0.0364149	-0.0577576	-0.0265538
ABHD16B	0.0219049	-0.0646665	-0.0675822	-0.0614601	-0.256207	-0.0823514	-0.0175374	0.133971	0.000754213	0.00172986	0.153298	0.0573425	0.0598849	-0.0331348	0.0659815	0.0733934	-0.158084	0.00906849	0.173471	0.00603165	0.0173406	0.108955	0.0393604	-0.108158	0.0756712	-0.208066	-0.0715521	-0.0131996	0.06429	0.00431976	0.00957158	-0.0562755	-0.0561415	-0.0168151	0.0365974	0.0924511	-0.0327918	0.0784758	-0.0166469	0.0312933	-0.0391444	0.0128645
ABHD17A	-0.515873	-0.444524	-0.660152	-0.422363	-0.376223	-0.484	-0.845772	-0.717664	-0.472182	-0.360873	-0.928835	-0.550576	-0.403549	-0.612784	-0.358815	-0.405821	-0.422164	-0.755381	-0.366035	-0.212722	-0.449898	-0.382201	-0.288026	-0.255582	-0.325305	-0.798399	-0.257146	-0.249566	-0.317992	-1.0719	-0.495896	-0.241839	-0.597009	-0.551584	-0.391947	-0.289251	-0.923203	-0.677605	-0.432472	-0.635105	-0.529962	-0.488287
ABHD17B	-0.121855	0.150499	-0.0697201	0.0285039	0.016133	0.0114219	0.0164013	0.0525001	0.0328696	0.0703889	-0.209628	0.237988	-0.0360043	0.183662	-0.0381661	0.154362	-0.0314275	0.0385285	-0.0614783	0.00389946	0.11009	-0.019193	0.0307488	-0.0853881	0.0736407	0.125158	0.311151	0.102036	-0.0195839	0.140482	0.0897268	0.0596943	-0.00712309	-0.0378648	-0.0682183	0.0331809	-0.0446143	-0.193482	-0.0176049	0.129751	0.0187142	0.0318107
ABHD17C	0.0339679	0.106197	0.119744	0.123158	-0.0183914	0.106064	0.177321	0.0949453	0.119883	0.0836363	-0.185357	0.0780592	0.00723589	0.11437	0.0938857	0.0693423	0.244966	0.0823041	0.165004	0.0739002	0.130454	0.093429	0.0374789	0.113107	0.0570579	0.205699	0.0810433	0.0326908	0.0529712	-0.00563684	0.122811	0.177985	0.0185387	0.240309	0.179941	0.022779	-0.462106	0.025692	0.0852934	0.0625936	0.0946525	0.0671947
ABHD18	0.139841	0.211244	0.0631364	-0.0583995	-0.0640043	-0.143865	0.148694	0.0991795	0.177713	0.0845991	0.202345	-0.0116144	-0.0256635	0.0923726	0.0119454	0.0683121	0.0780466	0.0632982	-0.0129835	0.0168036	0.0848037	0.0409994	0.120392	0.0261467	0.0367602	0.283909	0.158703	-0.00896779	0.0991394	0.0388619	0.169694	0.0272116	0.142737	0.112041	0.264068	-0.00234838	-0.0261404	0.134302	0.0722359	0.0446577	0.0658138	0.0767355
ABHD2	-0.0206777	-0.0271948	0.0217491	-0.11436	-0.27942	-0.0945442	-0.0461672	0.0369117	-0.153234	-0.0644508	-0.0804022	0.0176293	-0.0331775	0.0105972	0.0529052	0.00504309	0.150976	-0.0684576	0.0973492	-0.0603188	0.0410983	0.120779	0.0798828	-0.0535239	-0.0521978	0.126398	-0.0809144	-0.0340257	-0.0118346	0.187104	0.0333099	0.0441997	-0.0245879	0.0124032	-0.0857992	0.0485786	0.212656	0.0925969	0.0423199	-0.0394839	-0.0741388	0.0250367
ABHD3	-0.206587	-0.198606	-0.0318307	-0.0866021	-0.13278	-0.0872121	0.0178871	-0.193946	-0.125078	-0.174666	-0.0422964	-0.0669934	0.0709389	-0.13969	-0.147411	-0.226893	-0.00873161	-0.0756199	-0.280913	-0.0661606	0.0942672	-0.13952	-0.0996722	-0.0618413	-0.162112	-0.0140724	-0.32236	-0.33153	0.0659312	0.0225534	0.0494435	-0.0802551	-0.120331	-0.180024	-0.128718	-0.0624098	-0.0221953	0.00372633	0.105285	-0.135785	-0.121942	-0.0834463
ABHD4	0.065813	0.00436935	0.00495673	0.0814222	0.139278	-0.0395957	0.00878172	0.20945	0.00462567	-0.00770825	0.119414	0.0398768	0.135419	0.0593694	0.0915777	0.0841667	-0.115541	0.11483	-0.0195744	-0.0858482	-0.0549805	-0.0303803	0.0473146	0.101609	0.0386214	0.0605169	0.129104	-0.11155	-0.0466027	0.0564934	0.0140727	0.0615575	0.076685	-0.0176971	0.123008	0.069296	-0.0855037	0.209759	0.0401932	0.0677966	0.0471393	0.0391001
ABHD5	0.030321	0.179136	-0.00866885	-0.104795	0.0153943	0.0616571	0.207354	0.00989358	0.154007	-0.0492421	0.303935	0.132402	0.042694	-0.0129884	0.181264	-0.0403745	0.10272	-0.262532	0.0358215	0.0996873	0.150819	0.0257271	-0.00169089	0.151474	0.104297	0.0411309	0.0178892	0.115106	0.0319132	0.223441	0.0773679	0.0208702	-0.0340455	0.127744	0.106708	0.0177093	0.0343158	0.108186	0.112397	0.0579693	0.0495056	0.0690652
ABHD6	0.0328893	0.0309243	-0.0287211	0.0729227	0.120462	0.0037771	0.0132743	-0.108204	-0.0895489	0.110475	0.20142	0.0904198	-0.033561	-0.0527139	-0.157388	0.105645	-0.0133451	-0.0141509	-0.0406937	0.0451433	-0.061925	-0.11755	0.0130873	-0.0149152	0.067371	0.0700366	0.00205762	0.0548553	0.0074041	-0.0238825	-0.0261119	0.0323775	-0.0115442	-0.0467607	0.0823028	0.112142	-0.137569	-0.0683344	-0.00599429	0.052036	0.015825	0.00366196
ABHD8	-0.0408	-0.0243	0.0363	0.0593	-0.194	-0.00585	-0.028	-0.00164	-0.077	0.0282	-0.156	0.0461	0.0443	0.0764	0.0732	0.0655	-0.227	0.0893	0.0637	0.041	-0.0562	-0.0256	-0.0103	0.0957	-0.0496	-0.0214	0.0766	-0.021	-0.0601	0.0147	-0.0768	-0.0878	-0.15	-0.202	0.0119	0.00612	0.182	0.0981	-9.79e-06	0.0656	-0.024779	-0.00311966
ABI1	-0.0740083	-0.06047	-0.127501	-0.152622	-0.0812979	-0.0558364	0.0429356	-0.106343	-0.480306	-0.0530525	-0.208014	-0.0357955	-0.101553	0.00644087	-0.0131016	-0.255047	-0.0392219	-0.0759814	0.0595073	-0.0759416	0.0448767	-0.115669	-0.124703	0.114578	-0.0397001	-0.380439	0.0449392	0.00984713	-0.0827277	-0.0437595	-0.0373083	-0.114883	-0.0623494	-0.0688835	0.0949024	-0.100599	-0.0670595	-0.0444101	-0.0676596	0.0300152	-0.11485	-0.0583234
ABI2	-0.0213481	0.055131	0.0540492	-0.0182177	0.126516	0.0147023	0.0642007	0.0337398	-0.0251037	-0.0299339	-0.17544	0.0694633	0.0995061	0.0369498	0.0487466	-0.0564086	-0.0653042	0.0169472	-0.0426887	-0.00147481	0.055504	0.00191704	-0.0109473	-0.0853998	-0.0190477	0.0600309	-0.0590109	-0.00613916	-0.0187257	0.0818928	-0.0359922	-0.0583628	-0.0325745	0.0767885	0.00997854	-0.0387266	-0.159169	-0.109456	-0.0640457	-0.0411248	0.0253736	-0.0174105
ABI3	0.18	0.059	-0.00666	0.0773	0.0376	-0.0306	0.0394	-0.0183	-0.066	0.0369	0.0504	-5.63e-05	0.0389	-0.0646	-0.022	0.00547	-0.0538	-0.0825	-0.00735	0.000249	-0.0515	0.179	-0.134	-0.114	-0.0159	-0.0535	-0.0474	0.00335	-0.0449	0.115	-0.000629	-0.0329	0.0738	-0.0736	0.0518	-0.0479	-0.359	0.0526	-0.172	-0.0443	0.030864	-0.0283755
ABI3BP	-0.00938281	-0.0318564	-0.0633432	0.0335739	-0.0871396	-0.0559005	0.000482225	0.0933579	-0.00217969	0.0370942	-0.230547	0.0209899	-0.062206	0.0970392	0.0134464	-0.0637512	-0.066084	-0.00058128	-0.20898	0.00336634	-0.0595008	-0.060863	-0.139173	0.0230972	0.108349	-0.0945562	-0.0501218	0.0581276	0.0897929	-0.0425386	-0.0317741	-0.0906888	0.0992695	-0.100717	-0.0048087	0.00316827	0.292598	0.0322209	0.174561	0.0207757	-0.0085294	-0.00900304
ABITRAM	0.00192147	-0.045214	-0.0677377	-0.0343103	-0.0211406	0.0210794	0.0260649	-0.0163979	-0.0626394	0.0127315	0.0816437	-0.0345341	-0.213713	-0.0441087	-0.0459344	-0.0826093	-0.0100221	0.036617	-0.0564845	-0.0583148	-0.0128385	0.0820814	-0.0802366	-0.0487588	-0.134604	-0.186031	-0.131133	0.0043077	-0.194444	-0.231572	-0.0818801	0.0353996	-0.103683	-0.0378419	-0.0330886	-0.130075	0.1186	-0.136829	-0.0264571	-0.136277	-0.0185643	-0.063094
ABL1	-0.00657777	0.021022	-0.0281033	-0.0509198	0.010806	0.0144386	-0.150372	-0.0854998	0.0172575	0.0155739	0.174124	0.0427477	-0.140852	-0.157984	0.140013	0.0578305	-0.0216991	0.241712	-0.0763827	0.213444	-0.0784601	0.15364	-0.0528652	0.0680758	-0.0151283	-0.200836	-0.00109345	-0.0611124	-0.067987	0.0683454	-0.0485649	-0.0488876	0.054026	-0.0312915	-0.0527733	-0.038966	0.0607742	-0.172994	0.141036	-0.0711067	-0.0242375	0.00255951
ABL2	-0.0173625	0.0239417	0.00342919	0.0805848	0.0741136	0.0575217	0.0133665	-0.0803396	0.102588	0.0507751	-0.166234	0.00784742	0.107853	0.0392396	0.141025	-0.0400127	0.126057	-0.235602	0.00962775	0.0942719	0.0787915	0.0733379	0.15001	0.132924	0.0307186	0.176969	0.134057	0.00617682	0.110764	-0.0288114	0.0483392	0.0741347	0.16313	0.0888138	0.0442665	0.234198	0.157632	-0.00548866	0.222271	-0.0475402	0.0308618	0.0642923
ABLIM1	0.0570153	0.13849	0.035726	0.00295166	-0.196321	0.0672741	0.130719	0.125214	-0.040069	0.117287	-0.366949	0.126881	0.12405	-0.0940198	-0.0742177	0.0400797	0.128213	0.0493625	0.147845	0.0177315	0.0787028	0.101142	-0.0289504	-0.0162637	0.0926011	0.0363043	0.0854647	0.0157906	0.0125664	0.0558606	0.147431	0.0427803	0.0483201	0.129463	0.107371	0.0798715	-0.147344	0.0147817	0.0098397	0.0659291	0.0438288	0.0343546
ABLIM2	-0.0580208	0.00160171	-0.0523874	-0.0543686	0.104869	0.104132	-0.0680757	-0.146596	-0.0152958	0.0514206	0.179386	0.0306164	0.0135102	-0.00224422	0.135722	-0.11027	0.025464	-0.170017	-0.114831	0.0222519	0.0450074	-0.0919336	-0.0333248	0.0394734	-0.0665498	-0.0323078	-0.013196	-0.0204001	-0.0155908	0.0492196	-0.0603895	-0.115824	0.0111172	0.120728	0.0736358	-0.0371607	0.0265834	0.164462	0.0810747	-0.195018	-0.0132721	-0.00202685
ABLIM3	0.0506617	0.109578	-0.0410393	0.047254	0.156732	-0.0697832	0.0196563	0.0854148	0.0112543	0.100859	0.333235	-0.00183805	0.00685961	-0.145501	-0.0396019	0.0241395	-0.0873942	-0.058722	-0.0440922	0.0325665	0.0274807	0.0402214	-0.00226127	0.053268	0.00612879	-0.0640557	0.0349072	0.0474167	0.0317431	-0.00978141	0.137174	-0.00999244	0.0768123	0.10536	-0.0569697	0.0889472	0.0910214	-0.00993141	-0.148506	0.120088	0.0470588	0.0192907
ABR	0.101978	-0.0551066	-0.0203909	0.0900523	-0.0540661	0.0555734	-0.00614333	0.0284262	0.170172	0.101716	0.140227	0.0911495	0.010118	0.0408301	0.14297	0.0666956	-0.118043	0.0957468	0.0330144	-0.181182	0.163863	-0.0287411	0.107712	0.0615301	-0.0045401	0.0338312	-0.11188	-0.0703766	0.024531	0.190487	0.0906878	0.0986527	-0.0400833	0.0270652	0.0848953	-0.106809	-0.318841	-0.0969682	0.0149709	-0.0663395	0.041221	0.0125058
ABRA	-0.238623	0.0272894	-0.0321599	-0.0640969	-0.0016725	-0.0677565	0.0686202	0.0775976	0.00406279	-0.0567159	-0.0110075	0.0552784	-0.0198821	-0.0627923	-0.0131912	-0.011166	0.0688359	-0.220787	-0.100042	0.0672511	0.186219	-0.0841342	0.0468267	0.0987212	-0.0380045	-0.142107	0.0786611	0.0454754	0.0635947	-0.140922	-0.0899328	0.0316776	0.00429171	-0.122232	-0.0663011	0.119996	0.0225575	0.181725	0.134383	0.00759124	-0.0283455	0.0030195
ABRACL	0.119956	0.0208763	0.0930809	0.0510166	0.136322	0.154457	-0.0194763	-0.0956312	0.0255984	0.0683147	0.0102167	0.116319	0.0546818	0.142831	0.0317129	-0.00889223	-0.103498	0.17472	-0.0416024	-0.0398087	-0.0495606	0.0631705	0.00522017	-0.000413291	0.0431965	0.042534	-0.0496891	0.0587088	0.0810277	0.0527011	0.0883991	-0.0564872	0.180304	-0.044677	0.0640832	0.148863	-0.144703	0.0433328	0.043416	-0.0874852	0.0554515	0.0272874
ABRAXAS1	-0.29074	-0.366581	-0.262389	-0.245648	-0.168598	-0.219213	-0.237818	-0.207129	-0.206206	-0.278117	-0.299458	-0.354055	-0.542981	-0.330757	-0.218654	-0.305366	-0.282138	-0.293458	-0.528147	-0.172263	0.00108347	-0.420351	-0.141295	-0.205433	-0.263077	-0.33153	-0.0630046	-0.43474	-0.111502	-0.021649	-0.392674	-0.380481	-0.293912	-0.286046	-0.122021	-0.417762	-0.165874	-0.240031	-0.306223	-0.11432	-0.248244	-0.267937
ABRAXAS2	0.31791	0.122389	0.075917	0.175392	0.265865	0.151754	0.0742252	0.324941	0.181222	0.197033	0.0876028	0.263695	0.231208	0.162988	-0.170197	0.0274751	0.269419	-0.0319601	0.118297	-0.0196491	0.0675496	-0.188118	0.12602	0.00570445	0.0985076	0.0678012	0.109058	0.175953	0.0107904	0.149803	0.145539	0.0968766	0.219318	0.229165	0.0557006	0.118788	-0.105029	0.243414	-0.0138366	0.121714	0.188665	0.08912
ABT1	-0.725645	-0.721309	-1.03324	-1.12258	-0.857211	-1.45671	-0.702335	-0.689746	-0.865135	-0.716248	-0.720448	-0.661378	-0.729596	-0.668924	-1.10385	-0.720085	-0.70652	-0.654099	-0.717431	-1.01365	-0.678252	-0.906857	-1.30445	-1.08937	-0.732267	-0.255838	-0.89812	-0.793147	-1.17184	-1.09062	-0.859284	-0.748658	-0.794061	-0.938947	-0.93835	-0.891871	-1.26839	-1.01831	-1.34495	-1.11941	-0.889016	-0.884632
ABTB1	0.102	0.0620897	0.108777	0.0923388	0.130137	-0.00939921	0.0934577	0.160615	0.152255	0.151511	0.126565	0.0740904	0.0381283	0.243589	0.121032	0.19516	0.147122	0.22856	-0.0504229	0.146062	0.146258	0.055422	0.124661	0.0520475	0.145641	0.182575	0.136815	0.0553403	0.023394	0.110409	0.0802307	0.106536	0.116555	0.117969	0.190556	0.0874162	0.0200729	0.074467	-0.191424	0.150507	0.104378	0.101845
ABTB2	-0.121311	0.0270175	-0.0743989	-0.039825	-0.0778926	-0.0251517	0.0926031	-0.0758894	0.112758	-0.0572017	-0.0605538	0.0905083	-0.144368	0.0696499	0.00593124	-0.000964523	0.188898	-0.027419	-0.0812257	-0.00507891	-0.0291679	0.0704838	0.0533237	0.0820941	-0.0951604	0.00701112	0.0470774	-0.0806976	0.0636913	-0.0247215	0.082084	0.0262508	0.05555	0.0471556	-0.119879	-0.00739427	-0.0521424	0.0929386	-0.0920215	0.0425895	-0.0239292	0.00681474
ACAA1	0.0778992	0.190664	0.153573	0.0419903	-0.0148536	0.0951775	0.0883964	0.135092	0.0841424	0.0678133	0.0536118	-0.00290495	0.00313551	0.121336	0.015893	0.0897429	0.11755	-0.0548129	0.0375749	0.0441503	0.0710748	0.271415	0.000428778	0.154758	-0.0754613	0.0522775	0.0828648	0.0619903	-0.0279412	0.12993	0.036798	0.157715	0.0803373	0.0232159	0.0531446	-0.0523867	0.229239	0.137089	0.049319	0.135737	0.0919894	0.0665607
ACAA2	0.032152	-0.0142022	-0.0402663	-0.0314317	-0.10676	-0.10595	0.0210327	0.0790426	0.0138682	0.0508218	-0.0196055	0.068176	-0.0955285	0.0258215	-0.00562099	-0.103748	0.093323	0.0367819	0.0666178	0.0977845	0.117088	0.0760523	0.0746036	0.0370203	-0.0365412	-0.0439108	0.0273208	-0.0619905	0.0990416	-0.0646207	0.029959	-0.0367524	0.0473253	0.0685869	0.0103111	0.000500195	0.2732	-0.0079632	0.131453	-0.0681183	-0.0101692	0.0278855
ACACA	-0.347252	-0.584947	-0.49848	-0.265555	-0.0185083	-0.838374	0.0395409	-0.158117	-0.72041	-0.579405	-0.280898	-0.37516	-0.289922	-0.336988	-0.606113	-0.361681	-0.652051	-0.0565516	-0.189165	-0.724612	-0.296971	-0.289199	-0.431881	-0.355838	-0.152416	-0.336005	-0.429818	-0.578807	-0.177263	-0.0570036	-0.173912	-0.547973	-0.0599235	-0.0668492	-0.229018	-0.277822	-0.603365	-0.273884	0.10436	-0.175857	-0.397151	-0.30942
ACACB	-0.0967349	0.0176218	-0.0292041	-0.0666137	-0.101197	-0.0478346	-0.112987	-0.186108	-0.0420105	-0.119052	-0.0578344	-0.142189	0.0138314	-0.104442	-0.0904907	-0.0954486	-0.128664	-0.233835	-0.18218	-0.139965	-0.0612053	-0.0820027	-0.127898	-0.22656	-0.0032473	-0.0529426	-0.114317	-0.0202209	0.0145722	-0.105516	-0.16975	-0.0576393	-0.095428	-0.178228	-0.0681849	-0.0593236	-0.291781	-0.0498407	-0.00440121	-0.123572	-0.078412	-0.10129
ACAD10	0.124785	-0.148243	-0.0962384	-0.0753557	-0.00438385	0.0170653	-0.239012	-0.202352	0.0083423	-0.125872	-0.12821	-0.141828	-0.0852663	0.0687146	-0.0415388	-0.0900808	-0.0105021	0.0239698	-0.062006	-0.128204	-0.021073	-0.09372	0.0447207	-0.0929538	0.00780982	0.0932382	-0.0180844	0.0496948	-0.056645	-0.097478	-0.121899	0.00380114	-0.0281097	-0.260137	-0.0189859	-0.0397272	0.0838573	-0.0519489	0.0638111	-0.0928832	-0.0741264	-0.0413888
ACAD11	0.0510898	-0.175705	-0.0260296	0.0448678	0.0844178	-0.0687923	-0.0896998	0.0775871	-0.0228748	-0.0128927	-0.155739	0.0890413	0.00111621	0.0808792	0.0353217	0.0255065	0.0308829	0.175434	0.00665487	-0.00319026	0.0218543	0.0674627	0.075596	0.0126504	0.09624	0.124527	-0.056751	0.0265215	-0.0805668	0.00905401	0.0112086	-0.0365734	0.0713965	0.0233608	-0.0166504	-0.00149292	0.13551	0.234905	0.129517	0.055516	-0.0138032	0.0396398
ACAD8	0.00420725	0.149611	0.0163189	-0.14427	0.101299	0.0872333	0.0936677	0.240641	0.0665696	-0.0769122	0.152516	-0.126451	0.118487	0.0385898	0.0445886	-0.00357034	0.113901	-0.0304242	0.0319576	0.0629891	0.1808	0.00896139	0.00479615	0.064861	0.036463	0.0650938	0.0615637	0.0568354	-0.0543357	0.109917	0.0966083	0.0375798	-0.0429408	0.0910619	0.0396051	-0.0409564	0.110391	-0.0971053	0.0437845	-0.0659713	0.0538365	0.0369865
ACAD9	-0.368907	-0.45782	-0.236222	-0.307983	-0.248463	-0.304542	-0.144003	-0.246625	-0.0930567	-0.0219042	-0.267092	-0.0663608	-0.61072	-0.105849	-0.266749	-0.274631	-0.187585	-0.032752	-0.261868	-0.323428	-0.102786	-0.0015655	-0.174529	-0.185481	-0.132095	-0.260173	-0.360249	-0.0543762	-0.22233	-0.289789	-0.153161	-0.312026	-0.517138	-0.041396	-0.412402	-0.11745	-0.0256164	-0.372428	0.0416308	-0.0235709	-0.242953	-0.203799
ACADL	-0.0824996	0.100702	0.0113956	0.108021	-0.01999	-0.0399	0.0678831	0.0715632	0.140111	-0.0747903	0.102342	0.113791	-0.0198622	0.0499589	-0.500509	-0.170894	-0.0421112	-0.00795094	-0.0608577	0.037972	-0.0793978	-0.0693	-0.0377894	0.0725844	-0.0865931	-0.0719414	0.0680092	-0.0480632	0.018876	-0.0507486	0.00868792	-0.0423587	0.0189707	-0.0559925	-0.140802	0.0553185	0.256928	0.250659	-0.081615	0.067445	0.0282496	-0.0148415
ACADM	-0.0463486	0.10419	0.0144642	-0.000904405	-0.00319209	0.128592	0.0023274	0.170913	-0.00173081	0.042551	0.355076	0.0313666	0.0162988	-0.0493066	-0.0242177	-0.0133657	-0.0477468	0.00926418	0.128383	-0.0124155	0.12859	0.0708708	-0.124349	0.0223376	0.0249273	-0.13095	0.0387788	0.0253769	0.0837117	0.0910379	-0.0732865	-0.059192	0.0946499	-0.131498	-0.0283005	-0.029987	0.178795	0.0322029	0.0487619	0.00343204	0.0410861	0.0219749
ACADS	-0.0909182	0.127994	0.0281832	-0.0920639	-0.121643	-0.109511	0.0505156	-0.15711	-0.00184262	-0.179599	-0.0840281	-0.0246479	-0.0379192	-0.0757468	-0.0855478	-0.0696313	-0.180366	-0.423496	-0.10872	-0.126676	-0.0497955	-0.141067	-0.13117	-0.189479	-0.0372347	-0.0560382	-0.189696	0.0266023	-0.0243688	-0.0748865	-0.243314	-0.0927895	-0.0734664	-0.264403	-0.0705265	0.0748295	0.043916	-0.0402719	-0.142721	-0.0528486	-0.0545994	-0.0981836
ACADSB	-0.105352	-0.0498128	-0.0363997	0.00346919	-0.0689618	0.0453651	-0.115501	-0.0629356	-0.259085	-0.0744931	-0.25948	0.128967	-0.116666	-0.187841	-0.0603597	-0.119069	-0.0289134	-0.0825116	-0.0572866	-0.080811	-0.0956202	-0.220466	-0.0809285	-0.00760612	-0.0246497	-0.0215832	-0.105791	0.0118473	-0.011174	-0.0911363	-0.0549679	-0.105286	-0.0725668	-0.07414	-0.138257	-0.0085468	-0.0131917	0.061126	-0.0992517	-0.133743	-0.0723707	-0.0716635
ACADVL	0.0207975	-0.111941	-0.0287414	-0.051912	-0.131521	-0.00820066	0.050202	0.0404777	-0.0137934	-0.00813797	-0.0574311	0.010506	0.0297837	-0.0519459	-0.0287713	-0.0487426	0.102955	-0.0412111	-0.0332952	-0.254891	0.0562166	-0.177653	-0.145753	-0.0496818	-0.134725	0.12328	-0.0857189	-0.0704447	-0.0682333	0.108196	0.0770747	-0.0891681	-0.0112747	-0.15812	0.0835459	-0.00436515	-0.0745442	0.0581249	-0.0238142	-0.0161486	-0.024277	-0.0325417
ACAN	0.0680138	-0.0327888	0.0609907	-0.117803	-0.0977656	0.0280608	-0.0607059	-0.203582	-0.224225	0.0378511	0.0765547	0.0216569	0.0762666	0.0302402	0.0417206	-0.0793807	-0.0367458	0.124811	-0.0270705	-0.131866	-0.0473604	-0.00683764	0.0174964	-0.0959865	0.048933	0.0289124	-0.144644	0.04214	0.0416109	0.101258	-0.0314961	0.019553	0.0844635	0.0347589	0.00660237	0.0581506	-0.110057	0.0546912	-0.161403	-0.157973	-0.0541953	-0.00403336
ACAP1	0.0269598	0.0103443	0.0457057	0.0340446	-0.138032	-0.0455644	0.0253077	0.0286387	0.00642632	0.0139359	0.103022	0.0159767	0.0777144	-0.108403	-0.0645499	0.00908975	0.106372	0.0361184	-0.118897	-0.282926	0.0372896	0.105768	0.0736773	-0.0871339	-0.142456	0.0101795	-0.00153104	-0.0563774	-0.0915101	0.115173	0.0169495	-0.0155837	-0.0546564	-0.110943	-0.0574867	-0.0375076	0.16362	-0.103858	-0.148198	-0.0258566	0.000776659	-0.0212308
ACAP2	-0.316616	-0.0817572	-0.144267	-0.0334737	-0.122691	0.0163535	-0.323414	0.108685	0.0804746	-0.167656	0.0311594	-0.152441	-0.0925021	-0.195476	0.0180526	-0.00716702	-0.159202	0.0147324	-0.0252534	-0.156542	0.0774702	-0.18371	-0.145975	0.0272379	0.0559007	-0.180264	0.00337818	0.0268511	0.145625	-0.0343315	0.0729812	0.000612796	-0.0746166	-0.0363851	-0.160071	-0.0331182	-0.0418014	0.00690272	-0.161166	-0.0474339	-0.0984362	-0.046885
ACAP3	-0.192081	-0.220207	-0.00737045	-0.126773	-0.154438	-0.136767	-0.302908	0.143208	-0.0731892	-0.0812804	0.0243976	-0.171384	-0.175528	-0.172404	-0.0838391	-0.140206	-0.0555076	-0.162062	0.0175142	-0.27964	-0.0763993	-0.014387	-0.0908426	-0.188671	-0.0782602	-0.389705	-0.160063	-0.0394357	0.013744	-0.0531033	0.0935312	-0.110846	-0.312601	-0.0854859	-0.246375	-0.253027	-0.0355181	-0.0153505	-0.262718	-0.165023	-0.115181	-0.122306
ACAT1	0.0440023	0.00116948	0.194649	-0.0246886	-0.000845224	0.0393365	0.113417	0.0667002	0.033577	0.0136718	-0.0557894	-0.150519	0.00884953	0.0188175	0.0594025	-0.0352802	-0.0724439	0.159129	0.0542321	0.0772143	0.0558954	-0.214397	-0.101227	0.00710393	-0.0471775	0.143523	-0.0658799	0.0628101	0.0380422	0.122631	0.0528814	-0.221713	-0.0925549	0.0861358	-0.0300883	-0.411542	0.0624055	-0.00318141	-0.131552	-0.0121567	0.048099	-0.0212143
ACAT2	0.15678	0.0789734	0.154981	0.117204	0.0438128	0.107498	0.170546	0.0579588	0.0791009	0.0235271	0.178188	-0.0615053	0.043748	-0.0609642	-0.0928238	-0.0755541	0.0152401	0.0510717	0.0890073	0.112222	0.200278	-0.0423845	-0.0381829	0.0861711	0.0749635	0.0985808	0.0667779	0.0687379	0.0913341	0.169212	0.0980036	0.08158	0.0523465	0.256357	0.036721	0.098287	0.297919	0.137088	0.172483	0.0883772	0.0990382	0.0764426
ACBD3	0.0272	0.0513	-0.00151	-0.0945	-0.0237	-0.0706	0.0137	0.0195	-0.00461	-0.0913	0.0712	-0.0712	-0.257	-0.00786	-0.0364	-0.0662	-0.0341	-0.333	0.158	0.062	0.0355	-0.161	0.0566	0.107	-6.3e-05	-0.0806	-0.0954	-0.108	0.0165	-0.0938	0.0205	-0.168	-0.0118	-0.0686	-0.399	-0.0989	-0.257	0.071	0.231	-0.104	-0.017452	-0.0540874
ACBD4	-0.0374954	0.12311	-0.0556826	-0.0364957	0.018168	0.00289539	0.0227975	-0.0133249	0.0105515	-0.0665004	0.0228841	0.0219026	-0.0708823	-0.251453	-0.10011	-0.0725283	-0.0404264	-0.0758873	-0.110152	-0.198664	-0.0834515	0.0101792	-0.0866835	-0.00281957	-0.116888	-0.222115	0.0615749	-0.0924299	-0.0461277	-0.0632393	-0.0147032	-0.127258	-0.178955	-0.107275	0.0265251	-0.0588643	0.00685936	0.115686	-0.268174	-0.105976	-0.0031977	-0.074315
ACBD5	-0.0355825	0.00516402	-0.0166093	0.000439139	0.00423856	0.069785	0.0255095	0.0150537	0.0476291	0.0745436	-0.0881862	0.209275	0.0593905	0.0230961	-0.0347327	-0.0765444	0.0290796	-0.0337634	0.194581	-0.0198207	0.24174	-0.00775445	-0.0408565	0.240115	0.0408312	-0.203121	0.0614411	0.0243135	0.0819334	0.0607228	0.00272833	0.000575824	0.00376013	0.0979412	0.175609	0.0183425	0.315307	0.0850497	0.0487033	-0.0681576	0.0190171	0.0480533
ACBD6	-0.183526	-0.196645	0.167412	-0.00613581	0.104396	0.061572	-0.0605678	-0.00993653	-0.0111639	-0.0501545	0.0645783	0.0244656	-0.218977	0.0449922	0.0223351	-0.164422	0.0235371	-0.323539	0.0190292	-0.0307554	-0.0206704	0.0129551	0.0875416	0.138454	-0.0353782	-0.17244	0.0466611	0.0486023	0.0526244	-0.0863336	0.0388771	0.11383	0.0692604	-0.0160339	-0.147186	0.0697075	-0.149502	0.248807	0.231644	-0.0110857	-0.0184749	-0.000614057
ACBD7	0.0701827	0.0460324	0.00603081	-0.0574837	0.207834	0.125752	0.0431961	0.18942	0.175395	0.148649	0.000996986	0.0783379	0.0142935	0.0986291	0.188343	0.154051	0.000652661	0.048261	0.121698	-0.118896	-0.00470649	0.183219	-0.226766	0.0529897	-0.00579025	-0.278519	0.15474	0.0480844	0.204846	0.10577	0.0267096	-0.060519	-0.00460448	-0.0117105	-0.108058	-0.0135311	0.200683	0.333078	0.290626	0.0800605	0.0955009	0.0517656
ACCS	0.118107	0.0661907	0.175925	0.046151	0.0655649	0.0710361	0.0843844	0.184405	0.0801778	-0.128442	0.136117	0.0416742	0.0425966	-0.0724634	0.132062	-0.0754989	0.107342	0.208413	-0.09762	0.0288163	-0.0554757	-0.188631	-0.0991641	0.0831844	0.045754	-0.15152	0.0251723	-0.203062	-0.00226154	0.148036	-0.0422524	-0.129023	-0.0468495	0.00669179	-0.112222	-0.0131347	-0.0425005	0.1504	-0.0474373	0.00754695	0.07635	-0.00717698
ACCSL	-0.0203681	-0.0615417	-0.0278136	-0.0566339	0.0498227	-0.0540302	0.0778781	0.0315371	0.0829564	-0.193462	-0.45157	0.0546822	-0.0808039	-0.0684867	-0.00744585	0.00417635	0.206088	-0.25321	-0.193732	0.0703543	-0.0992426	0.0388445	-0.0209482	-0.0236497	-0.00456936	-0.0511722	0.0334995	-0.108729	0.0327411	0.0540812	-0.0353222	0.0814771	0.0402594	0.0686353	0.00965746	-0.0286554	0.0906605	0.00687452	-0.174025	0.0346248	-0.0171655	-0.0258302
ACD	-0.249089	-0.00797818	-0.0527656	-0.184422	-0.280824	-0.0369449	-0.330049	-0.108477	-0.206995	-0.0856281	-0.159647	-0.0730374	0.119465	-0.138589	-0.321156	-0.148032	-0.210508	-0.542201	-0.104437	-0.351139	-0.252497	-0.107429	-0.311939	-0.0693716	-0.109019	-0.0765565	-0.136949	0.018766	-0.0669734	-0.180794	-0.147967	-0.257241	-0.350597	0.0077871	-0.296313	-0.371885	-0.179242	-0.336965	-0.0938682	-0.249454	-0.154317	-0.18326
ACE	-0.190421	-0.112757	-0.0578044	0.0212002	-0.022335	-0.0610007	-0.023666	-0.170773	0.018792	0.0346515	0.115968	-0.103147	-0.249573	-0.106545	-0.147017	0.0269641	-0.241676	-0.201634	-0.0198235	-0.0866482	-0.0120166	-0.195841	-0.0745177	-0.152926	-0.108111	0.103301	-0.0960181	0.034438	-0.0845933	-0.0764591	-0.0514723	-0.0283042	-0.014872	-0.00534561	-0.0208765	0.0387227	0.173085	-0.062792	-0.203958	-0.0160748	-0.0564114	-0.0622587
ACE2	0.178651	0.097606	0.116874	0.10655	0.124392	0.141012	0.147495	0.044413	0.127039	0.16356	0.168444	0.17608	0.273772	0.0999949	0.014968	0.104669	0.0430186	0.104342	0.210076	0.0947945	0.147634	0.147081	0.248211	0.141355	0.117765	0.0402853	0.155748	0.153396	0.127601	0.169796	0.125527	0.112048	0.13016	0.196412	0.064005	0.161758	0.271309	0.0431677	0.137958	0.148891	0.124759	0.137675
ACER1	0.0480187	-0.153064	-0.0194525	-0.162471	0.017026	-0.0981391	-0.0777155	-0.188364	0.0119733	0.0746994	-0.190324	-0.0533333	0.0179027	0.0114345	0.0379267	-0.0579213	-0.146652	-0.317329	0.0330029	0.0478872	-0.0293058	-0.106115	-0.0130733	-0.130205	-0.162242	0.161778	-0.10514	-0.078364	-0.1456	0.201048	-0.198082	-0.015408	-0.0671545	-0.113445	-0.114858	-0.0793153	0.109704	-0.039673	0.0701235	-0.107007	-0.0547488	-0.052658
ACER2	-0.0669631	-0.0254495	0.0147585	-0.0249779	-0.0992664	-0.0501662	-0.0172466	0.0832718	0.049673	-0.0517017	0.191698	0.100194	0.169807	0.0298937	0.00266782	0.126839	-0.0100132	0.163855	0.111754	0.088113	-0.106905	-0.272483	0.0986202	0.0745628	0.014752	0.0617449	-0.0276939	0.0382401	-0.00967785	0.00659964	0.0516347	0.0579117	0.0282175	0.135332	-0.00958495	0.0666145	0.258234	0.0518571	-0.0138722	-0.019544	-0.0188068	0.0486455
ACER3	0.146052	0.149076	0.0667289	0.00697389	0.237376	0.153279	0.144642	0.142623	0.128595	0.0732711	0.218087	0.0860503	0.0578136	0.103867	0.0397318	0.200325	0.150074	0.200127	0.138594	0.0282145	0.0493591	0.237571	0.209044	0.0927178	0.125173	0.0905863	0.209377	0.137396	0.105403	0.0726721	0.11003	0.152723	0.23251	0.0457064	0.119917	0.0285333	0.0833152	0.0867845	0.0746786	0.0775309	0.124862	0.118797
ACHE	-0.299177	-0.20559	-0.0784166	-0.18205	-0.0836357	-0.18165	-0.200962	-0.21552	-0.12235	-0.0846762	0.289501	-0.0599052	-0.373594	-0.319405	-0.0136607	-0.00313905	-0.03512	-0.345056	-0.352023	-0.117193	-0.0814882	-0.255622	-0.16371	-0.103952	-0.152942	-0.118288	-0.319535	-0.0908764	-0.0631632	-0.404184	-0.112876	-0.132328	-0.073251	-0.0287108	-0.0973818	-0.0744986	0.0856245	-0.196642	0.106515	-0.228299	-0.165403	-0.12784
ACIN1	-0.654538	-0.37943	-0.398148	-0.47958	-0.996248	-0.65533	-0.651552	-0.822028	-0.652005	-1.15991	-0.45572	-0.92898	-0.123961	-0.71938	-0.489998	-0.416367	-0.728642	-0.842278	-0.561619	-0.611387	-0.391342	-1.16729	-0.513436	-0.992362	-0.930321	-0.866184	-0.639158	-0.931443	-0.696757	-0.728326	-0.482343	-0.456235	-0.700964	-0.736423	-0.440317	-0.202959	-0.624996	-0.217187	-0.516255	-0.957157	-0.684877	-0.63566
ACKR1	-0.185751	-0.0515975	-0.145672	0.0406594	-0.0268478	0.0215939	-0.0591176	0.0552525	-0.0947484	-0.0107619	0.193034	-0.035639	-0.0456757	-0.01478	-0.0287843	0.00165417	-0.140499	-0.113904	-0.146578	0.0308864	0.0382452	-0.0369597	-0.00223098	0.0981791	-0.0233025	-0.0370353	-0.00171536	-0.0424656	0.0193552	-0.185797	-0.0585157	0.00473864	0.0955054	0.0380146	-0.0614107	-0.00897746	-0.235201	-0.16299	0.17495	0.0334955	-0.045699	-0.0218134
ACKR2	0.168047	0.243011	0.0373984	-0.0175631	0.0700016	0.120957	0.0596602	0.0973491	-0.0828245	0.145528	0.0127096	0.144414	0.0901016	-0.0181893	-0.0312742	0.00611375	0.171439	0.122371	0.00933502	0.127751	-0.0084559	0.0205597	0.0483907	0.00568877	-0.025313	0.0377606	0.0386759	-0.0153033	0.00756207	0.06079	-0.0188825	0.0777964	0.0464849	0.0637638	0.102018	0.016823	0.383602	-0.00690278	0.0166335	0.0429575	0.0841564	0.0509807
ACKR3	-0.013728	0.0862029	0.0557946	0.0940233	-0.0684547	0.090875	0.0988099	0.124817	0.0780218	0.0133077	-0.268736	-0.0119328	0.180889	0.0375127	-0.0858091	0.059178	0.00336967	0.0366671	-0.0652001	0.0847119	0.111439	0.0371227	0.0793865	0.0407029	-0.00181275	0.166639	0.124678	0.0948618	0.113395	0.145554	0.0704063	0.00679768	0.0492023	0.0553215	0.0349408	-0.0282412	0.082435	0.0786965	0.0129391	0.108053	0.0559669	0.0451056
ACKR4	-0.329373	-0.402608	-0.127762	-0.180928	-0.209458	0.0241145	-0.142727	-0.00837035	-0.115957	-0.0454916	0.220269	-0.147806	-0.236053	0.0306078	-0.22391	-0.252692	-0.0332994	-0.341631	-0.403272	-0.139843	-0.108794	-0.196044	-0.192022	-0.300222	-0.0563668	-0.239659	-0.218273	0.00529282	-0.198799	-0.13884	-0.243889	-0.342713	-0.134339	-0.281327	-0.0677441	0.0584873	0.509373	-0.0814888	0.173339	-0.134585	-0.153856	-0.123875
ACLY	-0.540975	-0.730016	-1.04997	-0.808877	-0.477826	-1.143	-0.442405	-0.732451	-0.59176	-0.428632	-0.130426	-0.336576	-0.684838	-0.470534	-0.188506	-0.307912	-0.794048	-0.348053	-0.5783	-1.09178	-0.358682	-0.397235	-0.390594	-0.275942	-0.419292	-0.501911	-0.333881	-0.63205	-1.31458	-0.26138	-0.416098	-0.739499	-0.143345	-0.512105	-0.271312	-0.288447	-0.358866	-0.146392	-0.282158	-0.383423	-0.694591	-0.445272
ACMSD	-0.0556442	0.182706	0.0793352	0.0731034	0.122356	0.0973298	0.152242	0.110574	0.108346	0.0696109	-0.045696	0.102363	0.0687812	0.0300143	0.116756	-0.0446206	0.0867517	-0.0385943	-0.0746124	-0.037545	0.0387761	0.0106368	0.0320002	0.187579	0.0332829	0.0529391	0.0636395	0.0010659	-0.00157826	-0.00810732	-0.071387	-0.0850266	0.0636578	0.0645346	0.0940022	0.0653505	0.0339575	0.0949045	0.0190036	0.0971562	0.093996	0.0316662
ACO1	0.0211537	0.154459	0.0732181	0.0865468	0.0015014	-0.16978	0.063123	0.122348	0.0795999	-0.148662	-0.0290264	0.00458264	0.0973375	-0.0864882	-0.11834	0.153146	0.0990633	0.0883875	0.0994571	0.0701887	-0.0909011	-0.0690097	-0.109287	-0.00151408	-0.0718387	-0.00712972	-0.00169855	-0.0418431	0.0382961	0.102251	-0.1947	-0.118243	-0.106012	-0.111584	0.152313	0.00467326	-0.272028	-0.0715173	-0.0910896	0.0509184	0.0283507	-0.0210546
ACO2	-1.12956	-1.24055	-1.53537	-0.722631	-0.82672	-1.53742	-0.92635	-1.09215	-0.376999	-0.498826	-0.256816	-1.60353	-1.18662	-0.245881	-1.61876	-1.24545	-1.43922	-1.54569	-1.26194	-0.681245	-1.45145	-0.849793	-1.4081	-1.98158	-0.628032	-0.579163	-0.353457	-0.378408	-0.997474	-0.505208	-0.881141	-1.17623	-1.31212	-1.35502	-1.47428	-1.33166	-1.31494	-0.33804	-1.38676	-0.993803	-0.988658	-1.05939
ACOD1	0.0168	0.0336	0.0923	0.00284	0.089	0.0399	0.0369	8.67e-05	0.0485	0.157	0.143	0.0864	0.0951	0.0328	-0.17	-0.0429	0.104	0.0572	0.102	0.0128	0.126	-0.0231	0.08	-0.00232	0.043	0.193	-0.0418	0.112	0.124	0.142	0.00347	0.00376	0.0898	0.0111	0.108	0.0149	0.127	0.0547	-0.00771	0.0725	0.0516927	0.0550233
ACOT1	0.189099	0.259161	0.0744375	0.156488	-0.0537025	0.133789	0.119853	0.0679791	0.0128002	0.0229131	0.250742	-0.0322815	-0.00220477	0.0703712	0.0123203	-0.0762899	-0.0214411	0.292777	0.239498	-0.0666652	0.0944778	0.154706	0.102041	0.196607	0.172818	0.151038	0.0330373	0.0942607	0.156219	0.0372281	0.0801243	0.0812201	0.212086	-0.00820417	0.203385	-0.191168	0.597745	0.00567689	0.115704	0.185076	0.0982817	0.104697
ACOT11	-0.0814063	0.0599244	0.124086	-0.0354353	0.133194	-0.136651	0.00334603	0.143298	-0.186317	-0.133273	-0.11548	-0.01848	-0.371289	-0.00209301	-0.0830625	-0.123205	0.0393971	-0.0379912	-0.258254	0.0533664	-0.0156846	-0.116232	-0.189979	-0.151145	0.0261388	-0.00309846	-0.0942585	-0.0784833	-0.14287	-0.0760983	-0.0763924	-0.126231	0.0246749	0.0104411	0.0422461	-0.0207661	-0.260008	-0.122776	-0.000573834	0.00671999	-0.0109235	-0.0760489
ACOT12	-0.0543728	-0.14029	-0.55372	-0.0180535	-0.0444747	-0.0760498	-0.275949	-0.127655	-0.177717	-0.0764268	-0.100755	-0.0829646	-0.305198	-0.290567	-0.39435	0.108103	0.0369015	-0.11337	-0.22239	-0.308772	-0.380417	-0.137421	-0.237469	-0.168394	-0.247117	-0.293845	-0.251851	-0.199629	-0.376046	-0.106935	-0.215288	-0.138688	0.0419385	-0.230256	-0.153343	-0.209848	-0.304928	-0.289589	-0.244685	-0.194463	-0.154471	-0.200388
ACOT13	-0.00467685	-0.177849	0.0315377	-0.0473688	0.0843965	-0.0467767	-0.0563714	-0.160704	-0.0902357	-0.0556257	-0.1787	-0.115316	-0.159959	-0.0100323	-0.0831827	-0.216219	-0.0758038	-0.30117	-0.15306	0.0403134	-0.217221	-0.251702	0.0341271	-0.0197723	-0.0722109	0.104749	0.015216	-0.138245	-0.0789461	-0.00141295	-0.0178202	-0.0867161	0.104206	0.0586737	0.0350649	0.0452625	0.0560527	-0.0292492	0.00193986	0.0488097	-0.0523674	-0.0554108
ACOT2	0.0842242	0.0322035	-0.0428584	0.125241	-0.0680869	0.022546	0.114437	0.112416	0.0170421	0.0113988	-0.0646243	-0.110485	0.11852	0.0568259	0.000898615	0.0829802	0.0119431	0.0453902	0.126629	-0.0316613	0.113456	0.0769087	-0.0438494	0.103197	0.0257319	0.0477828	0.00822773	-0.119491	-0.0424673	0.0682676	0.0993304	-0.0767016	0.0175788	0.0700993	-0.0936487	0.0338953	0.0960374	0.0922194	-0.116178	-0.00165281	0.0408563	0.0198386
ACOT4	-0.197371	-0.0399632	0.0875377	-0.0976135	-0.0408392	-0.061904	-0.0825113	0.116688	-0.0269243	-0.0797908	0.0687648	-0.0168144	0.103498	-0.0342563	-0.00786355	0.083033	0.0479491	0.0190977	0.213205	0.15968	0.132368	-0.0468789	0.0488772	0.14995	-0.0780184	0.0215493	0.250428	-0.100658	-0.00476144	-0.246787	0.0160248	0.0244652	0.0536759	-0.0254838	0.0196731	-0.00153992	0.162067	-0.00815258	0.123467	-0.16692	-0.0422692	0.031988
ACOT6	0.0365695	0.0188541	0.0371119	-0.00662161	-0.084141	-0.0602481	0.0923358	0.230484	-0.0269221	-0.103364	-0.0957428	-0.0812804	-0.00641154	-0.0141088	-0.0951046	-0.0488005	0.0397305	0.00212351	0.183833	-0.0157194	0.0865308	-0.00422701	-0.0229751	-0.0121625	-0.000867142	0.11786	-0.00397335	-0.181484	0.000979628	-0.150747	0.0169973	0.0184711	0.0106163	0.166031	-0.0874394	0.0487207	0.100615	0.0224551	-0.0395632	0.0617199	0.0134058	0.000535916
ACOT7	0.10806	0.0406366	-0.113028	-0.0757339	0.13884	-0.0192509	-0.025431	-0.110851	0.040178	-0.0165375	-0.0941538	0.0917972	0.15324	0.0277409	0.0447399	-0.0106864	-0.0301369	0.171315	0.0347234	-0.0503288	0.0753817	0.052539	0.0235225	0.0514655	0.0884669	-0.0171937	0.0954377	0.0585198	0.0417237	0.182233	0.130136	-0.105903	0.03803	0.128155	0.00766979	0.0488997	0.0783723	0.0716193	-0.0754053	0.0331881	-0.00331188	0.044837
ACOT8	0.123035	0.0960971	-0.110472	0.0383507	-0.17166	0.161662	0.122243	0.0990156	0.0388392	0.180207	0.114161	0.15001	0.17967	-0.0141354	0.107683	0.0786014	0.142833	-0.110033	0.16229	0.0460931	0.151697	0.210848	0.0783268	0.118542	0.0418962	0.148294	0.0557602	0.0878584	-0.0991855	0.135578	0.0588318	0.098424	-0.0624886	0.166825	0.189065	0.183654	0.383048	0.209574	0.0384938	0.134038	0.0577317	0.106208
ACOT9	0.0828203	0.177783	0.201096	0.160989	0.0947564	0.0657316	0.0950569	0.11194	0.0945175	0.103342	0.0328994	0.0228054	0.157436	-0.0175584	0.0560657	0.110937	0.145548	0.0615478	0.0215653	0.085493	0.0372244	-0.0608297	0.308304	0.125508	0.0591412	0.100938	0.152223	0.0282857	0.0828986	-0.107472	0.163927	-0.0189751	0.142214	0.0866386	0.137919	0.0263478	0.0529624	0.0760743	0.0306827	0.0167714	0.118803	0.0705841
ACOX1	-0.0622169	-0.163417	-0.167866	-0.145207	-0.134005	-0.146857	-0.171214	-0.0218994	-0.0607429	-0.196173	-0.275137	-0.0527151	-0.160572	-0.1937	-0.125841	-0.472943	-0.108237	-0.136726	-0.0133208	-0.0365393	-0.0624386	-0.225608	-0.224202	-0.0986169	-0.1312	-0.136408	-0.102314	-0.74385	-0.0706137	0.00898813	-0.152762	-0.097489	-0.0981659	0.0299933	-0.102777	-0.175919	0.220878	-0.444484	-0.316134	-0.116178	-0.12696	-0.153834
ACOX2	0.00859696	-0.0720776	0.00405263	-0.0212282	0.0928779	-0.00863824	0.0513641	-0.0890417	-0.241682	-0.1032	-0.0527248	0.0223908	0.0615179	-0.104374	-0.356143	-0.164074	0.00405139	-0.189478	-0.0537502	-0.0160322	-0.0664589	-0.206392	0.0335261	-0.0892497	-0.0234711	-0.0815957	-0.147161	-0.120811	-0.125531	-0.163597	-0.131898	-0.0321827	-0.079719	-0.0505298	-0.00494487	-0.0199503	-0.102929	0.0813334	0.0526536	-0.042038	-0.0378976	-0.0723188
ACOX3	0.204141	0.0887549	0.032654	0.0654579	0.15134	0.146685	0.0129291	-0.120168	0.011223	0.104243	0.199518	-0.0184189	0.204573	0.0135143	0.055587	-0.014636	0.0107503	0.0772823	-0.0410816	0.0498268	0.100971	0.0533645	0.0109039	0.0931983	0.0151837	0.139249	0.0469462	0.0542547	0.086097	0.176898	0.0228145	-0.00888055	0.109125	0.0139857	0.0108329	0.0611694	-0.0153476	0.209932	-0.0234548	0.0562692	0.0697261	0.0583476
ACOXL	-0.220268	-0.195021	-0.143782	-0.0678323	-0.0901248	-0.114581	-0.0402843	-0.0473348	-0.0279246	-0.0366938	-0.122319	-0.0675145	-0.168737	-0.15436	-0.330426	-0.186798	-0.096082	-0.212359	-0.327216	-0.263136	-0.317489	-0.177773	-0.191339	-0.00321324	-0.163837	-0.283546	-0.190552	-0.265882	-0.224697	-0.279648	-0.135132	-0.192272	-0.0521178	-0.262673	-0.0251733	-0.113418	-0.116918	-0.0964792	0.150961	-0.0408782	-0.0983847	-0.163701
ACP1	0.0626641	0.168165	0.14934	0.0903415	0.0844464	0.0389429	0.112288	0.256996	0.0110437	0.060088	0.0146576	0.21467	0.0107231	0.0494106	-0.0108175	0.0750298	0.139481	0.0528071	0.185101	0.171385	0.157292	0.0741361	0.040886	0.194178	0.0946279	-0.0647153	0.0363708	0.142525	0.0969347	0.141469	0.137861	0.0952335	0.0590165	0.101289	0.0752864	0.111323	-0.0805563	-0.101815	0.106588	0.0683343	0.103432	0.0796237
ACP2	-0.199713	-0.00311832	-0.0417689	-0.108377	-0.115959	-0.0203896	0.0796274	-0.0466482	0.0596538	-0.0123755	-0.112117	-0.200046	-0.0819271	0.00429796	-0.00638213	-0.0391264	0.0306048	-0.025616	-0.271059	-0.0168866	-0.0144813	0.00167917	0.0615796	0.0579003	-0.0156901	-0.205657	0.03349	-0.0845028	0.0470165	0.00417767	0.0310175	0.003716	-0.0453922	0.0657811	0.0709478	0.0252476	-0.167571	0.0466946	-0.0289136	0.0220568	-0.0409068	-0.026972
ACP3	-0.101979	-0.182894	0.0122196	0.0124175	0.24397	0.0924874	0.109816	0.287103	0.0177627	0.0160855	0.276748	0.162646	0.047459	0.147899	0.0380767	0.037856	0.0347695	0.219142	-0.0505889	0.127962	0.116886	-0.0594609	0.0630267	0.0238389	0.0267626	-0.161216	0.116269	0.00519611	0.0647725	-0.030078	-0.0929654	-0.140784	0.120405	0.0344415	0.125581	0.171311	0.306967	-0.115135	-0.0354308	0.0681178	0.0506989	0.0550159
ACP4	0.00438932	-0.0777548	-0.0961199	0.0752862	0.134208	0.0910979	0.036788	-0.00567024	0.0200204	0.148593	-0.108554	0.0490532	0.236536	0.0482816	0.272862	0.133053	-0.0383967	-0.0553592	0.112838	0.0308246	0.0236615	0.120482	0.0300268	-0.0652454	0.0662981	0.185635	-0.00663618	0.0339845	0.047859	-0.0581445	0.0764774	0.0937314	0.0367865	0.020288	0.0643078	-0.015407	-0.524589	0.202018	-0.0110022	0.0503729	0.0330838	0.0350681
ACP5	-0.0366522	-0.10775	-0.0299029	-0.0350383	0.0531317	-0.0330727	0.0103013	0.0128119	-0.00715397	-0.0544865	-0.0789997	0.0182545	-0.0293309	0.0253926	0.0188889	0.0371374	-0.0832125	0.0427973	-0.0245528	0.0315368	0.00968949	0.0589038	0.0450434	-0.0982182	-0.0507812	-0.11113	0.103692	-0.0871958	-0.0308389	-0.0600809	-0.106175	-0.100964	-0.0203906	-0.0713404	0.038838	-0.0390351	-0.274978	-0.0266025	0.17746	-0.127444	-0.0227812	-0.0271212
ACP6	-0.142788	-0.224428	-0.195534	-0.0563602	-0.0228027	-0.0879151	-0.118176	-0.134065	-0.0402761	-0.109731	-0.0265611	0.0557992	0.139566	-0.0431945	-0.0363271	-0.034978	-0.0352614	-0.359615	-0.113623	0.0428096	0.122539	0.0568387	-0.0574061	-0.0408706	-0.0161418	0.114802	-0.00786787	0.0646116	0.0562298	-0.138717	-0.0249641	0.098426	-0.00040668	-0.0573392	0.094077	0.0114969	0.00969998	0.140377	0.0740894	0.0217504	-0.113208	0.00366129
ACP7	-0.10891	-0.168236	-0.184067	-0.146571	-0.0256956	-0.0305299	-0.0718469	-0.0844851	-0.0261019	-0.0832374	0.0129711	-0.0192	-0.0659284	0.00683159	-0.0726641	0.0602175	-0.0779728	0.114043	-0.000637208	0.0635926	0.0725543	-0.116127	-0.118072	-0.204481	-0.0673736	0.019368	-0.0202014	-0.156752	-0.00763797	-0.231084	-0.172129	-0.0370769	-0.079405	-0.0227692	0.0634499	-0.21376	-0.388838	-0.0817828	-0.0166622	-0.096037	-0.0929682	-0.0617855
ACR	-0.0116303	-0.128862	-0.116181	-0.0827333	-0.131077	-0.0511137	-0.264131	-0.0419258	-0.050378	-0.0237532	-0.109552	-0.113841	-0.10044	-0.154074	-0.247349	-0.0444494	-0.102496	-0.156347	0.0380322	-0.169914	-0.123705	-0.0611248	-0.157239	0.0704839	-0.0826312	0.028819	-0.0170658	-0.0944452	-0.222946	-0.0249082	0.0357085	-0.152615	-0.367009	-0.0733864	-0.301254	-0.124549	-0.0865112	-0.0499897	-0.343047	-0.164937	-0.0901785	-0.115759
ACRBP	-0.0516639	-0.0827238	-0.135379	-0.0661224	0.024021	-0.0351172	-0.0186959	-0.0616944	-0.0606633	-0.0988392	-0.136853	-0.0849118	-0.0270027	-0.023946	0.0374754	-0.0252447	0.0495191	0.0676748	0.0426614	-0.0568139	0.0287896	0.0127626	0.0120464	-0.0963492	0.0199112	0.0197625	-0.000265132	0.0451385	-0.0655562	-0.0640027	-0.00861896	-0.0888347	-0.0319684	0.05285	0.00587621	0.0312789	-0.175334	-0.0526561	-0.148007	0.0135011	-0.0586879	-0.0215705
ACRV1	0.17063	0.117072	0.070122	0.0790078	0.107048	0.15458	0.126537	0.081392	0.146467	0.0717802	0.179148	0.206151	0.0235708	0.162063	-0.0252498	0.176241	0.0916861	0.152418	0.15968	0.0716109	0.0834037	0.114402	0.0966502	0.138025	0.126814	0.130695	0.114751	0.166866	0.159464	0.103874	0.223255	0.0597635	0.162912	0.115243	0.0713385	0.134847	0.118282	0.106783	0.187917	0.113517	0.112464	0.124204
ACSBG1	0.122279	0.0771783	0.0207264	0.0680028	0.0206476	0.106544	0.0569178	-0.0378939	-0.0477511	0.0235912	0.131513	0.0516061	0.0990912	-0.0236437	0.0304554	0.0625767	0.0221733	0.106573	0.121084	-0.0654227	0.0902039	0.120091	0.135262	0.0910926	0.0651518	0.0769332	0.0416274	0.109859	-0.0511287	0.00165559	0.1328	0.137227	0.0154246	0.0286035	0.0631885	0.123871	-0.163757	-0.0102128	-0.184565	0.0586544	0.0410242	0.0472663
ACSBG2	-0.133439	-0.106138	0.00770893	-0.00287495	-0.0110874	0.0292795	-0.0390878	-0.180652	-0.0504628	0.069972	0.0737586	-0.0724036	0.0154219	0.00801153	0.0675429	0.0258168	-0.115104	-0.0763906	-0.0139426	0.111122	0.0354302	-0.0232104	0.069744	-0.146942	0.0245674	0.0916642	-0.0261794	-0.0129659	-0.000666351	-0.0931762	-0.0501572	-0.00326113	-0.0581604	0.0610036	-0.0984594	0.0161722	-0.239538	-0.100293	0.0475896	-0.0233309	-0.0416782	-0.0168779
ACSF2	-0.124391	-0.0577622	-0.0879058	-0.109945	-0.0589772	-0.0377981	-0.121026	-0.350176	-0.0364327	-0.0530012	0.0119204	-0.00848675	0.0583826	-0.255554	-0.161304	-0.061849	-0.0550908	0.0409559	-0.0619104	-0.425024	-0.0982394	-0.200102	-0.185853	-0.0113922	-0.140565	-0.193296	-0.0379412	-0.142944	-0.208285	-0.196794	-0.146537	-0.0269038	-0.169151	-0.0529127	-0.31477	-0.246677	0.302305	-0.139654	-0.221495	-0.106343	-0.103742	-0.115184
ACSF3	0.0572092	0.228013	0.14373	0.0641935	0.108735	-0.00341183	0.194905	0.208492	0.132348	0.0791189	0.0943907	0.107468	0.0733353	0.120929	0.060153	0.137313	0.0555102	0.000946664	0.181046	0.19781	0.160689	0.066179	0.103998	0.117458	0.134733	0.118108	0.274302	0.115229	0.155243	0.0510777	0.186443	0.162659	0.117603	0.21607	0.124128	0.0460225	-0.244845	0.271766	0.198941	0.118761	0.121333	0.117449
ACSL1	-0.038283	-0.102688	-0.0118961	-0.0146931	-0.150268	0.012859	-0.0687013	-0.109881	-0.0278242	0.0265149	0.153797	-0.134438	0.0250229	-0.0894669	-0.079578	-0.102599	-0.0612396	-0.210883	0.0701326	-0.000628737	0.0988641	-0.0850381	-0.139055	0.0578498	-0.0402229	0.0993804	0.089819	0.0138655	0.00135749	-0.179273	-0.0296105	-0.141919	-0.0505171	-0.0972546	-0.215416	-0.101558	0.145954	0.0268125	0.0301256	0.160966	-0.0484861	-0.0261584
ACSL3	-0.238355	-0.129808	-0.274831	-0.136568	-0.151479	-0.469262	-0.118459	-0.0545049	-0.121306	-0.277112	-0.222276	-0.3106	-0.189728	-0.413583	-1.18449	-0.154618	-0.0910135	-0.318959	-0.0974366	-0.279852	-0.489945	-0.228426	-0.23189	-0.284892	-0.597062	-0.152077	-0.140229	-0.23023	-0.223132	-0.204814	-0.513645	-0.271115	-0.190799	-0.325621	-0.311762	-0.267256	-0.291765	-0.174678	-0.230012	-0.0782038	-0.197168	-0.290004
ACSL4	-0.156645	0.0196877	-0.100863	-0.208222	-0.0188843	-0.120768	-0.0573881	-0.0876517	-0.161689	-0.14804	-0.018132	0.00625633	-0.351012	-0.0694222	-0.149008	-0.104607	-0.0295324	-0.283932	-0.0570365	-0.112283	-0.0636285	-0.169749	-0.167434	-0.00491406	-0.132529	-0.139343	-0.158094	-0.367694	0.0336119	0.0790299	-0.464971	-0.253401	-0.15368	-0.14014	-0.289782	-0.284872	-0.0709099	-0.0700858	-0.241752	-0.149491	-0.104046	-0.145951
ACSL5	0.0819123	0.108954	0.107962	0.108397	0.0290326	-0.17191	0.142401	0.301683	0.137573	0.127353	0.163159	0.172245	0.407383	-0.0338912	-0.0574292	0.0215174	0.0543321	-0.0777212	-0.0507068	0.00934898	0.106441	0.0350279	-0.068092	0.0676938	0.0667019	0.172633	0.0735241	0.0768029	0.176931	-0.0992171	0.0809903	-0.103966	0.0549983	0.00611701	0.0478222	-0.05641	-0.0313476	0.125084	0.0388212	0.0350941	0.0973357	0.0471296
ACSL6	0.16356	-0.0235223	0.0484394	0.0476591	0.0317436	-0.0436555	-0.0159914	0.0596196	0.00168064	-0.0295539	0.0955394	0.0128095	0.0394034	-0.0825497	0.132252	0.0800876	-0.00779147	-0.00317431	0.0194638	-0.0076214	0.0560299	0.149736	-0.00157625	0.0294742	-0.0284254	0.030304	-0.0638187	-0.0947803	-0.0177504	-0.145366	-0.060477	-0.06332	0.019971	-0.0189235	0.0172998	0.12378	0.169486	-0.19712	-0.217207	0.0161014	0.023998	-0.000605446
ACSM1	-0.0391249	0.0687926	-0.0955636	-0.0262142	0.0819828	0.0677653	0.005754	0.0557976	0.0130407	0.0802387	0.301425	0.145141	-0.0631904	-0.0336202	0.0291494	0.13411	0.0207271	0.0513588	0.0451578	0.0111275	0.0439167	0.0227701	-0.0252149	-0.0923903	0.0174698	0.086065	-0.02098	0.107968	0.0175183	-0.115354	-0.00463974	0.0333447	0.0684767	0.118263	0.135568	-0.0245889	0.175402	-0.0879788	0.193486	0.139848	0.0212469	0.0476778
ACSM2A	0.0778495	0.0953834	-0.169779	0.0890976	0.00643201	0.114427	-0.0501159	0.0625947	0.112878	0.0907576	0.231114	0.0825902	0.146925	0.0842647	0.0300404	0.127618	0.0858938	0.0877041	0.0753611	0.0652028	0.156382	0.0511615	0.0679926	-0.0554741	0.078422	0.0580652	0.0827734	0.0776373	0.0346856	0.143372	0.0953999	0.104493	0.11497	0.156984	0.0675133	0.118693	-0.011113	0.200965	-0.0217622	0.18783	0.0429524	0.0908568
ACSM3	-0.0643771	-0.0326404	-0.0598506	-0.0467975	0.0647888	-0.027634	-0.0716111	-0.173815	0.0386712	-0.109914	-0.0578705	0.00772898	-0.109374	-0.10851	-0.0968855	-0.020719	0.0184147	-0.0791752	-0.122363	-0.0370755	-0.0062628	-0.109085	-0.0725677	-0.0307388	-0.135114	0.104118	-0.0964529	-0.0783927	-0.126641	-0.0490282	-0.0677069	-0.0972623	-0.0911257	0.110004	-0.14565	-0.0627967	0.448447	0.0886909	-0.0583039	0.0685525	-0.0483179	-0.0337715
ACSM4	0.249865	-0.00585374	0.00326798	0.078725	0.168495	0.0260689	0.0391133	-0.00175086	0.0597712	0.287343	0.0057213	-0.053706	0.046541	0.0977015	0.0318094	0.0897482	0.0548334	-0.129613	0.198687	-0.105076	0.142214	-0.0490563	0.0079946	-0.0373388	0.149181	0.0820076	0.082353	0.0963418	0.03422	0.0961885	0.0681864	0.111311	0.0913291	0.166822	0.0267145	0.0785569	-0.406718	0.166532	0.238611	0.158668	0.0905045	0.0513589
ACSM5	0.00739911	-0.0717727	-0.109287	0.0445873	0.0805173	0.0180218	-0.0411871	-0.229919	0.00162018	-0.00692497	-0.215206	0.176144	0.0127493	0.0908808	-0.17606	0.0339762	0.0755447	0.0584126	-0.0117144	-0.0561395	-0.0425956	0.0361833	-0.00631711	0.00151184	-0.0212253	0.139479	-0.042381	0.0944049	-0.136053	-0.0808413	0.034505	0.0218219	0.0203251	0.255936	0.0515539	-0.00426526	-0.0826504	-0.0761776	-0.0463963	0.0725709	-0.0306945	0.00593258
ACSM6	0.0158	-0.0368	0.107	-0.0394	0.162	-0.111	-0.0201	0.135	9.38e-05	0.0941	-0.023	0.177	-0.0303	-0.0886	-0.0841	-0.0557	-0.0511	0.138	-0.0855	0.0265	-0.0829	-0.00972	-0.0228	0.185	-0.00535	0.105	0.0668	-0.0924	-0.0298	0.0492	-0.0323	-0.0437	-0.0322	-0.12	0.146	0.103	-0.0719	-0.0412	-0.138	-0.0799	0.0306694	-0.00746567
ACSS1	0.000845155	-0.179284	0.0190371	0.0204133	0.0761252	0.0172692	0.0985095	-0.00431185	0.0952738	0.0343261	0.0423859	0.0852482	0.0240306	0.0194178	-0.0487802	0.130363	0.180391	-0.0300887	0.104815	0.130506	0.0322303	0.0586903	0.127741	0.1289	0.0915352	0.179549	0.0532163	-0.031787	0.0747808	-0.164985	0.0623589	0.109216	0.038988	-0.0122353	0.0767156	0.185186	-0.195298	0.00170797	0.0375223	0.127595	0.0178204	0.0539972
ACSS2	0.290294	0.112503	0.169408	0.166059	0.134508	0.102402	0.11986	0.175136	0.112125	0.00958519	0.0452245	0.0528201	0.110576	0.154248	0.198613	0.126872	0.12695	0.135671	0.089066	0.031052	0.0905582	0.159187	0.130277	0.173849	0.158139	0.202462	0.0917152	0.127996	-0.106011	0.108351	0.0866864	0.0381066	0.100822	0.0293932	0.135487	0.13777	0.211884	0.200182	0.154815	0.141379	0.139188	0.114805
ACSS3	-0.0506	-0.0818	-0.0333	0.0818	-2.57e-05	0.205	-0.0956	0.0528	-0.00365	0.00668	0.0367	-0.0493	-0.0116	-0.0395	-0.0556	0.0243	-0.0939	0.141	-0.0413	-0.116	0.017	0.115	-0.057	-0.00214	0.0355	-0.0472	-0.0119	0.0734	0.0245	0.0616	-0.0695	-0.00216	-0.00458	-0.143	0.0871	-0.116	0.154	0.138	-0.0383	0.0706	0.00813043	0.00265733
ACTA1	-0.0183317	0.0827616	-0.00121935	-0.0508208	-0.147286	0.059986	-0.139067	-0.380301	-0.132332	-0.025164	0.0621651	-0.111412	-0.0286988	-0.12309	-0.169011	-0.0476369	-0.00741037	-0.0959061	-0.127831	-0.172475	-0.0746895	0.0458455	-0.0516871	-0.0192259	0.0355183	0.00014674	-0.138126	0.0138108	-0.104825	0.095252	-0.0624529	-0.181608	0.119599	-0.0379897	-0.174431	0.032123	-0.630694	-0.245788	-0.0170922	-0.123278	-0.0751775	-0.0780299
ACTA2	-0.14192	0.0024582	0.0706683	-0.0551559	0.0341373	0.135353	-0.0308569	0.0652749	0.0604808	0.115589	0.00160279	-0.00215651	-0.0846632	0.0345268	-0.058822	-0.0202571	0.0710842	-0.0896439	-0.0950557	-0.0127402	-0.137956	-0.113221	-0.0399358	-0.0265455	-0.00170736	-0.118237	-0.0586505	-0.104462	0.0995158	-0.0109878	0.0236947	-0.0219923	0.11958	-0.0975634	-0.0147382	0.0642498	0.105052	0.128848	-0.0577379	0.0806405	0.0256029	-0.0146093
ACTB	-0.355886	-0.708305	-0.958634	-0.0140932	-0.807952	-0.231687	-1.63487	-0.991153	-0.537126	-0.686376	-0.838899	-1.42761	-0.838206	-0.567435	0.0245268	-0.453624	-1.14361	-0.316277	-0.0804848	-0.887331	-0.352424	-0.94697	-0.725427	-0.393548	-0.471889	-0.955209	-0.439604	-0.91938	-0.44133	-0.932572	-0.289947	-1.14099	-0.959934	-0.942243	-0.393005	-0.375589	-0.717422	-0.71946	-0.403919	-0.48625	-0.692608	-0.651202
ACTBL2	0.0502734	-0.0455096	-0.0167833	-0.020873	0.262043	0.00144256	0.0422266	-0.0721498	0.0385859	0.0332265	-0.221074	0.0482742	0.15248	0.0866117	0.169264	0.0922405	0.00950889	0.218263	-0.154045	0.150357	-0.058532	-0.0262463	-0.0605337	0.040765	0.0107847	-0.00360341	-0.0512206	-0.100088	0.00611277	0.0474519	-0.154073	0.07245	0.145422	-0.060872	0.0537948	-0.0801935	-0.0363586	0.219762	-0.0369467	-0.0844047	0.0272482	0.0131783
ACTC1	0.0219751	-0.0934717	-0.0290931	0.0751528	0.0799189	-0.0410903	-0.0451064	0.0394667	-0.0938332	0.000640297	-0.0842242	0.0748335	0.000134016	0.0305736	0.149165	-0.0182582	-0.142819	-0.20097	-0.0626525	-0.0130235	0.0302702	0.0448171	-0.176786	0.0913036	0.0605316	0.0502716	0.0214951	0.0150555	0.0666972	-0.020708	-0.131698	-0.0164511	0.0335359	-0.16436	-0.145139	0.0153068	0.199561	-0.0693435	0.0759638	0.0225188	-0.0085441	-0.00881326
ACTG1	-0.381556	-0.885123	-0.674195	-0.318822	-0.563961	-0.507663	-0.911746	-0.677946	-0.613279	-0.814785	-0.563872	-0.485337	-0.868876	-0.727932	-0.844121	-0.390207	-0.604132	-0.692458	-1.19522	-0.697067	-1.11999	-0.489306	-0.527628	-0.732523	-0.462553	-0.460742	-0.864486	-0.671079	-0.706574	-0.707355	-0.494235	-0.681549	-0.57397	-0.717717	-0.797072	-0.554152	-1.07901	-0.807481	-1.22608	-0.379639	-0.634907	-0.704079
ACTG2	0.0644958	0.0861705	0.0413104	0.0487267	0.144721	0.00372406	0.0483026	-0.118372	-0.0205435	0.0151294	0.158222	0.113288	0.0792506	0.0408382	0.0579001	-0.0172838	0.00445309	0.109763	-0.0763792	-0.00205137	-0.0142003	0.0981192	-0.00245741	0.0433695	-0.0080233	0.0613634	-0.0251335	0.0322443	-0.0593955	-0.0711162	-0.114157	0.100206	0.0336893	-0.129847	-0.0133151	0.103096	-0.0118518	0.0409554	-0.115755	-0.0437574	0.0313665	0.0124012
ACTL10	0.0607	0.171	0.104	0.0801	0.0378	0.074	0.126	0.118	0.0529	-0.0565	0.0581	0.0854	0.0613	-3.83e-05	0.0906	0.092	0.0851	0.146	0.0408	0.106	0.00178	0.13	-0.00726	0.116	0.0814	0.055	0.119	0.0761	0.058	0.164	0.0975	0.138	-0.0778	0.0815	0.145	0.0219	0.0107	0.0167	0.024	0.12	0.0768	0.0712261
ACTL6A	-1.46348	-1.23482	-1.72559	-1.14551	-1.48852	-1.50093	-1.83641	-1.64411	-1.62012	-1.62113	-1.78286	-1.51915	-1.74215	-1.58459	-1.79281	-1.23135	-1.73607	-1.42866	-1.2064	-1.88572	-1.31601	-1.24782	-1.68139	-1.89514	-1.49183	-0.975445	-1.19889	-1.34202	-1.28267	-1.32411	-1.58458	-1.44481	-1.4362	-1.63544	-1.33708	-1.497	-1.72578	-1.75594	-1.03885	-1.67828	-1.52806	-1.4933
ACTL6B	0.0565288	-0.0975156	-0.0299781	0.0101538	0.158873	0.0650508	0.0462641	0.11132	-0.0744984	0.00174025	0.330981	0.096225	0.156787	-0.0333594	0.122289	0.0231046	0.00150516	0.201093	-0.13442	-0.0312241	-0.0344125	0.0171253	0.0727939	-0.0583046	0.0206429	0.0566087	0.0715927	0.0758005	0.0287584	-0.0223373	0.017352	-0.0736325	-0.019311	0.0696134	0.0847291	-0.0571898	-0.338021	0.0714626	0.0935833	0.024699	0.0247939	0.0278178
ACTL7A	0.00418138	-0.0845584	-0.0269219	-0.0205719	-0.137249	-0.00514175	-0.0105718	-0.0164309	-0.111702	-0.0146669	-0.146423	-0.0406553	-0.479141	-0.0868361	-0.044987	-0.0320792	-0.00858223	-0.279196	-0.117924	0.107529	-0.01158	0.162563	-0.0368436	-0.176075	-0.0411619	-0.176601	0.00892325	-0.0497804	-0.163381	-0.387623	-0.209287	-0.0593401	-0.0171635	0.0107831	0.109051	0.00862995	0.274537	-0.10976	0.0143534	-0.0895458	-0.0423633	-0.0689199
ACTL7B	0.088906	0.232303	0.0480389	0.043621	-0.0790164	0.190666	-0.0296059	0.117223	0.0409434	0.0232747	-0.300717	0.0232457	-0.156809	-0.0670878	0.154387	0.0571273	-0.110197	0.0271199	-0.0235779	0.0939467	0.0889218	-0.00264932	0.0129292	0.0524574	0.00502623	-0.136026	-0.0384612	0.0385679	0.063512	-0.0728942	-0.034737	0.0933497	0.0198482	0.000860139	0.0142124	-0.0281187	0.146488	-0.152825	-0.0281626	0.0356637	0.0676353	-0.00748664
ACTL8	-0.108112	0.0818152	0.118357	-0.0987273	0.05277	-0.0443987	-0.0333823	0.0345773	-0.0725001	0.0683011	-0.117946	-0.0902297	-0.0839688	-0.0546064	0.099641	0.00748331	-0.088862	-0.0187047	-0.00839094	-0.0699573	0.00584406	0.125744	-0.0295916	-0.0231006	0.0527728	-0.0794843	-0.0462767	-0.050987	-0.0851779	0.0111582	0.0587135	-0.137002	0.0372973	-0.0260213	0.0969138	-0.0829804	-0.391052	0.206021	0.230022	-0.0481341	-0.000129945	-0.0200288
ACTL9	0.0177642	-0.0189103	0.0208431	0.0540422	0.202744	0.0287674	0.040169	0.103709	-0.086748	0.0323434	0.064021	0.0273454	0.153181	0.031965	0.0542829	0.0435687	-0.10743	0.095636	0.012188	0.0815067	-0.0747752	-0.075256	-0.0697652	-0.107812	-0.038894	0.0791426	0.00322777	-0.00502289	-0.0774275	-0.0232801	-0.0375119	-0.0500856	0.0194331	0.0167288	0.165812	0.0292266	-0.352943	-0.0250331	-0.11217	0.00317609	0.0394724	-0.00923217
ACTN1	-0.0416415	0.0034404	-0.186167	-0.0493312	0.0446668	-0.0682408	-0.00584045	-0.0120141	-0.0211043	-0.0472162	0.0919374	-0.172998	0.027945	-0.171178	-0.106893	-0.159985	-0.190447	0.112628	0.0342327	-0.22536	-0.0143869	-0.168298	-0.210856	-0.144133	-0.0805438	-0.363421	-0.0398998	-0.297196	-0.0988231	-0.177903	-0.105988	-0.161234	-0.0654797	-0.00506327	-0.211525	0.0882301	-0.048578	-0.103434	-0.18563	-0.154222	-0.0383448	-0.110283
ACTN2	-0.245865	0.065889	0.117356	-0.00811353	-0.12343	-0.0188694	-0.0772903	-0.0871483	-0.0770241	0.0242759	0.0882599	-0.0203025	0.0121588	-0.0612976	-0.0853248	0.0150754	-0.0414656	0.154234	0.100666	-0.00436066	0.137605	-0.0467372	-0.0883798	0.0657155	0.0346769	-0.00738551	-0.0894898	0.014033	0.0524975	-0.0569441	-0.0219698	0.0224319	0.0515034	-0.0721504	-0.194632	0.0948125	-0.0855325	0.0392984	-0.0717396	-0.0192896	-0.0430219	-0.00280114
ACTN4	-0.0932803	0.0156658	-0.450469	-0.0190664	0.0500834	-0.149002	-0.405746	-0.087544	-0.133069	-0.224469	-0.257367	0.0537827	0.127767	-0.118471	0.00116773	0.0458603	-0.0419841	-0.253979	-0.0383308	-0.123023	-0.030406	-0.0258285	0.0159566	-0.1177	-0.0720597	-0.0462144	-0.0653558	-0.165614	0.0148736	-0.122351	-0.0258025	-0.163492	0.142604	-0.00533477	-0.099709	-0.00486675	0.0557149	-0.219396	0.00969472	-0.12816	-0.14969	-0.0552674
ACTR10	-0.993721	-0.732934	-0.978597	-1.16529	-1.00109	-0.984346	-0.940073	-0.852386	-1.00905	-0.646564	-0.892624	-0.696562	-1.17818	-1.24443	-0.848237	-0.749134	-0.983249	-0.727677	-1.24734	-1.84492	-0.945845	-0.944382	-1.30418	-1.14638	-1.50067	-1.18211	-1.00514	-1.2654	-1.59686	-0.799663	-1.16424	-1.31467	-1.08775	-1.0776	-0.842064	-0.88629	-0.888826	-1.24056	-1.55723	-1.34138	-0.930406	-1.11679
ACTR1A	-0.362085	-0.641299	-0.750193	-0.601733	-0.702134	-0.271875	-1.05598	-0.453916	-0.861231	-0.540317	-1.04916	-0.168437	-0.422686	-1.17416	-1.56967	-0.393248	-0.111103	-0.418912	-0.752783	-1.70987	-1.40128	-1.01866	-0.263431	-0.991048	-1.32899	-0.816501	-0.682286	-0.854235	-1.41772	-0.648745	-0.32949	-0.804786	-0.794647	-0.279659	-0.538865	-1.37539	-0.241813	-0.555518	-0.288627	-1.13931	-0.624077	-0.784701
ACTR1B	-0.263752	-0.170073	-0.306827	-0.184895	-0.267392	-0.422801	-0.183999	-0.421452	-0.266547	-0.167082	-0.259194	-0.387794	-0.340242	-0.179897	-0.433703	-0.380996	-0.339214	-0.573931	-0.581871	-0.164578	-0.484013	-0.130167	-0.230499	-0.294932	-0.185725	-0.569605	-0.277959	-0.265483	-0.791537	-0.48693	-0.389086	-0.358584	-0.208588	-0.441307	-0.203433	-0.017472	-0.534582	-0.750443	-0.578458	-0.297236	-0.265482	-0.371249
ACTR2	-1.58125	-1.30382	-0.874924	-1.25588	-1.21006	-1.38512	-0.412357	-1.31296	-1.21394	-1.30795	-1.45611	-1.30397	-0.950259	-1.44223	-1.38827	-1.39962	-0.736789	-1.59053	-0.935471	-1.27825	-1.34163	-1.29886	-1.25416	-1.46337	-1.10431	-1.71027	-0.767171	-1.35591	-1.4073	-1.34532	-1.56971	-1.14217	-1.46269	-1.33763	-0.928039	-1.09898	-1.5545	-1.29367	-0.73543	-0.81074	-1.18583	-1.24878
ACTR3	-0.227786	-0.122818	-0.345631	-0.470259	-0.324077	-0.447438	-0.126744	-0.310383	-0.448922	-0.372913	-0.473391	-0.219075	-0.135563	-0.47021	-0.319591	-0.332125	-0.269239	-0.161015	-0.28817	-0.402632	-0.261307	-0.48985	-0.360198	-0.755847	-0.529379	-0.296545	0.00649098	-0.499645	-0.304947	-0.10192	-0.828047	-0.390682	-0.416805	-0.406058	-0.0365883	-0.372516	-0.425577	-0.559288	-0.450518	-0.397745	-0.319697	-0.364933
ACTR3B	0.123401	0.00690119	0.13466	0.106113	0.0647544	0.138527	0.036093	0.0976383	-0.0260008	0.00763248	-0.248062	-0.143456	-0.00255113	-0.0930668	0.0532804	0.0674088	0.132697	-0.00573248	0.16652	0.0868679	0.0982606	0.0786043	0.0368739	-0.0376896	0.0615822	-0.0174677	0.0757001	0.0510837	0.12445	-0.0277776	0.159302	0.00907873	-0.0825521	0.181709	-0.0062118	-0.00384827	0.0971426	0.0476652	0.100016	0.0040455	0.068972	0.0321291
ACTR5	-0.193227	-0.167903	-0.301851	-0.118876	-0.492879	-0.164344	-0.141423	-0.152557	-0.164515	-0.204194	-0.217052	-0.273189	-0.38796	-0.379966	-0.150105	-0.0925281	-0.0783576	-0.35219	-0.294633	-0.260902	-0.0366267	-0.202123	-0.398046	0.00613215	-0.104858	-0.239583	-0.182405	0.00946391	-0.163425	-0.134537	-0.335194	-0.182378	-0.275797	-0.0505026	-0.269869	-0.564662	-0.342398	-0.311268	-0.147361	-0.112582	-0.210177	-0.217497
ACTR6	-0.740648	-1.42602	-1.07348	-0.642913	-0.77888	-0.567624	-0.581245	-0.442507	-0.529667	-0.813022	-0.286727	-0.603876	-0.694172	-0.88846	-0.621963	-0.416445	-0.911581	-0.649134	-0.912535	-1.06195	-0.951028	-0.511141	-0.69049	-0.829739	-0.820542	-0.497067	-0.654491	-0.985274	-0.71763	-0.121473	-0.840364	-0.789804	-0.832652	-0.939028	-0.752148	-0.958064	-1.27569	-0.514497	-1.19309	-0.642219	-0.759601	-0.752109
ACTR8	-0.647151	-1.22836	-0.958187	-0.532371	-1.0913	-0.527869	-1.11791	-1.07986	-0.642456	-0.787439	-0.776906	-0.92341	-1.12199	-0.993453	-0.458247	-0.670515	-0.878251	-0.73111	-1.16307	-0.4843	-0.896261	-0.972075	-1.19992	-0.583734	-0.49613	-0.63266	-0.845676	-0.883728	-0.823184	-0.638144	-0.790144	-0.736122	-0.61935	-1.0125	-0.563862	-1.08639	-0.711344	-0.818742	-0.990947	-0.918672	-0.86129	-0.814028
ACTRT1	0.145923	0.053947	0.0707835	0.0663089	0.179745	0.01125	0.0370127	0.166431	0.156465	-0.0182662	0.0610082	0.170503	-0.0611445	0.0634214	0.0135126	0.00844462	0.155009	-0.0365799	-0.156944	0.0576917	-0.149413	-0.0842339	0.0525296	0.0599756	0.0342143	-0.0886516	0.065301	0.0302119	0.0986115	-0.00897151	0.0856576	-0.0127122	0.0730944	0.116682	0.00941083	0.116992	-0.133269	-0.0388226	-0.00126341	0.0496316	0.08696	0.0183299
ACTRT2	0.140773	0.0113038	0.019868	0.0396682	0.0929948	0.0193164	0.0840891	-0.0389579	0.020767	0.0800398	0.157269	0.0072683	0.043523	0.0129317	0.0055881	0.0781837	0.000465652	0.211527	0.131586	-0.0380932	0.0340432	0.143719	0.048035	0.0548129	0.0945187	-0.105054	0.0339648	0.0333087	0.0846828	0.102827	0.0571431	0.0502756	0.0633376	0.059425	0.0213455	0.204038	0.153978	-0.0100918	-0.230675	0.00433314	0.0469862	0.0502739
ACTRT3	-0.077743	-0.0404565	0.101422	-0.0810516	-0.103866	-0.0341729	-0.0792858	-0.00991554	0.067509	-0.0926824	-0.206731	-0.16888	0.0654908	0.095539	-0.215062	0.0605053	-0.0697567	-0.13497	0.00747966	0.0129149	0.0488962	-0.107707	0.0271281	-0.0315564	0.0216202	-0.289644	-0.134937	0.0889811	-0.034488	-0.1462	-0.0413547	-0.0379055	-0.0394993	-0.00603435	-0.20876	-0.0193628	-0.356005	-0.159562	-0.0282842	0.0271973	-0.0350242	-0.0660316
ACVR1	0.0140544	0.0267182	0.0155208	-0.0182322	0.139937	0.101514	0.0350456	-0.0163356	-0.0568849	0.0772716	0.0692795	-0.0130168	0.0158736	-0.00281635	0.0255695	0.0381064	-0.0522554	0.108136	-0.0159067	0.0446464	-0.00661137	-0.0752164	0.0154923	0.0442371	0.0214768	0.19029	0.0780847	0.0525091	0.109604	-0.124131	-0.0350354	-0.0487161	-0.0130167	-0.0675751	-0.013796	0.0816542	0.154939	-0.153825	0.051835	0.0588082	0.0318609	0.0179541
ACVR1B	-0.126337	-0.067538	-0.0888022	-0.0777968	-0.183899	-0.0621399	0.0802206	-0.243285	-0.135648	-0.142003	0.102927	-0.0928782	0.127154	0.0385469	-0.154982	-0.0229455	-0.19969	-0.119222	-0.244437	-0.048845	-0.24637	-0.111144	-0.00913052	-0.218297	-0.0193704	-0.195251	-0.0350429	-0.0249944	0.0599528	-0.184771	-0.287727	-0.132808	0.00767667	-0.250668	0.0351976	-0.0730703	0.0860996	-0.194185	-0.13286	-0.00338045	-0.104723	-0.0848172
ACVR1C	0.00561198	-0.0119707	0.0354377	-0.0316292	0.104454	-0.0101158	0.0568816	0.0644084	0.0444096	0.125669	0.0692982	0.04047	-0.0469166	-0.045067	0.0232796	-0.0301194	-0.0433696	0.092943	-0.142792	-0.00636756	0.0266705	-0.0518078	-0.0516083	0.0727148	-0.0408973	-0.166215	0.116185	0.0156541	-0.0283759	-0.0991487	-0.00564796	-0.0534534	-0.0852998	0.0884066	-0.0710309	-0.0298039	-0.132587	0.0864	-0.0866311	0.0815673	0.0383156	-0.0167851
ACVR2A	-0.230465	-0.0984475	0.0214555	-0.123819	-0.311027	0.0582006	0.0770385	-0.0597795	-0.119765	-0.0767778	-0.148066	-0.062942	-0.0821689	0.109621	-0.0568631	-0.135409	-0.153964	-0.140361	-0.0402111	-0.0840835	-0.229237	0.0728057	-0.0336008	-0.03282	-0.193523	-0.159826	-0.144739	-0.224122	-0.224537	-0.0850659	-0.15076	-0.117967	0.0743719	-0.121605	-0.23471	-0.0571059	0.879157	-0.0582836	-0.0955899	-0.0916186	-0.0863387	-0.0674408
ACVR2B	0.102472	0.216087	0.128235	-0.0373175	0.022246	0.101962	0.200363	0.226066	0.122244	-0.000493093	-0.11956	0.0692637	0.0916292	0.145134	-0.0697754	0.118686	0.077035	0.0264973	0.143801	0.121229	0.051875	0.0289841	0.0359113	0.0754602	-0.0705707	0.0394269	0.0979739	0.0833377	-0.0146335	0.102919	-0.0452095	0.206728	0.195428	0.0850116	0.0499363	0.0242511	0.0721979	-0.0947256	0.0431081	0.00586301	0.108186	0.0525738
ACVRL1	0.0735546	-0.066952	0.046303	0.0654988	0.11706	0.0289223	-0.0926783	-0.0814577	-0.0799913	-0.0483304	-0.102019	0.119286	-0.0247495	-0.0393146	0.0125905	0.0289004	-0.0407038	0.131117	-0.237318	-0.0403963	-0.0130336	0.0582505	0.0123348	-0.116434	0.053202	-0.00331507	0.105069	-0.0420233	0.154368	-0.0196688	-0.102182	-0.0681211	0.0118285	-0.247945	0.0654354	-0.00452241	-0.238172	-0.140156	0.038428	0.0476667	-0.00380708	-0.0213866
ACY1	0.157972	0.122093	0.00325747	0.00401316	0.119373	0.0321421	0.0359716	0.0633223	0.0201233	0.0083315	0.17985	-0.031596	0.0435531	0.0479219	-0.10123	0.0563855	0.0241838	0.101404	-0.0900577	0.0693058	-0.00638091	0.044808	0.0862444	-0.0541414	0.0398619	-0.184034	-0.0368595	0.0644001	0.019047	0.114992	-0.0114308	-0.122695	0.0604018	-0.00319732	0.0593484	-0.0101951	0.295615	0.0857141	0.173217	0.0699682	0.05666	0.0328135
ACY3	-0.266748	0.013227	-0.0662342	0.0136232	-0.0643823	-0.035438	-0.179948	-0.242919	-0.102603	-0.00856304	0.204691	-0.0575601	-0.248451	-0.000367314	0.099078	-0.0929596	0.0705553	-0.0647691	0.127161	-0.15272	-0.21328	0.0435008	-0.0614122	-0.0309534	-0.142794	-0.0293748	-0.117098	0.0577832	-0.0910059	-0.190004	-0.0337281	-0.1176	0.0155231	-0.0938336	-0.143127	-0.128066	-0.675645	0.164027	-0.188555	0.085523	-0.0939985	-0.0668487
ACYP1	-0.164676	0.163245	-0.0256457	0.027442	-0.0164397	-0.015968	0.104056	0.205735	0.043402	-0.0077496	-0.039692	0.0227553	-0.109431	-0.046903	0.0111461	-0.0602537	-0.0344778	0.0942196	-0.0403424	0.0469808	-0.0657384	-0.13142	-0.14535	0.0861114	-0.0149921	-0.285396	0.0245156	-0.115309	0.0654414	-0.0174564	-0.026593	-0.00186519	0.023956	-0.00424509	0.0566718	0.0479786	-0.218717	-0.0213619	-0.160882	-0.102189	0.0313401	-0.0387613
ACYP2	0.0636279	0.0973803	0.148162	0.0248376	0.14737	0.07329	0.10153	-0.101361	0.00790744	0.0542212	0.113429	0.0435097	0.053008	0.00643199	0.0141494	0.0703499	0.0801141	-0.0982675	0.0407193	-0.0612782	-0.0496481	0.181088	0.0939703	0.0976873	-0.0972472	-0.035211	0.0548767	0.0192632	-0.121836	-0.151792	-0.0248061	-0.0382273	-0.0241153	-0.0802832	-0.0796792	0.0432525	-0.139411	0.0980908	-0.109111	0.0150798	0.0616966	-0.00286309
ADA	-0.195996	0.0163258	-0.0939865	-0.0992116	-0.260066	-0.074773	-0.148425	-0.0935322	-0.139673	0.132272	-0.300536	-0.065922	-0.0362832	-0.0625522	-0.00211974	0.0148983	-0.137317	0.0272207	0.100633	-0.00623285	0.0712947	0.0686796	0.0429379	0.00588542	0.0376702	-0.0739704	-0.108859	-0.00159623	-0.250465	0.0192983	0.00977491	-0.0202972	-0.033377	-0.0951961	-0.0405669	0.0290386	-0.0170155	-0.163082	-0.00395291	-0.0186606	-0.0957065	-0.033689
ADA2	0.0341037	0.0622709	-0.0613046	0.0281246	0.0706403	-0.0923738	0.211327	-0.00459721	0.112568	0.00701325	0.0228036	-0.00545809	-0.0611689	0.063175	-0.0662998	-0.0164949	0.122774	0.116406	0.00126191	0.0466643	0.181629	-0.0241479	0.0245104	0.000355581	-0.0397552	0.0193688	0.222803	-0.00869623	0.0253225	0.00211709	-0.08334	0.0447805	0.0603386	0.0113251	0.0722643	0.101611	-0.174419	0.104728	-0.103361	0.0277345	0.0367772	0.0229611
ADAD1	0.223036	-0.00454429	0.0610702	0.120107	0.0988619	0.0699513	0.096689	-0.0469221	0.0718322	0.235786	0.10802	-0.00963364	0.0191763	0.134075	0.0619397	0.135322	0.0454728	0.256227	0.0558792	-0.000934455	0.0820584	0.295262	0.276219	0.0595526	0.134451	0.187149	0.349503	0.209128	0.0617863	-0.0128339	0.00943216	-0.0609765	0.132997	0.0449413	0.152855	0.0490698	0.194361	-0.158399	0.0268194	0.105629	0.0925867	0.0981516
ADAD2	0.149609	0.101051	-0.0137459	0.0110661	-0.138731	0.120314	-0.0652867	-0.0781766	-0.168949	-0.049	-0.219463	0.0353057	-0.0403424	-0.106964	0.129227	-0.0615747	-0.0425957	0.239067	-0.00199679	-0.09775	0.0427353	-0.0185716	-0.157412	-0.120805	-0.0115141	-0.00675348	-0.0396675	0.0329054	0.0829407	0.179339	0.0209551	-0.0344028	-0.101019	-0.0329321	-0.0878258	-0.016804	-0.649397	-0.208309	0.076277	-0.0916238	-0.013185	-0.0436324
ADAL	-0.0255484	0.0510131	-0.125673	-0.00775049	-0.000542525	-0.138666	-0.165839	-0.148384	-0.113394	-0.0260844	0.0193351	-0.0225655	-0.141946	-0.0743362	-0.196614	-0.14658	-0.0468052	0.160775	-0.136778	-0.146866	-0.104631	0.0105165	-0.102626	-0.0214199	-0.0277838	-0.146249	-0.0268302	-0.257956	-0.0561725	-0.0216627	-0.134547	-0.136253	0.0760829	-0.0969282	-0.0877653	-0.0877979	-0.105947	-0.0303597	-0.186868	-0.0874789	-0.0700869	-0.0788352
ADAM10	-0.00526653	0.0457503	-0.0360431	-0.123535	-0.20871	-0.0680909	-0.0113334	-0.0127641	-0.141527	-0.13469	0.185323	-0.0240326	-0.0178032	-0.0408362	-0.0343819	-0.0468845	-0.118316	0.0364565	-0.0960336	0.0765469	-0.0625237	-0.207974	-0.107613	-0.00719725	-0.0411433	-0.190556	-0.03695	-0.093231	0.0115353	-0.117435	-0.0641436	-0.0863375	-0.171523	-0.0337984	-0.0241958	0.029408	-0.237622	0.0865201	-0.0679967	-0.0759903	-0.0696211	-0.0526243
ADAM11	-0.225764	-0.195453	-0.271523	-0.0977482	-0.160633	-0.198765	-0.231622	-0.0696477	-0.238748	-0.271004	-0.122857	-0.265642	-0.37342	-0.33207	-0.426237	-0.320456	-0.191879	-0.0970568	-0.316036	-0.477739	-0.260915	-0.251504	-0.195264	-0.282072	-0.313872	-0.316941	-0.191288	-0.384643	-0.21307	-0.199088	-0.350469	-0.213757	-0.25057	-0.253571	-0.0967157	-0.371319	-0.165342	-0.2717	-0.535615	-0.269902	-0.196091	-0.277034
ADAM12	0.0929746	0.0309913	-0.0152158	-0.00299622	-0.13126	-0.0217619	-0.0164085	-0.0432081	-0.0443006	0.0369483	-0.0329164	0.0264105	-0.0217173	0.000219148	0.0201658	0.0462007	0.00555529	-0.184773	0.047272	-0.0387886	0.0638552	-0.0659362	-0.00503043	-0.0112343	0.0524371	0.0934883	0.0736078	0.0243918	-0.063972	-0.095146	0.129385	-0.006944	-0.0203242	0.00381908	-0.100432	0.0740575	-0.183857	-0.142667	-0.0720151	-0.0882908	-0.0114237	-0.0157727
ADAM15	-0.0897738	0.0841815	0.0937988	-0.0765507	-0.000988456	0.0638054	-0.149569	0.0999018	-0.0438185	-0.121876	0.0181	-0.0197726	0.00183248	-0.0353951	-0.0648034	0.0263176	-0.0339369	0.0673364	-0.154764	-0.0294227	0.00478558	-0.145934	-0.0107526	0.0802287	0.0673742	0.0400013	0.124201	0.0881363	0.00696375	0.0347791	0.0866991	-0.0859229	-0.00794299	-0.0293465	-0.0312175	-0.0260693	-0.170459	0.0919026	0.237399	0.0525351	-0.0140889	0.00609509
ADAM17	-0.0531585	-0.0667371	-0.0663052	0.055907	0.0169427	0.0557944	-0.130744	-0.088815	0.0364856	0.116584	-0.0302685	-0.0802028	-0.19386	-0.0436488	-0.377721	0.176116	-0.0724452	0.0784566	0.0700499	-0.0904092	0.159235	-0.048182	-0.0158071	0.0184029	0.00628886	0.0572725	0.0556198	0.0730969	0.0916407	0.112282	0.0909915	0.0632998	0.0820295	0.0143862	0.0723518	-0.000527714	-0.386743	0.0530655	0.0440465	-0.0512285	-0.0124046	-0.00241375
ADAM18	0.140087	0.177894	0.194337	0.155227	0.322507	0.0341201	-0.0151038	0.229565	0.049294	0.134163	0.17188	0.202677	0.182147	0.183928	0.266739	0.131594	0.168357	0.0692527	0.128069	0.319719	0.136495	0.236741	0.182888	0.0966324	0.19686	0.158923	0.228225	0.181988	0.232184	0.165202	0.0814394	0.240715	0.161344	0.129765	0.207241	0.23596	1.05512	0.208409	0.166626	0.128084	0.142209	0.208507
ADAM19	0.1398	0.099116	0.101891	-0.00800413	0.0480073	-0.0594348	0.0838382	0.15032	0.190586	0.083505	0.314012	0.0217319	-0.0294689	0.0264808	0.0429721	0.140873	0.135006	0.100123	0.0392564	0.189682	0.0725352	0.148825	0.14879	0.165906	0.0960608	0.175777	0.124875	0.176029	0.104249	0.303251	0.0999329	-0.0446281	0.109984	0.175422	0.0420891	0.160355	0.112861	0.0446865	0.0148852	0.174685	0.0829625	0.112908
ADAM2	-0.0138931	-0.118506	-0.0493897	-0.128929	-0.0975033	-0.157082	-0.239676	-0.0173583	-0.141611	-0.0493801	-0.119201	0.0738717	0.0760619	-0.0731493	0.0784621	0.0522449	-0.0753546	0.0536038	-0.200443	0.170124	-0.0884139	-0.024834	-0.0505375	-0.27811	0.0313537	0.147153	-0.0445579	-0.0506859	0.0830025	-0.0662588	-0.0785679	0.139553	-0.0222956	-0.17924	-0.018688	0.019158	-0.141497	-0.132349	0.0189781	-0.0676689	-0.101333	-0.0256094
ADAM20	0.0500133	0.175285	0.173557	0.138861	0.0710568	0.0203898	0.111473	-0.110727	0.111181	0.0727813	0.0633451	0.111771	0.157617	-0.0473455	0.175656	0.036593	0.161113	0.0627504	0.121978	0.117981	0.108659	0.151651	0.115622	0.123617	0.06528	0.113321	0.180949	-0.0377105	0.0697477	0.0544997	0.147734	0.102393	0.191862	0.0343022	0.131486	0.136277	0.0691048	0.0968698	0.106363	0.125819	0.0813872	0.101644
ADAM21	0.0312313	0.0299543	0.134198	-0.0352622	0.00026439	-0.0656061	0.206368	-0.10216	-0.0429733	-0.0660331	0.0248312	-0.03912	-0.156346	0.0749683	0.188678	-0.0589573	0.135024	-0.0122826	0.136138	0.038039	0.0658715	-0.0917319	0.0649549	0.146382	-0.019735	-0.123212	0.19221	-0.0826493	0.0314933	0.0377411	-0.00113709	0.0337732	0.160353	0.114676	0.0460992	0.151654	-0.371907	-0.0334331	-0.0968573	-0.041508	0.00899809	0.0171337
ADAM22	-0.0215475	-0.0492661	0.0352157	-0.105433	-0.0912037	-0.137552	0.0359191	-0.0856579	-0.0209645	-0.0677067	0.191011	0.00589142	-0.0249503	-0.0678256	0.0789669	-0.0487439	0.086041	0.0558127	-0.238799	0.0338937	0.106413	0.0274523	0.036621	0.0451203	0.00703478	-0.00369719	-0.035295	0.0358895	0.00838916	-0.121188	-0.0300377	0.0566887	-0.0562127	0.0836423	0.0152884	-0.117001	0.00209693	-0.20518	0.0777295	-0.037552	-0.0508197	-0.00108335
ADAM23	0.0428944	-0.00151657	0.0590892	-0.0304919	0.0251495	0.018064	-0.0617279	-0.106209	-0.029031	-0.0814875	-0.18004	0.0152057	-0.106703	-0.0956419	-0.104163	-0.132377	0.129527	-0.0167506	-0.0301739	-0.153006	-0.134926	0.134346	-0.118784	-0.0990052	-0.0814464	0.00437572	-0.097081	0.0740003	-0.0737546	-0.0748082	-0.0816153	-0.00661528	0.1042	0.0361583	0.0103079	0.103898	0.00354625	-0.140183	0.164495	-0.117509	-0.0165267	-0.0354841
ADAM28	0.142422	0.033438	0.0115029	0.0485236	-0.0131187	-0.125347	0.116113	0.033226	0.137621	0.0382885	-0.111423	-0.0583525	0.121399	0.0520838	0.0518282	0.0899704	0.0902879	-0.040761	0.085446	0.145734	0.0747664	-0.0121934	0.144812	0.036093	0.0754222	0.174533	0.035015	0.0584534	0.178553	0.0469676	0.115911	0.128956	0.131949	0.000886062	0.169238	0.0678364	-0.177116	0.121406	0.147028	0.101589	0.0422669	0.0682106
ADAM29	-0.00449598	0.0554755	0.0860947	-0.0362675	0.0505583	-0.0448618	-0.0468846	0.0430286	0.00142744	0.0195471	-0.192735	0.0526234	0.151	0.0211777	-0.187841	-0.0423067	0.0955809	0.0138664	0.193744	0.0158399	0.0916298	0.195574	0.0289889	0.0755667	0.0302567	0.15504	0.0493869	0.00265317	0.0487609	0.138069	0.00684557	0.0708089	-0.0405961	-0.028884	0.0544094	-0.0766422	0.0452333	0.114586	0.193481	-0.00469007	0.0123622	0.0423809
ADAM30	-0.3281	-0.317293	-0.0828461	-0.0819468	0.0845635	-0.0561411	-0.228887	-0.143065	-0.149356	-0.0407037	-0.108976	-0.151431	-0.183775	-0.0558613	-0.0259838	-0.12492	-0.15682	0.119402	-0.248525	-0.187095	-0.227627	-0.135389	-0.0195414	-0.232005	-0.112661	0.054381	-0.0321068	-0.0832567	-0.290114	-0.0714194	-0.228208	-0.0921117	-0.0147831	-0.192269	-0.141539	-0.0394766	0.173381	-0.157849	-0.258679	-0.0682658	-0.134377	-0.109784
ADAM32	0.0405273	-0.148603	-0.0932504	-0.00179081	0.0467269	0.015641	-0.321781	-0.0724947	-0.0137048	-0.107015	-0.304665	0.112807	0.0246381	-0.0254743	0.0966288	0.0285348	-0.0193184	0.228327	-0.196596	0.0924842	-0.0386633	-0.12966	-0.064198	-0.294836	0.00986003	-0.0555102	0.0339899	-0.0337408	0.0870702	-0.0584159	-0.0719136	0.0751365	0.0121024	-0.117274	-0.023347	0.0575946	-0.0353843	0.119743	0.0254837	-0.0360662	-0.0655745	-0.0166888
ADAM33	-0.0636	-0.104	-0.0263	-0.0905	-0.0338	0.104	-0.158	-0.0485	-0.0428	-0.0875	0.062	-0.0584	-0.0305	-0.0746	-0.137	0.0708	0.0421	-0.108	0.168	-0.0554	0.0369	-3.61e-08	-0.081	-0.0593	-0.0304	-0.0676	0.0341	-0.203	-0.255	-0.196	-0.0469	-0.0217	-0.165	-0.135	-0.0312	-0.0628	-0.629	-0.052	0.0235	-0.123	-0.0551	-0.0728467
ADAM7	0.092919	-0.103144	0.0412713	-0.0342784	0.0553104	-0.0432711	0.072357	0.0209713	-0.0335952	-0.0409916	-0.0754462	-0.0350085	0.0798021	0.145113	0.174626	0.0634828	-0.0275146	-0.0149001	0.0178314	0.213546	0.0183333	0.0716467	0.0195926	0.0289474	-0.0267422	-0.0976611	-0.0266794	0.000679806	0.0418823	-0.0481981	0.00944718	0.082361	0.0140499	-0.0119341	-0.0614525	-0.0421237	-0.176769	-0.0828563	0.0409216	-0.0217614	0.00275485	0.00910719
ADAM8	0.164548	0.202321	0.0857476	0.173746	0.0401834	0.0365135	0.0985994	0.1501	0.147197	0.147017	0.135707	0.195459	0.407123	0.235981	0.140761	0.188242	0.065002	0.0596605	0.139349	0.1978	0.0763155	0.219359	0.0815133	0.196041	0.200784	0.114535	0.0861409	0.122646	0.21747	0.220644	0.281909	0.229895	0.0391725	0.168057	0.113399	0.145417	0.126414	0.12463	-0.00432849	0.120733	0.124597	0.154861
ADAM9	0.0260866	-0.0806772	0.0147668	-0.0452228	-0.0132342	-0.0788957	-0.12216	0.0767353	0.0779635	-0.0871527	-0.0616845	-0.0709747	0.0437366	0.0319712	0.000307516	-0.0191664	0.20841	0.154719	-0.0899589	0.177689	-0.00574145	0.0270841	0.0348433	0.0196437	-0.0344308	0.0525122	0.00697185	-0.0725776	0.024889	0.025043	0.0474002	-0.0015543	-0.00277762	0.00103045	0.0245243	-0.00591768	0.00389663	0.0862208	-0.166203	-0.0319265	-0.0231791	0.0135993
ADAMDEC1	0.0625124	0.00849592	0.0966779	0.0688303	0.137711	0.0278453	0.114771	0.0594895	-0.00279855	0.0553285	0.115668	0.109463	0.238655	0.0332858	0.12295	0.196176	0.087548	-0.0308681	0.0432751	0.208245	0.0983628	-0.0250816	0.0946796	0.104053	0.039083	0.205403	0.16158	0.140748	0.161709	0.06623	0.193182	0.0585209	0.120614	0.0151723	0.0765217	-0.0233326	0.324246	-0.0348917	0.178457	0.152581	0.0628863	0.107741
ADAMTS1	-0.0669949	-0.018944	-0.0645159	0.00756753	0.0266827	-0.0288698	-0.159819	-0.0390627	-0.0125471	-0.186502	-0.179143	-0.0244612	-0.157623	-0.0457703	0.0483654	0.101891	-0.00541815	-0.0237904	0.0633307	-0.100843	0.0809111	-0.0292762	-0.267434	-0.0787256	-0.143798	-0.0639776	-0.201382	-0.0457226	0.0942574	-0.0632023	-0.00912289	-0.022399	-0.0410937	0.0775282	-0.0501209	-0.0177295	-0.105052	-0.010818	0.12667	0.0266899	-0.0543005	-0.0355753
ADAMTS10	-0.0541047	-0.0446279	-0.00453906	-0.142109	-0.19355	-0.0762222	-0.164988	-0.101339	-0.0941942	-0.0135671	0.0841854	-0.155738	0.102527	-0.0631637	0.0897591	0.0371789	-0.205499	-0.299296	-0.00777759	0.0306786	-0.117493	-0.0511886	-0.14943	-0.101127	-0.171051	-0.126647	-0.0863208	-0.0425783	-0.211562	-0.134611	-0.107039	-0.106125	-0.0514393	-0.165595	-0.101859	-0.0350159	-0.0736017	-0.0897633	-0.157609	-0.0319345	-0.088924	-0.0833044
ADAMTS12	0.185022	0.0200437	0.107242	0.0555011	0.0224025	-0.00735372	0.0206341	-0.0793238	0.0774022	0.117627	0.196435	0.1058	0.0211815	0.107592	0.213001	0.0491617	0.0852592	0.0401924	-0.0787546	-0.0612982	0.0810395	0.149412	0.0305578	-0.0741951	0.0918921	0.112294	0.10412	0.0275605	0.117867	0.147007	0.1077	0.151135	-0.0305902	0.0881547	0.0436826	-0.0112934	-0.0332963	0.0803599	0.102272	0.0883608	0.0519197	0.0684203
ADAMTS13	-0.0952293	0.0120765	0.0107119	-0.0066189	-0.0111024	0.00461003	-0.101373	0.0147115	0.00269696	0.00399095	-0.141916	0.104284	0.0351584	-0.05227	-0.0656834	-0.0529589	-0.0212828	0.0421195	0.0530454	-0.015729	0.0952499	0.12159	0.0969186	-0.0969106	-0.0477502	0.0680169	0.101156	-0.0084212	-0.0987234	-0.0412424	0.0762042	0.0571253	-0.0790426	0.112506	-0.0622141	-0.113532	-0.0089929	-0.0701026	-0.0264265	-0.0640171	-0.0165526	-0.00346139
ADAMTS14	-0.0572542	-0.00439668	-0.0821988	0.0246621	0.101634	0.00118916	0.0257169	-0.00018995	-0.044969	0.0272303	0.174368	-0.0434442	-0.0214689	-0.0202968	0.123988	-0.0384696	-0.0353327	-0.17638	0.020462	-0.00720681	-0.158172	-0.123786	0.0596737	0.0405861	0.0605978	-0.00210142	0.0419959	-0.048548	0.0269738	0.0563211	-0.0115264	-0.0572722	-0.00158837	-0.0801826	0.0928573	-0.0321822	-0.226831	0.0245289	0.104888	0.0280546	-0.000857607	-0.00764978
ADAMTS15	0.163432	0.202273	0.0803321	-0.109287	-0.0334881	0.0197372	0.162861	0.0908339	0.058518	-0.0642783	-0.0113278	0.0503708	0.0426994	0.0755454	-0.0357598	0.0871614	0.0108349	-0.307169	0.0630082	0.133812	-0.133991	0.0785228	0.00351934	0.108329	-0.0400251	0.0556464	0.00316025	0.0489571	0.0163815	0.051721	0.031952	-0.0935183	-0.0211352	0.135597	0.0403666	0.0314888	0.468968	0.00907601	0.185901	-0.0688893	0.0570933	0.0340401
ADAMTS16	0.127932	0.209355	0.121388	0.129322	-0.130361	0.0727898	0.121934	0.039508	0.142934	0.159495	-0.0601526	-0.0411059	0.0828876	0.102905	0.206191	0.0375873	0.179767	-0.178581	0.183906	0.166753	0.207943	0.137204	0.0782328	0.170131	0.16496	0.0499831	0.070023	0.137026	0.103929	-0.00681107	0.174587	0.0212601	0.199067	0.191407	0.134839	0.106455	-0.0549148	0.273099	0.298344	-0.0311274	0.0994296	0.103526
ADAMTS17	0.154643	0.00795454	0.109382	0.0318358	0.0477315	0.00450079	0.0488524	0.167616	-0.0138259	-0.0203562	0.194588	-0.0157977	0.1322	-0.0174177	0.061902	0.0220433	0.0835958	0.0269325	0.155194	-0.0838542	0.0826907	0.00960464	0.0215969	-0.0432814	0.0420315	0.107726	-0.0669122	0.0711644	0.0203603	-0.0268297	0.153321	0.0147845	-0.11544	-0.0493857	0.00908301	0.181367	-0.106809	-0.139964	-0.0063034	-0.0432342	0.0538334	0.0224985
ADAMTS18	-0.00629578	0.145945	-0.00705742	0.0800839	-0.0856214	-0.00565858	0.0242097	0.163782	0.119197	0.206091	-0.0320168	0.0286921	0.104619	0.0120075	-0.0423769	0.0986424	0.0750504	-0.231792	0.116298	0.00819955	0.087677	0.200262	0.107813	0.0280126	0.0733646	0.0649727	0.111174	0.163199	0.0678282	-0.0362559	0.0901405	0.0661001	0.016942	0.255202	0.115217	-0.00723495	0.217341	-0.115412	0.0406004	0.0375248	0.0634675	0.057393
ADAMTS19	0.120689	0.0648544	0.070612	0.162416	0.109751	0.0456666	-0.0207673	0.11598	0.0781872	-0.00226148	0.277872	0.0568193	0.149554	0.0557217	0.0939134	0.118791	0.234029	0.118255	0.0541398	0.0640937	0.0510995	0.152426	0.00607761	0.0055836	0.0515291	0.21782	0.153073	0.0136817	0.0631499	-0.0549482	0.103116	0.0950964	0.111666	0.112095	0.0684026	0.133429	0.201869	0.198382	0.0956356	0.0811217	0.0745127	0.102783
ADAMTS2	0.0838362	0.0400927	-0.0144086	0.148324	0.165459	0.0594022	0.0289013	-0.0496899	0.101041	0.0596382	-0.0729377	0.257229	0.0319955	0.10066	0.283888	0.0590215	-0.00719102	0.247035	-0.0739508	0.0223156	0.0689434	0.0507066	0.0225392	0.0662362	0.0989486	0.0279823	0.031628	0.0937275	0.0787746	0.0700468	0.0697836	0.0332589	0.170199	0.0255374	-0.0426522	0.205079	0.368391	-0.144833	-0.103443	0.00959616	0.0622596	0.0682839
ADAMTS20	-0.0453798	-0.130127	-0.0813392	0.0151202	-0.0660424	0.022542	-0.156026	0.0152623	-0.0870767	-0.0311161	-0.109942	-0.12995	-0.0858047	-0.102795	-0.248932	-0.0760902	-0.15552	0.0529543	-0.056912	-0.111522	-0.115813	-0.0338993	-0.0595276	-0.10488	-0.0497861	-0.172765	-0.0016144	-0.126811	-0.0309468	-0.217004	-0.208667	-0.112767	-0.170486	-0.0752307	-0.00948533	-0.031926	0.199901	-0.0429192	-0.0100263	-0.0398362	-0.0544183	-0.0813001
ADAMTS3	-0.12499	-0.229185	-0.169901	-0.0757202	-0.0623283	-0.0780066	-0.087732	-0.149382	-0.262648	-0.170736	-0.269225	0.00716076	-0.073842	-0.155298	-0.247524	-0.0807254	-0.205793	-0.135255	-0.132932	-0.164874	-0.140376	-0.196946	-0.120109	-0.161464	-0.0777811	0.0614445	-0.0968343	-0.127666	-0.0726791	-0.187259	-0.141374	-0.229293	-0.0921281	-0.287418	-0.0903587	-0.155608	-0.233902	-0.0682886	-0.174384	-0.0790251	-0.141063	-0.137659
ADAMTS4	-0.168194	0.0662802	-0.000913178	-0.116046	-0.0931465	-0.0420013	-0.137697	0.0628983	-0.13566	-0.0577079	0.127978	-0.120215	-0.0810052	0.0162117	-0.220677	-0.147873	0.00594101	-0.239275	-0.298031	-0.141449	-0.226305	-0.0552464	-0.0437512	-0.0189106	-0.102213	-0.038773	-0.121816	0.0482344	-0.169721	-0.166732	-0.120323	-0.052133	-0.0239048	-0.107993	-0.0983855	-0.101558	-0.283715	-0.224211	0.0694349	-0.0740994	-0.0622187	-0.100351
ADAMTS5	0.0423363	0.00891999	0.07964	0.110401	0.127559	0.0741439	0.0215523	0.0573872	-0.0270792	0.0123324	-0.275918	0.0339988	0.207157	-0.00911876	-0.100528	0.128357	-0.0127154	0.0706456	-0.0307755	0.0170639	0.161502	0.1623	-0.129876	0.039428	-0.0116864	0.0632164	0.123029	0.047089	0.0474614	0.0861542	0.0230051	0.0785067	0.0853663	-0.0309231	0.0779499	0.00746031	-0.0352875	0.0332703	0.17615	0.00957603	0.0507193	0.0347286
ADAMTS6	0.0492376	0.149755	0.0710325	-0.0488363	0.070804	0.0153168	0.0143422	-0.128601	-0.0119256	-0.135577	0.192389	0.00405479	-0.213465	-0.0430118	0.0375789	0.0699154	0.0968371	-0.0235888	0.0392586	-0.03877	-0.108727	-0.0130043	-0.0991054	0.054502	0.00143819	-0.00104647	-0.0580554	-0.107541	-0.145699	0.0875477	-0.115955	-0.113869	-0.093922	0.0548288	0.0528816	0.0570533	-0.442942	0.0977053	0.00207802	-0.0208239	0.00455486	-0.0263819
ADAMTS7	-0.0281495	-0.164932	-0.127525	-0.361507	-0.368021	-0.161515	-0.324382	-0.650518	-0.340415	-0.339132	-0.207199	0.0260676	-0.189571	-0.167822	-0.119747	-0.142701	-0.206758	-0.653361	-0.0322485	-0.0253466	-0.146209	0.0723484	-0.312102	-0.163297	-0.115313	-0.203911	-0.0298785	-0.111898	-0.251314	-0.261567	-0.0433513	-0.113068	-0.370092	-0.0246685	-0.175275	0.0455886	0.09487	-0.286991	-0.179441	-0.252028	-0.28661	-0.151543
ADAMTS8	0.12708	0.0605179	-0.0193031	0.0267275	0.0202717	0.0378747	0.0158884	-0.0910064	0.037444	0.0360079	0.0289895	-0.029557	0.0653386	0.0440153	0.0775372	0.142348	-0.0143156	0.189646	0.00696263	-0.0184936	-0.211076	0.0572944	0.0233707	0.0289515	0.0403728	-0.117614	-0.0607143	0.117678	0.160315	-0.0273449	0.0568481	0.00971574	0.00459176	0.0903248	0.0594549	0.0300411	-0.160362	0.0105506	-0.0365491	-0.0105138	0.0251502	0.0185935
ADAMTS9	0.0975335	-0.353273	0.0101501	0.05204	-0.0359262	-0.0673692	0.0510472	-0.0564511	-0.0615815	-0.0596073	0.0355664	-0.0294402	0.095193	0.0422972	0.0138325	-0.0740171	-0.0329834	-0.107009	-0.102387	0.0770212	-0.0507537	0.0775017	-0.0236511	0.0180933	0.0132892	-0.071265	-0.0944805	-0.0116247	-0.0713826	0.129055	-0.00601819	0.050491	0.0788115	0.0827345	-0.0500027	0.0279694	0.0962544	-0.116078	-0.259933	-0.00971601	-0.0423437	-0.00908771
ADAMTSL1	0.099544	0.0182485	0.00793118	0.0234802	0.10518	-0.0533589	0.0514538	-0.0834596	0.095827	0.0284479	0.109779	0.102553	0.0775069	0.0237308	-0.00084526	0.0926861	0.0855775	0.0125245	0.219801	0.141645	0.0680209	0.0475867	0.0190589	0.0987568	0.0144002	0.170545	0.0541954	0.0448987	0.151027	0.0767311	0.0987713	-0.032044	0.0692361	0.144158	-0.00442221	0.090849	-0.0234462	0.0813831	0.0628834	0.0402544	0.0293294	0.0712601
ADAMTSL2	0.095549	-0.00567175	0.0301267	-0.00599687	-0.251305	0.00559722	-0.161164	-0.0250838	-0.111983	0.070489	0.034907	0.0758916	0.132341	0.00492684	0.121584	0.130739	-0.064138	0.00595524	0.0319885	0.050221	-0.0216387	0.0984199	0.0200923	-0.13924	0.015223	-0.0354765	-0.0170988	0.106179	0.0245906	0.0468552	-0.00661937	0.0241681	-0.0372095	-0.0146854	-0.0340446	0.0239832	0.0417817	0.0272298	-0.292316	0.0808242	-0.0359442	0.0145145
ADAMTSL3	0.121	0.204	0.0586	0.094	-0.173	0.0123	0.154	0.0582	0.0905	0.0586	-0.00534	0.0863	0.151	0.187	0.0431	0.11	0.00362	0.243	0.147	0.181	0.171	0.106	0.135	0.164	0.063	0.197	0.164	0.112	0.0425	0.239	0.128	0.149	0.01	0.113	0.0998	0.155	-0.21	0.0403	0.0753	0.026	0.06782	0.104219
ADAMTSL4	-0.194985	-0.44109	-0.442656	-0.261339	-0.135974	-0.144089	-0.485409	-0.391416	-0.221385	-0.231875	-0.303348	-0.0754176	-0.386267	-0.330094	-0.428804	-0.192961	-0.154711	-0.259738	-0.471573	-0.362784	-0.390755	-0.0146547	-0.167565	-0.415804	-0.208565	-0.275394	-0.24119	-0.22129	-0.373941	-0.567485	-0.213262	-0.242	-0.163244	-0.281526	-0.280896	-0.51773	-0.23308	-0.305248	-0.338099	-0.148385	-0.295022	-0.285527
ADAMTSL5	-0.138973	-0.0891227	-0.197764	-0.084673	-0.135467	-0.159029	-0.134301	-0.15963	-0.195975	-0.214115	-0.0788163	-0.166986	-0.263784	-0.130561	-0.160325	-0.0962453	-0.159085	-0.106909	0.0071922	-0.158748	-0.0496553	-0.165725	-0.0287027	-0.150378	-0.182746	-0.089011	-0.215121	-0.164423	-0.0420802	-0.0134828	-0.066932	-0.13432	-0.106033	-0.0950309	-0.200731	-0.141998	0.0969787	-0.0632153	-0.10809	-0.209412	-0.150905	-0.114813
ADAP1	-0.00508877	0.0718532	0.051727	0.0339956	0.010832	0.078017	-0.00897679	0.07577	0.04998	-0.0818496	-0.153664	-0.0311528	0.166016	0.0388369	0.186999	0.189286	0.141698	-0.102538	0.0966249	0.0726786	0.100711	0.0860046	0.0936518	0.0120241	0.101145	-0.0339233	0.133938	0.061892	0.117624	0.0407387	0.225393	0.0602359	0.0452023	0.02371	0.0856886	0.0241905	0.0518357	-0.099765	0.0446394	0.0631581	0.027626	0.0614293
ADAP2	-0.156022	-0.15868	-0.105519	-0.0919538	-0.0897738	0.0316131	0.0132669	0.00934882	-0.0491353	-0.204739	-0.244174	-0.257672	-0.294434	-0.251314	0.0208775	-0.0934577	-0.0958778	-0.245486	-0.0331246	-0.176051	-0.288283	-0.282602	0.00922287	-0.186207	-0.0671691	-0.0367594	-0.242445	-0.127227	-0.109094	-0.116853	-0.0860131	-0.0319701	-0.0893002	-0.139396	-0.090878	-0.076176	0.198087	-0.0180263	0.0665668	-0.159266	-0.0801595	-0.11815
ADAR	-0.417627	-0.254516	-0.269937	-0.367964	-0.184051	-0.0409407	-0.485523	-0.196189	-0.711099	-0.41691	-0.290647	-0.173301	-0.973383	-0.148155	-0.394458	-1.21199	-0.108781	-0.319101	-0.768422	-0.307481	-0.803214	-1.25557	-0.736591	-1.49346	-1.19164	-0.453099	-0.262817	-0.609294	-0.266568	-1.48671	-0.402101	-0.726578	-0.0609647	-0.285975	-0.566138	-0.290569	-0.316356	-0.465207	-0.754969	-0.505565	-0.334476	-0.587637
ADARB1	0.00481289	-0.107116	0.0710775	0.0592715	0.143458	0.132403	-0.063742	-0.0962386	0.0767655	0.00955231	0.0780006	-0.0282422	-0.0174782	0.0437395	0.0259355	0.0411174	0.0779128	-0.162145	0.118896	-0.113557	-0.10437	0.231269	0.0264396	-0.118969	0.0275476	0.0359802	0.0739036	0.0833662	0.0115476	-0.0820961	0.104668	0.105541	0.0711642	-0.0536125	0.0525627	0.010473	0.0697505	0.00309413	0.158184	0.0187232	0.0230243	0.0263115
ADARB2	0.00840763	0.0189589	0.00802164	0.0612193	0.0926703	0.0180056	0.01029	0.0407693	-0.163445	-0.00814507	-0.037802	0.0954314	0.0753989	-0.0223002	0.069153	0.034935	0.02282	0.0663252	0.175838	-0.0558889	0.0728905	0.180053	0.0198864	0.110259	-0.00204788	-0.129197	0.0324666	0.0957143	0.0469021	0.203209	0.0155519	0.0116556	-0.00645563	-0.0111683	0.110875	0.097174	0.0552601	-0.0175283	0.139002	-0.0314436	0.00867532	0.0472323
ADAT1	-0.11023	0.0321894	-0.0234446	0.0370582	-0.133507	-0.0198222	-0.11689	-0.181746	-0.00142243	-0.00366575	0.0610764	0.0402031	-0.292596	-0.0844364	-0.0592912	-0.082909	-0.142331	-0.0564071	-0.0625051	-0.0990708	0.0628817	0.0359725	-0.0950706	-0.0821878	-0.0571025	-0.0182716	-0.0343812	0.00748127	-0.0126644	0.0785707	-0.121221	-0.126221	-0.15813	-0.170545	-0.0612887	-0.114498	-0.286	-0.145694	-0.02171	-0.0815962	-0.0521481	-0.0726648
ADAT2	-0.253819	-0.184489	-0.00706604	-0.398796	-0.242046	0.0521269	0.0861302	-0.422478	-0.112743	-0.385699	-0.542153	0.127684	-0.0143598	-0.293791	-0.750427	-0.125813	-0.289631	0.00871292	-0.516278	-0.686982	-0.284399	-0.153276	-0.278108	0.0916432	-0.149821	-0.214163	-0.101315	-0.413305	-0.769532	0.146605	-0.296067	-0.538928	-0.818391	-0.463984	-0.272655	-0.0925876	-0.276763	-0.022944	-0.513783	-0.17617	-0.186888	-0.289366
ADAT3	-0.262818	-0.390999	-0.391682	-0.309822	-0.297755	-0.470654	-0.379344	-0.162735	-0.314057	-0.50536	-0.349819	-0.320815	-0.196498	-0.536271	-0.805788	-0.391252	-0.359253	-0.159544	-0.215144	-0.480908	-0.349721	-0.356401	-0.290405	-0.10195	-0.570958	-0.255134	-0.466336	-0.619224	-0.861263	-0.234677	-0.530602	-0.532952	-0.741205	-0.338118	-0.556617	-0.527323	-0.556575	-0.382631	-1.07579	-0.666358	-0.348523	-0.460984
ADCK1	0.0470479	0.016653	-0.000315521	0.0737668	0.0700087	0.0221243	-0.057667	0.00827477	-0.0105155	0.0832258	0.131011	-0.109976	-0.0474722	0.058083	0.0352715	0.114984	-0.0110656	0.107239	0.0835842	0.0121131	0.0886175	0.111492	0.129864	-0.00543407	0.0651904	0.0159125	0.116095	0.0113104	0.0444229	0.0795513	0.0328471	-0.0175531	0.0787083	-0.0642928	-0.105674	0.0397174	-0.0481687	-0.0123726	0.0425017	0.0709527	0.0252603	0.0349153
ADCK2	0.0801857	0.041363	-0.0947815	-0.0303562	-0.225436	0.0548649	-0.1077	0.0024153	-0.0608739	-0.0984616	-0.0450518	-0.0151374	-0.157514	0.00086824	0.143256	-0.00158478	-0.0569617	-0.278614	-0.115859	0.0767038	-0.022182	-0.0295644	-0.104343	-0.0348534	-0.0747229	0.0954747	0.123677	-0.0517067	0.000849775	-0.0638687	-0.0422639	-0.0345932	-0.263085	0.071748	-0.0566346	0.0234011	-0.144634	-0.344556	0.0660194	-0.0363895	-0.043878	-0.0457374
ADCK5	-0.0384644	-0.0199035	-0.0831711	-0.0753772	0.0260782	0.05512	-0.259327	0.00778388	0.00204112	-0.076173	-0.0605813	-0.146005	-0.0501351	0.00834894	-0.166059	0.0235504	-0.053044	0.102671	-0.0654942	0.0735906	-0.110039	0.099069	0.0911729	-0.132882	0.0996509	-0.404489	-0.0398268	0.102228	0.0266645	-0.162266	0.0350922	-0.0135386	-0.0420525	0.0304027	-0.253076	-0.14972	-0.102802	0.353613	0.0404471	-0.130608	-0.0461393	-0.0332039
ADCY1	0.0601322	0.138255	0.0798076	0.0112723	0.00899617	0.135195	-0.00263163	0.0681298	0.0554861	0.140808	0.160877	0.170015	0.240883	0.0414561	0.180057	0.0465147	0.183626	0.137779	-0.104452	-0.0081841	0.0879319	0.170694	0.079637	0.144505	0.0718472	0.0767297	0.0330581	0.037154	-0.0197124	0.0562605	-0.0154248	0.0549279	0.0758055	0.137514	0.065355	0.0549494	-0.0692188	0.0191025	0.0476623	0.0677204	0.0695451	0.074169
ADCY10	-0.0437527	0.0814337	0.028937	0.0412014	0.051846	0.0513842	0.101417	0.168154	0.0811276	0.0139211	0.101336	-0.0701986	0.0977513	0.0649898	-0.109211	-0.0373824	0.138505	0.0575631	-0.0585559	0.0816744	0.0283006	-0.0601799	0.110759	0.107269	0.0922285	-0.111606	0.120013	0.00597578	-0.00870483	-0.101516	0.0248004	-0.0230847	-0.0338032	0.111601	-0.0155407	-0.0176698	-0.134191	0.0523437	0.189639	0.00305115	0.0575669	0.0202052
ADCY2	0.110281	0.069318	0.136771	0.0363583	0.0193552	0.109029	0.0668514	-0.00540423	0.0413664	0.0510647	-0.11622	0.0684144	0.140435	0.00520323	0.201974	0.138152	0.169621	0.118497	0.183216	0.0910797	0.125259	0.0510986	0.108984	0.0371948	0.145384	0.0540181	0.0699403	0.0930827	0.127661	0.11554	0.170265	0.043349	0.1116	0.0837542	0.0463277	0.0993442	-0.112692	0.0796204	0.0624252	0.157324	0.0634991	0.0889951
ADCY3	-0.0713846	-0.141125	-0.125179	-0.072159	-0.077609	-0.194648	-0.0916961	-0.078568	-0.118788	-0.141354	0.0384363	-0.0922219	-0.0743709	-0.189357	-0.0162418	-0.191905	-0.0542054	-0.123993	-0.24162	-0.101024	-0.00841734	-0.125236	-0.194771	-0.166387	-0.0888484	-0.0975277	-0.139523	-0.186333	-0.130387	-0.165923	-0.127614	-0.208113	-0.115819	0.0274669	-0.106475	-0.0786847	-0.0773494	-0.0978069	-0.438018	-0.171069	-0.111251	-0.124778
ADCY4	-0.0475621	-0.145074	-0.105004	0.0990544	0.175782	-0.0799191	-0.108612	-0.0740929	-0.0912804	-0.110314	-0.464355	-0.371104	-0.208825	-0.102383	0.0629258	-0.0461051	-0.299194	0.162872	-0.185421	-0.139022	-0.0652476	-0.457371	-0.0398247	-0.0871041	-0.126898	-0.152233	-0.19355	-0.291715	-0.292419	-0.25205	-0.0562259	-0.217911	-0.0144507	-0.156231	-0.0106228	-0.0708867	-0.25262	-0.281235	-0.107747	0.0651795	-0.0487021	-0.155059
ADCY5	-0.129702	-0.2225	-0.0167129	0.119552	0.140305	-0.0243321	-0.0501209	-0.206937	0.00760002	0.0658828	0.182431	0.0755623	-0.11843	0.0593295	-0.0609106	-0.0804051	-0.0452331	-0.0424768	-0.123147	-0.00717836	0.0671975	-0.0910481	-0.102356	-0.0157391	0.0201411	-0.0862949	-0.112181	0.0901492	-0.0756194	-0.0356815	-0.0903867	0.0576698	0.0922692	-0.0548972	-0.0930025	-0.0666661	0.133798	-0.130174	-0.0650367	0.031449	-0.0316965	-0.0228956
ADCY6	-0.0552433	-0.0533755	-0.131021	0.0496892	0.0719435	-0.0701927	-0.0794957	-0.0270929	-0.0697867	0.0138073	-0.212999	-0.0718198	-0.00234751	-0.123345	-0.0411517	-0.0251549	-0.0543633	-0.014908	-0.244123	-0.144554	-0.106257	0.0229379	-0.0612548	-0.0435557	-0.0780428	0.0290184	0.132031	-0.0502781	0.0682612	-0.053116	-0.178495	-0.0512579	0.0760123	-0.152266	-0.169548	-0.0490256	0.00392633	-0.134297	0.0252825	-0.00393935	-0.0350768	-0.0569543
ADCY7	0.137442	0.0686985	0.00625459	0.0950737	0.151472	0.0672339	0.183882	-0.211141	0.0167776	0.0662635	0.181254	0.122686	-0.0136204	0.038466	-0.0809172	0.0801497	-0.0367739	0.100829	0.018166	-0.039494	0.0168432	0.10155	-0.0856915	0.0331914	0.065227	0.15194	0.0251442	0.119823	0.135265	0.0186865	0.01894	0.0253796	0.163996	0.0513663	-0.0131999	0.0132758	-0.246232	0.129743	0.03397	0.152599	0.0581958	0.0427521
ADCY8	0.0410846	-0.0317459	-0.111261	-0.0628326	-0.0527221	-0.0683155	-0.0992312	-0.137636	-0.00580455	0.000416978	0.132516	0.131501	-0.0464491	-0.0136374	-0.169761	-0.0922232	-0.18213	-0.191952	0.0860445	0.0350414	0.108495	-0.000918612	-0.0298402	-0.0697683	0.0334873	-0.0196494	-0.0609328	0.0428077	0.0502946	0.0202907	0.0279896	-0.160258	-0.0200189	-0.151484	-0.169341	0.00491442	0.0494649	-0.0534484	0.0279528	0.0420291	-0.0528047	-0.0212994
ADCY9	0.0364231	0.0277431	-0.006436	0.0153809	0.0637197	0.0363196	-0.0885032	-0.217281	-0.0249878	0.0797496	0.0950234	0.0567597	0.0657987	-0.0200265	-0.0247938	0.145119	0.0550562	-0.0790667	0.051368	0.00748211	0.132237	0.0494988	0.164976	-0.015679	0.0304594	0.0618085	-0.114657	0.0589778	-0.0719716	0.0417581	0.106943	0.0121436	-0.034828	0.227447	0.0322048	0.0626552	0.219665	0.130334	0.0156523	0.103437	-0.00778715	0.0521927
ADCYAP1	0.0700434	0.0382142	-0.0206249	0.0788693	0.12948	0.142479	0.111992	-0.0618389	0.0692809	0.225833	0.157624	-0.0287589	-0.116885	0.114627	0.100874	0.180823	0.0316718	0.193782	0.11685	0.031903	0.132745	0.161679	0.0516075	0.0997185	0.104664	0.217023	0.0587654	0.0738513	0.179139	0.171413	0.123102	0.113243	0.141581	0.0419048	0.0727393	0.201609	-0.234285	0.244257	0.114272	0.164645	0.0783728	0.100539
ADCYAP1R1	-0.0230388	0.0187153	0.0578997	0.0366759	0.0219961	0.0822009	-0.061266	-0.0222348	0.0187112	-0.0683493	-0.0655077	-0.0389858	0.141461	0.0684386	-0.0213654	0.0657417	-0.100376	-0.16298	-0.0875821	0.0213065	0.0302069	-0.07597	0.0181811	-0.0152825	0.0711688	-0.0585843	0.0181175	-0.00262866	0.0244722	0.0284	0.0080048	0.0267085	-0.024921	0.078751	-0.105039	0.0936674	0.0140978	-0.0180713	-0.0788981	-0.0279307	0.00613102	-0.00584666
ADD1	0.115024	0.0135339	-0.0113769	-0.043938	-0.0481949	0.0515607	-0.0888829	0.00919071	0.0439374	0.11377	0.194314	0.0339583	0.0908512	-0.00293652	0.0992234	0.00360511	-0.0176531	-0.164893	0.0794891	-0.0237301	0.0129067	-0.028062	0.0224415	0.0122168	-0.0215348	0.0609512	-0.0225882	0.0788965	-0.0218547	0.175362	-0.0445471	-0.0259257	-8.13e-05	-0.0159253	0.117374	-0.0177952	0.0773011	0.0462676	-0.12576	-0.120556	0.0154624	0.0150438
ADD2	0.0632914	0.068298	0.0601818	0.0132176	-0.0610393	-0.048041	0.0998263	-0.0658675	-0.00917031	-0.0545537	-0.152106	-0.0105745	0.0332344	-0.0537033	0.0446456	0.0162534	0.0386685	0.0913234	0.0920916	0.0316527	-0.0453113	-0.0260745	0.0437918	0.0228325	-0.0585125	0.043341	-0.0486389	-0.00142929	-0.185127	-0.0987519	-0.0634134	-0.0384966	0.0229103	-0.0991194	0.0769206	-0.029559	-0.172244	0.0775146	-0.163729	-0.0054526	0.00661436	-0.0205688
ADD3	0.0422349	0.0515294	0.0538549	-0.0449527	0.0760002	0.0586625	0.0190183	-0.112854	-0.0123157	0.0881445	0.172738	-0.0284362	-0.0571589	-0.0826647	0.070443	0.0512589	-0.0653817	0.115733	-0.0584366	-0.0047122	-0.150039	0.145096	-0.0320786	-0.0494009	0.0987616	0.129168	-0.0718974	0.11909	-0.00750174	0.0197919	0.0148154	-0.00553702	-0.0118432	-0.0511504	0.0710964	-0.0312755	0.041245	0.0438826	0.149642	0.0745004	0.0219322	0.0203249
ADGRA1	0.17712	0.0728406	0.0579049	-0.00667033	0.0615782	-0.00198678	0.0255744	0.14476	-0.0159059	0.0471498	-0.119568	0.0628683	0.0986076	-0.0450536	0.0124843	-0.0389408	0.0893977	-0.129451	0.139524	-0.0149643	-0.0193009	0.0350349	0.0485282	0.0469098	0.0697894	-0.137736	-0.0283988	0.0454939	0.0391273	0.127395	0.0294602	0.0666525	-0.0546976	0.0849059	0.0756232	0.0936702	0.248897	-0.0952699	-0.0445079	0.0121985	0.0562365	0.0232893
ADGRA2	0.166234	0.157522	0.0275225	0.00234997	0.0256911	-0.0105117	-0.0230846	-0.0142484	0.0158387	-0.0743199	-0.00158373	0.0313193	0.345079	0.0966821	0.148374	0.13575	0.0756718	0.140276	-0.206498	0.205602	0.000460017	-0.0259274	0.136081	0.0546829	0.0618007	0.0424905	0.0295247	0.0390301	0.0862981	0.0361346	0.0630046	0.113716	0.1554	-0.0563917	0.129925	-0.0466656	-0.0372562	-0.148935	0.178811	0.14124	0.0272993	0.0641365
ADGRA3	-0.253213	-0.103512	-0.0305595	0.00331634	-0.111474	-0.050805	-0.0346924	-0.163093	-0.116719	-0.0208623	0.0144042	0.0155664	-0.188923	-0.135745	-0.0457759	-0.192416	-0.0701243	-0.00677982	-0.211271	-0.0767538	0.0503279	-0.0911507	-0.119825	-0.0309377	-0.127552	-0.048355	-0.162437	-0.110118	-0.0336047	-0.101981	-0.0544523	-0.0547782	-0.040943	-0.0975783	-0.109744	-0.127165	-0.430872	-0.181403	-0.0730882	-0.153454	-0.0881614	-0.0998976
ADGRB1	0.129439	0.0210397	0.0270364	-0.036518	-0.0324719	0.0504718	-0.352065	0.1427	0.00465897	0.0543912	0.0924581	-0.00738507	0.102437	0.04766	0.11161	0.0135036	-0.167843	0.0346189	0.02441	0.0173169	0.132053	0.26389	0.146043	-0.183689	0.106621	-0.215875	0.0867274	0.120551	0.00888262	0.0723014	0.0500768	-0.0357277	-0.0201006	-0.0477132	-0.183905	-0.0686784	0.177393	0.0543492	-0.14345	0.0827074	0.000868205	0.0223748
ADGRB2	-0.0324099	0.0678374	0.12161	-0.0692508	0.0697345	-0.0411061	0.0426601	0.0808638	-0.177976	-0.175593	-0.129104	-0.0266203	-0.0921164	-0.115825	-0.0278842	-0.176968	0.0243774	0.0992156	-0.244402	-0.260726	-0.0848588	0.0137306	-0.075929	-0.117122	-0.0552759	-0.242889	-0.127999	-0.0465616	-0.15543	-0.0136503	-0.0345102	-0.0866533	-0.100707	0.00768634	-0.0163645	-0.149391	-0.0634269	-0.146709	-0.201304	-0.0101388	-0.011363	-0.0885851
ADGRB3	-0.0392005	-0.0647196	0.0646124	-0.0970595	-0.0125981	0.0668228	0.0452159	-0.0488833	-0.11819	-0.10507	-0.151125	-0.0578608	-0.0418421	0.0206123	0.0442443	-0.0778741	-0.151142	-0.0156401	-0.142471	0.0225275	-0.0383482	-0.134567	-0.0083395	0.0139308	-0.0302019	0.0699072	0.0671572	-0.114448	0.00301774	-0.0893493	-0.0686227	0.0403402	-0.0238715	0.035182	0.0367739	0.0272673	-0.0827294	0.00958009	-0.066866	-0.0177741	-0.030907	-0.0307511
ADGRD1	-0.0760498	-0.00449416	-0.027131	-0.152677	-0.0999601	-0.0715927	-0.00610962	-0.0961054	-0.0508028	-0.0412345	-0.189987	0.0746866	-0.311614	-0.0493939	-0.103446	-0.0320447	0.0282877	-0.119286	-0.0980764	-0.0544988	-0.0289807	-0.055878	0.0536557	-0.112809	0.0773153	0.133624	0.0392361	0.0427023	0.0291911	0.120836	-0.031157	-0.0403394	0.0126733	-0.0704817	-0.142074	-0.0589698	-0.0616007	0.136502	-0.185038	-0.0431624	-0.0626157	-0.0346709
ADGRE1	-0.156457	-0.0823358	0.0056193	-0.115638	-0.161131	-0.0244035	-0.0417168	-0.0751084	-0.146155	0.0179274	0.0634134	-0.149942	0.0354195	-0.0106675	0.117131	-0.146855	-0.0879229	-0.100899	-0.0932331	0.0896984	-0.0290059	-0.131434	-0.0964551	-0.144124	-0.0865954	-0.0690791	-0.180419	-0.0734695	-0.0567839	-0.12421	0.016508	-0.053366	0.0502306	0.0014559	-0.0645638	-0.0642424	-0.0158222	-0.0515697	0.04947	-0.0859689	-0.0779399	-0.0497767
ADGRE2	-0.470755	-0.414408	-0.164332	-0.121382	-0.199745	-0.127061	-0.169061	-0.125896	-0.216724	-0.148016	-0.424038	-0.147583	-0.0865987	-0.252737	0.00095029	-0.147242	-0.292782	-0.0299573	-0.244112	0.0113273	-0.0260296	-0.285377	-0.0818706	-0.257517	-0.122837	-0.172261	-0.22745	-0.10756	-0.113869	-0.208407	-0.292145	-0.129512	-0.0725623	-0.294192	-0.136268	-0.099387	-0.38834	-0.118736	-0.186904	-0.0787011	-0.215738	-0.16709
ADGRE3	-0.0565357	0.0422032	0.0677526	-0.0754929	0.22545	0.10083	0.118164	0.153328	0.0385375	0.0302884	-0.036957	0.17309	-0.102855	0.0686568	-0.142325	0.0910199	0.142442	0.133655	0.0438464	0.210353	0.0107732	0.0501184	0.0651382	-0.0447255	0.0409774	0.0166865	0.138553	0.0608931	-0.0672297	-0.0865407	-0.111382	0.0380047	0.0860227	0.0084337	0.176921	-0.0814054	0.431917	-0.109322	0.093697	0.0137067	0.0644526	0.0437388
ADGRE5	-0.0146115	0.0475247	0.0838203	0.0463769	0.0250823	0.0567578	0.0409605	0.142484	0.0802884	0.0505686	-0.213107	0.0167235	0.0354265	0.113924	0.0436512	0.095173	0.0577144	0.156282	0.0946242	0.145474	-0.0823426	-0.0624774	0.118021	0.121622	-0.0541766	0.0887474	0.0796306	0.00539382	0.0194147	-0.0624164	-0.019173	0.0223797	0.0186204	0.0147687	0.127018	-0.00103903	0.221507	-0.136739	0.0435301	0.00607439	0.0559252	0.0338083
ADGRF1	-0.0998607	-0.042035	0.0698794	0.0658052	0.108839	-0.0050105	0.0196201	0.0330928	0.0703613	-0.0406296	0.0202315	-0.039178	-0.0212982	0.0610194	0.0170849	-0.0818475	0.0285748	-0.109287	-0.0106387	0.0161815	-0.0594046	-0.166794	0.063289	-0.0057092	0.0113277	-0.0332548	0.116137	-0.0109844	-0.0950827	0.0756887	-0.0960013	0.0731298	-0.0274049	0.0195241	0.0276417	-0.0131897	0.309278	0.0622174	0.00528773	0.061412	0.0180062	0.00659832
ADGRF3	0.0690056	-0.0905998	0.11831	0.0691667	0.00474264	-0.0500481	0.0372905	0.122181	0.00587693	0.144835	0.148381	-0.0396817	0.0188828	0.04211	-0.168957	-0.192366	0.0344897	-0.0384213	0.042591	-0.203704	0.0556458	0.117042	-0.0532046	-0.0289409	-0.147411	0.0626551	-0.0962355	0.0342816	-0.0508659	-0.029806	-0.0629255	0.0593427	-0.00430022	-0.00713801	0.0794271	0.00820286	-0.354877	-0.0695443	-0.00131714	0.107601	0.0430761	-0.0246348
ADGRF4	-0.0548161	0.0818862	0.0150741	-0.0403297	0.149302	-0.133578	0.0704934	-0.0760628	0.0633873	0.0693371	0.0775737	0.0145867	-0.0467806	0.102105	0.143218	-0.0310322	0.0234538	0.0313882	-0.0574169	0.036156	-0.010866	-0.0080282	0.0132302	-0.109868	0.0195803	-0.184822	0.0863	-0.0134354	-0.0504426	-0.0184585	-0.0122983	-0.0423841	-0.0575315	0.0200049	0.0793905	0.124997	-0.321969	-0.0335285	0.0958806	0.0596098	0.0144693	-0.00237954
ADGRF5	-0.171087	-0.0922114	-0.111033	-0.141259	-0.0244355	-0.0903224	-0.11596	-0.0597202	-0.157925	-0.0362705	-0.100697	-0.200009	-0.0653926	-0.0897766	-0.09742	-0.195731	-0.263919	-0.0280747	-0.0708185	-0.15554	-0.168362	-0.0147159	-0.126337	-0.248811	-0.0694852	-0.39559	0.100269	-0.0719533	-0.0107731	-0.136662	-0.110547	-0.00707682	-0.0161384	-0.0700742	-0.159451	0.049578	-0.0316895	-0.266635	-0.0911806	-0.0389405	-0.100022	-0.105065
ADGRG1	-0.117	-0.057	-0.133	-0.0636	-0.0491	-0.0843	-0.0565	-0.00896	-0.0695	0.19	0.266	-0.0139	-0.0134	0.00215	-0.184	-0.0449	-0.186	0.000597	-0.187	-4.06e-05	-0.108	0.105	-0.116	-0.134	-0.0982	-1.79e-05	-0.0892	-0.0786	-0.0824	-0.104	-0.197	-0.117	-0.0275	0.00867	-0.16	-0.0495	0.0966	-0.292	0.0829	-0.0446	-0.044896	-0.0588447
ADGRG2	-0.0237591	0.0611177	0.164493	0.0932829	0.0324398	0.18952	0.104147	-0.0735767	-0.00521719	-0.0290372	0.0830849	-0.00622841	0.033895	0.121236	0.0957572	0.0717702	0.174854	-0.0730867	0.00477153	0.11142	0.12197	-0.0755423	0.168875	0.0409125	0.0405075	-0.0874349	0.153396	0.0975446	0.116369	0.0191155	0.115823	0.118255	0.0573417	-0.0188232	0.015883	0.106834	0.107958	-0.0838055	0.122883	0.030599	0.0513411	0.0595379
ADGRG3	-0.0125616	-0.113486	-0.121479	-0.0170182	-0.10406	-0.0521942	-0.0829953	-0.11481	-0.169436	-0.0308614	0.000250765	-0.0885449	-0.153993	-0.0149389	-0.222847	-0.0962229	-0.184586	0.1044	-0.121562	-0.115258	-0.157306	-0.0788084	-0.113354	-0.35571	-0.0939126	-0.0788099	-0.0599849	-0.0786591	-0.0839511	-0.153588	-0.0562857	-0.216773	-0.0768562	-0.0104111	-0.29288	-0.1281	-0.244043	-0.0640191	-0.126962	-0.0205201	-0.08189	-0.112808
ADGRG4	0.181004	0.0475436	-0.0356931	0.00155748	-0.0545851	0.018558	0.0262661	0.221156	0.0652464	-0.0862771	-0.030843	0.119238	-0.152099	0.119035	0.0724732	-0.0604925	0.124681	0.0913714	0.179039	0.0276752	-0.0888443	-0.0651756	-0.0230935	0.0446496	0.0268039	-0.073539	-0.000562062	0.133361	0.0962267	-0.124848	0.0642708	0.0132344	0.064522	0.137276	-0.12656	0.075895	-0.0275567	0.0582672	-0.0729561	-0.0482441	0.0384777	0.0184402
ADGRG5	0.109438	-0.0240424	-0.114594	0.0430475	0.107796	-0.0215548	-0.124887	0.0442454	-0.0471745	0.0937906	-0.149053	-0.0505421	0.0525828	-0.086067	-0.127984	0.0130198	-0.153494	0.258368	-0.0541412	-0.176695	-0.0399282	0.0498849	-0.1247	-0.204795	-0.106466	-0.0390185	-0.095259	-0.0909683	-0.0550726	-0.103381	-0.0848196	-0.148383	0.0960679	0.00379723	-0.0227653	0.0454666	0.0100336	0.0701771	0.126294	0.0378872	0.00660637	-0.0383318
ADGRG6	0.142881	-0.00588907	0.120155	0.0767231	0.108215	0.168297	0.142043	0.0104524	0.0407044	0.0878251	0.253827	0.0165591	0.0269236	0.121363	0.151597	0.0264598	0.0649692	0.172657	0.0552614	0.242248	0.121174	0.0179835	-0.00602557	0.0835945	0.118842	-0.0374144	0.0878894	0.131704	0.106697	0.155817	0.0891431	0.124789	0.104973	0.0705814	-0.00945472	0.100787	0.113483	0.0503833	0.118895	0.161179	0.0891407	0.0945628
ADGRG7	-0.166892	-0.188072	0.0558086	0.0251235	0.0415208	-0.131016	0.0722789	-0.0252646	0.0474838	0.0475499	0.224573	-0.00693269	-0.107824	0.0284642	-0.011811	-0.0751985	0.110615	-0.0962922	-0.0440556	0.0100806	0.106574	-0.0672535	-0.0641381	-0.166753	-0.00324817	-0.133741	-0.0973459	-0.0164306	-0.000362956	0.0189134	-0.169685	-0.188189	-0.00679014	-0.0816176	0.0812759	-0.00848571	0.116064	-0.0182714	0.0400953	0.0659674	-0.022148	-0.0187267
ADGRL1	0.0394895	-0.187972	0.0315961	0.0120825	0.107739	0.0595269	-0.0692738	0.0424473	-0.135342	0.0613279	-0.0632648	-0.0157555	0.124704	-0.0141398	0.142317	0.0534238	0.00722098	-0.0300583	-0.0442567	-0.0111238	-0.06578	0.15576	0.0773515	-0.0494536	0.0235336	0.124303	-0.0241278	0.0126189	-0.0758032	-0.123855	0.0147866	0.00995152	0.0437017	-0.190651	0.0801984	-0.00309261	0.0420761	-0.101903	-0.0936835	0.0271784	-0.00383784	0.00107257
ADGRL2	0.0293269	0.127511	0.117121	-0.00273626	-0.0395036	0.126046	0.0653675	-0.0657949	0.0232129	-0.0296901	-0.080933	0.0320301	0.0143227	0.0164344	-0.104031	-0.0017782	0.0107171	0.0482584	-0.0247954	0.0916971	0.0610535	0.0184464	0.013204	-0.0232731	0.00532616	-0.0776326	0.103224	0.00446422	-0.0744732	-0.0328993	0.0114132	-0.0331979	-0.0984531	0.0268661	-0.0297048	-0.0819175	-0.0438202	-0.114843	0.0117945	-0.000446593	0.0350861	-0.0117649
ADGRL3	0.0247138	-0.170017	-0.0853765	-0.104462	-0.111045	-0.0115238	-0.132424	-0.238464	-0.129037	-0.0250582	-0.0846777	-0.158533	-0.102297	-0.0525779	-0.0181061	0.11088	-0.169454	0.0336986	-0.0648638	-0.0701663	-0.059019	-0.0479758	0.0628154	-0.00251906	0.033002	0.0183583	-0.0525784	-0.129444	0.112446	-0.13526	-0.127461	0.0406257	-0.0593547	-0.234515	-0.0915391	-0.144896	0.126562	0.0278626	-0.055212	0.0531486	-0.0982694	-0.0413683
ADGRL4	0.0649448	-0.034918	0.0942629	0.124058	-0.0258836	0.0374295	0.0790149	0.0381711	-0.0547864	0.101763	-0.0405206	0.17092	0.194288	0.150532	0.080148	0.124231	-0.0335937	0.0631328	0.0519762	0.066781	0.0744424	0.0622899	0.0478633	0.0119539	0.0666283	0.0358953	-0.00209369	0.0327469	0.118445	0.0328599	0.092852	0.043282	0.0172623	0.130138	0.130479	0.152669	0.141534	-0.123801	-0.0590255	0.116791	0.0424056	0.0650369
ADGRV1	0.190969	0.060063	0.0523769	0.0279684	0.0160297	0.0590852	0.11867	-0.019606	0.0174861	0.0667169	0.0509811	-0.00425205	0.0913069	0.0296039	0.0548718	0.118999	0.114138	0.0783149	0.0636288	0.170035	-0.0354085	0.0429473	0.173975	0.158083	0.128772	0.174302	0.0173212	0.128056	-0.0158985	0.116442	0.0328571	0.209879	0.135723	0.126597	0.0827084	0.144067	0.133581	-0.0400094	-0.012836	-0.0560282	0.0589759	0.0804253
ADH1A	-0.103939	-0.064499	-0.0731068	0.0863179	0.0945131	0.00235531	0.0670976	-0.035543	0.0216734	0.00211594	0.0990927	0.00800066	0.120615	-0.00155395	0.030504	-0.00782384	-0.0492356	0.0354695	0.0456376	0.0637746	-0.0460629	-0.0229297	-0.00510859	-0.0178505	-0.0445469	0.0733134	0.0174186	-0.0387397	0.0593573	-0.0492537	0.0010216	0.0293497	0.0456723	-0.154801	0.0271492	-0.0503982	-0.112044	-0.0292105	-0.0564103	0.0822341	-0.000301432	0.00175467
ADH1B	-0.121836	-0.0616072	-0.045818	-0.00252284	0.152004	-0.0526798	0.00881092	-0.244646	-0.0425314	0.030902	0.00289285	0.0395647	-0.14489	0.0190343	-0.0425324	0.0326688	0.0952762	-0.28266	0.116822	-0.0351056	-0.0592733	-0.0157586	-0.0251866	-0.00948126	0.0257491	-0.0175093	-0.0571023	-0.087783	-0.0604534	0.0367193	0.0563558	-0.109456	-0.0697997	0.00257949	0.00165705	-0.0916908	0.0395755	-0.187337	-0.104437	0.0148316	-0.0379924	-0.0305576
ADH4	0.0807942	-0.0417625	0.00752149	0.0399373	-0.110132	-0.0843632	-0.0852383	0.204964	0.0769107	-0.0308064	-0.201456	-0.128698	0.0584431	0.0942403	0.0524538	0.145796	0.0377916	-0.0938114	0.0917507	0.0562086	0.043498	0.153628	0.0858501	-0.0022996	0.0601757	-0.191741	0.0597581	0.00975767	0.0790272	-0.109189	0.046022	-0.0264671	0.0797949	0.0621466	0.0713115	-0.103624	-0.0275529	0.0928443	0.113086	-0.00341935	0.00578244	0.0201775
ADH5	-0.375556	-0.733041	-0.452804	-0.264664	-0.228776	-0.291407	-0.432074	-0.255112	-0.257458	-0.276788	-0.0496793	-0.303553	-0.377846	-0.345519	-0.289944	-0.451143	-0.120661	-0.266058	-0.454789	-0.308152	-0.284728	-0.43301	-0.2345	-0.401178	-0.32169	-0.394695	-0.27984	-0.418586	-0.179447	-0.272832	-0.440448	-0.328771	-0.176787	-0.307249	-0.445894	-0.452048	-0.114382	-0.235572	-0.599279	-0.203586	-0.356768	-0.316396
ADH6	0.102088	-0.0828948	-0.102097	0.0409211	-0.0317736	-0.0396696	0.0286854	0.0489868	-0.126296	-0.00320175	0.154772	-0.0783299	0.0603836	0.0388614	0.00447355	0.0280855	0.157769	0.0476882	-0.0457783	-0.0227016	0.0692585	0.0578058	-0.00525397	-0.0309212	0.0307414	0.0165124	-0.0187369	-0.043489	0.0513855	0.0274495	-0.0196918	-0.0333635	0.181013	0.000721075	-0.0424349	0.0458747	0.137151	0.203412	-0.0511658	0.0186643	-0.0165251	0.0313385
ADH7	0.0443453	0.0636082	0.014397	-0.00245931	0.0319999	0.0576191	0.0355545	-0.109075	-0.047257	-0.019357	0.266186	-0.0187752	-0.0670894	0.0541465	0.0903514	0.041099	0.0398064	0.101458	0.136323	0.0999203	-0.12039	-0.0210878	0.097814	0.0224584	0.0633752	-0.0473067	-0.1351	-0.0783626	0.0685453	0.0797137	-0.0352901	0.0609283	0.0887037	0.0988095	0.0306806	0.0297521	-0.0253495	-0.133772	0.0230292	0.066952	0.00693754	0.0292509
ADHFE1	-0.0514009	-0.223272	-0.170325	-0.194708	-0.110973	-0.222012	-0.285273	-0.253016	-0.129636	0.0604371	0.0249338	-0.0803738	-0.236895	-0.0327458	-0.442415	-0.0878482	-0.196057	-0.00272191	-0.143728	0.00983897	-0.100962	-0.0663051	-0.155216	-0.237981	-0.198827	0.0981329	-0.0804881	-0.0635131	-0.170047	-0.166044	-0.369787	-0.238935	-0.160973	-0.138596	-0.145056	-0.105822	0.0544534	-0.112274	-0.194802	-0.0567976	-0.158018	-0.126595
ADI1	0.128829	0.270023	0.177627	0.0317408	-0.0378438	0.13676	0.153995	0.172016	-0.00683349	0.144514	0.151845	-0.27497	0.214936	0.0167923	0.0345892	0.12154	0.0510523	0.14285	0.141662	-0.0492258	0.310417	0.0284303	-0.01297	0.0744881	0.00503645	-0.0593112	0.0990991	0.0645969	0.0510927	0.132056	0.137406	-0.0689587	-0.143025	0.00550384	-0.0417411	0.0012818	-0.0885246	0.0752109	-0.0912577	0.0479311	0.117083	0.0359277
ADIG	-0.0658284	-0.0257371	-0.023954	-0.139919	-0.143154	0.00151596	0.102475	0.207014	-0.0455742	-0.0571084	0.117605	-0.0676917	-0.0501345	-0.012047	-0.0273913	0.0343941	0.0978672	-0.0729063	0.0802602	0.0847266	-0.151735	-0.0567239	0.110217	0.0820942	0.0652215	-0.0956364	-0.0436288	0.100744	-0.0239018	0.0395772	0.0160742	0.0675653	-0.00413616	0.0702512	0.00763793	-0.132912	-0.142844	-0.113699	-0.130091	0.0348299	-0.019027	-0.00388044
ADIPOQ	0.128054	0.166509	0.17349	0.0973124	0.0944719	-0.018739	0.0757	-0.035536	0.137084	0.0959772	0.0653896	0.0600965	0.0708354	-0.0152279	-0.0106606	0.190555	0.0531576	0.111852	0.120471	-0.00914238	0.13717	0.101363	0.136372	-0.0452037	0.174066	-0.0219007	0.119597	0.161188	0.135081	0.178811	0.0718434	0.107724	0.0790298	0.124083	-0.0658005	0.0397981	0.0349372	0.117115	-0.0753719	0.158749	0.0914323	0.0768659
ADIPOR1	0.0900688	0.258474	0.0683733	0.15481	0.180416	0.180176	-0.0193054	0.0081979	-0.113963	0.0497239	0.0798691	-0.204207	-0.114934	-0.0884138	-0.127366	-0.0170444	0.0599744	0.0724815	0.0380427	-0.00486561	0.151371	-0.0343182	0.107937	0.126773	0.0805154	-0.0010662	-0.0204864	0.0465242	-0.0920608	-0.0170235	-0.0104409	-0.172721	0.00336113	0.208968	-0.248122	0.0286653	0.0705463	-0.0676515	-0.0775478	0.0720651	0.0856971	-0.00503919
ADIPOR2	0.15866	-0.0323953	0.049258	-0.0537658	-0.0823312	-0.00387503	-0.0269106	0.110316	0.0864274	-0.0739825	-0.0538126	0.0441131	0.112553	0.0255968	-0.015204	-0.0504318	0.0307726	0.0926202	0.143801	-0.044047	-0.116895	-0.0196665	0.0957293	-0.0602541	-0.0203776	-0.103585	-0.0161942	-0.172223	-0.00151386	-0.0013284	0.142357	-0.00469449	-0.00451542	0.0499343	-0.0387602	0.0140477	-0.0771931	0.186729	-0.153716	-0.101724	0.0131401	-0.00392943
ADIRF	0.0145868	-0.123071	-0.173679	-0.0292235	-0.0781757	-0.0463753	-0.100595	-0.26261	-0.0396482	-0.00700554	-0.101252	0.0733889	-0.00179617	-0.0930859	-0.324244	0.183895	-0.103535	-0.0880214	0.0101601	-0.0705678	-0.160172	-0.0752008	-0.0420746	-0.0790896	0.00179135	-0.0956049	-0.0171442	-0.139671	0.00602975	-0.101742	-0.0439104	-0.0481115	0.00713998	-0.203582	-0.00409284	-0.158998	-0.0886439	-0.0325222	0.183328	-0.1014	-0.0845796	-0.0569577
ADK	-0.0755739	-0.168623	-0.100968	0.00655608	0.0426278	-0.191056	-0.214319	-0.236485	-0.225381	-0.0540788	0.04611	-0.023365	-0.231093	-0.219603	-0.0640643	-0.302078	-0.125305	-0.191535	-0.153921	-0.125264	-0.12764	-0.140892	-0.125868	-0.168414	-0.0444085	-0.287584	-0.112638	-0.157541	-0.0845608	0.0178843	-0.113564	-0.185589	-0.103985	-0.122164	-0.210923	-0.0796806	0.252428	-0.0161205	-0.139187	-0.164634	-0.12173	-0.11684
ADM	-0.0397607	0.0342132	0.105671	0.0114912	-0.0522615	-0.109122	0.0452522	-0.0191572	0.057608	-0.022596	0.0439207	0.100882	0.0138243	0.0542835	0.121194	0.099754	0.157438	0.0275715	-0.0119576	0.03039	-0.0067073	0.160525	0.0742159	0.0899856	0.0205583	0.00391539	0.0654272	-0.0270778	0.104869	0.118014	0.077983	0.0372309	0.0896322	0.0853697	0.0678925	0.0467759	0.076685	-0.0993969	-0.107259	0.0835052	0.00113382	0.0533148
ADM2	-0.0501617	0.0736249	0.00919437	0.0536356	0.0214073	0.011419	0.00323489	0.104825	0.152277	0.0961562	0.210537	-0.00659789	0.108462	0.125488	-0.0483203	0.0774768	0.0503432	-0.0418066	0.203346	0.0644678	0.133441	0.191413	0.0736537	0.082499	0.0454213	0.141395	0.0765778	0.0301352	0.0182386	0.0489649	0.0829918	0.139758	0.0836901	0.122214	-0.102482	-0.0169561	-0.174666	0.146963	0.0160957	0.0498823	0.0475613	0.0644209
ADM5	-0.050949	-0.29995	-0.310201	-0.0908195	-0.035556	-0.0635235	-0.140794	-0.121121	-0.0897863	-0.101272	-0.0418375	-0.046363	-0.0855085	-0.0232812	-0.253451	-0.00548104	-0.05128	0.0660209	0.0224533	-0.0584215	-0.0363083	0.0269422	-0.0349083	-0.0793943	-0.183931	-0.030821	-0.0132391	-0.0784552	-0.10047	-0.168662	-0.00695716	-0.105648	-0.0760293	0.0608745	-0.0697012	-0.194954	0.0977951	-0.120306	-0.1412	-0.110464	-0.130397	-0.0614329
ADNP	-0.39448	-0.382463	-0.358969	-0.469694	-0.502726	-0.571284	-0.26533	-0.318333	-0.209491	-0.143656	0.0115706	-0.472306	-0.0376618	-0.399915	-0.150801	-0.0888533	-0.568272	-0.529203	-0.0617024	0.0117546	-0.0964715	-0.201068	-0.00136178	0.0041467	-0.0486094	-0.261748	-0.183742	-0.100578	0.017413	-0.47075	-0.0904933	-0.185313	-0.346854	-0.240823	-0.112757	0.00304982	0.0767847	-0.388396	-0.3687	-0.0805042	-0.361642	-0.178739
ADNP2	0.0538669	0.0275953	0.0518805	-0.0832926	-0.0609708	-0.0770231	-0.13207	-0.0539888	-0.0534276	-0.0743207	0.256709	-0.1823	-0.0322031	-0.0831221	-0.17711	0.0275233	-0.0929883	0.16709	0.0752812	-0.0731821	-0.0683772	-0.13038	-0.0032366	0.00263709	-0.0567298	-0.0271029	0.048005	-0.013245	0.0748175	0.0777935	0.0793878	0.0050799	-0.109668	0.073336	0.023955	-0.0619122	0.160725	-0.0457967	0.0772485	0.00327051	-0.0401751	-0.000149816
ADO	-0.0713071	-0.0125702	0.0599508	-0.0928174	-0.106975	-0.0315616	0.0478478	0.0252394	-0.088034	-0.0452423	-0.0847977	0.107726	-0.244298	-0.106086	-0.352791	-0.178895	-0.0954814	-0.395177	-0.04425	-0.102082	-0.123552	-0.186834	-0.0565392	-0.0695059	0.02703	-0.198189	-0.136736	-0.142553	0.0306514	0.0965398	-0.188006	-0.250588	-0.218069	-0.0928859	-0.0246637	0.0142213	-0.0327645	-0.20023	0.0278327	-0.113987	-0.031547	-0.111165
ADORA1	-0.0596726	-0.198623	-0.298363	-0.132146	-0.0258383	-0.12389	-0.169295	-0.13966	-0.160004	-0.0732085	0.090805	-0.155403	-0.15697	-0.0329295	0.00673992	-0.0227196	-0.0608526	-0.201292	-0.061419	-0.17439	-0.00743007	0.0370373	-0.0634889	-0.0430774	-0.0342425	0.0808446	0.0239078	-0.0135723	-0.0738079	-0.0451643	0.0340383	-0.0253238	-0.0519417	-0.0927366	-0.0984804	-0.0726135	-0.363269	-0.0488192	-0.180192	-0.130271	-0.13807	-0.0645678
ADORA2A	-0.188	-0.00147	-0.13	-0.0297	0.0214	-0.0517	0.0679	-0.106	0.0446	-0.0363	-0.406	-0.546	-0.0314	-0.0546	-0.139	-0.0332	-0.511	-0.00916	-0.267	-0.0241	0.193	-0.07	-0.121	-0.0761	-0.141	-0.065	-0.0161	-0.119	-0.173	-0.348	-0.0717	5.56e-05	-0.0649	-0.164	-0.136	0.0821	-0.0953	-0.0164	-0.103	-0.0648	-0.040927	-0.11972
ADORA2B	0.102019	0.0755582	-0.0211511	0.200733	0.0906847	-0.0250586	0.140124	0.131065	-0.0325656	0.0510982	-0.12179	0.309723	0.0605702	-0.135678	0.0998801	0.0846778	-0.0856723	-0.0938973	0.0389468	-0.181931	0.119378	-0.098521	0.0476026	0.004154	-0.0736732	0.139843	0.025994	-0.00436866	0.0713851	0.150036	0.105759	0.0258728	0.0453747	-0.116608	-0.0650273	0.185183	-0.160646	0.325453	0.0305392	0.0346843	0.0712507	0.0255748
ADPGK	-0.075755	-0.0119735	0.101003	-0.0657096	0.058378	-0.0912655	-0.0935958	-0.149607	-0.0743441	-0.282928	0.0843037	-0.0478678	0.0248077	-0.0687741	0.0685457	-0.042794	-0.00524143	-0.425859	0.00854124	-0.0897511	0.0251886	-0.0517076	-0.131377	-0.0772896	-0.0859007	-0.0422809	-0.263309	-0.109067	-0.0984469	-0.152932	-0.00611799	-0.00237357	-0.200558	-0.0722948	-0.0237358	0.0851021	-0.48793	0.093736	-0.151725	0.0326292	-0.0685798	-0.073816
ADPRH	-0.0797891	-0.0441872	-0.053892	-0.0166767	-0.104128	-0.0899797	0.0477602	0.0185769	0.0288225	-0.00744356	0.34914	0.0764865	0.026136	0.0594932	0.0871169	-0.0159751	0.0938397	-0.0866459	-0.138692	0.025097	-0.0598141	-0.170109	-0.236831	-0.127173	-0.0378508	-0.132869	-0.0228102	-0.0114434	-0.0580735	-0.188024	-0.0170456	-0.212745	0.00416881	0.0155483	0.0193286	0.0157794	0.598817	-0.0853245	0.011048	-0.0376161	-0.0300937	-0.00856807
ADPRHL1	-0.105319	-0.0505601	-0.00203759	-0.112328	-0.032588	0.0650715	-0.334485	-0.166724	-0.0842426	0.0419247	-0.0229466	-0.135251	0.00319999	0.00208521	-0.12332	-0.0374588	-0.0247198	-0.137229	0.0499023	-0.209389	0.0462256	0.0545244	0.0294768	-0.0299256	0.0376455	-0.0517613	0.000748609	0.0181363	0.00780558	0.161803	-0.0301702	-0.0916059	-0.0770349	-0.043573	-0.0244153	-0.108656	-0.234607	-0.245187	-0.100539	-0.206527	-0.0781289	-0.0507588
ADPRM	0.207188	0.115305	0.0168639	-0.0252971	-0.00917791	0.0215124	0.0348367	-0.0989062	-0.0871755	-0.113275	0.0309866	-0.0142314	-0.00831601	-0.141422	0.0135028	0.0106575	0.0749686	-0.0684205	0.0272439	-0.0292652	-0.051053	-0.0748325	0.0339074	-0.0395052	-0.00278639	-0.0869263	0.00538379	-0.120781	-0.0248909	0.0439037	0.0318606	0.0231475	-0.0426846	-0.175229	0.1257	-0.0581024	0.063802	0.202004	-0.0318748	-0.0703144	0.00618735	-0.0117856
ADPRS	-0.0551875	-0.0183382	-0.102715	-0.0495031	-0.203597	-0.0873655	-0.262045	-0.454358	-0.218237	-0.149678	-0.490151	-0.122274	-0.202066	-0.162988	-0.0813192	-0.109265	-0.15078	-0.339581	-0.35473	-0.165913	-0.100454	-0.15615	-0.314296	-0.204772	-0.130499	-0.481906	-0.278855	-0.211376	-0.018838	-0.088531	-0.0857638	-0.201127	-0.0919816	-0.191009	-0.127243	-0.178614	-0.195964	-0.111695	-0.164138	-0.104485	-0.160102	-0.187225
ADRA1A	0.265572	0.0972092	0.11457	0.145259	0.080237	-0.0282185	0.253866	0.209114	0.159618	0.10568	0.186083	0.0585119	0.126236	0.19057	0.0877163	0.123589	0.0956549	0.161573	0.153646	0.200455	0.0362166	0.0835977	0.177965	0.142922	0.142845	0.20186	0.208274	0.157918	0.132292	0.0669058	0.0906942	0.267871	0.0469874	0.135304	0.201267	0.215282	0.17603	-0.0293639	0.244173	0.168605	0.140291	0.141723
ADRA1B	0.0124434	0.103351	0.0467442	0.0360785	0.0600751	0.0465355	-0.0668242	-0.00755784	0.0368438	-0.0415305	0.0129173	0.0896817	0.0366022	-0.104061	0.0709166	0.00456568	0.0923769	-0.167378	0.0720604	0.061101	0.037077	0.0917305	-0.144793	0.0680528	0.0453449	0.0901797	-0.0998428	0.0506995	-0.0438422	-0.00689495	0.0170369	-0.110476	-0.00450624	0.0345316	0.0105845	0.000888882	-0.187694	0.0144488	0.077514	0.0983917	0.0226159	0.00690716
ADRA1D	0.103947	0.143189	0.15593	0.0348779	-0.0711306	0.113916	0.11644	0.248374	0.0693373	0.0406165	0.245823	0.0739421	0.0143202	0.050436	0.0352974	0.135069	0.0750465	-0.0118508	0.233622	0.0787426	0.0926071	0.0289395	0.069005	0.13516	0.0152244	0.00643791	0.00112551	0.0761092	0.0595796	0.0328332	0.0488678	0.127188	0.0631475	0.0368131	0.08585	-0.0275052	0.06563	-0.0489836	0.154002	0.0449194	0.0955495	0.0665799
ADRA2A	0.0178151	-0.0583676	0.00124395	-0.00404236	-0.0449238	-0.0635377	-0.00862532	0.0428196	-0.182714	0.0110199	-0.118064	-0.0181356	-0.141165	-0.0720228	-0.125501	-0.0365666	0.0167871	-0.0483318	-0.0101866	-0.0794975	-0.0649214	-0.121982	-0.105667	0.0233514	0.0237711	-0.0196682	-0.115296	-0.0279021	0.0163246	0.0634335	0.102716	-0.0371621	0.0428496	-0.116422	-0.109027	0.0104104	-0.130839	-0.0595838	-0.0309435	0.0321645	-0.0289312	-0.0419025
ADRA2B	-0.130286	-0.07504	-0.0879495	-0.135205	0.0566745	0.00505332	-0.0214959	0.101217	-0.168019	-0.108769	-0.540397	0.12106	-0.321556	-0.0685894	0.0998067	-0.231915	-0.219343	0.0150586	-0.242851	-0.192695	-0.215534	-0.0749522	-0.0944319	-0.11745	-0.0698726	-0.061199	-0.0452209	-0.0673075	-0.140242	-0.0471914	-0.120498	-0.187979	-0.00956549	-0.348701	-0.160272	-0.0752109	-0.0678699	-0.0452314	0.0202003	-0.0390374	-0.056382	-0.1183
ADRA2C	0.038667	0.145716	0.0524255	0.0694862	-0.0178398	-0.082605	-0.0214231	0.0592183	0.0700566	0.010699	-0.0139043	-0.00392486	0.112552	0.0136251	0.290132	0.0141932	0.0250224	-0.172158	0.0676451	0.0326318	0.000706378	-0.0343262	-0.104481	0.100937	0.0383259	-0.148449	-0.0422181	0.0251745	0.00853336	-0.00965079	-0.0413519	0.0670124	-0.0299404	0.0660575	-0.101944	0.0200843	0.128917	0.0584093	0.0123354	-0.10174	0.0324401	0.00927348
ADRB1	0.0566348	0.12025	0.0242541	0.104771	0.0934897	0.0795833	-0.00627304	-0.0148192	0.0143562	0.144777	0.152215	0.135314	-0.00567928	0.062987	0.0611328	0.0494561	0.0382277	0.129336	0.0718169	-0.0823318	0.0686163	0.151306	-0.0156575	-0.0415646	0.102236	0.120512	0.0294665	0.010832	0.128047	0.0926529	0.141617	0.0455224	0.0787688	0.0257067	0.0275818	0.0621099	-0.0162375	0.0693664	0.0775307	0.120273	0.0617024	0.0630387
ADRB2	0.000613774	0.0792464	-0.0873137	0.0553466	-0.111028	-0.0073942	-0.0264309	-0.0371495	-0.0137501	-0.00722492	0.0558576	-0.00193119	0.0457956	-0.114413	0.0353181	0.0213786	0.0742423	0.0931748	0.19835	0.0456027	0.0169718	0.077873	-0.165882	0.130148	-0.0546491	-0.0959549	-0.143028	0.0312821	0.0898949	0.0147577	0.0268892	0.0256505	0.0467112	0.00957979	0.0113024	0.015091	0.0150204	0.0202755	-0.219457	-0.093867	-0.0155085	0.00706614
ADRB3	0.102325	-0.0513606	-0.249188	-0.0166877	-0.0710836	-0.240273	-0.191819	-0.0440856	-0.000995648	-0.12918	-0.0772913	0.0757198	0.148135	0.0533674	0.0344004	0.0729621	-0.0381606	0.205073	-0.141079	0.160774	-0.0583343	0.090553	-0.0586307	-0.0674812	0.00556738	0.141467	0.049301	-0.0195481	0.0292341	-0.00827492	-0.0255126	0.0276185	0.0685939	-0.0260155	-0.0825105	0.136895	0.222565	0.043403	0.192566	-0.143346	-0.0892348	0.0337337
ADRM1	-0.157839	-0.848745	-0.364347	-0.24688	-0.379966	-0.380571	-0.331734	-0.274471	-0.46005	-0.187315	-0.399619	-0.448736	0.0394555	-0.168444	-0.705162	-0.225947	-0.402234	-0.116557	-0.540435	-0.0745228	-0.535194	-0.204079	-0.216986	-0.0329828	-0.300814	-0.431057	-0.123573	-0.190923	-0.366024	-0.453777	-0.240272	-0.317101	-0.309427	-0.304697	-0.465318	-0.320023	0.00764027	-0.150036	-0.466089	-0.248599	-0.363192	-0.290384
ADSL	-1.20598	-0.926976	-1.2356	-0.955508	-1.21997	-1.05371	-0.618575	-1.26711	-0.467372	-0.681505	-0.46872	-1.18959	-0.750294	-0.379062	-1.34689	-0.649313	-1.12607	-1.47118	-0.82834	-0.261304	-0.57673	-0.424535	-0.936762	-0.755149	-1.18264	-1.37455	-0.585944	-0.927487	-1.29498	-0.859807	-1.07177	-1.19287	-1.1343	-1.18738	-1.18602	0.0612786	-1.25051	-0.637046	-1.24677	-0.94863	-0.963231	-0.906112
ADSS1	-0.220753	0.0609395	0.0143594	-0.07284	-0.0283363	-0.0791647	-0.123376	-0.139603	0.0627781	-0.107084	-0.143518	0.00829542	-0.316038	-0.0296081	-0.141347	-0.0258791	0.0370902	-0.265803	0.0720227	0.0120902	-0.0355878	-0.0732087	-0.0980271	0.0150782	0.0137066	-0.12907	-0.017405	-0.0954167	0.000596879	-0.049554	-0.0923158	-0.0384104	-0.125885	0.0539013	-0.149194	-0.204052	-0.274002	-0.0906908	-0.268216	0.00536487	-0.063308	-0.0815028
ADSS2	-0.510624	-0.529401	-0.510161	-0.346693	-0.763544	-1.03488	-0.773532	-0.616478	-0.828317	-0.764362	-0.480393	-0.951921	-0.19493	-0.26557	-1.06117	-0.598336	-0.938045	-0.513206	-0.062258	-0.40163	-0.315511	-0.46965	-0.239475	-0.457383	-0.874237	-1.03512	-0.39658	-0.762723	-0.558183	-0.396895	-1.09317	-1.04551	-0.421383	-0.838221	-0.521846	-0.196833	-0.801643	-0.705229	-0.476584	-0.862639	-0.667799	-0.597876
ADTRP	0.111605	-0.083691	-0.0479942	0.0418625	0.0116778	-0.0424871	-0.144159	0.0200975	0.0168745	-0.0709461	-0.111684	-0.00465974	0.0638731	-0.012905	0.149103	-0.00250477	-0.128651	0.240028	0.0819178	0.0739249	-0.136625	0.0321897	0.0641168	0.0860157	0.104241	-0.0948476	0.0295253	0.0351896	0.0577677	0.0304608	0.0140522	0.0950007	0.0467906	0.00479459	-0.00835102	0.0350234	0.0806752	0.00586006	-0.0745715	0.0784025	-0.018716	0.0278051
AEBP1	-0.185035	-0.0444514	-0.122409	-0.208822	-0.101787	-0.0645035	-0.219199	-0.219138	-0.241767	-0.183572	-0.138307	-0.0131129	-0.0079624	-0.094012	0.0305527	-0.0838678	-0.0655109	-0.194019	-0.173435	-0.0888787	-0.0547977	-0.0787956	-0.129309	-0.0864889	-0.073183	-0.275284	-0.0751787	-0.0600429	-0.0515195	-0.253985	-0.127583	-0.0777693	-0.121914	-0.125164	-0.151054	-0.051701	-0.159305	-0.0598549	-0.113905	-0.130075	-0.159068	-0.102849
AEBP2	-0.149974	0.0927659	-0.122798	-0.0191137	-0.0883414	-0.0812794	-0.0159777	-0.0471742	-0.0415491	-0.0610159	-0.0548551	-0.0169734	-0.0543161	0.0320876	-0.202735	-0.0849425	-0.191731	-0.0622906	0.0869737	-0.0605402	-0.0554324	0.079133	0.00492333	-0.0722553	0.0330519	-0.0887409	-0.0215231	0.0199647	0.0726231	0.0579337	-0.00812641	0.0437076	-0.0482843	-0.125858	-0.0869335	0.0407939	0.183163	0.15431	-0.0398599	0.0438393	-0.0534458	-0.0140964
AEN	0.12335	0.134605	-0.177012	0.0492628	-0.0605286	0.0490933	-0.0185578	0.0137221	0.0163837	-0.0509194	0.0674947	-0.0336417	-0.0338271	0.0401542	-0.111725	0.0423801	0.0395735	0.0237958	-0.04532	-0.040402	0.161743	0.0465281	-0.0159732	-0.128426	0.05156	0.0434736	-0.0817901	-0.00656916	0.0826737	0.0690717	0.0423751	-0.0392234	-0.0834768	0.0109156	0.0384372	0.107152	0.0527083	0.285612	-0.0192728	0.0671635	0.00793985	0.0211055
AFAP1	0.0785535	0.0846794	0.0302244	-0.0140638	-0.00440707	-0.00571014	0.0604714	-0.0813561	0.0964784	0.209832	0.0216648	0.11466	-0.0282663	0.0501585	0.296785	0.0114519	0.118528	-0.0137663	-0.0569801	0.245834	0.0533051	0.0671511	0.136973	0.171781	0.0340193	0.0931901	-0.00845266	0.122609	0.0674008	-0.0338089	0.13125	0.0605322	0.126743	0.0822646	0.0663711	-0.0036201	0.0430607	0.101808	0.0340064	0.0152945	0.0454702	0.0707316
AFAP1L1	0.0609987	0.113256	-0.0937715	0.0498604	-0.0111375	-0.041175	-0.126748	-0.129044	-0.164997	-0.0451454	-0.020929	-0.109032	-0.0944347	-0.146954	0.191102	-0.127923	-0.247855	-0.0375305	-0.0982651	0.0110854	0.0577237	-0.0965406	-0.129654	-0.02741	-0.0883516	-0.086968	-0.15338	0.030902	0.0139705	-0.108355	-0.0624641	-0.144216	0.005615	-0.0824225	-0.192808	0.0577434	0.354045	0.141049	-0.0184525	0.0214528	-0.0387902	-0.0396419
AFAP1L2	0.0663377	0.0783627	0.0216937	-0.0523806	-0.00836778	-0.0290909	0.00947324	-0.10781	-0.0493665	0.107136	0.170401	0.0674591	-0.0045551	-0.112632	-0.114587	-0.0207526	-0.0330312	-0.0317832	0.00155828	-0.0238501	-0.00808538	0.0188152	-0.157763	-0.0134624	0.085386	0.0775812	0.0310774	0.0206878	0.0285156	0.00441273	0.107276	-0.164325	0.0987926	-0.000948674	-0.0185208	0.0717906	0.202073	-0.112204	0.0547809	0.0376812	0.00359867	0.00872623
AFDN	0.0601217	0.0928581	-0.0190941	-0.0548355	-0.0801289	0.0620524	0.0462317	-0.0130089	0.0384996	0.0396094	0.0214127	-0.000275045	0.13206	-0.0250333	-0.127578	-0.00893776	0.0371121	-0.18269	-0.0612248	-0.0936629	0.0260712	0.125897	-0.137148	-0.0313856	-0.0032688	-0.145886	-0.160647	0.0737118	-0.109998	0.0267805	-0.0916323	-0.167803	-0.303168	0.175864	0.0546149	0.0496345	0.168497	-0.113412	0.141218	-0.0695001	0.0172305	-0.0266792
AFF1	0.0667773	-0.00137314	-0.0433605	0.123208	0.0675544	0.105471	-0.0124683	0.0572712	0.0646535	0.103543	0.0925658	0.0645734	0.133964	0.0486431	0.157003	0.0944832	0.0649266	0.0808524	0.0605033	0.013832	0.0436023	0.0661395	0.0610851	0.0461149	0.043889	0.076566	0.00994712	-0.071863	0.0255665	0.00868235	0.00346915	0.0189982	0.0313266	-0.0919602	-0.026409	-0.0139778	0.139051	0.0600993	0.0109981	0.0161315	0.0531277	0.0422934
AFF2	0.0833349	0.167927	0.168601	0.0724264	0.0649038	0.130664	0.118357	0.207509	0.027231	0.0303804	0.286967	0.104177	0.00928153	0.15068	-0.0134866	0.0394446	-0.00556748	0.187449	0.132501	0.0139258	0.0860711	-0.136921	0.110811	0.168727	0.0631758	0.0794486	0.196591	0.0538058	0.0671068	0.155191	0.0788118	-0.0120433	0.00961409	0.0185066	0.0547154	0.133038	0.370206	0.0374028	0.0147241	0.052312	0.107133	0.0835555
AFF3	-0.355332	0.0535149	-0.044617	-0.168691	0.00950939	-0.129506	0.0828779	-0.0501803	-0.142209	-0.0874011	-0.117278	-0.138042	-0.0913132	0.00961711	-0.111635	-0.261748	-0.0881557	-0.142066	-0.299173	0.0261802	-0.304001	-0.00443769	-0.169455	0.0392783	-0.0330925	-0.1672	-0.133661	-0.179671	-0.237806	-0.396853	-0.116079	-0.131193	-0.13026	-0.197462	0.0418157	-0.151288	0.208741	0.012385	-0.232708	-0.158154	-0.0832034	-0.121824
AFF4	-0.0796	-0.0233	-0.101	-0.0754	-0.065	-0.017	-0.0655	-0.172	0.0516	-0.121	0.0857	0.0571	-0.247	-0.0582	0.0478	-0.018	0.173	-0.21	-0.0157	0.155	-0.0342	-0.03	-0.0477	0.0307	-2.42e-05	-0.173	-0.0779	-0.0343	-0.0637	-0.0223	0.00646	0.0493	-0.017	0.047	-0.133	0.0604	0.173	-0.274	-0.293	-0.081	-0.06682	-0.0314855
AFG1L	0.0663	0.143	0.0637	0.0431	0.197	0.0381	0.324	-0.0559	0.0186	0.0304	0.147	0.12	0.0713	0.0392	-0.0161	0.0431	0.127	0.057	0.0236	0.139	0.00475	0.0324	0.0374	0.0815	-0.0613	0.12	0.184	0.0626	-0.0384	0.175	0.0707	-0.0611	-0.0207	0.0384	0.174	0.0301	0.127	0.024	-6.35e-05	0.0482	0.08683	0.0593196
AFG3L2	-1.17855	-1.24964	-1.41211	-1.16376	-1.01239	-0.959886	-1.04762	-0.831511	-1.43538	-1.27083	-0.987928	-1.14687	-0.680666	-0.888148	-1.18417	-1.19145	-1.03477	-0.357063	-1.21085	-1.48074	-1.18232	-1.28714	-1.33331	-0.867836	-1.51352	-1.33863	-1.24778	-1.35684	-1.21434	-0.994154	-0.859716	-0.523879	-0.967679	-1.22115	-0.865651	-1.47317	-0.533956	-1.11726	-1.20102	-1.52695	-1.15617	-1.09296
AFM	0.0778163	0.177642	0.126365	0.162142	0.164062	0.0979674	0.194329	0.160598	0.145439	0.052489	0.417398	0.0118376	0.0624677	0.124495	0.275259	0.0853429	0.0200555	0.148482	0.329816	0.136369	0.0822039	0.10875	0.0704802	0.122141	0.135484	-0.0115854	0.0530242	0.0972713	0.123279	-0.0774653	0.0645409	0.147771	0.145113	0.121239	0.101418	0.0565516	0.00256007	-0.0505477	-0.0460418	0.0713432	0.135885	0.0976351
AFMID	-0.0467326	-0.00756376	-0.134916	-0.073554	-0.171159	-0.0618018	0.0253178	-0.260224	0.0404546	-0.10821	0.0938327	-0.0290456	-0.0951165	-0.0856464	-0.100431	-0.084293	-0.0736253	-0.123883	0.00248267	-0.113053	-0.0458443	0.135775	-0.0613502	-0.153389	-0.0421803	-0.00894192	-0.0708152	-0.139185	0.0276702	-0.193505	0.020046	-0.105976	-0.00826972	0.0459268	-0.00521497	-0.0582123	-0.260487	0.0445076	0.0132749	-0.125442	-0.0798389	-0.0533464
AFP	0.0608369	-0.102496	-0.165047	-0.0118718	0.0878983	-0.0641798	-0.00507693	-0.0693857	-0.0891101	-0.046354	0.0856536	-0.0056536	-0.160887	-0.117242	-0.0661038	0.0217545	-0.0380861	-0.192316	-0.00391759	0.022514	-0.0347958	0.0066225	0.102592	-0.0689227	-0.0228246	0.0291997	-0.0640743	0.0334237	0.0292473	-0.298974	-0.080912	0.00158189	0.0649856	-0.0132963	-0.002755	-0.182922	-0.151334	-0.0516515	0.15397	0.0205859	-0.0404785	-0.0328179
AFTPH	0.0230223	0.0161605	-0.0120153	-0.0643181	-0.0651368	0.037323	0.235191	0.0736272	0.00617342	0.0404175	-0.0187231	-0.0201955	0.0527804	-0.00216453	-0.31544	-0.0935383	0.0361742	0.103409	0.0789569	0.0128212	0.0800119	-0.115165	0.164793	-0.116487	-0.0589898	-0.0151664	0.0331178	-0.0470372	-0.00191491	-0.0704536	-0.00289261	0.00524188	0.0172568	0.00191361	0.0189056	-0.0911581	-0.0376355	-0.19228	-0.413308	0.0467774	0.0290445	-0.032013
AGA	0.12915	0.0275569	0.0130884	0.0684912	-0.0624217	0.0256931	-0.0164036	0.127649	-0.0233031	-0.0612222	0.0557102	0.116173	-0.0792059	0.0320965	0.000581868	-0.0518739	0.0883092	0.10514	0.136084	0.0226956	0.0797678	-0.0242127	0.0643238	0.0423121	0.0731932	0.14589	0.0322355	0.0130393	0.0305997	0.0322203	0.00236999	0.0711914	0.0751915	-0.0396552	-0.140307	0.0838517	-0.150483	0.138221	-0.14137	0.135053	0.0228278	0.0316381
AGAP1	-0.0165603	0.101999	0.0825411	0.0271884	0.0169384	-0.0158887	-0.128746	0.0280148	0.0358343	0.0124125	-0.0607703	-0.0897607	-0.0368439	0.163874	0.0806685	0.00647575	0.0809782	-0.113943	-0.00359147	-0.032565	0.0225881	0.0510339	-0.0491293	-0.0474733	-0.104285	-0.104269	0.0538149	0.104484	0.125865	-0.0762931	0.137483	-0.102925	-0.0164761	-0.136078	0.0369089	-0.0130549	-0.214749	-0.0718417	-0.271816	0.0383196	0.0143733	-0.0214457
AGAP2	-0.188329	-0.354959	-0.302597	-0.300993	-0.238038	-0.389663	-0.48382	-0.378625	-0.234091	-0.207668	-0.308444	-0.259654	-0.219267	-0.367782	-0.82654	-0.178419	-0.193738	-0.2662	-0.331634	-0.326995	-0.296324	-0.27456	-0.0804175	-0.341221	-0.234916	-0.213993	-0.11089	-0.21873	-0.170299	-0.439729	-0.306144	-0.16393	-0.164643	-0.31188	-0.182663	-0.150979	-0.161376	-0.180011	-0.283603	-0.208044	-0.307878	-0.259101
AGAP3	-0.0585	0.0922	0.0306	0.0214	-0.0402	0.0202	-0.00952	-0.132	-0.000737	0.00767	5.59e-05	-0.0632	0.168	-0.0272	0.139	0.00504	0.0248	-0.078	0.142	0.0882	0.116	0.103	-0.0395	0.0304	0.0132	-0.0562	0.117	0.109	0.0252	-0.0517	0.17	0.0136	-0.0559	0.0419	-0.227	-0.000761	-0.102	-0.287	-0.167	0.00465	-0.0068887	0.00518616
AGAP6	-0.587331	-0.841197	-0.727904	-0.666462	-0.550887	-0.683458	-0.784255	-0.752554	-0.946045	-0.579789	-0.959555	-0.696185	-1.19618	-0.758259	-1.14139	-0.943482	-0.802199	-0.905696	-1.10399	-1.0424	-1.12934	-1.3012	-0.630156	-1.30938	-0.840402	-0.771073	-0.659699	-0.973262	-1.02975	-1.03256	-0.884294	-0.937783	-0.343694	-0.68455	-0.510308	-0.77041	-0.658979	-1.17824	-0.919601	-0.630263	-0.711988	-0.891476
AGBL1	0.140037	0.111511	0.131984	0.0594619	0.0122046	0.00735375	0.109272	0.127754	0.075615	-0.0207425	0.249567	-0.0984615	0.118334	-0.0258233	-0.0229618	0.0112254	0.0213161	0.103459	0.0547001	0.0351523	0.140821	-0.0306845	0.127845	0.133836	0.0410948	0.0828494	0.0913592	0.00666923	-0.00453459	-0.00847536	0.00444778	-0.0218434	0.0389135	0.0539774	0.114193	0.161398	0.0182295	0.0930282	0.040351	0.123875	0.0754451	0.0551285
AGBL2	-0.106032	-0.0368495	0.0315416	-0.0105366	-0.143527	-0.196248	-0.104619	-0.205686	-0.0138835	-0.14813	-0.134945	-0.0138703	-0.0980285	-0.051398	-0.132094	0.0311534	-0.00443121	-0.0642535	-0.574191	-0.0393062	-0.149341	-0.208081	-0.0282914	-0.00138718	-0.055636	0.0443075	0.018701	-0.170837	-0.00232734	-0.0634154	-0.0812333	-0.00471931	-0.0696026	-0.211703	-0.161037	-0.00313961	0.150363	-0.0678563	-0.228376	-0.0737858	-0.0933969	-0.0816254
AGBL3	-0.123726	-0.134102	-0.0789121	-0.130038	0.0497315	-0.0489251	-0.241483	-0.311335	-0.118896	-0.137248	-0.0859825	-0.0320522	-0.129629	-0.144614	-0.000651052	-0.0620181	-0.0324675	-0.693265	-0.17497	-0.182744	-0.138035	-0.187112	-0.276117	-0.210171	-0.154485	-0.239621	-0.0961479	-0.0792256	-0.0428623	-0.0725404	-0.0319292	-0.177049	-0.201412	-0.0126846	-0.170553	0.00132491	-0.0908122	-0.0999744	-0.0481956	-0.103501	-0.127493	-0.132317
AGBL4	-0.281902	0.0294687	0.0184177	-0.0487161	-0.0847354	-0.164614	-0.0925069	-0.0211047	-0.0209243	-0.201573	0.0517661	-0.00947435	-0.0531712	-0.0669805	0.0349851	-0.0202406	0.0534683	0.0498011	-0.150476	-0.109285	-0.0142675	-0.307039	-0.215364	-0.0148906	-0.0408615	-0.227198	-0.0125761	-0.0340389	-0.0818997	-0.117866	-0.0448708	-0.10743	-0.032235	-0.0405713	-0.0978248	-0.103971	0.0196775	-0.0427129	0.0549389	-0.104681	-0.086819	-0.0595096
AGBL5	0.0841538	0.0363114	0.0061721	-0.105974	-0.17885	-0.143939	0.00717717	-0.058438	-0.165262	-0.0638507	-0.176571	-0.0536674	0.174519	-0.205946	-0.00444799	-0.0833992	-0.0115887	-0.069774	-0.0110169	-0.0555974	0.00269727	-0.0264176	-0.0280905	0.0207191	-0.182381	-0.0944206	-0.0184414	0.0260431	-0.0539643	-0.131215	-0.0333731	0.0305685	-0.174101	-0.0413701	-0.0331158	-0.0602658	-0.131413	-0.107592	-0.0574143	-0.107457	-0.0582499	-0.0566165
AGER	0.0911288	-0.0191844	0.0345936	0.0358496	0.237186	0.0597751	-0.150253	-0.107665	0.148199	0.293582	0.334977	0.207156	0.0243133	0.169244	0.206592	0.0504754	0.188774	0.0871916	-0.0318622	0.132964	-0.0188282	0.286388	0.124058	-0.0133532	0.101878	0.210962	0.0891268	0.125027	0.119147	0.0986631	0.0677088	0.218887	0.195306	0.169625	0.236603	-0.0482939	0.338688	0.203836	0.0788189	0.0517584	0.0623213	0.133528
AGFG1	0.0752375	0.0552477	0.00288792	0.0216752	-0.114934	0.0275749	0.0921291	0.0710953	0.0264925	-0.0678852	-0.0151936	-0.201638	0.00689942	-0.0177521	0.120841	0.0658891	0.063376	0.0989484	-0.000263987	-0.613348	-0.0700316	0.0811126	0.14245	-0.0441298	-0.000285737	0.228382	0.0981138	0.0107592	-0.112968	0.074568	0.0816929	-0.141059	-0.143993	-0.0170207	0.0555756	-0.00825755	-0.353584	0.0512257	0.0124686	-0.0271691	0.018952	-0.0191464
AGFG2	-0.0320884	-0.219492	0.0197609	-0.103833	-0.2258	-0.0644141	-0.0425994	0.0297087	-0.0510932	0.0569345	0.197421	-0.106557	0.0324884	-0.105154	0.0882554	-0.0217412	-0.0135359	-0.174847	-0.014745	-0.0208766	-0.0241206	-0.2895	-0.0751916	-0.0918299	-0.135601	-0.103202	-0.0668371	0.0388079	0.00146474	-0.139442	0.0866469	-0.109242	-0.099493	0.110411	0.0742241	-0.0784087	0.0245082	-0.166807	-0.0926988	0.0100019	-0.0632916	-0.0421867
AGGF1	0.0107028	-0.0423547	0.141289	0.0920481	0.0430378	0.0479691	0.0270889	-0.0467085	0.101576	0.0820279	0.063177	0.104361	0.0823611	0.201382	0.142699	0.172353	0.158199	0.129742	0.115712	0.0340986	0.019731	-0.0748459	-0.0259186	0.127101	0.110922	0.280303	0.0222593	0.165854	0.0948955	0.128966	-0.0196944	0.0935399	0.217906	-0.067797	0.0627851	0.222506	0.265911	0.0433172	-0.0324706	0.120937	0.0456676	0.0986764
AGK	0.0973629	0.125916	-0.0137018	0.0520381	-0.0477284	0.00290088	0.049295	0.0957917	0.111394	0.0944359	0.0734862	0.0372036	0.189259	-0.0842318	0.0227304	0.17515	0.0221079	0.0357278	0.0306958	-0.0720113	-0.084976	0.13939	0.0360042	0.0708779	0.0157399	0.0621349	0.136601	0.144524	0.0148218	0.135526	0.0182993	-0.00907663	-0.171927	0.156891	-0.0441363	-0.0756002	-0.113595	-0.0591633	-0.0956055	0.0142713	0.0567704	0.0240373
AGL	-0.0488088	-0.058448	0.0791151	-0.215755	-0.128279	-0.0940614	-0.169094	-0.0751801	-0.171188	0.0954386	-0.26993	-0.0520936	-0.175135	-0.0978762	-0.00863171	-0.200629	-0.00208659	-0.308498	-0.152135	-0.116651	-0.205463	-0.0635563	-0.142233	-0.190485	-0.0372578	0.0886906	-0.085464	-0.190087	-0.168652	-0.160662	-0.203851	-0.0412493	-0.0836524	-0.168593	-0.139453	-0.0673259	-0.746661	-0.0119485	0.201133	0.13099	-0.078626	-0.122315
AGMAT	0.126623	0.0315869	0.0334215	-0.0113392	0.0807922	-0.0324594	0.115397	0.164766	0.0879525	0.168851	0.161933	-0.000778825	0.18617	-0.0731889	-0.000499867	-0.076365	0.115587	0.130237	0.0454879	-0.0307032	-0.0216988	0.178898	0.0850456	-0.0671263	0.0571805	-0.0277091	-0.156636	-0.0360923	-0.0386941	0.243931	0.092555	-0.0151198	0.0163785	0.126609	0.191363	-0.0903463	0.0289272	-0.0121917	0.139181	0.103298	0.0765593	0.0418544
AGMO	0.0402195	0.0639729	0.0499803	0.0285051	-0.0467916	-0.0257759	0.0492471	0.0851419	0.00657645	-0.226015	-0.327278	-0.0251159	0.106755	-0.0713503	0.00490668	-0.00307699	0.023349	-0.108169	-0.01338	0.0684293	0.0534566	-0.0220503	0.108432	0.00395495	0.0900203	-0.00587995	0.0511081	0.0182347	0.0159443	0.0584119	-0.0607263	-0.0313243	0.0265587	0.0153734	0.070317	0.0464172	0.108637	0.0833849	0.0174259	-0.0707536	0.00250606	0.0077338
AGO1	-0.132408	0.11163	0.0349803	-0.162416	-0.266073	-0.150032	-0.123419	-0.330937	-0.124827	-0.192277	-0.349715	-0.0716501	-0.288174	-0.119013	-0.260517	-0.190205	-0.0064569	-0.367048	-0.222583	-0.0660828	-0.0750335	-0.0904872	-0.269762	-0.238146	-0.0608508	-0.257866	-0.173021	-0.115343	-0.107719	-0.203206	0.0770493	-0.0762682	-0.0964894	-0.0262938	-0.0224786	-0.0604441	-0.143243	-0.267767	-0.113209	-0.207221	-0.133578	-0.148975
AGO2	0.0225344	-0.0377563	0.0737184	0.11863	0.030654	-0.112871	0.0345841	0.0869032	0.0677304	-0.0173892	0.148856	0.042051	0.0385561	-0.0588239	0.0172336	0.0504119	-0.144585	0.0827744	-0.0684022	-0.00699793	-0.195101	-0.0807312	0.0484905	-0.0526202	0.112898	-0.0460691	-0.0629034	0.0637488	-0.0673525	0.15805	-0.0487827	-0.0916368	-0.220264	-0.0525435	-0.0639357	-0.012875	0.035717	-0.0611458	0.231226	-0.152666	0.0266737	-0.0152474
AGO3	-0.029433	0.0585223	0.0697145	-0.0136897	-0.00560127	-0.0558275	-0.0364484	-0.102934	-0.120127	-0.0592338	-0.329175	-0.150536	-0.0367543	-0.0672278	-0.0654149	-0.143436	0.0619659	0.154347	-0.185221	-0.159747	-0.128467	-0.106789	-0.138459	-0.184014	-0.0800909	-0.219611	-0.0968889	-0.11403	-0.0852607	-0.0670074	0.118985	-0.138464	-0.0175209	0.106099	0.107613	-0.237223	-0.00489567	-0.206131	-0.0668418	-0.248076	-0.0295058	-0.0909424
AGO4	-0.0516679	-0.00880147	0.0402494	-0.0950286	0.00756015	-0.108477	-0.117092	-0.0726956	0.062335	-0.086194	-0.355909	-0.0230487	-0.0438073	-0.0146237	0.00909276	-0.0189686	0.0515839	0.0511293	-0.1315	-0.124	-0.0554264	0.055965	-0.0655635	-0.133573	-0.0293375	-0.118466	-0.041573	-0.106832	-0.0107629	-0.0152819	0.00486251	-0.17019	-0.0214095	0.0339919	-0.0837729	-0.148265	-0.031792	0.0617305	-0.045939	-0.05033	-0.0429813	-0.0524005
AGPAT1	-0.0578309	-0.0270248	-0.0230018	-0.204233	0.0755071	-0.0119975	-0.205836	-0.154664	-0.0593019	0.0281169	-0.110155	0.0341024	-0.0176376	0.00573625	-0.147198	-0.0432636	-0.0458069	-0.134359	-0.207807	0.112923	-0.511754	-0.0291013	-0.032539	-0.0548732	-0.015083	0.00140689	-0.0999279	-0.0953409	-0.102654	0.0116717	-0.0655362	0.0702698	0.046164	-0.0135741	0.0192121	-0.118755	-0.0978178	0.0202706	-0.184964	-0.096819	-0.0640266	-0.0634403
AGPAT2	-0.215425	0.0129042	-0.0769345	-0.0778629	-0.122524	-0.143651	-0.17843	-0.10354	-0.00364507	-0.115853	-0.184521	-0.0195901	-0.141537	-0.171988	-0.0545953	0.0327241	-0.0564132	-0.00895007	-0.22156	0.0517017	-0.0265562	-0.0720104	-0.102922	-0.0157928	-0.0907068	-0.145473	-0.240491	0.0369171	-0.265115	0.0833446	-0.0938724	-0.132639	-0.234126	-0.0115258	-0.404348	-0.0919923	-0.0829139	-0.110861	-0.0866295	-0.0564569	-0.102496	-0.0972966
AGPAT3	-0.0560852	0.0360719	-0.0138894	-0.0375274	-0.0190897	-0.114217	-0.0563232	0.0687483	0.0110074	0.0141398	-0.213268	0.0351348	0.128995	-0.0247431	0.0600729	0.0808696	-0.0752816	0.0295017	0.167528	-0.056432	0.0488318	0.0283834	-0.0423533	0.103576	-0.0166618	-0.0463005	0.0225445	0.028845	0.0426958	-0.00323512	0.0344777	-0.0743673	-0.0292203	0.0554554	0.098478	0.00921085	-0.205304	0.0417945	-0.0790826	0.00783679	-0.0167164	0.00526607
AGPAT4	0.0376047	0.102916	-0.0114372	-0.0131807	-0.0439184	-0.0387823	0.0680527	-0.00204785	-0.031514	-0.117096	0.0437059	-0.00781582	-0.0602035	0.12895	-0.0140018	0.0330967	-0.00764753	-0.0333744	-0.0407966	-0.0215078	0.0762082	0.00778604	-0.0625224	-0.0116778	0.0224662	0.160391	-0.0845076	-0.0172054	0.0790859	-0.0134419	0.0204767	0.0146917	-0.0346616	0.130359	-0.089717	0.196528	0.0275642	0.105773	0.00586237	-0.0435833	-0.00494036	0.0170093
AGPAT5	0.0826937	0.0938313	0.144107	-0.00458545	0.0113292	0.00382268	0.10312	0.144914	0.0294929	-0.184499	0.247095	-0.000601199	-0.0776258	-0.00262225	0.0246936	-0.0165731	-0.000357587	0.0136446	-0.0421251	0.176318	0.130754	0.0260222	-0.107067	0.0722059	0.0329406	0.0396406	0.0196669	-0.219854	0.122746	0.0109746	0.113011	0.055642	-0.293277	0.0901972	0.122792	-0.0364196	-0.0443848	0.206304	0.168839	0.0182966	0.0424227	0.0283625
AGPS	-0.0335005	-0.131772	-0.0488647	0.0497257	-0.102401	-0.152889	-0.0201439	-0.0800786	-0.0600152	-0.0135722	0.146822	-0.0787398	0.016326	-0.160161	0.00209889	-0.0725353	-0.127165	0.194573	0.140059	-0.11756	-0.0502289	-0.0140155	-0.0298727	-0.0117991	0.0731704	-0.0835989	-0.0128398	-0.104429	-0.0464667	0.0486339	-0.0233125	-0.0543811	-0.0105054	-0.0962281	-0.246801	-0.0581783	0.202122	-0.0611595	0.10533	-0.00681223	-0.0593512	-0.0179218
AGR2	0.129442	-0.016389	-0.224016	-0.0325725	-0.0774689	0.0873996	-0.12656	-0.0953823	-0.160632	-0.0209829	0.216206	-0.0218219	-0.159107	-0.036978	-0.039701	-0.0120964	0.0772803	-0.172136	-0.0314454	-0.0469965	0.00281044	0.0593568	0.0068738	-0.0332719	0.01141	-0.0576158	-0.237395	-0.132081	0.00284249	0.0424004	-0.0325455	-0.073174	0.0225227	-0.0315112	-0.140417	0.0180807	-0.118964	-0.0835591	0.099275	-0.139483	-0.0537162	-0.034708
AGR3	0.00242431	-0.0591791	-0.0667791	-0.209129	-0.073418	0.0368893	-0.140454	-0.114605	-0.0876379	-0.131047	0.299154	0.169505	-0.0668066	0.0165195	-0.0539839	-0.052001	-0.231425	0.0712523	-0.0761532	-0.163742	-0.0618619	0.0292127	0.091239	-0.26603	-0.00319432	-0.150496	-0.0669536	-0.0521759	-0.0105571	-0.0886496	-0.15535	-0.111369	-0.0313292	-0.0894632	-0.228035	-0.0245158	-0.188224	-0.110551	-0.0558777	-0.0953119	-0.0842935	-0.0585725
AGRN	-0.0250232	-0.0546953	-0.0160455	-0.134646	-0.296947	-0.129734	-0.137603	0.0468114	-0.155246	-0.0782737	-0.0811253	-0.210886	-0.0392354	-0.200627	0.0398718	-0.0642473	-0.0916986	-0.32027	-0.00158645	-0.22016	0.00495577	0.0849939	-0.117286	-0.183612	-0.113548	-0.264909	-0.0933605	-0.0737964	-0.0667732	-0.0252166	0.0819717	-0.128159	-0.110242	-0.0364667	-0.151219	-0.0662184	0.0426766	-0.241448	0.00570829	-0.111718	-0.0981403	-0.0917876
AGRP	-0.122208	-0.121441	-0.112287	-0.0922254	0.0393609	-0.0540273	-0.12612	-0.166453	-0.0490598	0.0634736	-0.0677968	0.0236517	-0.162577	-0.139595	-0.151367	0.0724276	-0.102403	-0.00320059	-0.048712	-0.277442	-0.0738914	-0.0235291	-0.0800718	-0.315049	-0.0487392	0.00740035	-0.165826	-0.0719751	-0.0710897	-0.0377756	-0.118967	-0.10647	0.099575	0.0356309	-0.144691	-0.104791	-0.131745	-0.0390465	0.0923255	-0.0648798	-0.0740988	-0.0740206
AGT	-0.0169156	0.0430082	-0.0184609	0.0189357	-0.0142451	-0.0878698	-0.0337692	-0.0402066	0.0146961	0.00172671	-0.00437828	-0.1378	-0.352018	-0.0866911	-0.152845	-0.072176	0.0810949	-0.379903	0.119668	-0.0591517	-0.0229362	-0.130584	0.0705132	-0.0441824	0.113024	0.0678284	0.0645282	0.0668431	0.0995309	-0.0697675	-0.0747767	-0.0299108	0.0671645	0.0386664	-0.157575	0.0369887	-0.12377	0.0714898	0.146525	0.0265994	-0.0133101	-0.0276
AGTPBP1	0.181264	0.234488	0.0629091	0.121869	0.0635366	0.119137	0.140917	0.102001	0.0955985	0.0572024	0.197801	0.0881497	0.163235	0.114241	0.0750552	0.0415256	0.0429731	0.205477	0.107104	0.0647408	0.050837	0.173349	0.0968729	-0.0554178	0.0613237	0.223448	0.264494	0.120634	-0.0219534	0.0732993	0.0267245	0.0324786	0.163343	0.0610289	0.30623	0.00743544	-0.394936	0.184663	-0.113815	0.0937311	0.117892	0.0818024
AGTR1	-0.0395239	0.0286115	0.0755111	0.0838685	-0.151495	0.000766091	0.00482088	0.158331	-0.126934	-0.107283	-0.225174	-0.0219213	0.165225	0.0934323	-0.214183	0.0689385	0.00565138	0.100795	0.12254	-0.00836518	0.135748	-0.103133	0.102104	-0.105539	0.0187381	0.0750764	0.00557618	0.105828	0.0170267	-0.0339293	0.0771664	0.0346585	0.123079	-0.0240653	0.0150488	0.0691137	0.0296169	0.0344197	-0.236357	0.0533272	-0.0073327	0.0160148
AGTR2	0.00896244	-0.0234016	0.0145565	-0.0055582	-0.111214	-0.163422	0.0595785	-0.124961	-0.100626	0.010696	-0.0760156	-0.12674	0.00323992	-0.03389	0.0865503	0.111402	-0.033491	-0.177819	-0.153169	0.000367031	-0.133134	0.0919584	0.00857172	-0.138133	-0.00530801	0.180535	-0.0854124	0.113232	-0.0672833	-0.136696	-0.0620113	-0.0591275	-0.0546019	0.0612669	-0.0753135	-0.147887	0.244065	0.1826	0.0590002	-0.0488572	-0.043539	-0.0157367
AGTRAP	0.121299	0.116063	0.0950248	-0.000632403	0.0349377	0.0369791	-0.0287763	0.154329	0.104069	0.0369889	0.169311	-0.0784545	0.135624	-0.00811035	0.177435	0.0270971	0.0127305	-0.00433461	0.157728	-0.0151364	0.107682	0.186619	-0.0252234	-0.0663129	0.0920817	-0.10851	-0.107292	0.0797164	-0.0042891	0.10801	0.167373	0.101775	0.0783403	0.112526	0.0201084	-0.0757042	-0.166045	-0.0157834	0.00358218	0.0126687	0.0670283	0.0358404
AGXT	0.00612693	0.0987119	-0.00381674	0.0352822	0.0542711	-0.0368825	-0.0414156	0.0233012	0.0487936	0.0514999	0.0964118	-0.025326	0.0134574	0.0461374	-0.113847	-0.0942445	0.00187788	-0.262892	0.152814	-0.0962873	0.0321251	0.109435	-0.0614469	-0.0115741	-0.0849505	-0.123279	-0.0558993	0.0752012	-0.0147198	0.017513	0.0565122	0.116509	-0.00425415	-0.0369907	-0.0459902	0.0141711	-0.162053	0.00477778	0.0525355	0.00445139	0.0235872	-0.0133275
AGXT2	0.0755032	0.0668869	0.065726	0.0622713	0.0660998	0.105827	0.159986	-0.090899	0.081118	0.169263	0.0305718	0.168753	0.243975	0.136093	0.158953	0.0162452	0.159725	0.105309	0.0338214	-0.00857979	0.161629	0.00741689	0.0582544	0.0225774	0.134261	-0.00924574	0.0975639	0.0689116	0.160706	-0.0879352	0.0815706	0.133599	0.100556	0.0474327	0.206048	0.131258	0.451358	-0.000539596	-0.118593	0.229813	0.0761783	0.0973836
AHCTF1	-1.34101	-0.998306	-1.32542	-1.11232	-0.998089	-1.151	-1.38361	-1.00209	-1.6095	-1.72152	-1.67592	-1.21818	-1.78825	-0.679546	-1.58401	-1.4844	-0.929568	-0.585792	-1.17038	-1.18155	-1.05597	-1.61165	-1.11062	-1.30188	-1.28531	-1.60717	-1.24291	-1.60188	-1.89044	-1.45852	-1.27646	-1.43375	-0.947295	-1.04726	-1.25408	-1.35277	-0.552713	-1.38459	-1.31507	-1.30215	-1.26429	-1.27767
AHCY	-0.862044	-1.08787	-0.691911	-0.854321	-1.08147	-0.524266	-1.23899	-0.96135	-0.49296	-0.395496	-0.424918	-0.972257	-0.598586	-0.600393	-0.755602	-0.692978	-0.782434	-0.823728	-0.614819	-0.253633	-0.616682	-0.590048	-0.63903	-0.613788	-0.308843	-0.622963	-0.486828	-0.372857	-0.881205	-0.480999	-0.972419	-1.05474	-0.984335	-0.842578	-1.0283	-0.132787	-0.914611	-0.527895	-0.717022	-0.737468	-0.819068	-0.668158
AHCYL1	-0.580875	-0.292744	-0.0799624	-0.148541	-0.18122	-0.499889	-0.342411	-0.502315	-0.165522	0.0514566	-0.120833	-1.1683	-0.125431	-0.276395	-0.716942	-0.296539	-0.776604	-0.500621	-0.137278	-0.233837	-0.21522	-0.138637	-0.717691	-0.711791	-0.193722	-0.260502	-0.272754	-0.123891	-1.0441	-0.344299	-0.423068	-0.485024	-0.520786	-0.373128	-0.421179	-1.1858	0.0882207	-0.267501	-0.774517	-0.112181	-0.274202	-0.428345
AHCYL2	-0.0977834	-0.09879	-0.169506	-0.0907347	-0.0692716	-0.161269	-0.153425	-0.120227	-0.0701861	-0.161878	-0.00282407	0.0942602	-0.157861	-0.0606513	0.0753025	-0.020211	-0.195109	-0.0726345	0.0112425	-0.179131	-0.0383132	-0.0311459	-0.233877	-0.090252	-0.12577	-0.192637	-0.0359211	-0.0708368	-0.0577285	0.0613807	-0.053796	-0.093762	-0.0507925	-0.0293114	-0.176538	0.0144657	0.0633227	-0.0321751	0.023826	-0.0948924	-0.119307	-0.0584124
AHDC1	0.0228419	-0.0785693	0.0442457	0.058142	-0.113688	-0.0318712	0.11708	0.00932045	-0.064085	0.0772887	-0.0135584	-0.0363049	0.106236	0.00817309	0.0253485	-0.00971551	0.0974615	0.0167291	-0.00117437	-0.223788	-0.0107538	-0.0319083	0.0415218	-0.119561	0.0307791	-0.0102783	-0.127502	-0.0111195	-0.109609	0.109893	-0.00907832	-0.0600564	0.122137	0.0661175	-0.0355896	-0.0998484	0.0201101	-0.222728	0.049716	-0.0305489	0.0040705	-0.01563
AHI1	0.0511861	0.0438636	0.0132503	-0.101146	-0.137708	0.0738241	-0.0125726	-0.10575	-0.0599158	-0.172684	-0.177992	-0.0367509	-0.190283	0.00837141	-0.189488	-0.071486	-0.0919092	0.0834301	-0.164666	-0.0447593	-0.0932586	-0.20999	-0.092758	-0.118271	-0.0271754	-0.0665719	-0.0755031	-0.0294121	-0.148176	-0.0104638	-0.0602132	-0.0923186	-0.11824	-0.0319674	-0.0490898	0.029128	0.610639	-0.109163	0.0800443	-0.0693004	-0.0407653	-0.0519198
AHNAK	-0.28028	-0.573995	-0.439318	-0.201076	-0.097203	-0.242064	-0.234415	-0.581215	-0.424472	-0.381557	-0.127268	-0.275168	-0.101318	-0.349266	-0.125539	-0.307131	-0.152902	-0.245038	-0.201217	-0.170241	-0.39606	-0.0555294	-0.134938	-0.271476	-0.298849	-0.132299	-0.287945	-0.15004	-0.0683998	-0.320018	-0.287714	-0.123946	-0.155445	-0.225533	-0.296986	-0.268099	-0.277682	-0.0710341	-0.214167	-0.100423	-0.34556	-0.206389
AHNAK2	0.0273496	0.113707	-0.0780019	0.0464626	0.0322121	0.103291	0.00771419	0.111151	-0.0357737	0.0727873	0.00626566	-0.0943851	0.0045955	0.0389175	-0.0148351	0.0680281	0.0878544	0.0110675	0.228646	-0.000465611	0.236327	0.132042	0.0406872	0.00895453	0.142778	0.0934998	0.0651753	0.0519431	0.0568595	0.0318406	0.11677	0.116669	0.144385	0.154216	-0.070761	0.0458174	0.130311	0.242219	-0.00423539	0.0345462	0.0400899	0.0701911
AHR	-0.0423631	-0.00516619	0.0124426	-0.108572	-0.0213769	0.0363022	-0.0188529	-0.225395	-0.0405679	0.100627	-0.0250149	-0.14164	0.192357	0.0893166	0.0148212	-0.0597501	-0.11366	-0.038019	-0.0425252	-0.436311	0.0514186	0.156022	0.107287	0.0362421	0.175621	-0.174741	-0.0998134	-0.0321783	0.0234552	-0.037285	0.312561	-0.0399716	-0.023923	0.182628	0.14657	0.0254806	-0.28843	-0.0219201	-0.140595	-0.0654805	-0.0312923	-0.00891591
AHRR	0.176282	0.0804155	0.015653	-0.15462	-0.120697	-0.154322	-0.0924929	-0.112091	0.0692643	-0.103038	-0.114948	-0.208069	-0.10337	-0.0541308	0.195678	0.0207407	-0.0344642	0.00619712	0.17079	-0.0629397	0.0298047	0.138483	-0.0832587	0.0241546	-0.0163917	-0.0790941	-0.0118369	0.0634372	-0.0569344	-0.066105	0.0780659	-0.0385485	-0.221841	-0.039568	-0.0347521	0.0746602	-0.488791	-0.393963	0.0495816	-0.101434	-0.0395646	-0.0452949
AHSA1	0.0373336	0.00232176	-0.170826	-0.0233494	-0.176124	0.0100453	-0.0633915	-0.0450403	-0.132224	-0.0696127	-0.0200844	-0.273115	0.00439132	-0.0487117	-0.0922668	-0.0463462	-0.136884	-0.150996	0.0825019	-0.130355	-0.0223109	-0.103002	-0.28712	0.023898	-0.0829329	0.0574492	-0.0371676	-0.0792991	-0.0145614	-0.0910238	-0.00626946	-0.170141	-0.0218987	0.00571028	-0.0542538	-0.0920573	-0.295162	0.0158727	-0.227684	-0.139833	-0.0630867	-0.0811218
AHSG	0.0932356	0.0885628	0.106618	-0.00829507	0.0864643	0.0604143	0.00941079	-0.142686	0.0830134	0.0740027	-0.0778272	0.143687	0.284867	-0.0147851	0.172454	0.102509	0.088867	0.111698	0.151844	0.106365	0.0386879	0.0948458	0.0272856	0.0338069	0.126458	0.00780644	0.0322267	0.0726892	0.0596719	0.0101722	0.0655766	0.152293	0.0195336	0.0541157	-0.021268	0.129029	-0.093673	0.039053	-0.119428	0.128553	0.0450742	0.0642371
AHSP	-0.138228	-0.0273619	-0.102967	-0.043563	-0.0775761	-0.051949	0.0290634	0.1233	0.0140276	-0.0700851	0.207168	0.0295941	-0.0259699	-0.015985	-0.272461	-0.080242	0.0626233	0.121665	-0.135645	-0.101271	0.0540534	-0.114716	-0.0503011	-0.12598	-0.1241	-0.104715	-0.123183	-0.161727	-0.0434064	-0.24117	-0.106438	-0.0733434	-0.0390263	0.0651058	-0.12595	-0.124247	0.101369	0.194417	0.0453395	-0.15925	-0.0345339	-0.0489264
AICDA	0.0855579	0.169004	0.0628475	0.0841904	0.136778	0.00641215	0.115885	0.0643156	0.0436384	0.0979554	0.239145	0.0493062	-0.096641	0.0667777	0.0813498	0.0651637	0.14299	-0.0140105	0.129342	0.0136235	0.115095	0.185145	0.238818	0.047175	0.111089	-0.0156947	0.13215	0.0370905	0.0570362	0.114001	0.0709515	0.0357122	0.199357	0.122491	0.124366	0.187084	0.221603	-0.0400054	0.00958471	0.168314	0.0866585	0.0932803
AIDA	0.029074	0.0615828	0.077655	-0.0187274	0.00496679	-0.112991	-0.110225	-0.048044	0.0192681	-0.0526961	0.100105	0.176509	0.124711	-0.11773	-0.411688	-0.0458082	0.125538	0.274586	-0.0962308	-0.0650433	0.0626846	0.0334398	0.0394162	0.064756	0.0380581	-0.0130577	0.0148797	-0.0960445	-0.0377425	0.0895957	-0.0213875	-0.0976033	0.0867195	-0.0517911	-0.0127279	0.0687778	0.273847	0.0675517	-0.392669	-0.00558469	-0.0150136	0.00586892
AIF1	-0.04103	-0.111938	-0.0355514	-0.186801	-0.0764724	-0.136302	-0.138134	-0.159765	-0.146446	-0.0761182	0.00162874	-0.160872	-0.308504	0.0218626	0.0567448	-0.271666	-0.0868467	-0.129007	-0.131044	-0.0154841	-0.241157	-0.0121336	-0.11695	-0.162936	-0.146973	0.0764569	-0.153844	-0.128108	-0.0321254	-0.134553	-0.0534367	-0.085232	0.023464	-0.0334898	-0.0545829	-0.226296	-0.230697	-0.225058	-0.0288328	-0.00386413	-0.110856	-0.0997846
AIF1L	-0.138684	0.108252	0.05453	-0.035864	-0.223499	0.108889	-0.157928	0.204624	0.116886	-0.00354723	-0.0580115	-0.107193	-0.161881	-0.0355268	-0.407569	-0.0460209	-0.00172217	-0.188342	0.105265	0.110341	0.0278994	-0.0856109	-0.00690389	-0.102258	0.0256928	-0.132677	-0.179995	0.00157167	0.0199066	0.090257	0.0133297	-0.0543298	-0.0754188	0.0067992	0.0179665	-0.0120719	0.0627307	-0.0572014	-0.0607349	-0.155242	0.00336587	-0.0482317
AIFM1	-0.27301	-0.653763	-0.208886	-0.127336	-0.105427	-0.328505	-0.0303899	-0.0144902	-0.518174	-0.238421	-0.333731	0.0173802	-0.173802	-0.66856	-0.578238	-0.299124	-0.206331	0.0832402	-0.30157	-0.0170072	-0.627203	-0.300467	-0.171631	-0.113222	-0.676327	-0.34804	-0.239632	-0.2301	-0.819395	-0.0930291	-0.0592496	-0.50654	-0.557891	-0.356206	-0.196682	-0.675411	-0.426452	-0.228743	-0.638929	-0.240375	-0.24984	-0.332776
AIFM2	0.118354	-0.0101636	-0.00498399	-0.0154788	0.100845	-0.0836439	-0.0334178	0.0811813	0.00256063	-0.0231924	-0.11535	0.0222927	0.00563952	-0.0310186	0.00225954	-0.0157284	0.0651998	-0.00123182	-0.156714	-0.0333657	-0.0130383	-0.137623	0.00499499	-0.0255836	0.0369504	0.141531	0.0654909	-0.00407989	-0.015395	0.192194	0.0354636	-0.0108862	0.0725672	-0.0313897	0.102728	-0.0711714	-0.0404037	-0.0170804	-0.0141389	0.0292588	0.0132061	0.0014124
AIFM3	-0.025541	-0.034271	-0.163526	-0.131158	0.095351	-0.14309	-0.00723797	-0.385534	-0.014584	-0.152431	-0.260932	-0.0027749	-0.0461139	-0.0923238	0.01506	-0.0402613	-0.0650131	-0.143244	-0.0822453	-0.0862581	0.0564439	0.0135256	-0.0920695	-0.255454	-0.053948	-0.0975736	-0.0773338	-0.107788	-0.145284	-0.240163	-0.153682	-0.00639019	-0.112401	-0.315952	-0.0916666	-0.066574	-0.30932	-0.117455	-0.000694143	-0.100377	-0.0962021	-0.102609
AIG1	-0.0803564	0.046469	0.103243	-0.050429	-0.0492931	0.0414888	0.0892358	0.0991611	-0.055025	-0.0332274	0.0649259	-0.093584	-0.299972	0.157891	-0.103972	-0.229049	-0.102893	-0.241868	-0.209016	0.057374	0.122383	0.131108	-0.0534388	0.103993	0.024055	0.0807116	0.0355397	0.0832242	-0.0501613	0.0152896	0.010304	-0.0440123	-0.00103228	-0.130242	-0.0492298	-0.0281251	0.0213707	0.0182713	-0.0481061	-0.0412288	0.0111267	-0.0266497
AIM2	0.133745	0.212203	0.0610997	-0.0057317	0.0247386	0.0407198	0.0341981	0.100661	0.156474	0.0805526	0.257295	0.0261077	0.130554	0.142908	0.0387937	0.0485476	0.0691232	0.0882925	0.0357698	0.128218	-0.0113378	0.0170143	0.0758164	0.161991	0.125455	0.107398	0.0259908	0.0787292	0.0705622	-0.051705	0.0311588	0.0274242	0.0877993	0.110593	0.113077	-0.0355851	-0.212013	-0.200962	0.130561	0.210013	0.083866	0.0609196
AIMP1	-0.0418939	0.0861739	-0.147703	-0.0453076	0.0349185	0.00677682	-0.0411867	-0.073393	-0.000397326	0.104163	-0.0242512	-0.174184	0.141419	-0.0868231	-0.0997663	0.0891004	-0.0531057	-0.190718	0.146722	0.0429008	-0.0520461	-0.0494092	0.0584909	0.115087	-0.0065943	0.15395	-0.0507306	-0.0415882	-0.0583235	-0.188107	-0.00764189	-0.0398703	0.00434939	0.15343	-0.142188	-0.101017	-0.000818161	-0.0529738	0.0068064	0.0431782	-0.0117849	-0.0154907
AIMP2	-0.148109	-0.0635234	-0.110558	-0.174182	-0.373466	-0.0272207	-0.170104	-0.105913	-0.180376	-0.160052	-0.162942	-0.220301	-0.0927836	-0.0823017	-0.0516126	-0.0208289	0.0847342	-0.229943	-0.0668108	-0.0792205	0.0136337	-0.150469	-0.0206013	-0.096794	0.138759	-0.0668923	-0.0697941	0.0823899	-0.0694691	-0.0954053	-0.0553022	-0.108857	-0.0856448	-0.0855581	-0.0284232	-0.0394169	-0.253597	-0.0679468	-0.261371	-0.0640667	-0.15135	-0.0768945
AIP	-0.14341	-0.259601	-0.157282	-0.113842	-0.00101145	-0.263987	-0.305095	-0.227422	-0.184132	-0.0607625	-0.159381	-0.0451444	0.0254472	-0.00394279	-0.344298	-0.021338	-0.0589579	0.0890419	-0.00736843	-0.347329	-0.55271	-0.0329004	-0.0933289	-0.120582	-0.0562981	-0.148462	-0.0557555	0.000186259	-0.099575	-0.160365	-0.0218013	-0.00964695	-0.0715821	0.00528608	-0.146775	-0.508329	-0.228802	0.00847468	-0.0517194	-0.246933	-0.171654	-0.115496
AIPL1	0.103509	0.00887686	0.0633851	-0.00283919	-0.0493898	-0.0591873	0.0977773	-0.0202635	-0.0497023	-0.0685606	-0.18578	-0.0722014	-0.0763719	-0.146636	-0.0426824	-0.080941	0.0958383	-0.0402429	-0.112091	-0.272038	0.0455522	-0.12564	-0.1185	-0.0835439	-0.103004	-0.138092	-0.0220672	-0.0520864	-0.0269374	-0.070149	0.0089708	0.0264193	0.022382	-0.0537746	-0.0441051	-0.0501907	0.0254796	-0.00309831	-0.118954	-0.0295234	0.00236058	-0.0614669
AIRE	-0.0244143	0.022994	0.146101	0.0677851	0.0288084	0.0887018	-0.00353109	0.145862	0.0346397	0.056903	0.115466	0.0729953	0.177524	0.0282756	0.12732	0.0975301	0.0673399	0.10279	0.149337	-0.0235535	0.0293106	0.170771	-0.0287711	0.0727451	0.0696905	0.138164	0.0309519	0.111952	0.0831004	0.0664307	0.0866106	0.0477208	0.0063963	0.0336277	0.0044395	0.114922	0.00465414	0.234466	0.124373	0.106746	0.056385	0.0807775
AJAP1	0.0110044	0.0807673	0.0455301	0.0503564	-0.089831	0.0837937	0.00275162	0.135178	0.0807985	0.0372181	-0.0435116	0.0270512	0.197484	-0.0116145	0.069435	0.0790174	-0.108143	-0.0679239	0.128566	-0.0565677	0.0239494	0.0869708	-0.0331058	0.0112886	0.0939768	0.13777	-0.000826989	0.0725146	0.0231798	-0.020013	0.0735448	-0.0522488	0.129101	-0.084629	0.0502785	-0.0462692	0.00420741	-0.066779	0.0314107	-0.0333678	0.0437567	0.0204915
AJM1	-0.0754186	-0.0187054	-0.149196	-0.0154768	-0.18395	-0.163408	-0.149805	-0.241367	-0.160517	-0.0872231	-0.135527	-0.00846936	0.101019	-0.181651	-0.0684296	-0.189882	0.0224591	0.334208	-0.167752	0.0990217	-0.0569902	-0.0853782	-0.0603565	-0.0902476	-0.107897	-0.16702	-0.112011	-0.0676159	-0.0919674	-0.103018	-0.0446692	-0.136236	-0.140613	-0.102906	-0.20329	-0.251644	0.353696	-0.342081	-0.0988971	-0.018218	-0.124507	-0.0707455
AJUBA	-0.00551473	-0.110342	-0.0841627	0.0490834	0.0558099	-0.0208767	-0.0244226	-0.0958025	-0.010651	-0.206584	0.114739	0.0467013	0.0539817	-0.11675	-0.130251	-0.0120338	-0.113496	-0.0595241	-0.130258	-0.0340455	-0.0450748	-0.313595	0.0727918	0.0546224	-0.0254349	-0.138439	-0.0510678	-0.213727	-0.332545	-0.0319299	0.125392	-0.0546274	-0.0378929	-0.240686	0.00293149	-0.0393297	0.129405	0.25774	0.101664	0.0234083	-0.0453463	-0.037911
AK1	0.0133512	-0.0316062	-0.0890363	-0.259195	-0.311427	-0.20065	-0.225967	0.144859	-0.064911	-0.138069	-0.430186	0.0362342	-0.22481	-0.210377	-0.165157	-0.169052	-0.194798	-0.0126709	-0.0847773	0.0378705	-0.159372	-0.169114	-0.0574733	-0.00534946	-0.165214	-0.080687	-0.0598767	-0.184568	-0.167788	-0.103606	-0.176995	-0.283209	-0.145439	0.0814536	-0.195024	-0.203713	-0.280514	-0.303763	-0.243005	-0.113081	-0.116265	-0.147802
AK2	-0.323552	-0.221795	-0.371123	-0.433416	-0.631829	-0.234522	-0.189987	-0.281508	-0.228183	-0.286984	-0.427808	-0.511676	-0.520185	-0.443887	-0.28089	-0.534379	-0.261683	-0.272107	-0.438874	-0.420813	-0.272057	-0.404287	-0.2174	-0.497083	-0.521608	-0.833371	-0.468324	-0.558115	-0.179774	-0.149816	-0.32799	-0.506153	-0.338302	-0.442285	-0.307298	-0.212845	-0.0716236	-0.540035	-0.445327	-0.362734	-0.32029	-0.392291
AK3	-0.140774	0.0427535	0.066927	-0.0319745	-0.152315	-0.0711523	-0.100442	-0.120966	-0.0380515	-0.201283	-0.199847	-0.0247271	-0.0982775	-0.135206	-0.0196195	0.0586852	-0.17258	-0.0508864	0.0148075	0.101751	0.0323018	-0.158824	0.0507022	0.0195662	-0.0131717	-0.234044	-0.0998886	-0.0523477	0.0471971	0.0159898	0.0628954	0.0101087	-0.0738195	-0.145196	-0.0947313	0.0797415	-0.245804	-0.147995	0.078667	0.0162701	-0.0747277	-0.0459427
AK4	-0.386481	-0.237524	-0.480651	-0.548584	-0.551873	-0.382705	-0.348859	-0.644628	-0.471859	-0.48444	-0.9533	-0.428142	-0.539622	-0.482944	-0.777764	-0.607062	-0.467501	-0.61846	-0.383873	-0.402813	-0.634952	-0.646386	-0.581166	-0.417421	-0.313995	-0.613163	-0.401813	-0.454119	-0.484587	-0.404205	-0.391904	-0.426373	-0.220531	-0.278722	-0.45679	-0.375467	-0.373304	-0.440258	-0.354719	-0.476484	-0.45376	-0.480261
AK5	-0.161898	0.0538179	0.143201	-0.026011	0.087836	-0.12422	0.181637	-0.139322	-0.0178641	0.23403	-0.0394194	-0.0127664	-0.0578843	0.173245	-0.0273379	-0.0846741	0.0801023	-0.0210171	-0.0154924	-0.00565768	-0.0479596	-0.0419448	-0.0197479	0.0235263	0.0117842	0.0997938	0.115566	0.00532134	-0.046758	-0.0624903	0.0340768	0.0742481	0.0286232	0.0629842	-0.0412959	0.00845251	0.118201	-0.0560088	-0.0754969	0.135312	0.0231207	0.0105095
AK6	-0.773304	-0.970601	-1.46762	-1.31837	-0.076659	-1.3849	-0.739746	-0.893	-0.675681	-1.01783	-0.385882	-0.681231	-0.699197	-0.808443	-0.938827	-0.660864	-0.368759	-1.21734	-0.75047	-1.00268	-0.856495	-0.69887	-1.02599	-0.464509	-0.699176	-0.57058	-0.686223	-1.04085	-1.46736	-0.589593	-1.05909	-1.14264	-0.989573	-0.937275	-0.734106	-0.76519	-1.34725	-0.932206	-0.403155	-0.519822	-0.931772	-0.814788
AK7	-0.0424639	-0.0420336	-0.161887	-0.0606208	0.0203735	-0.00201792	-0.0266001	-0.0733711	0.0387737	-0.0817633	0.16248	-0.0545241	0.13963	-0.00192148	0.0423319	0.0557046	-0.0759834	-0.159329	0.153055	-0.00947859	0.0940152	0.0120696	-0.115824	0.0202174	0.047843	0.10789	-0.083946	0.0511307	-0.0151165	-0.0152492	0.0328788	0.025765	0.0142215	-0.0542789	-0.204126	0.0877955	0.0680392	0.157845	0.17404	0.0453246	-0.0431611	0.0234166
AK8	-0.00594862	0.107559	-0.043338	-0.00336434	-0.322672	-0.0748825	-0.0784391	-0.100383	0.119489	-0.0697108	-0.157233	-0.102137	0.100182	0.00948803	-0.0365691	-0.022078	-0.0634115	0.0187251	-0.00958336	0.134592	0.0178541	-0.0409418	0.0123314	-0.152074	0.0224163	-0.0608721	-0.2186	0.0176554	-0.0996096	-0.0949747	-0.101937	-0.101881	-0.110831	0.0520606	-0.217009	-0.136227	-0.251802	-0.123534	-0.0477772	0.00529924	-0.0471689	-0.0586159
AK9	-0.088038	0.155914	0.152183	0.13215	-0.140148	-0.0290554	0.106432	0.120771	0.0715437	0.0945832	-0.094877	-0.0247119	-0.182504	0.266976	0.137624	0.0959204	0.108773	0.0841574	0.0183671	0.0773093	-0.0780242	-0.0247182	-0.0402879	0.0792988	0.0355126	0.162064	0.107089	0.0996144	0.00458956	0.0708603	0.157258	0.135107	-0.000759549	-0.0486796	-0.0618097	0.100219	0.12955	-0.111399	0.113457	0.0388068	0.0576335	0.0451594
AKAIN1	0.0415758	0.12626	0.0359259	0.0185111	-0.0311511	-0.0043277	0.195192	0.10397	0.0517048	0.0701537	0.248772	0.0555276	0.0544566	0.0386761	0.101508	0.0758241	0.0377911	0.137932	0.139679	0.098001	0.0497832	0.00284844	0.0846836	0.205208	-0.0089595	0.0299973	-0.0125365	0.0360172	0.12926	0.165925	0.109696	0.0458422	0.0288079	0.0862803	-0.0350451	0.135465	0.102696	0.0613721	0.0396477	0.0376845	0.0607814	0.0760947
AKAP1	0.082013	-0.0720968	-0.0793779	0.0560984	-0.0133264	0.0469759	0.0498639	-0.266777	0.0460066	0.0362126	0.255708	-0.0519448	-0.15768	-0.0942384	-0.221678	-0.0561511	-0.021772	0.00662314	0.0904866	-0.124095	0.0794834	-0.0813945	-0.00109501	0.0123865	-0.0777931	0.128781	0.0496804	0.0419502	-0.137124	-0.0611655	-0.00679907	-0.0153003	-0.0171631	-0.0919461	0.0902133	-0.0326936	-0.0348015	-0.0971252	-0.0590444	0.00429501	-0.0114408	-0.0227132
AKAP10	0.0725621	0.0329071	0.0118455	0.056773	-0.0220385	0.0903759	0.0347517	0.12914	-0.0154603	-0.0934328	0.142479	-0.163372	-0.0515836	-0.104825	-0.112252	-0.0642364	0.00154262	0.0425762	-0.0749992	-0.0304361	-0.124045	-0.0731044	0.00100389	-0.213652	-0.100536	-0.188246	-0.0834062	-0.0790905	-0.0888755	0.143076	-0.0834837	-0.0584939	0.0308774	-0.245182	-0.027837	-0.109719	0.309399	-0.0175496	-0.0922525	-0.038397	0.0297424	-0.0518207
AKAP11	-0.0561147	0.0442272	-0.0586944	-0.0362287	-0.0553693	-0.103887	0.0298617	0.0847201	0.0540023	0.0673674	-0.0906029	0.000993341	0.0558352	0.111395	-0.120982	-0.0798616	0.0202693	-0.0982021	-0.0614149	-0.147483	-0.0513561	-0.224823	0.00981322	-0.0409823	-0.0296681	0.139938	-0.00524743	0.0660321	0.0572136	0.0449005	-0.101029	-0.0387414	0.0304718	-0.0694473	-0.140295	-0.133453	-0.0121726	-0.0993082	-0.0960396	-0.0372932	-0.00301159	-0.0380514
AKAP12	-0.160734	-0.16294	-0.0126665	-0.118324	-0.0704031	-0.240824	-0.00898757	-0.0206694	-0.136793	-0.0623455	0.0862588	0.0058491	0.0932181	-0.0675849	0.107649	-0.059019	0.0424771	0.0248297	0.0377244	-0.0422672	-0.023114	0.0491986	-0.0854894	-0.031223	-0.0071018	-0.134575	-0.0771747	-0.0252684	-0.00498462	0.147813	-0.0167673	-0.10783	-0.0363495	0.158823	-0.0217542	0.0478864	-0.0542337	-0.175606	0.030497	-0.078824	-0.0994689	-0.00723145
AKAP13	-0.026972	0.176241	-0.0114482	0.0343135	-0.0677292	-0.0424106	-0.0159039	0.110663	-0.0850377	0.00836069	-0.176089	-0.0844586	0.0894344	0.0757903	-0.206857	0.0669905	-0.130519	-0.166431	0.0608538	-0.245521	0.125048	0.0407832	0.0422234	-0.00469517	0.0305474	0.0667122	-0.0140969	0.0265344	0.0120152	0.0580061	-0.00378135	0.0249569	0.0617911	0.147279	0.0116265	0.0802979	-0.0355969	0.0175839	-0.0227437	0.0132612	0.00800775	-0.00130176
AKAP14	0.0159441	0.0217117	0.0567319	0.0150392	-0.0291681	-0.0483637	0.0287576	-0.033313	-0.0114132	-0.0421794	-0.316699	0.0181976	-0.144435	0.0149531	-0.141769	0.0916639	0.0370233	0.0278172	-0.0342015	-0.0503638	-0.238336	0.0684209	-0.0784854	0.00451931	0.0446064	0.0909086	-0.02822	0.00941813	0.043764	0.105158	0.0369739	0.153056	0.0104763	-0.0611882	0.0678983	0.0484224	0.190396	-0.110073	0.132165	-0.0204462	-0.00262529	-0.000945945
AKAP17A	0.00766337	-0.0278888	-0.0812882	0.00197826	-0.152469	-0.0982204	0.0469884	-0.0228165	0.00160872	0.020912	-0.223696	0.0116051	0.225652	0.0403968	-0.152279	0.0244363	-0.101	-0.0713791	0.131165	-0.0645305	0.0730184	0.07981	0.0140851	0.0753479	-0.0583495	0.241456	-0.0533607	-0.123705	0.0574165	0.2134	0.133324	0.132523	-0.050235	0.223168	0.200737	-0.0231694	0.274017	0.0511469	0.122489	-0.138288	-0.0303532	0.0421734
AKAP3	-0.0066454	-0.0488278	-0.0311918	-0.124158	-0.0845804	0.00978762	-0.0477354	0.0215932	-0.00762003	-0.18611	0.0242686	-0.142307	0.0406169	-0.0800363	-0.126229	-0.157361	-0.0304057	0.0640242	0.00400864	-0.0920641	0.0176979	-0.251065	0.0706961	-0.0978851	-0.0422552	0.0790388	0.0910296	-0.0110667	-0.00652284	-0.0268806	0.023562	-0.0100192	-0.117262	-0.0379766	0.030478	0.0326589	0.240821	-0.12684	-0.0376505	-0.0783085	-0.0505489	-0.0251078
AKAP4	0.135931	-0.0441453	0.0672582	-0.0376269	0.104668	-0.0541322	0.158898	-0.020628	-0.0213444	-0.0261203	-0.10965	-0.059003	0.00429957	0.0519208	0.103793	0.0981077	0.0176991	-0.0444057	-0.165765	-0.0140242	0.00806212	-0.120127	0.0724626	0.00319645	0.0592392	0.0833853	0.0987758	-0.0525733	0.0839123	-0.192709	0.103979	0.0961963	0.0509366	0.0652949	0.0108865	-0.0783045	0.167725	0.104032	0.0589662	-0.00263667	0.0262758	0.0167891
AKAP5	0.0622	0.0864	0.0422	0.092	-9.09e-05	-0.0512	0.125	0.0417	0.0606	0.0747	0.134	-0.0655	0.161	0.0608	-0.104	0.0529	-0.00222	0.129	0.0776	0.0138	0.144	-0.0968	-0.0246	0.0932	-0.00575	0.0711	0.00838	-0.127	-0.0481	-0.00833	0.0288	-0.0146	-0.0777	-0.0352	0.077	-0.0344	-0.0753	-0.125	-0.0376	-0.0195	0.0533509	0.00499933
AKAP6	-0.101053	-0.0527068	-0.101649	0.049564	-0.0460093	-0.0164109	0.0425798	0.182317	-0.0195296	-0.00114398	-0.201259	-0.0420522	-0.012811	0.0575522	-0.0507577	0.133126	0.00559715	-0.0117605	-0.070799	0.0433213	-0.0540532	-0.30273	0.121031	0.0419651	0.00166864	-0.0557178	-0.0142038	-0.177324	-0.271713	-0.034025	-0.0498487	-0.123586	0.0376073	-0.124913	0.0809891	0.0690228	-0.0255257	-0.00708105	-0.0642768	-0.0104264	-0.00640414	-0.0370995
AKAP7	-0.0176084	0.0371407	0.0643009	-0.152004	-0.0332983	0.0139642	0.0772743	0.108177	0.0419964	-0.0854725	-0.00568404	0.0317227	0.096588	-0.0190132	0.116599	-0.00762508	0.0948713	0.100831	-0.117322	0.0375392	-0.0537007	-0.19523	0.0644436	-0.0558772	0.0187153	0.178438	0.0213561	-0.0242343	0.000880199	0.00586654	-0.0658958	-0.127408	-0.0428863	0.0264267	-0.000549851	0.0600861	0.0015884	0.082772	0.00911288	0.0271867	0.00544701	0.00865323
AKAP8	-0.0865438	-0.0861365	-0.0584681	-0.0627201	0.102957	-0.0341809	-0.00265478	0.0111795	-0.0962794	0.0501767	0.181243	-0.0904506	0.165953	0.00936108	0.0605292	-0.0446133	-0.173644	0.221136	-0.00387046	0.0822963	0.129154	0.130803	-0.0415398	-0.0177491	-0.0547978	0.0475532	-0.0403412	-0.0522186	-0.194166	-0.0854624	-0.030088	0.00180261	-0.0539852	-0.137938	0.134394	-0.0723954	-0.112943	0.103662	-0.0601938	-0.055037	-0.026267	-0.00178492
AKAP8L	-0.189641	-0.0848062	0.0612921	-0.0895819	-0.236921	-0.251537	0.00353959	-0.084919	-0.145162	-0.210759	-0.327691	-0.146194	0.0760068	-0.0213322	-0.0222515	-0.0891914	-0.168052	0.120102	-0.105348	-0.0295836	0.194755	-0.0884485	-0.0765847	-0.126709	-0.1343	-0.0477366	-0.162603	-0.166868	-0.203755	-0.0233065	-0.219189	-0.0747447	-0.0441641	-0.13849	0.053366	-0.149026	-0.103672	-0.156397	-0.0496084	-0.0874525	-0.12285	-0.0839489
AKAP9	-0.0741064	-0.016221	-0.133748	-0.0265747	-0.0631029	0.00495603	-0.0606124	-0.0958721	0.0493182	-0.0135061	0.178216	0.0856721	-0.198549	-0.0638165	0.091402	-0.104802	-0.0132545	-0.0365738	-0.0993384	0.0140241	-0.0219343	-0.0997834	0.158663	-0.0653429	-0.0264749	0.23471	-0.0265284	0.02261	0.0510089	0.0278704	-0.0226947	0.0589159	-0.0320505	-0.00252976	-0.0266901	-0.057197	0.025953	0.133502	-0.00859461	-0.0120247	-0.0429469	0.00547892
AKIP1	-0.0882233	-0.138805	-0.201346	0.00498569	-0.0227898	0.0528895	-0.0196552	-0.0174252	-0.0313194	-0.0923929	0.0381469	0.0975	-0.00645551	-0.205315	-0.0562796	-0.0465402	0.0676725	-0.44896	-0.0667736	-0.0751382	-0.283003	-0.0402326	-0.13446	-0.0197983	-0.0890797	0.150568	-0.0917564	-0.0666141	0.078432	0.115185	0.0685177	-0.130979	-0.111628	0.0203308	-0.100935	-0.152761	0.0990508	0.00525909	-0.117096	-0.146805	-0.0554082	-0.0549982
AKIRIN1	-0.326404	-0.280141	-0.476651	-0.306131	-0.338637	-0.597162	-0.317329	-0.39745	-0.331774	-0.414915	-0.509649	-0.121825	-0.600989	-0.372377	-0.5199	-0.410566	-0.00944564	-0.156137	-0.858152	-0.466101	-0.314189	-0.243394	-0.575972	-0.657082	-0.277205	-0.263093	-0.454603	-0.337299	-0.401042	-0.372389	-0.27501	-0.238618	-0.217745	-0.293462	-0.247668	-0.348593	-0.0742129	-0.274791	-0.277278	-0.0798672	-0.378659	-0.341622
AKIRIN2	-1.5934	-1.24763	-1.45009	-1.54414	-1.72678	-1.41234	-1.84353	-1.59843	-1.55491	-1.90613	-2.12059	-1.15479	-0.939383	-1.2211	-1.09181	-1.81722	-1.41213	-1.6739	-1.30973	-1.12188	-1.22859	-1.68193	-1.66702	-1.13633	-1.03584	-1.1361	-1.87369	-1.36983	-1.15816	-1.81359	-1.27124	-1.27629	-1.02253	-1.49297	-1.38132	-1.03948	-1.35452	-1.24495	-1.14403	-1.39843	-1.58774	-1.35298
AKNA	0.0342699	0.0565818	-0.139732	0.055038	-0.0773916	-0.102913	-0.0105662	-0.0214134	-0.00744214	-0.0323826	0.00709642	0.0400276	0.0303761	0.0332773	0.00129204	0.067368	-0.00924386	0.0997827	-0.0340291	0.0486925	0.0415143	0.184317	0.0507953	-0.0378274	-0.0499159	0.0765503	0.0691045	0.0118276	-0.0187552	-0.0573614	0.0134923	0.127008	-0.0642899	-0.0298057	-0.0528312	-0.0242437	-0.164434	-0.0224163	0.116893	0.0168061	-0.0245951	0.0157022
AKNAD1	-0.111977	-0.223239	-0.20062	-0.0310572	0.0599112	-0.0991735	-0.194377	-0.48906	-0.0840187	0.107107	-0.110024	-0.0183406	-0.163313	-0.0230694	-0.279815	-0.0375286	-0.0631134	-0.184951	-0.271815	0.0759096	-0.103781	0.101294	-0.115121	-0.195015	-0.0793298	-0.106596	0.0389508	-0.0138371	-0.353809	-0.134033	-0.141962	-0.169411	-0.0689326	-0.132446	-0.0405658	-0.216472	-0.252364	-0.119273	-0.104349	-0.0800012	-0.12665	-0.112104
AKR1A1	0.0546719	-0.0161502	0.0656677	0.106567	0.177446	0.0573341	0.112859	-0.103748	0.0840758	-0.0119393	0.120002	0.0323998	-0.0355803	0.026113	-0.0508781	-0.0157215	0.00293025	-0.167077	-0.0416735	-0.0325595	0.0169839	-0.0213336	-0.06135	-0.048891	-0.0123162	-0.0183603	0.00835195	-0.0353154	-0.087822	0.045028	-0.00291637	0.130897	0.0109498	0.0539753	-0.131223	0.0820494	0.167501	0.0135036	-0.00834357	0.0996106	0.0526784	0.00129781
AKR1B1	-0.0304569	0.00539101	-0.0694881	-0.00986115	-0.000883431	0.0551509	0.0222064	0.164731	0.0338409	-0.0896592	-0.229417	-0.0508893	0.00784734	0.0659541	0.138652	0.0906901	0.0596617	0.0595894	-0.0126403	-0.0098916	0.0340676	-0.0229455	-0.0615107	-0.0580279	-0.116266	-0.172189	0.0909114	0.0152922	0.0329277	0.00889464	0.0117208	-0.0353636	0.0321855	0.0949055	0.110557	-0.0569454	-0.231007	0.0581075	0.0308072	-0.0159593	0.00809713	-0.00434266
AKR1B10	-0.081556	0.0476066	0.0516355	-0.0138785	0.0836749	-0.0249652	0.141508	0.0908867	0.0822435	0.141474	-0.125352	0.0212806	0.052319	0.075046	-0.032456	0.0556003	0.119591	0.125077	0.077768	0.00475296	0.0298188	-0.240175	0.19059	0.0592323	-0.0951129	0.0508624	0.0684135	-0.0370734	0.123416	-0.093133	0.0360755	-0.0195656	0.0374246	0.156534	0.00763951	0.0809224	0.0977019	0.10539	0.205521	0.0270903	0.051863	0.0388399
AKR1B15	-0.395965	-0.556871	-0.770263	-0.619745	-0.550798	-0.593801	-0.478974	-0.772128	-0.718993	-0.468293	-0.660445	-0.645124	-1.04705	-0.84554	-0.590143	-0.494711	-0.584961	-0.312559	-0.703426	-0.814671	-0.770434	-0.746615	-0.592315	-0.657449	-0.503968	-0.935943	-0.504925	-0.639713	-0.634514	-0.569706	-0.710421	-0.617915	-0.350789	-0.777472	-0.595486	-0.413275	-0.181884	-0.476165	-0.603818	-0.579847	-0.592583	-0.61871
AKR1C2	0.0232724	-0.0532623	0.0139665	0.00756921	-0.14598	0.0355233	0.0185179	0.137157	-0.0244605	-0.036432	-0.210075	-0.00452457	0.259	-0.0823814	-0.00477749	0.100233	-0.0187987	-0.202165	0.178128	-0.015635	0.0688938	0.10153	-0.0536631	0.0304567	0.0221078	-0.0381755	-0.0237318	0.051311	0.0342229	0.0274641	0.0924814	0.0742277	-0.00252824	0.0406989	-0.0120039	-0.0543516	-0.493985	0.024406	-0.0322395	-0.0391873	-0.00241289	-0.0061021
AKR1C3	-0.107195	-0.114706	-0.0759006	-0.0177416	0.0227359	0.0162844	-0.0373777	-0.0552177	0.00521462	0.00679324	0.189064	0.0335422	0.0955853	-0.153888	0.126259	0.022596	-0.0122464	-0.0799542	0.179503	-0.230557	-0.10748	-0.00327162	-0.161185	0.0164599	0.00736592	0.199111	0.132436	0.0407618	0.0188182	-0.157644	0.0241768	-0.0494461	0.0411363	0.122118	-0.00991661	0.161193	-0.100268	-0.0455072	0.000948887	-0.0368491	-0.035711	0.00876209
AKR1C4	0.231567	-0.040766	0.0408057	0.0429561	0.21917	-0.0115442	0.00768124	0.141587	0.0801145	0.12227	-0.0738051	0.110926	0.202891	0.134642	0.0997431	0.156376	-0.000505848	0.141369	0.0998191	-0.0415303	0.0928209	0.0166847	0.123877	0.0326465	0.0785343	-0.198618	0.164363	0.0503621	0.0676144	-0.0919497	0.0724755	0.0670333	0.115554	-0.0805592	0.30727	0.110737	-0.386461	0.145977	0.145999	0.100858	0.0833841	0.0588381
AKR1D1	-0.124604	-0.274406	-0.217484	-0.0337183	-0.0416057	-0.128681	-0.428497	-0.256561	-0.159933	-0.214978	-0.595059	-0.0369871	-0.0698555	-0.164773	-0.070941	-0.200128	-0.143962	-0.336516	-0.306346	-0.122248	-0.180275	-0.402824	-0.134468	-0.265142	-0.182063	-0.140211	-0.0474756	-0.0145412	0.0589175	-0.104133	-0.148966	-0.18343	-0.0600345	-0.0320917	-0.241369	-0.0729119	-0.208086	-0.0525232	-0.0616335	-0.182006	-0.188047	-0.156736
AKR1E2	0.0144537	-0.0350357	0.0510594	0.0182681	0.231545	0.0411311	0.0548693	0.193102	-0.117934	0.186734	0.229415	0.0614908	0.142479	0.0104552	0.169569	0.0162227	0.0944375	0.168811	0.142643	-0.0661741	0.0638769	-0.0303515	0.0953312	0.0920103	0.0508783	-0.252957	0.168626	0.0975265	0.0935934	-0.0150285	0.111102	-0.0488632	0.0344774	0.13055	0.0548652	0.118769	0.500793	0.126186	0.0653438	-0.0621012	0.0638193	0.0787993
AKR7A2	-0.0301061	-0.135134	-0.037462	-0.0361824	0.0960601	-0.00155042	-0.0535962	0.0984338	-0.0728631	0.0182123	0.253426	0.00679222	-0.047819	-0.0335757	-0.0775113	-0.0148641	-0.0496266	0.098973	0.0083712	-0.0163199	-0.0342292	0.0238678	0.0294405	-0.0582622	-0.0131433	-0.213346	-0.183144	-0.0792976	-0.146037	0.0094772	-0.0596478	-0.0472966	-0.0107338	-0.0452836	-0.186935	0.129499	-0.303754	-0.0602957	0.00810343	-0.0330258	-0.0154188	-0.0382066
AKR7A3	-0.242655	-0.326989	-0.202282	-0.23316	-0.0225293	-0.235358	-0.353315	-0.238799	-0.303737	-0.185153	-0.213813	-0.329529	-0.0462358	-0.348077	-0.598396	-0.556705	-0.257281	-0.282536	-0.217546	-0.213629	-0.181704	-0.241637	-0.323287	-0.284158	-0.163393	-0.342449	-0.383326	-0.254825	-0.301131	-0.397203	-0.23721	-0.304926	-0.109694	-0.286063	-0.205481	-0.133332	-0.515502	-0.306921	-0.409655	-0.215853	-0.234398	-0.288717
AKT1	-0.14964	-0.0975949	-0.20524	-0.593145	-0.300725	-0.0670869	-0.0311556	-0.507077	-0.471643	-0.74208	-0.619863	-0.856529	-0.383957	-0.251098	-0.0538373	-0.000172301	-0.39984	-0.000844095	0.0956501	-0.213195	0.0889702	-0.516151	-0.0848502	0.0695001	-0.207745	-0.552377	-0.24909	-0.08908	-0.182578	-0.459094	0.0337077	-0.138732	-0.129095	0.0449939	-0.398246	-0.225174	0.289151	-0.0842321	-0.127538	-0.196208	-0.316539	-0.193252
AKT1S1	0.0555604	-0.0627862	-0.0561154	0.0208708	0.0124776	0.0231697	-0.0447214	0.238883	0.056389	0.137581	-0.121431	0.223973	0.126329	-0.064318	0.217036	-0.0260851	-0.0124491	0.146263	0.188397	0.166997	-0.0280227	-0.0165532	0.0342714	0.0440708	-0.172304	-0.0101227	-0.00608129	0.0223615	0.0672606	0.0521884	-0.0670949	-0.0394961	-0.0331503	0.025589	-0.0123868	0.0320318	0.163377	-0.00983253	-0.0667421	-0.0650776	0.0381308	0.0252999
AKT2	-0.209693	-0.175792	-0.10477	-0.260052	-0.0322701	0.0573246	-0.249001	-0.457247	-0.334854	-0.0987884	0.016237	-0.217223	-0.0899958	-0.108768	-0.10262	0.0563294	-0.281666	0.185657	0.0354788	-0.106731	0.122291	-0.204181	-0.0556238	-0.122161	-0.00955018	-0.0881673	-0.139132	-0.148831	-0.0936607	-0.122187	-0.0635698	-0.00960996	-0.26324	-0.00875887	-0.0190631	-0.045322	-0.00750158	0.155155	0.161884	-0.0908423	-0.186514	-0.0555125
AKT3	0.208215	0.0828273	0.0960687	0.050816	-0.0919961	0.0768832	0.0828046	0.151011	0.089435	0.0507755	-0.041936	0.0430362	0.292048	0.0429327	-0.137011	0.132499	0.224609	-0.11341	0.116244	-0.015733	0.254591	0.273207	0.143101	-0.00797365	0.147713	0.161984	0.119294	0.0675069	0.0903473	0.116292	0.149051	0.136871	0.225524	0.101896	0.0153659	0.0269427	0.296132	0.0175785	0.222404	0.147522	0.0796841	0.108288
AKTIP	-0.379958	-0.293903	-0.255485	-0.412143	-0.433648	-0.481775	-0.597222	-0.313721	-0.334242	-0.426834	-0.305431	-0.399646	-0.239874	-0.562865	-0.349129	-0.645948	-0.381889	-0.345518	-0.410953	-0.698602	-0.352453	-0.447765	-0.597449	-0.430604	-0.424691	-0.447597	-0.620052	-0.327055	-0.380574	-0.493082	-0.653395	-0.524272	-0.699864	-0.537759	-0.679805	-0.247862	-0.0221652	-0.38633	0.0392592	-0.280991	-0.392893	-0.428479
ALAD	-0.159297	-0.198487	-0.113872	-0.135388	-0.158467	-0.235838	0.0269551	-0.125893	0.0287667	0.0507046	0.112222	-0.0602508	-0.0125763	0.0752295	-0.0226034	-0.105589	-0.0441734	0.00511874	0.0510652	0.0182078	-0.114431	-0.198813	-0.055383	-0.0580559	-0.201002	-0.162501	0.065698	-0.0640033	-0.119858	-0.00888037	-0.151704	-0.225054	0.0634226	-0.0877977	-0.281876	-0.0522545	-0.332835	0.0426703	0.0367148	-0.0198138	-0.102082	-0.0636369
ALAS1	-0.226144	-0.338498	-0.305934	-0.182268	-0.383555	-0.134439	0.0925968	-0.0953898	-0.198107	-0.268599	-0.112279	-0.0256422	0.0925661	-0.0755994	-0.0829804	0.00618026	-0.119214	0.163415	-0.138165	0.0973368	-0.132827	-0.290717	-0.142597	-0.0774846	-0.199238	0.050184	-0.0735052	-0.152583	-0.0373756	-0.089807	-0.144993	-0.150232	-0.0246592	-0.126196	-0.207053	-0.0243105	-0.341866	-0.0844655	-0.0534927	-0.102435	-0.204034	-0.0866678
ALAS2	-0.0912305	0.0743377	0.0738908	0.0593423	0.109612	0.120851	0.159854	-0.00271657	0.0794267	0.154664	-0.339418	0.160399	-0.246566	0.18795	0.264024	0.0421929	0.0450349	-0.0568331	-0.0225172	0.0370775	0.120667	-0.110485	0.0716448	-0.0337096	0.0791138	0.0858583	0.0340525	0.0470677	0.15127	-0.0604817	0.0758481	0.11282	0.191304	0.179949	0.0833204	0.0290463	0.216192	0.188188	0.332619	0.170823	0.0738031	0.0678817
ALB	0.180018	0.0879553	0.0340831	0.0756323	0.0508163	0.0346102	0.11903	0.0169118	0.029865	0.133716	-0.214682	0.024169	-0.0993449	0.107516	0.0436786	0.104096	0.111983	0.0408717	0.169111	0.10332	0.0695963	-0.0295363	0.0863488	0.0418136	0.0706763	0.0980779	0.0798742	0.136561	0.0869021	0.0640432	-0.0324707	0.0651195	0.0723127	-0.00446982	0.0754745	0.0554917	0.288583	0.0241344	-0.0105636	0.0830997	0.0762638	0.0570595
ALCAM	-0.155966	-0.0759771	-0.0183983	-0.0143871	-0.0237133	-0.0214164	-0.0544222	-0.0942604	-0.0341392	-0.120273	-0.0303301	0.0424654	-0.0703946	-0.0832662	0.231714	-0.0824495	0.0135002	0.0105458	-0.0986425	-0.082549	0.033159	-0.208279	-0.101018	0.150125	0.000923229	-0.0166312	-0.176619	-0.00970432	-0.121058	-0.137065	-0.193602	-0.0323303	0.0822759	-0.117587	-0.147798	0.0825982	0.114817	0.0104691	0.215686	0.0216557	-0.0612953	-0.023313
ALDH16A1	-0.0356258	0.0018787	0.104894	-0.00538126	-0.0252807	0.149127	0.105853	0.13249	0.054844	0.0503037	0.0321772	0.0109881	0.0946942	0.120568	0.154011	0.141195	0.0921289	0.0717754	-0.00817625	0.155354	0.0904372	0.107199	0.0355189	0.0802062	-0.117204	0.197888	0.155493	0.0808849	0.000842773	0.0316384	0.112323	0.180389	0.0924399	0.0845716	0.168007	0.0570992	-0.301328	-0.154899	-0.0569424	0.0818896	0.0533103	0.0597057
ALDH18A1	-0.146136	-0.866595	0.00371898	-0.150762	-0.0469134	-0.0319611	-0.116987	-0.253036	-0.593581	-0.0746456	-0.146589	0.0365415	-0.136517	-0.0315676	-0.766021	-0.113423	-0.549332	0.0168164	-0.138224	-0.0717333	-0.111497	0.0143765	-0.0329386	-0.0316591	-0.0580114	-0.0208012	-0.0355912	-0.288005	0.0759959	0.00729873	-0.118773	-0.285745	0.0851332	-0.121904	-0.178801	0.00917068	0.144393	-0.0185037	0.055461	-0.244333	-0.22769	-0.101826
ALDH1A1	0.156452	0.0670699	0.0210553	0.144893	0.221662	0.107967	0.0488994	0.130564	0.0406164	0.095934	0.290166	0.174623	0.230663	0.0725367	0.0156283	0.173509	0.0636856	-0.0944365	0.0725068	0.0418424	0.045423	0.0578691	0.0183345	0.106038	0.055285	0.282925	0.0563552	0.166523	0.0899314	0.0109247	-0.0739296	0.0998844	0.143119	0.0714373	0.174334	0.0707777	0.265744	0.110368	0.116842	0.180445	0.103511	0.102979
ALDH1A2	0.101269	-0.00122232	-0.0713837	0.0407048	-0.142709	-0.14734	-0.0661462	-0.161469	-0.0882059	0.187476	0.12423	-0.0260553	-0.0724772	0.127355	0.0521296	0.0455193	-0.048709	-0.141336	-0.0660731	0.0707213	-0.143385	-0.00726012	-0.0480491	-0.0466943	-0.0231967	0.200396	0.033306	-0.0172218	-0.0319366	-0.0502705	-0.103489	-0.162209	0.00854582	-0.0871672	-0.108039	0.0129003	-0.284414	-0.0777108	-0.134279	-0.0175426	-0.0349026	-0.0340804
ALDH1A3	0.0445213	0.0558975	0.133377	0.0327553	0.137334	0.139256	0.0650158	0.0126429	0.161596	0.130393	0.135372	0.1086	0.0775538	0.0288351	0.150393	0.206581	0.0418626	0.107911	0.219862	-0.0397482	0.0781849	0.103555	0.125296	0.0419836	0.0986571	0.121634	0.0986936	0.0885082	0.0852385	0.199406	0.0867166	0.0795909	0.113441	0.0971548	0.0488736	0.0013802	0.198764	0.104481	0.10505	0.0136252	0.0912788	0.0975819
ALDH1B1	-0.00843173	-0.0538716	-0.0768022	-0.0712589	-0.059162	-0.0357744	0.104701	-0.124627	-0.00668172	-0.133048	0.127586	-0.0276634	-0.129101	-0.0537521	-0.130533	-0.0995524	-0.0749736	-0.181776	-0.173087	0.0530422	-0.166737	-0.105169	-0.0530813	-0.0238363	-0.104668	0.0180729	-0.00665754	-0.0907384	-0.0147773	-0.105524	-0.223564	-0.199327	0.00806512	-0.232799	-0.170611	0.0232515	0.253437	-0.151032	-0.0921078	0.0388683	-0.0464957	-0.0696249
ALDH1L1	-0.0450534	-0.221165	0.0642358	0.0776831	0.0097262	-0.0654351	-0.0331227	-0.22833	0.0247748	0.194553	0.0767568	0.0637914	-0.0374397	0.00918311	0.122009	-0.0140772	0.0186673	-0.0895345	-0.0528094	0.0286595	0.106875	0.201006	-0.0134985	0.0369626	0.064663	0.116139	0.0590395	0.123459	-0.0691845	-0.00399522	-0.0051079	-0.00621109	0.0857729	-0.059354	0.0982468	0.0440069	-0.111335	0.119616	0.136887	0.0467799	-0.0222133	0.0365325
ALDH1L2	0.041562	0.00575658	0.0022976	-0.0389975	0.0722987	-0.0852821	-0.114077	-0.0521413	0.0399222	-0.0684913	-0.22598	-0.0459935	-0.125223	-0.0864556	-0.0656047	-0.109949	-0.181598	-0.108561	-0.112308	-0.15516	-0.124168	-0.0583798	0.0152326	-0.21635	-0.0203151	-0.0544657	-0.087925	-0.00138425	-0.0576815	0.0235254	-0.153005	-0.0765884	-0.118781	0.0297598	0.0138663	-0.0629336	-0.143171	0.0209021	-0.0548171	0.0461802	-0.0197152	-0.0765777
ALDH2	-0.00093972	0.0565105	-0.0584479	0.00478951	0.198501	0.00275646	-0.0948607	-0.215346	-0.00113041	0.00682089	0.0199532	0.0473364	-0.00698144	0.00579379	0.0149333	-0.040562	0.0661613	-0.192781	-0.070296	-0.0898898	-0.0372626	-0.00127933	0.0106761	-0.151712	0.0627972	0.00289214	-0.0985345	0.126289	0.0235482	0.14924	-0.152737	-0.123404	0.00900423	-0.20219	-0.0590555	-0.0844186	-0.332968	-0.212315	-0.0317317	-0.0136427	-0.0101346	-0.0454378
ALDH3A1	0.0745383	-0.120451	-0.0047936	-0.062389	-0.130128	-0.0718561	0.0749564	-0.0579465	-0.069449	-0.0145368	-0.0533152	0.0516422	-0.0412783	-0.123633	0.0461959	0.0780379	0.00586494	-0.0466521	-0.104151	-0.150761	-0.00616851	-0.0426506	-0.0156506	-0.145729	-0.0522327	0.0088737	0.0437814	-0.0492607	-0.0316277	0.222331	-0.04435	-0.0639957	0.00182013	-0.135006	-0.120217	0.0303208	0.0910559	0.0341301	-0.0314401	0.0102508	-0.0382056	-0.0211271
ALDH3A2	-0.0315	0.118	0.183	-0.0154	-0.056	0.0419	0.157	0.0331	0.11	0.041	-0.0376	0.0245	-0.0186	0.0814	0.072	-1.84e-05	0.1	-0.172	0.0611	0.00204	0.0766	-0.069	0.0709	0.0344	-0.0599	0.194	-0.0488	-0.0483	-0.147	0.144	0.0943	0.00579	-0.0132	0.0493	0.0816	-0.0446	0.189	-0.0196	0.0225	0.0727	0.05811	0.0232504
ALDH3B2	-0.0504586	-0.0944108	-0.274161	-0.0543822	0.0210967	-0.0900675	-0.136529	-0.106931	-0.166453	-0.0910844	0.140243	0.0533304	-0.0312333	-0.208175	-0.141028	-0.118667	0.0687679	0.112656	-0.00445075	-0.036825	-0.204892	-0.00165127	-0.00961828	-0.10854	-0.0463882	0.0769627	-0.135405	-0.0150808	-0.0576867	0.054937	-0.0493612	0.0074226	-0.00863062	-0.0554685	-0.113865	-0.0938693	0.249688	0.0224287	-0.221107	0.0322224	-0.104338	-0.0281095
ALDH4A1	-0.0442084	0.0287462	-0.0528201	0.0218852	0.110386	-0.006371	0.0224584	0.0341129	-0.0977481	-0.0475198	-0.107142	-0.0058745	0.00731707	-0.118318	-0.0200358	-0.0291807	0.0189048	0.0724667	-0.00352536	-0.21816	0.0405061	0.0626015	-0.0320623	-0.0550913	0.00695582	-0.126504	-0.0798216	-0.104499	-0.16894	-0.042981	0.00827866	0.0446512	-0.0474858	0.0116122	-0.0568073	-0.132709	-0.0567216	0.141368	-0.26729	-0.0965524	-0.00310784	-0.045168
ALDH5A1	-0.155035	-0.0474501	-0.0043367	-0.000512178	-0.0788435	0.0593218	-0.158642	-0.165064	-0.148462	-0.152691	0.0615806	-0.0616993	0.0527551	0.0446865	-0.156256	-0.240524	-0.084961	-0.0742751	-0.12956	-0.0365284	-0.183696	-0.168609	-0.0758957	-0.0656141	-0.0279376	-0.0915059	-0.0163398	-0.0655964	-0.119491	0.0268545	-0.0968626	-0.148631	-0.0708489	-0.232537	-0.044894	-0.0474572	0.103683	0.0217303	-0.0709723	0.00676902	-0.0851714	-0.0664211
ALDH6A1	-0.10721	0.0691729	0.000252938	0.0434813	-0.123647	-0.0325137	0.00778941	0.0974987	0.0278771	-0.121112	-0.183175	-0.0229129	0.00983261	-0.0799432	-0.0366286	-0.0378349	-0.106559	0.0537428	-0.0444064	-0.056231	-0.00546739	-0.28428	-0.102963	0.00894344	-0.0411304	0.019391	-0.00266448	-0.192044	-0.0859854	-0.024486	-0.109153	-0.106038	0.0943257	0.00854043	-0.15092	-0.00341394	0.0977772	0.0236493	-0.108105	-0.0457519	-0.013841	-0.0504631
ALDH7A1	-0.15355	-0.0448001	-0.0801722	-0.0730417	0.0912305	-0.0642127	0.0489318	0.132802	-0.0359575	-0.0955911	-0.072893	0.121285	-0.0321553	-0.119016	0.0547182	0.0158943	0.00903278	-0.120037	0.0777139	0.000258534	-0.0890459	-0.0997868	-0.0996458	0.172714	-0.103807	-0.00428808	-0.086801	-0.0844755	-0.0475794	-0.182651	-0.0740112	-0.01901	0.0310474	-0.0329344	-0.123141	0.0111358	0.337856	0.00746676	-0.18697	-0.0287553	-0.0274361	-0.0255961
ALDH8A1	0.0385725	-0.0419665	-0.03536	-0.069636	-0.211392	0.0076734	-0.0301062	-0.0427389	-0.0930629	-0.0120217	-0.0871659	-0.0691006	-0.025576	0.0232104	0.0537703	-0.140157	-0.150635	0.0944318	-0.127701	-0.0865646	-0.0158529	0.0527944	-0.0637519	-0.00298836	-0.0279666	0.00321593	-0.0499325	-0.0358225	-0.000901829	-0.119248	-0.124538	-0.0592909	0.00888602	0.00471919	-0.138721	0.0938719	0.19263	0.106109	-0.0575265	0.0187895	-0.0490038	-0.0243671
ALDH9A1	-0.161443	0.0791601	0.0406038	-0.0882647	-0.0816577	0.00683286	0.0662282	0.165592	-0.00103515	-0.0997498	-0.20508	-0.0281181	0.019687	-0.0544473	-0.163702	-0.0583952	-0.119689	-0.0678014	-0.0297186	0.12793	0.0777156	-0.0503163	0.0583321	0.0660034	-0.00733313	0.0286021	0.0778043	0.0363552	0.0421522	-0.0410002	-0.00316024	-0.0608718	-0.0794606	-0.08687	-0.0250331	-0.0808482	0.206889	0.07418	-0.0309029	0.056059	-0.00737329	-0.0107013
ALDOA	-0.592876	-1.24545	-1.05725	-0.6717	-0.793414	-1.01402	-0.391615	-1.02864	-0.335308	-0.768875	-0.425136	-0.697324	-1.46609	-1.41004	-1.45343	-0.612434	-1.15304	-1.14651	-1.6198	-0.991907	-0.682401	-0.687887	-1.00779	-1.76886	-0.851449	-0.925643	-0.844131	-1.29016	-0.695954	-0.420007	-1.34425	-0.903385	-0.853588	-1.08905	-0.753848	-1.20231	-1.53678	-1.56459	-0.700364	-1.02902	-0.789915	-1.03757
ALDOB	-0.0443324	0.0257433	-0.00850887	-0.010091	-0.120466	-0.0429767	0.000540792	0.15832	-0.00929848	-0.025904	-0.417311	0.142648	0.0294851	-0.0375146	0.0255948	-0.0741328	-0.0936436	-0.239761	-0.172189	0.106133	0.0159535	0.0205739	-0.110111	-0.0516684	-0.0595289	-0.134619	0.0318549	0.0477054	-0.0118454	-0.0314648	-0.0563428	0.0195454	-0.0711394	0.0584455	-0.0478786	-0.123186	-0.144917	-0.163755	0.0591734	0.0307663	-0.00769724	-0.0484376
ALDOC	-0.187893	-0.318383	-0.470653	-0.225776	-0.223288	-0.160067	-0.0890672	-0.237471	-0.170062	-0.377255	0.00305527	-0.323235	-0.229697	-0.265271	0.0177987	-0.0701075	-0.511683	-0.15932	-0.236836	-0.332968	-0.350057	-0.229167	-0.177908	-0.189351	-0.182903	-0.391022	-0.168811	-0.454504	-0.238533	-0.330079	-0.114271	-0.209444	-0.247997	-0.395653	-0.133327	-0.331382	-0.160586	-0.142129	-0.334506	-0.317393	-0.245992	-0.240243
ALG1	-0.638888	-0.692412	-0.724356	-0.469963	-1.07024	-0.441906	-0.401023	-1.07916	-0.526848	-0.697939	0.117998	-0.567189	-0.302991	-0.881657	-1.37083	-0.358974	-0.871656	-0.460409	-0.914801	-1.43063	-1.20394	-0.62163	-1.15255	-0.282165	-0.557583	-0.408276	-0.73293	-0.959468	-1.39697	0.0019104	-0.83932	-1.11625	-1.06045	-0.872645	-0.677041	-1.44934	-1.27851	-1.25863	-1.26358	-0.848979	-0.674274	-0.833982
ALG10	-0.328819	-0.440196	-0.281111	-0.330355	-0.212701	-0.107091	-0.409814	-0.237963	-0.364551	-0.0773653	-0.357386	-0.155993	-0.132718	-0.328595	-0.118749	-0.27771	-0.201435	-0.166685	-0.119736	-0.270549	-0.426495	-0.34827	-0.384493	-0.498641	-0.161871	-0.284054	-0.181718	-0.0130884	-0.317114	-0.215352	-0.14179	-0.285985	-0.14251	-0.350498	-0.316711	-0.322583	0.279418	-0.0435377	-0.245928	-0.296913	-0.278996	-0.22759
ALG10B	-0.385417	-0.355891	-0.260882	-0.299749	-0.246241	-0.345076	-0.510247	-0.402994	-0.519779	-0.224771	-0.319994	-0.502825	-0.398899	-0.391366	-0.184045	-0.381608	-0.486851	-0.229403	-0.199907	-0.476043	-0.568012	-0.300363	-0.378441	-0.508087	-0.420084	-0.443336	-0.285235	-0.3601	-0.470903	-0.488415	-0.413226	-0.589547	-0.0913034	-0.482886	-0.422761	-0.161699	-0.372026	-0.601604	-0.511965	-0.428906	-0.355105	-0.395661
ALG11	-1.52412	-1.05153	-1.29069	-1.34811	-1.5083	-1.75675	-1.9856	-1.32372	-1.7901	-1.76468	-1.49772	-1.6446	-1.34003	-1.21829	-1.91388	-1.97405	-1.39167	-0.739957	-1.35477	-2.09805	-1.79979	-1.6322	-1.21669	-2.15891	-1.6167	-1.78051	-1.35444	-1.8148	-2.03682	-2.16397	-1.65462	-1.66631	-1.46759	-1.63917	-1.19935	-1.44387	-1.72131	-1.91126	-1.93992	-0.944828	-1.53436	-1.6112
ALG12	-0.110233	-0.225135	-0.199397	0.0104115	-0.166388	0.0467068	-0.0746332	-0.0941739	-0.117835	-0.0992861	-0.41301	-0.313894	0.110306	-0.152203	-0.0664706	-0.0547834	-0.287136	-0.27017	0.0351778	-0.0235195	-0.0365501	-0.154627	-0.0428001	-0.0669904	-0.100394	-0.377721	-0.0250529	-0.0298924	-0.0375569	-0.116864	-0.126007	-0.21204	-0.150201	-0.102904	-0.16691	-0.0451269	0.0478838	-0.113564	-0.15716	-0.287716	-0.102996	-0.124597
ALG13	-0.225775	-1.05267	-0.62261	-0.917636	-0.342301	-0.208722	0.162848	-0.887348	-0.511901	-0.541668	-0.431761	-0.159168	-0.914437	-1.02281	-0.214859	-0.590977	-0.572137	-0.445759	-1.01998	-0.829088	-1.13536	-0.723528	-1.30517	-0.294498	-0.543387	-0.416013	-0.50488	-0.774838	-0.859936	0.135535	-1.05115	-0.939115	-1.45734	-0.803411	-0.307891	-0.920838	-0.5845	-0.857793	-0.802399	-0.300365	-0.514778	-0.688262
ALG14	-0.771384	-0.708279	-0.605395	-0.640809	-0.814988	-0.593263	-1.20153	-1.05096	-0.816169	-0.456685	-0.275352	-0.599613	-0.772781	-1.20172	-0.841967	-0.82498	-0.703063	-0.67991	-0.934419	-1.18797	-0.95039	-0.467533	-0.893814	-0.719528	-0.542051	-0.660632	-0.927527	-0.705897	-1.1251	-0.779881	-1.01048	-1.12605	-0.984128	-0.744008	-0.515889	-0.867399	-1.14013	-0.907949	-1.12612	-0.797846	-0.765946	-0.833804
ALG1L	-0.977602	-1.41329	-1.26442	-1.03222	-1.26506	-1.24877	-1.75305	-1.23941	-1.18272	-1.01592	-0.894083	-1.12462	-0.880779	-1.35802	-1.48379	-1.30996	-1.07693	-1.79313	-1.25034	-1.25301	-1.52738	-1.28251	-0.813762	-1.16699	-0.995328	-1.60363	-1.23638	-0.91267	-1.15956	-1.06102	-1.10896	-1.29749	-1.01293	-1.16913	-0.990678	-1.54816	-0.830698	-0.768447	-1.45689	-1.31418	-1.23925	-1.18938
ALG2	-1.07815	-0.634142	-0.80904	-1.15108	-1.48558	-1.17198	-0.320132	-1.12295	-0.806812	-0.613193	-0.518999	-1.2101	-0.528694	-1.19782	-0.797015	-0.668391	-1.12747	-1.42551	-0.947551	-1.10267	-1.22783	-0.505737	-1.44076	-0.490613	-0.871715	-0.430148	-1.1879	-0.763859	-0.686674	-0.45903	-0.845242	-0.982902	-1.60224	-1.15011	-0.93772	-0.956537	-1.46118	-0.774384	-1.65479	-0.83954	-0.919306	-0.959771
ALG3	-0.0462255	-0.149461	-0.109958	0.128958	0.133363	-0.0372956	-0.0122706	0.0106353	0.0353409	0.101048	-0.00241263	-0.00245523	0.0457462	-0.0189529	-0.214607	0.0948591	0.0867913	0.0357296	0.102163	-0.131182	0.116974	0.188407	-0.0144428	0.00343699	0.0908132	-0.297817	0.0797126	0.141076	-0.0743618	0.00440343	0.0737564	-0.0168251	-0.0331682	0.0815748	0.198884	-0.0250667	0.069334	0.0241459	-0.023164	0.0136686	0.00541352	0.0199007
ALG5	-0.062579	-0.0791058	-0.278232	-0.204823	0.0459399	-0.171928	-0.0139005	-0.114471	-0.269657	-0.126438	-0.402425	-0.247438	-0.129744	-0.179217	-0.380687	-0.230381	-0.0697773	-0.184379	-0.255703	-0.503963	-0.264987	-0.166434	-0.196684	-0.344035	-0.0339119	-0.325649	-0.270252	-0.115102	-0.226976	-0.1409	-0.135277	-0.340159	-0.247624	-0.128071	-0.22012	-0.101349	-0.446212	-0.214535	-0.397008	-0.0939468	-0.127519	-0.233098
ALG6	-0.0964628	-0.176574	-0.108129	-0.158294	-0.108832	-0.173346	0.0100269	0.0726384	-0.104927	-0.234887	-0.149388	-0.150563	-0.163084	-0.102284	-0.697876	-0.152299	-0.0814127	-0.00253748	-0.318272	-0.336568	-0.427601	-0.268003	-0.157458	-0.154171	-0.0639415	-0.218886	-0.104356	-0.0420738	-0.2308	0.0289751	-0.204731	-0.259622	-0.328492	-0.0938404	-0.271239	-0.211402	-0.618999	-0.322442	-0.278599	-0.170542	-0.107879	-0.218417
ALG8	-0.317171	-0.341063	-0.200431	-0.14354	-0.0532569	-0.0837009	-0.0518939	-0.23245	-0.115783	-0.216385	-0.0970876	-0.0588339	-0.209579	-0.0206477	-1.28791	-0.256367	-0.0534999	-0.0491715	-0.199867	-0.459194	-0.681124	-0.258143	-0.163173	-0.233627	-0.116668	-0.180657	-0.319475	-0.115256	-0.338569	-0.0373426	-0.293446	-0.368882	-0.264197	-0.107565	-0.363695	-0.378911	-0.393467	-0.119755	-0.328512	-0.269296	-0.175567	-0.267464
ALG9	-0.116	-0.308	-0.164	0.00355	-0.176	-0.142	-0.0786	-0.031	-0.0314	-0.071	-0.252	-0.135	-0.281	-0.0206	-0.272	-0.0848	-0.0159	-0.00695	0.00479	-0.0948	-0.0434	0.0211	-0.0996	-0.0999	-0.106	0.0284	-0.166	-0.0669	-0.037	6.5e-05	0.0773	-0.232	-0.0648	0.042	-0.135	-0.154	-0.0891	-0.115	-0.188	-0.205	-0.111445	-0.0930365
ALK	-0.126008	0.0107416	-0.0058745	-0.0231625	-0.237259	-0.0799085	0.0192252	-0.0419208	0.0433042	0.0619468	-0.155765	-0.173379	-0.126691	0.0206362	-0.062514	-0.0878061	0.00571666	-0.188032	0.0663394	-0.0236492	0.0522093	0.10004	-0.0454098	0.00767222	-0.169909	0.0125612	-0.138541	0.0154518	0.0124374	0.0223896	-0.0955636	-0.0568595	0.0355434	-0.0306647	-0.0803889	-0.0972478	-0.0804504	0.0749306	-0.0140355	-0.0221035	-0.0378915	-0.0407694
ALKAL1	-0.0752958	0.0344278	0.00108067	-0.0781778	-0.0634828	-0.13865	0.00921999	0.00123306	-0.0676045	-0.0815516	-0.222925	-0.0339929	-0.0673793	0.0281854	-0.106394	-0.03243	-0.19405	-0.0203724	-0.0191195	0.0715943	0.127774	-0.0664172	-0.0720725	0.0062656	-0.0842206	-0.0341852	-0.016445	-0.00547778	-0.00711336	0.000197695	-0.210513	0.0174756	-0.0433877	-0.0580116	0.0794791	0.0297288	-0.149028	-0.0297799	-0.171942	0.037895	-0.0458801	-0.0415554
ALKAL2	0.121971	0.0700761	0.0442021	0.0879775	0.123281	0.0939077	0.0224953	0.0155866	-0.0268445	0.0829763	0.07644	0.0895396	-0.0146328	-0.00162417	0.0808149	0.102424	0.0477248	0.0396538	0.11462	0.0723725	0.112828	0.0676779	0.0409594	-0.0120866	0.073223	0.0414033	0.0514875	0.0933629	0.111696	0.0509206	0.100535	0.0351391	-0.018702	0.104659	0.08589	0.0401306	0.0569439	0.0146396	0.0648682	-0.114841	0.063563	0.0536022
ALKBH1	-0.140185	-0.0544102	-0.00657122	-0.0666772	-0.20676	-0.171484	0.141541	0.0283314	-0.0879077	-0.120633	-0.30615	-0.180169	-0.152486	-0.185512	-0.014203	-0.17197	-0.0467939	-0.0383573	0.0375729	-0.0334546	0.0952838	-0.180513	-0.172693	0.0378084	-0.0722878	-0.191628	-0.0137329	-0.295461	-0.0708422	0.0196338	-0.0827512	-0.0967728	-0.201825	0.00570877	0.00748291	-0.0907713	0.0593314	0.104176	-0.175242	-0.145874	-0.0684756	-0.0850831
ALKBH2	0.0244565	0.0779938	0.0885301	0.0742731	-0.0241229	0.0111165	-0.0798149	-0.0779605	0.100091	0.113413	0.10423	-0.024614	0.139588	-0.0189381	-0.115945	-0.0348883	0.101853	-0.11667	-0.016861	0.0341186	-0.00681367	0.0402665	-0.0249065	0.0138887	0.0249353	-0.0828577	-0.0654031	0.136984	0.0572792	0.138913	-0.0256544	0.172784	-0.0474321	0.0140696	-0.0253451	-0.0258814	0.175424	-0.164692	0.296116	-0.0197634	0.0307976	0.0211261
ALKBH3	-0.0193236	-0.0815062	0.022068	-0.0612117	-0.148265	0.0673274	0.0335851	0.00810634	0.108225	-0.153087	0.00225625	-0.0504658	0.115286	0.0451774	0.100654	-0.103508	0.0853687	-0.110524	-0.15789	0.0658649	-0.0654274	-0.229185	-0.0566193	-0.11725	-0.0377886	-0.00369983	0.129574	-0.0677091	-0.0155463	0.0908447	0.045587	-0.00738142	-0.196231	0.0219998	0.0229934	0.00435405	-0.528294	-0.247745	0.0135333	-0.0498101	-0.0224081	-0.043386
ALKBH4	-0.28772	-0.253007	-0.11318	-0.133792	-0.0549556	-0.077446	-0.2185	-0.178323	-0.118742	-0.037761	-0.246153	-0.070428	-0.456113	-0.177297	0.0260402	-0.0800351	-0.0784075	-0.247512	-0.195905	-0.167587	-0.122667	-0.0151983	-0.128299	-0.213012	-0.142062	-0.18319	-0.379759	-0.103562	-0.0755163	0.0748383	-0.155234	-0.169574	-0.116205	-0.0217704	-0.103172	-0.046944	0.232278	-0.059721	-0.124429	-0.154246	-0.147343	-0.123361
ALKBH5	-0.0342295	-0.190609	-0.0541396	0.0307974	-0.223033	-0.0848587	-0.0346164	-0.11384	-0.102578	-0.0277409	0.0436344	-0.24679	-0.0717739	-0.278341	0.0347887	-0.0756408	-0.0656674	-0.0310465	-0.115648	-0.202869	-0.0530521	-0.187582	-0.117574	-0.127183	-0.17602	-0.158109	-0.225055	-0.1271	-0.0988409	0.0823674	-0.035042	-0.165234	-0.0764478	-0.306019	-0.165923	-0.136264	-0.0660394	-0.145238	0.016099	-0.0567658	-0.0834848	-0.111146
ALKBH6	0.0302501	-0.0976544	-0.0282251	-0.0499371	-0.0809377	0.132936	-0.0407569	-0.0205816	0.012377	-0.15116	-0.00129388	-0.0129596	0.105629	0.0942066	0.205355	0.0587624	-0.00845063	0.00839602	0.225837	0.0921154	0.119229	-0.0289041	-0.0684133	-0.0759738	-0.0457901	-0.0427788	-0.0746404	-0.0844299	0.0317126	-0.0562398	-0.102823	0.135554	-0.0862772	0.0382665	0.0772987	0.0587001	-0.0804166	-0.00842582	0.0651796	0.0299071	-0.029369	0.0189444
ALKBH7	-0.332964	0.0223475	-0.0402744	-0.0752291	-0.238528	-0.0157286	-0.0143466	0.0233547	-0.0725647	-0.024585	0.0820487	-0.0325251	-0.0223639	-0.00513622	0.114646	-0.133955	-0.0629465	0.00787176	0.0451517	0.154199	-0.0425046	-0.216204	-0.0987077	0.0198378	-0.145067	0.184827	-0.137993	-0.0631668	-0.0308494	-0.150019	-0.0599555	0.0297892	0.00713624	-0.125985	-0.012682	-0.141033	0.0270713	-0.257659	-0.0292232	-0.0428019	-0.0768518	-0.03794
ALKBH8	-0.0356013	-0.00581337	-0.0446299	-0.00374216	-0.23989	-0.14479	0.0207336	-0.196838	-0.0345124	-0.0839016	0.0913902	-0.0935605	-0.149529	-0.0219861	-0.0930841	0.0752557	0.0980565	-0.146015	-0.00509812	-0.372496	-0.232299	-0.0780202	-0.102635	-0.000479094	0.00828675	0.00364127	0.00990558	-0.0076583	0.0807777	0.0679212	0.0372323	-0.0194092	-0.145395	0.0127459	-0.0727306	-0.194891	-0.158201	0.151943	0.0999606	-0.0405149	-0.0768985	-0.0398962
ALLC	-0.0639682	0.000357409	0.0216354	-0.0619557	-0.114013	-0.0567011	-0.0536755	-0.0270705	-0.0185253	0.0319604	-0.155947	-0.0491617	-0.0856378	-0.0326819	-0.00486463	-0.0591989	-0.0680379	-0.0805912	-0.0637103	-0.0993431	0.00528063	-0.0612559	-0.178005	0.0213154	-0.00845246	-0.00697219	-0.106679	0.0447951	-0.0736695	0.00284974	-0.0173149	-0.179041	-0.0873263	-0.0575157	-0.0891427	0.071159	-0.325769	0.119211	0.0411806	-0.0274736	-0.0341956	-0.0537333
ALMS1	-0.0355881	-0.245879	-0.044357	-0.111091	-0.106011	-0.0374405	-0.147476	-0.180905	-0.181863	-0.137084	-0.128809	-0.172698	-0.400474	-0.183966	-0.0616051	-0.319578	0.010951	-0.192336	-0.0257517	-0.126742	-0.22378	-0.129011	-0.162382	-0.149983	-0.158774	-0.0406942	-0.100101	-0.162066	-0.212024	-0.16368	-0.31091	-0.194781	-0.209926	-0.12402	-0.11994	-0.131057	0.0637075	-0.0847588	-0.0568735	-0.155581	-0.122769	-0.147588
ALOX12	0.0923719	0.0157804	0.0944435	-0.0286053	-0.0152062	-0.000231797	0.126528	-0.0760206	-0.00380303	0.178032	-0.270266	0.164013	0.0172687	-0.0866401	0.15817	0.0385987	0.0861051	0.0286514	-0.0215902	0.0351901	0.135903	0.0296456	-0.0433163	0.114773	0.00681765	-0.0353005	0.0948703	-0.0220826	0.0656598	0.298767	0.118694	0.106916	0.122331	0.00314164	0.0134375	0.0645387	-0.218496	0.258692	0.0787189	-0.019532	0.0383289	0.0441226
ALOX12B	0.0277842	0.11667	0.106538	0.0510261	0.0584663	-0.0918252	0.0374743	0.0823893	0.073141	0.0482917	-0.366124	0.143044	-0.214837	-0.0133608	0.0289768	-0.0323998	0.158498	0.0445107	0.0888568	-0.10296	0.00554066	0.0114044	-0.0768319	-0.0463674	-0.0468636	0.100431	-0.0315883	-0.0671182	-0.0413524	0.0895723	0.166612	-0.0647765	-0.00960045	-0.0500711	0.0395149	-0.127146	0.107405	0.0657342	-0.137829	0.0793888	0.0509956	-0.0099913
ALOX15	0.12211	-0.042412	0.0252074	0.0571211	-0.101291	0.160655	-0.0573726	0.212819	-0.0365478	0.00789726	0.198851	-0.159397	-0.0594197	-0.0118033	-0.0971261	0.0198138	-0.0601171	0.013678	0.00169123	-0.232561	-0.0997037	0.00615389	-0.195782	-0.138526	-0.0567121	-0.158645	-0.100176	-0.0857833	0.065532	0.132466	0.0299761	0.0716493	0.0337641	-0.301009	0.0802481	-0.029626	-0.068618	-0.0395761	-0.201327	0.0681466	0.0348187	-0.045798
ALOX15B	0.138986	0.0081774	0.0511629	0.0789578	0.163225	0.0598484	0.0323843	0.100662	0.132393	0.0572672	0.129733	0.0960765	-0.064963	-0.086192	-0.00229835	0.0826023	0.0217652	0.0159855	0.115433	-0.12231	-0.0897785	0.0277373	0.080184	-0.0670683	-0.0384314	-0.0719882	0.0278499	-0.0682633	0.0566334	0.176705	0.0407699	0.0732484	0.0585205	-0.0272711	0.0831939	0.12865	-0.173568	0.117151	0.00257503	0.0329281	0.0823064	0.0185204
ALOX5	-0.103922	-0.226147	-0.140862	-0.0287615	0.0462943	-0.014391	-0.0513527	-0.214548	-0.182343	-0.0718224	-0.17198	-0.0324721	-0.290298	-0.109876	-0.255249	-0.104544	-0.105261	-0.365787	-0.0769599	-0.083856	-0.254188	-0.215203	-0.119467	-0.132931	-0.000714442	0.21392	-0.116147	-0.0834394	-0.0745359	-0.0820897	-0.168414	-0.0599093	-0.00479863	-0.145386	0.116037	-0.0854591	-0.0209409	-0.101286	0.0359017	-0.0481754	-0.0987855	-0.0981169
ALOX5AP	-0.0624389	0.142563	0.0637208	0.0754423	0.0274109	-0.0317287	0.095098	0.0647489	0.00936371	0.0909145	-0.00543088	0.121034	0.0982652	0.00163774	0.0513491	-0.00221746	0.114036	0.0136877	-0.0436691	-0.000982875	0.0636983	0.0212714	0.0314479	0.0198024	0.0299691	-0.0473385	0.128292	0.0711274	-0.0136722	0.0251626	0.0989237	-0.0579559	0.178973	0.127504	0.114947	-0.00188018	-0.147139	-0.144436	0.0718651	0.129735	0.0475095	0.0349336
ALOXE3	0.0696534	-0.0727917	-0.0395363	-0.00343631	-0.114188	-0.120857	-0.00725535	-0.0267363	-0.0576996	0.0397832	-0.214872	-0.0504631	-0.204896	-0.0799531	-0.0520934	-0.0413765	-0.129651	-0.241351	-0.0792913	-0.215282	-0.0685536	-0.0370622	-0.0633271	-0.226628	-0.144674	-0.198269	-0.110924	-0.0150517	-0.198981	0.0923966	0.0241247	-0.082722	-0.0032945	-0.118084	-0.0286169	-0.0246009	0.0430018	-0.0115131	-0.0988073	-0.0344876	-0.0333064	-0.0871768
ALPG	-0.107818	0.03057	-0.0330946	-0.0268637	-0.22113	-0.150744	0.0181455	-0.207914	0.0606436	0.0794833	-0.220401	-0.0749976	0.0507574	0.0613716	0.0220997	0.00186319	-0.0804817	-0.189352	0.0167795	-0.0637613	0.0236463	-0.116064	-0.176324	0.0857579	-0.131199	0.00180139	-0.123255	0.0403028	-0.0146329	-0.149764	0.0734891	-0.0450249	-0.00579065	0.00180631	0.000880574	-0.0497017	-0.0129428	-0.010467	-0.123544	-0.0624667	-0.0558723	-0.0423205
ALPI	0.0360348	0.157851	0.0697138	0.122116	0.159041	-0.0569552	0.0676171	0.0770805	0.0932145	-0.0261904	0.179767	0.113636	0.0524283	0.0205652	0.144569	0.0449882	0.174672	-0.018978	-0.0364386	0.0697722	0.0433779	0.16719	0.0593213	-0.0759024	0.039088	-0.240757	0.153718	0.116772	0.0821359	0.0169782	0.0620154	0.0927189	0.0821997	-0.0364637	0.0459203	0.140904	0.290171	0.0970444	0.0793837	-0.0268936	0.0699523	0.0644634
ALPK1	0.00922595	-0.0910437	0.0145252	0.0318965	-0.0293964	0.0926217	-0.00168261	-0.0723541	0.0295619	0.0864516	0.249616	-0.0820161	0.0788591	-0.00657649	0.0532681	0.0610231	0.104537	-0.112317	0.195179	0.0573996	0.0352887	0.0781002	-0.0343541	0.037213	0.0266211	0.269178	0.0302001	0.0341313	0.0454964	-0.0303661	0.0171486	0.0936615	0.0266453	-0.000512225	0.0938665	0.00529263	-0.159693	0.0118773	0.133087	0.0379789	0.0069806	0.0449945
ALPK2	-0.0534021	0.0850498	-0.00879751	0.139948	0.0922711	0.0742284	0.113521	0.0871382	0.07301	0.087391	0.109183	-0.0873813	0.11209	0.0961033	0.133537	0.0453623	0.10978	0.0125639	0.0185209	0.136948	0.10365	0.0987525	0.0705653	0.0963035	0.105314	0.149558	-0.125427	0.0174095	0.0941942	0.124424	0.11465	0.114955	0.0791704	0.0260318	0.072273	0.0358969	0.285473	0.154685	0.0506221	0.160525	0.0690358	0.0838578
ALPK3	0.0266102	0.0505449	0.0188212	0.00637708	-0.0279872	-0.0209731	0.0027135	-0.0170889	0.0437413	-0.0190159	0.112459	-0.0404219	-0.0201966	0.0318969	0.0547128	-0.0241971	-0.0542568	-0.0689911	-0.0493718	-0.0497525	0.0519304	0.187268	-0.0579773	0.00183321	-0.026432	0.0590526	0.035783	-0.0114312	-0.0212453	0.0379192	0.0208233	0.0459565	-0.0263833	0.146825	-0.00384339	-0.0679444	-0.142631	-0.113067	0.00836304	-0.025567	0.00637431	-0.000296213
ALPL	0.0565102	0.0441408	0.0038507	0.00218015	0.0737425	-0.00970821	0.00415185	-0.0152827	-0.0323576	-0.0037256	-0.194649	0.104525	-0.00370018	-0.0496994	-0.0295249	0.0191931	0.0916545	-0.0444996	-0.124057	0.00165099	0.0736303	-0.025094	-0.0376175	-0.00215128	0.0984619	-0.184396	-0.0921232	-0.00319039	-0.0289492	-0.115039	0.0963528	-0.0493897	0.08533	0.199523	-0.025843	0.00539926	-0.169663	-0.0172407	-0.0575812	0.03551	0.0123502	-0.0147726
ALPP	-0.000624883	0.0619303	0.0983753	0.0768687	0.0167727	0.0890417	0.0557456	-0.0428326	0.119485	0.104592	0.119505	0.0926306	0.247622	0.0578625	-0.00121262	0.0853349	-0.0109021	0.131674	0.0657576	0.0679476	0.0170555	0.208856	0.0430106	0.0498999	0.0386129	0.099772	0.0937233	0.0852044	0.064708	0.239556	0.151427	0.163835	0.133321	0.0855188	-0.0212242	0.149185	0.131648	-0.186692	0.269922	0.0889022	0.0579353	0.092082
ALS2	-0.0176735	-0.0405093	0.0248053	0.0230974	0.0263384	0.0789618	0.0383081	-0.000867341	0.0532367	0.0090883	0.139083	0.0365994	-0.171145	-0.0488715	-0.0194333	-0.192255	0.0597985	0.0319059	-0.0415462	-0.142904	-0.144394	-0.0937974	-0.0245794	-0.0894573	-0.0316953	-0.0533123	-0.0819652	0.0626347	-0.0527112	-0.132088	0.0464251	0.0470204	0.0428149	-0.0446955	-0.0859422	0.124674	-0.0213196	-0.107624	-0.0474616	-0.0387141	0.0194786	-0.0358319
ALS2CL	-0.0612998	-0.0106306	-0.0313727	-0.00116732	-0.0592112	-0.0792211	0.00275361	0.00181501	-0.0617643	-0.0549018	0.17022	0.0777019	-0.0655505	-0.089514	-0.236635	-0.191545	-0.0470551	-0.0193309	-0.128066	-0.0348212	-0.0138152	-0.0290537	-0.065245	-0.070001	-0.159505	-0.108558	-0.171255	-0.106293	-0.0532709	0.00693006	-0.102335	-0.0549942	-0.0469845	-0.0373236	-0.0264782	-0.0596542	-0.184012	-0.184456	-0.0763896	0.0199671	-0.0355	-0.0695774
ALX1	-0.0618031	-0.131434	-0.0320193	0.0277878	-0.0558827	-0.0329809	-0.0343522	-0.0526389	-0.0859079	0.0591258	-0.136306	-0.0895833	0.0837587	0.00458201	-0.0251757	-0.0373421	-0.163052	-0.139638	-0.0745311	-0.0197424	-0.0336447	-0.140156	0.0232574	-0.0709194	0.00520234	-0.207091	-0.0274696	-0.0146901	0.0866404	0.0314393	-0.088737	-0.121696	-0.0225197	-0.17951	0.0774793	0.0687925	0.113398	0.0459865	0.0865672	0.0362269	-0.0400106	-0.0309491
ALX3	-0.301495	-0.0543548	-0.146161	-0.314647	-0.376916	-0.284974	-0.317439	-0.320076	-0.524688	-0.185732	-0.409094	-0.201761	-0.136402	-0.229266	-0.325323	-0.287957	-0.283651	-0.1138	-0.285021	-0.353759	-0.202356	-0.158603	-0.112023	-0.295894	-0.209614	-0.322508	-0.159145	-0.162077	-0.302176	-0.264784	-0.372201	-0.19653	-0.0734095	-0.249853	-0.221969	-0.115587	-0.135923	-0.213894	-0.170427	-0.15184	-0.282648	-0.223895
ALX4	-0.00183395	0.0419558	0.0083586	-0.0228104	-0.153431	-0.123652	0.0915524	0.0973275	-0.0393313	-0.109449	-0.211837	0.0645536	0.0239017	0.0638391	-0.0247943	-0.0321226	0.0868525	0.06741	-0.0644692	-0.00106987	-0.0523913	-0.0392459	-0.0428056	0.069651	-0.00436146	-0.0811343	0.0344922	-0.144179	0.06738	-0.0221604	-0.0822997	-0.0493559	0.045156	-0.0159899	-0.0764956	-0.0460632	-0.0177237	0.0350188	0.0987323	-0.0238548	-0.0211314	-0.0125123
ALYREF	-1.10624	-0.895494	-0.964017	-0.954164	-1.03553	-0.796508	-0.695058	-0.703601	-0.824722	-1.66392	-1.54184	-0.626608	-1.13937	-0.967747	-0.968624	-1.18857	-0.976858	-0.778546	-0.839061	-0.894733	-0.982095	-1.25512	-1.01373	-0.870252	-1.18532	-1.36075	-1.05993	-1.28635	-0.758149	-0.642783	-1.23231	-1.17143	-1.13756	-1.13219	-0.928495	-0.789885	-0.433939	-0.96184	-1.59374	-1.26864	-0.963924	-1.03288
AMACR	0.0973979	0.123937	0.00909125	0.0197602	-0.128215	0.139681	0.0785399	-0.26462	0.145931	0.130025	-0.14973	-0.0283275	-0.133634	0.0792848	0.180896	0.129582	0.0847299	-0.214098	0.160311	-0.104364	0.113463	0.222159	0.0602362	0.102998	0.0127698	0.0472372	0.0794762	-0.0322572	0.0638348	0.0407649	0.060908	0.0697343	0.00210315	-0.0364574	-0.0802947	0.00219218	-0.276106	0.183198	-0.148155	0.178614	0.0351527	0.0223689
AMBN	-0.144277	-0.184316	-0.0900652	-0.117252	0.0152489	-0.0353073	0.00235147	-0.279701	-0.0759134	0.047899	0.0656077	-0.0593449	-0.111893	0.114555	-0.0379019	0.0103037	-0.0406439	-0.188217	-0.0882636	0.029515	-0.172474	-0.046338	-0.0880997	0.00906825	-0.0285734	0.0541976	0.197045	-0.0798312	-0.136613	0.139692	0.0108554	-0.0309187	-0.0935606	-0.211722	0.00149139	-0.0708537	0.0431367	-0.00984858	-0.0965872	-0.0921998	-0.0861332	-0.0336139
AMBP	0.0409611	0.0431602	0.00394766	0.0343309	0.123122	-0.0244602	-0.0156096	-0.203711	0.0641563	0.0639483	0.131819	0.0283064	-0.0906682	-0.0700309	0.0764842	0.0538221	0.0841798	-0.0643325	-0.0330367	0.0729586	0.0493634	0.151274	0.0109654	-0.105101	-0.0515976	-0.0495624	-0.0382951	0.0253907	-0.0585921	0.0570387	0.0182767	-0.0582545	-0.0889884	-0.00369136	0.0306698	0.111315	-0.0804916	0.0895368	-0.0905823	0.0277073	0.0129846	0.00452942
AMBRA1	-0.507536	-0.361008	-0.159335	-0.0590669	-0.380847	-0.288925	-0.331585	-0.326757	-0.422761	-0.585136	-0.633884	-0.510715	0.093904	-0.0184801	-0.256311	-0.453806	-0.411818	-0.159553	-0.828887	-0.0429532	-0.459883	-0.529115	-0.204618	-0.087069	-0.00209726	-0.183662	-0.096825	-0.401233	0.104759	0.0104824	-0.251698	-0.0478197	-0.166333	-0.197508	-0.202078	-0.216716	0.318354	0.0303011	-0.0015173	-0.566136	-0.342296	-0.212431
AMD1	-0.302572	-0.844514	-1.07418	-0.659211	-0.822797	-0.556265	-0.172818	-0.541867	-0.403344	-0.422127	-0.403604	-0.505237	-0.666072	-0.179981	-0.751934	-0.529218	-0.389248	-0.6588	-0.456199	-0.398934	-0.603036	-0.334477	-0.438998	-0.671142	-0.473144	-0.813785	-0.36733	-0.580857	-0.241327	-0.313991	-0.750525	-0.854785	-0.861858	-0.975082	-0.536147	-0.0870884	-0.436731	-0.307718	-0.371949	-0.296627	-0.579969	-0.508527
AMDHD1	-0.208406	0.0524642	-0.164761	-0.115874	0.0342244	0.0241317	-0.198262	-0.159856	-0.00597742	-0.0871205	-0.054356	-0.309257	-0.000925194	-0.120855	-0.114295	-0.0718767	-0.123752	-0.165409	-0.196109	-0.16663	-0.179074	-0.052148	-0.0926971	-0.064645	-0.132616	-0.148069	-0.180255	0.0147546	-0.10784	-0.283827	-0.349778	-0.188015	0.00174014	-0.183368	-0.191292	-0.152327	0.0153349	-0.239012	-0.186872	-0.115831	-0.0829437	-0.137977
AMDHD2	0.0602	-1.15e-05	-0.0776	-0.0796	-0.411	-0.0895	-0.0784	-0.0271	-0.00437	-0.0465	0.0384	-0.0509	-0.0314	0.0652	-0.175	0.113	-0.326	0.0893	-0.0254	-0.057	0.0851	-0.0601	-0.0195	-0.0839	0.0295	0.0342	-0.0511	0.0121	-0.243	-0.0891	0.0601	-0.0889	-0.0558	0.119	-0.169	-0.105	0.0187	0.0816	0.141	-0.0418	-0.0753882	-0.02619
AMELX	0.0307305	-0.0161196	-0.0334597	0.0402589	0.0328979	0.131359	0.0367584	-0.0841134	-0.044175	-0.0276835	0.131177	0.126822	0.0982794	0.089502	-0.050176	0.120807	-0.100429	-0.0361535	0.0612045	-0.0888331	-0.0315489	-0.0670852	-0.0809615	0.025565	0.0523346	-0.0750837	-0.0059265	0.00655763	0.0928176	-0.0298817	0.130502	0.0941716	0.0423646	-0.0500213	-0.0251292	0.0398834	-0.231404	0.02555	0.0725407	0.00349896	0.00664535	0.0113648
AMER1	0.0803219	-0.0482646	0.0505765	0.119417	0.103387	0.0394853	0.0167535	0.0207139	-0.0439868	0.0660233	0.0685203	-0.109996	0.111272	-0.0194314	0.0259654	0.141848	-0.174103	0.181613	-0.00538074	-0.0484288	-0.100547	-0.0578492	0.00954879	-0.00171615	0.0893585	0.100533	0.0572626	0.105623	0.050841	0.0723044	0.0697236	0.0323686	0.0652213	-0.103763	0.0717767	-0.0166144	-0.168454	-0.00490772	0.0687375	-0.0125634	0.0404427	0.0166254
AMER2	-0.158827	-0.0844651	-0.0542916	-0.117589	-0.0529122	-0.114202	0.000790499	-0.143615	-0.128362	0.0144298	0.00174447	-0.077191	0.121937	-0.00101414	-0.0706846	-0.188459	-0.0590114	-0.0831957	-0.182186	-0.078717	-0.0745387	-0.107505	0.0317215	-0.0182422	0.00444795	-0.00991728	-0.0640444	-0.0182931	-0.0702881	-0.150392	-0.190377	0.0344277	-0.0958957	-0.12831	-0.189338	0.067559	-0.0345255	-0.120466	0.0488701	-0.00865769	-0.0839044	-0.057018
AMER3	-0.0341306	-0.116107	-0.148958	-0.0668806	0.0895627	-0.158	-0.0667999	0.0417216	-0.0342758	0.0814034	-0.16149	-0.0427623	-0.0674217	-0.0722167	-0.0236606	-0.161879	-0.106193	-0.0877898	-0.164462	-0.0859215	-0.191412	-0.0962356	0.0445493	-0.00104773	-0.0398502	-0.177223	0.00417595	-0.0189629	-0.163097	0.0092889	-0.0227002	-0.0220553	0.00601048	-0.0297746	0.114194	0.00371491	0.0139799	-0.0361397	-0.0583171	0.00102854	-0.0412465	-0.0544556
AMFR	-0.0155099	0.121006	-0.137791	-0.122132	-0.116157	-0.0263959	-0.0991876	0.00111433	-0.0584897	0.0121549	-0.313267	-0.00442637	-0.195035	-0.00569742	-0.120211	-0.219627	-0.0667056	-0.188939	0.0434917	-0.00603489	0.0337267	-0.0291684	-0.0723724	-0.189264	-0.133055	0.0927341	-0.148337	-0.0401358	-0.0314142	0.0786628	-0.204816	-0.0953768	0.00768073	-0.146998	-0.121758	-0.0690904	0.0475676	-0.0158443	0.0767642	-0.0797968	-0.0441388	-0.0705581
AMH	0.0674984	-0.000972205	0.0583222	0.0544316	-0.0333481	0.058205	0.0314315	-0.019988	0.00348154	0.0871361	0.1717	0.0387951	0.14128	0.0592056	-0.0882419	-0.00915374	-0.0571514	0.151557	0.0881827	0.0713466	0.128604	0.00579739	-0.0640617	0.0455495	-0.0238909	0.173401	0.093175	-0.0223994	0.0993824	0.069718	0.0880015	0.0377587	-0.0686229	-0.0794648	0.0515781	0.101098	-0.409054	-0.184663	-0.307194	0.01886	0.0306198	0.0107031
AMHR2	-0.059988	-0.0333417	-0.0919958	0.00207098	0.091909	0.022701	-0.138337	0.068421	-0.000440146	0.0198041	0.286946	0.0303846	0.0737819	-0.0896064	-0.0135401	-0.0746455	-0.0563358	0.164165	-0.118157	-0.0322898	-0.0565874	-0.0165139	0.0827743	-0.00743964	0.0413818	-0.144666	0.0182682	0.0817712	0.0683776	-0.23661	-0.0868396	-0.00492059	-0.0645996	-0.0764147	0.0278887	-0.0571714	0.0629939	-0.0238866	-0.0822738	-0.0877889	-0.0119197	-0.0130518
AMIGO1	-0.261647	-0.112804	0.022481	-0.0819312	0.0231638	-0.0459151	-0.0898989	-0.12526	-0.0714987	0.0233029	0.0664886	-0.152364	0.0297422	-0.114109	-0.186916	-0.025393	0.0553559	0.0874207	-0.0418143	-0.0772439	-0.170595	-0.0249289	-0.0137864	-0.142705	-0.0789419	0.0427452	0.131542	-0.0778928	-0.389163	-0.131276	-0.141689	-0.0696062	-0.0801089	-0.0508827	0.0871366	-0.00286736	0.0252235	-0.0974595	-0.0598741	-0.0136793	-0.0720006	-0.0539214
AMIGO2	-0.0528273	0.00184703	-0.0212292	0.0914957	0.0067161	0.00960105	-0.0527613	-0.128154	-0.020752	0.0235578	0.161947	0.0472799	0.131955	-0.0957808	-0.0382285	-0.0592241	0.0216533	0.0222121	-0.00370187	-0.142574	-0.0717906	-0.0143526	0.0264455	-0.00689472	0.00285689	-0.19486	-0.0528645	0.0317527	0.0579797	-0.0579566	-0.0630848	-0.0631827	0.0335073	-0.197485	0.00121319	-0.0257841	0.167149	-0.0793803	-0.0943044	0.115424	-0.0142506	-0.0146692
AMIGO3	0.0681523	0.132457	0.141365	-0.10871	-0.00510721	-0.0501734	0.110924	0.0201667	0.106896	-0.0807274	-0.281876	-0.0221801	0.00380289	0.128135	-0.297278	-0.0654641	0.0224158	0.0966531	-0.110636	0.0370158	-0.0187714	-0.0680721	0.0631007	0.0295228	-0.0597613	-0.0753436	-0.0224363	-0.00738783	-0.0807216	-0.0432987	0.0444086	0.0300727	-0.0663206	0.0319019	0.0463882	-0.109028	-0.0881827	0.126835	0.0363667	-0.0319194	0.0335242	-0.0250686
AMMECR1	-0.0356444	0.0403441	0.00757918	0.00532615	0.0535085	-0.0926339	0.0176477	0.270242	-0.0877987	-0.070447	-0.124938	0.039424	-0.0569533	0.0468786	-0.104545	0.018457	0.00446221	0.0493278	-0.0722134	-0.0394302	-0.0731871	-0.0548223	-0.0261541	-0.00820344	0.0213849	0.124369	-0.0409532	-0.0150905	0.0318509	-0.0637058	-0.00944939	0.0463602	-0.00204025	-0.0499923	-0.138677	-0.00788439	-0.00307451	-0.0141183	0.232598	0.0280493	0.0108123	-0.00874235
AMMECR1L	-0.0685145	0.0012522	-0.0617436	0.0165746	-0.0132232	-0.0685025	-0.00966996	-0.0125623	0.041539	-0.0200739	-0.0758492	-0.152853	-0.242082	-0.0470062	-0.170312	-0.1436	0.106252	0.109781	-0.109531	-0.0964438	-0.0378859	-0.172821	0.103378	-0.0285515	-0.124554	0.0668772	-0.0872954	-0.0710944	-0.231412	-0.157358	-0.192501	-0.158739	-0.0548908	-0.109349	0.0153453	-0.0974916	-0.299241	-0.129427	-0.0563527	-0.0505647	-0.0194924	-0.0898524
AMN	0.0328968	0.179238	-0.0816258	0.00173359	-0.152976	0.0367366	-0.0633007	0.0184768	-0.0368221	0.0158217	0.186256	-0.0941722	-0.0640672	-0.0239623	-0.253706	-0.0473749	-0.0172112	0.188429	0.0612064	-0.10791	0.0797161	0.0948395	-0.00237103	0.084582	-0.0185797	-0.087323	-0.00685111	-0.116786	0.055547	-0.0428581	-0.0241014	-0.0350917	-0.130131	-0.0481591	-0.082366	-0.0512261	0.175946	-0.247031	0.177723	0.0126214	-0.00498212	-0.0128138
AMN1	0.130085	-0.0332244	-0.135762	0.0733098	-0.0177168	0.125793	-0.0106176	-0.00999171	0.0538199	-0.00914851	-0.0616921	0.0469699	0.155365	-0.116849	-0.186842	-0.00974166	-0.0441502	0.183264	0.0389564	-0.0716701	-0.0718823	0.0279057	-0.0112278	-0.112619	0.166388	0.086323	-0.0422137	0.0774386	-0.0935936	0.244733	0.018172	-0.0424965	0.0215257	-0.0618096	0.00515198	0.122482	0.0568942	0.190258	-0.0152875	-0.132319	0.0166546	0.0122478
AMOT	0.0936716	-0.0508778	-0.0295718	0.0595791	0.134789	-0.0209336	0.0496757	0.116361	0.0481824	0.0367546	-0.0947419	0.0101831	-0.0146353	0.0861385	-0.0024713	0.0935966	0.0436857	-0.00230881	-0.111939	-0.0334788	0.0120336	0.0825997	0.078077	0.00762546	0.0540219	0.108037	0.0667257	0.0968534	0.0917288	0.0502907	-0.0197173	0.105282	0.0405594	0.0780636	-0.0115283	0.129004	-0.117157	-0.153268	0.0363167	0.108586	0.043763	0.0272721
AMOTL1	0.142774	-0.0254565	-0.0390324	0.0466471	0.115182	-0.0500826	-0.0150455	0.0639491	-0.186954	-0.0456945	0.0376553	-0.0655119	0.236209	0.113344	0.0542697	-0.103414	-0.013239	0.11808	0.0522214	-0.0723376	-0.150021	-0.0847052	0.083401	-0.112524	0.015023	0.0625287	-0.0963983	0.0210439	0.148537	0.00868282	0.0280378	0.207675	0.127533	-0.103975	-0.00473462	0.0522729	-0.357152	-0.124418	-0.118571	0.0445642	0.000628662	0.000135861
AMOTL2	0.0307013	-0.0254385	0.0452288	0.161961	0.0771389	-0.0306736	-0.115394	-0.0545544	0.0285526	0.100679	0.167957	0.20417	0.146414	0.124923	0.215661	0.0290337	0.1854	-0.195127	-0.0724494	0.292425	0.11805	0.176179	0.0790064	0.30712	0.0548099	0.0117093	0.00637295	0.192795	-0.00235586	0.147339	0.120528	0.0451067	-0.0152936	-0.0657289	-0.0454521	0.171596	0.380496	-0.0100536	0.310384	0.153302	0.0218201	0.107811
AMPD1	-0.204412	-0.516214	-0.110365	-0.0405206	-0.0398249	-0.165874	-0.149454	-0.306207	-0.18319	-0.193716	-0.140373	-0.0548967	0.070182	-0.120519	-0.0417282	-0.103863	-0.0250506	-0.154456	-0.175889	-0.0925405	-0.0843808	-0.137169	-0.128221	-0.177046	-0.0903027	-0.057067	-0.0780219	-0.0644277	-0.228522	-0.126992	-0.193134	-0.0636353	-0.110657	-0.102574	0.0727583	-0.0613702	-0.213616	-0.099475	0.0396912	0.0661066	-0.190978	-0.0892397
AMPD2	-0.0810716	-0.0582086	-0.0158848	-0.0159308	-0.0920179	-0.143169	-0.0605739	-0.16837	-0.143631	-0.0550344	0.0539241	0.0101414	0.0554135	-0.00859714	0.00799164	-0.00473442	0.0502215	-0.0431271	0.0520666	-0.00392832	-0.064636	0.0755689	-0.0263733	-0.0908473	-0.00834493	0.0882308	0.000303681	0.0762636	-0.1494	-0.123788	-0.0784715	0.0914757	-0.0318356	0.0386052	0.0289276	0.00624547	-0.077426	-0.0545418	0.0983827	0.012187	-0.0833893	-0.000670088
AMPD3	-0.0607412	-0.08189	0.0841439	0.0258513	-0.104712	-0.0266616	0.0107958	-0.0180015	-0.0231146	-0.168364	-0.0603576	0.0919955	0.0292256	-0.0690823	-0.217593	-0.0323849	-0.0358618	0.0276591	0.122707	0.0562105	-0.120009	0.0436613	-0.0156602	-0.0284967	-0.01592	0.0646598	0.0161921	-0.0870326	0.0820661	0.173983	-0.0248544	0.0107417	-0.0533035	0.0419533	-0.057784	0.0407474	0.0630752	-0.0173484	-0.0830438	0.0278954	-0.0362695	-0.000865324
AMPH	-0.177505	-0.0523289	0.0175741	-0.088916	-0.0833008	-0.00225771	-0.000790849	0.00403834	-0.0701802	0.0287418	-0.110242	-0.0368422	0.262359	-0.0522562	-0.00458623	0.00453738	-0.0767042	-0.00510165	-0.126218	-0.04972	-0.000788056	-0.0721903	0.0106288	-0.0365424	0.0385394	-0.0887148	-0.0273874	0.0140046	0.0408226	0.19689	-0.0575739	-0.0475811	0.0228547	-0.0760787	-0.0225192	-0.0622819	-0.245316	-0.0391007	0.0458504	-0.00966891	-0.0424926	-0.0203642
AMT	0.0993319	0.0978972	-0.0133611	0.0537411	0.0377205	-0.0657131	0.123102	0.171274	0.037798	0.0519973	0.15495	-0.106861	-0.00919545	0.103689	-0.184567	0.114683	0.160292	-0.166062	0.124713	0.0590095	0.0295593	0.00142801	-0.0151278	0.057163	0.0117497	-0.101597	0.0417801	-0.0185819	-0.0535388	0.0471268	-0.0351947	0.0482374	-0.0763913	-0.0792882	0.106478	-0.11067	-0.0593826	0.129111	0.0243396	0.0596384	0.0593788	0.00858301
AMTN	0.0493365	0.10853	0.191117	-0.00384338	-0.0554909	0.0301812	0.149081	0.116811	0.216462	0.205231	0.0951784	0.000232253	-0.148751	0.0909845	0.091255	0.150039	-0.00997891	-0.0235607	0.0970236	0.146184	0.106048	-0.0123333	0.166812	0.0513607	0.0901564	0.0346118	0.0960443	-0.0319914	0.124042	-0.0785685	0.00825545	0.0744984	0.0527798	0.0363594	0.0368584	0.0953882	-0.00897219	-0.151072	-0.195459	0.0127789	0.100742	0.0332068
AMY2A	-0.0486734	0.106994	0.0731956	-0.0296727	-0.165752	0.0357612	0.115712	0.0572589	0.0050353	-0.167391	0.040167	-0.144745	0.0477057	-0.0367404	0.127114	-0.0331083	-0.0466767	0.0415957	0.0417484	0.0494602	0.051022	-0.00763912	-0.0629458	0.0104609	-0.00474142	0.148423	-0.00213931	-0.0156154	-0.0616515	-0.0975941	0.0333206	0.0426673	-0.0333881	-0.0782799	0.00344419	-0.0576917	0.041269	-0.073162	-0.0116695	-0.00326887	-0.00175317	-0.00308867
AMZ1	0.117371	0.0215607	0.0741639	-0.0521912	-0.0348242	-0.00937075	-0.122156	-0.0594325	-0.0745496	-0.0038162	0.266539	-0.0258202	-0.145028	-0.0582335	0.0601363	0.0322586	-0.0938824	0.126783	-0.0547213	-0.125543	0.0103641	-0.00824055	0.0655809	-0.0674536	0.188514	0.0260421	-0.122129	0.0933626	0.0338729	-0.0811323	-0.0970297	0.084189	0.0471361	-0.0373576	-0.149088	-0.0166333	0.135605	-0.00371622	0.0434853	-0.0104548	-0.0143245	0.00391352
AMZ2	-0.0932	-0.183	-0.119	0.056	-0.0145	0.0557	-0.105	0.017	0.0951	0.092	-0.0855	-0.071	0.0698	-0.0501	0.128	0.125	-0.119	0.259	-0.048	-0.128	0.0437	0.113	-0.0322	8.02e-05	-0.00408	0.0294	-0.155	0.105	-0.041	0.0357	-0.0271	-0.0518	0.211	0.161	0.125	0.0638	0.184	-0.148	-0.0664	-0.071	-0.01989	0.01851
ANAPC1	-1.47296	-1.6263	-1.98874	-1.58102	-1.79579	-1.62266	-1.83689	-1.57746	-1.86237	-1.29316	-1.76955	-1.55514	-1.23904	-2.00258	-1.85066	-1.94507	-1.64949	-0.992606	-1.81147	-1.92918	-1.98548	-1.68441	-1.78598	-2.1885	-1.85174	-1.91228	-1.97338	-1.95865	-2.12332	-2.43298	-1.79591	-1.79598	-1.52555	-1.80502	-1.76183	-1.66139	-1.97762	-1.90505	-2.15369	-2.14239	-1.66574	-1.83886
ANAPC10	-0.981939	-1.34336	-1.51241	-1.1381	-0.939325	-1.3838	-1.36474	-1.21329	-1.29204	-1.28544	-1.1473	-1.14496	-1.71754	-1.39765	-1.86676	-1.46878	-1.40958	-0.822728	-1.33128	-1.8865	-1.60961	-1.38189	-1.36523	-1.52	-1.55434	-1.3182	-1.37584	-1.51632	-1.67579	-1.22204	-1.44798	-1.56097	-1.12613	-1.24015	-1.31028	-1.50809	-1.03335	-1.78791	-1.77585	-1.56887	-1.24545	-1.4364
ANAPC11	-1.61883	-2.0215	-2.16138	-1.72755	-2.20401	-2.20731	-2.52308	-2.09435	-2.48599	-2.24869	-2.68772	-2.13254	-2.04308	-2.16184	-1.93196	-2.15237	-2.16538	-1.75079	-2.03138	-2.18509	-2.36492	-2.22257	-2.04984	-2.46511	-2.30214	-2.3196	-1.97144	-2.30322	-2.31018	-2.49633	-2.28808	-2.31401	-2.16745	-2.04475	-1.9696	-2.36443	-1.99165	-2.07325	-2.32651	-2.47151	-2.12927	-2.20196
ANAPC13	-0.321016	-0.305355	-0.115521	-0.546333	-0.437705	-0.848438	-0.336908	-0.576449	-0.461967	-0.703895	-0.60871	-0.425989	-0.250024	-0.409427	-0.471262	-0.253713	-0.584428	-0.375254	-0.648546	-0.447727	-0.471805	-0.97243	-0.174685	-0.476026	-0.821274	-0.647137	-0.568287	-0.690012	-0.415129	-0.273868	-0.47799	-0.732562	-0.673838	-0.6841	-0.450501	-0.606234	-0.521641	-0.15857	-0.533546	-0.852348	-0.465359	-0.522569
ANAPC15	-0.326197	-0.553776	-0.546798	-0.616013	-0.752641	-0.670959	-0.049724	-0.74428	-0.806298	-0.395981	-0.189891	-0.4409	-0.803662	-1.27875	-0.971608	-0.42964	-0.174475	-0.801543	-0.849055	-0.559763	-1.29044	-0.867525	-0.449676	-1.05087	-1.40121	-1.13173	-1.38746	-0.564831	-1.23207	-0.602372	-0.468354	-0.994189	-0.669476	-0.731155	-0.896244	-1.24051	-0.957579	-0.364602	-0.542512	-0.611312	-0.546267	-0.798447
ANAPC16	-0.0239213	-0.0875079	0.0111527	-0.0555429	0.0447947	-0.0590373	-0.0865691	0.0130461	-0.0163872	0.0573771	0.209934	0.0313463	-0.137307	-0.0666457	-0.106373	-0.0358604	0.0103795	0.0743638	-0.246641	-0.100199	0.0104456	-0.421893	-0.0655588	-0.0588486	-0.021561	0.0347351	-0.14464	-0.134906	-0.072031	0.0605605	-0.00839096	-0.0917603	-0.00853264	-0.208241	0.0629201	-0.177799	-0.203675	-0.0990024	-0.078455	0.00107031	-0.0202595	-0.0664189
ANAPC2	-1.23866	-2.07306	-1.69478	-1.62323	-1.84769	-1.8103	-1.94939	-1.12917	-2.0386	-1.84439	-2.06421	-1.84787	-1.44566	-1.93671	-1.50294	-1.71065	-1.68355	-1.80424	-1.61301	-1.69239	-1.34478	-2.31172	-1.72905	-1.48024	-1.98657	-1.82954	-1.67054	-1.82537	-1.55628	-1.9527	-1.63072	-1.63382	-1.82385	-1.64444	-1.71705	-1.63361	-1.95945	-1.79369	-1.86045	-1.64282	-1.72493	-1.74426
ANAPC4	-1.81299	-2.43925	-1.76428	-2.03744	-1.95111	-1.96805	-1.89335	-2.12617	-1.79388	-1.95999	-1.96313	-2.09787	-2.08922	-2.22846	-2.28243	-2.10619	-1.81806	-1.86744	-1.23402	-2.10866	-2.02284	-2.17382	-2.15916	-2.19118	-1.9823	-1.58915	-2.18762	-2.13854	-2.01744	-1.94346	-2.10597	-1.99154	-1.90293	-1.96024	-1.92425	-2.077	-1.96387	-2.20666	-2.0139	-2.20207	-1.97465	-2.01831
ANAPC5	-1.65169	-1.45969	-1.44572	-1.64484	-1.85198	-1.79699	-1.82399	-1.6167	-1.6908	-1.65315	-1.61933	-1.71578	-1.64128	-1.69674	-1.82647	-1.77808	-1.58668	-1.51722	-1.65028	-1.69768	-1.61569	-1.66184	-1.6467	-1.77924	-1.68093	-1.54189	-2.07912	-1.6721	-1.62598	-1.8121	-1.55414	-1.59391	-1.53975	-1.63983	-1.67517	-1.72195	-1.93933	-1.75795	-1.63096	-1.95157	-1.66355	-1.69499
ANAPC7	-0.0184203	0.0201213	-0.0517049	-0.0778994	-0.106722	-0.159983	-0.280264	-0.0603317	-0.0494752	-0.0224756	0.107065	-0.205991	-0.217112	-0.211088	-0.103371	-0.126374	-0.139966	-0.168355	-0.0957129	-0.15471	-0.139563	-0.154465	-0.0664225	-0.161462	-0.0848913	0.07646	-0.125523	0.015343	-0.0147405	0.122914	-0.159012	-0.184695	-0.082606	-0.141388	0.044211	-0.137842	0.0265539	-0.0774216	-0.0423357	-0.131427	-0.0807155	-0.0911309
ANG	-0.0184155	-0.136597	-0.2412	0.0297905	-0.117444	-0.0770326	-0.13328	0.00539689	-0.139246	-0.132681	-0.092685	-0.242735	-0.178063	-0.255415	-0.210915	-0.125152	-0.256164	-0.0527034	-0.258461	-0.279794	-0.126094	-0.565771	-0.0926674	-0.272833	-0.112275	-0.190334	-0.125868	-0.377236	-0.188321	-0.156476	-0.153482	-0.226252	0.0152815	-0.259288	-0.0631494	-0.158857	-0.069396	-0.127772	-0.293793	-0.0392125	-0.0960708	-0.184529
ANGEL1	-0.0926025	-0.0722548	-0.053128	0.0967791	-0.00877647	0.0148902	-0.108563	0.0381265	-0.0566058	-0.0734802	-0.179392	-0.156405	-0.163279	-0.168062	-0.016964	-0.0110366	-0.13504	-0.0521273	0.0869847	-0.151232	0.0442827	0.000753346	-0.0669476	-0.0110593	-0.0464859	-0.21521	-0.0552843	-0.11816	-0.0352253	-0.114498	-0.0597329	-0.0835634	-0.0698379	-0.153474	-0.0878066	0.0300396	-0.174502	-0.089248	-0.0380301	-0.077849	-0.0315615	-0.0789463
ANGEL2	0.0228966	-0.0782546	-0.00232224	-0.0710939	0.00963334	-0.115709	-0.0393142	-0.234751	-0.0957958	-0.172713	-0.447443	-0.0530518	-0.254224	-0.0851063	-0.207643	-0.114784	-0.0897583	-0.0902468	-0.108369	-0.0162974	-0.210733	-0.165236	-0.167703	0.0277042	-0.0798568	-0.255857	-0.0362907	-0.103587	-0.124504	-0.0704331	-0.0972978	-0.0311684	-0.0724811	-0.0470939	-0.193082	-0.113319	0.130824	-0.0224164	0.0578288	-0.0937056	-0.0777424	-0.104511
ANGPT1	0.0295627	-0.105058	0.0221368	-0.0152306	0.0644431	-0.0963234	-0.0380973	-0.0147563	0.0209895	-0.0463336	-0.365893	0.0668305	-0.023619	-0.0162393	-0.11664	0.104061	-0.0663674	-0.0985533	-0.0180602	0.172734	0.122581	0.0686099	-0.0218387	0.0526306	0.0461145	-0.0148857	-0.0360141	0.00579563	-0.0439519	0.045537	-0.135985	-0.0073709	-0.0209743	0.0843799	-0.0294508	0.0078452	-0.291624	0.0704299	0.0126893	-0.133857	-0.0178667	-0.0193695
ANGPT2	0.0107631	0.0151111	0.0249995	0.0648445	-0.107071	0.0758432	0.0633362	-0.0574506	0.043897	-0.0390456	-0.0764748	-0.0407935	0.00248379	0.117328	0.0230357	0.0189552	-0.0312103	0.0478031	0.028139	0.0925225	0.0199314	0.0175583	-0.016484	0.0142473	-0.0092299	-0.126609	-0.0338493	0.00167788	0.0147699	0.0983651	0.0574877	0.0803334	-0.009367	-0.0330145	-0.0107669	0.0826965	0.0237393	-0.106924	-0.00779153	-0.0291165	0.00952271	0.00698144
ANGPT4	0.22076	0.0734417	0.120527	0.151189	0.187397	0.162497	0.0477856	0.0628004	0.225342	0.188402	0.0116366	0.182689	0.282379	0.00964076	0.0911978	0.207628	0.0272969	0.0626934	0.264725	0.125626	0.17258	0.284457	0.0863948	0.0874703	0.085477	0.092407	0.147544	0.114225	0.144472	0.123844	0.163431	0.194545	0.105153	0.0624556	0.0479914	0.0959149	0.312721	0.288516	0.262542	0.0857017	0.144014	0.140778
ANGPTL1	-0.0644689	-0.0418997	-0.0255265	-0.084655	-0.0386306	0.00463546	-0.0459146	-0.232572	0.0221931	0.0847433	0.0779776	-0.00711525	0.150173	-0.0968732	0.0838789	0.106408	-0.043331	-0.270337	-0.0239937	-0.0747031	0.0418243	0.0563209	0.155667	-0.0393734	0.0240123	0.270715	0.0104008	-0.135661	0.0203515	-0.0746793	-0.124557	0.0921053	0.0938607	-0.0911452	-0.114175	0.1315	-0.0133406	0.169692	0.205826	-0.0219825	-0.0422095	0.0186482
ANGPTL2	-0.018839	0.100505	-0.0132521	0.0360074	-0.0573529	0.0730439	-0.016093	-0.0602997	0.0166813	-0.0384957	0.0143019	-0.00952007	0.116282	-0.0317548	0.164992	0.0303536	-0.0351159	-0.012944	0.00175706	0.144575	0.11946	-0.0141455	0.00834539	0.0335554	0.0176607	-0.0580232	0.109116	0.0463315	-0.0302754	0.128701	0.000370991	0.0418395	0.0600933	0.123069	0.0150015	0.0697233	0.193905	-0.00321584	-0.0204812	0.0413437	0.0021905	0.0421767
ANGPTL3	-0.104821	0.0728207	-0.0772527	0.0607518	0.0392696	0.0607203	0.0950309	-0.227609	0.154754	-0.0413511	-0.148568	0.189322	-0.0583574	-0.0852887	-0.0809323	-0.0201952	0.0274017	0.285403	-0.229472	0.0252239	-0.183924	-0.0201513	-0.114297	-0.150812	-0.0784999	-0.228324	0.113543	-0.161209	0.0060399	0.0584509	0.117575	-0.182755	0.114788	-0.0700786	0.0562813	0.158329	-0.0530972	-0.0420901	0.257539	0.0157108	0.0032314	-0.0160815
ANGPTL4	-0.166422	-0.0272367	0.00576572	-0.0322492	-0.023927	-0.187044	0.0127437	0.23132	-0.16519	-0.0613402	-0.188664	0.0383342	-0.222896	0.0536212	0.0147627	-0.0333507	-0.0469712	0.0858497	-0.00207082	0.0950816	-0.0463043	-0.206968	-0.17568	0.0317299	-0.0798112	-0.120112	0.0283472	-0.0209631	-0.0192989	-0.0211923	-0.0294797	0.0364807	-0.113058	-0.151439	-0.0811299	0.00899909	0.15452	-0.227131	-0.122885	-0.0512897	-0.041358	-0.047099
ANGPTL5	-0.00392711	0.0245031	-0.0321493	-0.00259222	-0.0857491	-0.0641531	0.0422397	0.145611	-0.16512	-0.131527	0.126069	-0.118416	0.154967	-0.00156547	-0.261563	0.0751645	0.12078	0.121937	-0.090408	-0.0131386	-0.331097	-0.24852	0.442511	-0.106207	-0.0329638	0.0858764	0.085791	0.0991441	0.0298706	-0.0955535	0.01368	0.00765298	-0.177427	-0.0979751	-0.0998144	-0.1907	-0.180313	-0.0321672	-0.104069	0.00111677	-0.0272864	-0.0272446
ANGPTL6	-0.287694	-0.336266	-0.101239	-0.021016	0.0475881	-0.0933744	-0.0910359	-0.120364	-0.17911	-0.0929241	-0.11511	-0.0444955	0.0498967	0.0336189	-0.0460513	-0.0761791	-0.10151	-0.138011	0.0232646	-0.00886753	-0.155291	-0.0389241	-0.159085	-0.161312	-0.145712	0.0255464	-0.138948	-0.0674107	-0.0563221	-0.091195	-0.036821	-0.0145075	-0.104249	-0.187908	0.0289628	0.0432789	-0.204505	-0.0486868	-0.14388	-0.0743302	-0.127543	-0.0718248
ANGPTL7	0.0349131	0.102607	-0.044402	-0.0911796	-0.0208928	-0.200616	0.00952037	0.0968094	-0.0780231	0.0477298	0.141543	0.0376219	-0.0565574	0.074607	-0.235666	-0.150276	0.0786417	-0.0453073	0.0498913	-0.0564746	0.0920388	-0.19224	-0.111555	-0.0916452	0.0557436	0.17896	-0.0574293	-0.0378667	-0.0416295	0.08458	0.0532785	-0.0887445	0.0050425	0.0849507	0.00924242	0.00104902	-0.457123	0.0142512	0.0652838	-0.116127	-0.0143534	-0.0237305
ANGPTL8	-0.116397	-0.105297	0.0571238	0.0668577	0.119827	0.0126397	0.00567061	0.0493571	-0.0469592	0.0271937	0.180454	0.0072022	0.153272	0.0162593	0.0793323	0.0387763	0.0927867	0.0602174	-0.0701921	0.12098	-0.0429459	-0.00940927	0.0232001	-0.0202654	-0.000791759	0.0721865	0.0599463	0.0103134	-0.115626	-0.0992019	-0.0319865	-0.053796	-0.175622	-0.13539	0.125797	-0.00137734	0.00785267	0.0213877	-0.000848588	-0.0168819	0.00700163	0.00985431
ANHX	-0.14552	-0.131532	-0.0175799	-0.0925249	-0.171178	-0.204086	-0.370731	-0.1007	-0.0164858	-0.00384534	-0.0188316	-0.0414338	-0.0133773	-0.0252514	-0.1725	-0.149122	-0.0510658	-0.255741	0.0908771	-0.289357	0.0132564	0.00765921	-0.0753884	0.00686074	0.0211445	-0.174724	-0.123279	0.015236	-0.10454	0.00222059	0.0826836	-0.0542549	-0.243239	-0.0498911	-0.0841712	-0.085451	0.0899208	0.13407	-0.282275	-0.0395556	-0.125418	-0.0623173
ANK1	0.0866025	0.145477	-0.0210742	0.0112413	0.139831	0.037876	0.0170257	0.190259	0.0674734	-0.0142893	-0.000685167	0.112941	0.0290129	0.0704147	0.0682653	0.038192	0.139006	0.287132	-0.0830043	0.273887	0.0345629	-0.0231889	0.134226	-0.121242	0.0680888	0.0413756	0.0592165	0.0282984	0.0824352	-0.00631962	0.00326763	0.148828	-0.00110981	0.0934021	0.0515923	0.0491138	-0.145491	0.00913785	-0.0247768	0.117113	0.0660422	0.051123
ANK2	-0.000538838	-0.00995723	0.00702921	0.0260433	0.0431264	0.00975401	0.0978562	0.0535471	0.0999654	0.00366993	-0.0550456	-0.00131175	0.0873311	0.0753462	0.00519021	0.0441881	0.0377252	-0.0756174	0.177749	0.067579	0.00696553	-0.0853951	-0.0335948	-0.00255418	0.0321773	0.164989	-0.0400147	-0.000597127	0.0676925	-0.0730338	0.00170986	0.0360892	0.0716436	0.0435791	0.0431592	0.0276544	-0.175425	-0.115719	-0.0380756	0.0781991	0.0330496	0.0124194
ANK3	-0.0080907	-0.101865	-0.0672086	-0.108447	-0.0221012	0.0413002	0.0615341	-0.0460249	0.0428316	-0.141265	-0.150108	0.0736575	-0.116314	-0.0416958	-0.0819932	-0.0377231	-0.0829379	0.0454304	-0.146264	-0.0843533	-0.16565	-0.263315	-0.0602625	-0.031911	-0.0313129	0.155748	-0.0276865	-0.0630972	-0.0987302	-0.069478	-0.128516	-0.0904178	-0.0402464	-0.133819	0.0420665	-0.115374	-0.086923	-0.240856	-0.0232733	-0.0686703	-0.0349336	-0.0721342
ANKAR	0.00904394	0.0623545	0.0711908	-0.0185013	0.0920447	0.149619	0.0829901	0.194662	0.000574475	-0.0179685	0.272713	0.0749486	-0.0569362	0.0104525	-0.0124085	-0.12176	0.034283	0.131472	-0.0414983	-0.0648718	-0.00456917	-0.0343696	0.0789528	-0.0370205	0.0392102	0.0025087	0.122949	-0.0265398	0.00721138	-0.059387	-0.0208567	-0.0630749	0.00189698	-0.0742761	-0.0178565	0.0444817	-0.0977324	-0.0709614	-0.0909303	-0.00104447	0.062601	-0.00250047
ANKDD1A	-0.0302546	-0.114936	-0.0733454	-0.046761	-0.143448	-0.149941	-0.0729621	-0.0487772	0.0272634	0.111915	0.105092	-0.0629398	0.031373	-0.0207633	-0.156564	0.0190254	0.147505	-0.0135785	-0.174375	-0.146867	0.0205438	0.130384	-0.161498	-0.00559755	-0.0557756	0.0488685	-0.035111	-0.0606516	0.0085017	-0.0874462	-0.0983496	-0.0447261	0.0226266	-0.0980496	-0.18395	-0.0303735	-0.115475	0.0776808	0.080384	-0.069863	-0.0541248	-0.030999
ANKDD1B	0.120498	0.079284	0.0457548	0.148679	0.121076	0.080174	0.164811	0.0962822	0.181312	0.00708224	0.158321	0.0845545	-0.0236527	0.093524	-0.0258055	0.117886	0.0399569	-0.0516846	0.131208	0.131877	-0.0126323	-0.117564	0.0297309	0.139022	0.0605824	0.0975723	0.0995791	0.115286	0.0266535	0.036023	-0.0328159	0.127859	0.0854409	0.0310651	0.150563	-0.0145739	0.0472383	0.155419	0.0989349	0.0477012	0.104495	0.060909
ANKEF1	-0.107693	0.0089542	-0.0447474	0.0118243	-0.0249873	-0.0997915	0.108854	0.260525	0.102637	0.149372	-0.0488115	0.0588562	0.0799098	-0.00602691	0.156522	0.131392	0.0409423	0.10876	0.184894	0.110867	0.0594285	0.0459829	0.075225	0.0235508	0.0882434	0.0294728	0.12695	0.0268753	0.0934835	0.00746195	0.081191	0.10225	0.0455378	0.0289728	0.141336	0.112778	0.207173	0.138759	0.0766622	0.0190857	0.0364947	0.0782575
ANKFN1	-0.0779346	-0.0791526	0.0419382	0.0419591	0.0215445	-0.0363821	0.163436	0.0450492	0.128157	0.0680758	0.0517163	0.0736104	0.0524449	0.0420606	0.0875552	0.0321162	0.0858272	0.0167158	0.0669466	-0.000254104	0.0172894	-0.19949	0.0711837	0.10811	0.0138802	-0.0212384	0.0176277	-0.0150137	0.0311653	0.127725	0.0532531	0.0312156	0.0442429	0.0675018	0.2301	0.0535011	0.0236008	-0.0292357	0.0495736	-0.0339093	0.0316691	0.0383274
ANKFY1	-0.0176036	-0.130857	0.0579239	0.0297185	-0.0507259	-0.0156679	0.0196166	0.0311461	-0.109909	-0.128919	-0.122385	-0.0273207	-0.176331	-0.281033	-0.0809075	-0.198874	-0.184226	0.0616129	-0.00457105	-0.316459	-0.0206499	-0.156162	-0.0648577	-0.224211	-0.0320765	-0.0313523	-0.204454	-0.156785	-0.207324	0.0688308	-0.0739875	-0.0340645	-0.165156	-0.255714	-0.0521568	-0.111464	0.107391	-0.247156	-0.133007	-0.0686069	-0.0315277	-0.113115
ANKH	0.0620406	-0.328787	-0.00853878	0.00829572	0.0309731	0.109841	0.000586937	-0.0784237	-0.0829352	-0.140542	0.124068	0.0634548	0.116001	-0.0768154	-0.0956086	-0.0259094	-0.0723566	0.274644	-0.0395302	-0.146126	0.0202052	-0.021084	-0.180251	-0.0347097	0.0604877	-0.642987	-0.160978	-0.118049	0.0526102	-0.0566881	0.0148291	-0.421551	-0.236461	-0.0345849	-0.0122352	-0.00263529	0.165209	0.0640391	-0.0654657	0.0508054	-0.0427489	-0.0479225
ANKHD1	-0.100268	-0.256935	-0.421422	-0.181464	-0.487144	-0.20035	-0.317063	-0.334356	-0.419353	-0.224469	-0.0800347	-0.308279	-0.401031	-0.077951	0.00977335	-0.10356	-0.479554	-0.173981	0.052957	0.106863	-0.0846047	-0.24854	-0.0464715	0.0868203	-0.0575081	-0.0745539	-0.211921	-0.207354	-0.125753	-0.116966	-0.0465528	-0.0760411	-0.010937	-0.104525	-0.0436451	0.0141166	0.195429	0.0683628	-0.095598	-0.18965	-0.294282	-0.0943563
ANKIB1	-0.337467	-0.0802349	-0.00106545	0.0801999	-0.0443002	0.0576018	0.0684712	-0.00380184	-0.110104	-0.0169974	0.181768	-0.0960977	0.1049	-0.071618	0.112858	-0.0902895	0.105292	-0.187105	-0.112308	-0.0265764	0.0381221	-0.230402	-0.022565	-0.000434327	-0.134736	0.228863	-0.0417475	-0.00152061	0.0268886	-0.113458	-0.057948	0.0818781	0.0441647	0.157679	-0.187343	-0.0530762	0.0569022	-0.0574249	-0.0426357	-0.0204497	-0.0387697	-0.013614
ANKK1	0.0707266	0.166195	0.024575	0.00698741	0.108993	0.101985	0.109122	0.100863	0.0190318	-0.0188389	-0.154144	0.13343	0.0192167	0.0394343	0.0593796	0.129975	0.0869021	0.175783	0.00684857	0.0038722	0.00443788	0.0684855	0.108028	0.0499303	0.0905335	0.0738457	0.0621727	0.112159	-0.00499721	-0.016107	0.0765719	0.0946763	0.0662693	0.0692532	0.0695016	-0.332651	0.130664	0.111654	-0.0491629	0.0684964	0.068964	0.0451486
ANKLE1	-0.135217	-0.118019	-0.0932689	-0.0731748	0.116106	-0.216693	-0.137083	-0.0867421	-0.198783	-0.138386	0.0835643	-0.0922446	-0.0560955	-0.0845709	0.0454652	-0.116885	-0.111148	-0.0979533	-0.0127774	0.0618485	-0.171464	-0.23452	-0.09531	-0.171214	-0.187705	-0.260353	-0.0921686	-0.156454	-0.126207	-0.242162	-0.262599	-0.108981	-0.190736	-0.302967	-0.158845	-0.0417803	-0.382588	-0.145672	-0.146237	-0.112749	-0.108126	-0.132384
ANKLE2	-2.45372	-2.54157	-2.4115	-2.14196	-2.35498	-2.37593	-2.2825	-2.19557	-2.46066	-2.22118	-2.49513	-2.31543	-2.41723	-2.18344	-2.1072	-2.38243	-2.43481	-2.18161	-2.19981	-2.31578	-2.40699	-2.40735	-2.28816	-2.4887	-2.29719	-2.33945	-2.30132	-2.28492	-2.44073	-2.63719	-2.36315	-2.36888	-2.26937	-2.10224	-2.52582	-2.38046	-2.44205	-2.4444	-2.2257	-2.37811	-2.34396	-2.3475
ANKMY1	0.0573706	0.00853501	0.0796758	-0.0693719	-0.0849323	-0.0344063	0.0213331	0.0357336	0.0746096	-0.124689	0.0191463	0.0939877	-0.183525	-0.102291	0.119119	-0.0352141	0.0609749	-0.0977574	0.037691	0.00109302	-0.0114785	0.0143293	0.0559453	0.0985771	-0.0993278	0.06176	-0.0483579	0.121855	-0.0994629	0.041932	0.0673643	0.068781	0.0483831	0.00982123	0.039636	-0.127463	-0.252147	0.0162322	-0.0279358	-0.00417257	-0.00361424	-0.00375015
ANKMY2	-0.106488	-0.464575	-0.0553101	-0.245242	-0.333063	-0.127831	-0.132134	-0.418247	-0.0250359	-0.210677	0.015407	-0.103055	-0.00755067	-0.176502	0.143711	-0.0433626	-0.214621	-0.500785	-0.153939	-0.111036	-0.01169	-0.193668	0.0136768	-0.147026	-0.0776067	-0.253767	-0.145949	-0.235224	-0.0722468	-0.239344	-0.0387182	-0.146459	-0.153383	-0.205998	-0.341927	0.182003	-0.480088	-0.18817	-0.177976	-0.0951454	-0.21186	-0.138681
ANKRA2	-0.196715	-0.146862	-0.390802	-0.0411525	0.168163	-0.00179419	-0.136868	-0.369752	-0.0209119	-0.178858	0.193415	-0.268745	-0.247544	-0.176876	0.0240334	-0.0337755	-0.111658	-0.405875	0.1331	-0.197346	-0.255149	-0.141751	-0.0733939	-0.0910802	-0.151628	-0.228715	-0.312076	-0.374679	-0.208531	-0.391817	-0.194762	-0.0549724	0.0761994	-0.0265304	-0.307396	-0.166316	-0.248091	-0.254792	-0.219757	-0.177491	-0.131555	-0.163133
ANKRD1	-0.0726167	-0.0367754	0.0146834	-0.0302779	-0.0654408	0.112653	0.0719599	0.105347	0.0483097	-0.00800141	-0.0646438	-0.118404	0.00186067	-0.105686	-0.313194	-0.148028	0.0173448	-0.00180598	0.00137881	-0.0558931	-0.0818049	-0.168696	-0.0697806	0.00176151	-0.0108427	0.0432975	0.0550279	-0.0210776	-0.036267	-0.0789222	-0.0849803	-0.0773893	0.0394546	-0.0486317	-0.0172898	0.014222	-0.250957	0.0493682	-0.0327493	0.0383613	0.0139841	-0.0508322
ANKRD10	0.134057	0.0843114	-0.0375022	-0.0107972	-0.0782377	-0.0178153	0.0482249	-0.0534509	0.0483827	-0.0950617	-0.0212543	-0.112611	0.122079	-0.00651503	0.148266	-0.100324	0.0439853	-0.124108	0.0626753	-0.0447084	0.0962523	-0.0377887	0.0189851	0.0378087	0.00300329	-0.185181	-0.139069	0.0163023	0.0746142	0.206097	-0.0167709	0.0131896	-0.0142066	-0.102128	0.0909481	-0.12206	0.218704	0.103349	0.242291	-0.0136937	0.00221111	0.0152711
ANKRD11	-0.294121	-0.41511	-0.146669	-0.0394267	-0.199641	-0.552686	-0.464051	-0.371394	-0.28113	-0.160664	-0.183608	-0.124774	-0.286806	-0.535857	-0.653384	-0.428394	-0.311974	-0.524747	-0.16027	-0.608883	0.124315	-0.308718	-0.271876	-0.459523	-0.358633	-0.331147	-0.380363	-0.385941	-0.0509692	-0.334533	-0.172073	-0.120043	-0.548945	-0.355841	-0.123272	-0.270496	-0.350029	-0.484982	-0.118201	-0.348471	-0.292489	-0.315615
ANKRD12	0.111095	-0.0798182	0.0264404	-0.000360071	-0.0290915	-0.0726791	0.0770936	-0.00274259	0.047582	0.0347617	-0.141416	0.157035	-0.111433	0.0299367	0.0890949	0.0543967	-0.0932863	0.0856184	-0.199992	0.0183238	-0.134711	-0.0499784	0.020661	-0.158042	-0.00436338	-0.109714	0.0683214	0.0549113	0.060042	0.0636894	0.0722732	0.130158	0.0363322	-0.0146908	0.057677	0.0879877	-0.0320062	0.0555549	0.32226	0.0219661	0.0112281	0.0145536
ANKRD13A	0.159932	0.150475	0.0914459	0.00832147	-0.0459922	-0.0414643	-0.122915	0.104085	0.0502703	0.0158715	-0.170935	-0.0198873	0.035612	0.0608542	-0.0883192	-0.0479746	-0.0476043	-0.12363	-0.0826651	-0.0143282	0.0582296	-0.0273166	0.10839	-0.0861476	0.0916328	0.100897	0.107947	0.138065	-0.0130223	0.109896	-0.00475556	-0.0567322	0.177584	0.00858964	0.0911629	0.00254808	-0.0106088	-0.0200217	-0.0183579	-0.0949172	0.037003	0.00547276
ANKRD13B	-0.298237	-0.00899009	-0.114844	0.0341482	0.0750372	-0.0408119	0.0989488	-0.0162052	-0.0231217	-0.0555086	0.164453	-0.139193	-0.306106	-0.116637	0.0399487	-0.027712	-0.255619	0.0524365	-0.269424	-0.188635	-0.212199	0.0198445	0.0178149	0.0242358	-0.0176497	-0.194001	-0.0705565	-0.103585	-0.130104	-0.0267146	-0.025101	-0.014512	-0.0824483	0.0781419	-0.0904947	0.0489401	0.0139179	-0.283425	-0.211996	0.0432701	-0.0349585	-0.075437
ANKRD13C	0.122354	0.105397	0.191198	-0.0381766	0.063613	-0.0103887	0.192148	0.102154	0.0317829	0.0867907	-0.293658	-0.0191702	0.19478	0.0527648	0.0048053	-0.0463157	0.0388409	0.0782085	0.0793938	-0.0516619	0.159755	0.147688	0.054373	-0.00337807	0.0667636	0.138496	0.12751	0.0223409	-0.0619731	0.103056	0.10524	0.0744446	-0.0293387	0.0445782	0.155783	-0.0713523	-0.139635	0.0480637	0.211721	-0.0311084	0.0846872	0.0387005
ANKRD13D	0.150724	-0.0618011	-0.170415	-0.0577079	0.121712	-0.00185176	0.052643	-0.0963095	-0.1055	-0.0693806	0.199139	-0.051463	-0.190565	-0.0542467	0.152106	-0.00793001	0.0303987	0.00172099	-0.0276528	-0.0468843	-0.375717	0.0414032	0.0216006	0.0137644	0.015551	0.120483	-0.0048855	0.0353953	-0.0651833	-0.233555	0.0482895	0.0894557	0.0897388	-0.0901239	-0.0709028	-0.0885652	0.286854	-0.082282	-0.0970383	0.0271647	-0.0237888	-0.0104643
ANKRD16	-0.0943594	-0.149191	-0.0551888	-0.112083	0.0293348	-0.110095	-0.155453	-0.0538943	-0.103062	0.0034692	-0.141168	0.0582022	-0.113518	-0.0851925	-0.0362439	-0.00635312	-0.0463935	-0.200567	0.113242	-0.0991108	0.0312156	0.00138208	0.00573883	-0.00988394	-0.0774372	-0.225629	0.0562624	-0.0079991	0.00270859	-0.149585	-0.020128	-0.120162	0.133502	0.0498759	-0.110665	0.0525665	0.258045	-0.0453581	-0.137126	-0.166671	-0.0800522	-0.0345483
ANKRD17	-0.314868	-0.302079	-0.103317	-0.0124208	-0.318942	-0.112943	-0.1701	-0.687777	-0.146408	-0.0370585	-0.00709001	-0.589572	-0.122601	-0.0428853	-0.0636115	-0.152796	-0.158216	-0.392214	-0.120031	-0.0127399	-0.386177	-0.478156	-0.243677	0.0188168	-0.185298	-0.284879	-0.0750584	-0.235677	-0.215581	-0.362009	-0.251636	-0.0603349	-0.224213	-0.491222	-0.279488	-0.163437	-0.539508	-0.0390328	-0.381767	-0.157955	-0.220591	-0.223268
ANKRD18A	-0.116822	-0.0655851	-0.104702	-0.0521667	-0.10491	-0.112996	-0.0100607	-0.0687348	-0.16918	-0.219396	-0.166759	-0.0750654	-0.0893795	-0.0650556	-0.247532	-0.189243	-0.0836355	-0.168586	-0.0791501	0.0857412	-0.246699	-0.131285	-0.152554	-0.0184704	-0.205926	0.139716	-0.129519	-0.127324	0.00558922	-0.114529	-0.194	-0.140877	-0.091509	-0.107473	0.020857	-0.0937969	-0.259499	-0.00980953	-0.185739	0.0302488	-0.102455	-0.103042
ANKRD2	-0.0517118	0.0967121	0.0874238	-0.00172556	-0.0511395	-0.0222232	0.0160332	0.0440387	-0.000988662	0.00971949	-0.0106006	0.0956556	0.0721842	-0.0887772	0.0364127	-0.0315938	-0.103992	-0.041939	-0.0448394	-0.0433814	-0.0660912	0.0848396	0.0778699	0.0125225	0.0389517	-0.0303283	0.0704453	-0.0609818	-0.0882187	-0.0483319	0.0163279	-0.0346346	-0.0468619	0.0206288	-0.0158067	0.0148495	0.105362	0.0325019	0.110721	-0.0596483	0.0126139	-0.000891816
ANKRD22	-0.248778	-0.0462689	-0.120653	-0.177791	-0.192599	-0.0879986	-0.144628	-0.0260002	-0.0655054	-0.313033	-0.143663	-0.0674858	-0.2658	-0.249788	-0.0888812	-0.21874	-0.0902508	-0.325399	-0.0524606	-0.112332	-0.260405	-0.134485	-0.138222	-0.196838	-0.115407	-0.401644	-0.214536	-0.257103	-0.0386307	-0.196184	-0.1511	-0.208745	-0.052097	-0.280008	0.0140947	-0.0877299	-0.216283	0.017982	-0.0490875	-0.129926	-0.142325	-0.157038
ANKRD23	-0.0863893	-0.0476216	-0.165472	-0.115879	0.100589	-0.11164	-0.0124401	-0.351384	-0.146713	-0.0401852	0.0349554	-0.0876694	-0.256558	-0.123394	-0.283524	-0.237349	-0.0324941	-0.0381357	-0.409388	-0.257583	-0.43742	-0.117667	-0.260841	-0.173754	-0.139672	-0.293137	-0.154252	-0.161801	-0.373637	-0.23796	-0.151275	-0.153088	-0.124937	-0.11742	-0.0665141	-0.21182	-0.710544	-0.517839	-0.0217198	-0.225195	-0.0977136	-0.211388
ANKRD24	-0.228304	-0.146061	-0.0244903	-0.0377477	-0.127479	-0.0150872	-0.0188879	0.0405611	-0.152212	-0.0896682	-0.0229822	-0.187587	0.0886447	-0.154811	0.0285266	-0.0034761	-0.111401	0.0899069	0.00545811	-0.0843431	-0.0397265	-0.183112	-0.0574286	-0.245184	-0.0986023	-0.00981441	-0.0910858	-0.0699454	-0.0565119	-0.0826555	-0.0897102	-0.0920328	-0.099516	-0.183496	0.0467142	0.0220305	-0.378898	-0.171415	-0.162677	-0.026854	-0.0799376	-0.0807329
ANKRD26	0.0109882	0.0101353	0.130071	0.106485	0.348542	0.219303	0.318677	0.114091	0.228932	0.0857859	0.377145	0.0781645	0.382518	0.0792981	0.246622	0.159741	0.177663	0.228416	0.173804	0.0707739	0.218406	0.137808	0.104525	0.199363	0.112995	0.107088	0.190316	0.0970464	0.0521519	0.03006	0.192481	0.331867	0.18879	0.100785	0.275981	-0.0365473	0.114689	0.010406	0.412608	0.29562	0.157301	0.170353
ANKRD27	-0.195346	-0.286015	-0.100135	-0.0492214	0.157545	-0.0386724	0.0585277	0.0491356	0.0503167	-0.0897457	0.0126429	0.0791033	-0.075872	-0.0348396	0.000254439	0.0812704	-0.0701319	0.0673577	-0.00917905	-0.0311997	0.115726	-0.0415084	-0.0490399	-0.0358158	-0.0409953	0.06618	-0.0335566	-0.0107286	0.000910873	-0.0125363	-0.0791806	0.146318	0.0266752	0.0208446	0.0321215	-0.135034	-0.083363	0.00741303	0.207205	0.0428913	-0.044361	0.00546448
ANKRD28	0.0560954	-0.0284139	0.00257385	0.0393939	-0.0107275	-0.01474	0.0242557	-0.178385	-0.0145223	0.0279934	0.0243969	-0.0630931	0.0347892	0.014478	0.000735309	-0.0594544	0.018134	-0.0246391	-0.000823427	0.0046777	-0.00456749	0.0471435	0.0050565	0.0321674	-0.0187459	-0.148899	-0.00530986	-0.0758979	-0.0166644	-0.0630499	0.109419	0.0413074	-0.140505	-0.0212568	-0.0271854	0.0250335	0.0577074	-0.137936	0.0297537	0.134626	-0.00964767	-0.00762007
ANKRD29	0.0192419	0.0783048	0.10792	0.052339	-0.005761	0.0998513	0.233521	0.0773794	0.0237155	0.0459651	0.096168	0.21253	0.107482	0.0786197	-0.0346867	0.071078	0.0309306	0.00686465	-0.131323	0.106922	-0.0176658	0.00752531	-0.00704227	0.00844067	0.0391302	0.134378	0.0396451	-0.148662	0.115721	0.0470213	0.0672176	0.0903566	0.0455627	0.000102631	0.0679275	-0.00635149	0.145872	0.208911	0.186318	0.0963202	0.0732477	0.0555104
ANKRD30A	-0.0492859	-0.109442	-0.100585	-0.0171465	0.0167933	0.101519	-0.0218724	-0.11396	-0.151145	-0.0383749	0.117373	-0.095956	0.0638251	-0.0338739	0.05576	-0.0692409	-0.109502	-0.148769	0.139707	-0.129092	0.12338	-0.145217	-0.103187	0.00728233	-0.0134275	0.0142616	-0.14387	-0.0368974	-0.0546871	-0.0971135	-0.0631385	0.00190555	-0.0107183	0.0113121	-0.108315	-0.170906	0.178293	0.000515954	0.0666032	-0.0229832	-0.0483499	-0.0258892
ANKRD30B	0.0715034	-0.0539911	0.0117888	-0.147106	-0.0952142	-0.0600954	0.113504	-0.0683349	-0.125166	-0.161291	0.0446358	-0.0319656	0.220016	-0.000928877	0.173495	0.0162316	0.0447095	-0.00276159	-0.0733273	0.00251765	0.0943397	0.0373164	0.0253996	-0.0536451	-0.0391447	0.0773965	0.0242655	-0.0334084	0.0452296	0.137344	0.0254043	0.0618847	-0.0210643	0.00980113	-0.0289651	-0.0260217	-0.136159	0.098253	0.108342	-0.142302	-0.0514403	0.0218963
ANKRD31	-0.141812	-0.0954736	-0.0882819	-0.191211	-0.217911	-0.154513	-0.19912	-0.260395	-0.07403	-0.153155	-0.298902	-0.214575	-0.00942014	-0.307014	-0.0756276	-0.0907876	-0.262781	-0.195865	-0.151295	-0.127996	-0.175155	-0.218134	-0.250461	-0.113101	-0.16208	-0.176052	-0.144143	-0.257163	-0.199904	-0.2937	-0.156812	-0.0175972	-0.0810635	-0.132306	-0.116445	-0.135402	-0.218582	-0.0685249	-0.292372	-0.182198	-0.15759	-0.170849
ANKRD33	-0.0830182	-0.0982816	-0.0675145	-0.0362917	-0.0236147	-0.148306	-0.24172	-0.0463062	-0.30099	0.0160985	0.0878693	-0.129041	-0.0675237	-0.112435	-0.18957	-0.00404399	-0.226418	-0.164816	-0.268826	-0.0926727	-0.164665	0.0115613	-0.0686708	-0.0709893	0.0435508	-0.308194	-0.0307225	0.00424475	0.0742557	-0.288075	-0.152041	-0.0654399	0.0608146	-0.163109	-0.0755022	0.0833764	-0.0875538	-0.032451	-0.00092908	-0.0863963	-0.102994	-0.0828137
ANKRD33B	0.0700022	0.0573368	0.110312	-0.112556	0.0364629	0.0247071	0.0889196	0.0462897	0.0517174	-0.00643947	-0.159923	-0.0141944	-0.0232409	0.110514	0.0679219	-0.130385	0.0238435	0.030764	0.124975	0.0327864	0.0144237	-0.0557825	0.0410298	0.111397	-0.0244021	-0.198171	0.0312874	-0.000449069	0.131417	-0.0895589	0.0631762	0.0858308	-0.0597281	0.126039	-0.0495007	-0.051431	-0.0041594	-0.183601	0.0415117	-0.0788176	0.0366752	-0.00288097
ANKRD34A	-0.113097	-0.0344689	0.00903831	-0.00255999	-0.00107614	-0.0165916	0.0592027	0.108374	-0.0560183	-0.10136	-0.0259883	-0.0309339	-0.00951328	-0.0816569	-0.0364089	-0.026812	-0.00606329	-0.17061	-0.0946805	0.0610243	-0.0706611	-0.101109	0.0535185	0.079538	-0.0923356	-0.314213	0.0465537	-0.119218	-0.0764496	-0.214675	0.0415735	0.0829014	-0.0862785	-0.0233926	0.0792722	0.0177384	-0.144397	-0.14611	-0.0633429	-0.0654923	-0.0148557	-0.0512741
ANKRD34B	-0.0503161	-0.0490939	-0.0864052	-0.0469308	-0.185082	-0.0714798	-0.0734822	-0.0309346	-0.0136672	-0.0119498	0.0583102	-0.0828333	0.10134	0.0119962	-0.00262666	0.116807	0.0078484	-0.00579909	-0.182584	-0.0263589	-0.101585	-0.114552	0.0110909	-0.058238	-0.0974879	-0.20095	-0.0783349	-0.162632	-0.139932	-0.255106	-0.173155	-0.188149	-0.0440893	-0.170117	0.0650596	-0.160799	0.174779	-0.0573529	-0.00733034	-0.117788	-0.0619342	-0.0626856
ANKRD34C	0.0389951	0.0149036	-0.0439872	0.0974656	-0.0874653	-0.0510332	-0.0294044	0.0776333	-0.0317522	-0.0181155	-0.00157859	0.0108305	-0.117186	-0.0165514	0.152098	-0.0625265	0.17284	0.0681549	0.0557392	0.0893733	0.14344	0.0573566	0.0161341	0.0823191	0.0656447	0.0772073	0.0279062	0.024963	0.0209586	-0.00584514	0.00373801	0.0432631	0.11895	0.0726393	0.0858943	0.14596	0.0508078	0.14747	-0.243529	0.0392376	-0.00327602	0.0441903
ANKRD35	-0.140896	-0.063038	-0.0241673	-0.164834	-0.0821844	-0.0444903	-0.164779	-0.111388	-0.0309209	-0.0885919	-0.484822	-0.0385552	-0.392249	-0.109051	-0.165018	-0.153584	-0.113523	-0.272147	-0.267692	-0.136471	-0.0939828	-0.0599559	0.00793663	-0.055983	-0.150313	-0.0500844	0.103046	-0.17391	-0.190656	-0.3014	-0.143869	-0.000626272	-0.0715092	0.0456289	0.0365034	-0.0226729	-0.299813	-0.262181	-0.0584319	-0.108265	-0.091529	-0.132788
ANKRD37	0.0159514	0.18945	0.0621334	0.06601	0.017129	-0.0364932	0.0484108	0.0179596	-0.00696698	0.00540514	0.0308001	-0.0114602	-0.0396117	-0.0344548	-0.100792	0.0572115	-0.0374557	-0.00524963	0.172369	0.0679559	0.103701	-0.0312596	0.0371554	0.0994919	0.110412	0.0208238	0.0995941	0.0205045	-0.0176388	0.0636253	0.170552	0.0914983	-0.0868561	-0.0138306	-0.0599536	0.00740178	-0.00303202	-0.0219973	-0.0924301	-0.0379932	0.0378989	0.018636
ANKRD39	-0.324669	-0.105721	-0.137847	-0.262422	-0.16648	-0.0795596	-0.0592699	-0.275044	-0.195329	-0.158163	-0.501649	-0.280304	-0.373101	-0.0698131	-0.102809	-0.431888	-0.216882	-0.44681	-0.451648	-0.202732	-0.529069	-0.109337	-0.388205	-0.0353956	-0.197796	-0.396906	-0.340369	-0.240598	-0.571803	-0.315154	-0.160054	-0.152183	-0.130934	-0.358626	-0.155481	-0.16451	-0.532152	-0.228399	0.180832	-0.0985909	-0.17645	-0.266746
ANKRD40	-0.257799	-0.0790209	-0.180458	-0.0407758	-0.0839923	-0.0813753	-0.142906	-0.166828	-0.0640949	0.133183	-0.104595	0.0229367	-0.0223356	-0.242221	0.113463	-0.0947138	-0.208023	-0.104845	-0.0847185	-0.142479	-0.0239533	-0.219867	-0.0715309	-0.0534	-0.180379	-0.117724	-0.0935375	0.0164954	-0.0146755	-0.260084	-0.016872	-0.159972	-0.149833	-0.261584	-0.155096	-0.157453	0.657513	0.0720172	-0.227105	-0.177858	-0.0964067	-0.082081
ANKRD42	-0.129029	0.035121	0.0948095	0.0938726	-0.116816	0.0769008	0.105213	-0.0222097	-0.0796969	0.000564995	-0.390924	-0.0547278	-0.0153577	0.0512663	0.0450413	-0.0378647	-0.0232823	0.013322	0.163065	0.102851	-0.110574	-0.0446149	-0.0804138	0.0176672	0.185812	0.39414	0.0282422	0.0818233	0.0671578	0.0461372	0.155502	0.0941037	0.0481686	0.0253736	0.0542593	0.157009	-0.0634872	0.152938	0.188549	0.0763024	0.00587302	0.0442495
ANKRD44	-0.029023	0.144991	0.0605612	0.0808548	0.0353375	0.0687002	0.0875878	0.143031	-0.0173842	0.0731211	0.133134	0.0777905	-0.076812	-0.0711288	0.0400918	0.0303112	0.0960758	0.127869	-0.0573734	-0.0341393	0.0317696	0.0181586	0.0232047	0.0557484	-0.0374063	0.0820417	0.0721794	-0.0302843	-0.0338641	0.00882646	-0.0726611	0.0290643	0.0370288	0.0491202	-0.00679652	0.138259	0.129542	-0.110279	0.0531018	0.0227552	0.0647778	0.0241776
ANKRD45	0.0620009	0.0702658	0.138725	0.0966752	0.015783	0.113133	0.0192234	-0.00630811	0.0319501	0.135614	-0.0928937	0.144288	0.0694575	0.0835714	0.100779	0.0251923	0.132781	0.231126	0.0801304	0.0107136	0.0832873	0.0625182	0.111415	0.124761	0.0834702	0.107131	0.0657212	0.196042	0.193797	-0.0383666	-0.00857896	0.0616746	0.148512	0.102314	0.0602879	-0.0279429	0.27678	-0.0641203	0.217655	0.105121	0.0677063	0.0882208
ANKRD46	0.156062	0.0264183	0.0368737	0.10953	0.0777506	0.049178	-0.00545131	-0.0984565	0.0943974	0.0640699	0.267571	-0.149951	0.147244	0.116932	0.0310817	0.0679918	-0.0281356	0.00705558	0.0893089	0.166094	0.15447	0.100971	-0.0220011	0.0964754	0.0112941	0.133704	-0.018429	0.0385676	0.0663354	0.0509192	-0.00604711	-0.133108	0.0184762	0.0403894	0.0748772	0.068781	-0.0159839	0.121482	0.147778	0.0128609	0.0510372	0.0552335
ANKRD49	-0.528822	-0.40662	-0.757981	-0.480267	-0.485131	-0.390819	-0.0452351	-0.853868	-0.0595021	-0.291966	-0.324928	-0.461313	-0.220389	-0.527056	-0.550025	-0.502822	-0.638494	-0.511326	-0.434795	-1.03293	-0.499454	-0.229771	-0.366297	0.0593367	-0.491074	-0.684539	-0.507675	-0.604836	-0.518821	-0.234908	-0.288428	-0.663295	-0.647757	-0.297936	-0.469863	-0.339549	-0.216154	-0.104413	-0.600879	-0.510098	-0.430021	-0.44735
ANKRD50	0.0564591	0.0935726	-0.0121267	0.0419904	0.0920686	-0.0261507	0.156937	0.213421	0.0341177	-0.0386764	-0.233251	-0.124136	-0.0358164	0.0606406	-0.0596017	0.0806473	0.0696602	0.129392	0.0894221	0.196264	0.0721854	0.00882581	0.0260337	0.0706143	0.0304308	0.164329	0.192811	-0.0074623	0.0271281	-0.0793748	0.0579219	0.0526829	0.0914874	0.131929	-0.0705018	0.0516324	0.332711	-0.151628	-0.0568305	0.0200613	0.0611613	0.0379403
ANKRD52	-0.109355	-0.147196	-0.309718	0.0154845	0.25514	-0.365288	-0.210574	-0.0857256	0.0902963	-0.153969	0.00583377	-0.07327	-0.155823	-0.29992	-0.400492	-0.194287	-0.218258	-0.908246	-0.441709	-0.0621453	-0.623882	-0.17162	-0.378679	-0.256169	-0.15828	-0.317371	-0.00991786	-0.18714	-0.13065	-0.23388	-0.324841	-0.0617552	-0.36544	-0.271596	-0.186759	0.0173712	-0.206286	-0.292884	-0.440921	-0.119303	-0.102091	-0.248944
ANKRD53	0.0143222	-0.0434066	0.0922643	-0.161396	-0.118109	-0.0911133	-0.0360306	-0.231374	-0.134694	-0.109643	-0.131531	-0.0168663	-0.099335	-0.0292657	-0.296374	-0.138928	-0.175899	-0.151141	0.0522052	-0.0517017	-0.125798	0.15053	-0.148459	-0.156679	-0.135335	-0.263683	-0.0658729	-0.154954	-0.0311909	-0.0356173	-0.116067	0.0102478	-0.0337604	-0.11619	-0.0704578	0.0280554	-0.216578	0.0190159	-0.168522	0.0370967	-0.081918	-0.0877685
ANKRD54	-0.0840315	-0.24215	-0.116662	-0.117593	-0.203199	-0.128197	-0.18195	-0.484443	-0.139099	-0.177445	-0.483273	-0.295016	0.121539	-0.0853851	-0.0507357	-0.0327312	-0.280028	-0.305783	-0.397908	-0.137018	0.0224703	0.0194905	-0.201684	-0.288773	-0.172966	0.0138992	-0.173496	-0.148311	-0.00378912	-0.341555	-0.131214	-0.193861	-0.073178	-0.427245	-0.263965	-0.153205	-0.215136	-0.135572	-0.051265	-0.076508	-0.187477	-0.16474
ANKRD55	0.11299	0.122519	0.057782	0.0768591	0.174561	0.0368959	0.112711	0.0384453	0.0673714	0.174332	-0.0557572	0.0706083	0.0916471	0.0750985	0.0604309	0.0749125	0.133051	0.127391	0.00343018	0.0774634	-0.0231569	0.150823	-0.0234288	0.0542834	0.0694809	0.0784133	-0.0390219	-0.0124847	0.0307473	0.0472658	-0.0442883	0.10841	-0.0144291	0.0767476	0.0661602	-0.0297108	0.373285	0.134629	-0.014819	0.0115091	0.0974467	0.0552897
ANKRD6	-0.0438464	-0.0829035	0.0279663	-0.0782717	0.0443151	0.110956	0.0515744	0.0335768	0.0360854	-0.0969466	0.126051	0.0169324	0.0139167	0.0856325	0.0260332	-0.0863087	0.015002	-0.0891261	-0.137158	-0.0487899	-0.0259948	-0.0297339	0.0776345	-0.0815989	0.0228349	-0.0496169	-0.128343	-0.0184888	-0.017937	0.0625903	-0.0465354	0.0416149	-0.0704847	-0.0240227	-0.0881135	0.0337762	0.104352	0.0971281	-0.0304363	-0.0593092	0.000250595	-0.0102833
ANKRD61	-0.00479508	0.133117	-0.012217	0.116365	0.0947663	0.144835	0.0251327	-0.0674401	0.0931547	0.0171962	0.222426	0.277114	0.23392	0.0619656	0.126769	0.108918	0.0575455	0.0600934	0.174841	0.0513186	0.091773	-0.050947	0.0967888	0.03392	0.272829	0.0609597	0.0978373	0.167058	0.151884	0.101561	0.0790847	0.121203	0.0481699	0.030325	0.0742083	0.239741	0.0353828	0.0149389	-0.0988809	0.0862471	0.0540115	0.100967
ANKRD62	0.000875556	0.0213777	0.0337269	0.139193	0.0113627	0.0484187	0.0927155	0.0903931	0.0934231	0.105606	0.0125832	0.0224822	0.148676	0.099532	0.0340791	0.0920152	0.175072	0.141179	-0.34982	0.126413	0.162432	0.0811803	0.119078	0.0689559	0.0443471	0.00178447	-0.0643655	0.107333	0.0506591	0.0703264	0.055807	0.154236	0.047028	0.164783	0.176001	0.0133352	-0.15316	-0.0765653	0.0311282	0.0464899	0.0637092	0.0534342
ANKRD65	-0.246747	-0.478134	-0.435962	-0.424784	-0.517062	-0.758666	-0.57396	-0.504463	-0.419734	-0.28581	-0.445766	-0.361189	-0.12218	-0.687926	-0.283425	-0.434073	-0.350562	-0.621326	-0.337938	-0.732882	-0.683079	-0.115252	-0.439349	-0.632324	-0.39547	-0.549812	-0.593992	-0.412755	-0.57772	-0.387641	-0.373416	-0.563573	-0.525434	-0.626582	-0.636648	-0.467402	-0.820352	-0.288668	-0.649431	-0.458421	-0.464532	-0.48582
ANKRD66	-0.0128812	0.0900258	0.229004	-0.0217529	0.0925411	0.116313	0.106534	0.0850825	0.0113035	-0.036609	0.060425	-0.0547304	0.150687	0.0730538	0.0712048	0.012133	0.00394042	-0.0353619	-0.0744933	0.0935648	-0.0129085	-0.0295502	0.163569	-0.008973	0.0432576	0.0499717	0.141359	0.0714235	-0.0149956	0.00855455	0.0610913	0.0232318	0.119901	0.0579181	0.111922	0.0919428	-0.173135	-0.0639868	0.153522	0.0790457	0.0659561	0.0391195
ANKRD7	0.055694	-0.0462651	0.106107	0.0593619	0.0581294	-0.0077829	-0.164121	0.0192709	0.0506519	0.187939	0.0547277	-0.0639847	0.108384	0.0809386	0.0408966	-0.0149766	-0.000925877	0.131415	-0.0442193	0.0470771	0.00847429	-0.0505225	-0.0333504	-0.0101448	0.0378259	0.108687	0.119189	0.000756701	0.0838759	-0.148309	0.0177385	0.0710093	-0.111453	0.0637239	0.0140095	0.1905	-0.0215321	0.0925371	0.0514402	-0.24842	0.0318985	0.019179
ANKRD9	0.162011	0.0892768	-0.0349912	-0.0368503	-0.00482878	-0.15354	0.0605729	-0.007111	0.00830724	0.0263318	-0.115553	-0.0632563	-0.150469	0.0081596	-0.135649	0.00046541	-0.00344596	0.067269	0.124552	-0.0521231	0.00934676	0.0206162	-0.0436309	-0.00629589	-0.0535328	-0.115124	0.134289	-0.0565822	0.0294001	-0.0477311	0.004393	-0.0366469	-0.0309461	0.0665495	-0.0258997	0.0731965	0.235112	-0.181366	-0.125679	0.0205323	0.0109178	-0.0150017
ANKS1A	0.0669784	-0.12224	0.0756805	0.052115	-0.0401078	-0.0140153	-0.103436	0.0138232	-0.0283641	0.00951599	-0.303818	-0.0115505	0.145321	0.127281	-0.0195879	-0.139897	0.0106982	0.0244779	0.207965	0.08361	-0.147653	0.0681803	0.0561776	0.000194155	-0.0314857	0.00959521	-0.00980749	0.00906991	0.0503877	0.0363585	-0.0882153	0.149254	0.146983	0.108234	0.0613048	0.0465997	0.29786	0.0458963	0.024502	0.0469323	-0.00900499	0.0334956
ANKS3	-0.139585	0.0790594	-0.0387893	-0.0198344	-0.0293017	0.0166425	0.0120999	0.0689254	-0.0636993	-0.00576096	-0.0730928	-0.0326198	0.101304	-0.0373935	-0.205391	0.0305312	0.0686631	-0.0453285	-0.197481	0.170802	0.0211337	-0.0651342	0.0402104	0.238477	-0.0091874	0.0981798	-0.145164	0.0271547	-0.101034	-0.124196	0.000852095	0.233432	-0.112233	0.0870736	-0.0633445	0.0764931	-0.0217682	-0.0444585	-0.0812994	0.0104325	-0.0120243	-0.0051462
ANKS4B	0.0328159	0.0237464	0.00896805	0.196342	0.112005	0.114035	0.111617	0.127242	0.161653	0.140923	0.0998345	0.127012	0.0702863	0.0332813	-0.0693256	0.126306	0.230315	0.0324266	0.138583	0.078822	0.0169896	0.226593	0.163646	-0.0510906	0.102734	0.28007	0.0442374	0.0704084	-0.0305105	-0.109569	0.06609	0.0536535	0.0995103	0.188692	0.103875	0.141437	-0.00338193	0.0489223	0.131391	0.220291	0.102935	0.0877176
ANKS6	-0.374189	-0.315693	-0.386804	-0.117188	-0.0962742	-0.340387	-0.27594	-0.14821	-0.173147	-0.16838	-0.494857	-0.0809614	-0.331916	-0.315656	-0.211977	-0.244305	-0.201108	-0.506347	-0.439005	-0.0628834	-0.19039	-0.147149	-0.139314	-0.301012	-0.197139	-0.257254	-0.309457	-0.310482	-0.240736	-0.352606	-0.445965	-0.189608	-0.141377	-0.318347	-0.0576777	-0.212619	-0.248235	-0.679064	-0.454582	-0.395629	-0.239621	-0.282589
ANKZF1	-0.125075	-0.086746	0.00746677	-0.0668338	-0.122224	-0.0621124	-0.0433777	-0.106513	0.0953769	-0.0535161	-0.108807	-0.0654252	0.0348169	-0.139199	-0.140445	-0.023461	-0.0641426	0.04353	-0.0144473	-0.0670414	-0.0654941	0.0808351	0.0234443	-0.0106316	-0.0713728	-0.0721909	0.0258812	-0.0137394	-0.0677128	0.00220498	-0.0583127	-0.0652412	-0.0121643	-0.0970856	-0.072648	0.000372913	-0.0411909	-0.0948923	-0.104171	-0.0453975	-0.0563554	-0.043471
ANLN	-0.592453	-0.734922	-0.461407	-0.441866	-0.85325	-0.314823	-0.255191	-0.591559	-0.67556	-0.962211	-0.801544	-0.84193	-0.435004	-0.468427	-0.539943	-0.832388	-0.333264	-0.555445	-1.07873	-0.456722	-0.488802	-0.378045	-0.636013	-0.263355	-0.744969	-0.690425	-0.775772	-0.598063	0.0210076	-0.301578	-0.502102	-0.543408	-0.559306	-0.593945	-0.598382	-0.359718	-0.36904	-1.21494	-1.34844	-0.513347	-0.588324	-0.593401
ANO1	-0.179435	-0.101201	-0.131435	-0.177268	-0.0590217	-0.193765	-0.24266	-0.123539	-0.274008	-0.157661	-0.119285	-0.0726063	-0.201436	-0.0869278	0.0117076	-0.0980109	0.000262803	-0.179288	0.0799581	-0.0785494	-0.217625	0.0210369	-0.0427131	-0.0806071	-0.0160568	0.0969744	0.0121993	-0.0427463	-0.0617553	-0.367076	0.000942592	0.024238	0.0535996	-0.124863	-0.187022	0.0152335	-0.0230626	-0.224907	-0.148282	0.0418394	-0.163999	-0.0671609
ANO10	0.181434	0.208765	0.106419	-0.0356772	0.133675	0.137043	0.142534	0.00748091	0.139154	0.117297	0.200506	0.0972932	0.12877	0.133598	0.0830222	0.0245645	0.039865	0.0700162	0.0666626	0.0904783	0.0511945	-0.0849926	-0.0114941	0.0254144	-0.0022183	0.0764153	0.0772119	-0.0429793	-0.026438	0.0929974	-0.00969215	0.0786847	0.0773503	0.0103091	-0.0378979	0.0598323	0.00354011	0.13641	0.095812	0.0556533	0.113812	0.0519963
ANO3	-0.0208996	-0.0800883	0.0465423	-0.0533254	-0.110595	0.0422769	0.0461927	-0.119119	-0.0268675	-0.139104	-0.134577	0.0649334	0.0627317	-0.0250016	-0.0551998	-0.0477522	0.110074	0.0246323	0.097538	-0.00380522	0.094547	-0.022075	0.0291054	0.023567	-0.0141061	0.0634848	-0.0311841	-0.116971	0.0891468	0.10649	-0.046775	-0.0581512	0.0937709	0.0710098	-0.0842085	-0.0458111	0.12692	-0.0259997	-0.048565	0.0559639	-0.0414986	0.0117911
ANO4	-0.0615541	0.0699539	0.0610107	-0.0108435	-0.22505	0.0331097	-0.0153378	0.14527	-0.0129316	-0.0299069	-0.088019	-0.0686442	-0.0117333	-0.00780254	-0.0512919	-0.11973	-0.0588973	-0.19724	-0.161088	-0.00224465	0.0338494	-0.0699346	-0.0120576	-0.00898802	-0.00522934	-0.0354618	0.0353419	0.0152423	-0.00351347	0.0533482	-0.0470814	0.0150622	-0.0986129	-0.059541	-0.0281432	-0.0167022	-0.415202	0.00929557	-0.0311997	-0.0905888	-0.00462791	-0.0508936
ANO5	-0.189659	-0.00853512	-0.101434	-0.0220971	-0.0767136	-0.108092	0.0346767	0.0543727	-0.0289799	-0.213815	-0.0132545	0.031162	-0.0685224	0.0264897	0.0174632	-0.114324	-0.0607721	-0.0984026	-0.0793273	-0.0515036	-0.0868906	0.0578655	-0.0453239	0.00553528	-0.115239	0.0201997	-0.00140885	-0.327937	0.0152199	0.0778637	-0.0623585	-0.0428395	-0.09646	-0.0270225	-0.0789514	-0.0829848	-0.0610674	0.0661996	-0.0686372	0.0938285	-0.0660277	-0.0390466
ANO6	0.0242088	-0.106115	0.0255469	0.00945174	-0.0664204	0.0681786	-0.0208052	-0.0306079	0.0383088	0.0543312	0.0743951	-0.0736094	0.0864175	0.0197143	-0.0559237	-0.129439	-0.195618	-0.102569	-0.190224	-0.0363042	-0.0370122	0.0835944	0.0145544	-0.0468748	0.0522251	0.0149148	0.0583242	-0.0379702	0.0262062	0.00783424	-0.0127325	-0.0328805	-0.0323676	0.0508992	0.0133842	-0.001314	-0.0918695	-0.0206236	-0.136644	-0.0713522	-0.000392258	-0.0267621
ANO7	0.139754	0.0495384	-0.0118832	-0.0379338	0.0178679	-0.0684356	-0.0393145	-0.0321029	0.122673	-0.03288	0.139736	0.0499986	-0.0386744	-0.126173	-0.0387264	0.00757125	-0.024635	0.101995	0.0877348	-0.10534	0.00279579	0.06592	0.0376795	-0.0169575	-0.139989	0.0389976	-0.0484102	0.0574745	0.00556684	0.096268	0.0271669	-0.0531919	-0.0990163	0.00698041	0.072411	-0.0247929	0.0556646	0.00781241	0.154665	0.0201243	0.0107283	0.0106885
ANO8	-0.218889	-0.0307678	0.0923902	-0.143113	0.0645012	-0.192046	0.0845786	0.0615339	-0.0582942	-0.0302858	-0.134967	-0.162227	-0.122312	0.0183954	0.0165202	0.0483113	-0.0247503	0.081969	0.0550524	0.0309848	-0.16791	-0.172919	0.0423671	-0.0156632	-0.155285	-0.062647	0.0572841	-0.15489	-0.206009	-0.325585	-0.105611	-0.144017	-0.231334	-0.20511	0.033536	-0.021313	-0.203508	-0.166822	-0.159233	-0.279909	-0.0370392	-0.0945866
ANO9	0.166219	0.196417	0.00478762	0.110049	0.068225	0.0645367	0.0561189	0.0866606	0.00752813	-0.00279938	0.204023	-0.0053297	0.123266	0.0645668	0.0955981	0.108267	0.196148	0.126804	0.102106	-0.0124844	0.0157251	0.0475044	0.103771	0.106955	0.0449658	0.0416751	0.106995	0.0227504	0.0388458	0.0640204	0.0937213	0.163174	-0.0188784	0.117811	-0.0897136	-0.0403977	0.123444	0.0870582	0.123279	0.0463598	0.0757743	0.073401
ANOS1	0.0704416	-0.052377	0.0475277	0.0332955	-0.0101391	0.0319264	0.00784882	0.131137	0.016137	0.0379976	-0.0110043	-0.0774627	0.116305	0.00720538	0.089339	-0.00917943	0.0035203	-0.0640784	0.0427543	-0.1007	0.0067806	-0.0872801	-0.0308099	0.0201115	0.00647964	0.229875	-0.0204696	-0.0517541	0.0691433	0.0444504	0.0550599	-0.0016753	-0.00706672	0.0623415	0.0227489	0.0270237	0.0141204	-0.179985	-0.0126626	0.12978	0.0313795	0.0097637
ANP32A	0.0823147	-0.193122	-0.0170211	0.0487238	-0.214867	0.00622952	-0.138702	0.0483488	-0.00344079	-0.0907263	0.250513	-0.0215572	0.153838	0.0710697	0.093712	0.0228198	-0.0474323	0.0622559	-0.0384323	-0.0732698	-0.0319893	0.173453	-0.143946	0.00110229	-0.0904627	-0.150108	0.0164476	-0.015014	0.0839812	0.0820386	-0.0399558	-0.135725	-0.0682971	-0.196599	-0.100199	0.0910086	-0.0340016	0.0630897	-0.0996608	-0.177593	-0.0472262	-0.00996377
ANP32B	-0.300428	-0.77763	-0.284816	-0.137407	-0.272813	-0.158854	-0.417758	-0.166539	-0.0538658	-0.131934	-0.246743	-0.112557	-0.238744	-0.151935	-0.330572	-0.241403	0.0457669	-0.266456	-0.245957	-0.193419	-0.203351	-0.047085	-0.111166	-0.352581	-0.302975	-0.118173	-0.270109	-0.383665	-0.252817	-0.355269	-0.348584	-0.211598	-0.143356	-0.232591	-0.101344	-0.235947	-0.343786	-0.303475	-0.193236	-0.247802	-0.270205	-0.224698
ANP32D	-0.0892652	-0.137174	-0.0738834	0.0209611	-0.154608	-0.121502	-0.235681	-0.10942	0.113382	-0.051529	0.0201416	-0.271166	-0.262815	-0.157841	-0.0774427	-0.114408	-0.279477	0.122464	-0.157133	-0.0024685	-0.218666	-0.0332131	-0.0792968	-0.121791	-0.153498	-0.276669	-0.0412233	-0.117828	-0.0206602	-0.321869	-0.266569	-0.166227	-0.0914432	0.0217272	-0.0906498	-0.0766583	0.281757	0.0892961	-0.0210501	-0.192177	-0.083872	-0.102562
ANP32E	-0.271383	-0.00735276	-0.123719	-0.454291	-0.624721	-0.246964	-0.177787	-0.201309	-0.164639	-0.291798	-0.315589	-0.269992	-0.202545	-0.346013	-0.0300072	-0.236619	-0.158589	-0.540407	-0.342219	-0.219068	-0.172303	-0.277204	-0.144427	-0.226551	-0.216912	-0.528143	-0.265549	-0.316988	-0.347512	-0.234743	-0.177825	-0.0718747	-0.147032	-0.237808	-0.218386	-0.264346	-0.304	-0.273906	-0.181548	-0.202116	-0.256396	-0.249007
ANPEP	0.049435	-0.0297918	-0.000203208	-0.0202421	-0.056487	0.1211	0.029788	-0.00966697	-0.00824294	-0.113292	0.0520412	-0.0183116	-0.156605	0.00969254	0.0451701	-0.0676192	-0.0723638	0.0946241	0.00569788	-0.0556892	0.104993	-0.0882451	-0.00869503	0.0936218	0.00423756	-0.0315467	0.0255463	-0.016438	0.0498796	0.169905	0.0239412	-0.0151977	0.003904	0.0211616	0.0213405	-0.0256433	0.036548	0.0193797	0.0183871	-0.051981	-0.00376032	0.00639118
ANTKMT	-0.129171	-0.126314	-0.140691	0.0036856	-0.112319	-0.0681146	-0.159797	-0.0358908	-0.0635499	-0.133305	-0.0437621	-0.0721361	-0.0498697	-0.0751781	-0.257367	0.0376696	-0.139489	-0.0918373	0.0268291	-0.183424	-0.0935838	-0.108854	-0.094344	-0.103739	-0.0685422	0.0722669	-0.159891	0.0369065	-0.0939168	-0.0342874	-0.00223141	0.00324727	-0.136774	-0.00349497	-0.182904	-0.0112393	-0.238012	0.0234249	-0.0125431	-0.0674723	-0.0965466	-0.0708182
ANTXR1	0.0580905	0.0103618	-0.0409924	0.0138322	0.126315	-0.0320656	0.0894527	-0.123277	-0.0236424	0.0108107	0.606509	0.103507	-0.459927	-0.0887028	-0.407894	-0.158016	-0.128569	-0.0378153	0.00946495	-0.00603795	0.056528	-0.103587	-0.0191521	0.00684177	-0.0790757	0.0717805	0.0261378	-0.0712719	0.00546134	0.00207194	-0.0716577	0.00690408	0.0175086	-0.0153023	0.0822294	0.0489422	-0.200676	-0.0517311	-0.0315058	-0.07263	0.00888859	-0.0319889
ANTXR2	-0.00228563	-0.000548084	0.00896054	-0.021527	-0.0450063	-0.0220675	-0.0322275	-0.166923	-0.00463531	-0.130919	-0.203278	0.0512759	-0.173302	-0.118976	-0.105408	0.0449421	-0.14947	0.130792	0.106961	0.10864	0.0316297	-0.15261	0.00673741	0.013572	-0.0102768	0.0394921	0.0335041	-0.0869072	0.0355256	0.0319105	-0.0183277	-0.0146114	-0.0196899	-0.0494782	-0.112774	-0.169789	-0.181625	-0.185424	0.161388	-0.0175947	-0.0417179	-0.032439
ANTXRL	-0.311273	-0.0869172	-0.175997	-0.212404	-0.170644	-0.0903915	-0.118228	-0.119987	-0.269733	-0.0779458	-0.215066	-0.293714	-0.19889	-0.164433	-0.525068	-0.199399	-0.148358	-0.775304	-0.238011	-0.111458	-0.416152	-0.443066	-0.0543844	-0.162702	-0.0951431	-0.0240014	-0.185994	-0.197387	-0.221395	-0.191435	-0.25021	-0.170741	-0.223987	-0.110486	-0.0470059	-0.135991	0.14947	-0.233821	0.003811	-0.218814	-0.163352	-0.203305
ANXA1	-0.0276352	0.0649764	-0.00574132	0.00338775	0.0764331	0.119106	-0.00391714	0.0544541	0.0242182	-0.0205221	0.0524903	0.104792	0.22774	0.00840693	0.00415656	-0.0567881	-0.04351	-0.108813	-0.0341659	0.109213	0.00494836	-0.0931752	-0.0356076	0.0911272	0.0295413	-0.212887	0.0516805	0.0889522	0.101105	0.0352767	0.0328932	0.104974	0.0979673	-0.000226209	0.181085	0.0635153	0.119369	0.241473	0.0203712	0.0606018	0.028476	0.0415502
ANXA10	0.111379	-0.0370987	-0.0390033	-0.0500597	-0.0483366	0.123922	-0.153904	-0.0902256	-0.186417	-0.0837938	0.0983923	-0.087437	0.116057	0.0455423	-0.0435995	0.0615124	0.0200749	0.0831603	0.153101	-0.0738293	0.0969913	0.0252433	-0.0549524	-0.0440891	0.0272412	-0.480537	-0.220718	-0.00680609	0.118347	0.0891148	0.063089	-0.0709581	0.0662357	-0.101633	0.161252	0.0506726	-0.186024	-0.127633	-0.116635	0.107712	-0.0453537	-0.00770378
ANXA11	0.0396255	0.0436871	0.044469	-0.0211181	-0.0550812	-0.035145	-0.0195452	-0.178699	-0.0897474	0.0365666	0.0150626	0.0559472	-0.0505597	-0.0139438	0.136404	-0.0205231	-0.105415	-0.127791	0.140742	-0.0210305	-0.0697758	-0.0358977	-0.057373	0.0627743	-0.00198513	0.117203	-0.0543128	-0.0921407	0.030215	0.0235338	-0.0405312	-0.0395151	0.0803833	0.00920714	0.0195684	0.0328161	0.0945595	0.0506245	0.137486	0.0576518	-0.0234988	0.0111128
ANXA13	-0.107726	-0.199835	0.106428	-0.0502936	-0.0106321	-0.315174	-0.155878	0.212536	-0.0826682	-0.196902	-0.0173644	-0.504013	-0.0823864	-0.088175	-0.21705	-0.0327562	-0.193814	-0.0957344	-0.152702	0.0901126	0.0191252	-0.0531885	-0.0589925	-0.163248	0.0392711	-0.058077	0.00927996	-0.150752	-0.106937	0.0744033	-0.0944055	-0.231405	-0.0984282	-0.0602653	-0.00607362	-0.211357	-0.0773992	0.186881	0.027973	0.016913	-0.0800144	-0.0763522
ANXA2	0.0650373	0.0612482	-0.0453595	0.0198768	0.0337361	0.0566998	0.0359672	-0.0620572	-0.0130461	-0.033717	0.161775	0.114471	-0.00139712	-0.0598227	-0.00132146	-0.0410098	-0.0138143	-0.116775	-0.0482231	0.00443899	0.0558208	-0.114732	-0.0424725	0.0762348	-0.0145184	-0.0925474	-0.0509621	0.0415064	0.0700817	-0.0050525	-0.0816978	-0.0544556	0.0829227	-0.022951	0.0501299	0.00603845	-0.234899	0.00686083	-0.159216	0.0898903	0.0118386	-0.0131899
ANXA2R	-0.206826	-0.0703624	-0.086374	-0.15901	-0.201683	-0.106999	-0.00756539	-0.105712	-0.00112447	-0.033361	-0.0514089	-0.00832336	-0.0103677	-0.0378508	0.150355	-0.00315971	-0.0183806	-0.315564	-0.16534	-0.120039	-0.110764	0.0599102	-0.0831298	-0.0490581	-0.0796414	-0.197364	-0.0663421	-0.14127	-0.0560899	-0.120967	-0.0713917	-0.010275	-0.191366	-0.084342	-0.0851154	-0.235622	-0.010429	-0.209408	-0.0951216	-0.175261	-0.0979017	-0.0864375
ANXA3	0.0775187	0.0442712	0.00835398	-0.0491823	0.0801898	0.113019	0.0198957	-0.0685835	0.171366	0.117443	0.0240743	0.0462152	-0.0531953	-0.00161976	-0.0153147	-0.0697529	-0.0186734	-0.264687	0.158287	0.0726509	0.151133	-0.0362557	-0.0324664	0.0238852	0.0212778	-0.115014	-0.0360831	0.0310789	-0.00940681	-0.240353	-0.0691528	0.120854	-0.0854867	-0.0325765	0.0395734	-0.00427275	0.289468	0.0777591	0.043791	0.0495971	0.0514291	0.00217783
ANXA4	-0.0632317	0.187693	0.127195	0.0414379	0.0816303	-0.016903	0.148102	-0.00345507	0.0853472	0.108438	-0.0656361	0.0632767	0.0803942	0.0379803	0.0223264	0.0868581	0.0312813	0.173026	0.147207	-0.0396205	0.137766	-0.122473	0.146891	0.0190332	0.0413651	0.0572162	0.0687508	0.0732125	-0.0490307	0.0275346	-0.0747074	0.0506248	0.0788182	-0.0290302	0.0764308	-0.00439063	0.450747	0.123649	0.0865695	0.127695	0.0696254	0.0607921
ANXA5	0.0958548	0.00957592	0.0291425	0.05665	0.0270016	0.119119	0.0118014	-0.12046	0.114223	0.0811045	0.158155	0.225039	0.0779946	0.0349171	0.00908867	0.0157388	0.0841216	-0.0273829	-0.0359428	0.0622605	0.0414379	0.125673	-0.0409045	0.0463422	0.0607639	0.158573	0.0200846	0.0737634	-0.00848795	0.0790367	0.0731397	0.179892	0.098421	0.0873444	0.0978178	0.0485479	0.310615	-0.0089426	0.0458566	0.0251549	0.0424013	0.0706039
ANXA6	0.12269	0.117678	0.0574984	-0.0434627	0.0706512	0.121097	0.0471831	-0.0521467	-0.0625078	0.0153417	0.142122	0.112279	-0.0173868	-0.0807294	0.216887	0.0163749	0.00387752	0.194397	-0.0194015	-0.0300939	0.0202022	-0.0493693	-0.176996	0.0999852	-0.0446785	-0.0992987	0.0278006	0.0935065	0.0916123	0.0176853	0.0431247	0.038907	0.0993192	-0.0629615	0.103011	0.137599	-0.00175082	-0.00305787	-0.0904554	0.0906902	0.0394022	0.0291067
ANXA7	-0.198	-0.19	-0.109	-0.244	-0.0161	-0.157	-0.0818	0.0571	-0.0446	0.0729	-0.194	0.0045	-0.134	-0.18	-0.0808	-0.114	-0.0988	-0.354	-0.0632	-0.0918	-0.131	-0.103	-0.0273	-0.159	-0.133	-0.0675	-0.0588	-0.268	-0.0637	6.75e-05	-0.0787	-0.204	0.023	-0.169	0.0307	-0.19	-0.0436	-0.144	0.0537	-0.139	-0.09105	-0.105941
ANXA9	-0.188176	-0.115055	-0.036074	-0.213811	-0.0769623	-0.0319707	-0.186373	-0.0766555	-0.132266	-0.11897	0.0839441	-0.0387178	-0.191984	-0.201182	-0.367017	-0.159669	-0.0936783	-0.0978791	-0.382882	-0.171974	-0.114368	-0.0665229	0.0857227	-0.0422166	-0.12465	-0.231104	-0.162933	-0.0979741	-0.291895	-0.35081	-0.180467	-0.119537	-0.0362505	0.0593086	-0.196306	-0.17257	-0.0867453	-0.355955	0.0820601	-0.0883513	-0.117631	-0.137087
AOAH	0.0330772	0.132573	0.0114919	0.0646195	0.138974	0.211303	0.115402	0.176694	0.0756062	0.0706653	0.282843	0.104772	0.141949	0.168403	0.0814911	0.264521	0.118749	0.262513	0.085676	0.0387846	0.171212	0.239149	0.0787053	0.00289509	0.0422126	0.191238	0.151505	0.146225	0.0342389	0.152554	0.0534667	0.0969117	0.0567188	0.255557	0.12271	0.0970327	0.121233	0.124366	-0.0742789	0.0639243	0.103041	0.122576
AOC1	0.0553583	-0.0851048	0.105718	0.0453164	-0.103131	-0.0563397	-0.204101	0.0697687	-0.0757898	-0.071038	0.364112	-0.134047	0.0269218	0.0550255	0.0129016	0.059188	-0.141801	0.0172415	0.0340228	-0.0999198	0.00819722	-0.0196128	-0.0972431	-0.046584	-0.0575212	0.0375049	0.0620925	0.00803366	0.0530059	0.125793	0.0790036	-0.155313	-0.00716119	0.000490016	-0.0663406	0.0198565	0.0444951	-0.203032	-0.285011	-0.0259731	-0.0319343	-0.0110558
AOC2	-0.304935	-0.0138389	-0.0523549	-0.0708268	0.00518287	0.0730572	-0.0611532	-0.0721779	-0.115469	-0.0466086	-0.105169	-0.27717	-0.0722466	-0.0775248	0.0119471	-0.058311	-0.0514411	-0.0349361	0.0674442	-0.21413	0.0250104	-0.139191	-0.0852571	-0.0242305	-0.146138	-0.187653	-0.131664	-0.135378	-0.0616916	-0.0370638	-0.100809	-0.129963	-0.0736287	-0.145032	-0.00397236	-0.0797279	0.0982731	-0.149809	-0.00910005	-0.0508546	-0.0659124	-0.0793139
AOC3	-0.230961	0.010492	-0.0882794	-0.109382	-0.0365748	0.0212461	-0.0532548	0.0541931	-0.118635	-0.112506	-0.435088	0.0589904	-0.256825	-0.206116	-0.0596833	-0.0967446	-0.165172	-0.242588	-0.115987	-0.156122	-0.0612744	-0.166558	-0.182802	0.0184742	-0.179716	-0.137075	-0.0537167	-0.213113	-0.0295981	-0.138259	-0.100659	-0.211168	-0.081062	-0.0518706	0.0874254	0.0246594	-0.557547	0.0919325	-0.0580201	-0.11211	-0.066366	-0.126246
AOPEP	0.0362618	0.0717819	0.0910395	0.0547663	-0.0813666	-0.0412298	0.084326	0.00880379	0.0432538	-0.00422602	-0.0433406	0.0816769	0.0958888	0.0674279	-0.185484	0.045411	0.0882022	-0.0113987	-0.128415	0.0819821	0.00955445	-0.026952	0.135821	-0.0336403	0.0140825	-0.0443447	-0.0122582	0.0545386	0.00511814	-0.046666	-0.0469268	-0.0309384	0.0353155	0.0408866	0.0997324	0.0169993	-0.0936904	-0.0109946	0.141052	0.0396466	0.0263411	0.0112762
AOX1	-0.0675733	-0.0377291	0.0335199	0.0249667	0.0619877	0.0290147	-0.0369557	0.0269487	0.0662975	0.0546215	-0.0818807	0.10474	0.0547373	0.0482802	0.0241808	0.0145568	0.0306211	-0.0203426	-0.202884	-0.00531916	-0.121009	0.0235864	-0.0291285	-0.0410103	-0.0220044	-0.0787959	0.124896	-0.000979364	-0.112319	0.0538017	0.00413463	-0.0932813	0.0879874	-0.0354497	0.0803948	0.0227433	0.197475	-0.0443086	-0.0282193	0.0578833	0.0155099	0.000436233
AP1AR	-0.0573529	-0.0516965	-0.00836163	0.0116654	-0.0260993	0.0290038	0.0158799	-0.0580041	-0.069051	-0.0284404	-0.0927097	-0.0333445	-0.125996	0.0106243	-0.114699	-0.0798676	-0.0884287	0.140972	0.188578	0.0261916	0.014746	-0.082896	-0.0176427	-0.0169122	0.0574163	0.0271831	-0.064997	0.090812	0.106696	0.0567547	-0.0551534	0.0250196	0.14781	-0.0752397	0.0734678	-0.0850358	0.0896659	0.104049	0.188176	0.066731	-0.0242457	0.0160657
AP1B1	-0.0667906	-0.0468991	-0.0839108	-0.125923	-0.225021	-0.470519	0.0602496	-0.0554912	-0.103784	-0.186892	-0.07165	-1.17436	0.0426229	-0.0985598	-0.0478517	-0.00253268	-0.826972	0.106843	-0.205812	-0.010923	0.0772198	-0.247257	-0.0560021	-0.0824809	-0.203014	-0.194825	-0.098264	-0.139618	-0.236111	-0.383344	-0.0226053	-0.164103	-0.0611724	-0.212073	0.0193618	-0.0858288	-0.0723412	-0.129575	-0.0296366	-0.0760583	-0.130498	-0.156231
AP1G1	-0.0236825	0.106703	-0.182836	-0.382855	-0.842824	-0.174633	-0.00127523	-0.0862821	-0.256158	-0.154593	-0.139805	-0.4293	0.142324	0.0167227	-0.118256	-0.183798	-0.312754	0.0309076	-0.0159442	-0.173137	-0.0293849	-0.0562625	-0.0748094	-0.208435	-0.100122	0.0823115	-0.0733075	0.035994	-0.141172	-0.318156	-0.068182	-0.19985	-0.199627	-0.144272	-0.230726	-0.301872	0.0140429	-0.266886	-0.0572754	-0.114349	-0.199844	-0.121179
AP1G2	-0.212572	-0.219833	-0.212437	-0.0546011	-0.209477	-0.157325	-0.23727	-0.00436622	-0.225622	-0.402794	-0.626894	-0.381858	-0.181546	-0.229738	-0.121631	-0.210726	-0.356627	-0.359871	-0.307419	-0.140959	-0.166877	-0.661958	-0.278515	-0.195323	-0.207106	-0.116968	-0.26402	-0.251205	-0.213795	-0.43148	-0.155839	-0.255511	-0.0833265	-0.396375	-0.0898688	-0.103787	0.105045	-0.401383	-0.0860288	-0.0773963	-0.19363	-0.241633
AP1M1	0.139163	0.0232955	-0.0543822	-0.0125849	0.00675902	0.0654836	-0.0352338	0.08437	0.0227618	-0.00959039	0.115879	0.036031	-0.0915742	-0.123722	-0.176129	-0.051718	-0.106721	-0.0266873	-0.0266914	-0.0322496	-0.0353012	-0.0196755	-0.284808	-0.242474	-0.100773	0.0499815	-0.209928	-0.0577676	-0.0923629	-0.13494	-0.291328	0.0109343	0.0570866	-0.125313	0.046939	-0.362635	0.171855	-0.21122	-0.00140283	-0.128526	0.0230042	-0.0815081
AP1M2	-0.0453666	-0.0847094	0.00635878	-0.0207645	-0.0547756	0.0199303	0.0702107	0.132948	-0.175254	-0.029701	0.0345547	0.0839221	-0.0849859	0.00921801	0.121171	0.0136964	-0.0686679	0.161825	0.0461202	0.0509735	-0.0658738	-0.0169151	0.0736647	-0.0146559	-0.0210405	0.0792538	0.0104684	0.0419536	0.00247572	0.0286252	-0.0328797	0.12809	-0.0702196	-0.142585	0.126796	0.0263826	-0.114797	0.0840949	-0.0614321	0.0604209	-0.0181123	0.0163218
AP1S1	-0.162173	-0.0183524	-0.22437	-0.00640034	-0.306743	-0.00480975	-0.0700728	0.12354	0.0794313	-0.0269279	-0.0330515	-0.119947	-0.10558	-0.0211944	0.178309	-0.0325785	-0.00646534	-0.0759887	-0.00201439	-0.128061	0.0124218	-0.00655744	0.0437555	-0.112217	-0.0855525	0.0657764	-0.0800429	-0.012108	0.0481112	0.024018	-0.108406	0.0550686	0.00582717	0.037206	0.0938627	0.0968207	-0.260058	-0.103614	-0.0941338	0.0584359	-0.0616877	-0.0222653
AP1S2	-0.401989	0.0940264	0.00363736	-0.210599	-0.27824	-0.0647694	0.098528	0.0715193	-0.0551697	-0.465571	-0.203145	-0.191838	-0.00503148	-0.136248	-0.126053	-0.256057	-0.0520465	-0.218328	0.0228351	-0.0355302	-0.0721492	-0.448965	0.0768056	0.0925175	-0.0932401	-0.101922	0.0207062	-0.183344	-0.0599281	-0.226585	0.0112836	-0.00418019	-0.23623	0.152686	-0.074501	-0.137232	-0.365842	-0.125241	-0.213977	-0.18952	-0.120863	-0.112677
AP1S3	-0.108486	0.177163	0.049644	-0.108543	-0.225449	-0.0573026	-0.054504	0.0780528	0.085582	-0.107691	-0.243202	-0.118444	0.214594	-0.0734883	0.0773304	0.0213381	0.0194693	-0.0595718	-0.0828484	-0.134572	0.0547425	-0.099641	-0.0880936	-0.0507806	-0.111511	-0.23209	-0.0607399	0.0839247	-0.0921049	0.0369058	-0.00232099	-0.0621734	0.0347984	-0.186258	-0.0564317	-0.0293186	-0.196632	-0.193824	0.0685642	-0.0668849	-0.0271534	-0.0543088
AP2A1	0.0381861	-0.626385	-0.181337	0.0292021	0.0366314	-0.0115769	0.0102281	-0.17193	-0.066217	-0.0229518	0.285442	-0.000809723	-0.0857726	-0.00155004	0.0744707	0.105241	0.0938784	0.0701047	-0.031712	-0.00229902	0.032208	-0.0619001	0.0761095	-0.0199559	-0.13231	-0.439624	0.0255709	-0.073652	-0.0377501	-0.129171	-0.00682287	-0.0860154	-0.142271	-0.0498056	-0.0475863	-0.045633	-0.258338	0.041053	0.00459954	-0.0804435	-0.096615	-0.0308248
AP2A2	0.0469019	0.0821423	0.0635459	0.13169	-0.0422277	0.116762	0.0967059	-0.0178582	-0.0017663	0.0237761	0.056214	0.00992918	-0.0981075	-0.0731738	0.0908806	0.039725	0.109044	-0.0235464	0.0265022	0.0262421	0.0324735	0.0832277	0.0593863	-0.0278408	0.0117509	0.104246	0.0458085	-0.00866862	0.0280391	0.100533	0.0469248	-0.0105039	-0.165195	0.091988	-0.0622166	-0.00832903	-0.224308	0.0922308	0.121457	0.0639659	0.0499673	0.017956
AP2B1	-0.0832	-0.157	-0.131	-0.132	-0.172	-0.0523	0.0112	-0.221	-0.138	-0.0677	-0.191	-0.13	-0.18	-0.192	-4.87e-05	-0.182	-0.192	-0.0861	-0.314	-0.72	-0.252	-0.313	-0.252	-0.0126	-0.153	-0.0917	-0.187	-0.249	-0.16	-0.0302	-0.621	-0.0287	-0.471	-0.149	-0.152	-0.171	0.357	-0.0638	-0.114	-0.0974	-0.1143	-0.179952
AP2M1	-0.435387	-0.811459	-0.763553	-0.62176	-0.919174	-1.10411	-0.70875	-0.645277	-0.249626	-0.571015	-0.543051	-0.95231	-0.798459	-0.654431	-0.7406	-0.575251	-0.86059	-0.33754	-0.705199	-1.20635	-0.522936	-0.661758	-0.857454	-1.60998	-0.740651	-1.42619	-0.588651	-0.940118	-0.838061	-0.414789	-0.889867	-0.905096	-0.753298	-0.557036	-0.677216	-0.248996	-0.597812	-0.189497	-0.522946	-0.58342	-0.683011	-0.729985
AP2S1	-0.669854	-0.870145	-0.755695	-0.487051	-0.734743	-0.813775	-0.527227	-0.547817	-0.253405	-0.412353	-0.318529	-1.13955	-0.980581	-0.44961	-0.196104	-0.603982	-0.878941	-0.270144	-0.679712	-1.34928	-0.813044	-0.439082	-0.63008	-1.19671	-0.820577	-1.40577	-0.779013	-0.739167	-0.737802	-0.369031	-0.930183	-0.766259	-0.969317	-0.805969	-0.707569	-0.455559	-0.551964	-0.0531716	-0.451459	-0.419477	-0.607206	-0.696921
AP3B1	-0.354398	-0.0215365	-0.163187	-0.105258	-0.260426	-0.165377	-0.290855	-0.283953	-0.189462	-0.313928	-0.402958	-0.506938	-0.21811	-0.211715	-0.116856	-0.168424	-0.377327	-0.317371	-0.0498399	-0.00166394	-0.142101	-0.220668	-0.369639	-0.370784	-0.261867	0.00431166	-0.39586	-0.168632	-0.305865	-0.207441	-0.407112	-0.197315	-0.0751095	-0.164952	-0.210739	-0.138216	-0.162508	-0.166334	-0.0521032	-0.199355	-0.214838	-0.21945
AP3B2	0.00497507	0.0459746	0.0422892	-0.0383908	-0.081162	-0.086089	0.0575996	0.227237	-0.00577849	-0.0785554	-0.236847	-0.0858517	-0.0102038	0.0198122	-0.131743	-0.138779	0.0261122	-0.0226508	0.0276473	0.0211815	0.0521852	-0.100725	-0.113661	0.0612822	-0.00965018	-0.0298143	0.0132948	-0.0868884	0.0288948	0.114828	-0.07343	-0.00997319	-0.0797816	0.159141	-0.0787453	0.00345073	0.0241056	-0.157266	-0.0451686	-0.023813	0.00880999	-0.0294352
AP3D1	0.131448	0.0867799	0.0336726	0.0826847	-0.202245	-0.0566792	-0.0529596	-0.0130613	0.0634628	0.0504271	0.38262	-0.293551	0.174362	-0.0891826	-0.0190318	0.040159	-0.253804	-0.0234989	0.120677	0.21571	0.0537849	0.106531	-0.122151	-0.22602	-0.0889502	0.20322	-0.0190482	0.129077	-0.0271404	0.0695933	0.0204557	-0.107246	-0.102176	-0.0525028	-0.00792105	-0.118488	-0.188113	-0.138549	0.00541424	0.00360432	0.012353	-0.0117389
AP3M1	-0.211008	-0.24582	-0.115271	-0.1646	-0.0393241	-0.131049	-0.136583	-0.0493436	-0.0890802	-0.0683942	-0.21275	-0.385018	-0.28231	-0.12532	-0.101373	-0.296493	-0.171094	-0.140269	-0.244518	-0.232937	-0.309647	-0.178252	-0.116718	-0.150863	-0.198431	-0.027575	-0.148452	-0.420918	-0.125194	-0.141254	-0.223643	-0.253805	-0.0593439	-0.33899	-0.148557	-0.2267	-0.0269559	-0.188345	-0.389333	-0.451735	-0.125047	-0.21056
AP3M2	-0.196925	-0.164449	-0.139895	-0.210867	-0.267883	-0.314658	-0.232447	0.00211787	-0.176521	-0.267386	-0.308499	-0.0153965	-0.0606709	-0.0597792	-0.124638	-0.0790988	-0.158359	-0.223914	-0.318674	0.174833	-0.272529	-0.0210733	-0.0893334	-0.0900651	-0.101022	-0.104342	-0.136482	-0.122883	-0.0708297	-0.205412	-0.168029	-0.10472	-0.254744	-0.182074	-0.10703	-0.0314538	-0.0341068	-0.0637895	-0.271287	-0.110084	-0.196891	-0.12385
AP3S1	-0.190165	-0.0160703	-0.459597	-0.125856	-0.181143	-0.191323	-0.270499	-0.0761811	-0.0734636	-0.259225	-0.187804	-0.0987604	-0.212347	-0.260361	0.0352237	-0.0718486	-0.0407875	-0.167144	-0.093305	-0.0293654	-0.136388	-0.101996	-0.159308	-0.169423	-0.26849	-0.106268	-0.150544	-0.322714	-0.236873	-0.382932	-0.187498	-0.0940923	-0.072238	-0.108461	0.0112695	-0.114162	-0.187703	-0.0830862	-0.15297	-0.148516	-0.184352	-0.143296
AP3S2	-0.10611	-0.102026	-0.171975	-0.12136	-0.170394	-0.0340845	-0.159917	-0.212986	-0.172152	-0.0757057	0.0296176	-0.0979328	-0.0161325	-0.0130577	0.060752	-0.185431	-0.165604	-0.0743601	0.148011	-0.103819	-0.0692992	-0.195808	-0.0518409	-0.0853704	-0.0480714	-0.420214	-0.225128	-0.0400137	0.0639461	0.104576	-0.0468314	-0.0924807	-0.11157	-0.11664	-0.121482	-0.00915998	-0.0931857	0.0539196	-0.0118139	-0.0473761	-0.132671	-0.0660601
AP4B1	-0.145077	-0.0129615	-0.00824878	0.0541744	-0.0201692	-0.0654962	-0.103874	-0.167117	-0.00268909	0.00319435	-0.269563	-0.017193	0.0674512	-0.0748971	0.000226332	-0.08173	-0.104707	-0.0514456	-0.155813	-0.0805385	-0.00869934	0.053941	-0.0721768	-0.0834077	-0.0395944	0.0483638	-0.0259109	-0.0179114	-0.176246	0.0270046	-0.0583222	-0.0246065	-0.0878405	-0.110369	0.0729143	-0.0669137	-0.328743	-0.0972375	-0.00457159	0.0128388	-0.0468264	-0.0585232
AP4E1	0.157091	0.0412993	-0.00222526	0.147238	-0.246475	-0.0331776	-0.067679	-0.0283922	-0.0847426	-0.000817953	0.0177026	-0.13064	-0.120737	-0.0237563	0.0632687	-0.393064	-0.0197643	0.0349044	-0.196121	0.0049323	-0.0769255	-0.147843	-0.117274	0.0676273	-0.0369744	0.0510618	-0.0460811	-0.0363273	-0.0314572	-0.0415409	-0.0394637	0.0078803	-0.0756641	0.0877023	0.00717739	-0.0962824	0.0563746	-0.197732	-0.0270669	-0.186435	-0.0117881	-0.0547506
AP4M1	0.0416628	-0.0302715	-0.0709646	0.0193768	-0.0151611	0.02113	-0.0234427	0.17057	0.0527297	0.0240162	0.144439	0.0631825	-0.0549762	0.126628	0.133572	0.0451554	0.128349	0.1186	0.0333764	-0.0327313	0.0590762	-0.0219655	0.0756789	0.0329264	-0.00540587	-0.197503	0.100518	-0.00126683	0.093565	-0.00432942	0.0750367	0.00684489	0.0884277	0.139078	-0.0129223	0.0980739	0.0707585	0.0949034	0.174403	-0.0280199	0.0189646	0.0514491
AP4S1	-0.101175	-0.0339885	0.0631001	-0.17484	0.111325	0.0593933	-0.0491035	-0.196342	-0.208727	-0.23627	-0.0892111	-0.18647	-0.0483738	-0.000468244	-0.0911122	-0.131561	-0.166778	-0.168804	-0.307939	0.0161877	-0.0288498	-0.266472	-0.05287	-0.134268	-0.150192	-0.0948017	-0.126527	-0.229992	-0.2701	-0.138231	-0.148256	-0.160397	-0.0948984	-0.220473	0.00856134	-0.0770855	0.283175	-0.179132	0.0243256	-0.283432	-0.0766628	-0.117148
AP5B1	-0.104	-0.149	-0.286	-0.156	-0.147	-0.124	-0.33	0.0117	-0.137	-0.159	0.0824	-0.0411	0.000936	-0.125	0.0541	-0.219	-0.073	-0.0972	6.48e-05	-0.151	-0.269	-0.117	-0.106	-0.113	-0.122	0.0898	-0.0649	-0.0879	-0.059	-0.217	-0.117	-0.0299	-0.113	-0.237	0.0307	-0.0225	-0.229	-0.218	0.158	-0.0214	-0.15803	-0.08113
AP5M1	-0.00204714	-0.0670347	-0.00128679	0.037969	-0.102704	-0.0387218	0.0989927	-0.0549115	0.065223	-0.108633	0.335374	0.0588245	0.0596648	-0.0270149	0.0677008	-0.175121	0.0186778	0.220562	-0.154666	-0.0990093	-0.0244114	0.0391038	-0.126362	-0.022829	-0.0597621	0.190534	-0.135913	-0.11333	0.0275477	0.0389038	-0.0479981	-0.0663285	-0.095264	-0.0407519	-0.185891	0.149746	0.221064	0.142943	-0.0160707	-0.181197	-0.0173155	-4.24994e-05
AP5S1	0.161297	-0.00745721	0.0709345	0.00502563	0.00744192	-0.0155449	-0.021796	0.139181	0.031191	0.0332735	0.188426	0.127524	0.139576	-0.0760818	0.104646	0.170563	0.0731805	0.190619	0.18284	0.000249781	-0.036472	0.147685	0.0731933	-0.0344154	0.0627464	0.133057	0.118647	0.0189339	-0.0124971	-0.10551	0.0710224	0.149229	-0.0376362	0.0653967	0.148457	0.0747981	0.11555	0.0255358	0.106041	0.0623901	0.0403547	0.0749232
AP5Z1	0.0397479	0.0176826	-0.0381328	-0.0360186	0.0972961	0.075457	-0.00157236	0.0436426	-0.0117808	-0.065806	-0.157224	0.115614	0.0482577	0.0312627	-0.00593555	-0.0192656	0.00718252	0.0706939	0.0813049	-0.0312538	0.0128171	0.0988487	0.14156	0.0841023	0.0813217	-0.201335	0.0208934	0.0976962	-0.0172754	-0.175106	0.0810165	-0.104393	-0.126896	0.0190267	0.0436404	-0.1351	-0.0121705	-0.0168694	-0.0871674	-0.0265484	0.0120516	-0.00271001
APAF1	-0.0574401	-0.00746115	-0.00664272	-0.0430837	-0.016243	0.0831015	0.0348295	-0.256223	0.130553	-0.0916908	-0.0301687	-0.0734199	0.0410723	0.088062	0.0678536	0.115839	-0.0266473	0.155419	0.0613539	-0.0231792	-0.0685403	-0.03856	-0.0243145	0.0855055	0.0377609	0.279231	0.172082	0.0455494	0.0222845	0.184253	-0.0933213	0.00416583	-0.0170206	0.136011	-0.0372656	0.0607178	0.246441	-0.0188941	0.217913	-0.0220123	-0.0230301	0.0516057
APBA1	0.0716194	-0.108038	-0.0560148	-0.0128712	-0.0708185	0.0165504	0.0615538	0.0954191	-0.108033	-0.035009	-0.116074	0.150507	0.0764853	-0.0677149	0.105282	0.150364	-0.11772	0.126166	-0.0251919	0.0325196	-0.0559189	-0.00698668	-0.0717141	0.0565038	-0.0213225	0.116007	-0.0634556	0.0291222	-0.0891204	-0.164471	-0.138467	-0.00252484	0.00283546	0.0667922	0.0141557	-0.0849545	0.0653891	-0.0266933	-0.0657253	0.0941978	-0.0145642	-0.00105759
APBA2	-0.11164	-0.253064	-0.0911154	-0.00358507	-0.0225216	-0.19102	-0.231283	-0.169289	-0.165315	-0.092121	0.0211613	-0.154062	-0.285971	-0.0820416	-0.0636645	-0.152164	-0.200661	-0.17374	-0.620839	-0.21219	-0.180782	-0.148797	-0.259531	0.108146	-0.128406	-0.197681	0.0812487	-0.226672	-0.185153	-0.155293	-0.275974	-0.181448	-0.0888792	0.0795293	-0.285931	-0.0874906	-0.159764	-0.16333	-0.284124	-0.030093	-0.133095	-0.156487
APBA3	0.124695	0.0749953	0.184219	0.130258	0.0946329	0.127435	0.0879817	0.179483	0.16685	0.143552	0.229938	0.0761809	0.0648172	0.171731	0.233542	0.187321	0.087267	0.229494	0.0794312	0.161365	0.0991371	0.118679	0.119231	0.0458585	0.0749356	0.193572	0.157326	0.128341	0.0783924	0.0610805	0.097216	0.180936	0.0779278	0.0525256	0.149334	-0.0740596	0.264919	0.152544	0.0747396	0.105045	0.13141	0.122626
APBB1	-0.0194681	0.16586	0.0362897	0.0540911	0.0636233	0.0560205	0.101519	-0.0612171	0.0472967	-0.0284807	0.0294007	-0.0097805	-0.0042651	0.0260687	0.144475	0.0553751	0.0722439	0.0449026	0.00842687	0.100379	0.0744737	0.176774	0.139007	0.00868398	0.0197547	0.0678434	0.0550876	-0.0280767	0.0546798	0.158464	0.0800324	-0.0259879	-0.0440293	0.12331	0.0917919	-0.0200061	0.158569	-0.172485	0.00975782	0.144033	0.0415535	0.0512968
APBB1IP	0.0556603	-0.0684527	-0.107512	-0.00896627	0.0805853	-0.127498	0.0363889	-0.0331198	-0.0488901	-0.0777364	-0.145885	0.00802639	-0.062769	-0.0348654	-0.16353	-0.0639039	-0.00769501	-0.0246041	0.0955427	-0.0128153	0.130493	0.0237401	-0.0197519	-0.0107012	-0.0119122	-0.0287816	0.042174	0.0387201	0.0231661	-0.124724	-0.00529441	-0.00597233	-0.0508291	0.0422584	0.0183895	-0.0493422	-0.101667	0.139711	0.0148716	-0.0185036	-0.029954	-0.0122151
APBB2	0.0887348	-0.0291598	0.0429499	0.0692281	0.0443341	0.0848644	-0.0138613	-0.141128	-0.00980592	0.0568523	0.103913	0.0597927	0.0580994	-0.123652	0.0765317	0.0476098	-0.012177	0.110479	-0.112781	0.0281517	0.0966531	-0.113577	0.00414494	-0.0037696	0.0298809	0.0782404	0.0391195	-0.136109	0.0618453	-0.0108408	-0.102219	-0.0491492	0.0516552	-0.16377	-0.101465	0.164788	-0.109658	0.131654	-0.0551396	0.0782457	0.0193009	0.00421652
APBB3	0.00993744	-0.0743408	-0.0282184	-0.0683748	-0.08667	0.0144449	-0.194206	-0.165851	-0.0531376	-0.0427575	-0.173945	0.0969447	0.0158061	-0.0309719	0.142891	-0.0158185	-0.084973	-0.267852	-0.0510965	-0.018393	0.00407447	0.115321	-0.174522	0.075129	-0.0188842	-0.103041	-0.0552902	-0.092699	-0.0574701	0.0765402	-0.0198482	-0.0790858	0.0191972	-0.0985643	-0.101601	0.0884796	0.190978	0.0179973	-0.0910505	0.0309923	-0.0689174	-0.0220252
APC	-0.226306	-0.218107	-0.183082	-0.472714	-0.548082	-0.197191	-0.328392	-0.785688	-0.211147	-0.177631	-0.208633	-0.80205	-0.705618	-0.225365	-0.0965342	-0.0877982	-0.503653	0.164749	-0.454414	-0.128995	-0.454794	-0.366716	-0.418524	-0.151807	-0.26059	-0.209164	-0.413459	-0.368135	-0.166572	-0.269624	-0.074175	-0.30173	-0.390961	-0.125846	-0.586007	-0.3275	-0.785576	-0.294672	-0.0770994	-0.198899	-0.334834	-0.309672
APC2	-0.0455779	-0.0293554	0.0541606	-0.058977	-0.17141	-0.115972	-0.00497717	-0.333643	-0.00170098	-0.0913674	0.158275	-0.097127	-0.192699	-0.0225131	-0.127978	-0.115425	-0.259008	-0.0322433	0.0377439	0.0973621	0.0153555	-0.0975493	-0.0919688	0.0503466	-0.107943	0.0298785	-0.120992	-0.0646475	-0.168805	-0.0753502	0.0457035	-0.0728037	-0.167839	-0.0758287	0.0565598	-0.143325	-0.350221	-0.171061	-0.229637	-0.0946013	-0.079882	-0.0796113
APCDD1	-0.0914872	0.025391	0.104409	0.0634584	0.15814	0.17907	0.118752	0.0395907	0.118715	0.0781687	0.222341	0.0439853	0.0148771	0.0973164	0.0754739	0.0867367	0.00981287	0.0655239	-0.34758	0.145292	0.064411	0.181009	0.0583493	0.10453	0.106047	0.0717469	0.0373908	0.129269	0.115337	-0.0421272	0.108075	0.163824	0.192956	0.0872235	0.0222286	0.0112687	0.272484	0.054389	0.113664	0.130063	0.0794208	0.079864
APCDD1L	-0.0455298	-0.581124	-0.028057	-0.00853857	-0.0361066	-0.125835	0.00649344	-0.0398093	-0.115062	0.0378148	-0.133717	0.00374501	-0.0896832	-0.0459301	0.0656025	0.0887554	-0.0239976	-0.182857	-0.0281956	0.0329894	0.0604331	0.023454	-0.158137	0.0671726	0.129878	-0.153752	-0.0536087	0.0349366	0.0245163	0.0234651	0.0274853	-0.0168451	0.0546799	-0.0844635	-0.0832326	0.244357	0.00441732	0.144598	0.0464658	0.150449	-0.0935755	0.00576606
APCS	-0.0813539	-0.109132	-0.0724794	-0.147549	-0.0817135	-0.063871	-0.124875	-0.148865	-0.168056	-0.0888103	0.00958546	0.0252503	-0.0381932	-0.103778	-0.0927812	-0.10279	-0.0353065	-0.360654	-0.377703	-0.0434064	-0.105161	-0.0419803	-0.0709119	0.0484418	-0.0898088	-0.279817	0.0372686	0.00892022	0.0590842	-0.072142	-0.10607	0.0242314	0.0474599	-0.0524864	-0.047347	-0.295447	-0.422663	0.022438	0.146702	0.00872222	-0.10867	-0.0766781
APEH	-0.0937849	-0.00699527	-0.238079	-0.16914	-0.226987	-0.0994356	-0.137623	-0.155471	-0.0139554	-0.0375314	0.0321467	-0.00978303	0.0861374	-0.120304	-0.589048	-0.215102	-0.0637435	-0.318752	-0.17218	-0.0675272	-0.028619	0.0563752	-0.172375	-0.18987	-0.114591	-0.196647	-0.366799	-0.221378	-0.21935	-0.154645	-0.196526	-0.288249	-0.0993535	-0.221133	-0.0500861	-0.207004	-0.126608	-0.169298	-0.14355	-0.14559	-0.1179	-0.156448
APEX1	-0.0152634	0.0191042	-0.205453	-0.0594276	-0.179202	-0.120104	-0.0905925	-0.0962481	-0.173571	-0.0809611	-0.362585	-0.0194433	-0.16067	-0.0873409	-0.132085	-0.0192221	-0.0272318	-0.138408	-0.060469	-0.145618	-0.15308	-0.045819	-0.0987966	-0.106531	-0.0588281	-0.0816761	-0.066853	-0.162854	-0.149567	0.139644	0.0956212	-0.171231	-0.220262	-0.0473508	-0.00352672	-0.117251	0.15027	-0.103766	0.071681	-0.0766324	-0.100172	-0.0786627
APEX2	-0.0065987	-0.255044	-0.246552	-0.0247473	-0.00508798	-0.0739777	-0.0977336	-0.0719431	-0.164464	-0.177477	-0.416446	-0.169806	-0.173775	-0.271326	-0.773148	-0.250327	-0.0362047	-0.162382	-0.276368	-0.190626	-0.2169	-0.31621	-0.768312	-0.222576	-0.0883326	-0.0342639	-0.32223	-0.136885	-0.107927	-1.18193	-0.131598	-0.314057	-0.259982	-0.144689	-0.0649408	-0.407517	-0.275844	-0.287388	0.00458569	-0.268283	-0.112363	-0.275523
APH1A	-0.0353062	0.0298243	-0.0533679	-0.0769167	-0.118772	-0.0232969	-0.000612814	0.223363	-0.0216863	-0.227451	-0.0545539	-0.0184683	0.068482	0.0519026	0.0547052	-0.0077429	-0.253573	-0.0825333	0.0940945	0.00852673	-0.199073	0.0427119	-0.0624859	-0.0332655	0.00584629	0.161504	-0.0208688	-0.131662	-0.0771808	-0.102613	-0.0293146	-0.00289713	-0.115201	0.0708935	-0.0651292	-0.0853289	0.0543964	-0.165288	-0.629039	0.0284473	-0.0304222	-0.0498236
APH1B	-0.0538733	-0.0324822	-0.00376592	-0.137316	-0.0777686	-0.123679	-0.180495	-0.0524116	-0.0467922	-0.149842	0.141238	-0.103377	-0.0835684	-0.132075	-0.0505808	-0.178616	-0.19474	-0.105196	-0.0474161	-0.0892929	-0.111108	-0.0899486	-0.08322	-0.0416478	-0.0777124	0.000412462	-0.139487	-0.11746	-0.0914206	-0.0997223	-0.0931202	-0.0295976	-0.171665	0.0218773	-0.197881	-0.12434	-0.00453448	-0.00621968	-0.0765481	-0.200961	-0.0858426	-0.0859309
API5	-0.0489715	-0.624801	-0.16957	-0.13026	-0.0798023	-0.0835121	-0.00888036	-0.319571	0.0160828	-0.230682	-0.110043	0.101086	-0.547837	-0.179069	-0.24272	-0.187447	-0.19848	-0.187682	-0.211189	-0.0108593	-0.265621	-0.257628	-0.0906338	-0.348477	-0.217653	-0.170371	-0.315849	-0.184365	-0.117684	-0.217291	-0.100046	-0.130087	-0.16654	-0.105135	-0.131769	0.000213935	-0.093991	-0.111903	-0.453056	-0.515739	-0.167997	-0.192262
APIP	-0.309631	0.00899731	-0.197648	-0.0917235	-0.107467	-0.245709	-0.0783984	-0.00180745	-0.0868871	-0.186922	-0.138295	-0.0899966	-0.159088	-0.0844439	0.0235156	-0.15657	0.00157765	-0.224583	-0.161107	-0.159177	-0.051011	-0.047616	-0.0519338	-0.170151	-0.240546	-0.149272	-0.230665	-0.278798	-0.177835	0.304887	-0.159196	-0.142213	-0.31973	-0.142669	-0.275955	-0.179339	-0.290994	-0.204573	-0.164965	-0.0964875	-0.12972	-0.140574
APLF	0.0952376	-0.0617315	0.0203001	0.0043994	0.0742742	0.0809018	0.11048	-0.040211	-0.013584	0.0798331	0.282775	0.0801461	0.0272653	0.10321	-0.00558826	0.0160717	0.0633472	0.14229	0.140893	0.00634024	0.06251	-0.057681	-0.0933719	0.0761933	0.0536593	0.0163272	0.0752645	-0.0207695	0.0356526	-0.0659424	-0.0593527	-0.0270787	0.0972164	-0.114834	-0.00555827	-0.0676464	-0.0219642	0.0614966	-0.133185	-0.0160968	0.03499	0.0217196
APLN	-0.0545772	0.116219	-0.0204647	-0.0126145	0.0785314	0.0104639	0.115035	0.159163	0.141256	-0.0666395	-0.0794414	0.00672204	-0.134797	0.109555	0.0349804	-0.00691558	0.0287964	-0.0613762	-0.0175495	0.0558666	-0.192081	0.111331	0.0889341	0.0258761	-0.0403872	0.0218887	0.0639825	0.067302	0.020883	-0.138666	0.059606	0.0176107	-0.0990272	0.100741	-0.020673	-0.0279334	0.0863218	-0.0191217	-0.116758	-0.0294131	0.0466373	-0.00279145
APLNR	0.00980704	-0.0101074	-0.00183177	-0.176942	-0.0288026	-0.109358	-0.0452408	-0.162009	-0.151415	-0.0704581	-0.0242856	-0.0124041	0.0475871	-0.21302	0.0952332	0.0431442	-0.0635731	0.0768454	-0.0133076	-0.0774451	-0.0656341	-0.0625126	0.0271137	-0.02612	-0.0640781	-0.185739	0.0295483	-0.0102008	-0.00776939	-0.192527	-0.102071	0.0574422	0.0653181	-0.157294	0.267011	-0.0368531	0.28363	-0.242088	-0.0785623	-0.0449222	-0.0746358	-0.0229178
APLP1	-0.217031	-0.271691	-0.309908	-0.122304	-0.101626	-0.038216	-0.18079	-0.168375	-0.0599221	-0.213083	-0.32457	-0.143206	-0.0139447	-0.0227722	0.0399831	-0.0209273	-0.181279	-0.114677	-0.029409	-0.0420224	0.0497011	0.0353719	-0.0891285	-0.161496	-0.0695805	-0.0656186	-0.268817	-0.197143	-0.0992533	-0.17122	-0.159713	-0.136696	-0.111386	0.0210867	-0.0829577	-0.170703	-0.0226675	-0.020688	-0.130196	-0.16337	-0.168295	-0.0955767
APLP2	0.0543384	0.0405213	0.064998	0.0533241	0.100369	0.167452	-0.0527589	-0.0448713	0.000768688	0.0495741	0.0835835	0.0943498	0.0509235	0.00923336	0.0939328	0.12933	0.0326381	-0.0853597	0.0607912	-0.0922563	-0.161223	0.0653418	0.0622958	-0.0105003	0.00754217	0.0852421	0.0115783	0.0740544	0.000698731	0.0996533	0.0471395	0.121685	0.12401	0.00771162	0.115686	0.053772	0.0989197	-0.0828803	0.173868	0.0756308	0.0433715	0.0449131
APMAP	0.0210631	-0.210071	-0.122987	-0.0483833	0.099542	-0.120559	0.0038915	-0.0809327	0.00389825	-0.0320539	0.232616	0.0636558	0.151148	-0.0477903	0.111527	0.173519	0.0726092	0.0197865	0.115899	0.0014049	-0.148968	0.00609951	-0.0695036	-0.0158983	0.0618283	0.032377	0.112843	0.0202046	-0.0187844	-0.115347	-0.0118553	0.0716253	0.0126291	-0.182693	0.0610001	0.106877	0.263502	-0.0234288	-0.0550935	0.0685136	-0.0486592	0.0356767
APOA1	0.149652	0.0907378	-0.161836	0.134699	0.058636	-0.00549285	0.176898	-0.0548811	-0.0454655	0.0446251	0.0842679	0.00521211	0.00580912	0.0872908	0.0407064	-0.0105231	0.0945737	0.0106032	-0.00617384	-0.0849239	-0.14424	0.00765778	0.0532364	0.00227151	0.0363147	0.0251151	0.0121524	0.0736763	0.0775324	0.0995365	0.0615802	0.025046	0.0633365	0.0751433	-0.000722833	-0.0635737	0.0155206	0.0836566	0.0494478	0.030351	0.0387572	0.026996
APOA2	-0.097619	-0.0923819	-0.0918309	-0.0454075	0.108695	0.0715427	-0.105275	0.0159015	-0.0722406	-0.0238364	0.0701251	-0.0566237	-0.0781031	-0.111002	-0.0941112	-0.0718276	-0.0492352	0.15023	-0.0753254	-0.0798232	-0.0871027	-0.0791844	0.0809709	0.0550406	-0.0120652	0.00387316	-0.00522066	0.0910421	0.0282526	-0.117784	-0.116592	0.00583016	0.0215528	0.0391314	-0.0554746	-0.070588	-0.0341452	-0.060941	0.0863887	0.0093231	-0.0332452	-0.0204463
APOA4	0.171813	0.151138	0.212341	0.124825	0.125571	0.107614	0.126273	0.107832	0.0337273	-0.013511	0.121454	0.0129064	0.283846	0.0568103	0.0329287	0.113155	0.119997	-0.0167283	0.0243911	0.0530723	-0.0790355	0.00728338	0.0299572	0.0485845	0.130117	-0.0592543	0.0820685	0.153757	0.194272	0.176857	0.149395	0.0528868	0.207781	0.201471	-0.00569848	0.116456	0.183659	0.111242	0.0735963	0.017625	0.114762	0.0864951
APOA5	-0.0237752	0.202143	0.0597329	0.0280228	-0.184836	0.10924	0.141346	0.101101	-0.0514084	-0.0168107	-0.0534849	0.102396	0.01174	0.0224935	0.0378149	-0.0088639	0.0610143	-0.0844346	0.0383816	-0.0993449	-0.156436	0.0539627	-0.102867	0.0734196	-0.00487332	-0.0665607	-0.0211311	0.0124346	0.070326	0.0519551	0.0465768	0.0571346	0.0188448	0.0916043	-0.070253	-0.163598	-0.00938837	0.103769	0.109071	-0.0148026	0.0364756	0.00356332
APOB	0.0585455	0.0615543	0.0821907	0.0127197	0.0321146	0.0240716	0.0811919	0.0302861	0.128261	-0.00117102	0.245549	0.101308	-0.109814	0.104307	0.0316198	0.0847365	0.0473879	-0.053587	0.0207507	0.00958756	0.0904009	0.163291	0.0936096	-0.0213079	0.0454719	0.0965261	-0.00233676	0.0993752	0.0249375	-0.104107	0.0630119	0.0750455	0.00254137	0.0764383	0.048199	0.0306232	-0.10798	0.0228522	0.0619731	0.0115324	0.0509764	0.0417314
APOBEC1	-0.0688	-0.0313	-0.0374	-0.00184	-0.00453	-0.0611	0.0458	0.0579	-0.0588	0.0902	0.111	-0.0874	0.0179	-0.0452	-0.197	0.00541	-0.0515	0.146	0.0191	-0.124	-0.0229	-0.0262	0.046	-0.132	0.00904	-0.00757	0.0179	0.00181	-0.0278	-0.0439	-0.0405	-0.0706	0.0288	-0.0731	-0.0978	-0.0334	0.0792	0.0143	-8.51e-05	0.0219	-0.006987	-0.0187532
APOBEC2	0.022632	0.0915361	-0.00452535	0.0281163	0.0126157	-0.0502479	-0.0213556	0.0930138	0.105782	-0.0116371	0.144919	-0.0457925	-0.0692791	0.169589	0.0234027	-0.0153855	0.012441	0.0634326	-0.189085	0.136936	-0.116055	-0.0162589	0.0391997	0.00978668	-0.0170431	-0.0289508	-0.0448236	-0.0687455	-0.0714215	-0.0213689	-0.0252134	0.0754528	-0.0804168	-0.0500922	-0.0329574	0.0638681	0.23097	0.12906	-0.123868	0.100286	0.026593	0.0060862
APOBEC3A	-0.180656	0.0540643	-0.101804	-0.0638288	-0.0221057	-0.00614804	-0.0449359	-0.0844213	-0.0468568	-0.118773	-0.133357	-0.053491	-0.0153424	0.0329099	0.0371563	-0.158997	-0.104308	-0.057264	-0.135633	-0.0816419	-0.068725	0.0116733	-0.246034	-0.0756373	-0.111354	0.019188	-0.00828213	-0.108394	-0.0947928	-0.15046	-0.0897698	-0.121355	-0.106449	-0.19238	-0.125128	-0.0191857	0.099107	-0.107227	-0.115796	-0.0322455	-0.0615466	-0.0771072
APOBEC3B	-0.314345	0.0906313	-0.0198979	-0.0226709	-0.207396	-0.132191	-0.0754802	-0.104759	-0.162379	0.0300061	-0.328122	-0.111316	-0.0616629	0.0609826	0.154826	-0.137916	-0.099527	0.109287	0.0473493	0.0365148	-0.0583934	-0.0591634	-0.0413572	-0.0990003	-0.0916081	-0.0252632	-0.240252	-0.0426828	0.00668628	0.126623	-0.0356365	0.000308212	-0.164545	-0.369152	-0.330019	-0.0252528	-0.209786	-0.0566795	0.0688699	-0.188211	-0.0918482	-0.0721367
APOBEC3C	-0.0897741	-0.0381093	0.0269871	-0.180332	0.017741	-0.0916131	0.0193085	-0.0110588	-0.0737937	-0.141026	-0.0457748	-0.167788	0.0301209	0.0464554	-0.109931	0.0396182	-0.00458328	-0.0848349	-0.0666402	-0.00962341	0.0813476	-0.0111856	-0.0281787	0.0174327	-0.0649075	-0.138502	0.0638774	-0.10797	-0.0982448	-0.213954	-0.0281672	0.0545275	-0.10281	-0.147678	-0.0981456	0.0220803	0.293883	-0.0788137	-0.1911	-0.0324331	-0.056167	-0.0393974
APOBEC3D	-0.16827	-0.0942362	-0.115184	-0.0800924	0.0638342	-0.0219816	-0.0815049	-0.0309994	-0.0454052	-0.0164025	0.154764	-0.0844718	0.00481415	-0.0109125	-0.064903	-0.0360853	-0.0704765	0.0663286	-0.105021	0.0260369	-0.0360809	-0.000507196	-0.00928515	-0.122326	-0.0609359	-0.242289	-0.00436901	-0.0172835	-0.0839326	-0.157235	-0.00653282	0.012058	-0.0337729	-0.203872	0.00327611	-0.00732202	-0.219024	-0.230026	-0.0439379	-0.0100801	-0.0590242	-0.0531135
APOBEC3G	-0.108329	0.149074	0.11637	-0.0164321	0.152304	0.03997	0.171828	0.0639906	0.103893	0.0160254	0.310992	-0.0181523	0.0341899	0.0332447	-0.122179	0.113434	0.00177872	0.182828	-0.192448	-0.0412546	0.0973028	-0.125455	0.0274607	-0.0377911	-0.0340515	0.0610217	0.0431178	0.0798873	0.046229	-0.199722	-0.0245416	-0.00685043	0.171454	-0.0670636	0.114196	0.0721796	0.165427	0.127535	-0.0444367	-0.0732603	0.0688694	0.0231691
APOBEC3H	-0.21314	-0.0638967	0.0496511	-0.0116148	0.0385739	-0.00663552	0.132945	0.134378	0.0380904	-0.00149259	-0.192645	-0.000356918	0.109315	0.0670413	-0.182587	-0.0991014	0.0231906	-0.132774	-0.172405	0.00148235	0.107024	0.051463	-0.110243	-0.0234466	-0.00681548	0.0463492	0.117269	-0.0742107	0.00643278	-0.0148614	-0.0494686	-0.0215748	-0.0478828	0.100179	0.0961803	-0.00857103	-0.0246623	0.00573667	0.179517	0.0106169	0.00968589	-0.00799364
APOBEC4	-0.336412	0.0212798	-0.0548673	-0.0147791	-0.0344726	-0.104553	-0.219565	-0.0741126	-0.0518441	-0.101019	0.0158559	-0.199148	-0.0904836	-0.0613966	-0.138685	-0.0297617	0.0307434	0.100142	-0.106409	-0.213775	0.131802	0.00795699	-0.0109077	-0.0515586	-0.00265702	-0.410898	0.0385459	-0.0346769	-0.00846225	-0.0671063	-0.0461527	0.041818	-0.0952893	-0.131805	-0.115848	0.0165598	-0.213797	0.0884109	0.0714789	-0.0845898	-0.0970345	-0.0523364
APOBR	-0.0399591	-0.0344402	-0.0918735	-0.0662063	0.0277743	-0.0595097	0.040467	0.0374955	0.0556857	-0.040889	-0.16912	-0.10101	-0.0706353	-0.0294794	-0.116265	-0.0400865	0.0271776	-0.142834	-0.128675	-0.00901541	0.0606581	-0.00737103	0.0828092	-0.00253181	-0.0921649	0.205418	-0.0473537	-0.0582677	-0.0125205	-0.0777946	-0.0736494	-0.026861	-0.0231246	0.10353	0.131372	-0.0750579	-0.391986	-0.051393	0.100373	0.0627195	-0.0171455	-0.032438
APOC1	-0.17399	-0.183152	-0.284609	-0.232119	-0.111256	-0.207646	-0.297336	-0.0732662	-0.0669735	-0.277057	-0.409599	-0.0274107	-0.0735899	-0.119436	-0.0381093	-0.181186	-0.0856244	-0.0451536	-0.173298	-0.131553	-0.234356	-0.154582	-0.140958	-0.242258	-0.138862	-0.0536644	-0.241914	-0.0732073	-0.0728363	0.0101863	-0.236283	0.0320439	-0.127512	-0.10618	-0.0638116	-0.106089	-0.255432	-0.124981	-0.0563795	-0.111432	-0.190741	-0.126116
APOC2	-0.159503	-0.11366	-0.1942	-0.197059	0.0443121	-0.000759433	-0.160672	-0.344008	-0.0952146	-0.277679	0.0546227	-0.0570025	-0.0656534	-0.0830463	-0.0204105	-0.0410665	-0.136189	-0.170467	-0.0521731	-0.0948345	-0.108495	-0.241423	-0.0846925	-0.181217	-0.0709491	0.0880511	-0.188267	-0.122256	-0.0598451	-0.170967	-0.145428	-0.0417822	-0.160141	-0.199753	-0.21309	-0.079019	-0.428215	-0.1326	-0.0687967	-0.10312	-0.149844	-0.112608
APOC3	0.0197972	0.0163359	0.102657	-0.0565089	0.0645365	0.00400127	0.217401	-0.0413221	0.00897974	-0.0365459	-0.0883906	-0.122574	-0.0571605	0.0824855	-0.0878594	-0.0380664	0.048889	-0.098458	-0.0994748	0.0538829	-0.0887695	0.00382237	0.0624757	0.0345992	0.00526144	0.0869545	0.00861352	0.0673257	0.0547364	0.00593002	0.0778546	0.00297574	-0.0226963	0.0796016	0.0103699	-0.243624	0.0205834	-0.037315	0.0718276	-0.0116401	0.0299331	-0.00726133
APOC4	-0.131387	0.060863	-0.0493742	0.00179465	0.140697	0.0614752	-0.014371	0.155666	0.11816	0.0676141	-0.0109524	0.0396325	0.0263426	0.0596254	0.17251	0.148504	0.0416807	-0.0522336	0.064061	0.150429	0.124651	-0.0180309	0.0423856	-0.0181396	0.0327493	0.117922	0.00325253	-0.0251301	0.0161128	-0.0186549	-0.101451	0.0414166	-0.0322	0.0427665	0.0567122	0.00204491	-0.0723165	0.046097	0.128207	-0.0115052	0.0411137	0.0332163
APOD	-0.0369641	0.00056291	-0.0551971	-0.0707832	-0.0397278	-0.156436	-0.123395	0.16272	0.101686	-0.114611	-0.260589	0.121651	-0.0627196	-0.0869705	-0.056822	-0.116924	-0.0128557	0.140298	-0.055244	0.0405694	0.0636572	0.213724	-0.0347292	-0.163988	0.0921937	-0.204579	0.0851602	0.13059	-0.00659283	-0.0394705	0.0197638	0.0319024	0.0405135	0.0468529	-0.0727495	0.0203525	0.44448	0.114508	-0.350409	-0.115472	-0.0332145	-0.00112995
APOE	0.0510476	-0.0895851	-0.096267	-0.0819665	0.114446	-0.0196901	0.033642	-0.140394	0.0662088	0.0577036	0.112816	0.0110613	-0.00896735	0.0498259	-0.00537296	0.146209	-0.0294964	0.069149	-0.00862455	0.119678	0.130399	0.143129	0.012831	-0.0760655	0.000189282	0.0178532	-0.0478476	-0.0339869	0.00434996	-0.0376305	-0.0482103	-0.0583443	0.0311588	-0.0133469	0.0978534	-0.0600482	0.00902323	-0.0692319	0.157513	0.0390918	-0.0104855	0.0218319
APOF	-0.0702434	-0.0990725	-0.0840315	0.0466213	-0.0467638	-0.118453	-0.201584	-0.0477	-0.173545	-0.0229362	-0.0809849	0.0563406	-0.222036	-0.0972333	-0.0627586	-0.130308	-0.076226	0.0287826	-0.269462	-0.18471	-0.274539	-0.0409173	0.00190981	-0.178521	-0.0703254	-0.242691	-0.00455958	-0.0984633	-0.057186	-0.167509	-0.285679	-0.0320657	-0.106894	-0.224143	0.00276531	-0.134602	-0.315144	-0.136501	-0.110148	-0.0845656	-0.0817708	-0.119946
APOH	-0.0761953	0.0664093	-0.0521766	0.0199825	-0.119173	-0.0256935	0.036154	-0.154896	0.0102381	0.0156263	0.103223	-0.020785	-0.22953	0.0431958	-0.100141	-0.0768827	-0.267517	-0.0223765	-0.0401552	-0.0945023	-0.0180723	-0.139864	-0.16666	0.0466542	-0.0371473	-0.0977229	-0.110543	-0.0607249	-0.152912	-0.0448311	-0.0373745	-0.0827277	-0.0721399	-0.0379307	0.00624428	0.0200574	0.272504	0.000325078	-0.151932	0.0233071	-0.0279724	-0.0515654
APOL1	-0.0921704	-0.0238791	-0.0863222	0.0132543	0.11446	-0.0420731	0.0255703	-0.0310801	-0.00893864	-0.114368	0.0223954	-0.00220824	0.0121913	-0.0584755	0.0653514	-0.0558425	0.0599343	-0.052879	-0.0632108	0.00100114	-0.0379659	-0.0566569	-0.0224972	-0.0690466	-0.0442829	-0.078378	0.0297256	0.00989909	0.00742999	-0.0296023	-0.00707105	0.0499522	-0.0724843	-0.0937221	0.0904334	-0.0741628	0.324003	0.074515	-0.0689421	0.0101744	-0.0245547	-0.00434739
APOL2	-0.158068	-0.0118499	-0.00377219	-0.0123273	-0.054165	-0.14909	0.0196009	-0.102621	0.175705	-0.0626095	-0.000488134	-0.0619864	0.133885	-0.00450901	-0.056437	-0.141851	-0.0995324	-0.0721677	-0.0736789	-0.0813996	0.0170732	0.0169083	-0.0581221	-0.129185	-0.0920158	-0.161189	-0.0211806	-0.0458551	-0.048748	-0.164428	-0.0611174	-0.0228281	0.048412	-0.167511	-0.0208987	-0.0191308	-0.233715	0.0353999	-0.249824	-0.101884	-0.0359197	-0.0646001
APOL3	0.0158295	-0.161769	-0.111373	-0.0128031	0.0780795	0.0640788	-0.0887648	0.0388635	0.110883	-0.11325	-0.0750518	-0.000625846	-0.179427	-0.000147099	0.0739391	0.0998775	-0.0448265	0.128844	-0.308109	-0.0436141	0.0214681	0.0613617	-0.042138	-0.0675832	-0.0280989	-0.100808	-0.0740636	-0.0260662	0.00340246	-0.0035395	-0.0640584	-0.105244	-0.00320005	-0.136297	0.0763635	0.0508989	0.0928964	0.218242	0.0403934	-0.0496819	-0.0180226	-0.0161631
APOL5	-0.0682	0.0445	-0.0787	-0.0523	4.16e-06	-0.0738	0.019	0.06	-0.0152	-0.00441	-0.0147	-0.172	-0.121	0.0616	0.025	-0.0932	0.0565	0.115	-0.2	-0.129	0.0786	0.0225	-0.171	-0.121	-0.134	-0.0562	-0.0905	0.00629	0.0089	-0.223	-0.139	-0.068	-0.0319	-0.25	-0.113	-0.0206	0.16	-0.101	0.128	-0.00264	-0.0169106	-0.0529783
APOL6	0.102133	-0.0226892	0.0821481	0.0899684	0.301898	0.0981178	0.0213351	0.0245382	0.136608	0.0281389	-0.0893853	0.146316	-0.0777404	0.0499333	0.105536	0.12619	0.00745999	0.1894	-0.114141	0.162325	0.0878903	0.0956622	0.0974551	0.0164668	0.0654555	-0.241019	0.0943138	0.0907339	0.165896	0.0707459	0.110083	0.226675	0.149708	-0.130562	-0.125966	0.149513	-0.239753	0.320385	0.0188011	0.0750425	0.0862196	0.0534474
APOLD1	0.0776135	-0.0149418	-0.079838	0.0213765	-0.0855088	-0.00922621	-0.0616321	-0.196591	-0.0995637	0.123121	0.216686	0.100076	-0.243191	-0.10661	-0.0669082	-0.0577599	0.015712	-0.0579797	0.0185339	-0.102543	-0.0710707	-0.0242392	-0.0757968	-0.0607163	-0.0624522	-0.298708	-0.30055	-0.00211188	0.0416963	-0.0662003	-0.0169374	-0.0542766	-0.0157868	-0.0253934	-0.283238	-0.0890594	-0.0218813	0.0765218	-0.124505	-0.0944678	-0.0325191	-0.0617719
APOM	-0.166616	-0.0351469	0.0429172	-0.109902	-0.13113	-0.0783014	-0.248327	-0.278701	-0.116357	-0.0999364	-0.19896	0.00499698	-0.0623586	-0.0190743	-0.10066	-0.265396	-0.177893	-0.0471933	-0.203313	-0.0715953	-0.399048	-0.0304254	-0.0890371	-0.052812	-0.0887023	0.0269419	-0.210455	-0.172134	-0.17606	-0.108776	-0.0682084	-0.0507514	-0.0814417	-0.11926	-0.180371	-0.239905	-0.186328	-0.269893	0.0657951	-0.0521189	-0.12215	-0.120815
APOO	0.0476578	0.036958	0.134994	0.0313008	0.120302	0.122603	0.0266205	-0.12176	0.0520006	0.0888613	0.083578	0.0667294	0.142912	0.125005	0.0231414	0.0124589	0.0349749	0.0339537	0.0756896	0.0556482	0.0461563	0.0341099	0.0949224	0.0610045	0.0471554	0.110613	0.0503996	-0.0228759	0.104419	-0.0829862	0.115494	0.155964	0.102018	0.10833	0.0872317	0.0237851	-0.0871276	-0.0280286	0.20969	0.0898796	0.0539537	0.0624749
APOOL	0.05379	-0.2298	-0.131683	-0.0819414	-0.127427	0.00124732	-0.201697	-0.135785	-0.232225	-0.117375	-0.509085	0.00185769	-0.398579	-0.197711	-0.129935	-0.14532	-0.0378013	-0.0685955	-0.0825826	-0.249187	-0.233412	0.00746551	-0.285768	-0.275419	-0.121016	-0.107341	-0.140282	-0.0708103	-0.179061	-0.161533	-0.203922	0.028234	-0.182606	-0.196628	-0.201247	-0.136487	-0.0491941	0.0746557	0.150387	-0.0270456	-0.12029	-0.137599
APP	0.131329	0.0551421	0.0655573	0.094449	0.0528422	0.12885	0.101517	-0.21593	0.0745153	0.147517	-0.160303	-0.0696725	0.127389	0.0436594	0.0243927	0.0355177	0.0354915	-0.250814	0.136412	0.0800155	0.0562876	0.110468	-0.0261278	0.179765	-0.0634167	-0.0556735	0.0577712	0.152327	0.0488046	0.118676	0.141184	-0.00553053	0.0208507	0.0389249	0.00743582	0.0969099	0.0611931	0.0267475	-0.0693004	0.113371	0.0635788	0.0337585
APPBP2	-0.19438	-0.665947	-0.188164	-0.0383981	-0.108138	-0.0988338	-0.171752	-0.367133	-0.116146	-0.0379868	-0.0654701	-0.162141	-0.12286	-0.00317967	-0.0889667	-0.139325	-0.116356	-0.115125	-0.0258306	-0.119141	-0.0717893	-0.269086	-0.093533	-0.0573342	-0.00198275	0.167064	-0.122498	0.0302778	-0.0930247	-0.0449972	0.0840326	-0.0290824	0.0300487	-0.120749	-0.218001	-0.0721238	0.0625559	0.0551724	-0.099114	-0.209707	-0.198688	-0.0677422
APPL1	0.158138	-0.0578055	-0.00850805	-0.00012346	-0.0510536	-0.0996811	0.0369315	0.105153	-0.0223166	0.202538	0.251284	0.118671	-0.146111	0.112333	-0.270507	-0.133862	-0.0781992	-0.314449	-0.0238244	-0.0243139	-0.115083	0.0586421	-0.0176344	-0.044244	-0.0115132	0.0851832	-0.0574843	-0.130252	-0.0478344	-0.0695822	-0.0299316	-0.0970595	-0.0261681	0.0515053	0.0948185	0.065001	0.0219303	0.136175	-0.0402088	0.016082	0.0263272	-0.0222212
APPL2	-0.100664	0.068496	0.00980947	0.0110396	0.025406	0.0885426	-0.140876	0.038676	0.0547904	-0.132749	-0.00201311	-0.00209249	0.0175506	-0.0317503	0.0292966	0.0121096	-0.0496331	-0.0749022	-0.135357	-0.0475245	-0.0236293	0.029682	-0.0570704	-0.0312944	0.0271999	-0.109728	-0.0858513	0.0335112	0.0134845	0.0908604	-0.0827705	-0.11244	-0.0828555	-0.0917766	-0.14704	-0.0265331	-0.0437125	0.0338818	-0.157228	-0.105651	-0.0077529	-0.0404426
APRT	-0.205364	-0.367694	-0.176203	-0.187139	-0.245517	-0.156461	-0.351737	-0.122015	-0.254277	-0.128061	-0.323828	-0.209562	-0.283745	-0.233629	-0.332435	-0.167301	-0.196528	-0.418156	-0.0136338	-0.301835	-0.133743	-0.14245	-0.196594	-0.208588	-0.183046	-0.24936	-0.357032	0.0101271	-0.141298	-0.0199163	-0.159046	-0.267775	-0.163645	-0.19975	-0.192513	-0.143768	-0.877714	-0.155266	-0.122819	-0.146136	-0.219447	-0.217699
APTX	0.0309132	-0.0591864	-0.0868033	0.0285937	0.0706986	-0.00141785	0.0133177	0.074625	0.032	0.00075341	0.140021	0.0612124	-0.0292785	0.0345497	-0.108577	-0.0756631	0.0820898	-0.0604647	-0.0284178	0.0158385	-0.136728	-0.0504806	-0.0162091	0.0416285	-0.101027	0.0349682	-0.0997272	-0.0541676	0.0241137	0.10716	-0.13864	-0.0766649	-0.126212	-0.161509	0.0466867	-0.0992122	-0.265671	0.0936774	-0.046771	-0.000827739	0.0103494	-0.0331434
AQP1	-0.0120503	0.129503	0.174885	-0.0222062	0.204533	0.106558	0.00987231	0.213414	-0.117789	-0.0100129	0.140825	0.13391	-0.194928	-0.0575436	0.206281	0.0146067	0.0720383	0.0855901	0.00321246	-0.099588	0.0334101	0.0270016	0.0676232	0.0143228	0.0515662	-0.0311282	0.023414	-0.0279963	0.0516678	-0.0195646	0.0612158	-0.000373592	-0.0158337	0.102382	0.0389769	0.00331207	0.186076	0.0344261	0.0329892	0.0331231	0.0676706	0.0323671
AQP10	-0.404841	-0.203012	-0.12126	-0.30454	-0.276996	-0.142611	-0.462772	-0.299619	-0.306907	-0.278546	-0.132445	-0.157395	-0.358276	-0.234479	-0.225194	-0.340045	-0.123265	-0.945175	-0.354449	-0.183528	-0.236052	-0.193803	-0.273467	-0.202182	-0.131994	-0.236058	-0.141315	-0.242276	-0.153632	-0.407891	-0.182027	-0.203655	-0.154304	-0.308298	-0.243592	-0.159663	0.0540028	-0.172693	0.113254	-0.226764	-0.280111	-0.225222
AQP11	0.0999621	0.111777	0.0702178	0.128093	-0.144779	0.0569374	0.178129	0.0965065	0.107039	0.0680278	0.657897	-0.0299776	-0.112052	0.0483504	0.0959724	0.102692	0.19006	0.190893	0.115224	0.0446996	-0.0943293	0.0670245	0.0509669	0.127216	0.070836	0.150157	0.109483	0.0634396	0.125079	0.162843	0.0543117	0.125258	0.0675543	0.0287846	0.0252357	-0.0045786	0.39996	0.0661628	0.164894	0.112511	0.0771911	0.105886
AQP12B	-0.0987226	0.078517	-0.281208	-0.0801753	-0.095655	-0.127334	-0.0872644	0.062205	-0.132471	-0.125518	-0.116984	-0.165336	-0.0552021	-0.0901306	-0.0085303	-0.0519964	-0.14761	-0.269563	0.0568276	-0.0159568	-0.0170977	0.00120193	0.00687205	-0.0821365	-0.247052	-0.198289	-0.0850364	-0.0471334	-0.195757	0.150748	0.0362094	-0.104741	-0.0695681	-0.223214	-0.101326	-0.133306	0.109794	-0.255299	-0.146076	-0.172707	-0.0887627	-0.0879465
AQP2	0.0740338	-0.0815921	0.0535351	0.05402	-0.0101584	-0.199368	-0.0637509	0.0795774	-0.112856	-0.0765338	0.135274	-0.179496	0.020344	-0.0977053	0.00401658	0.0320667	0.0528624	-0.0236316	-0.21377	-0.225552	-0.151955	0.00405421	-0.0981671	0.0007991	-0.0296177	-0.1412	0.0134269	-0.0398127	0.000944724	0.0130097	-0.220848	0.00170521	0.029005	-0.153514	-0.0224312	-0.14632	0.0886703	-0.0980132	0.160029	-0.0880859	-0.0283093	-0.0457971
AQP3	-0.0518422	-0.0678972	-0.022	0.0339528	-0.134616	-0.126693	-0.0211443	-0.146776	0.0782738	-0.0362172	0.0837226	0.0440581	-0.291826	0.0141242	-0.0411979	0.0921508	0.046853	0.0317218	-0.0668409	-0.0989473	-0.156002	0.285711	0.0365266	-0.0467448	-0.0803448	0.160238	0.156082	-0.038765	-0.111905	0.164669	-0.194949	-0.0549034	0.0834223	-0.138646	0.0553834	-0.0492926	-0.0966424	-0.0273016	0.142957	0.0954308	-0.0494959	-4.19196e-05
AQP4	-0.123284	0.141103	0.0761529	0.0640095	0.110197	0.0586902	0.147985	0.139414	0.0192691	0.16155	-0.0964577	0.234191	-0.107079	0.124402	-0.00630176	0.0149776	0.0954509	-0.0957928	0.160058	0.165161	0.382222	0.104095	-0.0344874	0.101017	0.0891886	0.077006	-0.0572735	0.0636013	0.207324	0.0659937	0.0299986	0.0549258	-0.0626758	0.054713	0.126287	0.118156	0.193332	0.111956	0.114448	0.0809972	0.0795087	0.0769811
AQP5	0.0252915	0.230504	0.010837	0.0330733	-0.177778	-0.0768363	0.0314533	0.039569	-0.0387999	0.0925153	-0.13693	-0.00299968	-0.0450613	-0.0817443	0.0563437	-0.0407937	0.0206241	0.0704006	-0.344821	-0.0930692	-0.0337118	0.0199479	-0.00287184	-0.0332154	-0.0489796	-0.147447	-0.0240093	-0.0307962	-0.100587	-0.00374955	-0.0823201	-0.0522301	-0.128782	-0.00164203	0.103217	-0.010652	0.133092	-0.137047	-0.138189	-0.0125148	0.0169829	-0.0443513
AQP6	-0.214284	-0.125109	-0.0250897	-0.0777216	0.0156707	-0.254403	-0.218789	-0.0188698	-0.146507	-0.0636885	-0.227448	-0.0513639	-0.180035	-0.17647	-0.110511	-0.180542	-0.203411	0.0654097	-0.432424	-0.214507	-0.227535	-0.00132245	0.0167369	-0.159939	-0.0777562	-0.364381	-0.00479298	-0.142666	-0.110687	-0.10559	-0.235636	-0.213065	-0.0519362	-0.314884	-0.0720615	-0.0655017	-0.133731	-0.328461	-0.20974	-0.10012	-0.112879	-0.153812
AQP7	-0.678972	-0.682438	-0.77043	-0.537707	-0.401773	-0.681553	-0.720131	-0.186975	-0.628017	-0.479268	-0.528649	-0.327928	-0.0647517	-0.759321	-0.720691	-0.487018	-0.615877	-0.884367	-0.837748	-0.796485	-0.604539	-0.753628	-0.421627	-0.152146	-0.855503	-0.467097	-0.379353	-0.600665	-0.881783	-0.787992	-0.912454	-0.693579	-0.813844	-0.875482	-0.432437	-0.544104	-0.545043	-0.779146	-0.861939	-0.812017	-0.576726	-0.639907
AQP8	-0.0995262	-0.0546396	0.00340259	0.0606036	0.116108	0.156531	0.0300518	-0.0576737	0.0960159	-0.0124039	0.19777	0.129418	0.0665818	0.0528739	0.0267839	0.0844391	0.112311	-0.0228341	-0.0406363	-0.14544	0.0736686	0.0707732	0.093008	0.0158285	-0.0565149	0.100185	0.0193618	0.078262	0.0886587	0.0445263	0.0822455	0.102895	0.000122237	0.097966	0.015122	-0.0277478	0.00137706	-0.188339	0.120305	0.139503	0.0238469	0.0444158
AQP9	0.111292	0.0270711	-0.0577764	0.00606737	-0.00598211	-0.200464	-0.177577	0.0168948	-0.120367	0.0114923	-0.0558746	-0.161281	-0.288493	0.063256	-0.18924	-0.044286	0.096972	-0.0221632	-0.0562262	-0.0812159	-0.23189	-0.00880112	-0.173144	-0.0533552	-0.0831759	-0.161645	0.10786	-0.0786503	-0.0388804	-0.0108635	-0.174765	-0.189057	-0.095907	-0.0421725	-0.107036	0.0328159	-0.112561	-0.234201	-0.023104	-0.0373772	-0.0389348	-0.0818154
AQR	-1.73464	-1.28697	-1.71777	-1.56429	-1.73722	-1.32653	-1.70606	-1.68992	-1.86707	-2.16778	-2.14796	-1.60974	-1.8897	-1.94015	-1.94903	-2.00548	-1.8796	-2.08929	-1.9728	-1.61692	-1.89441	-2.282	-1.98131	-1.85793	-1.82163	-1.29602	-1.86645	-2.03841	-1.78857	-1.98319	-1.90464	-1.68872	-1.83299	-1.82934	-1.92555	-1.65371	-2.02441	-1.93755	-1.85608	-1.51224	-1.67983	-1.86919
AR	0.0881576	-0.0932003	-0.0572344	0.0301871	0.185096	0.0805397	0.0230192	0.0851483	0.0226306	-0.032038	-0.159102	0.0655842	0.213893	-0.00928131	0.113561	0.063953	0.00697446	0.128184	-0.0376233	-0.0424793	-0.141263	-0.0152265	0.0961356	-0.0312291	0.00571864	0.116832	0.0459024	0.0553082	0.0308601	-0.0622677	-0.00792563	0.00203082	0.0577915	-0.101331	-0.0361074	-0.0494273	-0.175563	-0.0666038	-0.0389462	-0.0829458	0.0332306	-0.00181978
ARAF	0.0697451	0.000693402	0.0546726	-0.0726932	0.0102628	0.036356	0.177435	-0.0324147	-0.0461744	0.060874	-0.256916	0.0756003	-0.0378353	0.0109932	-0.0251475	0.0413257	0.0629372	-0.0304228	0.017166	0.0192512	-0.0283924	0.075558	0.00490893	0.0425717	0.0214064	0.0336646	-0.0491682	0.0280129	0.188416	-0.0236106	0.123612	0.0564614	0.0375381	0.0795934	0.146586	-0.0889753	-0.266867	-0.0257571	0.14801	0.00379995	0.0258756	0.0128107
ARAP1	-0.228024	-0.154914	-0.125226	-0.0706256	-0.181363	-0.0873907	-0.0518529	-0.207226	-0.104706	-0.175787	-0.301531	-0.210581	-0.0382042	-0.14426	0.0178616	-0.0354494	-0.0135442	-0.0654178	-0.00433938	-0.0128408	-0.256228	-0.11158	-0.0474939	0.00611823	-0.0952501	0.0408509	-0.0746068	-0.0266468	-0.142291	-0.196387	-0.100741	-0.084791	-0.131749	-0.0949017	-0.122507	-0.221853	0.108637	-0.227169	-0.0797448	0.00128036	-0.138712	-0.0888453
ARAP2	0.139345	0.124571	0.239537	-0.0288073	0.0174592	0.0375799	0.106273	0.0966381	0.351746	0.191826	-0.179183	-0.0456328	0.224241	0.0506704	0.0594131	0.0309738	0.124565	0.123379	0.0260127	0.138086	0.214019	-0.121244	0.0634835	0.118009	0.0205109	0.0364392	0.0424363	-0.00777703	0.0394516	0.0670153	0.140233	0.153795	0.057494	0.0627759	-0.04159	-0.0145233	-0.293012	0.00788663	-0.0699518	0.0292048	0.127617	0.0352394
ARAP3	0.136324	0.215135	-0.0135023	0.0427825	0.119954	-0.067072	-0.0649543	-0.128008	0.153956	-0.0179426	-0.187832	0.132698	0.0702273	-0.0119694	0.138142	-0.0255184	0.0359703	0.015658	-0.00597208	0.0272365	0.137032	0.0548081	-0.078724	0.0983777	0.0534043	0.260397	-0.0791623	0.119212	-0.0200433	-0.046189	0.0504432	0.0133814	0.0564747	0.0535324	-0.0087399	0.0341769	-0.0587121	-0.181778	0.184788	0.0490051	0.0376671	0.0293441
ARC	0.10102	0.0392238	-0.0460925	0.101376	-0.133377	-0.00810996	-0.293089	0.152091	0.0924874	0.153413	0.348348	0.0301392	0.163666	0.0519685	0.172884	0.0335556	0.10002	-0.210681	0.0860143	0.193111	0.120428	0.153392	0.0955127	-0.0599612	0.0599067	0.10103	0.100072	0.109553	0.0951958	0.0216636	0.141167	-0.0324224	0.0699473	0.0458945	-0.056259	0.0334185	0.155158	-0.10083	-0.0397903	-0.00197964	0.0158942	0.0660041
ARCN1	-1.71349	-1.67126	-1.81975	-1.3214	-1.39287	-1.47968	-1.80975	-1.85301	-2.06158	-1.96701	-2.14223	-1.92831	-1.41251	-1.80349	-1.39052	-1.65042	-1.66311	-0.704244	-1.27717	-1.51223	-1.79143	-1.85251	-1.51584	-1.98378	-1.36252	-1.57699	-1.6962	-1.56389	-1.24402	-2.07069	-1.42774	-1.46367	-1.2413	-1.41597	-1.60929	-1.60768	-1.84962	-2.11755	-1.67313	-1.72641	-1.70898	-1.60915
AREG	0.0511322	-0.0468313	-0.102857	0.0618039	0.1296	-0.0606956	-0.124659	0.064738	-0.0687278	-0.013062	0.249019	0.115887	-0.100042	-0.036453	0.236109	0.107068	-0.0129388	0.12229	0.0995633	-0.0304422	0.030833	-0.015816	-0.0974317	-0.0263463	0.0209998	0.245655	-0.00279935	-0.0695551	0.0105989	0.0220583	0.0184364	0.0230247	0.133549	0.0862291	-0.0372625	0.103484	0.0394375	-0.119211	0.0863394	0.21063	-0.0109559	0.0470972
AREL1	-0.0444912	-0.0516011	-0.0713676	-0.11646	-0.0381955	0.0536187	-0.0825899	-0.146277	-0.148164	-0.152882	-0.271464	-0.101211	-0.379292	-0.0695855	-0.141509	-0.103084	-0.208328	-0.0659135	-0.0228675	-0.113134	0.0178731	-0.25221	-0.0661289	-0.0820207	-0.109349	-0.199339	-0.00572687	-0.179668	0.000383988	0.00303299	-0.109871	-0.140369	-0.0482575	-0.210867	-0.100151	0.061171	-0.146179	-0.287581	-0.0998647	-0.223141	-0.079841	-0.121822
ARF1	-0.191051	-0.230781	-0.640091	-0.407168	-0.109313	-0.0476606	-0.344687	-0.384808	-0.210388	-0.428967	-0.274676	-0.649635	-0.309883	-0.384081	-0.271869	-0.328539	-0.353428	-0.167465	-0.16929	-0.215831	-0.967551	-0.404425	-0.633385	-0.689927	-0.556411	-0.326508	-0.365173	-0.134353	-0.524381	-0.207036	-0.299651	-0.618374	-0.398846	-0.226908	-0.260387	-0.159431	-0.811847	-0.601521	-0.260439	0.069077	-0.299491	-0.383406
ARF3	-0.213659	-0.202841	-0.102588	-0.244589	-0.0406275	-0.120445	-0.347969	-0.309675	-0.22404	-0.180576	-0.060166	-0.191443	-0.147174	-0.312824	-0.0221772	-0.263289	-0.435216	-0.108444	-0.374834	-0.439709	-0.221578	-0.196844	-0.425463	-0.292908	-0.140973	-0.311316	-0.3002	-0.251577	-0.166099	-0.131523	-0.218888	-0.304403	-0.208663	-0.526192	-0.228558	0.0319118	-0.0157573	-0.175639	-0.23078	-0.222003	-0.198701	-0.229758
ARF4	-0.40791	-0.22253	-1.04184	-1.12699	-0.827744	-0.223695	-0.555772	-0.722944	-0.824545	-0.34783	-1.5268	-0.212264	-0.547732	-1.16113	-0.655592	-0.522502	-0.530782	-1.17624	-0.318208	-0.255678	-0.900272	-1.07251	-0.74522	-0.30683	-1.24001	-0.423229	-1.04231	-0.793836	-1.20971	-0.270167	-1.10349	-0.682338	-0.712999	-0.570202	-0.361806	-1.2175	-0.472104	-1.16257	-0.268041	-0.343223	-0.63018	-0.726843
ARF5	0.0321164	-0.103049	-0.0591219	-0.0262668	0.058087	0.0840876	-0.122217	-0.0393463	-0.119911	0.0374914	-0.080197	-0.0504122	-0.108375	-0.0151728	0.111824	-0.00289212	0.00543643	-0.301647	-0.128973	0.0166534	0.0195574	-0.116829	-0.201686	-0.134058	-0.0620476	0.0382815	-0.0332204	0.0333824	0.000640788	0.0860586	0.0627633	-0.0177175	-0.060725	0.0916571	-0.0224902	0.0966247	0.20864	-0.00888462	0.00831787	-0.170978	-0.025813	-0.0245489
ARF6	-0.313531	-0.170922	-0.178664	-0.157497	-0.395737	-0.138891	-0.393156	-0.187459	-0.254515	-0.275693	-0.479839	-0.390425	-0.342359	-0.37654	-0.123748	-0.287857	-0.259943	-0.312604	-0.487802	-0.788671	-0.408701	-0.677974	-0.506904	-0.403483	-0.263502	-0.33763	-0.522165	-0.205652	-0.0861599	-0.426453	-0.346895	-0.430336	-0.223748	-0.434673	-0.203024	-0.269243	-0.261467	-0.502675	-0.241509	-0.161507	-0.246606	-0.358783
ARFGAP1	-0.0104469	-0.0482404	-0.0876164	0.0337193	-0.0178884	-0.124921	-0.00941906	0.167802	0.105909	0.0320591	-0.126844	-0.0418987	0.175956	0.0484448	0.128757	0.0370823	0.00540275	0.166884	0.0902057	-0.0337294	0.101022	0.190286	0.0697244	0.108693	0.0281606	-0.165888	-0.10716	0.0304761	0.0342841	0.136402	0.122995	-0.079802	-0.0164808	0.0514511	-0.114378	-0.0329222	0.218104	-0.298138	-0.00122061	0.0246063	0.00409573	0.0250159
ARFGAP2	-0.214612	-0.00191806	0.0919109	0.0841792	0.0205127	0.0648713	0.118224	0.0689304	0.115352	0.17279	-0.203208	0.187007	0.177372	-0.04241	0.137983	-0.01335	0.186945	0.0549709	-0.298028	-0.0617039	-0.017366	-0.0570958	0.0778311	0.0802094	0.0821367	-0.115066	-0.0583266	-0.0180445	0.0788116	0.0335982	-0.00991615	0.097261	0.0719337	-0.0351881	0.0994643	-0.225264	-0.060891	-0.0573742	0.0255632	0.062165	0.0520241	0.00600072
ARFGAP3	-0.0447998	-0.0210149	-0.00647475	-0.0279494	0.0722994	0.0544967	0.0165123	0.0255053	0.0427066	-0.0986861	0.0422145	-0.0387589	0.106124	0.0236667	-0.0363223	0.0846291	-0.0612307	0.060531	0.129961	0.0393362	0.135225	0.11233	-0.0401878	0.00243518	0.0161728	-0.113328	-0.00832339	-0.00330606	0.012972	-0.0550727	0.0953109	-0.00975963	0.0728265	-0.176076	-0.000819672	0.0696843	0.00832053	0.020182	0.00324341	0.00108982	0.00125954	0.0164357
ARFGEF1	0.127072	0.0568174	0.0957138	-0.0295699	0.0238735	-0.00518916	0.0536475	0.073586	-0.0272001	-0.035575	0.20004	0.00314997	-0.0228723	0.0513304	-0.0128007	0.0146165	0.0371546	0.0459607	-0.000739271	0.151013	0.0190688	-0.141743	-0.0140574	-0.00944381	0.00427903	0.0851266	0.0101776	0.0348694	0.0367159	-0.0435392	0.0023963	0.0273119	-0.0134751	-0.0933804	0.0297718	-0.0839734	-0.114942	-0.0114369	0.166305	0.0142279	0.0333176	0.0123704
ARFGEF2	0.0891475	-0.0146526	-0.0915123	-0.155341	-0.187136	0.00331489	-0.0183405	-0.0333819	0.0238772	0.0288698	-0.0591578	0.0225452	-0.0743416	-0.0193068	0.0426167	-0.0378296	-0.0474424	-0.0846477	0.0817353	0.170585	-0.0858694	-0.00218025	-0.0111657	0.0758222	0.0818651	-0.00239501	-0.148101	-0.00694537	-0.0735988	0.0764211	-0.0263369	-0.101781	0.0163772	0.0948609	0.0772522	0.0428032	-0.307115	-0.0492513	0.115821	0.0618107	-0.0355155	-0.00589829
ARFGEF3	-0.034505	0.119971	-0.145444	-0.0133088	0.125363	-0.0468675	0.0657314	-0.174262	-0.0147812	0.0368097	0.167397	-0.0126925	-0.322412	0.0387452	0.0854577	-0.0187823	-0.038379	0.00417091	-0.114523	0.0452899	-0.0433698	0.0488432	-0.0211558	-0.0219623	0.0867417	0.151884	0.0397884	0.067384	-0.0173061	0.0527845	0.0747312	0.0346771	0.0532558	-0.0550328	0.0741739	-0.0266167	-0.0300679	-0.0419312	0.0430978	0.0061063	-0.00812937	0.0103432
ARFIP1	0.223326	0.00329352	0.0187081	0.0271663	-0.118528	-0.137812	-0.00773733	0.128482	0.119671	0.0791764	-0.0263532	0.173675	0.335165	0.19738	-0.125248	-0.0859918	0.0372154	0.209665	0.0538225	-0.00524598	0.130282	0.167863	-0.0412808	0.0418156	0.11133	0.0340697	0.0726272	-0.0764844	0.090076	0.0732998	0.108333	-0.0213179	0.0409347	0.00810927	0.0356243	-0.0279547	0.196123	-0.217103	-0.180176	-0.0765181	0.0335746	0.0411245
ARFIP2	-0.108164	-0.00977768	-0.0936815	0.163744	-0.164471	0.0723689	-0.00397567	0.0427732	-0.00265886	0.0194578	-0.0751687	0.0590128	-0.0302374	0.0408654	0.0849312	0.0350268	-0.0285005	0.0583015	0.00758578	0.131542	-0.0564952	0.280771	0.0241148	0.0855376	0.00235663	0.162838	0.180181	0.0545016	0.201173	0.154518	-0.0439561	0.00918527	-0.023347	0.184267	-0.136353	0.00372569	0.111366	0.0874805	-0.037721	-0.0172961	-0.00843845	0.0503402
ARFRP1	-0.361874	-0.270134	-0.158367	-0.310919	-1.0218	-0.354484	-0.0652404	-0.230614	-0.207553	-0.283099	-0.253256	-0.197747	-0.509009	-0.744578	-0.114669	-0.453852	-0.30136	-0.239194	-0.280976	-0.469282	-0.875134	-0.285075	-0.170238	-0.508838	-0.315286	-0.491122	-0.596705	-0.532	-0.394791	-0.0909965	-0.511487	-0.734794	-0.644153	-0.22673	-0.105749	-1.19929	-0.255737	-1.44525	-0.598357	-0.626722	-0.326408	-0.472412
ARG1	0.226361	0.10247	0.220893	0.113337	0.194344	0.0995708	0.155721	0.0612779	0.113463	0.149213	0.487062	0.142201	0.203823	0.21056	0.154185	0.0318887	0.177464	0.258575	0.00951075	0.173989	0.145685	0.204176	0.038048	0.070844	0.160972	0.0800154	0.211618	0.127228	0.133427	0.109958	0.0879097	0.13095	0.152246	0.189068	0.177792	0.268517	0.135252	0.0823451	0.0425039	0.0848857	0.143665	0.149423
ARG2	-0.135293	0.0881542	0.0909651	0.0956081	0.0682924	0.108486	0.0928033	-0.0718715	0.0923678	0.0331708	-0.123148	-0.0902673	0.104977	0.0990289	0.0340521	0.00910289	0.000286694	0.0212809	0.110989	0.0431652	0.00483833	0.158307	-0.0582893	0.0847511	0.0242498	0.0500115	0.0536779	-0.0129086	-0.00224075	-0.0118346	0.0586698	0.0146176	0.079452	0.0226184	0.0244687	0.0701238	0.0169771	0.0312207	0.0841476	0.00123127	0.0462683	0.0301186
ARGFX	-0.638881	-0.351283	-0.184515	-0.396014	-0.647762	-0.304596	-0.690234	-0.639154	-0.524757	-0.347053	-0.889078	-0.489165	-0.456894	-0.36497	-0.197454	-0.355963	-0.449668	-0.863336	-0.599233	-0.224001	-0.253302	-0.36892	-0.360912	-0.599816	-0.261185	-0.56639	-0.349943	-0.130268	-0.291106	-0.75146	-0.382033	-0.415142	-0.2554	-0.728777	-0.0971991	-0.327437	-0.256852	-0.531071	-0.0711272	-0.232611	-0.472425	-0.404024
ARGLU1	-1.01525	-0.769614	-1.0037	-1.17924	-1.38606	-1.07137	-1.34199	-1.57877	-1.47603	-1.45051	-1.12399	-1.28744	-0.777382	-0.92949	-0.775897	-1.42132	-1.25177	-1.83448	-0.758698	-0.618263	-0.689502	-1.38784	-0.696815	-0.78041	-0.786517	-1.06782	-1.38064	-0.748044	-0.516106	-1.01921	-0.735312	-0.914895	-0.967372	-1.00314	-0.734824	-0.513112	-0.982312	-0.557794	-0.801284	-0.836823	-1.22725	-0.92995
ARHGAP1	-0.180545	0.0852849	0.0234495	-0.0811142	-0.12191	0.0352179	0.10731	-0.000696069	0.0816181	-0.153567	-0.170242	0.0310516	-0.00555641	0.00369846	0.118576	-0.0634275	0.050118	0.136631	-0.285913	-0.0890977	-0.258847	-0.210972	-0.179655	0.0127925	-0.120933	-0.155148	-0.125679	-0.131421	0.00304963	-0.0240009	-0.0927973	-0.0360805	-0.0403949	-0.2451	0.0179092	0.0867669	-0.326087	-0.0631872	-0.0644007	-0.153032	-0.0204952	-0.0793793
ARHGAP10	0.0981005	0.0104235	0.10819	0.0969741	0.0685595	0.0588113	-0.0393777	0.167704	0.0983171	0.0846221	-0.0855289	-0.000959114	0.0760119	0.0357225	0.0495401	0.127233	0.0240857	0.0854461	-0.00663604	0.0550591	0.160573	-0.0216562	-0.159468	0.0521769	0.140266	-0.0131019	0.127231	-0.0174816	0.0713788	0.0863679	0.0368234	0.0139339	0.0160675	0.0410311	-0.00486781	0.0247218	0.0286658	-0.0548836	0.133236	0.0194745	0.0752325	0.0346821
ARHGAP11A	-0.392587	-0.193291	-0.568376	-0.145803	-0.43193	-0.432485	-0.571614	-0.401033	-0.308862	-0.373417	-0.161432	-0.384357	-0.0767007	-0.406966	-0.349032	-0.442146	-0.691113	-0.0451557	-0.543666	-0.293828	-0.28188	-0.439461	-0.524789	-0.424488	-0.207047	-0.35528	-0.382065	-0.333484	-0.515724	-0.2427	-0.368684	-0.211899	-0.186926	-0.348459	-0.38102	-0.46387	0.140335	-0.418796	-1.08224	-0.0883376	-0.38194	-0.350374
ARHGAP12	0.0613768	-0.183406	-0.113172	0.0443623	-0.037568	0.156693	0.0415584	-0.100175	0.0332623	0.0044008	0.0874092	0.104395	-0.0956601	-0.2565	0.148855	-0.11514	-0.0914464	-0.155872	0.0888207	-0.0695239	0.0917986	0.00366727	0.0676726	0.0655744	-0.0533308	0.0390406	-0.126406	0.0615682	0.0168817	-0.146014	-0.0338067	-0.0391756	-0.0545112	-0.0347243	0.07295	-0.143708	-0.223754	0.0207338	0.0400479	0.00240885	-0.00926673	-0.0242583
ARHGAP15	0.054011	0.0366791	0.0135605	-0.0498144	-0.0274518	-0.0334593	0.0217052	0.121595	-0.0925772	-0.109565	-0.0641935	-0.151673	0.0462567	-0.0747709	-0.0995034	-0.175234	-0.00816578	0.0924365	0.016566	-0.143399	-0.136153	-0.129994	-0.0139711	-0.0676313	-0.131272	0.0117331	-0.0360057	-0.161092	-0.0636239	-0.112882	-0.334026	-0.0564558	-0.0531242	-0.0607505	-0.137876	-0.0589331	-0.144396	-0.0707079	-0.0933912	-0.0432461	-0.0065317	-0.0818493
ARHGAP17	0.0729	-0.0713	-0.11	0.0959	-0.0405	0.0945	-0.0481	-0.098	0.141	0.0467	0.0712	0.0239	-0.0755	-0.0186	0.0998	-0.0129	-0.0796	-0.0797	-0.31	-0.367	-0.00611	-0.149	0.0531	-0.07	-0.039	0.0501	-0.0406	0.0489	-0.0171	0.0815	0.0181	-0.0385	-0.0398	0.0301	-0.0967	-9.53e-05	-0.109	0.155	-0.0438	0.0398	0.00831	-0.0307168
ARHGAP18	-0.000898849	0.0101158	0.119642	0.0156111	0.0999031	0.0766682	0.0575338	-0.126173	0.0423671	0.0510189	-0.0137142	-0.0148639	0.0911603	-0.0021453	0.157419	0.0230145	0.0628641	0.064719	0.0885475	0.0961569	0.0376476	0.0731054	-0.0271853	0.0578735	0.0819832	0.14166	0.0757381	-0.0224061	0.0408273	0.0206341	-0.0216771	-0.0513514	0.0191851	0.105534	0.0390256	0.136369	-0.12691	-0.0687188	0.0677095	0.0233373	0.0345788	0.038518
ARHGAP19	-0.0289242	-0.0574035	-0.169599	-0.266951	0.0593069	-0.181329	-0.0677908	0.0912313	-0.0840762	-0.182141	0.123486	-0.0600165	-0.029433	-0.0558436	-0.0894914	-0.0647223	0.105597	0.233516	-0.131532	-0.0440493	-0.145216	-0.174555	0.0292751	-0.145265	-0.0121611	-0.092397	-0.0208762	-0.10832	-0.0371023	-0.237319	0.00723046	-0.0524516	-0.0670974	-0.0943327	-0.0759693	-0.0705343	-0.247774	-0.208292	-0.178334	-0.0995177	-0.0887677	-0.0681165
ARHGAP20	0.066766	0.032201	0.0951706	0.106744	0.088552	0.00714682	0.100014	-0.114641	-0.00465257	0.199898	-0.0435279	0.0423388	0.16364	0.0239352	0.165883	0.182274	0.19232	0.00676594	-0.0330793	-0.0659485	-0.132112	0.109214	0.11788	-0.0129569	0.0448942	0.186743	-0.0167191	0.0715413	0.195629	0.0312387	0.157327	-0.044009	0.159695	0.0973359	0.0752015	-0.0842121	0.105844	0.0501577	-0.034382	0.101377	0.0577199	0.0604763
ARHGAP21	-0.238626	-0.185461	-0.0686032	-0.0384201	0.0233379	0.00770075	-0.0237027	-0.147071	-0.101451	-0.0702867	0.00559885	-0.112512	-0.377593	-0.0476685	0.100841	-0.163203	-0.00549231	-0.110495	-0.134773	0.0893951	-0.0573692	-0.0955199	-0.190897	0.235002	0.00584127	-0.149134	-0.0150454	0.0610891	0.00695201	-0.225418	0.05947	-0.146246	-0.0980418	-0.13379	-0.0833077	0.0111663	-0.04916	-0.0792206	-0.0198128	-0.0101341	-0.0842583	-0.0576493
ARHGAP22	0.00578408	0.0111437	0.0666202	0.102903	0.0936517	0.032522	0.0756914	-0.17679	-0.0084038	0.0786586	-0.0429437	0.0906001	0.0180283	-0.0130435	0.00764133	0.0352452	0.0130605	-0.142818	-0.194737	0.0266067	-0.0345503	-0.0293872	0.0369648	0.02312	0.0935429	0.0438422	0.0177845	-0.0759724	-0.0389744	0.00990053	0.0219689	-0.0609177	0.0490718	-0.0404356	0.160312	0.143958	0.152908	0.0543091	0.201522	0.105984	0.028178	0.0210864
ARHGAP23	-0.156849	0.0071707	-0.211962	-0.180672	-0.244689	-0.0677583	-0.18436	-0.42978	-0.189315	-0.157083	-0.0600826	-0.168853	-0.0871696	-0.139675	-0.177495	-0.213665	-0.278107	-0.336978	-0.131794	-0.18051	-0.310632	-0.189923	-0.05635	-0.164165	-0.256048	-0.200003	-0.138154	-0.299757	-0.22035	-0.407056	-0.0733269	-0.141409	-0.154734	-0.225318	-0.223916	-0.0833856	-0.231898	-0.15169	-0.0827017	-0.140077	-0.18153	-0.184174
ARHGAP24	-0.0983631	-0.37643	-0.306257	-0.136119	-0.080751	-0.141694	-0.151134	-0.140035	-0.181674	-0.0740081	-0.189008	-0.133777	-0.179132	-0.0683553	0.0171485	-0.0624242	-0.136046	-0.181807	-0.0676571	0.00753008	-0.00269001	-0.127213	-0.0940117	-0.119181	-0.0442566	-0.089792	-0.0849432	-0.131213	-0.0596919	-0.0817952	-0.163695	-0.10999	0.0188627	-0.31537	-0.115375	-0.239799	-0.111961	-0.0551877	-0.190706	0.0563751	-0.168647	-0.101839
ARHGAP25	0.00171961	-0.0736587	0.0249273	0.0567093	-0.00667386	0.0109577	0.0868255	-0.195812	-0.0290192	0.0137161	0.126762	0.0402464	0.251186	0.0298387	-0.0498624	-0.0184447	0.0261657	0.0852011	0.0403559	-0.0853472	-0.0473851	-0.0622783	0.0711141	0.0216021	0.0653198	0.145556	0.10457	-0.0174691	0.031453	-0.0800448	-0.131417	0.0576605	0.0125553	-0.128728	0.09083	0.0992746	0.0107205	0.201791	0.059381	0.101411	-0.0110308	0.0350673
ARHGAP26	0.252385	0.0942711	0.1587	0.109796	-0.0305145	0.148449	0.200003	0.138585	0.222231	-0.0247228	-0.258529	-0.0480575	-0.142146	-0.0727135	0.0550263	0.139784	0.192985	0.239896	0.139898	0.00280759	0.026366	-0.0453895	-0.00867523	0.175863	0.0472271	-0.0204659	0.0479424	0.0817593	-0.0273567	0.0956396	0.0976685	0.116138	0.0155802	0.0121111	0.213201	0.181562	-0.0199788	0.118405	-0.163682	-0.0832055	0.126918	0.0369887
ARHGAP27	-0.392465	-0.511225	-0.44072	-0.155674	-0.597311	-0.400445	-0.484543	-0.496711	-0.506416	-0.635788	-0.39466	-0.21939	-0.621509	-0.491032	-0.268035	-0.305928	-0.60784	-0.311589	-0.370096	-0.486163	-0.276182	-0.243489	-0.50564	-0.374112	-0.479684	-0.321331	-0.515438	-0.433659	-0.424998	-0.221604	-0.421596	-0.305812	-0.448838	-0.520963	-0.489645	-0.183902	0.281529	-0.455015	-0.486032	-0.197784	-0.46213	-0.370015
ARHGAP28	0.156813	0.00983601	0.123462	0.0421826	0.119503	0.103909	0.154829	0.0679794	0.116608	-0.0370277	0.0786169	0.126454	-0.0916399	-0.0137969	0.0928651	0.134212	0.0350617	0.182208	-0.235877	0.119508	0.103887	0.0503899	-0.0335823	0.058729	0.0365273	0.150793	-0.0130651	0.0846788	0.0668308	0.190468	0.133169	0.0898968	-0.0339561	0.250495	0.0731381	0.0221251	0.142224	0.0078536	0.0264073	0.122512	0.0858095	0.0652378
ARHGAP29	-0.0900241	-0.05654	-0.178548	-0.142972	-0.136083	-0.196097	-0.222502	-0.291028	-0.0900346	-0.147426	-0.444458	-0.0640949	-0.0902571	-0.325756	0.0752965	-0.409584	0.0416686	0.0622925	-0.538832	-0.249983	-0.11392	-0.0834252	-0.276556	-0.0532017	-0.0824433	-0.0935465	-0.105642	-0.20352	-0.290168	-0.216959	-0.0612743	-0.499957	-0.409735	-0.475843	-0.0336774	-0.155904	-0.306066	-0.322183	-0.363536	-0.118582	-0.155126	-0.206995
ARHGAP30	-0.187901	0.0341262	-0.168958	-0.180441	-0.0183182	-0.170845	-0.156114	-0.121484	-0.207062	-0.124405	-0.143179	-0.171526	-0.452209	-0.0884378	-0.271403	-0.249978	-0.0334083	-0.422531	-0.0870342	-0.0139252	-0.0319642	0.0242093	-0.133006	0.0526611	-0.0734312	-0.107077	-0.0373117	-0.0192577	-0.245916	-0.495177	-0.213714	-0.12596	-0.105838	0.0220746	-0.155217	-0.208733	-0.157211	-0.184447	0.0298403	-0.133458	-0.13014	-0.141086
ARHGAP31	-0.200705	-0.0411725	-0.0671292	-0.0550264	-0.0657827	-0.0794649	-0.00246781	-0.202786	-0.020218	0.0873035	0.00182326	-0.0439261	0.154358	0.101235	-0.173671	-0.0212019	-0.040005	-0.0704235	-0.0632176	0.0527942	0.0453622	0.00224551	-0.134076	-0.00767889	-0.00554641	-0.134307	-0.0676389	0.0223615	-0.0850758	0.0295584	-0.00823014	-0.163696	0.0163619	-0.0566159	-0.0425267	0.0404624	-0.181552	-0.0761477	0.0990691	0.0533668	-0.0647449	-0.025218
ARHGAP32	0.0217861	0.04097	-0.0642098	-0.0429117	-0.104182	0.0165586	0.0622234	0.0441249	-0.0244587	-0.218018	0.291893	0.0387798	-0.120893	-0.0425823	0.1125	0.0669472	0.112867	-0.0233865	-0.0174584	0.0894181	-0.0604207	0.00349714	0.0089999	0.0355544	0.0188692	0.116017	-0.0327861	0.0215711	0.00487319	0.0311024	0.0464024	-0.0393234	-0.0243841	0.0604483	-0.0872035	0.041617	-0.069541	-0.088611	0.0434829	-0.0525031	-0.0268117	0.0161915
ARHGAP33	-0.0189549	-0.0530119	-0.0905457	-0.0619586	-0.00351853	-0.0267992	-0.0265941	-0.191205	0.00112144	0.0123381	-0.0779815	-0.00153766	0.0935582	0.0195816	0.109997	0.156144	0.0964138	0.0863184	0.088645	0.119004	0.0815032	0.190918	0.0956805	-0.112647	-0.118134	0.158206	-0.104318	0.0209989	0.0336795	-0.0529279	-0.122294	0.0424039	-0.0619479	0.0637024	0.0613924	-0.0702361	0.143783	-0.0280224	0.0980042	-0.0670458	-0.0459128	0.0314281
ARHGAP35	0.226863	-0.0794019	-0.150463	0.11076	0.00948359	0.145388	-0.286257	-0.1599	0.187063	0.0338825	-0.059101	0.121001	0.213221	0.0939635	0.325172	0.288179	0.00213622	0.218851	0.133054	0.141423	0.106483	0.130286	0.128402	0.0316142	0.0837007	0.142744	0.160659	0.105522	0.0943171	0.128839	0.109608	0.150418	0.125218	-0.0817802	0.0689496	0.0854818	-0.0608689	0.132124	0.104745	0.0540054	0.00374178	0.109279
ARHGAP36	0.0312464	0.0617041	0.150238	0.135616	-0.0238304	0.0607034	0.149724	0.170838	0.0435428	0.00147653	-0.0293905	0.0441643	0.0315585	0.0945286	0.148521	0.0530901	0.0750494	-0.169737	-0.0208018	0.00655853	-0.0402077	0.128153	0.00217946	0.052993	0.0209	0.176078	0.027302	0.0403492	0.0834649	-0.0319454	0.00235054	0.0543751	0.00338511	0.142229	0.0354403	-0.0350705	-0.0526523	0.00287583	0.0670036	0.177914	0.0781257	0.0363553
ARHGAP39	0.107537	-0.0425767	-0.0583935	0.013323	-0.0525171	0.0920352	-0.357381	0.00140678	0.0701202	0.0449888	-0.172491	-0.0710717	-0.0155131	0.022153	-0.0269927	-0.0411061	-0.117639	-0.378101	0.0343222	0.182891	0.00654932	0.100636	0.148281	0.108563	0.104917	-0.121325	0.0639591	0.139857	-0.0833061	-0.0057106	0.0741905	-0.0692902	-0.0730796	0.0825373	-0.139375	-0.0167832	0.197859	0.012217	-0.0956801	-0.0203558	-0.0181457	-0.00562962
ARHGAP4	0.0411569	0.135781	0.000927198	-0.0881055	0.10761	0.0990958	0.0628122	0.0585836	-0.135027	0.096176	0.0708164	0.159086	-0.0898611	0.0102653	-0.204038	0.0701737	-0.0401146	-0.0729195	0.0865396	-0.0821443	-0.17127	0.0832903	0.136484	0.0534218	-0.0130195	-0.00331174	0.0185534	0.0425627	0.00515658	-0.14751	0.00100687	0.000368527	-0.173487	0.0361228	-0.24552	0.0372762	0.515243	0.240107	-0.0650199	0.0245567	0.037901	0.00942723
ARHGAP44	0.139055	0.191126	0.0419404	0.132477	0.0152723	0.0600797	0.13417	0.0846674	0.141535	0.0785676	0.0920535	0.193978	0.216377	0.0388468	0.11824	0.0651158	0.126223	0.0991119	0.131339	0.056791	0.138588	-0.0661383	0.0924336	0.060433	0.0284874	0.200128	0.0636471	0.0769967	0.0317887	0.224421	0.120115	0.173439	0.0116677	0.13202	0.0640354	-0.021938	0.0815126	-0.00804558	0.0207944	0.165522	0.101889	0.0909328
ARHGAP45	0.0397871	0.159532	-0.0587955	0.0519911	-0.132337	-0.0285384	-0.00581037	0.0301444	-0.0135767	0.0421097	-0.00665921	-0.153086	-0.00947337	0.0482262	0.00139412	-0.00370289	-0.109279	0.0605451	0.138488	0.255069	0.0688189	-0.0948192	0.0801926	0.131064	-0.000607163	0.182751	-0.0345973	-0.00348867	0.0256463	0.162924	0.094011	0.090813	-0.173421	-0.0374691	0.126077	0.111038	-0.260633	-0.0334815	0.123387	0.000449599	0.00845064	0.026006
ARHGAP5	-0.212213	0.0771609	-0.0413964	-0.0197328	-0.295143	-0.175192	-0.00556303	-0.194912	0.0473326	-0.157154	-0.0956833	-0.171251	-0.0517305	-0.120382	-0.16686	-0.180597	0.0407029	-0.0575299	-0.163101	0.0460071	0.043027	-0.0357876	0.123901	-0.0688881	-0.124923	0.118165	-0.233509	-0.195892	-0.210343	-0.0302412	-0.0151985	-0.23716	-0.205795	-0.292164	-0.0516731	-0.0243983	0.186539	0.0622142	0.0112255	-0.025994	-0.0976812	-0.0709106
ARHGAP6	0.076849	0.0627077	0.0876829	0.0644166	-0.0102592	0.0764492	0.0565075	-0.0191857	0.1006	0.0215239	0.276288	-0.0258026	0.0978663	0.0597103	-0.115535	-0.0202255	0.0311505	-0.0141192	0.086047	0.0512599	0.0300298	0.123412	0.0900646	0.107433	0.0597003	0.107203	0.0724826	0.0976432	0.0263191	0.0871236	0.150521	0.0715369	0.00230735	0.123298	0.0587867	0.0355949	0.12764	-0.210357	0.0524987	0.00235282	0.0517293	0.054741
ARHGAP8	0.0780196	-0.000898572	-0.0251189	0.0260804	0.00102624	-0.0395448	-0.057532	-0.00434263	0.024761	0.100497	0.163596	-0.00578848	0.0603828	0.037208	0.0400307	-0.0315983	-0.000807808	0.153188	0.130453	-0.0637979	0.110446	0.0219487	0.0127394	0.0519596	-0.0141668	-0.0425918	-0.0120258	0.0504445	-0.0142863	-0.140763	0.0630735	0.0566536	0.027644	-0.13141	-0.0280098	0.0754819	0.213793	0.0529181	-0.0699696	-0.0733412	0.0102948	0.0231135
ARHGAP9	-0.104053	-0.114109	-0.112654	-0.231094	-0.253634	-0.205641	-0.35855	-0.384394	-0.172764	-0.112432	-0.253892	-0.253156	-0.204722	-0.275417	-0.0661841	-0.186947	-0.247495	-0.243502	-0.307446	-0.180399	-0.445326	-0.089393	0.0189185	-0.362145	-0.184554	-0.506504	-0.12235	-0.0884473	-0.143872	-0.272018	-0.243144	-0.207478	-0.0864272	-0.197904	-0.234071	-0.151263	-0.0758768	-0.260193	-0.268463	-0.223382	-0.204933	-0.212102
ARHGDIA	-0.135656	-0.0737878	-0.144397	-0.0848044	-0.26791	-0.10714	-0.346144	0.101146	-0.0683237	-0.0198566	-0.0675748	0.0324148	-0.0672142	-0.0259725	-0.155307	-0.0184899	-0.182829	-0.114043	0.111468	-0.149998	-0.147936	0.159203	-0.0598102	-0.0342216	0.00504597	-0.0360569	-0.124828	-0.103578	-0.225083	-0.0318113	0.0198245	0.053686	-0.165046	-0.0358138	-0.0763309	-0.145083	-0.403751	0.018176	-0.403458	-0.141792	-0.114687	-0.0838736
ARHGDIB	0.129065	0.0430295	-0.0171582	0.0275648	0.175931	0.103065	0.00511716	0.00626456	-0.0595306	0.135663	0.0967724	0.00281661	0.108416	-0.00664601	-0.0766085	0.00474175	0.0319307	-0.0487606	0.197085	0.0394269	0.109534	-0.0402711	0.0401988	-0.0471517	0.150678	0.0901468	0.147215	0.220006	0.16901	0.129917	0.0311115	-0.00125106	-0.0389565	-0.0356303	0.0141815	0.0855345	0.233579	0.0535357	0.100795	0.238971	0.0549011	0.0666775
ARHGDIG	0.0765529	-0.0394866	-0.12856	-0.056903	-0.145446	-0.0609828	-0.161046	-0.173354	-0.0579132	-0.191305	-0.177528	-0.128979	0.206681	-0.0596563	-0.0628985	0.120554	-0.127807	-0.0884319	0.0657399	-0.202865	-0.0632147	-0.0683759	-0.0747366	-0.108639	-0.113072	-0.0145028	-0.0140579	-0.0927875	-0.00182078	-0.0901497	-0.0889629	-0.10683	-0.123985	-0.0691356	-0.0915138	-0.132179	-0.204152	0.0835422	-0.0798542	0.0192003	-0.0938444	-0.0630138
[truncated: 16,463 more rows]

## Sheet: Table S5B. ER+ER-DepMap_pvalue
Table S6. ER+ ER- DepMap Breast Cancer Gene Essentiality (p-value)
[truncated: 18,018 more rows]

## Sheet: Table S5C. ER+ER-DepMap_Zscore
Table S7. ER+ ER- DepMap Breast Cancer Gene Essentiality (CERES) z-score
[truncated: 17,387 more rows]
