# Supplementary material for: Machine learning reveals genetic modifiers of the immune microenvironment of cancer
Source: iScience. 2023 Aug 9;26(9):107576. doi: 10.1016/j.isci.2023.107576 (PMC10470213; doi:10.1016/j.isci.2023.107576)
Supplement: Table S6. Genome-wide CRISPRi/a screens of the modifiers of IFNg, TNF, or IL2 production in TCR-stimulated human T-cells (Schmidt et al.), related to Methods — S6A) original, S6B) z-score. [file mmc7.xlsx]

## Sheet: Table S6A. CD4_CD8_Schmidt
Table S6A. CD4 and CD8 CRISPRi/a data of IFNg, TNF, and IL2 (Schmidt et al; original data)
Gene	Screen_Version	CRISPRa_or_i	CD4_or_CD8	Cytokine	LFC	zscore	FDR	Hit	Hit_Type
ACTL6A	Primary	CRISPRi	CD4	IL2	0.83375	-4.96944	4.8e-05	TRUE	Negative Hit
ADSS	Primary	CRISPRi	CD4	IL2	0.73901	-4.39906	4.8e-05	TRUE	Negative Hit
ARHGAP15	Primary	CRISPRi	CD4	IL2	0.87302	-5.20586	4.8e-05	TRUE	Negative Hit
CAD	Primary	CRISPRi	CD4	IL2	1.0362	-6.18828	4.8e-05	TRUE	Negative Hit
CBLB	Primary	CRISPRi	CD4	IL2	1.2045	-7.20153	4.8e-05	TRUE	Negative Hit
CD5	Primary	CRISPRi	CD4	IL2	1.3005	-7.7795	4.8e-05	TRUE	Negative Hit
CENPE	Primary	CRISPRi	CD4	IL2	0.61512	-3.65318	4.8e-05	TRUE	Negative Hit
CENPI	Primary	CRISPRi	CD4	IL2	0.86473	-5.15595	4.8e-05	TRUE	Negative Hit
CHAF1B	Primary	CRISPRi	CD4	IL2	0.95563	-5.70321	4.8e-05	TRUE	Negative Hit
CHMP3	Primary	CRISPRi	CD4	IL2	0.77661	-4.62543	4.8e-05	TRUE	Negative Hit
CHMP5	Primary	CRISPRi	CD4	IL2	0.6787	-4.03596	4.8e-05	TRUE	Negative Hit
CHMP6	Primary	CRISPRi	CD4	IL2	0.85209	-5.07985	4.8e-05	TRUE	Negative Hit
CPSF4	Primary	CRISPRi	CD4	IL2	1.1287	-6.74518	4.8e-05	TRUE	Negative Hit
CPSF6	Primary	CRISPRi	CD4	IL2	0.76329	-4.54523	4.8e-05	TRUE	Negative Hit
CTPS1	Primary	CRISPRi	CD4	IL2	0.75435	-4.49141	4.8e-05	TRUE	Negative Hit
DDX47	Primary	CRISPRi	CD4	IL2	0.56027	-3.32296	4.8e-05	TRUE	Negative Hit
DGKZ	Primary	CRISPRi	CD4	IL2	0.62855	-3.73404	4.8e-05	TRUE	Negative Hit
DHODH	Primary	CRISPRi	CD4	IL2	0.56468	-3.34951	4.8e-05	TRUE	Negative Hit
DLST	Primary	CRISPRi	CD4	IL2	0.89999	-5.36823	4.8e-05	TRUE	Negative Hit
E2F1	Primary	CRISPRi	CD4	IL2	0.62465	-3.71056	4.8e-05	TRUE	Negative Hit
EIF3D	Primary	CRISPRi	CD4	IL2	1.5746	-9.42971	4.8e-05	TRUE	Negative Hit
EIF3K	Primary	CRISPRi	CD4	IL2	0.96183	-5.74054	4.8e-05	TRUE	Negative Hit
EP400	Primary	CRISPRi	CD4	IL2	1.0338	-6.17383	4.8e-05	TRUE	Negative Hit
FAM49B	Primary	CRISPRi	CD4	IL2	0.55796	-3.30905	4.8e-05	TRUE	Negative Hit
GIGYF2	Primary	CRISPRi	CD4	IL2	0.67427	-4.00929	4.8e-05	TRUE	Negative Hit
HGS	Primary	CRISPRi	CD4	IL2	1.0998	-6.57119	4.8e-05	TRUE	Negative Hit
IL2RA	Primary	CRISPRi	CD4	IL2	0.57251	-3.39665	4.8e-05	TRUE	Negative Hit
IL2RB	Primary	CRISPRi	CD4	IL2	1.1223	-6.70665	4.8e-05	TRUE	Negative Hit
IL2RG	Primary	CRISPRi	CD4	IL2	1.057	-6.31351	4.8e-05	TRUE	Negative Hit
INTS3	Primary	CRISPRi	CD4	IL2	0.53081	-3.14559	4.8e-05	TRUE	Negative Hit
KANSL3	Primary	CRISPRi	CD4	IL2	0.6966	-4.14373	4.8e-05	TRUE	Negative Hit
MAK16	Primary	CRISPRi	CD4	IL2	1.1528	-6.89027	4.8e-05	TRUE	Negative Hit
MAP4K1	Primary	CRISPRi	CD4	IL2	0.95836	-5.71965	4.8e-05	TRUE	Negative Hit
MCM2	Primary	CRISPRi	CD4	IL2	1.0533	-6.29123	4.8e-05	TRUE	Negative Hit
MCM3AP	Primary	CRISPRi	CD4	IL2	1.0307	-6.15517	4.8e-05	TRUE	Negative Hit
MEMO1	Primary	CRISPRi	CD4	IL2	0.73471	-4.37317	4.8e-05	TRUE	Negative Hit
METAP2	Primary	CRISPRi	CD4	IL2	0.75942	-4.52194	4.8e-05	TRUE	Negative Hit
NFKB2	Primary	CRISPRi	CD4	IL2	0.60741	-3.60676	4.8e-05	TRUE	Negative Hit
NRF1	Primary	CRISPRi	CD4	IL2	1.0635	-6.35264	4.8e-05	TRUE	Negative Hit
NUDC	Primary	CRISPRi	CD4	IL2	0.75578	-4.50002	4.8e-05	TRUE	Negative Hit
PCBP1	Primary	CRISPRi	CD4	IL2	0.72546	-4.31748	4.8e-05	TRUE	Negative Hit
PCBP2	Primary	CRISPRi	CD4	IL2	0.66526	-3.95505	4.8e-05	TRUE	Negative Hit
PDGFRA	Primary	CRISPRi	CD4	IL2	1.4627	-8.75602	4.8e-05	TRUE	Negative Hit
PITPNB	Primary	CRISPRi	CD4	IL2	0.51505	-3.05071	4.8e-05	TRUE	Negative Hit
PNISR	Primary	CRISPRi	CD4	IL2	0.89497	-5.33801	4.8e-05	TRUE	Negative Hit
PPAN	Primary	CRISPRi	CD4	IL2	0.89113	-5.31489	4.8e-05	TRUE	Negative Hit
PPP1R8	Primary	CRISPRi	CD4	IL2	0.61514	-3.6533	4.8e-05	TRUE	Negative Hit
PRMT1	Primary	CRISPRi	CD4	IL2	0.89754	-5.35348	4.8e-05	TRUE	Negative Hit
PSMD2	Primary	CRISPRi	CD4	IL2	0.76766	-4.57154	4.8e-05	TRUE	Negative Hit
RASA2	Primary	CRISPRi	CD4	IL2	0.85893	-5.12103	4.8e-05	TRUE	Negative Hit
RBM14	Primary	CRISPRi	CD4	IL2	0.61639	-3.66083	4.8e-05	TRUE	Negative Hit
RBM42	Primary	CRISPRi	CD4	IL2	0.65238	-3.8775	4.8e-05	TRUE	Negative Hit
RBSN	Primary	CRISPRi	CD4	IL2	0.68304	-4.06209	4.8e-05	TRUE	Negative Hit
RCL1	Primary	CRISPRi	CD4	IL2	0.62763	-3.7285	4.8e-05	TRUE	Negative Hit
RNF20	Primary	CRISPRi	CD4	IL2	0.9507	-5.67353	4.8e-05	TRUE	Negative Hit
RNF40	Primary	CRISPRi	CD4	IL2	1.032	-6.163	4.8e-05	TRUE	Negative Hit
RPL13	Primary	CRISPRi	CD4	IL2	0.64954	-3.86041	4.8e-05	TRUE	Negative Hit
RPL13A	Primary	CRISPRi	CD4	IL2	0.68174	-4.05426	4.8e-05	TRUE	Negative Hit
RPL15	Primary	CRISPRi	CD4	IL2	0.92308	-5.50725	4.8e-05	TRUE	Negative Hit
RPL18	Primary	CRISPRi	CD4	IL2	0.77455	-4.61303	4.8e-05	TRUE	Negative Hit
RPL19	Primary	CRISPRi	CD4	IL2	1.2056	-7.20815	4.8e-05	TRUE	Negative Hit
RPL24	Primary	CRISPRi	CD4	IL2	0.77733	-4.62976	4.8e-05	TRUE	Negative Hit
RPL26	Primary	CRISPRi	CD4	IL2	0.99306	-5.92856	4.8e-05	TRUE	Negative Hit
RPL27	Primary	CRISPRi	CD4	IL2	0.87409	-5.2123	4.8e-05	TRUE	Negative Hit
RPL35	Primary	CRISPRi	CD4	IL2	0.98263	-5.86577	4.8e-05	TRUE	Negative Hit
RPL37A	Primary	CRISPRi	CD4	IL2	0.7314	-4.35324	4.8e-05	TRUE	Negative Hit
RPL38	Primary	CRISPRi	CD4	IL2	1.0863	-6.48991	4.8e-05	TRUE	Negative Hit
RPL6	Primary	CRISPRi	CD4	IL2	0.61968	-3.68063	4.8e-05	TRUE	Negative Hit
RPL8	Primary	CRISPRi	CD4	IL2	0.81099	-4.83241	4.8e-05	TRUE	Negative Hit
RPLP1	Primary	CRISPRi	CD4	IL2	0.66193	-3.935	4.8e-05	TRUE	Negative Hit
RPS13	Primary	CRISPRi	CD4	IL2	0.92491	-5.51826	4.8e-05	TRUE	Negative Hit
RPS17	Primary	CRISPRi	CD4	IL2	0.82364	-4.90857	4.8e-05	TRUE	Negative Hit
RPS24	Primary	CRISPRi	CD4	IL2	0.82772	-4.93313	4.8e-05	TRUE	Negative Hit
RPS3	Primary	CRISPRi	CD4	IL2	0.54166	-3.21092	4.8e-05	TRUE	Negative Hit
RPS4X	Primary	CRISPRi	CD4	IL2	0.7002	-4.1654	4.8e-05	TRUE	Negative Hit
RPS5	Primary	CRISPRi	CD4	IL2	0.90348	-5.38925	4.8e-05	TRUE	Negative Hit
RPS7	Primary	CRISPRi	CD4	IL2	1.0216	-6.10038	4.8e-05	TRUE	Negative Hit
SLAMF6	Primary	CRISPRi	CD4	IL2	0.94307	-5.6276	4.8e-05	TRUE	Negative Hit
SMARCE1	Primary	CRISPRi	CD4	IL2	0.63338	-3.76311	4.8e-05	TRUE	Negative Hit
SMC1A	Primary	CRISPRi	CD4	IL2	0.68087	-4.04903	4.8e-05	TRUE	Negative Hit
SMC3	Primary	CRISPRi	CD4	IL2	0.95558	-5.70291	4.8e-05	TRUE	Negative Hit
SNRPC	Primary	CRISPRi	CD4	IL2	1.248	-7.46342	4.8e-05	TRUE	Negative Hit
SRSF1	Primary	CRISPRi	CD4	IL2	0.63768	-3.789	4.8e-05	TRUE	Negative Hit
STAT5B	Primary	CRISPRi	CD4	IL2	0.66825	-3.97305	4.8e-05	TRUE	Negative Hit
SURF6	Primary	CRISPRi	CD4	IL2	0.66472	-3.9518	4.8e-05	TRUE	Negative Hit
SYMPK	Primary	CRISPRi	CD4	IL2	0.6782	-4.03295	4.8e-05	TRUE	Negative Hit
THOC3	Primary	CRISPRi	CD4	IL2	0.53639	-3.17919	4.8e-05	TRUE	Negative Hit
TRAIP	Primary	CRISPRi	CD4	IL2	0.79663	-4.74596	4.8e-05	TRUE	Negative Hit
TSC1	Primary	CRISPRi	CD4	IL2	0.80855	-4.81772	4.8e-05	TRUE	Negative Hit
TSG101	Primary	CRISPRi	CD4	IL2	0.88005	-5.24819	4.8e-05	TRUE	Negative Hit
TYMS	Primary	CRISPRi	CD4	IL2	0.97912	-5.84463	4.8e-05	TRUE	Negative Hit
U2AF2	Primary	CRISPRi	CD4	IL2	0.64932	-3.85908	4.8e-05	TRUE	Negative Hit
UBASH3A	Primary	CRISPRi	CD4	IL2	0.54363	-3.22278	4.8e-05	TRUE	Negative Hit
UMPS	Primary	CRISPRi	CD4	IL2	0.59238	-3.51627	4.8e-05	TRUE	Negative Hit
UPF1	Primary	CRISPRi	CD4	IL2	0.70601	-4.20038	4.8e-05	TRUE	Negative Hit
WDR5	Primary	CRISPRi	CD4	IL2	0.81915	-4.88154	4.8e-05	TRUE	Negative Hit
CDK12	Primary	CRISPRi	CD4	IL2	0.46835	-2.76955	4.8e-05	FALSE	NA
CTDSPL2	Primary	CRISPRi	CD4	IL2	0.42383	-2.50152	4.8e-05	FALSE	NA
KLF2	Primary	CRISPRi	CD4	IL2	0.44934	-2.65511	4.8e-05	FALSE	NA
NMT1	Primary	CRISPRi	CD4	IL2	0.46835	-2.76955	4.8e-05	FALSE	NA
PIP5K1A	Primary	CRISPRi	CD4	IL2	0.42933	-2.53464	4.8e-05	FALSE	NA
RBM25	Primary	CRISPRi	CD4	IL2	0.46968	-2.77756	4.8e-05	FALSE	NA
USP8	Primary	CRISPRi	CD4	IL2	0.28409	-1.66022	4.8e-05	FALSE	NA
AQP3	Primary	CRISPRi	CD8	IFNG	-0.69932	4.10562	5.4e-05	TRUE	Positive Hit
BCL10	Primary	CRISPRi	CD8	IFNG	-0.94756	5.5653	5.4e-05	TRUE	Positive Hit
BRPF1	Primary	CRISPRi	CD8	IFNG	-0.52428	3.07636	5.4e-05	TRUE	Positive Hit
CBFB	Primary	CRISPRi	CD8	IFNG	-0.64284	3.77351	5.4e-05	TRUE	Positive Hit
CD2	Primary	CRISPRi	CD8	IFNG	-1.9822	11.6491	5.4e-05	TRUE	Positive Hit
CD247	Primary	CRISPRi	CD8	IFNG	-2.3244	13.6613	5.4e-05	TRUE	Positive Hit
CD28	Primary	CRISPRi	CD8	IFNG	-2.1902	12.8722	5.4e-05	TRUE	Positive Hit
CD3D	Primary	CRISPRi	CD8	IFNG	-3.2449	19.0739	5.4e-05	TRUE	Positive Hit
CD3E	Primary	CRISPRi	CD8	IFNG	-2.609	15.3348	5.4e-05	TRUE	Positive Hit
CD3G	Primary	CRISPRi	CD8	IFNG	-3.2245	18.954	5.4e-05	TRUE	Positive Hit
CHUK	Primary	CRISPRi	CD8	IFNG	-0.80147	4.70628	5.4e-05	TRUE	Positive Hit
COG3	Primary	CRISPRi	CD8	IFNG	-0.64452	3.78339	5.4e-05	TRUE	Positive Hit
COG4	Primary	CRISPRi	CD8	IFNG	-0.65606	3.85125	5.4e-05	TRUE	Positive Hit
CREBBP	Primary	CRISPRi	CD8	IFNG	-0.7541	4.42773	5.4e-05	TRUE	Positive Hit
CUL1	Primary	CRISPRi	CD8	IFNG	-0.95653	5.61805	5.4e-05	TRUE	Positive Hit
DEF6	Primary	CRISPRi	CD8	IFNG	-0.80468	4.72515	5.4e-05	TRUE	Positive Hit
DHDDS	Primary	CRISPRi	CD8	IFNG	-0.58678	3.44387	5.4e-05	TRUE	Positive Hit
DHX36	Primary	CRISPRi	CD8	IFNG	-0.55672	3.26711	5.4e-05	TRUE	Positive Hit
EIF2B2	Primary	CRISPRi	CD8	IFNG	-0.78612	4.61602	5.4e-05	TRUE	Positive Hit
ETNK1	Primary	CRISPRi	CD8	IFNG	-0.81102	4.76243	5.4e-05	TRUE	Positive Hit
EXOC4	Primary	CRISPRi	CD8	IFNG	-0.60722	3.56406	5.4e-05	TRUE	Positive Hit
GRAP2	Primary	CRISPRi	CD8	IFNG	-0.864	5.07396	5.4e-05	TRUE	Positive Hit
HNRNPL	Primary	CRISPRi	CD8	IFNG	-0.73534	4.31742	5.4e-05	TRUE	Positive Hit
IFNG	Primary	CRISPRi	CD8	IFNG	-1.423	8.36095	5.4e-05	TRUE	Positive Hit
IFNGR2	Primary	CRISPRi	CD8	IFNG	-1.0092	5.92775	5.4e-05	TRUE	Positive Hit
IKBKG	Primary	CRISPRi	CD8	IFNG	-0.84605	4.96841	5.4e-05	TRUE	Positive Hit
ITK	Primary	CRISPRi	CD8	IFNG	-1.5172	8.91486	5.4e-05	TRUE	Positive Hit
JAK1	Primary	CRISPRi	CD8	IFNG	-1.2472	7.32722	5.4e-05	TRUE	Positive Hit
KIAA1109	Primary	CRISPRi	CD8	IFNG	-0.50437	2.95929	5.4e-05	TRUE	Positive Hit
KIDINS220	Primary	CRISPRi	CD8	IFNG	-0.63741	3.74158	5.4e-05	TRUE	Positive Hit
LAT	Primary	CRISPRi	CD8	IFNG	-2.0606	12.1101	5.4e-05	TRUE	Positive Hit
LCK	Primary	CRISPRi	CD8	IFNG	-1.2203	7.16905	5.4e-05	TRUE	Positive Hit
LCP2	Primary	CRISPRi	CD8	IFNG	-3.1268	18.3795	5.4e-05	TRUE	Positive Hit
MALT1	Primary	CRISPRi	CD8	IFNG	-0.95194	5.59106	5.4e-05	TRUE	Positive Hit
MAP3K7	Primary	CRISPRi	CD8	IFNG	-1.461	8.58439	5.4e-05	TRUE	Positive Hit
MEAF6	Primary	CRISPRi	CD8	IFNG	-0.68224	4.00519	5.4e-05	TRUE	Positive Hit
MEN1	Primary	CRISPRi	CD8	IFNG	-0.86975	5.10777	5.4e-05	TRUE	Positive Hit
OSBP	Primary	CRISPRi	CD8	IFNG	-0.60377	3.54377	5.4e-05	TRUE	Positive Hit
PCYT2	Primary	CRISPRi	CD8	IFNG	-1.0422	6.1218	5.4e-05	TRUE	Positive Hit
PI4KB	Primary	CRISPRi	CD8	IFNG	-1.326	7.79058	5.4e-05	TRUE	Positive Hit
PLCG1	Primary	CRISPRi	CD8	IFNG	-1.5867	9.32353	5.4e-05	TRUE	Positive Hit
PRDM1	Primary	CRISPRi	CD8	IFNG	-0.6347	3.72565	5.4e-05	TRUE	Positive Hit
PRKAR1A	Primary	CRISPRi	CD8	IFNG	-0.64983	3.81461	5.4e-05	TRUE	Positive Hit
PRKD2	Primary	CRISPRi	CD8	IFNG	-0.5558	3.2617	5.4e-05	TRUE	Positive Hit
PTPRC	Primary	CRISPRi	CD8	IFNG	-1.3277	7.80057	5.4e-05	TRUE	Positive Hit
RAC2	Primary	CRISPRi	CD8	IFNG	-1.0572	6.21	5.4e-05	TRUE	Positive Hit
RBCK1	Primary	CRISPRi	CD8	IFNG	-0.6907	4.05493	5.4e-05	TRUE	Positive Hit
RELA	Primary	CRISPRi	CD8	IFNG	-0.74892	4.39727	5.4e-05	TRUE	Positive Hit
RHOA	Primary	CRISPRi	CD8	IFNG	-0.57889	3.39748	5.4e-05	TRUE	Positive Hit
RHOG	Primary	CRISPRi	CD8	IFNG	-0.6921	4.06317	5.4e-05	TRUE	Positive Hit
SAE1	Primary	CRISPRi	CD8	IFNG	-0.80901	4.75061	5.4e-05	TRUE	Positive Hit
SCRIB	Primary	CRISPRi	CD8	IFNG	-0.66231	3.888	5.4e-05	TRUE	Positive Hit
SEC61A1	Primary	CRISPRi	CD8	IFNG	-0.94605	5.55642	5.4e-05	TRUE	Positive Hit
SEH1L	Primary	CRISPRi	CD8	IFNG	-0.90379	5.30793	5.4e-05	TRUE	Positive Hit
SEL1L	Primary	CRISPRi	CD8	IFNG	-0.96661	5.67732	5.4e-05	TRUE	Positive Hit
SH2D1A	Primary	CRISPRi	CD8	IFNG	-0.79974	4.6961	5.4e-05	TRUE	Positive Hit
SHOC2	Primary	CRISPRi	CD8	IFNG	-0.86539	5.08213	5.4e-05	TRUE	Positive Hit
SPTLC2	Primary	CRISPRi	CD8	IFNG	-1.5748	9.25355	5.4e-05	TRUE	Positive Hit
SPTSSA	Primary	CRISPRi	CD8	IFNG	-0.74666	4.38399	5.4e-05	TRUE	Positive Hit
SRP19	Primary	CRISPRi	CD8	IFNG	-2.0243	11.8967	5.4e-05	TRUE	Positive Hit
SRP68	Primary	CRISPRi	CD8	IFNG	-2.5042	14.7185	5.4e-05	TRUE	Positive Hit
SRP72	Primary	CRISPRi	CD8	IFNG	-0.97575	5.73106	5.4e-05	TRUE	Positive Hit
SRPRB	Primary	CRISPRi	CD8	IFNG	-0.57737	3.38854	5.4e-05	TRUE	Positive Hit
STAT3	Primary	CRISPRi	CD8	IFNG	-1.1446	6.72392	5.4e-05	TRUE	Positive Hit
SUGT1	Primary	CRISPRi	CD8	IFNG	-0.83085	4.87903	5.4e-05	TRUE	Positive Hit
TADA1	Primary	CRISPRi	CD8	IFNG	-0.8639	5.07337	5.4e-05	TRUE	Positive Hit
TADA2B	Primary	CRISPRi	CD8	IFNG	-0.53436	3.13563	5.4e-05	TRUE	Positive Hit
TAF11	Primary	CRISPRi	CD8	IFNG	-0.56777	3.33209	5.4e-05	TRUE	Positive Hit
TAF13	Primary	CRISPRi	CD8	IFNG	-0.64786	3.80303	5.4e-05	TRUE	Positive Hit
TAF6L	Primary	CRISPRi	CD8	IFNG	-0.91587	5.37896	5.4e-05	TRUE	Positive Hit
TLN1	Primary	CRISPRi	CD8	IFNG	-0.79477	4.66688	5.4e-05	TRUE	Positive Hit
TMX1	Primary	CRISPRi	CD8	IFNG	-0.69909	4.10427	5.4e-05	TRUE	Positive Hit
TNFRSF1A	Primary	CRISPRi	CD8	IFNG	-0.97361	5.71848	5.4e-05	TRUE	Positive Hit
TRAF6	Primary	CRISPRi	CD8	IFNG	-1.7557	10.3173	5.4e-05	TRUE	Positive Hit
TXK	Primary	CRISPRi	CD8	IFNG	-0.69639	4.08839	5.4e-05	TRUE	Positive Hit
UBA2	Primary	CRISPRi	CD8	IFNG	-0.76473	4.49024	5.4e-05	TRUE	Positive Hit
UBE2I	Primary	CRISPRi	CD8	IFNG	-0.5423	3.18232	5.4e-05	TRUE	Positive Hit
VAV1	Primary	CRISPRi	CD8	IFNG	-3.788	22.2674	5.4e-05	TRUE	Positive Hit
VPS29	Primary	CRISPRi	CD8	IFNG	-0.97411	5.72142	5.4e-05	TRUE	Positive Hit
VPS35	Primary	CRISPRi	CD8	IFNG	-0.99473	5.84267	5.4e-05	TRUE	Positive Hit
WAS	Primary	CRISPRi	CD8	IFNG	-1.1856	6.96501	5.4e-05	TRUE	Positive Hit
ZAP70	Primary	CRISPRi	CD8	IFNG	-3.4367	20.2018	5.4e-05	TRUE	Positive Hit
CASD1	Primary	CRISPRi	CD8	IFNG	-0.24802	1.45192	5.4e-05	FALSE	NA
DHX29	Primary	CRISPRi	CD8	IFNG	-0.47221	2.77019	5.4e-05	FALSE	NA
ELOF1	Primary	CRISPRi	CD8	IFNG	-0.46732	2.74143	5.4e-05	FALSE	NA
FGFR1OP	Primary	CRISPRi	CD8	IFNG	-0.40971	2.40268	5.4e-05	FALSE	NA
KAT7	Primary	CRISPRi	CD8	IFNG	-0.44554	2.61336	5.4e-05	FALSE	NA
SEC62	Primary	CRISPRi	CD8	IFNG	-0.46168	2.70827	5.4e-05	FALSE	NA
TAF2	Primary	CRISPRi	CD8	IFNG	-0.39875	2.33823	5.4e-05	FALSE	NA
TBX21	Primary	CRISPRi	CD8	IFNG	-0.49837	2.92401	5.4e-05	FALSE	NA
XPO6	Primary	CRISPRi	CD8	IFNG	-0.46811	2.74608	5.4e-05	FALSE	NA
AMZ1	Primary	CRISPRa	CD4	IL2	-0.85454	-3.53688	7.2e-05	TRUE	Negative Hit
ARHGAP19	Primary	CRISPRa	CD4	IL2	-0.7288	-3.01141	7.2e-05	TRUE	Negative Hit
ARHGAP27	Primary	CRISPRa	CD4	IL2	-0.80702	-3.33829	7.2e-05	TRUE	Negative Hit
ARHGDIB	Primary	CRISPRa	CD4	IL2	-1.9156	-7.97102	7.2e-05	TRUE	Negative Hit
ARID3A	Primary	CRISPRa	CD4	IL2	-0.92003	-3.81056	7.2e-05	TRUE	Negative Hit
B4GALNT3	Primary	CRISPRa	CD4	IL2	-0.69666	-2.8771	7.2e-05	TRUE	Negative Hit
BTLA	Primary	CRISPRa	CD4	IL2	-0.80769	-3.34109	7.2e-05	TRUE	Negative Hit
CD4	Primary	CRISPRa	CD4	IL2	-0.82257	-3.40327	7.2e-05	TRUE	Negative Hit
CD52	Primary	CRISPRa	CD4	IL2	-1.1467	-4.75781	7.2e-05	TRUE	Negative Hit
CEACAM1	Primary	CRISPRa	CD4	IL2	-1.3577	-5.63957	7.2e-05	TRUE	Negative Hit
CEACAM7	Primary	CRISPRa	CD4	IL2	-0.84662	-3.50378	7.2e-05	TRUE	Negative Hit
CEP126	Primary	CRISPRa	CD4	IL2	-0.84228	-3.48564	7.2e-05	TRUE	Negative Hit
CST5	Primary	CRISPRa	CD4	IL2	-1.0966	-4.54844	7.2e-05	TRUE	Negative Hit
EIF2B3	Primary	CRISPRa	CD4	IL2	-0.86306	-3.57248	7.2e-05	TRUE	Negative Hit
EOMES	Primary	CRISPRa	CD4	IL2	-1.1927	-4.95004	7.2e-05	TRUE	Negative Hit
EPB41	Primary	CRISPRa	CD4	IL2	-0.53831	-2.21536	7.2e-05	TRUE	Negative Hit
FOXE1	Primary	CRISPRa	CD4	IL2	-1.1867	-4.92497	7.2e-05	TRUE	Negative Hit
FOXL2NB	Primary	CRISPRa	CD4	IL2	-0.74665	-3.08601	7.2e-05	TRUE	Negative Hit
GCSAM	Primary	CRISPRa	CD4	IL2	-1.164	-4.8301	7.2e-05	TRUE	Negative Hit
GCSAML	Primary	CRISPRa	CD4	IL2	-1.3107	-5.44316	7.2e-05	TRUE	Negative Hit
GRAP	Primary	CRISPRa	CD4	IL2	-1.9101	-7.94804	7.2e-05	TRUE	Negative Hit
GRB2	Primary	CRISPRa	CD4	IL2	-1.1981	-4.97261	7.2e-05	TRUE	Negative Hit
HERC1	Primary	CRISPRa	CD4	IL2	-0.89732	-3.71565	7.2e-05	TRUE	Negative Hit
IKZF1	Primary	CRISPRa	CD4	IL2	-0.90842	-3.76204	7.2e-05	TRUE	Negative Hit
IKZF3	Primary	CRISPRa	CD4	IL2	-1.6347	-6.79715	7.2e-05	TRUE	Negative Hit
INPPL1	Primary	CRISPRa	CD4	IL2	-2.2873	-9.52435	7.2e-05	TRUE	Negative Hit
ITPKA	Primary	CRISPRa	CD4	IL2	-2.0069	-8.35256	7.2e-05	TRUE	Negative Hit
ITPKB	Primary	CRISPRa	CD4	IL2	-1.2367	-5.13391	7.2e-05	TRUE	Negative Hit
JMJD1C	Primary	CRISPRa	CD4	IL2	-1.1791	-4.89321	7.2e-05	TRUE	Negative Hit
KLF2	Primary	CRISPRa	CD4	IL2	-0.96223	-3.98691	7.2e-05	TRUE	Negative Hit
LAT2	Primary	CRISPRa	CD4	IL2	-2.1594	-8.98986	7.2e-05	TRUE	Negative Hit
LAX1	Primary	CRISPRa	CD4	IL2	-0.97419	-4.03689	7.2e-05	TRUE	Negative Hit
LIME1	Primary	CRISPRa	CD4	IL2	-1.3543	-5.62536	7.2e-05	TRUE	Negative Hit
LMBRD2	Primary	CRISPRa	CD4	IL2	-0.65221	-2.69134	7.2e-05	TRUE	Negative Hit
LRRC25	Primary	CRISPRa	CD4	IL2	-0.9705	-4.02147	7.2e-05	TRUE	Negative Hit
LRRC52	Primary	CRISPRa	CD4	IL2	-0.64308	-2.65319	7.2e-05	TRUE	Negative Hit
LYN	Primary	CRISPRa	CD4	IL2	-1.0265	-4.25549	7.2e-05	TRUE	Negative Hit
MAP4K1	Primary	CRISPRa	CD4	IL2	-2.5416	-10.5871	7.2e-05	TRUE	Negative Hit
MUC1	Primary	CRISPRa	CD4	IL2	-0.92837	-3.84541	7.2e-05	TRUE	Negative Hit
NKX2-6	Primary	CRISPRa	CD4	IL2	-0.9291	-3.84846	7.2e-05	TRUE	Negative Hit
NR4A1	Primary	CRISPRa	CD4	IL2	-0.94832	-3.92878	7.2e-05	TRUE	Negative Hit
NR4A3	Primary	CRISPRa	CD4	IL2	-1.2273	-5.09463	7.2e-05	TRUE	Negative Hit
PIP5K1A	Primary	CRISPRa	CD4	IL2	-0.96121	-3.98265	7.2e-05	TRUE	Negative Hit
PIP5K1B	Primary	CRISPRa	CD4	IL2	-1.0674	-4.42641	7.2e-05	TRUE	Negative Hit
PITPNA	Primary	CRISPRa	CD4	IL2	-0.85399	-3.53458	7.2e-05	TRUE	Negative Hit
PSTPIP1	Primary	CRISPRa	CD4	IL2	-1.2737	-5.28854	7.2e-05	TRUE	Negative Hit
PTPN12	Primary	CRISPRa	CD4	IL2	-0.80435	-3.32713	7.2e-05	TRUE	Negative Hit
PTPN6	Primary	CRISPRa	CD4	IL2	-1.2103	-5.02359	7.2e-05	TRUE	Negative Hit
PTPRC	Primary	CRISPRa	CD4	IL2	-1.0576	-4.38546	7.2e-05	TRUE	Negative Hit
SETD1B	Primary	CRISPRa	CD4	IL2	-0.77021	-3.18446	7.2e-05	TRUE	Negative Hit
SIGLEC10	Primary	CRISPRa	CD4	IL2	-0.83206	-3.44293	7.2e-05	TRUE	Negative Hit
SIT1	Primary	CRISPRa	CD4	IL2	-0.86153	-3.56609	7.2e-05	TRUE	Negative Hit
SLA2	Primary	CRISPRa	CD4	IL2	-1.9368	-8.05962	7.2e-05	TRUE	Negative Hit
SLC20A2	Primary	CRISPRa	CD4	IL2	-0.82431	-3.41055	7.2e-05	TRUE	Negative Hit
SLC39A8	Primary	CRISPRa	CD4	IL2	-0.90946	-3.76639	7.2e-05	TRUE	Negative Hit
SMAGP	Primary	CRISPRa	CD4	IL2	-1.0464	-4.33866	7.2e-05	TRUE	Negative Hit
SMOC2	Primary	CRISPRa	CD4	IL2	-0.991	-4.10714	7.2e-05	TRUE	Negative Hit
SPN	Primary	CRISPRa	CD4	IL2	-0.56619	-2.33187	7.2e-05	TRUE	Negative Hit
SPRED1	Primary	CRISPRa	CD4	IL2	-0.96807	-4.01132	7.2e-05	TRUE	Negative Hit
SYPL1	Primary	CRISPRa	CD4	IL2	-0.92981	-3.85143	7.2e-05	TRUE	Negative Hit
TCF12	Primary	CRISPRa	CD4	IL2	-1.1733	-4.86897	7.2e-05	TRUE	Negative Hit
TNNT2	Primary	CRISPRa	CD4	IL2	-0.63082	-2.60196	7.2e-05	TRUE	Negative Hit
TRIM6-TRIM34	Primary	CRISPRa	CD4	IL2	-0.60985	-2.51432	7.2e-05	TRUE	Negative Hit
UBASH3A	Primary	CRISPRa	CD4	IL2	-0.80872	-3.3454	7.2e-05	TRUE	Negative Hit
WBP4	Primary	CRISPRa	CD4	IL2	-0.73317	-3.02967	7.2e-05	TRUE	Negative Hit
ZEB2	Primary	CRISPRa	CD4	IL2	-1.2454	-5.17027	7.2e-05	TRUE	Negative Hit
ARHGAP12	Primary	CRISPRa	CD4	IL2	-0.24869	-1.00504	7.2e-05	FALSE	NA
NLGN4Y	Primary	CRISPRa	CD4	IL2	-0.2704	-1.09577	7.2e-05	FALSE	NA
VPS28	Primary	CRISPRa	CD4	IL2	-0.224	-0.901864	7.2e-05	FALSE	NA
ARHGDIB	Primary	CRISPRa	CD8	IFNG	-1.2362	-4.66661	8.1e-05	TRUE	Negative Hit
ATP2A2	Primary	CRISPRa	CD8	IFNG	-1.0262	-3.85858	8.1e-05	TRUE	Negative Hit
BTBD2	Primary	CRISPRa	CD8	IFNG	-0.56473	-2.08294	8.1e-05	TRUE	Negative Hit
BTLA	Primary	CRISPRa	CD8	IFNG	-1.5109	-5.72359	8.1e-05	TRUE	Negative Hit
C19orf35	Primary	CRISPRa	CD8	IFNG	-0.96478	-3.62225	8.1e-05	TRUE	Negative Hit
CD44	Primary	CRISPRa	CD8	IFNG	-1.0417	-3.91822	8.1e-05	TRUE	Negative Hit
CD5	Primary	CRISPRa	CD8	IFNG	-1.3118	-4.9575	8.1e-05	TRUE	Negative Hit
CD52	Primary	CRISPRa	CD8	IFNG	-1.2584	-4.75203	8.1e-05	TRUE	Negative Hit
CEBPB	Primary	CRISPRa	CD8	IFNG	-1.353	-5.11603	8.1e-05	TRUE	Negative Hit
CST5	Primary	CRISPRa	CD8	IFNG	-0.88186	-3.30319	8.1e-05	TRUE	Negative Hit
EBF2	Primary	CRISPRa	CD8	IFNG	-1.6911	-6.41696	8.1e-05	TRUE	Negative Hit
FOXA3	Primary	CRISPRa	CD8	IFNG	-1.0691	-4.02365	8.1e-05	TRUE	Negative Hit
FOXF1	Primary	CRISPRa	CD8	IFNG	-1.726	-6.55125	8.1e-05	TRUE	Negative Hit
FOXF2	Primary	CRISPRa	CD8	IFNG	-1.0319	-3.88051	8.1e-05	TRUE	Negative Hit
FOXL2	Primary	CRISPRa	CD8	IFNG	-1.7083	-6.48314	8.1e-05	TRUE	Negative Hit
FOXL2NB	Primary	CRISPRa	CD8	IFNG	-2.0923	-7.96069	8.1e-05	TRUE	Negative Hit
GABRQ	Primary	CRISPRa	CD8	IFNG	-0.99929	-3.75503	8.1e-05	TRUE	Negative Hit
GATA3	Primary	CRISPRa	CD8	IFNG	-1.7062	-6.47506	8.1e-05	TRUE	Negative Hit
GATA6	Primary	CRISPRa	CD8	IFNG	-1.4689	-5.56199	8.1e-05	TRUE	Negative Hit
GCSAM	Primary	CRISPRa	CD8	IFNG	-0.99859	-3.75234	8.1e-05	TRUE	Negative Hit
GRAP	Primary	CRISPRa	CD8	IFNG	-2.0188	-7.67788	8.1e-05	TRUE	Negative Hit
GRB2	Primary	CRISPRa	CD8	IFNG	-1.4556	-5.51081	8.1e-05	TRUE	Negative Hit
IKZF1	Primary	CRISPRa	CD8	IFNG	-1.0515	-3.95593	8.1e-05	TRUE	Negative Hit
IKZF3	Primary	CRISPRa	CD8	IFNG	-1.8336	-6.96527	8.1e-05	TRUE	Negative Hit
IL2RB	Primary	CRISPRa	CD8	IFNG	-1.6427	-6.23073	8.1e-05	TRUE	Negative Hit
INPPL1	Primary	CRISPRa	CD8	IFNG	-1.4585	-5.52197	8.1e-05	TRUE	Negative Hit
ITPKA	Primary	CRISPRa	CD8	IFNG	-0.90171	-3.37957	8.1e-05	TRUE	Negative Hit
JMJD1C	Primary	CRISPRa	CD8	IFNG	-2.1524	-8.19194	8.1e-05	TRUE	Negative Hit
LAPTM5	Primary	CRISPRa	CD8	IFNG	-1.1514	-4.34032	8.1e-05	TRUE	Negative Hit
LAT2	Primary	CRISPRa	CD8	IFNG	-2.6588	-10.1405	8.1e-05	TRUE	Negative Hit
LAX1	Primary	CRISPRa	CD8	IFNG	-1.4564	-5.51389	8.1e-05	TRUE	Negative Hit
LCK	Primary	CRISPRa	CD8	IFNG	-1.2262	-4.62813	8.1e-05	TRUE	Negative Hit
LMO4	Primary	CRISPRa	CD8	IFNG	-0.99478	-3.73768	8.1e-05	TRUE	Negative Hit
LRRC25	Primary	CRISPRa	CD8	IFNG	-1.2363	-4.66699	8.1e-05	TRUE	Negative Hit
LYN	Primary	CRISPRa	CD8	IFNG	-1.1586	-4.36802	8.1e-05	TRUE	Negative Hit
MAP4K1	Primary	CRISPRa	CD8	IFNG	-2.8128	-10.733	8.1e-05	TRUE	Negative Hit
MIPEP	Primary	CRISPRa	CD8	IFNG	-0.67571	-2.50997	8.1e-05	TRUE	Negative Hit
MUC1	Primary	CRISPRa	CD8	IFNG	-2.1793	-8.29545	8.1e-05	TRUE	Negative Hit
MUC21	Primary	CRISPRa	CD8	IFNG	-1.605	-6.08567	8.1e-05	TRUE	Negative Hit
NFKBIA	Primary	CRISPRa	CD8	IFNG	-1.2571	-4.74703	8.1e-05	TRUE	Negative Hit
PCBP2	Primary	CRISPRa	CD8	IFNG	-1.008	-3.78855	8.1e-05	TRUE	Negative Hit
POU2AF1	Primary	CRISPRa	CD8	IFNG	-1.0353	-3.89359	8.1e-05	TRUE	Negative Hit
PSTPIP1	Primary	CRISPRa	CD8	IFNG	-0.92195	-3.45745	8.1e-05	TRUE	Negative Hit
PTPN12	Primary	CRISPRa	CD8	IFNG	-1.0955	-4.12523	8.1e-05	TRUE	Negative Hit
PTPRC	Primary	CRISPRa	CD8	IFNG	-1.2902	-4.87439	8.1e-05	TRUE	Negative Hit
RHCE	Primary	CRISPRa	CD8	IFNG	-0.86513	-3.23882	8.1e-05	TRUE	Negative Hit
RNF19B	Primary	CRISPRa	CD8	IFNG	-1.3295	-5.02561	8.1e-05	TRUE	Negative Hit
SELPLG	Primary	CRISPRa	CD8	IFNG	-0.95281	-3.57619	8.1e-05	TRUE	Negative Hit
SETD1B	Primary	CRISPRa	CD8	IFNG	-1.4086	-5.32997	8.1e-05	TRUE	Negative Hit
SIGLEC6	Primary	CRISPRa	CD8	IFNG	-0.67139	-2.49335	8.1e-05	TRUE	Negative Hit
SLA	Primary	CRISPRa	CD8	IFNG	-0.64475	-2.39084	8.1e-05	TRUE	Negative Hit
SLA2	Primary	CRISPRa	CD8	IFNG	-2.339	-8.90994	8.1e-05	TRUE	Negative Hit
SLC8A2	Primary	CRISPRa	CD8	IFNG	-0.93179	-3.49531	8.1e-05	TRUE	Negative Hit
SOCS3	Primary	CRISPRa	CD8	IFNG	-1.3051	-4.93172	8.1e-05	TRUE	Negative Hit
SPN	Primary	CRISPRa	CD8	IFNG	-1.4051	-5.3165	8.1e-05	TRUE	Negative Hit
TRIM28	Primary	CRISPRa	CD8	IFNG	-1.0523	-3.959	8.1e-05	TRUE	Negative Hit
WLS	Primary	CRISPRa	CD8	IFNG	-0.99409	-3.73503	8.1e-05	TRUE	Negative Hit
WNK4	Primary	CRISPRa	CD8	IFNG	-1.039	-3.90783	8.1e-05	TRUE	Negative Hit
XKR9	Primary	CRISPRa	CD8	IFNG	-1.2161	-4.58927	8.1e-05	TRUE	Negative Hit
ZSWIM8	Primary	CRISPRa	CD8	IFNG	-0.82046	-3.06694	8.1e-05	TRUE	Negative Hit
POGZ	Primary	CRISPRa	CD8	IFNG	-0.093278	-0.268904	8.1e-05	FALSE	NA
ADCY1	CD4_Supplement	CRISPRa	CD4	TNF	-1.3425	-4.90148	8.7e-05	TRUE	Negative Hit
ARHGDIB	CD4_Supplement	CRISPRa	CD4	TNF	-2.1488	-7.87267	8.7e-05	TRUE	Negative Hit
B3GNT5	CD4_Supplement	CRISPRa	CD4	TNF	-1.211	-4.41691	8.7e-05	TRUE	Negative Hit
B4GALNT3	CD4_Supplement	CRISPRa	CD4	TNF	-1.3719	-5.00982	8.7e-05	TRUE	Negative Hit
CD200	CD4_Supplement	CRISPRa	CD4	TNF	-1.2365	-4.51087	8.7e-05	TRUE	Negative Hit
CD244	CD4_Supplement	CRISPRa	CD4	TNF	-2.1153	-7.74923	8.7e-05	TRUE	Negative Hit
CD52	CD4_Supplement	CRISPRa	CD4	TNF	-1.1789	-4.29862	8.7e-05	TRUE	Negative Hit
CEACAM1	CD4_Supplement	CRISPRa	CD4	TNF	-1.5086	-5.51355	8.7e-05	TRUE	Negative Hit
CRTC3	CD4_Supplement	CRISPRa	CD4	TNF	-1.0199	-3.71271	8.7e-05	TRUE	Negative Hit
DGKK	CD4_Supplement	CRISPRa	CD4	TNF	-1.1876	-4.33068	8.7e-05	TRUE	Negative Hit
EBF2	CD4_Supplement	CRISPRa	CD4	TNF	-1.0206	-3.71529	8.7e-05	TRUE	Negative Hit
FCRL5	CD4_Supplement	CRISPRa	CD4	TNF	-1.4237	-5.2007	8.7e-05	TRUE	Negative Hit
FOXA3	CD4_Supplement	CRISPRa	CD4	TNF	-1.2244	-4.46629	8.7e-05	TRUE	Negative Hit
FOXF1	CD4_Supplement	CRISPRa	CD4	TNF	-1.212	-4.42059	8.7e-05	TRUE	Negative Hit
GATA3	CD4_Supplement	CRISPRa	CD4	TNF	-1.4985	-5.47634	8.7e-05	TRUE	Negative Hit
GPR119	CD4_Supplement	CRISPRa	CD4	TNF	-0.95514	-3.47407	8.7e-05	TRUE	Negative Hit
GRAP	CD4_Supplement	CRISPRa	CD4	TNF	-2.4901	-9.13035	8.7e-05	TRUE	Negative Hit
GRB2	CD4_Supplement	CRISPRa	CD4	TNF	-1.4746	-5.38827	8.7e-05	TRUE	Negative Hit
IKZF3	CD4_Supplement	CRISPRa	CD4	TNF	-2.0021	-7.33209	8.7e-05	TRUE	Negative Hit
INPPL1	CD4_Supplement	CRISPRa	CD4	TNF	-2.0463	-7.49496	8.7e-05	TRUE	Negative Hit
IPCEF1	CD4_Supplement	CRISPRa	CD4	TNF	-0.78198	-2.83598	8.7e-05	TRUE	Negative Hit
ITPKA	CD4_Supplement	CRISPRa	CD4	TNF	-1.9499	-7.13973	8.7e-05	TRUE	Negative Hit
JMJD1C	CD4_Supplement	CRISPRa	CD4	TNF	-1.0157	-3.69723	8.7e-05	TRUE	Negative Hit
LAPTM5	CD4_Supplement	CRISPRa	CD4	TNF	-1.0139	-3.6906	8.7e-05	TRUE	Negative Hit
LAT2	CD4_Supplement	CRISPRa	CD4	TNF	-2.8359	-10.4046	8.7e-05	TRUE	Negative Hit
LAX1	CD4_Supplement	CRISPRa	CD4	TNF	-1.3118	-4.78835	8.7e-05	TRUE	Negative Hit
LCK	CD4_Supplement	CRISPRa	CD4	TNF	-2.2126	-8.10777	8.7e-05	TRUE	Negative Hit
LIME1	CD4_Supplement	CRISPRa	CD4	TNF	-1.6414	-6.00292	8.7e-05	TRUE	Negative Hit
LPAR5	CD4_Supplement	CRISPRa	CD4	TNF	-1.2699	-4.63395	8.7e-05	TRUE	Negative Hit
LRRC25	CD4_Supplement	CRISPRa	CD4	TNF	-1.6017	-5.85662	8.7e-05	TRUE	Negative Hit
LYN	CD4_Supplement	CRISPRa	CD4	TNF	-2.8441	-10.4348	8.7e-05	TRUE	Negative Hit
MAP4K1	CD4_Supplement	CRISPRa	CD4	TNF	-3.0791	-11.3008	8.7e-05	TRUE	Negative Hit
MAP4K5	CD4_Supplement	CRISPRa	CD4	TNF	-1.2375	-4.51456	8.7e-05	TRUE	Negative Hit
MUC1	CD4_Supplement	CRISPRa	CD4	TNF	-2.0687	-7.57751	8.7e-05	TRUE	Negative Hit
P2RX5	CD4_Supplement	CRISPRa	CD4	TNF	-1.1165	-4.06868	8.7e-05	TRUE	Negative Hit
PIK3C2B	CD4_Supplement	CRISPRa	CD4	TNF	-1.2667	-4.62216	8.7e-05	TRUE	Negative Hit
PIP5K1A	CD4_Supplement	CRISPRa	CD4	TNF	-1.1048	-4.02556	8.7e-05	TRUE	Negative Hit
PITX1	CD4_Supplement	CRISPRa	CD4	TNF	-2.166	-7.93605	8.7e-05	TRUE	Negative Hit
PSTPIP1	CD4_Supplement	CRISPRa	CD4	TNF	-0.78735	-2.85577	8.7e-05	TRUE	Negative Hit
PTPN12	CD4_Supplement	CRISPRa	CD4	TNF	-1.6573	-6.06151	8.7e-05	TRUE	Negative Hit
PTPN6	CD4_Supplement	CRISPRa	CD4	TNF	-1.3967	-5.10121	8.7e-05	TRUE	Negative Hit
PTPRC	CD4_Supplement	CRISPRa	CD4	TNF	-1.4274	-5.21433	8.7e-05	TRUE	Negative Hit
RAI2	CD4_Supplement	CRISPRa	CD4	TNF	-1.0599	-3.86011	8.7e-05	TRUE	Negative Hit
SLA2	CD4_Supplement	CRISPRa	CD4	TNF	-2.1936	-8.03776	8.7e-05	TRUE	Negative Hit
SMAGP	CD4_Supplement	CRISPRa	CD4	TNF	-1.2187	-4.44528	8.7e-05	TRUE	Negative Hit
SMOC2	CD4_Supplement	CRISPRa	CD4	TNF	-1.3253	-4.8381	8.7e-05	TRUE	Negative Hit
SOX18	CD4_Supplement	CRISPRa	CD4	TNF	-1.4431	-5.27219	8.7e-05	TRUE	Negative Hit
SPN	CD4_Supplement	CRISPRa	CD4	TNF	-1.2532	-4.57241	8.7e-05	TRUE	Negative Hit
SSC5D	CD4_Supplement	CRISPRa	CD4	TNF	-0.92494	-3.36278	8.7e-05	TRUE	Negative Hit
TCF7L1	CD4_Supplement	CRISPRa	CD4	TNF	-1.512	-5.52608	8.7e-05	TRUE	Negative Hit
TMEM185A	CD4_Supplement	CRISPRa	CD4	TNF	-1.1848	-4.32036	8.7e-05	TRUE	Negative Hit
TMPRSS2	CD4_Supplement	CRISPRa	CD4	TNF	-1.065	-3.8789	8.7e-05	TRUE	Negative Hit
TOX	CD4_Supplement	CRISPRa	CD4	TNF	-1.7674	-6.46722	8.7e-05	TRUE	Negative Hit
USP9X	CD4_Supplement	CRISPRa	CD4	TNF	-0.77376	-2.80569	8.7e-05	TRUE	Negative Hit
WNK4	CD4_Supplement	CRISPRa	CD4	TNF	-1.5942	-5.82899	8.7e-05	TRUE	Negative Hit
YTHDF2	CD4_Supplement	CRISPRa	CD4	TNF	-0.60202	-2.17283	8.7e-05	TRUE	Negative Hit
ZFP36	CD4_Supplement	CRISPRa	CD4	TNF	-1.4109	-5.15353	8.7e-05	TRUE	Negative Hit
ARHGAP15	Primary	CRISPRi	CD8	IFNG	0.86106	-5.06961	9.2e-05	TRUE	Negative Hit
BRD9	Primary	CRISPRi	CD8	IFNG	1.1052	-6.50518	9.2e-05	TRUE	Negative Hit
BRMS1	Primary	CRISPRi	CD8	IFNG	0.68524	-4.03577	9.2e-05	TRUE	Negative Hit
CAD	Primary	CRISPRi	CD8	IFNG	0.82576	-4.86204	9.2e-05	TRUE	Negative Hit
CBLB	Primary	CRISPRi	CD8	IFNG	1.2674	-7.45894	9.2e-05	TRUE	Negative Hit
CBLL1	Primary	CRISPRi	CD8	IFNG	0.6021	-3.54689	9.2e-05	TRUE	Negative Hit
CD5	Primary	CRISPRi	CD8	IFNG	1.3563	-7.98168	9.2e-05	TRUE	Negative Hit
CDK12	Primary	CRISPRi	CD8	IFNG	0.71817	-4.2294	9.2e-05	TRUE	Negative Hit
CHERP	Primary	CRISPRi	CD8	IFNG	0.69589	-4.09839	9.2e-05	TRUE	Negative Hit
CSTF3	Primary	CRISPRi	CD8	IFNG	0.58216	-3.42964	9.2e-05	TRUE	Negative Hit
CTDSPL2	Primary	CRISPRi	CD8	IFNG	0.59123	-3.48298	9.2e-05	TRUE	Negative Hit
DGKZ	Primary	CRISPRi	CD8	IFNG	0.82879	-4.87986	9.2e-05	TRUE	Negative Hit
EIF3B	Primary	CRISPRi	CD8	IFNG	0.78206	-4.60508	9.2e-05	TRUE	Negative Hit
EIF3D	Primary	CRISPRi	CD8	IFNG	1.0061	-5.92246	9.2e-05	TRUE	Negative Hit
EIF3F	Primary	CRISPRi	CD8	IFNG	0.75501	-4.44602	9.2e-05	TRUE	Negative Hit
EIF3K	Primary	CRISPRi	CD8	IFNG	0.98842	-5.8185	9.2e-05	TRUE	Negative Hit
GIGYF2	Primary	CRISPRi	CD8	IFNG	0.74854	-4.40798	9.2e-05	TRUE	Negative Hit
HIF1AN	Primary	CRISPRi	CD8	IFNG	0.52575	-3.09794	9.2e-05	TRUE	Negative Hit
MAP4K1	Primary	CRISPRi	CD8	IFNG	1.1545	-6.79507	9.2e-05	TRUE	Negative Hit
MCM2	Primary	CRISPRi	CD8	IFNG	0.84122	-4.95295	9.2e-05	TRUE	Negative Hit
METAP2	Primary	CRISPRi	CD8	IFNG	0.55637	-3.27799	9.2e-05	TRUE	Negative Hit
MTF1	Primary	CRISPRi	CD8	IFNG	0.78826	-4.64154	9.2e-05	TRUE	Negative Hit
MYB	Primary	CRISPRi	CD8	IFNG	0.937	-5.51615	9.2e-05	TRUE	Negative Hit
NFKB2	Primary	CRISPRi	CD8	IFNG	1.2301	-7.23961	9.2e-05	TRUE	Negative Hit
NMT1	Primary	CRISPRi	CD8	IFNG	0.98452	-5.79557	9.2e-05	TRUE	Negative Hit
NUDC	Primary	CRISPRi	CD8	IFNG	0.71269	-4.19718	9.2e-05	TRUE	Negative Hit
PCBP2	Primary	CRISPRi	CD8	IFNG	0.60648	-3.57265	9.2e-05	TRUE	Negative Hit
PDGFRA	Primary	CRISPRi	CD8	IFNG	1.1457	-6.74333	9.2e-05	TRUE	Negative Hit
PIP5K1A	Primary	CRISPRi	CD8	IFNG	0.55806	-3.28793	9.2e-05	TRUE	Negative Hit
PITPNB	Primary	CRISPRi	CD8	IFNG	0.59069	-3.4798	9.2e-05	TRUE	Negative Hit
PNISR	Primary	CRISPRi	CD8	IFNG	0.79693	-4.69252	9.2e-05	TRUE	Negative Hit
PPP1R8	Primary	CRISPRi	CD8	IFNG	0.58622	-3.45352	9.2e-05	TRUE	Negative Hit
PSMD13	Primary	CRISPRi	CD8	IFNG	0.53402	-3.14657	9.2e-05	TRUE	Negative Hit
PSMD4	Primary	CRISPRi	CD8	IFNG	1.3034	-7.67062	9.2e-05	TRUE	Negative Hit
RNF20	Primary	CRISPRi	CD8	IFNG	1.5125	-8.90016	9.2e-05	TRUE	Negative Hit
RNF40	Primary	CRISPRi	CD8	IFNG	0.93188	-5.48604	9.2e-05	TRUE	Negative Hit
RPL19	Primary	CRISPRi	CD8	IFNG	0.94843	-5.58336	9.2e-05	TRUE	Negative Hit
RPL26	Primary	CRISPRi	CD8	IFNG	0.80675	-4.75026	9.2e-05	TRUE	Negative Hit
RPL35A	Primary	CRISPRi	CD8	IFNG	0.54524	-3.21255	9.2e-05	TRUE	Negative Hit
RPL36	Primary	CRISPRi	CD8	IFNG	0.63262	-3.72635	9.2e-05	TRUE	Negative Hit
RPL38	Primary	CRISPRi	CD8	IFNG	0.78273	-4.60902	9.2e-05	TRUE	Negative Hit
RPS10	Primary	CRISPRi	CD8	IFNG	0.78467	-4.62043	9.2e-05	TRUE	Negative Hit
RPS17	Primary	CRISPRi	CD8	IFNG	0.76295	-4.49271	9.2e-05	TRUE	Negative Hit
RPS8	Primary	CRISPRi	CD8	IFNG	0.76756	-4.51982	9.2e-05	TRUE	Negative Hit
SLA2	Primary	CRISPRi	CD8	IFNG	0.8722	-5.13511	9.2e-05	TRUE	Negative Hit
SLAMF6	Primary	CRISPRi	CD8	IFNG	0.83411	-4.91114	9.2e-05	TRUE	Negative Hit
SMC3	Primary	CRISPRi	CD8	IFNG	0.6958	-4.09786	9.2e-05	TRUE	Negative Hit
SPN	Primary	CRISPRi	CD8	IFNG	0.70652	-4.16089	9.2e-05	TRUE	Negative Hit
TSC1	Primary	CRISPRi	CD8	IFNG	1.133	-6.66865	9.2e-05	TRUE	Negative Hit
UBE2L3	Primary	CRISPRi	CD8	IFNG	0.54049	-3.18462	9.2e-05	TRUE	Negative Hit
USP5	Primary	CRISPRi	CD8	IFNG	0.7396	-4.35541	9.2e-05	TRUE	Negative Hit
ATG9A	Primary	CRISPRi	CD8	IFNG	0.4846	-2.85598	9.2e-05	FALSE	NA
CPSF6	Primary	CRISPRi	CD8	IFNG	0.32194	-1.89952	9.2e-05	FALSE	NA
WDR3	Primary	CRISPRi	CD8	IFNG	0.45196	-2.66405	9.2e-05	FALSE	NA
ABCB10	Primary	CRISPRa	CD4	IL2	0.82566	3.48464	0.000101	TRUE	Positive Hit
ALX4	Primary	CRISPRa	CD4	IL2	0.887	3.74098	0.000101	TRUE	Positive Hit
ANXA2R	Primary	CRISPRa	CD4	IL2	1.2454	5.23873	0.000101	TRUE	Positive Hit
APOBEC3C	Primary	CRISPRa	CD4	IL2	0.90656	3.82272	0.000101	TRUE	Positive Hit
APOBEC3D	Primary	CRISPRa	CD4	IL2	1.2439	5.23246	0.000101	TRUE	Positive Hit
CBX4	Primary	CRISPRa	CD4	IL2	0.72779	3.07565	0.000101	TRUE	Positive Hit
CD28	Primary	CRISPRa	CD4	IL2	2.3894	10.0195	0.000101	TRUE	Positive Hit
CDKN2C	Primary	CRISPRa	CD4	IL2	1.2463	5.24249	0.000101	TRUE	Positive Hit
CLSTN2	Primary	CRISPRa	CD4	IL2	0.93791	3.95373	0.000101	TRUE	Positive Hit
CNR2	Primary	CRISPRa	CD4	IL2	0.83039	3.50441	0.000101	TRUE	Positive Hit
CREB5	Primary	CRISPRa	CD4	IL2	0.96831	4.08077	0.000101	TRUE	Positive Hit
DEF6	Primary	CRISPRa	CD4	IL2	1.1324	4.7665	0.000101	TRUE	Positive Hit
DEPDC7	Primary	CRISPRa	CD4	IL2	1.042	4.38872	0.000101	TRUE	Positive Hit
EMP1	Primary	CRISPRa	CD4	IL2	1.5121	6.35326	0.000101	TRUE	Positive Hit
EMP3	Primary	CRISPRa	CD4	IL2	1.1426	4.80913	0.000101	TRUE	Positive Hit
FOSB	Primary	CRISPRa	CD4	IL2	1.204	5.06572	0.000101	TRUE	Positive Hit
FOSL1	Primary	CRISPRa	CD4	IL2	1.7298	7.26302	0.000101	TRUE	Positive Hit
FOXO4	Primary	CRISPRa	CD4	IL2	1.5225	6.39672	0.000101	TRUE	Positive Hit
FOXQ1	Primary	CRISPRa	CD4	IL2	1.3284	5.58558	0.000101	TRUE	Positive Hit
FPR2	Primary	CRISPRa	CD4	IL2	1.087	4.57678	0.000101	TRUE	Positive Hit
GPR84	Primary	CRISPRa	CD4	IL2	0.71474	3.02111	0.000101	TRUE	Positive Hit
IL2	Primary	CRISPRa	CD4	IL2	1.9292	8.09631	0.000101	TRUE	Positive Hit
IL2RB	Primary	CRISPRa	CD4	IL2	2.5779	10.8072	0.000101	TRUE	Positive Hit
IRX4	Primary	CRISPRa	CD4	IL2	1.2171	5.12046	0.000101	TRUE	Positive Hit
LAT	Primary	CRISPRa	CD4	IL2	0.89759	3.78524	0.000101	TRUE	Positive Hit
LCP2	Primary	CRISPRa	CD4	IL2	1.7429	7.31777	0.000101	TRUE	Positive Hit
LHX6	Primary	CRISPRa	CD4	IL2	1.5058	6.32693	0.000101	TRUE	Positive Hit
MAP3K12	Primary	CRISPRa	CD4	IL2	1.1588	4.87683	0.000101	TRUE	Positive Hit
NLRC3	Primary	CRISPRa	CD4	IL2	1.0862	4.57343	0.000101	TRUE	Positive Hit
OTUD7A	Primary	CRISPRa	CD4	IL2	1.4494	6.09124	0.000101	TRUE	Positive Hit
OTUD7B	Primary	CRISPRa	CD4	IL2	1.5334	6.44227	0.000101	TRUE	Positive Hit
P2RY14	Primary	CRISPRa	CD4	IL2	1.039	4.37619	0.000101	TRUE	Positive Hit
PAPOLG	Primary	CRISPRa	CD4	IL2	0.97504	4.1089	0.000101	TRUE	Positive Hit
PIK3AP1	Primary	CRISPRa	CD4	IL2	1.1669	4.91068	0.000101	TRUE	Positive Hit
PRKCB	Primary	CRISPRa	CD4	IL2	0.77856	3.28781	0.000101	TRUE	Positive Hit
RAC2	Primary	CRISPRa	CD4	IL2	1.4231	5.98133	0.000101	TRUE	Positive Hit
RIPK3	Primary	CRISPRa	CD4	IL2	1.3484	5.66916	0.000101	TRUE	Positive Hit
RRAS2	Primary	CRISPRa	CD4	IL2	0.8042	3.39496	0.000101	TRUE	Positive Hit
SIRT1	Primary	CRISPRa	CD4	IL2	0.85782	3.61904	0.000101	TRUE	Positive Hit
SLC16A1	Primary	CRISPRa	CD4	IL2	1.0209	4.30055	0.000101	TRUE	Positive Hit
SWAP70	Primary	CRISPRa	CD4	IL2	0.86734	3.65882	0.000101	TRUE	Positive Hit
TAF15	Primary	CRISPRa	CD4	IL2	0.76706	3.23975	0.000101	TRUE	Positive Hit
TRIM21	Primary	CRISPRa	CD4	IL2	2.0613	8.64836	0.000101	TRUE	Positive Hit
VAV1	Primary	CRISPRa	CD4	IL2	3.3183	13.9013	0.000101	TRUE	Positive Hit
VCP	Primary	CRISPRa	CD4	IL2	0.58975	2.49878	0.000101	TRUE	Positive Hit
WDPCP	Primary	CRISPRa	CD4	IL2	0.66881	2.82917	0.000101	TRUE	Positive Hit
ZAP70	Primary	CRISPRa	CD4	IL2	0.91145	3.84316	0.000101	TRUE	Positive Hit
CHERP	Primary	CRISPRa	CD4	IL2	0.15203	0.669558	0.000101	FALSE	NA
THEMIS	Primary	CRISPRa	CD4	IL2	0.40035	1.70728	0.000101	FALSE	NA
AKAP12	Primary	CRISPRa	CD8	IFNG	1.1961	4.69233	0.000118	TRUE	Positive Hit
APOL2	Primary	CRISPRa	CD8	IFNG	1.2874	5.04363	0.000118	TRUE	Positive Hit
BICDL2	Primary	CRISPRa	CD8	IFNG	1.2505	4.90165	0.000118	TRUE	Positive Hit
CD2	Primary	CRISPRa	CD8	IFNG	1.4331	5.60425	0.000118	TRUE	Positive Hit
CD247	Primary	CRISPRa	CD8	IFNG	1.0499	4.12979	0.000118	TRUE	Positive Hit
CD27	Primary	CRISPRa	CD8	IFNG	1.0884	4.27793	0.000118	TRUE	Positive Hit
CD28	Primary	CRISPRa	CD8	IFNG	3.1238	12.1097	0.000118	TRUE	Positive Hit
DEF6	Primary	CRISPRa	CD8	IFNG	1.2668	4.96437	0.000118	TRUE	Positive Hit
DEPDC7	Primary	CRISPRa	CD8	IFNG	1.1532	4.52726	0.000118	TRUE	Positive Hit
EMP1	Primary	CRISPRa	CD8	IFNG	0.94895	3.74135	0.000118	TRUE	Positive Hit
EMP3	Primary	CRISPRa	CD8	IFNG	0.89493	3.5335	0.000118	TRUE	Positive Hit
EOMES	Primary	CRISPRa	CD8	IFNG	1.1139	4.37605	0.000118	TRUE	Positive Hit
FOSL1	Primary	CRISPRa	CD8	IFNG	1.3619	5.33029	0.000118	TRUE	Positive Hit
FOXD2	Primary	CRISPRa	CD8	IFNG	1.1208	4.40259	0.000118	TRUE	Positive Hit
FOXQ1	Primary	CRISPRa	CD8	IFNG	1.26	4.93821	0.000118	TRUE	Positive Hit
GNA11	Primary	CRISPRa	CD8	IFNG	0.82423	3.26146	0.000118	TRUE	Positive Hit
HELZ2	Primary	CRISPRa	CD8	IFNG	1.4235	5.56732	0.000118	TRUE	Positive Hit
IFNG	Primary	CRISPRa	CD8	IFNG	3.3862	13.1193	0.000118	TRUE	Positive Hit
IL1R1	Primary	CRISPRa	CD8	IFNG	1.4924	5.83243	0.000118	TRUE	Positive Hit
IL9R	Primary	CRISPRa	CD8	IFNG	1.1966	4.69426	0.000118	TRUE	Positive Hit
LAT	Primary	CRISPRa	CD8	IFNG	1.3132	5.14291	0.000118	TRUE	Positive Hit
LCP2	Primary	CRISPRa	CD8	IFNG	1.5282	5.97018	0.000118	TRUE	Positive Hit
MAP3K12	Primary	CRISPRa	CD8	IFNG	1.0218	4.02167	0.000118	TRUE	Positive Hit
NLRC3	Primary	CRISPRa	CD8	IFNG	1.0785	4.23983	0.000118	TRUE	Positive Hit
OTUD7A	Primary	CRISPRa	CD8	IFNG	1.1417	4.48301	0.000118	TRUE	Positive Hit
OTUD7B	Primary	CRISPRa	CD8	IFNG	1.2353	4.84317	0.000118	TRUE	Positive Hit
PIK3AP1	Primary	CRISPRa	CD8	IFNG	1.0439	4.1067	0.000118	TRUE	Positive Hit
PLCG2	Primary	CRISPRa	CD8	IFNG	1.0992	4.31948	0.000118	TRUE	Positive Hit
PRKD2	Primary	CRISPRa	CD8	IFNG	0.97168	3.82881	0.000118	TRUE	Positive Hit
RELA	Primary	CRISPRa	CD8	IFNG	1.6201	6.32379	0.000118	TRUE	Positive Hit
SLC16A1	Primary	CRISPRa	CD8	IFNG	1.2575	4.92859	0.000118	TRUE	Positive Hit
TAGAP	Primary	CRISPRa	CD8	IFNG	1.1351	4.45762	0.000118	TRUE	Positive Hit
TBX21	Primary	CRISPRa	CD8	IFNG	1.5555	6.07522	0.000118	TRUE	Positive Hit
TNFRSF1A	Primary	CRISPRa	CD8	IFNG	2.2264	8.65669	0.000118	TRUE	Positive Hit
TNFRSF1B	Primary	CRISPRa	CD8	IFNG	2.1043	8.18688	0.000118	TRUE	Positive Hit
TNFRSF9	Primary	CRISPRa	CD8	IFNG	0.94887	3.74105	0.000118	TRUE	Positive Hit
TRAF3IP2	Primary	CRISPRa	CD8	IFNG	1.2652	4.95821	0.000118	TRUE	Positive Hit
TRIM21	Primary	CRISPRa	CD8	IFNG	1.2796	5.01362	0.000118	TRUE	Positive Hit
VAV1	Primary	CRISPRa	CD8	IFNG	3.1693	12.2848	0.000118	TRUE	Positive Hit
WT1	Primary	CRISPRa	CD8	IFNG	1.3288	5.20293	0.000118	TRUE	Positive Hit
ZAP70	Primary	CRISPRa	CD8	IFNG	0.80081	3.17135	0.000118	TRUE	Positive Hit
SLC5A10	Primary	CRISPRa	CD8	IFNG	0.42559	1.72758	0.000118	FALSE	NA
ATG101	Primary	CRISPRi	CD4	IL2	0.50557	-2.99364	0.000125	TRUE	Negative Hit
CBFB	Primary	CRISPRi	CD4	IL2	0.63907	-3.79737	0.000125	TRUE	Negative Hit
GINS3	Primary	CRISPRi	CD4	IL2	0.50811	-3.00893	0.000125	TRUE	Negative Hit
JAK3	Primary	CRISPRi	CD4	IL2	1.0762	-6.4291	0.000125	TRUE	Negative Hit
NRDE2	Primary	CRISPRi	CD4	IL2	0.66222	-3.93674	0.000125	TRUE	Negative Hit
PTPN23	Primary	CRISPRi	CD4	IL2	0.86963	-5.18545	0.000125	TRUE	Negative Hit
RPL14	Primary	CRISPRi	CD4	IL2	0.60828	-3.612	0.000125	TRUE	Negative Hit
RPL36	Primary	CRISPRi	CD4	IL2	0.71602	-4.26065	0.000125	TRUE	Negative Hit
RPL7A	Primary	CRISPRi	CD4	IL2	0.60798	-3.61019	0.000125	TRUE	Negative Hit
RPS11	Primary	CRISPRi	CD4	IL2	0.63731	-3.78677	0.000125	TRUE	Negative Hit
SNRNP27	Primary	CRISPRi	CD4	IL2	0.6299	-3.74216	0.000125	TRUE	Negative Hit
ESF1	Primary	CRISPRi	CD4	IL2	0.42688	-2.51989	0.000125	FALSE	NA
MYCBP2	Primary	CRISPRi	CD4	IL2	0.41972	-2.47678	0.000125	FALSE	NA
PNO1	Primary	CRISPRi	CD4	IL2	0.42466	-2.50652	0.000125	FALSE	NA
RFC3	Primary	CRISPRi	CD4	IL2	0.49916	-2.95505	0.000125	FALSE	NA
UTP14A	Primary	CRISPRi	CD4	IL2	0.47196	-2.79129	0.000125	FALSE	NA
BICDL2	CD4_Supplement	CRISPRa	CD4	IFNG	0.98326	5.01324	0.000146	TRUE	Positive Hit
CD2	CD4_Supplement	CRISPRa	CD4	IFNG	0.86026	4.38852	0.000146	TRUE	Positive Hit
CD247	CD4_Supplement	CRISPRa	CD4	IFNG	0.90846	4.63333	0.000146	TRUE	Positive Hit
CD28	CD4_Supplement	CRISPRa	CD4	IFNG	1.9303	9.82325	0.000146	TRUE	Positive Hit
CDKN2C	CD4_Supplement	CRISPRa	CD4	IFNG	1.3883	7.07043	0.000146	TRUE	Positive Hit
DAGLB	CD4_Supplement	CRISPRa	CD4	IFNG	0.94841	4.83623	0.000146	TRUE	Positive Hit
DEPDC7	CD4_Supplement	CRISPRa	CD4	IFNG	0.96428	4.91684	0.000146	TRUE	Positive Hit
GPR34	CD4_Supplement	CRISPRa	CD4	IFNG	0.56143	2.87076	0.000146	TRUE	Positive Hit
GPR84	CD4_Supplement	CRISPRa	CD4	IFNG	0.64724	3.30659	0.000146	TRUE	Positive Hit
GTF2H1	CD4_Supplement	CRISPRa	CD4	IFNG	0.57697	2.94969	0.000146	TRUE	Positive Hit
HELZ2	CD4_Supplement	CRISPRa	CD4	IFNG	0.96239	4.90724	0.000146	TRUE	Positive Hit
IFNG	CD4_Supplement	CRISPRa	CD4	IFNG	3.7535	19.0833	0.000146	TRUE	Positive Hit
IL9R	CD4_Supplement	CRISPRa	CD4	IFNG	0.76278	3.89342	0.000146	TRUE	Positive Hit
KRT18	CD4_Supplement	CRISPRa	CD4	IFNG	0.94185	4.80291	0.000146	TRUE	Positive Hit
LCP2	CD4_Supplement	CRISPRa	CD4	IFNG	0.87357	4.45612	0.000146	TRUE	Positive Hit
MAML2	CD4_Supplement	CRISPRa	CD4	IFNG	1.6527	8.41332	0.000146	TRUE	Positive Hit
MAP3K12	CD4_Supplement	CRISPRa	CD4	IFNG	1.0686	5.44668	0.000146	TRUE	Positive Hit
MYC	CD4_Supplement	CRISPRa	CD4	IFNG	0.62319	3.18444	0.000146	TRUE	Positive Hit
OTUD7A	CD4_Supplement	CRISPRa	CD4	IFNG	0.79706	4.06753	0.000146	TRUE	Positive Hit
POU2F2	CD4_Supplement	CRISPRa	CD4	IFNG	0.84281	4.29989	0.000146	TRUE	Positive Hit
PROCA1	CD4_Supplement	CRISPRa	CD4	IFNG	0.51704	2.64531	0.000146	TRUE	Positive Hit
RRAS2	CD4_Supplement	CRISPRa	CD4	IFNG	0.66794	3.41173	0.000146	TRUE	Positive Hit
STAT4	CD4_Supplement	CRISPRa	CD4	IFNG	0.93287	4.75731	0.000146	TRUE	Positive Hit
STAT5B	CD4_Supplement	CRISPRa	CD4	IFNG	0.7322	3.7381	0.000146	TRUE	Positive Hit
SYK	CD4_Supplement	CRISPRa	CD4	IFNG	0.82536	4.21126	0.000146	TRUE	Positive Hit
TAB3	CD4_Supplement	CRISPRa	CD4	IFNG	0.71411	3.64622	0.000146	TRUE	Positive Hit
TBX21	CD4_Supplement	CRISPRa	CD4	IFNG	1.4757	7.51434	0.000146	TRUE	Positive Hit
TICAM1	CD4_Supplement	CRISPRa	CD4	IFNG	1.2025	6.12676	0.000146	TRUE	Positive Hit
TNFRSF1A	CD4_Supplement	CRISPRa	CD4	IFNG	1.3762	7.00898	0.000146	TRUE	Positive Hit
TNFRSF1B	CD4_Supplement	CRISPRa	CD4	IFNG	0.80924	4.12939	0.000146	TRUE	Positive Hit
TNFRSF9	CD4_Supplement	CRISPRa	CD4	IFNG	0.61713	3.15366	0.000146	TRUE	Positive Hit
TRAF3IP2	CD4_Supplement	CRISPRa	CD4	IFNG	0.60758	3.10516	0.000146	TRUE	Positive Hit
VAV1	CD4_Supplement	CRISPRa	CD4	IFNG	1.6088	8.19035	0.000146	TRUE	Positive Hit
DEAF1	CD4_Supplement	CRISPRa	CD4	IFNG	0.05038	0.27514	0.000146	FALSE	NA
CD2	Primary	CRISPRi	CD4	IL2	-1.9383	11.7196	0.00015	TRUE	Positive Hit
CD247	Primary	CRISPRi	CD4	IL2	-1.5909	9.62812	0.00015	TRUE	Positive Hit
CD28	Primary	CRISPRi	CD4	IL2	-1.7262	10.4427	0.00015	TRUE	Positive Hit
CD28	CD4_Supplement	CRISPRa	CD4	TNF	2.9156	10.7895	0.00015	TRUE	Positive Hit
CD3D	Primary	CRISPRi	CD4	IL2	-2.4943	15.067	0.00015	TRUE	Positive Hit
CD3E	Primary	CRISPRi	CD4	IL2	-1.9643	11.8762	0.00015	TRUE	Positive Hit
CD3G	Primary	CRISPRi	CD4	IL2	-2.6665	16.1037	0.00015	TRUE	Positive Hit
CNR2	CD4_Supplement	CRISPRa	CD4	TNF	2.0012	7.41996	0.00015	TRUE	Positive Hit
DEF6	Primary	CRISPRi	CD4	IL2	-1.1362	6.8906	0.00015	TRUE	Positive Hit
DEF6	CD4_Supplement	CRISPRa	CD4	TNF	1.7509	6.49761	0.00015	TRUE	Positive Hit
DEPDC7	CD4_Supplement	CRISPRa	CD4	TNF	1.4901	5.53657	0.00015	TRUE	Positive Hit
ELAVL3	CD4_Supplement	CRISPRa	CD4	TNF	0.84269	3.15088	0.00015	TRUE	Positive Hit
EMP1	CD4_Supplement	CRISPRa	CD4	TNF	0.84615	3.16363	0.00015	TRUE	Positive Hit
FOXD1	CD4_Supplement	CRISPRa	CD4	TNF	0.91504	3.41749	0.00015	TRUE	Positive Hit
FOXD2	CD4_Supplement	CRISPRa	CD4	TNF	1.4193	5.27568	0.00015	TRUE	Positive Hit
GEMIN7	CD4_Supplement	CRISPRa	CD4	TNF	0.8544	3.19403	0.00015	TRUE	Positive Hit
GPR20	CD4_Supplement	CRISPRa	CD4	TNF	0.80742	3.02091	0.00015	TRUE	Positive Hit
GPR84	CD4_Supplement	CRISPRa	CD4	TNF	1.2643	4.7045	0.00015	TRUE	Positive Hit
GRAP2	Primary	CRISPRi	CD4	IL2	-1.187	7.19644	0.00015	TRUE	Positive Hit
HCAR2	CD4_Supplement	CRISPRa	CD4	TNF	0.72375	2.71259	0.00015	TRUE	Positive Hit
IFNGR2	Primary	CRISPRi	CD4	IL2	-0.81108	4.93323	0.00015	TRUE	Positive Hit
IL2	Primary	CRISPRi	CD4	IL2	-2.6101	15.7642	0.00015	TRUE	Positive Hit
IRX4	CD4_Supplement	CRISPRa	CD4	TNF	1.0512	3.91924	0.00015	TRUE	Positive Hit
ITK	Primary	CRISPRi	CD4	IL2	-1.4513	8.78766	0.00015	TRUE	Positive Hit
KIDINS220	Primary	CRISPRi	CD4	IL2	-0.88006	5.34852	0.00015	TRUE	Positive Hit
LAT	Primary	CRISPRi	CD4	IL2	-0.89413	5.43323	0.00015	TRUE	Positive Hit
LCP2	Primary	CRISPRi	CD4	IL2	-1.8811	11.3753	0.00015	TRUE	Positive Hit
LCP2	CD4_Supplement	CRISPRa	CD4	TNF	1.2384	4.60906	0.00015	TRUE	Positive Hit
MAP2K6	CD4_Supplement	CRISPRa	CD4	TNF	1.1453	4.26599	0.00015	TRUE	Positive Hit
MYRF	CD4_Supplement	CRISPRa	CD4	TNF	0.73648	2.7595	0.00015	TRUE	Positive Hit
NRBP2	CD4_Supplement	CRISPRa	CD4	TNF	0.51228	1.93333	0.00015	TRUE	Positive Hit
OTUD7A	CD4_Supplement	CRISPRa	CD4	TNF	0.98453	3.67356	0.00015	TRUE	Positive Hit
OTUD7B	CD4_Supplement	CRISPRa	CD4	TNF	1.8579	6.8919	0.00015	TRUE	Positive Hit
P2RY14	CD4_Supplement	CRISPRa	CD4	TNF	1.0864	4.04895	0.00015	TRUE	Positive Hit
PIK3AP1	CD4_Supplement	CRISPRa	CD4	TNF	1.14	4.24646	0.00015	TRUE	Positive Hit
PLCG1	Primary	CRISPRi	CD4	IL2	-1.0269	6.23257	0.00015	TRUE	Positive Hit
PLCG2	CD4_Supplement	CRISPRa	CD4	TNF	1.0594	3.94945	0.00015	TRUE	Positive Hit
RAC2	Primary	CRISPRi	CD4	IL2	-1.1531	6.99235	0.00015	TRUE	Positive Hit
RHOG	Primary	CRISPRi	CD4	IL2	-0.57695	3.52365	0.00015	TRUE	Positive Hit
RIPOR2	Primary	CRISPRi	CD4	IL2	-0.5006	3.06399	0.00015	TRUE	Positive Hit
RRAS2	CD4_Supplement	CRISPRa	CD4	TNF	0.94415	3.52476	0.00015	TRUE	Positive Hit
RUNX3	CD4_Supplement	CRISPRa	CD4	TNF	0.87571	3.27256	0.00015	TRUE	Positive Hit
SCRIB	Primary	CRISPRi	CD4	IL2	-0.69826	4.254	0.00015	TRUE	Positive Hit
SHOC2	Primary	CRISPRi	CD4	IL2	-0.76584	4.66086	0.00015	TRUE	Positive Hit
SLC16A1	CD4_Supplement	CRISPRa	CD4	TNF	1.2031	4.47898	0.00015	TRUE	Positive Hit
SRP68	Primary	CRISPRi	CD4	IL2	-0.70717	4.30764	0.00015	TRUE	Positive Hit
TAB3	CD4_Supplement	CRISPRa	CD4	TNF	0.91641	3.42254	0.00015	TRUE	Positive Hit
TAF13	Primary	CRISPRi	CD4	IL2	-0.86301	5.24587	0.00015	TRUE	Positive Hit
TAF2	Primary	CRISPRi	CD4	IL2	-0.60729	3.70631	0.00015	TRUE	Positive Hit
TAF8	Primary	CRISPRi	CD4	IL2	-0.7202	4.38608	0.00015	TRUE	Positive Hit
TBX21	CD4_Supplement	CRISPRa	CD4	TNF	1.1369	4.23504	0.00015	TRUE	Positive Hit
TNFRSF1A	CD4_Supplement	CRISPRa	CD4	TNF	0.77285	2.89353	0.00015	TRUE	Positive Hit
TNFRSF9	CD4_Supplement	CRISPRa	CD4	TNF	1.2239	4.55563	0.00015	TRUE	Positive Hit
TRAF6	Primary	CRISPRi	CD4	IL2	-0.73739	4.48958	0.00015	TRUE	Positive Hit
TRIM21	Primary	CRISPRi	CD4	IL2	-0.79531	4.83828	0.00015	TRUE	Positive Hit
VAV1	Primary	CRISPRi	CD4	IL2	-2.916	17.6059	0.00015	TRUE	Positive Hit
VAV1	CD4_Supplement	CRISPRa	CD4	TNF	2.8064	10.3871	0.00015	TRUE	Positive Hit
VAV3	CD4_Supplement	CRISPRa	CD4	TNF	0.87246	3.26059	0.00015	TRUE	Positive Hit
VPS29	Primary	CRISPRi	CD4	IL2	-0.75477	4.59421	0.00015	TRUE	Positive Hit
VPS35	Primary	CRISPRi	CD4	IL2	-0.66985	4.08295	0.00015	TRUE	Positive Hit
WAS	Primary	CRISPRi	CD4	IL2	-0.98659	5.98988	0.00015	TRUE	Positive Hit
ZAP70	Primary	CRISPRi	CD4	IL2	-2.7808	16.7919	0.00015	TRUE	Positive Hit
ZAP70	CD4_Supplement	CRISPRa	CD4	TNF	1.0686	3.98336	0.00015	TRUE	Positive Hit
BCL10	Primary	CRISPRi	CD4	IL2	-0.47398	2.90372	0.00015	FALSE	NA
PSAP	CD4_Supplement	CRISPRa	CD4	TNF	0.24891	0.962821	0.00015	FALSE	NA
SULT2B1	Primary	CRISPRi	CD4	IL2	-0.44473	2.72762	0.00015	FALSE	NA
CD4	Primary	CRISPRi	CD8	IFNG	-0.38156	2.23715	0.000161	FALSE	NA
GAB3	Primary	CRISPRi	CD8	IFNG	0.76102	-4.48136	0.00018	TRUE	Negative Hit
ATP1A1	Primary	CRISPRi	CD4	IL2	0.63221	-3.75607	0.000188	TRUE	Negative Hit
BECN1	Primary	CRISPRi	CD4	IL2	0.53869	-3.19304	0.000188	TRUE	Negative Hit
DNM2	Primary	CRISPRi	CD4	IL2	0.57393	-3.4052	0.000188	TRUE	Negative Hit
KDM1A	Primary	CRISPRi	CD4	IL2	0.56362	-3.34313	0.000188	TRUE	Negative Hit
RPL10A	Primary	CRISPRi	CD4	IL2	0.86359	-5.14909	0.000188	TRUE	Negative Hit
U2AF1	Primary	CRISPRi	CD4	IL2	0.78164	-4.65571	0.000188	TRUE	Negative Hit
UTP15	Primary	CRISPRi	CD4	IL2	0.58644	-3.48051	0.000188	TRUE	Negative Hit
PRKCH	Primary	CRISPRi	CD4	IL2	0.48419	-2.86492	0.000188	FALSE	NA
RPL9	Primary	CRISPRi	CD4	IL2	0.4431	-2.61754	0.000188	FALSE	NA
RRP1	Primary	CRISPRi	CD4	IL2	0.36217	-2.1303	0.000188	FALSE	NA
SETD1A	Primary	CRISPRi	CD4	IL2	0.2782	-1.62476	0.000188	FALSE	NA
TNPO3	Primary	CRISPRi	CD4	IL2	0.43569	-2.57293	0.000188	FALSE	NA
ZMAT2	Primary	CRISPRi	CD4	IL2	0.45278	-2.67582	0.000188	FALSE	NA
APOBEC3D	CD4_Supplement	CRISPRa	CD4	IL2	1.2121	4.53148	0.00019	TRUE	Positive Hit
APOL2	CD4_Supplement	CRISPRa	CD4	IL2	1.3935	5.20464	0.00019	TRUE	Positive Hit
CD28	CD4_Supplement	CRISPRa	CD4	IL2	2.1356	7.95852	0.00019	TRUE	Positive Hit
CNR2	CD4_Supplement	CRISPRa	CD4	IL2	2.0325	7.57592	0.00019	TRUE	Positive Hit
DEF6	CD4_Supplement	CRISPRa	CD4	IL2	1.0094	3.77928	0.00019	TRUE	Positive Hit
DEPDC7	CD4_Supplement	CRISPRa	CD4	IL2	1.4469	5.40281	0.00019	TRUE	Positive Hit
EMP1	CD4_Supplement	CRISPRa	CD4	IL2	1.1662	4.36115	0.00019	TRUE	Positive Hit
FOSB	CD4_Supplement	CRISPRa	CD4	IL2	0.93661	3.50916	0.00019	TRUE	Positive Hit
FOSL1	CD4_Supplement	CRISPRa	CD4	IL2	1.1843	4.42832	0.00019	TRUE	Positive Hit
FOXQ1	CD4_Supplement	CRISPRa	CD4	IL2	1.1789	4.40828	0.00019	TRUE	Positive Hit
GPR84	CD4_Supplement	CRISPRa	CD4	IL2	1.5154	5.657	0.00019	TRUE	Positive Hit
HCAR2	CD4_Supplement	CRISPRa	CD4	IL2	1.2488	4.66767	0.00019	TRUE	Positive Hit
IL2	CD4_Supplement	CRISPRa	CD4	IL2	2.0842	7.76777	0.00019	TRUE	Positive Hit
IL2RB	CD4_Supplement	CRISPRa	CD4	IL2	2.6193	9.75349	0.00019	TRUE	Positive Hit
IRX4	CD4_Supplement	CRISPRa	CD4	IL2	1.2378	4.62685	0.00019	TRUE	Positive Hit
KRT18	CD4_Supplement	CRISPRa	CD4	IL2	1.0992	4.11252	0.00019	TRUE	Positive Hit
LCP2	CD4_Supplement	CRISPRa	CD4	IL2	1.9404	7.23414	0.00019	TRUE	Positive Hit
NLRC3	CD4_Supplement	CRISPRa	CD4	IL2	1.13	4.22682	0.00019	TRUE	Positive Hit
OTUD7B	CD4_Supplement	CRISPRa	CD4	IL2	1.4701	5.4889	0.00019	TRUE	Positive Hit
P2RY14	CD4_Supplement	CRISPRa	CD4	IL2	1.2569	4.69773	0.00019	TRUE	Positive Hit
PIK3AP1	CD4_Supplement	CRISPRa	CD4	IL2	1.1822	4.42053	0.00019	TRUE	Positive Hit
PLAGL1	CD4_Supplement	CRISPRa	CD4	IL2	1.209	4.51998	0.00019	TRUE	Positive Hit
RRAS2	CD4_Supplement	CRISPRa	CD4	IL2	1.1709	4.37859	0.00019	TRUE	Positive Hit
RUNX3	CD4_Supplement	CRISPRa	CD4	IL2	1.2129	4.53445	0.00019	TRUE	Positive Hit
VAV1	CD4_Supplement	CRISPRa	CD4	IL2	3.2039	11.9229	0.00019	TRUE	Positive Hit
ZAP70	CD4_Supplement	CRISPRa	CD4	IL2	0.9966	3.73178	0.00019	TRUE	Positive Hit
FERMT1	Primary	CRISPRa	CD4	IL2	-0.71281	-2.94459	0.000201	TRUE	Negative Hit
FUT4	Primary	CRISPRa	CD4	IL2	-0.79121	-3.27222	0.000201	TRUE	Negative Hit
SOX13	Primary	CRISPRa	CD4	IL2	-0.94091	-3.89781	0.000201	TRUE	Negative Hit
UBASH3B	Primary	CRISPRa	CD4	IL2	-1.0724	-4.44731	0.000201	TRUE	Negative Hit
MRPL17	Primary	CRISPRa	CD4	IL2	-0.31639	-1.28796	0.000201	FALSE	NA
BEX4	Primary	CRISPRa	CD4	IL2	0.77196	3.26023	0.000232	TRUE	Positive Hit
CBFA2T2	Primary	CRISPRa	CD4	IL2	0.70229	2.96908	0.000232	TRUE	Positive Hit
FCHSD2	Primary	CRISPRa	CD4	IL2	0.82567	3.48468	0.000232	TRUE	Positive Hit
GSDMD	Primary	CRISPRa	CD4	IL2	0.79454	3.35459	0.000232	TRUE	Positive Hit
HCAR2	Primary	CRISPRa	CD4	IL2	0.80793	3.41055	0.000232	TRUE	Positive Hit
KSR2	Primary	CRISPRa	CD4	IL2	0.51998	2.20721	0.000232	TRUE	Positive Hit
PDE3A	Primary	CRISPRa	CD4	IL2	0.69247	2.92804	0.000232	TRUE	Positive Hit
POU2F2	Primary	CRISPRa	CD4	IL2	0.81021	3.42008	0.000232	TRUE	Positive Hit
PRKD1	Primary	CRISPRa	CD4	IL2	0.80875	3.41398	0.000232	TRUE	Positive Hit
PRKD2	Primary	CRISPRa	CD4	IL2	0.75636	3.19504	0.000232	TRUE	Positive Hit
RYR1	Primary	CRISPRa	CD4	IL2	1.0163	4.28132	0.000232	TRUE	Positive Hit
SLC6A4	Primary	CRISPRa	CD4	IL2	0.6021	2.55039	0.000232	TRUE	Positive Hit
VAV3	Primary	CRISPRa	CD4	IL2	0.66761	2.82416	0.000232	TRUE	Positive Hit
ZNF296	Primary	CRISPRa	CD4	IL2	0.95062	4.00685	0.000232	TRUE	Positive Hit
CUL3	Primary	CRISPRa	CD4	IL2	0.47219	2.0075	0.000232	FALSE	NA
CEACAM1	Primary	CRISPRa	CD8	IFNG	-0.9277	-3.47957	0.00024	TRUE	Negative Hit
CDC23	Primary	CRISPRi	CD4	IL2	0.75313	-4.48407	0.000246	TRUE	Negative Hit
CPSF2	Primary	CRISPRi	CD4	IL2	0.57743	-3.42627	0.000246	TRUE	Negative Hit
DYNC1I2	Primary	CRISPRi	CD4	IL2	0.62441	-3.70911	0.000246	TRUE	Negative Hit
FUBP1	Primary	CRISPRi	CD4	IL2	0.58134	-3.44981	0.000246	TRUE	Negative Hit
PTTG1	Primary	CRISPRi	CD4	IL2	0.5232	-3.09978	0.000246	TRUE	Negative Hit
SART1	Primary	CRISPRi	CD4	IL2	0.63492	-3.77239	0.000246	TRUE	Negative Hit
RMND5A	Primary	CRISPRi	CD4	IL2	0.461	-2.7253	0.000246	FALSE	NA
SNRNP70	Primary	CRISPRi	CD4	IL2	0.33315	-1.95559	0.000246	FALSE	NA
SRFBP1	Primary	CRISPRi	CD4	IL2	0.48094	-2.84535	0.000246	FALSE	NA
B3GNT5	CD4_Supplement	CRISPRa	CD4	IFNG	-0.72778	-3.67713	0.000248	TRUE	Negative Hit
CALN1	CD4_Supplement	CRISPRa	CD4	IFNG	-0.77364	-3.91006	0.000248	TRUE	Negative Hit
FOXA3	CD4_Supplement	CRISPRa	CD4	IFNG	-0.98215	-4.96908	0.000248	TRUE	Negative Hit
FOXC1	CD4_Supplement	CRISPRa	CD4	IFNG	-0.68222	-3.44574	0.000248	TRUE	Negative Hit
FOXI3	CD4_Supplement	CRISPRa	CD4	IFNG	-0.83484	-4.22089	0.000248	TRUE	Negative Hit
GATA3	CD4_Supplement	CRISPRa	CD4	IFNG	-1.0055	-5.08767	0.000248	TRUE	Negative Hit
GRAP	CD4_Supplement	CRISPRa	CD4	IFNG	-0.95312	-4.82164	0.000248	TRUE	Negative Hit
GSC	CD4_Supplement	CRISPRa	CD4	IFNG	-0.95764	-4.84459	0.000248	TRUE	Negative Hit
LAT2	CD4_Supplement	CRISPRa	CD4	IFNG	-1.5388	-7.7963	0.000248	TRUE	Negative Hit
LYN	CD4_Supplement	CRISPRa	CD4	IFNG	-0.9276	-4.69202	0.000248	TRUE	Negative Hit
MAP4K1	CD4_Supplement	CRISPRa	CD4	IFNG	-1.1706	-5.92622	0.000248	TRUE	Negative Hit
MUC1	CD4_Supplement	CRISPRa	CD4	IFNG	-1.5544	-7.87554	0.000248	TRUE	Negative Hit
PITPNA	CD4_Supplement	CRISPRa	CD4	IFNG	-0.51329	-2.58774	0.000248	TRUE	Negative Hit
PTPRC	CD4_Supplement	CRISPRa	CD4	IFNG	-1.1521	-5.83226	0.000248	TRUE	Negative Hit
SELPLG	CD4_Supplement	CRISPRa	CD4	IFNG	-1.0812	-5.47215	0.000248	TRUE	Negative Hit
SOX13	CD4_Supplement	CRISPRa	CD4	IFNG	-1.072	-5.42543	0.000248	TRUE	Negative Hit
SPN	CD4_Supplement	CRISPRa	CD4	IFNG	-0.77706	-3.92743	0.000248	TRUE	Negative Hit
STAT6	CD4_Supplement	CRISPRa	CD4	IFNG	-1.1567	-5.85562	0.000248	TRUE	Negative Hit
ZNF445	CD4_Supplement	CRISPRa	CD4	IFNG	-1.0559	-5.34366	0.000248	TRUE	Negative Hit
CD37	CD4_Supplement	CRISPRa	CD4	IFNG	0.061297	0.330587	0.000248	FALSE	NA
NR4A1	CD4_Supplement	CRISPRa	CD4	TNF	-1.2329	-4.49761	0.000252	TRUE	Negative Hit
WT1	CD4_Supplement	CRISPRa	CD4	TNF	-0.94686	-3.44356	0.000252	TRUE	Negative Hit
ARHGDIB	CD4_Supplement	CRISPRa	CD4	IL2	-2.1074	-7.78691	0.000261	TRUE	Negative Hit
CD52	CD4_Supplement	CRISPRa	CD4	IL2	-1.3292	-4.89907	0.000261	TRUE	Negative Hit
CEACAM1	CD4_Supplement	CRISPRa	CD4	IL2	-2.3796	-8.79702	0.000261	TRUE	Negative Hit
GFI1	CD4_Supplement	CRISPRa	CD4	IL2	-1.2804	-4.71798	0.000261	TRUE	Negative Hit
GRAP	CD4_Supplement	CRISPRa	CD4	IL2	-1.8437	-6.80834	0.000261	TRUE	Negative Hit
IKZF1	CD4_Supplement	CRISPRa	CD4	IL2	-1.373	-5.06161	0.000261	TRUE	Negative Hit
INPPL1	CD4_Supplement	CRISPRa	CD4	IL2	-1.6927	-6.24799	0.000261	TRUE	Negative Hit
ITPKA	CD4_Supplement	CRISPRa	CD4	IL2	-1.7625	-6.50701	0.000261	TRUE	Negative Hit
LAT2	CD4_Supplement	CRISPRa	CD4	IL2	-1.6327	-6.02533	0.000261	TRUE	Negative Hit
LYN	CD4_Supplement	CRISPRa	CD4	IL2	-1.7569	-6.48623	0.000261	TRUE	Negative Hit
MAP4K1	CD4_Supplement	CRISPRa	CD4	IL2	-2.1096	-7.79507	0.000261	TRUE	Negative Hit
MYC	CD4_Supplement	CRISPRa	CD4	IL2	-0.97811	-3.59621	0.000261	TRUE	Negative Hit
NR4A1	CD4_Supplement	CRISPRa	CD4	IL2	-1.4112	-5.20337	0.000261	TRUE	Negative Hit
SLA2	CD4_Supplement	CRISPRa	CD4	IL2	-1.4228	-5.24641	0.000261	TRUE	Negative Hit
SMAGP	CD4_Supplement	CRISPRa	CD4	IL2	-1.5748	-5.81047	0.000261	TRUE	Negative Hit
SPN	CD4_Supplement	CRISPRa	CD4	IL2	-0.99985	-3.67688	0.000261	TRUE	Negative Hit
TOX	CD4_Supplement	CRISPRa	CD4	IL2	-1.3022	-4.79888	0.000261	TRUE	Negative Hit
UBASH3A	CD4_Supplement	CRISPRa	CD4	IL2	-1.1292	-4.15689	0.000261	TRUE	Negative Hit
ZEB2	CD4_Supplement	CRISPRa	CD4	IL2	-1.3446	-4.95622	0.000261	TRUE	Negative Hit
ERC1	Primary	CRISPRi	CD8	IFNG	-0.07438	0.430895	0.000263	FALSE	NA
SULT2B1	Primary	CRISPRi	CD8	IFNG	-0.069808	0.404011	0.000263	FALSE	NA
UBASH3A	Primary	CRISPRi	CD8	IFNG	0.56481	-3.32762	0.000265	TRUE	Negative Hit
AATF	Primary	CRISPRi	CD4	IL2	0.54996	-3.26089	0.000299	TRUE	Negative Hit
EIF3F	Primary	CRISPRi	CD4	IL2	0.586	-3.47786	0.000299	TRUE	Negative Hit
GINS4	Primary	CRISPRi	CD4	IL2	0.58941	-3.49839	0.000299	TRUE	Negative Hit
RPS8	Primary	CRISPRi	CD4	IL2	0.68948	-4.10086	0.000299	TRUE	Negative Hit
RUVBL2	Primary	CRISPRi	CD4	IL2	0.58122	-3.44909	0.000299	TRUE	Negative Hit
SNRNP200	Primary	CRISPRi	CD4	IL2	0.77563	-4.61953	0.000299	TRUE	Negative Hit
TUBGCP5	Primary	CRISPRi	CD4	IL2	0.66783	-3.97052	0.000299	TRUE	Negative Hit
RPS20	Primary	CRISPRi	CD4	IL2	0.43328	-2.55842	0.000299	FALSE	NA
ARHGAP30	Primary	CRISPRa	CD4	IL2	-0.68212	-2.81634	0.000317	TRUE	Negative Hit
CALN1	Primary	CRISPRa	CD4	IL2	-0.87915	-3.63972	0.000317	TRUE	Negative Hit
OTOG	Primary	CRISPRa	CD4	IL2	-0.49147	-2.01961	0.000317	FALSE	NA
PIBF1	Primary	CRISPRa	CD4	IL2	0.052828	0.254995	0.000317	FALSE	NA
EPB41	CD4_Supplement	CRISPRa	CD4	TNF	-1.2945	-4.7246	0.00033	TRUE	Negative Hit
APOBEC3C	Primary	CRISPRa	CD8	IFNG	1.0577	4.1598	0.000338	TRUE	Positive Hit
CDKN2C	Primary	CRISPRa	CD8	IFNG	1.2376	4.85201	0.000338	TRUE	Positive Hit
DDA1	Primary	CRISPRi	CD8	IFNG	-0.54428	3.19397	0.000354	TRUE	Positive Hit
IWS1	Primary	CRISPRi	CD8	IFNG	-0.5025	2.94829	0.000354	TRUE	Positive Hit
PTPRCAP	Primary	CRISPRi	CD8	IFNG	-0.53947	3.16568	0.000354	TRUE	Positive Hit
RPL30	Primary	CRISPRi	CD4	IL2	0.72454	-4.31194	0.000354	TRUE	Negative Hit
RPS10	Primary	CRISPRi	CD4	IL2	0.66913	-3.97835	0.000354	TRUE	Negative Hit
FTSJ3	Primary	CRISPRi	CD4	IL2	0.449	-2.65306	0.000354	FALSE	NA
ITGB2	Primary	CRISPRi	CD8	IFNG	-0.39775	2.33235	0.000354	FALSE	NA
RPF2	Primary	CRISPRi	CD4	IL2	0.44494	-2.62862	0.000354	FALSE	NA
TRAF2	Primary	CRISPRi	CD4	IL2	0.31992	-1.87594	0.000354	FALSE	NA
CD37	Primary	CRISPRa	CD8	IFNG	-0.5267	-1.93661	0.000369	TRUE	Negative Hit
LPAR5	Primary	CRISPRa	CD8	IFNG	-0.77194	-2.88024	0.000369	TRUE	Negative Hit
NFATC1	Primary	CRISPRa	CD8	IFNG	-1.1648	-4.39188	0.000369	TRUE	Negative Hit
PIP5K1B	Primary	CRISPRa	CD8	IFNG	-0.92096	-3.45364	0.000369	TRUE	Negative Hit
SEC14L2	Primary	CRISPRa	CD4	IL2	0.78487	3.31418	0.000369	TRUE	Positive Hit
COLQ	Primary	CRISPRa	CD8	IFNG	-0.16781	-0.555686	0.000369	FALSE	NA
CRABP1	Primary	CRISPRa	CD4	IL2	0.4543	1.93274	0.000369	FALSE	NA
SERPINF1	Primary	CRISPRa	CD4	IL2	-0.15897	-0.630105	0.000369	FALSE	NA
PIK3R6	CD4_Supplement	CRISPRa	CD4	TNF	0.82154	3.07295	0.000401	TRUE	Positive Hit
RAC2	CD4_Supplement	CRISPRa	CD4	TNF	0.90214	3.36996	0.000401	TRUE	Positive Hit
RER1	CD4_Supplement	CRISPRa	CD4	TNF	0.91364	3.41233	0.000401	TRUE	Positive Hit
SQSTM1	CD4_Supplement	CRISPRa	CD4	TNF	0.99061	3.69596	0.000401	TRUE	Positive Hit
SAFB2	CD4_Supplement	CRISPRa	CD4	IFNG	0.74148	3.78524	0.000413	TRUE	Positive Hit
TRIM24	CD4_Supplement	CRISPRa	CD4	IFNG	0.77488	3.95487	0.000413	TRUE	Positive Hit
EIF5A	Primary	CRISPRi	CD4	IL2	0.44343	-2.61952	0.000413	FALSE	NA
LOC401052	Primary	CRISPRi	CD4	IL2	0.49669	-2.94018	0.000413	FALSE	NA
ATP6V1C1	Primary	CRISPRi	CD8	IFNG	-0.73199	4.29772	0.000416	TRUE	Positive Hit
LOC101927322	Primary	CRISPRi	CD8	IFNG	-0.73141	4.29431	0.000416	TRUE	Positive Hit
TRADD	Primary	CRISPRi	CD8	IFNG	-0.54761	3.21355	0.000416	TRUE	Positive Hit
FITM2	Primary	CRISPRi	CD8	IFNG	0.070201	-0.419259	0.000416	FALSE	NA
FNDC4	Primary	CRISPRi	CD8	IFNG	0.088659	-0.527795	0.000416	FALSE	NA
GOSR1	Primary	CRISPRi	CD8	IFNG	-0.41984	2.46224	0.000416	FALSE	NA
JUN	Primary	CRISPRi	CD8	IFNG	-0.49443	2.90084	0.000416	FALSE	NA
SPCS2	Primary	CRISPRi	CD8	IFNG	0.051115	-0.307031	0.000416	FALSE	NA
TRIM21	Primary	CRISPRi	CD8	IFNG	-0.40638	2.3831	0.000416	FALSE	NA
LAPTM5	Primary	CRISPRa	CD4	IL2	-0.7911	-3.27176	0.000433	TRUE	Negative Hit
SSC5D	Primary	CRISPRa	CD4	IL2	-0.78649	-3.2525	0.000433	TRUE	Negative Hit
TWISTNB	Primary	CRISPRi	CD8	IFNG	0.78658	-4.63166	0.000434	TRUE	Negative Hit
ARID2	Primary	CRISPRi	CD4	IL2	0.41346	-2.43909	0.000467	FALSE	NA
CAP1	Primary	CRISPRi	CD4	IL2	0.43024	-2.54011	0.000467	FALSE	NA
EIF3E	Primary	CRISPRi	CD4	IL2	0.21122	-1.22151	0.000467	FALSE	NA
AADACL3	Primary	CRISPRa	CD4	IL2	0.82367	3.47633	0.000481	TRUE	Positive Hit
TRAF3IP2	Primary	CRISPRa	CD4	IL2	0.79665	3.36341	0.000481	TRUE	Positive Hit
TRPM4	Primary	CRISPRa	CD4	IL2	0.62163	2.63201	0.000481	TRUE	Positive Hit
TRPV5	Primary	CRISPRa	CD4	IL2	0.82379	3.47683	0.000481	TRUE	Positive Hit
DYNLL2	Primary	CRISPRa	CD4	IL2	0.47211	2.00716	0.000481	FALSE	NA
GCSAML	Primary	CRISPRa	CD8	IFNG	-0.88655	-3.32124	0.000488	TRUE	Negative Hit
ITPKC	Primary	CRISPRa	CD8	IFNG	-0.7389	-2.75311	0.000488	TRUE	Negative Hit
SPRED1	Primary	CRISPRa	CD8	IFNG	-0.88353	-3.30962	0.000488	TRUE	Negative Hit
UBASH3B	Primary	CRISPRa	CD8	IFNG	-1.0346	-3.8909	0.000488	TRUE	Negative Hit
ARHGAP12	CD4_Supplement	CRISPRa	CD4	IL2	-0.84506	-3.10247	0.000495	TRUE	Negative Hit
OTUD7A	CD4_Supplement	CRISPRa	CD4	IL2	1.0951	4.09731	0.000495	TRUE	Positive Hit
PRKCB	CD4_Supplement	CRISPRa	CD4	IL2	1.023	3.82975	0.000495	TRUE	Positive Hit
TRIM21	CD4_Supplement	CRISPRa	CD4	IL2	1.2062	4.50959	0.000495	TRUE	Positive Hit
ABCB10	CD4_Supplement	CRISPRa	CD4	IL2	0.41348	1.56787	0.000495	FALSE	NA
PIP4K2A	Primary	CRISPRi	CD8	IFNG	-0.51507	3.02221	0.000504	TRUE	Positive Hit
CIT	Primary	CRISPRi	CD4	IL2	0.75743	-4.50995	0.000513	TRUE	Negative Hit
EDC4	Primary	CRISPRi	CD4	IL2	0.47254	-2.79478	0.000513	FALSE	NA
RIOK2	Primary	CRISPRi	CD4	IL2	0.42436	-2.50471	0.000513	FALSE	NA
RPS16	Primary	CRISPRi	CD4	IL2	0.37759	-2.22314	0.000513	FALSE	NA
RRM2	Primary	CRISPRi	CD4	IL2	0.49593	-2.9356	0.000513	FALSE	NA
RPL37	Primary	CRISPRi	CD4	IL2	0.68446	-4.07064	0.00056	TRUE	Negative Hit
SNRPF	Primary	CRISPRi	CD4	IL2	0.57494	-3.41128	0.00056	TRUE	Negative Hit
CHKA	Primary	CRISPRi	CD4	IL2	0.46165	-2.72922	0.00056	FALSE	NA
RPRD1B	Primary	CRISPRi	CD4	IL2	0.32658	-1.91603	0.00056	FALSE	NA
TAF7	Primary	CRISPRi	CD8	IFNG	-0.58755	3.4484	0.00059	TRUE	Positive Hit
AUNIP	Primary	CRISPRi	CD4	IL2	0.54693	-3.24264	0.000604	TRUE	Negative Hit
NCL	Primary	CRISPRi	CD4	IL2	0.51324	-3.03981	0.000604	TRUE	Negative Hit
PFAS	Primary	CRISPRi	CD4	IL2	0.49311	-2.91862	0.000604	FALSE	NA
SMARCA4	Primary	CRISPRi	CD4	IL2	0.43431	-2.56462	0.000604	FALSE	NA
UBIAD1	Primary	CRISPRa	CD4	IL2	0.61715	2.61328	0.00061	TRUE	Positive Hit
SIGLEC10	Primary	CRISPRa	CD8	IFNG	-0.91756	-3.44056	0.000619	TRUE	Negative Hit
CD44	CD4_Supplement	CRISPRa	CD4	IFNG	-0.72757	-3.67607	0.000646	TRUE	Negative Hit
MUC21	CD4_Supplement	CRISPRa	CD4	IFNG	-0.73668	-3.72234	0.000646	TRUE	Negative Hit
TOX	CD4_Supplement	CRISPRa	CD4	IFNG	-0.88678	-4.4847	0.000646	TRUE	Negative Hit
CHERP	Primary	CRISPRi	CD4	IL2	0.488	-2.88786	0.000654	FALSE	NA
ILF2	Primary	CRISPRi	CD4	IL2	0.42121	-2.48575	0.000654	FALSE	NA
SCAF4	Primary	CRISPRi	CD8	IFNG	-0.49759	2.91942	0.000663	FALSE	NA
SP2	Primary	CRISPRi	CD8	IFNG	-0.40023	2.34693	0.000663	FALSE	NA
SYT15	Primary	CRISPRi	CD8	IFNG	-0.22024	1.28857	0.000663	FALSE	NA
ALPL	Primary	CRISPRa	CD8	IFNG	-0.64573	-2.39461	0.000664	TRUE	Negative Hit
CEBPA	Primary	CRISPRa	CD8	IFNG	-1.1422	-4.30492	0.000664	TRUE	Negative Hit
NDNF	Primary	CRISPRa	CD8	IFNG	-1.1129	-4.19218	0.000664	TRUE	Negative Hit
PDPN	Primary	CRISPRa	CD8	IFNG	-0.93262	-3.4985	0.000664	TRUE	Negative Hit
PIP5K1A	Primary	CRISPRa	CD8	IFNG	-0.83584	-3.12611	0.000664	TRUE	Negative Hit
PRELP	Primary	CRISPRa	CD8	IFNG	-0.71487	-2.66065	0.000664	TRUE	Negative Hit
SH3KBP1	Primary	CRISPRa	CD8	IFNG	-0.67704	-2.51509	0.000664	TRUE	Negative Hit
SMAD9	Primary	CRISPRa	CD8	IFNG	-1.0469	-3.93823	0.000664	TRUE	Negative Hit
HYLS1	Primary	CRISPRa	CD8	IFNG	-0.41443	-1.50462	0.000664	FALSE	NA
TMEM151A	Primary	CRISPRa	CD8	IFNG	-0.28186	-0.994525	0.000664	FALSE	NA
APOBEC3A	Primary	CRISPRa	CD8	IFNG	1.4065	5.5019	0.000666	TRUE	Positive Hit
CDKN1A	Primary	CRISPRa	CD8	IFNG	1.4449	5.64966	0.000666	TRUE	Positive Hit
CNR2	Primary	CRISPRa	CD8	IFNG	0.82689	3.2717	0.000666	TRUE	Positive Hit
KRT18	Primary	CRISPRa	CD8	IFNG	0.9358	3.69076	0.000666	TRUE	Positive Hit
MALSU1	Primary	CRISPRa	CD8	IFNG	0.60648	2.42361	0.000666	TRUE	Positive Hit
MERTK	Primary	CRISPRa	CD8	IFNG	0.77806	3.08381	0.000666	TRUE	Positive Hit
TNFRSF8	Primary	CRISPRa	CD8	IFNG	0.81444	3.22379	0.000666	TRUE	Positive Hit
SWAP70	Primary	CRISPRa	CD8	IFNG	0.39007	1.59091	0.000666	FALSE	NA
FOSB	CD4_Supplement	CRISPRa	CD4	IFNG	0.60713	3.10287	0.000669	TRUE	Positive Hit
ITPKC	Primary	CRISPRa	CD4	IL2	-1.0068	-4.17317	0.000672	TRUE	Negative Hit
RPS23	Primary	CRISPRi	CD4	IL2	0.43396	-2.56251	0.000679	FALSE	NA
BOP1	Primary	CRISPRi	CD4	IL2	0.50964	-3.01814	0.000695	TRUE	Negative Hit
CDC7	Primary	CRISPRi	CD4	IL2	0.61931	-3.67841	0.000695	TRUE	Negative Hit
NGDN	Primary	CRISPRi	CD4	IL2	0.30132	-1.76395	0.000695	FALSE	NA
AKAP12	Primary	CRISPRa	CD4	IL2	0.61645	2.61036	0.000707	TRUE	Positive Hit
GRIN3A	Primary	CRISPRa	CD4	IL2	0.84655	3.57194	0.000707	TRUE	Positive Hit
IL9R	Primary	CRISPRa	CD4	IL2	0.73021	3.08576	0.000707	TRUE	Positive Hit
PARP15	Primary	CRISPRa	CD4	IL2	0.85054	3.58862	0.000707	TRUE	Positive Hit
PTPN22	CD4_Supplement	CRISPRa	CD4	IL2	-1.1516	-4.24001	0.000707	TRUE	Negative Hit
ANKRD12	Primary	CRISPRa	CD8	IFNG	-0.82337	-3.07813	0.000723	TRUE	Negative Hit
B3GNT5	Primary	CRISPRa	CD8	IFNG	-0.99523	-3.73941	0.000723	TRUE	Negative Hit
MUC8	Primary	CRISPRa	CD8	IFNG	-0.79335	-2.96262	0.000723	TRUE	Negative Hit
NKX2-1	Primary	CRISPRa	CD8	IFNG	-0.71765	-2.67135	0.000723	TRUE	Negative Hit
PITPNA	Primary	CRISPRa	CD8	IFNG	-0.82028	-3.06624	0.000723	TRUE	Negative Hit
RFC2	Primary	CRISPRa	CD8	IFNG	-0.81726	-3.05462	0.000723	TRUE	Negative Hit
SIPA1L1	Primary	CRISPRa	CD8	IFNG	-0.49507	-1.81491	0.000723	FALSE	NA
DOLPP1	Primary	CRISPRi	CD8	IFNG	-0.57297	3.36267	0.000738	TRUE	Positive Hit
RAET1L	Primary	CRISPRi	CD8	IFNG	-0.15528	0.906597	0.000738	FALSE	NA
RPL32	Primary	CRISPRi	CD4	IL2	0.67605	-4.02001	0.000747	TRUE	Negative Hit
EVL	Primary	CRISPRa	CD8	IFNG	0.72005	2.8606	0.000755	TRUE	Positive Hit
FOSB	Primary	CRISPRa	CD8	IFNG	0.54855	2.20071	0.000755	TRUE	Positive Hit
FOXD1	Primary	CRISPRa	CD8	IFNG	0.77968	3.09004	0.000755	TRUE	Positive Hit
KIF2C	Primary	CRISPRa	CD8	IFNG	1.1082	4.35411	0.000755	TRUE	Positive Hit
RAC2	Primary	CRISPRa	CD8	IFNG	0.88253	3.48579	0.000755	TRUE	Positive Hit
RIN2	Primary	CRISPRa	CD8	IFNG	0.75284	2.98677	0.000755	TRUE	Positive Hit
TAB3	Primary	CRISPRa	CD8	IFNG	0.56754	2.27378	0.000755	TRUE	Positive Hit
EIF3E	Primary	CRISPRi	CD8	IFNG	-0.065664	0.379644	0.000755	FALSE	NA
SIT1	Primary	CRISPRi	CD8	IFNG	0.34539	-2.03741	0.000755	FALSE	NA
PIK3C2B	Primary	CRISPRa	CD4	IL2	-0.62379	-2.57258	0.000757	TRUE	Negative Hit
RLN2	Primary	CRISPRa	CD4	IL2	-0.72938	-3.01384	0.000757	TRUE	Negative Hit
ZNF423	Primary	CRISPRa	CD4	IL2	-0.52938	-2.17804	0.000757	TRUE	Negative Hit
HDHD3	Primary	CRISPRa	CD4	IL2	-0.39971	-1.63615	0.000757	FALSE	NA
FAF2	Primary	CRISPRi	CD8	IFNG	-0.59211	3.47521	0.00079	TRUE	Positive Hit
EXOC2	Primary	CRISPRi	CD8	IFNG	-0.49225	2.88802	0.00079	FALSE	NA
MYLIP	Primary	CRISPRi	CD8	IFNG	-0.35495	2.08068	0.00079	FALSE	NA
SLC38A6	Primary	CRISPRi	CD8	IFNG	-0.25524	1.49437	0.00079	FALSE	NA
TARS	Primary	CRISPRi	CD8	IFNG	-0.12812	0.746893	0.00079	FALSE	NA
C19orf38	CD4_Supplement	CRISPRa	CD4	TNF	-0.92879	-3.37697	0.000812	TRUE	Negative Hit
HELZ2	Primary	CRISPRa	CD4	IL2	0.95754	4.03577	0.000815	TRUE	Positive Hit
LHX4	Primary	CRISPRa	CD4	IL2	0.84141	3.55046	0.000815	TRUE	Positive Hit
PLAGL1	Primary	CRISPRa	CD8	IFNG	0.84927	3.35781	0.000825	TRUE	Positive Hit
SLC8A1	Primary	CRISPRa	CD8	IFNG	-0.74572	-2.77935	0.000825	TRUE	Negative Hit
GCN1	Primary	CRISPRi	CD8	IFNG	0.61729	-3.63621	0.000838	TRUE	Negative Hit
PPIH	Primary	CRISPRi	CD8	IFNG	0.67862	-3.99684	0.000838	TRUE	Negative Hit
PRMT1	Primary	CRISPRi	CD8	IFNG	0.54096	-3.18738	0.000838	TRUE	Negative Hit
RPS5	Primary	CRISPRi	CD8	IFNG	0.6074	-3.57806	0.000838	TRUE	Negative Hit
PCF11	Primary	CRISPRi	CD8	IFNG	0.21983	-1.2991	0.000838	FALSE	NA
UNCX	Primary	CRISPRi	CD8	IFNG	0.057334	-0.3436	0.000838	FALSE	NA
PACSIN3	CD4_Supplement	CRISPRa	CD4	TNF	-0.84639	-3.07333	0.000851	TRUE	Negative Hit
PRSS35	CD4_Supplement	CRISPRa	CD4	TNF	-0.55604	-2.0034	0.000851	TRUE	Negative Hit
SHISA3	CD4_Supplement	CRISPRa	CD4	TNF	-0.9668	-3.51704	0.000851	TRUE	Negative Hit
RPS25	Primary	CRISPRi	CD4	IL2	0.49069	-2.90405	0.000853	FALSE	NA
PTPN22	Primary	CRISPRa	CD4	IL2	-0.93745	-3.88336	0.000863	TRUE	Negative Hit
AMBRA1	Primary	CRISPRi	CD8	IFNG	-0.44175	2.59108	0.000866	FALSE	NA
APOBEC3D	Primary	CRISPRa	CD8	IFNG	1.0641	4.18443	0.000878	TRUE	Positive Hit
FLT3	Primary	CRISPRa	CD8	IFNG	0.58253	2.33145	0.000878	TRUE	Positive Hit
AHR	Primary	CRISPRi	CD8	IFNG	0.51363	-3.02668	0.000882	TRUE	Negative Hit
EP400	Primary	CRISPRi	CD8	IFNG	0.56962	-3.35591	0.000882	TRUE	Negative Hit
PI4KA	Primary	CRISPRi	CD8	IFNG	0.55457	-3.26741	0.000882	TRUE	Negative Hit
RPLP2	Primary	CRISPRi	CD8	IFNG	0.64494	-3.7988	0.000882	TRUE	Negative Hit
ARHGAP30	Primary	CRISPRi	CD8	IFNG	0.39139	-2.30789	0.000882	FALSE	NA
FAM49B	Primary	CRISPRi	CD8	IFNG	0.48766	-2.87397	0.000882	FALSE	NA
PRMT5	Primary	CRISPRi	CD8	IFNG	0.48522	-2.85962	0.000882	FALSE	NA
SCRN3	Primary	CRISPRi	CD8	IFNG	0.19491	-1.15256	0.000882	FALSE	NA
EOMES	CD4_Supplement	CRISPRa	CD4	IL2	-1.0912	-4.01587	0.000884	TRUE	Negative Hit
FOXL2NB	CD4_Supplement	CRISPRa	CD4	IL2	-1.5542	-5.73403	0.000884	TRUE	Negative Hit
SLC39A8	CD4_Supplement	CRISPRa	CD4	IL2	-1.1057	-4.06968	0.000884	TRUE	Negative Hit
SYPL1	CD4_Supplement	CRISPRa	CD4	IL2	-1.1826	-4.35505	0.000884	TRUE	Negative Hit
MRPL17	CD4_Supplement	CRISPRa	CD4	IL2	-0.49125	-1.78951	0.000884	FALSE	NA
NLGN4Y	CD4_Supplement	CRISPRa	CD4	IL2	-0.13981	-0.485343	0.000884	FALSE	NA
SLC6A18	CD4_Supplement	CRISPRa	CD4	IL2	-0.41015	-1.48855	0.000884	FALSE	NA
HNRNPA1L2	CD4_Supplement	CRISPRa	CD4	TNF	0.66959	2.51302	0.000889	TRUE	Positive Hit
DEAF1	CD4_Supplement	CRISPRa	CD4	TNF	0.48627	1.83749	0.000889	FALSE	NA
RPL23A	Primary	CRISPRi	CD4	IL2	0.7911	-4.71266	0.000898	TRUE	Negative Hit
PRPF31	Primary	CRISPRi	CD4	IL2	0.491	-2.90592	0.000898	FALSE	NA
CD244	Primary	CRISPRa	CD8	IFNG	-1.1143	-4.19757	0.000915	TRUE	Negative Hit
MBD1	Primary	CRISPRa	CD8	IFNG	-0.78576	-2.93342	0.000915	TRUE	Negative Hit
FAM60A	Primary	CRISPRi	CD4	IL2	0.3357	-1.97094	0.000932	FALSE	NA
GNAI2	Primary	CRISPRi	CD4	IL2	0.3924	-2.3123	0.000932	FALSE	NA
RALGAPB	Primary	CRISPRi	CD4	IL2	0.32782	-1.9235	0.000932	FALSE	NA
SKP2	Primary	CRISPRi	CD4	IL2	0.37196	-2.18924	0.000932	FALSE	NA
AHR	CD4_Supplement	CRISPRa	CD4	IFNG	-0.62719	-3.16624	0.000952	TRUE	Negative Hit
PSTPIP1	CD4_Supplement	CRISPRa	CD4	IFNG	-0.54077	-2.72731	0.000952	TRUE	Negative Hit
TRIM28	CD4_Supplement	CRISPRa	CD4	IFNG	-0.77704	-3.92733	0.000952	TRUE	Negative Hit
BTBD2	CD4_Supplement	CRISPRa	CD4	TNF	-0.9175	-3.33537	0.000975	TRUE	Negative Hit
SOX7	CD4_Supplement	CRISPRa	CD4	TNF	-1.2623	-4.60595	0.000975	TRUE	Negative Hit
MAT2A	Primary	CRISPRi	CD4	IL2	0.24044	-1.39743	0.00098	FALSE	NA
CPSF2	Primary	CRISPRi	CD8	IFNG	0.67172	-3.95627	0.00099	TRUE	Negative Hit
IKBKE	Primary	CRISPRi	CD8	IFNG	0.5484	-3.23113	0.00099	TRUE	Negative Hit
SOX18	Primary	CRISPRa	CD8	IFNG	-0.80393	-3.00333	0.001011	TRUE	Negative Hit
LRRC20	Primary	CRISPRa	CD4	IL2	0.63848	2.70242	0.001026	TRUE	Positive Hit
CDKN1B	Primary	CRISPRa	CD4	IL2	0.48619	2.066	0.001026	FALSE	NA
GABRG1	Primary	CRISPRa	CD4	IL2	-0.09257	-0.35262	0.001026	FALSE	NA
HEPHL1	CD4_Supplement	CRISPRa	CD4	TNF	0.71203	2.66941	0.001061	TRUE	Positive Hit
SFN	CD4_Supplement	CRISPRa	CD4	TNF	0.8174	3.05769	0.001061	TRUE	Positive Hit
SWAP70	CD4_Supplement	CRISPRa	CD4	TNF	0.70235	2.63373	0.001061	TRUE	Positive Hit
ART1	Primary	CRISPRa	CD4	IL2	0.91484	3.85732	0.001081	TRUE	Positive Hit
DCTN5	Primary	CRISPRa	CD4	IL2	0.56589	2.39907	0.001081	TRUE	Positive Hit
RAC1	Primary	CRISPRa	CD4	IL2	0.61387	2.59958	0.001081	TRUE	Positive Hit
TNFSF11	Primary	CRISPRa	CD4	IL2	0.8708	3.67328	0.001081	TRUE	Positive Hit
PRKAA2	Primary	CRISPRa	CD4	IL2	0.4176	1.77937	0.001081	FALSE	NA
AKT1	CD4_Supplement	CRISPRa	CD4	IL2	1.0766	4.02865	0.001083	TRUE	Positive Hit
KRT81	CD4_Supplement	CRISPRa	CD4	IL2	1.1708	4.37822	0.001083	TRUE	Positive Hit
RBPJ	Primary	CRISPRi	CD8	IFNG	0.50293	-2.96376	0.001093	TRUE	Negative Hit
SRRT	Primary	CRISPRi	CD8	IFNG	0.61397	-3.61669	0.001093	TRUE	Negative Hit
SERINC2	Primary	CRISPRa	CD8	IFNG	-0.67181	-2.49496	0.001094	TRUE	Negative Hit
CKAP2L	Primary	CRISPRa	CD8	IFNG	-0.20971	-0.716908	0.001094	FALSE	NA
SPCS3	Primary	CRISPRi	CD8	IFNG	-0.69984	4.10868	0.001096	TRUE	Positive Hit
MAP2K7	Primary	CRISPRi	CD8	IFNG	-0.43165	2.53169	0.001096	FALSE	NA
PIP5K1A	CD4_Supplement	CRISPRa	CD4	IL2	-1.0566	-3.88748	0.001155	TRUE	Negative Hit
ACTC1	CD4_Supplement	CRISPRa	CD4	IL2	-0.3915	-1.41934	0.001155	FALSE	NA
LTBR	Primary	CRISPRa	CD8	IFNG	0.88357	3.48979	0.001179	TRUE	Positive Hit
HSD17B7	Primary	CRISPRa	CD4	IL2	0.7414	3.13252	0.001181	TRUE	Positive Hit
EIF3K	Primary	CRISPRa	CD8	IFNG	-0.68948	-2.56295	0.001186	TRUE	Negative Hit
RPS4X	Primary	CRISPRi	CD8	IFNG	0.56037	-3.30151	0.001191	TRUE	Negative Hit
DYNLL1	Primary	CRISPRi	CD8	IFNG	0.48358	-2.84998	0.001191	FALSE	NA
DBT	CD4_Supplement	CRISPRa	CD4	IFNG	-0.86142	-4.35589	0.001195	TRUE	Negative Hit
TBX2	CD4_Supplement	CRISPRa	CD4	IFNG	-0.95002	-4.80589	0.001195	TRUE	Negative Hit
TGFBR2	CD4_Supplement	CRISPRa	CD4	IFNG	-0.73316	-3.70446	0.001195	TRUE	Negative Hit
HDAC8	Primary	CRISPRi	CD8	IFNG	0.45388	-2.67534	0.001268	FALSE	NA
PRR12	Primary	CRISPRi	CD8	IFNG	0.45797	-2.69939	0.001268	FALSE	NA
UBASH3B	Primary	CRISPRi	CD8	IFNG	0.46592	-2.74614	0.001268	FALSE	NA
LDB2	Primary	CRISPRa	CD8	IFNG	0.63885	2.54816	0.001275	TRUE	Positive Hit
PVR	Primary	CRISPRa	CD8	IFNG	0.84651	3.34719	0.001275	TRUE	Positive Hit
TNFRSF12A	Primary	CRISPRa	CD8	IFNG	0.94504	3.72631	0.001275	TRUE	Positive Hit
DGKA	Primary	CRISPRi	CD4	IL2	0.50656	-2.9996	0.001283	TRUE	Negative Hit
KAT14	Primary	CRISPRi	CD4	IL2	0.39836	-2.34818	0.001283	FALSE	NA
FOXO4	CD4_Supplement	CRISPRa	CD4	TNF	-1.6065	-5.87431	0.001288	TRUE	Negative Hit
GCSAML	CD4_Supplement	CRISPRa	CD4	TNF	-1.1577	-4.2205	0.001288	TRUE	Negative Hit
MUC21	CD4_Supplement	CRISPRa	CD4	TNF	-1.4886	-5.43985	0.001288	TRUE	Negative Hit
NUDT10	CD4_Supplement	CRISPRa	CD4	TNF	-1.0746	-3.91428	0.001288	TRUE	Negative Hit
STAT5A	CD4_Supplement	CRISPRa	CD4	TNF	-1.2586	-4.59231	0.001288	TRUE	Negative Hit
ZEB2	CD4_Supplement	CRISPRa	CD4	TNF	-0.9497	-3.45402	0.001288	TRUE	Negative Hit
CD37	CD4_Supplement	CRISPRa	CD4	TNF	-0.010151	0.00818855	0.001288	FALSE	NA
HDAC7	Primary	CRISPRi	CD8	IFNG	-0.52269	3.06701	0.001307	TRUE	Positive Hit
SBNO1	Primary	CRISPRi	CD8	IFNG	-0.34776	2.0384	0.001307	FALSE	NA
VPS37C	Primary	CRISPRi	CD8	IFNG	-0.41366	2.4259	0.001307	FALSE	NA
ATP2A2	CD4_Supplement	CRISPRa	CD4	IFNG	-0.63274	-3.19443	0.00131	TRUE	Negative Hit
LRRC25	CD4_Supplement	CRISPRa	CD4	IFNG	-0.65465	-3.30571	0.00131	TRUE	Negative Hit
SETD1B	CD4_Supplement	CRISPRa	CD4	IFNG	-0.92801	-4.6941	0.00131	TRUE	Negative Hit
TMPRSS2	CD4_Supplement	CRISPRa	CD4	IFNG	-0.74895	-3.78466	0.00131	TRUE	Negative Hit
C2orf42	CD4_Supplement	CRISPRa	CD4	IFNG	-0.35196	-1.76834	0.00131	FALSE	NA
BTLA	CD4_Supplement	CRISPRa	CD4	TNF	-0.78383	-2.8428	0.001316	TRUE	Negative Hit
RAP1GAP	CD4_Supplement	CRISPRa	CD4	TNF	-1.0036	-3.65264	0.001316	TRUE	Negative Hit
SLC20A2	CD4_Supplement	CRISPRa	CD4	TNF	-0.87415	-3.17562	0.001316	TRUE	Negative Hit
SYPL1	CD4_Supplement	CRISPRa	CD4	TNF	-1.1865	-4.32662	0.001316	TRUE	Negative Hit
YTHDC1	CD4_Supplement	CRISPRa	CD4	TNF	-0.83981	-3.04908	0.001316	TRUE	Negative Hit
DHX9	CD4_Supplement	CRISPRa	CD4	TNF	-0.30192	-1.06697	0.001316	FALSE	NA
RPS14	Primary	CRISPRi	CD4	IL2	0.59932	-3.55806	0.001329	TRUE	Negative Hit
SCAMP3	Primary	CRISPRa	CD8	IFNG	0.74542	2.95822	0.001363	TRUE	Positive Hit
ZC3HAV1	Primary	CRISPRa	CD8	IFNG	1.1201	4.3999	0.001363	TRUE	Positive Hit
CNGB1	Primary	CRISPRa	CD8	IFNG	0.443	1.79457	0.001363	FALSE	NA
RPL6	Primary	CRISPRi	CD8	IFNG	0.62915	-3.70595	0.001372	TRUE	Negative Hit
FCF1	Primary	CRISPRi	CD4	IL2	0.39702	-2.34011	0.001374	FALSE	NA
DNTTIP2	Primary	CRISPRi	CD4	IL2	0.69787	-4.15137	0.001418	TRUE	Negative Hit
RER1	CD4_Supplement	CRISPRa	CD4	IFNG	0.91347	4.65877	0.001433	TRUE	Positive Hit
NOTO	Primary	CRISPRa	CD8	IFNG	0.68807	2.73755	0.001464	TRUE	Positive Hit
HRASLS5	Primary	CRISPRa	CD8	IFNG	0.45916	1.85675	0.001464	FALSE	NA
DGKK	Primary	CRISPRa	CD8	IFNG	-0.72658	-2.70571	0.001465	TRUE	Negative Hit
NFKB2	Primary	CRISPRa	CD8	IFNG	-0.98376	-3.69528	0.001465	TRUE	Negative Hit
SYPL1	CD4_Supplement	CRISPRa	CD4	IFNG	-0.90863	-4.59567	0.001472	TRUE	Negative Hit
DDX31	CD4_Supplement	CRISPRa	CD4	IFNG	-0.41724	-2.0999	0.001472	FALSE	NA
NDUFAF6	CD4_Supplement	CRISPRa	CD4	IFNG	-0.4211	-2.11951	0.001472	FALSE	NA
TSKU	CD4_Supplement	CRISPRa	CD4	TNF	0.49534	1.87091	0.001497	FALSE	NA
ADGRV1	Primary	CRISPRa	CD8	IFNG	-0.65311	-2.42301	0.001519	TRUE	Negative Hit
AHNAK	CD4_Supplement	CRISPRa	CD4	TNF	-0.92602	-3.36676	0.001519	TRUE	Negative Hit
ANKRD12	CD4_Supplement	CRISPRa	CD4	TNF	-1.0393	-3.7842	0.001519	TRUE	Negative Hit
CLCN2	Primary	CRISPRa	CD8	IFNG	-0.65074	-2.41389	0.001519	TRUE	Negative Hit
IKZF1	CD4_Supplement	CRISPRa	CD4	TNF	-0.91575	-3.32892	0.001519	TRUE	Negative Hit
NPIPB15	CD4_Supplement	CRISPRa	CD4	TNF	-0.8502	-3.08737	0.001519	TRUE	Negative Hit
PITPNA	CD4_Supplement	CRISPRa	CD4	TNF	-0.73121	-2.64889	0.001519	TRUE	Negative Hit
PTMS	Primary	CRISPRa	CD8	IFNG	-0.92708	-3.47719	0.001519	TRUE	Negative Hit
SLCO5A1	CD4_Supplement	CRISPRa	CD4	TNF	-1.1291	-4.11511	0.001519	TRUE	Negative Hit
UBASH3B	CD4_Supplement	CRISPRa	CD4	TNF	-1.0615	-3.866	0.001519	TRUE	Negative Hit
CLEC14A	CD4_Supplement	CRISPRa	CD4	TNF	-0.21469	-0.745532	0.001519	FALSE	NA
PIK3R5	CD4_Supplement	CRISPRa	CD4	TNF	-0.078208	-0.2426	0.001519	FALSE	NA
CEP192	Primary	CRISPRi	CD4	IL2	0.59209	-3.51453	0.001533	TRUE	Negative Hit
SRBD1	Primary	CRISPRi	CD4	IL2	0.56221	-3.33464	0.001533	TRUE	Negative Hit
GCN1	Primary	CRISPRi	CD4	IL2	0.46523	-2.75077	0.001533	FALSE	NA
LIME1	Primary	CRISPRi	CD4	IL2	0.38661	-2.27744	0.001533	FALSE	NA
RPL17	Primary	CRISPRi	CD4	IL2	0.48554	-2.87305	0.001533	FALSE	NA
PATL2	Primary	CRISPRa	CD4	IL2	0.098931	0.447658	0.001536	FALSE	NA
GMIP	CD4_Supplement	CRISPRa	CD4	TNF	-0.98652	-3.5897	0.001578	TRUE	Negative Hit
POGZ	CD4_Supplement	CRISPRa	CD4	TNF	-0.91042	-3.30928	0.001578	TRUE	Negative Hit
CLN8	CD4_Supplement	CRISPRa	CD4	TNF	-0.17988	-0.617258	0.001578	FALSE	NA
SPRYD3	Primary	CRISPRi	CD4	IL2	-0.47902	2.93407	0.001602	FALSE	NA
FOXQ1	CD4_Supplement	CRISPRa	CD4	TNF	0.96571	3.60421	0.001614	TRUE	Positive Hit
GPR34	CD4_Supplement	CRISPRa	CD4	TNF	0.42416	1.60861	0.001614	FALSE	NA
SLC39A9	CD4_Supplement	CRISPRa	CD4	TNF	0.49419	1.86667	0.001614	FALSE	NA
MAP2K6	CD4_Supplement	CRISPRa	CD4	IL2	0.90509	3.39219	0.00165	TRUE	Positive Hit
TAF8	Primary	CRISPRi	CD8	IFNG	-0.56105	3.29258	0.001676	TRUE	Positive Hit
COL4A3BP	Primary	CRISPRi	CD8	IFNG	-0.49861	2.92542	0.001676	FALSE	NA
PTPRJ	CD4_Supplement	CRISPRa	CD4	IFNG	-0.75735	-3.82732	0.001694	TRUE	Negative Hit
EEPD1	Primary	CRISPRa	CD4	IL2	0.72426	3.06089	0.001705	TRUE	Positive Hit
HEMGN	Primary	CRISPRa	CD4	IL2	0.61517	2.60501	0.001705	TRUE	Positive Hit
PLEKHG6	CD4_Supplement	CRISPRa	CD4	TNF	0.86311	3.22613	0.001753	TRUE	Positive Hit
TP53I3	CD4_Supplement	CRISPRa	CD4	TNF	0.55283	2.08276	0.001753	TRUE	Positive Hit
KRTAP6-3	Primary	CRISPRa	CD8	IFNG	-0.71043	-2.64357	0.001761	TRUE	Negative Hit
SLC37A4	Primary	CRISPRa	CD8	IFNG	-0.50448	-1.85112	0.001761	TRUE	Negative Hit
SOX13	Primary	CRISPRa	CD8	IFNG	-0.96429	-3.62036	0.001761	TRUE	Negative Hit
AMZ1	CD4_Supplement	CRISPRa	CD4	TNF	-0.84567	-3.07068	0.001796	TRUE	Negative Hit
ARHGAP15	CD4_Supplement	CRISPRa	CD4	TNF	-0.99645	-3.6263	0.001796	TRUE	Negative Hit
ARHGAP30	CD4_Supplement	CRISPRa	CD4	TNF	-0.67579	-2.44467	0.001796	TRUE	Negative Hit
CDK16	CD4_Supplement	CRISPRa	CD4	TNF	-0.78097	-2.83226	0.001796	TRUE	Negative Hit
EIF3K	CD4_Supplement	CRISPRa	CD4	TNF	-0.56558	-2.03855	0.001796	TRUE	Negative Hit
FOXO6	CD4_Supplement	CRISPRa	CD4	TNF	-0.95783	-3.48398	0.001796	TRUE	Negative Hit
GABRQ	CD4_Supplement	CRISPRa	CD4	TNF	-0.74263	-2.69098	0.001796	TRUE	Negative Hit
HPCAL4	CD4_Supplement	CRISPRa	CD4	TNF	-1.0386	-3.78162	0.001796	TRUE	Negative Hit
LAPTM4B	CD4_Supplement	CRISPRa	CD4	TNF	-1.0722	-3.90543	0.001796	TRUE	Negative Hit
LHX9	CD4_Supplement	CRISPRa	CD4	TNF	-0.76837	-2.78583	0.001796	TRUE	Negative Hit
MYC	CD4_Supplement	CRISPRa	CD4	TNF	-0.69747	-2.52456	0.001796	TRUE	Negative Hit
NR4A3	CD4_Supplement	CRISPRa	CD4	TNF	-1.0846	-3.95113	0.001796	TRUE	Negative Hit
OR10A5	CD4_Supplement	CRISPRa	CD4	TNF	-0.691	-2.50072	0.001796	TRUE	Negative Hit
RREB1	CD4_Supplement	CRISPRa	CD4	TNF	-0.811	-2.94292	0.001796	TRUE	Negative Hit
TMC7	CD4_Supplement	CRISPRa	CD4	TNF	-0.68263	-2.46988	0.001796	TRUE	Negative Hit
TRIM6-TRIM34	CD4_Supplement	CRISPRa	CD4	TNF	-0.55542	-2.00111	0.001796	TRUE	Negative Hit
UBASH3A	CD4_Supplement	CRISPRa	CD4	TNF	-0.94439	-3.43446	0.001796	TRUE	Negative Hit
APEX2	CD4_Supplement	CRISPRa	CD4	TNF	-0.46829	-1.68004	0.001796	FALSE	NA
DDX43	CD4_Supplement	CRISPRa	CD4	TNF	0.13927	0.558801	0.001796	FALSE	NA
RORB	CD4_Supplement	CRISPRa	CD4	TNF	0.1841	0.723998	0.001796	FALSE	NA
SLC24A4	CD4_Supplement	CRISPRa	CD4	TNF	-0.021848	-0.0349146	0.001796	FALSE	NA
SMYD1	CD4_Supplement	CRISPRa	CD4	TNF	-0.32747	-1.16112	0.001796	FALSE	NA
SPANXA2	Primary	CRISPRa	CD8	IFNG	-0.69544	-2.58589	0.001804	TRUE	Negative Hit
BSG	Primary	CRISPRa	CD8	IFNG	-0.17849	-0.59678	0.001804	FALSE	NA
PDLIM1	Primary	CRISPRa	CD8	IFNG	-0.0049872	0.0708195	0.001804	FALSE	NA
VPS28	Primary	CRISPRi	CD4	IL2	0.77447	-4.61254	0.001816	TRUE	Negative Hit
CAMK4	Primary	CRISPRi	CD4	IL2	0.44835	-2.64915	0.001816	FALSE	NA
NUDT11	CD4_Supplement	CRISPRa	CD4	TNF	-0.81586	-2.96083	0.001867	TRUE	Negative Hit
IL36A	CD4_Supplement	CRISPRa	CD4	TNF	0.85002	3.17789	0.001881	TRUE	Positive Hit
TPGS2	CD4_Supplement	CRISPRa	CD4	TNF	0.63298	2.37811	0.001881	TRUE	Positive Hit
THBS3	CD4_Supplement	CRISPRa	CD4	IFNG	-0.51388	-2.59074	0.001904	TRUE	Negative Hit
IVNS1ABP	CD4_Supplement	CRISPRa	CD4	IFNG	0.041961	0.232379	0.001904	FALSE	NA
NOL6	Primary	CRISPRi	CD4	IL2	0.52455	-3.10791	0.001906	TRUE	Negative Hit
SPANXA2	CD4_Supplement	CRISPRa	CD4	TNF	-0.39608	-1.41395	0.001937	FALSE	NA
AMZ1	Primary	CRISPRa	CD8	IFNG	-0.3625	-1.30481	0.001971	FALSE	NA
NOP2	Primary	CRISPRi	CD4	IL2	0.54848	-3.25198	0.001995	TRUE	Negative Hit
GCSAM	CD4_Supplement	CRISPRa	CD4	TNF	-0.8822	-3.20529	0.002006	TRUE	Negative Hit
CDK6	Primary	CRISPRa	CD8	IFNG	-0.6237	-2.30985	0.002007	TRUE	Negative Hit
NKX2-6	Primary	CRISPRa	CD8	IFNG	-0.59406	-2.1958	0.002007	TRUE	Negative Hit
ODF4	Primary	CRISPRa	CD8	IFNG	-0.077415	-0.207866	0.002007	FALSE	NA
RPS13	Primary	CRISPRi	CD8	IFNG	0.59755	-3.52014	0.002063	TRUE	Negative Hit
IL36A	Primary	CRISPRa	CD4	IL2	0.66405	2.80928	0.002122	TRUE	Positive Hit
GPR4	CD4_Supplement	CRISPRa	CD4	TNF	-0.77335	-2.80418	0.00214	TRUE	Negative Hit
NHP2	CD4_Supplement	CRISPRa	CD4	TNF	-1.1942	-4.355	0.00214	TRUE	Negative Hit
NUDT4	CD4_Supplement	CRISPRa	CD4	TNF	-0.94165	-3.42436	0.002205	TRUE	Negative Hit
FOSL2	Primary	CRISPRa	CD4	IL2	0.64618	2.7346	0.002206	TRUE	Positive Hit
RPL14	Primary	CRISPRi	CD8	IFNG	0.56973	-3.35655	0.002271	TRUE	Negative Hit
GPR171	Primary	CRISPRa	CD4	IL2	0.74217	3.13574	0.002289	TRUE	Positive Hit
ARHGAP15	Primary	CRISPRa	CD8	IFNG	-0.9226	-3.45995	0.002302	TRUE	Negative Hit
LMBRD2	Primary	CRISPRa	CD8	IFNG	-0.58018	-2.14239	0.002302	TRUE	Negative Hit
SLC6A8	Primary	CRISPRa	CD8	IFNG	-0.80134	-2.99337	0.002302	TRUE	Negative Hit
DOCK5	Primary	CRISPRa	CD4	IL2	0.75501	3.1894	0.002321	TRUE	Positive Hit
NOTCH1	Primary	CRISPRa	CD4	IL2	0.78737	3.32463	0.002321	TRUE	Positive Hit
PLCG2	Primary	CRISPRa	CD4	IL2	0.64047	2.71074	0.002321	TRUE	Positive Hit
ANO8	Primary	CRISPRa	CD8	IFNG	-0.72948	-2.71687	0.002327	TRUE	Negative Hit
DGKZ	Primary	CRISPRa	CD8	IFNG	-0.80572	-3.01022	0.002327	TRUE	Negative Hit
LASP1	Primary	CRISPRa	CD8	IFNG	-0.7611	-2.83853	0.002327	TRUE	Negative Hit
NDFIP2	Primary	CRISPRi	CD8	IFNG	-0.2536	1.48473	0.002359	FALSE	NA
BATF	Primary	CRISPRi	CD4	IL2	0.42521	-2.50983	0.002366	FALSE	NA
EIF3B	Primary	CRISPRi	CD4	IL2	0.47816	-2.82862	0.002366	FALSE	NA
DENND3	Primary	CRISPRa	CD8	IFNG	-0.21803	-0.748921	0.002391	FALSE	NA
SF3A2	Primary	CRISPRi	CD4	IL2	0.64724	-3.84656	0.002475	TRUE	Negative Hit
TONSL	Primary	CRISPRi	CD4	IL2	0.61436	-3.6486	0.002475	TRUE	Negative Hit
ASPG	Primary	CRISPRi	CD4	IL2	0.34553	-2.03012	0.002475	FALSE	NA
MOB4	Primary	CRISPRi	CD8	IFNG	-0.52826	3.09977	0.002494	TRUE	Positive Hit
CD6	Primary	CRISPRa	CD4	IL2	0.64792	2.74187	0.002501	TRUE	Positive Hit
SRC	Primary	CRISPRa	CD4	IL2	0.62031	2.62649	0.002576	TRUE	Positive Hit
METTL3	Primary	CRISPRi	CD8	IFNG	0.44745	-2.63753	0.00259	FALSE	NA
UBASH3A	CD4_Supplement	CRISPRa	CD4	IFNG	-0.78641	-3.97492	0.002599	TRUE	Negative Hit
ZAP70	CD4_Supplement	CRISPRa	CD4	IFNG	0.53909	2.7573	0.002599	TRUE	Positive Hit
APOL2	Primary	CRISPRa	CD4	IL2	0.76971	3.25083	0.002624	TRUE	Positive Hit
SCAMP1	Primary	CRISPRa	CD4	IL2	0.35633	1.52332	0.002624	FALSE	NA
MTBP	Primary	CRISPRi	CD4	IL2	0.57118	-3.38864	0.002655	TRUE	Negative Hit
EBF1	CD4_Supplement	CRISPRa	CD4	TNF	-1.0577	-3.852	0.002659	TRUE	Negative Hit
SIGLEC10	CD4_Supplement	CRISPRa	CD4	TNF	-1.0686	-3.89217	0.002659	TRUE	Negative Hit
PUM1	Primary	CRISPRi	CD8	IFNG	0.31247	-1.84383	0.002674	FALSE	NA
PRPF4B	Primary	CRISPRi	CD4	IL2	0.51551	-3.05348	0.002677	TRUE	Negative Hit
TFDP1	Primary	CRISPRi	CD4	IL2	0.63852	-3.79406	0.002677	TRUE	Negative Hit
EFTUD2	Primary	CRISPRi	CD4	IL2	0.7148	-4.2533	0.002698	TRUE	Negative Hit
MPHOSPH10	Primary	CRISPRi	CD4	IL2	0.46522	-2.75071	0.002698	FALSE	NA
RBFOX2	Primary	CRISPRa	CD8	IFNG	-0.81926	-3.06232	0.002704	TRUE	Negative Hit
CD44	CD4_Supplement	CRISPRa	CD4	TNF	-0.96258	-3.50149	0.002719	TRUE	Negative Hit
APOBEC3C	CD4_Supplement	CRISPRa	CD4	IFNG	0.62133	3.17499	0.002777	TRUE	Positive Hit
CARD11	CD4_Supplement	CRISPRa	CD4	IFNG	-0.56253	-2.83783	0.002844	TRUE	Negative Hit
ITPKA	CD4_Supplement	CRISPRa	CD4	IFNG	-0.89218	-4.51212	0.002844	TRUE	Negative Hit
ITPKB	CD4_Supplement	CRISPRa	CD4	IFNG	-0.55422	-2.79562	0.002844	TRUE	Negative Hit
LCK	CD4_Supplement	CRISPRa	CD4	IFNG	-0.92285	-4.66789	0.002844	TRUE	Negative Hit
SPATA22	CD4_Supplement	CRISPRa	CD4	IFNG	-0.56752	-2.86317	0.002844	TRUE	Negative Hit
CLN8	CD4_Supplement	CRISPRa	CD4	IFNG	-0.11941	-0.587224	0.002844	FALSE	NA
PRSS35	CD4_Supplement	CRISPRa	CD4	IFNG	-0.49707	-2.50536	0.002844	FALSE	NA
OTUB1	Primary	CRISPRi	CD4	IL2	0.48549	-2.87275	0.002872	FALSE	NA
TAGAP	CD4_Supplement	CRISPRa	CD4	IFNG	0.5604	2.86553	0.002878	TRUE	Positive Hit
CMTR1	CD4_Supplement	CRISPRa	CD4	IFNG	-0.096367	-0.470188	0.002878	FALSE	NA
PTPRC	Primary	CRISPRi	CD4	IL2	-0.86005	5.22805	0.002888	TRUE	Positive Hit
TAF11	Primary	CRISPRi	CD4	IL2	-0.44789	2.74665	0.002888	FALSE	NA
DNAJC27	CD4_Supplement	CRISPRa	CD4	TNF	-0.98931	-3.59998	0.002914	TRUE	Negative Hit
HCK	CD4_Supplement	CRISPRa	CD4	TNF	-0.96447	-3.50845	0.002914	TRUE	Negative Hit
GAP43	CD4_Supplement	CRISPRa	CD4	TNF	-0.90604	-3.29314	0.002947	TRUE	Negative Hit
MRPL4	CD4_Supplement	CRISPRa	CD4	TNF	0.013972	0.0970811	0.002947	FALSE	NA
LARGE2	Primary	CRISPRi	CD4	IL2	0.45291	-2.6766	0.002984	FALSE	NA
PRDM10	Primary	CRISPRi	CD4	IL2	0.36939	-2.17377	0.002984	FALSE	NA
HKDC1	Primary	CRISPRa	CD8	IFNG	-0.84584	-3.16459	0.003012	TRUE	Negative Hit
FAM204A	Primary	CRISPRi	CD4	IL2	0.35416	-2.08208	0.003016	FALSE	NA
CCDC59	Primary	CRISPRi	CD8	IFNG	0.46134	-2.71921	0.003094	FALSE	NA
CA9	Primary	CRISPRa	CD8	IFNG	-0.61395	-2.27233	0.003124	TRUE	Negative Hit
ZDHHC23	Primary	CRISPRa	CD8	IFNG	-0.89621	-3.35841	0.003124	TRUE	Negative Hit
RAB1B	Primary	CRISPRi	CD4	IL2	0.34005	-1.99713	0.00314	FALSE	NA
ANKMY2	Primary	CRISPRi	CD8	IFNG	0.38943	-2.29637	0.003171	FALSE	NA
THOC5	Primary	CRISPRi	CD4	IL2	0.39682	-2.33891	0.003171	FALSE	NA
SOX7	Primary	CRISPRa	CD8	IFNG	-0.96946	-3.64025	0.00318	TRUE	Negative Hit
RPL10	Primary	CRISPRi	CD4	IL2	0.71376	-4.24704	0.003202	TRUE	Negative Hit
UGT3A1	Primary	CRISPRa	CD8	IFNG	-0.53537	-1.96997	0.003287	TRUE	Negative Hit
MYO1F	Primary	CRISPRa	CD8	IFNG	-0.31515	-1.12262	0.003287	FALSE	NA
FOXI3	Primary	CRISPRa	CD8	IFNG	-0.79341	-2.96285	0.003313	TRUE	Negative Hit
PTPN22	Primary	CRISPRa	CD8	IFNG	-0.82196	-3.07271	0.003313	TRUE	Negative Hit
BPHL	Primary	CRISPRa	CD8	IFNG	-0.6948	-2.58342	0.003339	TRUE	Negative Hit
RAP2C	Primary	CRISPRa	CD8	IFNG	-0.64413	-2.38846	0.003339	TRUE	Negative Hit
ADAM19	CD4_Supplement	CRISPRa	CD4	IL2	0.66088	2.48595	0.003345	TRUE	Positive Hit
GPR17	CD4_Supplement	CRISPRa	CD4	IL2	0.66937	2.51746	0.003345	TRUE	Positive Hit
TAF4	Primary	CRISPRi	CD4	IL2	-0.85363	5.1894	0.003345	TRUE	Positive Hit
TRIM24	CD4_Supplement	CRISPRa	CD4	IL2	0.64972	2.44454	0.003345	TRUE	Positive Hit
PSAP	CD4_Supplement	CRISPRa	CD4	IL2	-0.1923	-0.680129	0.003345	FALSE	NA
SUMO2	Primary	CRISPRi	CD8	IFNG	-0.41563	2.43749	0.003389	FALSE	NA
KAT8	Primary	CRISPRi	CD4	IL2	0.46678	-2.7601	0.003413	FALSE	NA
THOC3	Primary	CRISPRi	CD8	IFNG	0.31218	-1.84213	0.003465	FALSE	NA
SERINC3	CD4_Supplement	CRISPRa	CD4	TNF	0.96052	3.58508	0.003522	TRUE	Positive Hit
TNFRSF8	CD4_Supplement	CRISPRa	CD4	TNF	0.62441	2.34653	0.003522	TRUE	Positive Hit
PSMC2	Primary	CRISPRi	CD8	IFNG	0.74058	-4.36117	0.003566	TRUE	Negative Hit
RPLP1	Primary	CRISPRi	CD8	IFNG	0.51458	-3.03226	0.003566	TRUE	Negative Hit
RCL1	Primary	CRISPRi	CD8	IFNG	0.492	-2.89949	0.003566	FALSE	NA
RPL24	Primary	CRISPRi	CD8	IFNG	0.74303	-4.37558	0.003634	TRUE	Negative Hit
SYMPK	Primary	CRISPRi	CD8	IFNG	0.59337	-3.49556	0.003661	TRUE	Negative Hit
RTEL1	Primary	CRISPRi	CD8	IFNG	0.4736	-2.7913	0.003661	FALSE	NA
LACC1	Primary	CRISPRi	CD8	IFNG	-0.022203	0.124088	0.003666	FALSE	NA
PDZK1IP1	Primary	CRISPRa	CD8	IFNG	-0.42687	-1.55249	0.003694	FALSE	NA
CEP164	Primary	CRISPRa	CD8	IFNG	-0.60633	-2.24301	0.003713	TRUE	Negative Hit
MX1	CD4_Supplement	CRISPRa	CD4	IFNG	0.72141	3.6833	0.003713	TRUE	Positive Hit
SMYD3	Primary	CRISPRa	CD8	IFNG	-0.62609	-2.31904	0.003713	TRUE	Negative Hit
SDE2	Primary	CRISPRi	CD8	IFNG	0.4776	-2.81482	0.003726	FALSE	NA
RASA2	CD4_Supplement	CRISPRa	CD4	TNF	-1.1608	-4.23192	0.003781	TRUE	Negative Hit
KHDRBS2	CD4_Supplement	CRISPRa	CD4	TNF	-1.0622	-3.86858	0.003788	TRUE	Negative Hit
NOXO1	CD4_Supplement	CRISPRa	CD4	TNF	-1.1412	-4.1597	0.003788	TRUE	Negative Hit
PARP12	CD4_Supplement	CRISPRa	CD4	TNF	-1.1367	-4.14311	0.003788	TRUE	Negative Hit
ULK1	CD4_Supplement	CRISPRa	CD4	TNF	-1.042	-3.79415	0.003788	TRUE	Negative Hit
ACTC1	CD4_Supplement	CRISPRa	CD4	TNF	-0.12198	-0.403898	0.003788	FALSE	NA
CALD1	Primary	CRISPRi	CD8	IFNG	-0.42596	2.49823	0.003788	FALSE	NA
MAP3K8	CD4_Supplement	CRISPRa	CD4	TNF	0.71845	2.69306	0.003801	TRUE	Positive Hit
RELA	CD4_Supplement	CRISPRa	CD4	TNF	0.8175	3.05806	0.003801	TRUE	Positive Hit
FAM151A	CD4_Supplement	CRISPRa	CD4	TNF	0.10353	0.4271	0.003801	FALSE	NA
HDGFL1	CD4_Supplement	CRISPRa	CD4	TNF	0.42364	1.6067	0.003801	FALSE	NA
KIAA0922	CD4_Supplement	CRISPRa	CD4	TNF	-0.88631	-3.22043	0.003805	TRUE	Negative Hit
SPRED1	CD4_Supplement	CRISPRa	CD4	TNF	-0.83318	-3.02465	0.003805	TRUE	Negative Hit
SDAD1	Primary	CRISPRi	CD4	IL2	0.64364	-3.82488	0.00392	TRUE	Negative Hit
POLR1C	Primary	CRISPRi	CD4	IL2	0.40756	-2.40357	0.00392	FALSE	NA
NFATC2	Primary	CRISPRa	CD4	IL2	0.7442	3.14422	0.00397	TRUE	Positive Hit
ECEL1	Primary	CRISPRa	CD8	IFNG	-0.77761	-2.90206	0.003983	TRUE	Negative Hit
BBIP1	Primary	CRISPRa	CD8	IFNG	0.72192	2.86779	0.003989	TRUE	Positive Hit
COG7	Primary	CRISPRa	CD8	IFNG	0.74213	2.94556	0.003989	TRUE	Positive Hit
FOXO6	Primary	CRISPRa	CD8	IFNG	0.78114	3.09566	0.003989	TRUE	Positive Hit
GAP43	Primary	CRISPRa	CD8	IFNG	0.81831	3.23868	0.003989	TRUE	Positive Hit
GPR18	Primary	CRISPRa	CD8	IFNG	0.77188	3.06003	0.003989	TRUE	Positive Hit
HLA-DOA	Primary	CRISPRa	CD8	IFNG	0.75039	2.97734	0.003989	TRUE	Positive Hit
KIAA1143	Primary	CRISPRa	CD8	IFNG	0.93726	3.69637	0.003989	TRUE	Positive Hit
MGST3	Primary	CRISPRa	CD8	IFNG	0.74667	2.96303	0.003989	TRUE	Positive Hit
MYO1B	Primary	CRISPRa	CD4	IL2	0.77734	3.28271	0.003989	TRUE	Positive Hit
PIK3R6	Primary	CRISPRa	CD8	IFNG	0.55817	2.23772	0.003989	TRUE	Positive Hit
POU2F2	Primary	CRISPRa	CD8	IFNG	0.82402	3.26065	0.003989	TRUE	Positive Hit
PRDM1	Primary	CRISPRa	CD8	IFNG	1.2512	4.90434	0.003989	TRUE	Positive Hit
PRKCB	Primary	CRISPRa	CD8	IFNG	0.50011	2.01432	0.003989	TRUE	Positive Hit
RASGRP1	Primary	CRISPRa	CD4	IL2	0.60155	2.54809	0.003989	TRUE	Positive Hit
TMEM150B	Primary	CRISPRa	CD8	IFNG	0.67814	2.69934	0.003989	TRUE	Positive Hit
TPGS2	Primary	CRISPRa	CD8	IFNG	0.60236	2.40775	0.003989	TRUE	Positive Hit
TRADD	Primary	CRISPRa	CD8	IFNG	0.6153	2.45754	0.003989	TRUE	Positive Hit
UBE2D1	Primary	CRISPRa	CD8	IFNG	0.85623	3.38459	0.003989	TRUE	Positive Hit
ARHGEF10L	Primary	CRISPRa	CD8	IFNG	0.32569	1.34319	0.003989	FALSE	NA
ASB12	Primary	CRISPRa	CD8	IFNG	0.17417	0.760176	0.003989	FALSE	NA
C1orf94	Primary	CRISPRa	CD8	IFNG	-0.22442	-0.773509	0.003989	FALSE	NA
DEAF1	Primary	CRISPRa	CD8	IFNG	0.45932	1.85737	0.003989	FALSE	NA
EP300	Primary	CRISPRa	CD8	IFNG	0.46622	1.88392	0.003989	FALSE	NA
GINS3	Primary	CRISPRa	CD8	IFNG	-0.10705	-0.321895	0.003989	FALSE	NA
MVB12A	Primary	CRISPRa	CD8	IFNG	-0.05888	-0.136548	0.003989	FALSE	NA
ODF3L2	Primary	CRISPRa	CD8	IFNG	0.010232	0.12938	0.003989	FALSE	NA
PROCA1	Primary	CRISPRa	CD8	IFNG	0.0032226	0.102409	0.003989	FALSE	NA
SAFB2	Primary	CRISPRa	CD8	IFNG	0.46812	1.89123	0.003989	FALSE	NA
SCARB2	Primary	CRISPRa	CD8	IFNG	0.38641	1.57683	0.003989	FALSE	NA
TNFRSF14	Primary	CRISPRa	CD8	IFNG	-0.017444	0.0228885	0.003989	FALSE	NA
TSPYL5	Primary	CRISPRa	CD8	IFNG	0.15619	0.690993	0.003989	FALSE	NA
XPA	Primary	CRISPRa	CD8	IFNG	0.49838	2.00766	0.003989	FALSE	NA
ZBTB43	Primary	CRISPRa	CD8	IFNG	0.17587	0.766717	0.003989	FALSE	NA
ZNF717	Primary	CRISPRa	CD8	IFNG	0.20445	0.876687	0.003989	FALSE	NA
TBL1X	Primary	CRISPRi	CD4	IL2	-0.0015187	0.0592795	0.003992	FALSE	NA
GIMAP1	Primary	CRISPRi	CD4	IL2	0.87935	-5.24397	0.004009	TRUE	Negative Hit
PPIH	Primary	CRISPRi	CD4	IL2	0.51507	-3.05083	0.004009	TRUE	Negative Hit
CHMP1A	Primary	CRISPRi	CD4	IL2	0.44762	-2.64475	0.004009	FALSE	NA
YEATS4	Primary	CRISPRi	CD4	IL2	0.45838	-2.70953	0.004009	FALSE	NA
POLR1B	Primary	CRISPRi	CD4	IL2	0.35535	-2.08924	0.004017	FALSE	NA
TWISTNB	Primary	CRISPRi	CD4	IL2	0.46776	-2.766	0.004017	FALSE	NA
RFC5	Primary	CRISPRi	CD4	IL2	0.44367	-2.62097	0.004043	FALSE	NA
NCR3	CD4_Supplement	CRISPRa	CD4	TNF	0.42249	1.60246	0.004082	FALSE	NA
EDC4	Primary	CRISPRi	CD8	IFNG	0.39802	-2.34688	0.004092	FALSE	NA
SULF2	CD4_Supplement	CRISPRa	CD4	IFNG	-0.70723	-3.57276	0.004094	TRUE	Negative Hit
ANKRD13C	CD4_Supplement	CRISPRa	CD4	IFNG	-0.48521	-2.44512	0.004094	FALSE	NA
CDK6	CD4_Supplement	CRISPRa	CD4	IFNG	-0.48514	-2.44477	0.004094	FALSE	NA
NPEPL1	CD4_Supplement	CRISPRa	CD4	IFNG	-0.48591	-2.44868	0.004094	FALSE	NA
S100A2	CD4_Supplement	CRISPRa	CD4	IFNG	-0.21472	-1.0713	0.004094	FALSE	NA
MED9	Primary	CRISPRa	CD4	IL2	0.73015	3.08551	0.004102	TRUE	Positive Hit
NPLOC4	Primary	CRISPRa	CD4	IL2	-0.13172	-0.516227	0.004102	FALSE	NA
AKAP12	CD4_Supplement	CRISPRa	CD4	IFNG	0.68878	3.51757	0.004108	TRUE	Positive Hit
ABCG4	CD4_Supplement	CRISPRa	CD4	IFNG	0.061245	0.330323	0.004108	FALSE	NA
AP1S3	CD4_Supplement	CRISPRa	CD4	IFNG	-0.46508	-2.34288	0.004108	FALSE	NA
MYC	Primary	CRISPRi	CD4	IL2	0.4133	-2.43813	0.004111	FALSE	NA
ERICH4	CD4_Supplement	CRISPRa	CD4	IFNG	-0.24484	-1.22428	0.004125	FALSE	NA
KIF3C	CD4_Supplement	CRISPRa	CD4	IFNG	0.0052444	0.0458959	0.004125	FALSE	NA
KAT5	Primary	CRISPRi	CD4	IL2	0.38976	-2.29641	0.004136	FALSE	NA
PTPN22	CD4_Supplement	CRISPRa	CD4	IFNG	-0.63516	-3.20672	0.004155	TRUE	Negative Hit
JUN	CD4_Supplement	CRISPRa	CD4	IFNG	-0.28335	-1.41987	0.004155	FALSE	NA
RUNX3	Primary	CRISPRa	CD4	IL2	0.61569	2.60718	0.004157	TRUE	Positive Hit
CUL1	Primary	CRISPRa	CD8	IFNG	0.69327	2.75756	0.004199	TRUE	Positive Hit
EPAS1	Primary	CRISPRa	CD8	IFNG	0.80478	3.18662	0.004199	TRUE	Positive Hit
PAX2	Primary	CRISPRa	CD8	IFNG	0.62766	2.5051	0.004199	TRUE	Positive Hit
POLR2D	Primary	CRISPRa	CD8	IFNG	0.72865	2.89369	0.004199	TRUE	Positive Hit
STAT4	Primary	CRISPRa	CD8	IFNG	0.79746	3.15846	0.004199	TRUE	Positive Hit
BCL9	Primary	CRISPRa	CD8	IFNG	0.47866	1.93178	0.004199	FALSE	NA
C15orf52	Primary	CRISPRa	CD8	IFNG	0.42551	1.72728	0.004199	FALSE	NA
EMB	Primary	CRISPRa	CD8	IFNG	0.082814	0.408659	0.004199	FALSE	NA
GPR141	Primary	CRISPRa	CD8	IFNG	0.48863	1.97015	0.004199	FALSE	NA
APOL2	CD4_Supplement	CRISPRa	CD4	IFNG	0.77191	3.93979	0.004229	TRUE	Positive Hit
PTMA	Primary	CRISPRi	CD8	IFNG	0.36651	-2.16159	0.00425	FALSE	NA
RPLP2	Primary	CRISPRi	CD4	IL2	0.51805	-3.06877	0.004276	TRUE	Negative Hit
PRR12	Primary	CRISPRi	CD4	IL2	0.39792	-2.34553	0.004276	FALSE	NA
RPS6	Primary	CRISPRi	CD4	IL2	0.47048	-2.78238	0.004276	FALSE	NA
UBASH3B	Primary	CRISPRi	CD4	IL2	0.40653	-2.39737	0.004276	FALSE	NA
GPR18	CD4_Supplement	CRISPRa	CD4	TNF	0.91708	3.42501	0.004279	TRUE	Positive Hit
OSTM1	CD4_Supplement	CRISPRa	CD4	TNF	0.63244	2.37612	0.004279	TRUE	Positive Hit
FOXE1	CD4_Supplement	CRISPRa	CD4	TNF	-1.0096	-3.67475	0.004319	TRUE	Negative Hit
GATA4	CD4_Supplement	CRISPRa	CD4	TNF	-0.99277	-3.61273	0.004319	TRUE	Negative Hit
GSPT1	CD4_Supplement	CRISPRa	CD4	TNF	-0.5428	-1.95461	0.004319	TRUE	Negative Hit
HERC1	CD4_Supplement	CRISPRa	CD4	TNF	-0.7883	-2.85927	0.004319	TRUE	Negative Hit
MRPS6	CD4_Supplement	CRISPRa	CD4	TNF	-0.65231	-2.35815	0.004319	TRUE	Negative Hit
TWSG1	CD4_Supplement	CRISPRa	CD4	TNF	-0.87887	-3.19302	0.004319	TRUE	Negative Hit
RAPGEF5	CD4_Supplement	CRISPRa	CD4	TNF	-0.47872	-1.71848	0.004319	FALSE	NA
CTPS1	Primary	CRISPRi	CD8	IFNG	0.61381	-3.61575	0.00432	TRUE	Negative Hit
SPOP	Primary	CRISPRi	CD8	IFNG	0.50613	-2.98258	0.00432	TRUE	Negative Hit
RAB4A	Primary	CRISPRi	CD8	IFNG	-0.058624	0.338248	0.00432	FALSE	NA
RTEL1	Primary	CRISPRi	CD4	IL2	0.44838	-2.64933	0.004342	FALSE	NA
CAMK4	CD4_Supplement	CRISPRa	CD4	TNF	-0.80746	-2.92987	0.004358	TRUE	Negative Hit
NIT1	Primary	CRISPRa	CD8	IFNG	-0.27529	-0.969245	0.004425	FALSE	NA
SMOC2	CD4_Supplement	CRISPRa	CD4	IFNG	-0.40143	-2.0196	0.004429	FALSE	NA
MYBL2	Primary	CRISPRi	CD4	IL2	0.50613	-2.99701	0.004472	TRUE	Negative Hit
PRIM2	Primary	CRISPRi	CD4	IL2	0.78178	-4.65655	0.004472	TRUE	Negative Hit
NR4A3	CD4_Supplement	CRISPRa	CD4	IFNG	-0.48139	-2.42572	0.004524	FALSE	NA
CT62	CD4_Supplement	CRISPRa	CD4	TNF	0.085014	0.358869	0.004538	FALSE	NA
SPPL2B	Primary	CRISPRa	CD8	IFNG	-0.12209	-0.379766	0.00456	FALSE	NA
RTFDC1	Primary	CRISPRi	CD4	IL2	0.44155	-2.60821	0.004578	FALSE	NA
CBY1	Primary	CRISPRa	CD4	IL2	0.83674	3.53095	0.00458	TRUE	Positive Hit
ZC3H12A	Primary	CRISPRi	CD4	IL2	0.38416	-2.26269	0.0046	FALSE	NA
LIPA	CD4_Supplement	CRISPRa	CD4	IFNG	-0.13889	-0.686163	0.004615	FALSE	NA
HSFX2	CD4_Supplement	CRISPRa	CD4	TNF	1.3669	5.08258	0.004626	TRUE	Positive Hit
ZBTB21	Primary	CRISPRi	CD8	IFNG	-0.49376	2.8969	0.004653	FALSE	NA
EIF4E2	Primary	CRISPRi	CD8	IFNG	0.43866	-2.58584	0.004662	FALSE	NA
CD2	Primary	CRISPRa	CD4	IL2	0.74522	3.14849	0.004678	TRUE	Positive Hit
F2	Primary	CRISPRa	CD4	IL2	0.025448	0.140574	0.004678	FALSE	NA
CPE	CD4_Supplement	CRISPRa	CD4	IFNG	-0.51748	-2.60902	0.004703	TRUE	Negative Hit
LHX9	Primary	CRISPRa	CD4	IL2	0.69053	2.91994	0.004725	TRUE	Positive Hit
KANSL3	Primary	CRISPRa	CD8	IFNG	0.74986	2.9753	0.004737	TRUE	Positive Hit
IL3RA	Primary	CRISPRa	CD8	IFNG	0.43249	1.75413	0.004737	FALSE	NA
TRIM8	Primary	CRISPRa	CD8	IFNG	-0.79767	-2.97925	0.004766	TRUE	Negative Hit
CREB5	Primary	CRISPRa	CD8	IFNG	0.88676	3.50206	0.004781	TRUE	Positive Hit
MAU2	Primary	CRISPRi	CD4	IL2	0.31147	-1.82506	0.004786	FALSE	NA
CBLB	Primary	CRISPRa	CD8	IFNG	-0.87977	-3.29515	0.004804	TRUE	Negative Hit
MBIP	Primary	CRISPRa	CD8	IFNG	-0.69848	-2.59758	0.004841	TRUE	Negative Hit
AKT2	CD4_Supplement	CRISPRa	CD4	TNF	0.5283	1.99237	0.004871	TRUE	Positive Hit
ZDHHC2	CD4_Supplement	CRISPRa	CD4	TNF	0.83675	3.129	0.00495	TRUE	Positive Hit
CBX4	CD4_Supplement	CRISPRa	CD4	TNF	0.61564	2.31421	0.005021	TRUE	Positive Hit
CD40	CD4_Supplement	CRISPRa	CD4	TNF	0.76864	2.87801	0.005021	TRUE	Positive Hit
GPR141	CD4_Supplement	CRISPRa	CD4	TNF	0.74561	2.79315	0.005021	TRUE	Positive Hit
PRKCB	CD4_Supplement	CRISPRa	CD4	TNF	0.66099	2.48132	0.005021	TRUE	Positive Hit
WIPF1	CD4_Supplement	CRISPRa	CD4	TNF	0.761	2.84986	0.005021	TRUE	Positive Hit
AP1G2	CD4_Supplement	CRISPRa	CD4	TNF	0.44208	1.67465	0.005021	FALSE	NA
DUS4L	CD4_Supplement	CRISPRa	CD4	TNF	0.24213	0.937837	0.005021	FALSE	NA
FOXJ1	Primary	CRISPRa	CD8	IFNG	-0.43636	-1.58901	0.005023	FALSE	NA
FPR2	CD4_Supplement	CRISPRa	CD4	IL2	0.83313	3.12516	0.005074	TRUE	Positive Hit
PROM1	CD4_Supplement	CRISPRa	CD4	IL2	0.5725	2.15798	0.005074	TRUE	Positive Hit
VAV3	CD4_Supplement	CRISPRa	CD4	IL2	0.82863	3.10846	0.005074	TRUE	Positive Hit
GP9	Primary	CRISPRa	CD8	IFNG	0.68483	2.72508	0.005076	TRUE	Positive Hit
CUL3	CD4_Supplement	CRISPRa	CD4	TNF	0.46728	1.76751	0.00509	FALSE	NA
LAX1	Primary	CRISPRi	CD8	IFNG	0.36434	-2.14883	0.005093	FALSE	NA
FOXA3	Primary	CRISPRa	CD4	IL2	-0.99315	-4.11612	0.005119	TRUE	Negative Hit
RAP1A	Primary	CRISPRi	CD4	IL2	0.38127	-2.24529	0.005135	FALSE	NA
CUL1	CD4_Supplement	CRISPRa	CD4	TNF	0.66442	2.49396	0.005151	TRUE	Positive Hit
RASGRP1	CD4_Supplement	CRISPRa	CD4	TNF	0.63263	2.37682	0.005151	TRUE	Positive Hit
SH3BP2	CD4_Supplement	CRISPRa	CD4	TNF	0.24519	0.949113	0.005151	FALSE	NA
B3GNT5	Primary	CRISPRa	CD4	IL2	-0.54962	-2.26262	0.005163	TRUE	Negative Hit
C10orf82	Primary	CRISPRa	CD4	IL2	-0.7533	-3.1138	0.005163	TRUE	Negative Hit
COLQ	Primary	CRISPRa	CD4	IL2	-0.7256	-2.99804	0.005163	TRUE	Negative Hit
EIF3K	Primary	CRISPRa	CD4	IL2	-0.73055	-3.01872	0.005163	TRUE	Negative Hit
FRMD4B	Primary	CRISPRa	CD4	IL2	-0.86439	-3.57804	0.005163	TRUE	Negative Hit
ARHGAP30	Primary	CRISPRa	CD8	IFNG	-0.58007	-2.14197	0.005188	TRUE	Negative Hit
FOXE1	Primary	CRISPRa	CD8	IFNG	-0.73219	-2.72729	0.005188	TRUE	Negative Hit
RBP7	Primary	CRISPRa	CD8	IFNG	-0.67766	-2.51747	0.005188	TRUE	Negative Hit
SAMD8	Primary	CRISPRa	CD8	IFNG	-0.51993	-1.91056	0.005188	TRUE	Negative Hit
ZNF474	Primary	CRISPRa	CD8	IFNG	-0.63605	-2.35737	0.005188	TRUE	Negative Hit
ATF4	Primary	CRISPRa	CD8	IFNG	-0.45875	-1.67516	0.005188	FALSE	NA
CHN2	Primary	CRISPRa	CD8	IFNG	-0.40257	-1.45899	0.005188	FALSE	NA
SMARCD1	Primary	CRISPRa	CD8	IFNG	0.045092	0.263513	0.005188	FALSE	NA
UBXN7	Primary	CRISPRa	CD8	IFNG	0.22194	0.943984	0.005188	FALSE	NA
SLC45A1	Primary	CRISPRa	CD4	IL2	-0.68632	-2.83389	0.005208	TRUE	Negative Hit
KLHDC8B	Primary	CRISPRa	CD4	IL2	-0.433	-1.77527	0.005208	FALSE	NA
YTHDC1	Primary	CRISPRa	CD4	IL2	-0.24177	-0.976124	0.005208	FALSE	NA
DOCK5	Primary	CRISPRa	CD8	IFNG	0.58378	2.33626	0.005239	TRUE	Positive Hit
SMC4	Primary	CRISPRa	CD8	IFNG	0.20121	0.86422	0.005239	FALSE	NA
E2F1	Primary	CRISPRi	CD8	IFNG	0.59181	-3.48639	0.005271	TRUE	Negative Hit
TONSL	Primary	CRISPRi	CD8	IFNG	0.82932	-4.88297	0.005271	TRUE	Negative Hit
HDGFRP2	Primary	CRISPRi	CD8	IFNG	0.38138	-2.24903	0.005271	FALSE	NA
KPNB1	Primary	CRISPRi	CD8	IFNG	0.10469	-0.622059	0.005271	FALSE	NA
GART	Primary	CRISPRi	CD4	IL2	0.6055	-3.59526	0.005295	TRUE	Negative Hit
EEF2	Primary	CRISPRi	CD4	IL2	0.43049	-2.54162	0.005295	FALSE	NA
CBFA2T3	Primary	CRISPRa	CD4	IL2	0.68411	2.89311	0.005307	TRUE	Positive Hit
GMFG	Primary	CRISPRa	CD8	IFNG	0.81349	3.22014	0.005316	TRUE	Positive Hit
MRPL58	Primary	CRISPRa	CD8	IFNG	0.6925	2.75459	0.005316	TRUE	Positive Hit
RPN2	Primary	CRISPRi	CD4	IL2	-0.47427	2.90547	0.005341	FALSE	NA
OLIG3	CD4_Supplement	CRISPRa	CD4	TNF	0.63072	2.36978	0.005347	TRUE	Positive Hit
CAVIN2	Primary	CRISPRa	CD8	IFNG	0.79588	3.15238	0.005353	TRUE	Positive Hit
EIF4E2	Primary	CRISPRi	CD4	IL2	0.28412	-1.6604	0.005355	FALSE	NA
EIF4H	CD4_Supplement	CRISPRa	CD4	TNF	0.67976	2.55049	0.005406	TRUE	Positive Hit
ARHGEF1	CD4_Supplement	CRISPRa	CD4	TNF	-0.88648	-3.22106	0.005416	TRUE	Negative Hit
C9orf152	CD4_Supplement	CRISPRa	CD4	TNF	-0.96078	-3.49485	0.005416	TRUE	Negative Hit
HTR7	CD4_Supplement	CRISPRa	CD4	TNF	-1.212	-4.42059	0.005416	TRUE	Negative Hit
KLF2	CD4_Supplement	CRISPRa	CD4	TNF	-1.1145	-4.06131	0.005416	TRUE	Negative Hit
TNFRSF14	CD4_Supplement	CRISPRa	CD4	TNF	-0.78002	-2.82876	0.005416	TRUE	Negative Hit
TPCN2	CD4_Supplement	CRISPRa	CD4	TNF	-1.0154	-3.69613	0.005416	TRUE	Negative Hit
LOC105377134	CD4_Supplement	CRISPRa	CD4	TNF	-0.19638	-0.67806	0.005416	FALSE	NA
ATPAF1	Primary	CRISPRi	CD8	IFNG	-0.31972	1.87352	0.005431	FALSE	NA
NUDT10	CD4_Supplement	CRISPRa	CD4	IFNG	-0.74556	-3.76744	0.005437	TRUE	Negative Hit
PDPK1	CD4_Supplement	CRISPRa	CD4	TNF	0.60362	2.26992	0.005452	TRUE	Positive Hit
CDH22	CD4_Supplement	CRISPRa	CD4	TNF	-0.18371	-0.631372	0.005452	FALSE	NA
TAP1	CD4_Supplement	CRISPRa	CD4	TNF	0.35054	1.33732	0.005452	FALSE	NA
LIN9	CD4_Supplement	CRISPRa	CD4	TNF	0.84708	3.16706	0.005507	TRUE	Positive Hit
UBAP2L	CD4_Supplement	CRISPRa	CD4	IFNG	-0.4022	-2.02351	0.005509	FALSE	NA
MED23	Primary	CRISPRi	CD4	IL2	-0.50573	3.09487	0.005585	TRUE	Positive Hit
BLM	Primary	CRISPRa	CD8	IFNG	-0.8068	-3.01438	0.005615	TRUE	Negative Hit
RASL12	Primary	CRISPRa	CD8	IFNG	-0.69706	-2.59212	0.005615	TRUE	Negative Hit
KIF3C	Primary	CRISPRa	CD8	IFNG	-0.12618	-0.395503	0.005615	FALSE	NA
ARHGAP4	Primary	CRISPRi	CD4	IL2	0.48569	-2.87395	0.005655	FALSE	NA
EIF4G1	Primary	CRISPRi	CD4	IL2	0.45271	-2.67539	0.005712	FALSE	NA
APOBEC3F	Primary	CRISPRa	CD4	IL2	0.65761	2.78237	0.005739	TRUE	Positive Hit
GPR18	Primary	CRISPRa	CD4	IL2	0.5324	2.25912	0.005739	TRUE	Positive Hit
INPP5J	CD4_Supplement	CRISPRa	CD4	IFNG	0.7416	3.78585	0.005759	TRUE	Positive Hit
SMYD4	Primary	CRISPRa	CD4	IL2	0.63638	2.69365	0.005776	TRUE	Positive Hit
ARL8B	Primary	CRISPRa	CD8	IFNG	-0.78395	-2.92645	0.005833	TRUE	Negative Hit
ELOVL4	Primary	CRISPRa	CD8	IFNG	-0.68983	-2.5643	0.005833	TRUE	Negative Hit
GATA4	Primary	CRISPRa	CD8	IFNG	-0.63721	-2.36183	0.005833	TRUE	Negative Hit
GNL1	Primary	CRISPRa	CD8	IFNG	-0.73402	-2.73433	0.005833	TRUE	Negative Hit
LTA	Primary	CRISPRa	CD8	IFNG	-0.64572	-2.39458	0.005833	TRUE	Negative Hit
TMPO	Primary	CRISPRa	CD8	IFNG	-0.60315	-2.23078	0.005833	TRUE	Negative Hit
USP10	Primary	CRISPRa	CD8	IFNG	-0.91204	-3.41932	0.005833	TRUE	Negative Hit
COA5	Primary	CRISPRa	CD8	IFNG	-0.38194	-1.37961	0.005833	FALSE	NA
TRIM28	Primary	CRISPRa	CD4	IL2	-0.53486	-2.20094	0.005869	TRUE	Negative Hit
EMP3	CD4_Supplement	CRISPRa	CD4	IL2	0.79829	2.99587	0.005872	TRUE	Positive Hit
SETX	CD4_Supplement	CRISPRa	CD4	IL2	0.69704	2.62014	0.005872	TRUE	Positive Hit
SP140L	CD4_Supplement	CRISPRa	CD4	IL2	1.1179	4.18191	0.005872	TRUE	Positive Hit
ADAM23	Primary	CRISPRa	CD4	IL2	0.73865	3.12103	0.005898	TRUE	Positive Hit
FAM208A	Primary	CRISPRi	CD8	IFNG	-0.50613	2.96964	0.005904	TRUE	Positive Hit
LAT2	Primary	CRISPRi	CD8	IFNG	0.50392	-2.96958	0.005932	TRUE	Negative Hit
NAA15	Primary	CRISPRi	CD8	IFNG	0.59546	-3.50785	0.005932	TRUE	Negative Hit
KDM1A	Primary	CRISPRi	CD8	IFNG	0.45569	-2.68598	0.005932	FALSE	NA
ANAPC15	Primary	CRISPRi	CD4	IL2	0.50671	-3.0005	0.005969	TRUE	Negative Hit
DOK7	Primary	CRISPRa	CD8	IFNG	-0.57391	-2.11827	0.005972	TRUE	Negative Hit
RETREG1	Primary	CRISPRa	CD8	IFNG	-0.86228	-3.22785	0.005972	TRUE	Negative Hit
SDC3	Primary	CRISPRa	CD8	IFNG	-0.90293	-3.38426	0.005972	TRUE	Negative Hit
FAM129A	Primary	CRISPRa	CD4	IL2	0.67836	2.86908	0.005982	TRUE	Positive Hit
WIPF1	Primary	CRISPRa	CD4	IL2	0.65	2.75056	0.005982	TRUE	Positive Hit
NIT1	Primary	CRISPRa	CD4	IL2	-0.094405	-0.360289	0.005982	FALSE	NA
PAGE2	Primary	CRISPRa	CD4	IL2	0.28358	1.2193	0.005982	FALSE	NA
PRF1	Primary	CRISPRa	CD4	IL2	0.41867	1.78384	0.005982	FALSE	NA
S100A2	Primary	CRISPRa	CD4	IL2	-0.26805	-1.08595	0.006011	FALSE	NA
KRT18	Primary	CRISPRa	CD4	IL2	0.67217	2.84321	0.006014	TRUE	Positive Hit
METTL23	CD4_Supplement	CRISPRa	CD4	IFNG	-0.67388	-3.40338	0.006051	TRUE	Negative Hit
SP1	Primary	CRISPRi	CD8	IFNG	0.33203	-1.95885	0.006056	FALSE	NA
PCF11	Primary	CRISPRi	CD4	IL2	0.18898	-1.08761	0.006104	FALSE	NA
TREX2	Primary	CRISPRi	CD4	IL2	0.33715	-1.97967	0.006119	FALSE	NA
NXF1	Primary	CRISPRi	CD4	IL2	0.5373	-3.18467	0.006149	TRUE	Negative Hit
SSBP1	Primary	CRISPRi	CD4	IL2	0.32334	-1.89653	0.006149	FALSE	NA
PRC1	Primary	CRISPRi	CD4	IL2	0.37505	-2.20784	0.006164	FALSE	NA
H2AFZ	CD4_Supplement	CRISPRa	CD4	IFNG	-0.64479	-3.25563	0.006169	TRUE	Negative Hit
SHANK3	CD4_Supplement	CRISPRa	CD4	IFNG	-0.39456	-1.98471	0.006169	FALSE	NA
TNFRSF1A	CD4_Supplement	CRISPRa	CD4	IL2	0.65386	2.4599	0.006188	TRUE	Positive Hit
PIM1	Primary	CRISPRa	CD4	IL2	0.61164	2.59026	0.006208	TRUE	Positive Hit
IL2RG	Primary	CRISPRa	CD4	IL2	0.76151	3.21656	0.006238	TRUE	Positive Hit
CCSER1	Primary	CRISPRa	CD8	IFNG	-0.55501	-2.04554	0.006277	TRUE	Negative Hit
MAB21L2	Primary	CRISPRa	CD8	IFNG	-0.63204	-2.34194	0.006277	TRUE	Negative Hit
NR4A1	Primary	CRISPRa	CD8	IFNG	-0.5444	-2.00472	0.006277	TRUE	Negative Hit
RXFP4	Primary	CRISPRa	CD8	IFNG	-0.69293	-2.57623	0.006277	TRUE	Negative Hit
SMAGP	Primary	CRISPRa	CD8	IFNG	-0.79332	-2.96251	0.006277	TRUE	Negative Hit
UBE2L6	Primary	CRISPRa	CD8	IFNG	-0.6841	-2.54225	0.006277	TRUE	Negative Hit
GRIA1	Primary	CRISPRa	CD8	IFNG	-0.21825	-0.749768	0.006277	FALSE	NA
SYT15	Primary	CRISPRa	CD8	IFNG	-0.41304	-1.49928	0.006277	FALSE	NA
SLC26A9	CD4_Supplement	CRISPRa	CD4	TNF	0.46566	1.76154	0.006295	FALSE	NA
BMS1	Primary	CRISPRi	CD4	IL2	0.5599	-3.32073	0.006309	TRUE	Negative Hit
RPL34	Primary	CRISPRi	CD4	IL2	0.67099	-3.98954	0.006309	TRUE	Negative Hit
SUPT5H	Primary	CRISPRi	CD8	IFNG	-0.60099	3.52743	0.006335	TRUE	Positive Hit
TAF10	Primary	CRISPRi	CD8	IFNG	-0.86524	5.08125	0.006335	TRUE	Positive Hit
HEATR5B	Primary	CRISPRi	CD8	IFNG	-0.43996	2.58055	0.006335	FALSE	NA
HIF1A	Primary	CRISPRi	CD8	IFNG	-0.40148	2.35428	0.006335	FALSE	NA
HSD17B12	Primary	CRISPRi	CD8	IFNG	-0.33961	1.99048	0.006335	FALSE	NA
REL	Primary	CRISPRi	CD8	IFNG	-0.33636	1.97137	0.006335	FALSE	NA
RIPOR2	Primary	CRISPRi	CD8	IFNG	-0.38016	2.22892	0.006335	FALSE	NA
ZACN	Primary	CRISPRi	CD8	IFNG	-0.46645	2.73632	0.006335	FALSE	NA
STAT5B	CD4_Supplement	CRISPRa	CD4	TNF	0.57013	2.14651	0.006339	TRUE	Positive Hit
MED12	Primary	CRISPRi	CD8	IFNG	-0.55015	3.22848	0.006341	TRUE	Positive Hit
ING5	Primary	CRISPRi	CD8	IFNG	-0.46339	2.71832	0.006341	FALSE	NA
PGBD5	Primary	CRISPRi	CD8	IFNG	-0.16618	0.970691	0.006341	FALSE	NA
ELFN2	Primary	CRISPRa	CD4	IL2	0.083515	0.383235	0.006348	FALSE	NA
MYB	Primary	CRISPRa	CD8	IFNG	-0.73033	-2.72014	0.006357	TRUE	Negative Hit
ARHGAP29	CD4_Supplement	CRISPRa	CD4	IFNG	-0.14799	-0.732381	0.006376	FALSE	NA
EP300	Primary	CRISPRa	CD4	IL2	0.40586	1.73031	0.006376	FALSE	NA
DDX60L	Primary	CRISPRi	CD8	IFNG	0.067168	-0.401425	0.006432	FALSE	NA
YTHDF2	Primary	CRISPRa	CD8	IFNG	-0.76814	-2.86562	0.006436	TRUE	Negative Hit
SLC10A4	Primary	CRISPRa	CD8	IFNG	-0.58827	-2.17352	0.006456	TRUE	Negative Hit
TUBGCP2	Primary	CRISPRi	CD4	IL2	0.58513	-3.47263	0.00653	TRUE	Negative Hit
CLNS1A	Primary	CRISPRi	CD4	IL2	0.46589	-2.75474	0.00653	FALSE	NA
MAGED2	Primary	CRISPRa	CD4	IL2	0.75509	3.18973	0.006536	TRUE	Positive Hit
TNFRSF1B	Primary	CRISPRa	CD4	IL2	0.7484	3.16177	0.006536	TRUE	Positive Hit
ORC1	Primary	CRISPRa	CD4	IL2	0.075106	0.348094	0.006536	FALSE	NA
RAB4A	Primary	CRISPRi	CD4	IL2	-0.076688	0.511835	0.006543	FALSE	NA
DDIT3	Primary	CRISPRa	CD4	IL2	0.74874	3.1632	0.006562	TRUE	Positive Hit
SLC3A2	Primary	CRISPRi	CD8	IFNG	-0.10481	0.609827	0.00659	FALSE	NA
TMPRSS2	Primary	CRISPRa	CD8	IFNG	-0.74348	-2.77073	0.006591	TRUE	Negative Hit
LYPD8	Primary	CRISPRa	CD8	IFNG	-0.61927	-2.2928	0.00661	TRUE	Negative Hit
TCEAL2	Primary	CRISPRa	CD8	IFNG	-0.7107	-2.6446	0.006629	TRUE	Negative Hit
KRTAP2-1	Primary	CRISPRi	CD8	IFNG	0.28935	-1.70788	0.006672	FALSE	NA
LARGE2	Primary	CRISPRi	CD8	IFNG	-0.072757	0.421352	0.006672	FALSE	NA
RPS24	Primary	CRISPRi	CD8	IFNG	0.47436	-2.79576	0.006672	FALSE	NA
ANLN	Primary	CRISPRi	CD4	IL2	-0.35516	2.18837	0.006747	FALSE	NA
MMP16	Primary	CRISPRi	CD4	IL2	-0.13735	0.877049	0.006759	FALSE	NA
LOC101927322	Primary	CRISPRi	CD4	IL2	-0.64741	3.94785	0.006807	TRUE	Positive Hit
EIF2B3	Primary	CRISPRa	CD8	IFNG	-0.64221	-2.38107	0.006835	TRUE	Negative Hit
CDH11	Primary	CRISPRa	CD8	IFNG	-0.27064	-0.951353	0.006835	FALSE	NA
RPL4	Primary	CRISPRi	CD4	IL2	0.34618	-2.03403	0.006847	FALSE	NA
SMPDL3B	CD4_Supplement	CRISPRa	CD4	IFNG	-0.83	-4.19631	0.006872	TRUE	Negative Hit
RRAS2	Primary	CRISPRi	CD8	IFNG	-0.49512	2.9049	0.006878	FALSE	NA
TMEM79	Primary	CRISPRa	CD4	IL2	-0.046297	-0.159247	0.006893	FALSE	NA
FADS3	CD4_Supplement	CRISPRa	CD4	TNF	-0.99405	-3.61745	0.006898	TRUE	Negative Hit
ARL11	Primary	CRISPRa	CD8	IFNG	-0.9677	-3.63348	0.006908	TRUE	Negative Hit
PTH2	CD4_Supplement	CRISPRa	CD4	IFNG	0.031929	0.181427	0.006916	FALSE	NA
STK38L	Primary	CRISPRa	CD8	IFNG	-0.58496	-2.16079	0.006925	TRUE	Negative Hit
FOXN4	CD4_Supplement	CRISPRa	CD4	TNF	-0.84699	-3.07554	0.006957	TRUE	Negative Hit
TEC	CD4_Supplement	CRISPRa	CD4	TNF	-0.85082	-3.08965	0.006957	TRUE	Negative Hit
KLHL12	CD4_Supplement	CRISPRa	CD4	TNF	0.21592	0.841254	0.006957	FALSE	NA
TLDC1	CD4_Supplement	CRISPRa	CD4	IFNG	0.016012	0.100585	0.006959	FALSE	NA
TREX1	Primary	CRISPRa	CD8	IFNG	-0.66972	-2.48692	0.006997	TRUE	Negative Hit
BRIP1	Primary	CRISPRi	CD8	IFNG	0.4749	-2.79894	0.007042	FALSE	NA
FAAP24	Primary	CRISPRa	CD8	IFNG	-0.69137	-2.57023	0.007068	TRUE	Negative Hit
FABP2	CD4_Supplement	CRISPRa	CD4	TNF	0.51644	1.94866	0.007098	TRUE	Positive Hit
SPP2	CD4_Supplement	CRISPRa	CD4	IL2	0.63687	2.39685	0.007151	TRUE	Positive Hit
ELF3	CD4_Supplement	CRISPRa	CD4	TNF	-0.78161	-2.83462	0.007186	TRUE	Negative Hit
TSPAN1	CD4_Supplement	CRISPRa	CD4	TNF	-0.93135	-3.3864	0.007186	TRUE	Negative Hit
CALCR	Primary	CRISPRa	CD8	IFNG	-0.75461	-2.81356	0.007193	TRUE	Negative Hit
IL36A	CD4_Supplement	CRISPRa	CD4	IL2	0.24671	0.949001	0.007211	FALSE	NA
UBE2D1	CD4_Supplement	CRISPRa	CD4	IFNG	0.56921	2.91028	0.007228	TRUE	Positive Hit
ARHGAP15	Primary	CRISPRa	CD4	IL2	-0.75498	-3.12082	0.007239	TRUE	Negative Hit
CD200R1	Primary	CRISPRa	CD4	IL2	-0.6877	-2.83966	0.007239	TRUE	Negative Hit
CPNE9	Primary	CRISPRa	CD4	IL2	-0.62396	-2.57329	0.007239	TRUE	Negative Hit
HKDC1	Primary	CRISPRa	CD4	IL2	-0.6382	-2.6328	0.007239	TRUE	Negative Hit
LCK	Primary	CRISPRa	CD4	IL2	-1.084	-4.49578	0.007239	TRUE	Negative Hit
PTPN7	Primary	CRISPRa	CD4	IL2	-0.84954	-3.51598	0.007239	TRUE	Negative Hit
SOX7	Primary	CRISPRa	CD4	IL2	-0.57419	-2.3653	0.007239	TRUE	Negative Hit
CXCR4	Primary	CRISPRa	CD4	IL2	-0.44709	-1.83415	0.007239	FALSE	NA
RPS4Y1	Primary	CRISPRa	CD8	IFNG	-0.073974	-0.194626	0.007263	FALSE	NA
PLSCR1	Primary	CRISPRa	CD4	IL2	-0.743	-3.07075	0.007264	TRUE	Negative Hit
GNA11	CD4_Supplement	CRISPRa	CD4	IFNG	0.59019	3.01683	0.00728	TRUE	Positive Hit
2022-09-01	Primary	CRISPRa	CD4	IL2	-0.24586	-0.993216	0.007288	FALSE	NA
ISL2	Primary	CRISPRa	CD8	IFNG	-0.70507	-2.62294	0.007331	TRUE	Negative Hit
TRIM21	CD4_Supplement	CRISPRa	CD4	IFNG	0.6954	3.5512	0.007331	TRUE	Positive Hit
FIGLA	Primary	CRISPRa	CD4	IL2	0.25338	1.0931	0.007336	FALSE	NA
ILF3	Primary	CRISPRa	CD4	IL2	-0.49942	-2.05284	0.007336	FALSE	NA
ADGRG6	Primary	CRISPRa	CD4	IL2	-0.52982	-2.17988	0.007359	TRUE	Negative Hit
ELOF1	Primary	CRISPRi	CD4	IL2	-0.41498	2.54851	0.007365	FALSE	NA
C12orf66	Primary	CRISPRi	CD4	IL2	0.4115	-2.42729	0.007388	FALSE	NA
MCM5	Primary	CRISPRi	CD4	IL2	0.4335	-2.55974	0.007398	FALSE	NA
TNNT2	Primary	CRISPRa	CD8	IFNG	-0.74708	-2.78459	0.007399	TRUE	Negative Hit
BTLA	CD4_Supplement	CRISPRa	CD4	IFNG	-0.64367	-3.24994	0.007426	TRUE	Negative Hit
SRR	Primary	CRISPRa	CD8	IFNG	-0.54278	-1.99849	0.007466	TRUE	Negative Hit
BTK	CD4_Supplement	CRISPRa	CD4	IL2	0.54714	2.06387	0.007529	TRUE	Positive Hit
EPOP	CD4_Supplement	CRISPRa	CD4	IL2	0.70771	2.65973	0.007529	TRUE	Positive Hit
TUBG1	Primary	CRISPRi	CD4	IL2	0.5222	-3.09376	0.007557	TRUE	Negative Hit
ARNTL2	CD4_Supplement	CRISPRa	CD4	IFNG	-0.18821	-0.936659	0.0076	FALSE	NA
RPL3	Primary	CRISPRi	CD4	IL2	0.42418	-2.50363	0.007603	FALSE	NA
ANTXR2	Primary	CRISPRa	CD4	IL2	-0.63272	-2.6099	0.007696	TRUE	Negative Hit
FCRL5	Primary	CRISPRa	CD4	IL2	-0.84805	-3.50975	0.007696	TRUE	Negative Hit
FOXD4L6	Primary	CRISPRa	CD4	IL2	-0.70298	-2.90351	0.007696	TRUE	Negative Hit
HS3ST2	Primary	CRISPRa	CD4	IL2	-0.51287	-2.10904	0.007696	TRUE	Negative Hit
SLA	Primary	CRISPRa	CD4	IL2	-0.64106	-2.64475	0.007696	TRUE	Negative Hit
DOK1	Primary	CRISPRa	CD4	IL2	-0.24331	-0.98256	0.007696	FALSE	NA
FAM96A	Primary	CRISPRa	CD4	IL2	0.18333	0.80036	0.007696	FALSE	NA
MKS1	Primary	CRISPRa	CD4	IL2	-0.47241	-1.93996	0.007696	FALSE	NA
CDCP1	Primary	CRISPRa	CD4	IL2	0.60528	2.56368	0.007795	TRUE	Positive Hit
GRINA	Primary	CRISPRa	CD4	IL2	0.75091	3.17226	0.007795	TRUE	Positive Hit
HDAC7	Primary	CRISPRa	CD4	IL2	0.79395	3.35213	0.007795	TRUE	Positive Hit
SGTA	Primary	CRISPRa	CD4	IL2	0.33229	1.42286	0.007795	FALSE	NA
CDK1	Primary	CRISPRi	CD4	IL2	0.43441	-2.56522	0.007851	FALSE	NA
HIF1AN	Primary	CRISPRi	CD4	IL2	0.48575	-2.87431	0.007851	FALSE	NA
PHLDA1	Primary	CRISPRi	CD4	IL2	0.39389	-2.32127	0.007851	FALSE	NA
ZEB2	Primary	CRISPRa	CD8	IFNG	-0.69707	-2.59216	0.007852	TRUE	Negative Hit
CD200R1	Primary	CRISPRa	CD8	IFNG	-0.72209	-2.68843	0.007863	TRUE	Negative Hit
OSBPL5	Primary	CRISPRa	CD4	IL2	-0.6859	-2.83213	0.007929	TRUE	Negative Hit
SLC39A2	Primary	CRISPRa	CD4	IL2	-0.59779	-2.46392	0.007929	TRUE	Negative Hit
MICU1	Primary	CRISPRa	CD4	IL2	-0.39712	-1.62533	0.007929	FALSE	NA
OTUD4	Primary	CRISPRa	CD4	IL2	-0.41893	-1.71647	0.007929	FALSE	NA
ZMYND11	Primary	CRISPRi	CD8	IFNG	-0.50524	2.96441	0.007954	TRUE	Positive Hit
DDX17	CD4_Supplement	CRISPRa	CD4	TNF	0.38344	1.45856	0.008074	FALSE	NA
RORB	Primary	CRISPRa	CD8	IFNG	-0.098568	-0.289258	0.008084	FALSE	NA
SPOCK3	Primary	CRISPRa	CD8	IFNG	0.11784	0.543431	0.008094	FALSE	NA
UTP14C	Primary	CRISPRi	CD8	IFNG	-0.53265	3.12558	0.008098	TRUE	Positive Hit
CFAP57	Primary	CRISPRi	CD4	IL2	0.52287	-3.09779	0.008196	TRUE	Negative Hit
RAD51C	Primary	CRISPRi	CD4	IL2	0.59307	-3.52043	0.008196	TRUE	Negative Hit
ACE	CD4_Supplement	CRISPRa	CD4	IL2	-0.66361	-2.42912	0.008227	TRUE	Negative Hit
AHR	CD4_Supplement	CRISPRa	CD4	IL2	-0.66363	-2.4292	0.008227	TRUE	Negative Hit
ARHGAP25	CD4_Supplement	CRISPRa	CD4	IL2	-0.84898	-3.11701	0.008227	TRUE	Negative Hit
CALN1	CD4_Supplement	CRISPRa	CD4	IL2	-0.88257	-3.24166	0.008227	TRUE	Negative Hit
CDK6	CD4_Supplement	CRISPRa	CD4	IL2	-0.71023	-2.60212	0.008227	TRUE	Negative Hit
EIF3K	CD4_Supplement	CRISPRa	CD4	IL2	-1.0109	-3.71789	0.008227	TRUE	Negative Hit
FCRL5	CD4_Supplement	CRISPRa	CD4	IL2	-0.98377	-3.61721	0.008227	TRUE	Negative Hit
FUT4	CD4_Supplement	CRISPRa	CD4	IL2	-0.65235	-2.38734	0.008227	TRUE	Negative Hit
GCSAM	CD4_Supplement	CRISPRa	CD4	IL2	-1.0372	-3.81548	0.008227	TRUE	Negative Hit
GRB2	CD4_Supplement	CRISPRa	CD4	IL2	-1.2554	-4.62521	0.008227	TRUE	Negative Hit
IKZF3	CD4_Supplement	CRISPRa	CD4	IL2	-1.2778	-4.70833	0.008227	TRUE	Negative Hit
ITPKC	CD4_Supplement	CRISPRa	CD4	IL2	-1.3047	-4.80815	0.008227	TRUE	Negative Hit
LPAR5	CD4_Supplement	CRISPRa	CD4	IL2	-0.97004	-3.56626	0.008227	TRUE	Negative Hit
LRRC25	CD4_Supplement	CRISPRa	CD4	IL2	-1.2573	-4.63226	0.008227	TRUE	Negative Hit
METTL23	CD4_Supplement	CRISPRa	CD4	IL2	-0.79914	-2.93206	0.008227	TRUE	Negative Hit
MUC1	CD4_Supplement	CRISPRa	CD4	IL2	-1.1753	-4.32796	0.008227	TRUE	Negative Hit
MYO6	CD4_Supplement	CRISPRa	CD4	IL2	-1.1195	-4.12089	0.008227	TRUE	Negative Hit
NCEH1	CD4_Supplement	CRISPRa	CD4	IL2	-0.92249	-3.3898	0.008227	TRUE	Negative Hit
NR4A3	CD4_Supplement	CRISPRa	CD4	IL2	-0.99053	-3.64229	0.008227	TRUE	Negative Hit
P2RX5	CD4_Supplement	CRISPRa	CD4	IL2	-1.0738	-3.9513	0.008227	TRUE	Negative Hit
PIK3C2B	CD4_Supplement	CRISPRa	CD4	IL2	-0.88448	-3.24875	0.008227	TRUE	Negative Hit
PRSS35	CD4_Supplement	CRISPRa	CD4	IL2	-0.56383	-2.05885	0.008227	TRUE	Negative Hit
PTPN12	CD4_Supplement	CRISPRa	CD4	IL2	-0.73539	-2.69549	0.008227	TRUE	Negative Hit
PTPRC	CD4_Supplement	CRISPRa	CD4	IL2	-1.0938	-4.02552	0.008227	TRUE	Negative Hit
PUM1	CD4_Supplement	CRISPRa	CD4	IL2	-1.1795	-4.34355	0.008227	TRUE	Negative Hit
RAP1GAP	CD4_Supplement	CRISPRa	CD4	IL2	-0.87603	-3.21739	0.008227	TRUE	Negative Hit
SIGLEC10	CD4_Supplement	CRISPRa	CD4	IL2	-0.95921	-3.52607	0.008227	TRUE	Negative Hit
SPRED1	CD4_Supplement	CRISPRa	CD4	IL2	-1.0009	-3.68078	0.008227	TRUE	Negative Hit
STAT6	CD4_Supplement	CRISPRa	CD4	IL2	-0.69037	-2.52843	0.008227	TRUE	Negative Hit
TCF12	CD4_Supplement	CRISPRa	CD4	IL2	-0.78565	-2.882	0.008227	TRUE	Negative Hit
WDR81	CD4_Supplement	CRISPRa	CD4	IL2	-1.0141	-3.72976	0.008227	TRUE	Negative Hit
WNK4	CD4_Supplement	CRISPRa	CD4	IL2	-0.967	-3.55498	0.008227	TRUE	Negative Hit
DHX9	CD4_Supplement	CRISPRa	CD4	IL2	-0.17424	-0.61311	0.008227	FALSE	NA
FIGLA	CD4_Supplement	CRISPRa	CD4	IL2	-0.085954	-0.285488	0.008227	FALSE	NA
GCSAML	CD4_Supplement	CRISPRa	CD4	IL2	-0.36114	-1.30668	0.008227	FALSE	NA
IPMK	CD4_Supplement	CRISPRa	CD4	IL2	-0.46869	-1.70579	0.008227	FALSE	NA
LOXL3	CD4_Supplement	CRISPRa	CD4	IL2	-0.089232	-0.297652	0.008227	FALSE	NA
MARCO	CD4_Supplement	CRISPRa	CD4	IL2	-0.4525	-1.64571	0.008227	FALSE	NA
AHR	Primary	CRISPRa	CD4	IL2	-0.58211	-2.3984	0.008264	TRUE	Negative Hit
CD200	CD4_Supplement	CRISPRa	CD4	IL2	-0.6751	-2.47176	0.008274	TRUE	Negative Hit
GMIP	CD4_Supplement	CRISPRa	CD4	IL2	-0.98463	-3.6204	0.008274	TRUE	Negative Hit
BCL2L2-PABPN1	Primary	CRISPRa	CD4	IL2	-0.77828	-3.21819	0.008328	TRUE	Negative Hit
PYGL	Primary	CRISPRa	CD4	IL2	-0.74701	-3.08751	0.008328	TRUE	Negative Hit
R3HCC1	Primary	CRISPRa	CD4	IL2	-0.66065	-2.72661	0.008328	TRUE	Negative Hit
RAX2	Primary	CRISPRa	CD4	IL2	-0.70027	-2.89219	0.008328	TRUE	Negative Hit
SLCO5A1	Primary	CRISPRa	CD4	IL2	-0.88217	-3.65234	0.008328	TRUE	Negative Hit
TSC2	Primary	CRISPRi	CD8	IFNG	0.45594	-2.68745	0.008335	FALSE	NA
FBXO41	Primary	CRISPRa	CD4	IL2	0.24094	1.04111	0.008398	FALSE	NA
B3GNT5	CD4_Supplement	CRISPRa	CD4	IL2	-1.1394	-4.19474	0.008457	TRUE	Negative Hit
LRRC52	CD4_Supplement	CRISPRa	CD4	IL2	-0.71387	-2.61563	0.008457	TRUE	Negative Hit
CST5	CD4_Supplement	CRISPRa	CD4	IL2	-0.91887	-3.37637	0.008477	TRUE	Negative Hit
HEBP1	Primary	CRISPRa	CD4	IL2	-0.58003	-2.38971	0.008513	TRUE	Negative Hit
PRDM16	Primary	CRISPRa	CD4	IL2	-0.62228	-2.56627	0.008513	TRUE	Negative Hit
RBMXL1	Primary	CRISPRa	CD4	IL2	-0.61163	-2.52176	0.008513	TRUE	Negative Hit
SUPT20H	Primary	CRISPRi	CD8	IFNG	-0.48326	2.83516	0.008566	FALSE	NA
ABCA1	CD4_Supplement	CRISPRa	CD4	TNF	0.66403	2.49253	0.00857	TRUE	Positive Hit
CCDC172	CD4_Supplement	CRISPRa	CD4	TNF	0.58213	2.19073	0.00857	TRUE	Positive Hit
GPR82	CD4_Supplement	CRISPRa	CD4	TNF	0.57532	2.16563	0.00857	TRUE	Positive Hit
TRIM4	CD4_Supplement	CRISPRa	CD4	TNF	0.58551	2.20318	0.00857	TRUE	Positive Hit
ASCL4	CD4_Supplement	CRISPRa	CD4	TNF	-0.030313	-0.0661079	0.00857	FALSE	NA
CD5L	CD4_Supplement	CRISPRa	CD4	TNF	-0.27239	-0.958155	0.00857	FALSE	NA
ECE2	CD4_Supplement	CRISPRa	CD4	TNF	0.26353	1.0167	0.00857	FALSE	NA
NPIPB9	CD4_Supplement	CRISPRa	CD4	TNF	0.012166	0.0904261	0.00857	FALSE	NA
TAF15	CD4_Supplement	CRISPRa	CD4	TNF	0.4891	1.84791	0.00857	FALSE	NA
FGFR1	Primary	CRISPRa	CD4	IL2	-0.62743	-2.58779	0.008598	TRUE	Negative Hit
HOXD11	Primary	CRISPRa	CD4	IL2	-0.17075	-0.679333	0.008608	FALSE	NA
METTL16	CD4_Supplement	CRISPRa	CD4	TNF	0.53307	2.00994	0.00869	TRUE	Positive Hit
MSH6	Primary	CRISPRa	CD4	IL2	-0.40422	-1.655	0.008691	FALSE	NA
ABHD6	CD4_Supplement	CRISPRa	CD4	TNF	0.77373	2.89677	0.008702	TRUE	Positive Hit
EN2	Primary	CRISPRa	CD4	IL2	-0.67381	-2.78161	0.008722	TRUE	Negative Hit
FOXL2	Primary	CRISPRa	CD4	IL2	-0.85533	-3.54018	0.008722	TRUE	Negative Hit
GALR1	Primary	CRISPRa	CD4	IL2	-0.73836	-3.05136	0.008722	TRUE	Negative Hit
PACSIN3	Primary	CRISPRa	CD4	IL2	-0.8061	-3.33445	0.008722	TRUE	Negative Hit
POLR3K	Primary	CRISPRa	CD4	IL2	-1.176	-4.88025	0.008722	TRUE	Negative Hit
SLAMF1	Primary	CRISPRa	CD4	IL2	-0.59429	-2.4493	0.008722	TRUE	Negative Hit
SPRED2	Primary	CRISPRa	CD4	IL2	-0.60139	-2.47897	0.008722	TRUE	Negative Hit
ZEB1	Primary	CRISPRa	CD4	IL2	-0.72276	-2.98617	0.008722	TRUE	Negative Hit
ZNF445	Primary	CRISPRa	CD4	IL2	-0.77343	-3.19792	0.008722	TRUE	Negative Hit
BPHL	Primary	CRISPRa	CD4	IL2	-0.3694	-1.50949	0.008722	FALSE	NA
EHHADH	Primary	CRISPRa	CD4	IL2	-0.27859	-1.12999	0.008722	FALSE	NA
OPRD1	Primary	CRISPRa	CD4	IL2	-0.49663	-2.04118	0.008722	FALSE	NA
UBE2E1	Primary	CRISPRi	CD4	IL2	0.34445	-2.02362	0.00875	FALSE	NA
MAD2L1BP	Primary	CRISPRi	CD4	IL2	0.36688	-2.15866	0.008827	FALSE	NA
CNOT1	Primary	CRISPRi	CD4	IL2	0.64063	-3.80676	0.008831	TRUE	Negative Hit
RCHY1	CD4_Supplement	CRISPRa	CD4	IFNG	0.59269	3.02953	0.008893	TRUE	Positive Hit
NUBP2	CD4_Supplement	CRISPRa	CD4	IFNG	-0.0015737	0.0112668	0.008893	FALSE	NA
OR12D2	CD4_Supplement	CRISPRa	CD4	IFNG	0.42406	2.17306	0.008911	FALSE	NA
POLK	Primary	CRISPRa	CD4	IL2	0.70439	2.97786	0.008932	TRUE	Positive Hit
RAB3D	Primary	CRISPRa	CD4	IL2	0.60194	2.54972	0.008932	TRUE	Positive Hit
SDCCAG8	Primary	CRISPRa	CD4	IL2	-0.085421	-0.322745	0.008932	FALSE	NA
BOD1L1	Primary	CRISPRi	CD4	IL2	0.36527	-2.14896	0.008943	FALSE	NA
SLC44A5	Primary	CRISPRa	CD4	IL2	0.2576	1.11073	0.009082	FALSE	NA
AEBP1	CD4_Supplement	CRISPRa	CD4	TNF	-0.67493	-2.4415	0.009186	TRUE	Negative Hit
ATP2A2	CD4_Supplement	CRISPRa	CD4	TNF	-0.78227	-2.83705	0.009186	TRUE	Negative Hit
BCAM	CD4_Supplement	CRISPRa	CD4	TNF	-0.72193	-2.6147	0.009186	TRUE	Negative Hit
CUEDC2	CD4_Supplement	CRISPRa	CD4	TNF	-0.82464	-2.99318	0.009186	TRUE	Negative Hit
EIF2B3	CD4_Supplement	CRISPRa	CD4	TNF	-0.82616	-2.99878	0.009186	TRUE	Negative Hit
FAM83A	CD4_Supplement	CRISPRa	CD4	TNF	-0.90272	-3.2809	0.009186	TRUE	Negative Hit
FOXL1	CD4_Supplement	CRISPRa	CD4	TNF	-0.87005	-3.16052	0.009186	TRUE	Negative Hit
GNG12	CD4_Supplement	CRISPRa	CD4	TNF	-0.92327	-3.35663	0.009186	TRUE	Negative Hit
LEP	CD4_Supplement	CRISPRa	CD4	TNF	-1.1444	-4.17149	0.009186	TRUE	Negative Hit
RBM27	CD4_Supplement	CRISPRa	CD4	TNF	-0.66158	-2.39231	0.009186	TRUE	Negative Hit
RNF5	CD4_Supplement	CRISPRa	CD4	TNF	-0.72513	-2.62649	0.009186	TRUE	Negative Hit
SETD1B	CD4_Supplement	CRISPRa	CD4	TNF	-0.84212	-3.05759	0.009186	TRUE	Negative Hit
TNNT2	CD4_Supplement	CRISPRa	CD4	TNF	-0.73981	-2.68058	0.009186	TRUE	Negative Hit
ABCC3	CD4_Supplement	CRISPRa	CD4	TNF	-0.4231	-1.51352	0.009186	FALSE	NA
AGT	CD4_Supplement	CRISPRa	CD4	TNF	0.042345	0.201635	0.009186	FALSE	NA
ATP8B1	CD4_Supplement	CRISPRa	CD4	TNF	-0.43401	-1.55372	0.009186	FALSE	NA
LETM2	CD4_Supplement	CRISPRa	CD4	TNF	-0.050279	-0.139682	0.009186	FALSE	NA
NLGN4Y	CD4_Supplement	CRISPRa	CD4	TNF	-0.25266	-0.88545	0.009186	FALSE	NA
GLMN	CD4_Supplement	CRISPRa	CD4	IFNG	0.22625	1.16838	0.009282	FALSE	NA
TFF1	Primary	CRISPRa	CD4	IL2	0.26568	1.1445	0.0093	FALSE	NA
ZNF639	Primary	CRISPRi	CD8	IFNG	-0.30975	1.8149	0.009351	FALSE	NA
GSTM1	Primary	CRISPRa	CD4	IL2	0.57753	2.44771	0.009399	TRUE	Positive Hit
IRX5	Primary	CRISPRa	CD4	IL2	0.55325	2.34625	0.009399	TRUE	Positive Hit
ISM1	Primary	CRISPRa	CD4	IL2	0.56272	2.38582	0.009399	TRUE	Positive Hit
2022-03-07	Primary	CRISPRa	CD4	IL2	0.63811	2.70088	0.009399	TRUE	Positive Hit
MX2	Primary	CRISPRa	CD4	IL2	0.58617	2.48382	0.009399	TRUE	Positive Hit
CIPC	Primary	CRISPRa	CD4	IL2	-0.10859	-0.419568	0.009399	FALSE	NA
CMKLR1	Primary	CRISPRa	CD4	IL2	0.44003	1.8731	0.009399	FALSE	NA
SCN3A	Primary	CRISPRa	CD4	IL2	-0.12456	-0.486306	0.009399	FALSE	NA
FOXL2	CD4_Supplement	CRISPRa	CD4	IFNG	-0.91552	-4.63067	0.00942	TRUE	Negative Hit
C11orf16	CD4_Supplement	CRISPRa	CD4	TNF	-0.67786	-2.4523	0.009467	TRUE	Negative Hit
C2orf78	CD4_Supplement	CRISPRa	CD4	TNF	-0.71821	-2.60099	0.009467	TRUE	Negative Hit
CBX8	CD4_Supplement	CRISPRa	CD4	TNF	-0.79981	-2.90168	0.009467	TRUE	Negative Hit
GATA6	CD4_Supplement	CRISPRa	CD4	TNF	-0.60628	-2.18853	0.009467	TRUE	Negative Hit
KLHL26	CD4_Supplement	CRISPRa	CD4	TNF	-0.85273	-3.09669	0.009467	TRUE	Negative Hit
OR6K3	CD4_Supplement	CRISPRa	CD4	TNF	-0.64378	-2.32672	0.009467	TRUE	Negative Hit
RTN4	CD4_Supplement	CRISPRa	CD4	TNF	-0.70281	-2.54424	0.009467	TRUE	Negative Hit
SAMD4B	CD4_Supplement	CRISPRa	CD4	TNF	-0.5905	-2.13038	0.009467	TRUE	Negative Hit
SOX15	CD4_Supplement	CRISPRa	CD4	TNF	-0.80171	-2.90868	0.009467	TRUE	Negative Hit
TET3	CD4_Supplement	CRISPRa	CD4	TNF	-0.68872	-2.49232	0.009467	TRUE	Negative Hit
TNRC18	CD4_Supplement	CRISPRa	CD4	TNF	-0.82978	-3.01212	0.009467	TRUE	Negative Hit
TRIM71	CD4_Supplement	CRISPRa	CD4	TNF	-0.59276	-2.13871	0.009467	TRUE	Negative Hit
USP38	CD4_Supplement	CRISPRa	CD4	TNF	-0.786	-2.85079	0.009467	TRUE	Negative Hit
COMMD4	CD4_Supplement	CRISPRa	CD4	TNF	-0.42744	-1.52951	0.009467	FALSE	NA
CUEDC1	CD4_Supplement	CRISPRa	CD4	TNF	-0.45863	-1.64444	0.009467	FALSE	NA
DNAJC24	CD4_Supplement	CRISPRa	CD4	TNF	0.059603	0.26523	0.009467	FALSE	NA
DOK1	CD4_Supplement	CRISPRa	CD4	TNF	-0.13479	-0.451103	0.009467	FALSE	NA
MYCBP2	CD4_Supplement	CRISPRa	CD4	TNF	-0.47786	-1.71531	0.009467	FALSE	NA
NFS1	CD4_Supplement	CRISPRa	CD4	TNF	-0.036718	-0.0897101	0.009467	FALSE	NA
NUP205	CD4_Supplement	CRISPRa	CD4	TNF	0.094796	0.394915	0.009467	FALSE	NA
SSTR3	CD4_Supplement	CRISPRa	CD4	TNF	0.20084	0.785684	0.009467	FALSE	NA
CAMK2D	Primary	CRISPRa	CD8	IFNG	-0.15372	-0.501471	0.009562	FALSE	NA
XRN2	Primary	CRISPRi	CD8	IFNG	0.49891	-2.94012	0.009565	FALSE	NA
LRRC4B	Primary	CRISPRa	CD8	IFNG	-0.69815	-2.59631	0.009622	TRUE	Negative Hit
OPRD1	Primary	CRISPRa	CD8	IFNG	-0.80988	-3.02623	0.009622	TRUE	Negative Hit
USP9X	Primary	CRISPRa	CD8	IFNG	-0.70791	-2.63387	0.009622	TRUE	Negative Hit
EPCAM	Primary	CRISPRa	CD8	IFNG	-0.39897	-1.44514	0.009622	FALSE	NA
EPS8L1	Primary	CRISPRa	CD8	IFNG	-0.32848	-1.17391	0.009622	FALSE	NA
NRXN3	Primary	CRISPRi	CD4	IL2	0.36387	-2.14054	0.009667	FALSE	NA
WDR45	Primary	CRISPRi	CD4	IL2	0.47088	-2.78479	0.009668	FALSE	NA
NT5C1B-RDH14	CD4_Supplement	CRISPRa	CD4	TNF	0.50196	1.8953	0.009746	TRUE	Positive Hit
HERC1	Primary	CRISPRa	CD8	IFNG	-0.74378	-2.77189	0.009775	TRUE	Negative Hit
BHLHE40	Primary	CRISPRa	CD8	IFNG	-0.50482	-1.85242	0.00978	TRUE	Negative Hit
EBF3	Primary	CRISPRa	CD8	IFNG	-0.68776	-2.55634	0.00978	TRUE	Negative Hit
EFS	Primary	CRISPRa	CD8	IFNG	-0.55993	-2.06448	0.00978	TRUE	Negative Hit
FAM83A	Primary	CRISPRa	CD8	IFNG	-0.53181	-1.95628	0.00978	TRUE	Negative Hit
RAB14	Primary	CRISPRa	CD8	IFNG	-0.51425	-1.88871	0.00978	TRUE	Negative Hit
RBPMS	Primary	CRISPRa	CD8	IFNG	-0.5549	-2.04512	0.00978	TRUE	Negative Hit
VPS28	Primary	CRISPRa	CD8	IFNG	-0.56037	-2.06617	0.00978	TRUE	Negative Hit
CA11	Primary	CRISPRa	CD8	IFNG	-0.3932	-1.42294	0.00978	FALSE	NA
SEC22C	Primary	CRISPRa	CD8	IFNG	0.3572	1.46443	0.00978	FALSE	NA
ADAMTS5	Primary	CRISPRa	CD4	IL2	0.18259	0.797267	0.009801	FALSE	NA
FAM181B	CD4_Supplement	CRISPRa	CD4	IFNG	-0.56238	-2.83707	0.009833	TRUE	Negative Hit
EDAR	CD4_Supplement	CRISPRa	CD4	TNF	0.63578	2.38843	0.00985	TRUE	Positive Hit
RPL37A	Primary	CRISPRi	CD8	IFNG	0.55738	-3.28393	0.009859	TRUE	Negative Hit
SMOC2	Primary	CRISPRa	CD8	IFNG	-0.86786	-3.24932	0.009973	TRUE	Negative Hit
TFB1M	CD4_Supplement	CRISPRa	CD4	IFNG	0.61267	3.13101	0.009988	TRUE	Positive Hit
AP1S3	Primary	CRISPRa	CD8	IFNG	-0.58103	-2.14566	0.010018	TRUE	Negative Hit
KLF2	Primary	CRISPRa	CD8	IFNG	-0.83088	-3.10703	0.010018	TRUE	Negative Hit
NR2F1	Primary	CRISPRa	CD8	IFNG	-0.67346	-2.50131	0.010018	TRUE	Negative Hit
FGF10	Primary	CRISPRa	CD8	IFNG	-0.24386	-0.848309	0.010018	FALSE	NA
KCNV1	Primary	CRISPRa	CD8	IFNG	-0.40258	-1.45903	0.010018	FALSE	NA
UPP1	Primary	CRISPRa	CD8	IFNG	-0.40004	-1.44925	0.010018	FALSE	NA
EBF1	Primary	CRISPRa	CD8	IFNG	-0.52557	-1.93227	0.010107	TRUE	Negative Hit
CASTOR1	Primary	CRISPRa	CD8	IFNG	-0.27247	-0.958394	0.010107	FALSE	NA
RPGR	Primary	CRISPRa	CD8	IFNG	-0.3744	-1.3506	0.010107	FALSE	NA
TRIB2	Primary	CRISPRa	CD8	IFNG	-0.42514	-1.54583	0.010107	FALSE	NA
SLCO1A2	Primary	CRISPRa	CD8	IFNG	-0.23206	-0.802906	0.010152	FALSE	NA
DOCK2	Primary	CRISPRa	CD8	IFNG	-0.78283	-2.92214	0.010184	TRUE	Negative Hit
GPR4	Primary	CRISPRa	CD8	IFNG	-0.68534	-2.54702	0.010184	TRUE	Negative Hit
ITPKB	Primary	CRISPRa	CD8	IFNG	-0.67347	-2.50135	0.010184	TRUE	Negative Hit
LAPTM4B	Primary	CRISPRa	CD8	IFNG	-0.72246	-2.68985	0.010184	TRUE	Negative Hit
TLX1	Primary	CRISPRa	CD8	IFNG	-0.73239	-2.72806	0.010184	TRUE	Negative Hit
YTHDC1	Primary	CRISPRa	CD8	IFNG	-0.62816	-2.32701	0.010184	TRUE	Negative Hit
KLF4	Primary	CRISPRa	CD8	IFNG	-0.39959	-1.44752	0.010184	FALSE	NA
OTUD4	Primary	CRISPRa	CD8	IFNG	-0.010664	0.0489764	0.010184	FALSE	NA
PADI3	Primary	CRISPRa	CD8	IFNG	-0.3385	-1.21246	0.010184	FALSE	NA
UNC13D	Primary	CRISPRa	CD8	IFNG	-0.47152	-1.72429	0.010184	FALSE	NA
PBK	Primary	CRISPRa	CD8	IFNG	-0.62956	-2.3324	0.010225	TRUE	Negative Hit
TRIM6-TRIM34	Primary	CRISPRa	CD8	IFNG	-0.53953	-1.98598	0.010225	TRUE	Negative Hit
CHAF1A	Primary	CRISPRi	CD4	IL2	0.46853	-2.77064	0.010239	FALSE	NA
PSMD6	Primary	CRISPRi	CD4	IL2	0.42751	-2.52368	0.010239	FALSE	NA
HERC5	CD4_Supplement	CRISPRa	CD4	TNF	0.59753	2.24748	0.010251	TRUE	Positive Hit
MLC1	CD4_Supplement	CRISPRa	CD4	TNF	0.59453	2.23642	0.010251	TRUE	Positive Hit
CCDC183	Primary	CRISPRa	CD4	IL2	-0.034133	-0.108414	0.010264	FALSE	NA
CCNK	Primary	CRISPRi	CD8	IFNG	0.41328	-2.43661	0.010272	FALSE	NA
CDCA2	CD4_Supplement	CRISPRa	CD4	TNF	-0.062466	-0.184591	0.010333	FALSE	NA
CASTOR2	Primary	CRISPRa	CD8	IFNG	-0.66953	-2.48619	0.010347	TRUE	Negative Hit
SH2D5	Primary	CRISPRa	CD8	IFNG	-0.57501	-2.1225	0.010347	TRUE	Negative Hit
SORBS1	Primary	CRISPRa	CD8	IFNG	-0.76953	-2.87097	0.010347	TRUE	Negative Hit
LOC100130705	CD4_Supplement	CRISPRa	CD4	TNF	0.092855	0.387763	0.010347	FALSE	NA
OMP	Primary	CRISPRa	CD8	IFNG	-0.2884	-1.01969	0.010347	FALSE	NA
HIST2H2BF	Primary	CRISPRi	CD8	IFNG	0.42217	-2.48888	0.010351	FALSE	NA
NCOR1	CD4_Supplement	CRISPRa	CD4	IFNG	-0.58368	-2.94525	0.010357	TRUE	Negative Hit
SOCS3	CD4_Supplement	CRISPRa	CD4	IFNG	-0.78207	-3.95287	0.010357	TRUE	Negative Hit
NKX2-5	CD4_Supplement	CRISPRa	CD4	IFNG	-0.38594	-1.94093	0.010357	FALSE	NA
DUSP15	Primary	CRISPRa	CD8	IFNG	-0.73438	-2.73572	0.010423	TRUE	Negative Hit
ENDOD1	Primary	CRISPRa	CD8	IFNG	-0.74654	-2.78251	0.010423	TRUE	Negative Hit
SMAD4	Primary	CRISPRa	CD8	IFNG	-0.63568	-2.35594	0.010423	TRUE	Negative Hit
SPATS2L	Primary	CRISPRa	CD8	IFNG	-0.63216	-2.3424	0.010423	TRUE	Negative Hit
CEBPB	Primary	CRISPRa	CD4	IL2	-0.72596	-2.99954	0.010455	TRUE	Negative Hit
KANK3	Primary	CRISPRa	CD4	IL2	-0.74549	-3.08116	0.010455	TRUE	Negative Hit
RBP4	Primary	CRISPRa	CD4	IL2	-0.65205	-2.69068	0.010455	TRUE	Negative Hit
SRPK1	Primary	CRISPRa	CD4	IL2	-0.28012	-1.13639	0.010455	FALSE	NA
XKR9	Primary	CRISPRa	CD4	IL2	-0.41779	-1.71171	0.010455	FALSE	NA
BACH2	Primary	CRISPRa	CD8	IFNG	-0.58857	-2.17468	0.010458	TRUE	Negative Hit
CD55	Primary	CRISPRa	CD8	IFNG	-0.69485	-2.58362	0.010458	TRUE	Negative Hit
ZKSCAN4	Primary	CRISPRa	CD8	IFNG	-0.61026	-2.25813	0.010458	TRUE	Negative Hit
NLRP2	Primary	CRISPRa	CD4	IL2	-0.06202	-0.224953	0.010458	FALSE	NA
ATP2A2	Primary	CRISPRa	CD4	IL2	-0.77213	-3.19249	0.0105	TRUE	Negative Hit
CD200	Primary	CRISPRa	CD4	IL2	-0.64573	-2.66426	0.0105	TRUE	Negative Hit
EXOSC6	Primary	CRISPRa	CD4	IL2	-0.69634	-2.87576	0.0105	TRUE	Negative Hit
TRAPPC2L	Primary	CRISPRa	CD4	IL2	-0.70567	-2.91475	0.0105	TRUE	Negative Hit
CEACAM4	Primary	CRISPRa	CD4	IL2	-0.4273	-1.75145	0.0105	FALSE	NA
FAM120A	CD4_Supplement	CRISPRa	CD4	IFNG	-0.53889	-2.71776	0.010608	TRUE	Negative Hit
PRAC1	Primary	CRISPRa	CD4	IL2	0.3229	1.38362	0.01065	FALSE	NA
SYNPO2L	Primary	CRISPRa	CD4	IL2	-0.52291	-2.151	0.010684	TRUE	Negative Hit
GRINA	CD4_Supplement	CRISPRa	CD4	IL2	1.0189	3.81453	0.010726	TRUE	Positive Hit
PLCG2	CD4_Supplement	CRISPRa	CD4	IL2	0.87566	3.28298	0.010726	TRUE	Positive Hit
RAC2	CD4_Supplement	CRISPRa	CD4	IL2	0.72171	2.71169	0.010726	TRUE	Positive Hit
ASCL4	CD4_Supplement	CRISPRa	CD4	IL2	0.32516	1.24012	0.010726	FALSE	NA
FCER1A	CD4_Supplement	CRISPRa	CD4	IL2	0.35337	1.34481	0.010726	FALSE	NA
LAMA5	CD4_Supplement	CRISPRa	CD4	IL2	0.4491	1.70005	0.010726	FALSE	NA
RIOK2	Primary	CRISPRi	CD8	IFNG	0.39456	-2.32653	0.010834	FALSE	NA
PITPNC1	CD4_Supplement	CRISPRa	CD4	IFNG	0.13036	0.681358	0.010853	FALSE	NA
GMIP	Primary	CRISPRa	CD4	IL2	-0.78928	-3.26416	0.010909	TRUE	Negative Hit
RIPPLY1	Primary	CRISPRa	CD4	IL2	-0.5196	-2.13717	0.010909	TRUE	Negative Hit
TMC7	Primary	CRISPRa	CD4	IL2	-0.70616	-2.9168	0.010909	TRUE	Negative Hit
MAGEB17	Primary	CRISPRa	CD4	IL2	-0.018592	-0.043468	0.010909	FALSE	NA
DDX55	Primary	CRISPRa	CD4	IL2	-0.41438	-1.69746	0.010964	FALSE	NA
PTPN22	Primary	CRISPRi	CD8	IFNG	0.52366	-3.08565	0.010988	TRUE	Negative Hit
ITSN2	Primary	CRISPRi	CD4	IL2	0.42273	-2.4949	0.011125	FALSE	NA
PRKD2	Primary	CRISPRi	CD4	IL2	-0.55872	3.4139	0.011139	TRUE	Positive Hit
SRP19	Primary	CRISPRi	CD4	IL2	-0.61578	3.75743	0.011139	TRUE	Positive Hit
KIAA1109	Primary	CRISPRi	CD4	IL2	-0.38221	2.35122	0.011139	FALSE	NA
ZFAND2B	Primary	CRISPRi	CD8	IFNG	-0.58926	3.45845	0.011155	TRUE	Positive Hit
TP53	CD4_Supplement	CRISPRa	CD4	IFNG	0.54192	2.77167	0.01116	TRUE	Positive Hit
GLG1	CD4_Supplement	CRISPRa	CD4	IFNG	0.068722	0.368299	0.01116	FALSE	NA
NRF1	Primary	CRISPRi	CD8	IFNG	0.62654	-3.6906	0.011298	TRUE	Negative Hit
LY6G6D	Primary	CRISPRa	CD8	IFNG	-0.5683	-2.09668	0.011318	TRUE	Negative Hit
BUB3	Primary	CRISPRi	CD4	IL2	0.48196	-2.85149	0.011333	FALSE	NA
SLC24A4	Primary	CRISPRa	CD4	IL2	-0.021976	-0.0576097	0.01138	FALSE	NA
HSD17B11	Primary	CRISPRa	CD4	IL2	-0.15425	-0.61038	0.011431	FALSE	NA
ELF3	CD4_Supplement	CRISPRa	CD4	IFNG	-0.6641	-3.3537	0.011468	TRUE	Negative Hit
VCP	Primary	CRISPRi	CD4	IL2	0.6611	-3.93	0.011703	TRUE	Negative Hit
ANKRD52	Primary	CRISPRi	CD4	IL2	0.4224	-2.49291	0.011703	FALSE	NA
SPOUT1	Primary	CRISPRi	CD4	IL2	0.37628	-2.21525	0.011703	FALSE	NA
BTG2	Primary	CRISPRa	CD4	IL2	-0.040048	-0.133132	0.01181	FALSE	NA
LASP1	Primary	CRISPRa	CD4	IL2	-0.76582	-3.16612	0.011816	TRUE	Negative Hit
NRCAM	Primary	CRISPRa	CD4	IL2	-0.55006	-2.26446	0.011816	TRUE	Negative Hit
SCUBE3	Primary	CRISPRa	CD4	IL2	-0.48438	-1.98999	0.011816	FALSE	NA
BTBD2	Primary	CRISPRa	CD4	IL2	-0.49174	-2.02074	0.011864	FALSE	NA
HES3	Primary	CRISPRa	CD4	IL2	-0.43456	-1.78179	0.01191	FALSE	NA
STRADB	Primary	CRISPRa	CD4	IL2	0.55501	2.3536	0.011926	TRUE	Positive Hit
ARHGEF26	Primary	CRISPRa	CD8	IFNG	0.55931	2.24211	0.011939	TRUE	Positive Hit
BAALC	Primary	CRISPRa	CD8	IFNG	0.65247	2.60057	0.011939	TRUE	Positive Hit
CD40	Primary	CRISPRa	CD8	IFNG	0.66439	2.64643	0.011939	TRUE	Positive Hit
CHD4	Primary	CRISPRa	CD8	IFNG	0.70574	2.80554	0.011939	TRUE	Positive Hit
GBP4	Primary	CRISPRa	CD8	IFNG	0.66194	2.63701	0.011939	TRUE	Positive Hit
GLMN	Primary	CRISPRa	CD8	IFNG	0.79397	3.14503	0.011939	TRUE	Positive Hit
GSX1	Primary	CRISPRa	CD8	IFNG	0.57205	2.29113	0.011939	TRUE	Positive Hit
IL21R	Primary	CRISPRa	CD8	IFNG	0.65816	2.62246	0.011939	TRUE	Positive Hit
IL6R	Primary	CRISPRa	CD8	IFNG	0.69828	2.77683	0.011939	TRUE	Positive Hit
L3HYPDH	Primary	CRISPRa	CD8	IFNG	0.53617	2.15307	0.011939	TRUE	Positive Hit
LIFR	Primary	CRISPRa	CD8	IFNG	0.61117	2.44165	0.011939	TRUE	Positive Hit
MARCKSL1	Primary	CRISPRa	CD8	IFNG	0.82162	3.25142	0.011939	TRUE	Positive Hit
MTMR7	Primary	CRISPRa	CD8	IFNG	0.74588	2.95999	0.011939	TRUE	Positive Hit
NFKB1	Primary	CRISPRa	CD8	IFNG	0.84437	3.33895	0.011939	TRUE	Positive Hit
ORAI3	Primary	CRISPRa	CD8	IFNG	0.73753	2.92786	0.011939	TRUE	Positive Hit
PLCH2	Primary	CRISPRa	CD8	IFNG	0.53627	2.15346	0.011939	TRUE	Positive Hit
RASGRP3	Primary	CRISPRa	CD8	IFNG	0.588	2.3525	0.011939	TRUE	Positive Hit
RHOG	Primary	CRISPRa	CD8	IFNG	0.7791	3.08781	0.011939	TRUE	Positive Hit
SH2D1B	Primary	CRISPRa	CD8	IFNG	0.68198	2.71411	0.011939	TRUE	Positive Hit
SIRT1	Primary	CRISPRa	CD8	IFNG	0.7588	3.0097	0.011939	TRUE	Positive Hit
SP3	Primary	CRISPRa	CD8	IFNG	0.6684	2.66186	0.011939	TRUE	Positive Hit
TAF15	Primary	CRISPRa	CD8	IFNG	0.51387	2.06727	0.011939	TRUE	Positive Hit
TNN	Primary	CRISPRa	CD8	IFNG	0.63275	2.52469	0.011939	TRUE	Positive Hit
BCL9L	Primary	CRISPRa	CD8	IFNG	0.4067	1.6549	0.011939	FALSE	NA
CIPC	Primary	CRISPRa	CD8	IFNG	0.064263	0.337279	0.011939	FALSE	NA
DKK2	Primary	CRISPRa	CD8	IFNG	0.16158	0.711732	0.011939	FALSE	NA
KDR	Primary	CRISPRa	CD8	IFNG	0.38556	1.57356	0.011939	FALSE	NA
OGFRL1	Primary	CRISPRa	CD8	IFNG	0.36597	1.49818	0.011939	FALSE	NA
PRG3	Primary	CRISPRa	CD8	IFNG	0.1203	0.552896	0.011939	FALSE	NA
RASD2	Primary	CRISPRa	CD8	IFNG	0.42385	1.72089	0.011939	FALSE	NA
PIK3C2B	CD4_Supplement	CRISPRa	CD4	IFNG	-0.60011	-3.0287	0.011943	TRUE	Negative Hit
SH2D1A	Primary	CRISPRa	CD4	IL2	0.66374	2.80798	0.011964	TRUE	Positive Hit
TNRC6A	Primary	CRISPRa	CD4	IL2	0.45089	1.91849	0.011964	FALSE	NA
CDKN2D	Primary	CRISPRa	CD4	IL2	0.80442	3.39588	0.011971	TRUE	Positive Hit
ICOS	Primary	CRISPRa	CD4	IL2	0.57473	2.43601	0.011971	TRUE	Positive Hit
TNFRSF10B	Primary	CRISPRa	CD4	IL2	0.75245	3.1787	0.011971	TRUE	Positive Hit
ZBTB7A	Primary	CRISPRa	CD4	IL2	0.70386	2.97564	0.011971	TRUE	Positive Hit
C9orf47	Primary	CRISPRa	CD4	IL2	-0.16094	-0.638337	0.011971	FALSE	NA
MDC1	Primary	CRISPRa	CD4	IL2	0.22323	0.967101	0.011971	FALSE	NA
PHF8	Primary	CRISPRa	CD4	IL2	0.15811	0.694966	0.011971	FALSE	NA
TP53RK	Primary	CRISPRa	CD4	IL2	-0.37503	-1.53301	0.011971	FALSE	NA
WARS2	Primary	CRISPRa	CD4	IL2	0.12033	0.537084	0.011971	FALSE	NA
FAM60A	Primary	CRISPRi	CD8	IFNG	0.43597	-2.57003	0.012	FALSE	NA
MTMR11	Primary	CRISPRa	CD4	IL2	0.64208	2.71747	0.012018	TRUE	Positive Hit
GCNT2	Primary	CRISPRa	CD4	IL2	0.59178	2.50726	0.012065	TRUE	Positive Hit
NDNF	Primary	CRISPRa	CD4	IL2	-0.71044	-2.93469	0.012072	TRUE	Negative Hit
BCL9L	Primary	CRISPRa	CD4	IL2	0.58636	2.48461	0.012117	TRUE	Positive Hit
SH2D3A	Primary	CRISPRa	CD4	IL2	0.5897	2.49857	0.012117	TRUE	Positive Hit
GPR20	Primary	CRISPRa	CD4	IL2	0.31663	1.35742	0.012117	FALSE	NA
NDRG3	Primary	CRISPRa	CD4	IL2	0.25254	1.08959	0.012117	FALSE	NA
SSR3	Primary	CRISPRa	CD4	IL2	0.43918	1.86955	0.012117	FALSE	NA
SLA2	CD4_Supplement	CRISPRa	CD4	IFNG	-0.48898	-2.46427	0.012162	FALSE	NA
PLAUR	Primary	CRISPRa	CD8	IFNG	-0.56836	-2.09691	0.012172	TRUE	Negative Hit
BBS5	CD4_Supplement	CRISPRa	CD4	TNF	0.57136	2.15104	0.012182	TRUE	Positive Hit
RAB3IL1	CD4_Supplement	CRISPRa	CD4	TNF	0.68116	2.55565	0.012182	TRUE	Positive Hit
RBM22	Primary	CRISPRi	CD4	IL2	0.61349	-3.64337	0.012184	TRUE	Negative Hit
TLN1	Primary	CRISPRi	CD4	IL2	-0.49084	3.00523	0.012211	FALSE	NA
FOXD2	Primary	CRISPRa	CD4	IL2	0.6333	2.68077	0.012219	TRUE	Positive Hit
MAT2B	Primary	CRISPRa	CD8	IFNG	-0.74476	-2.77566	0.012244	TRUE	Negative Hit
STAMBPL1	CD4_Supplement	CRISPRa	CD4	TNF	0.57469	2.16331	0.012256	TRUE	Positive Hit
RPL37	Primary	CRISPRi	CD8	IFNG	0.63833	-3.75993	0.01226	TRUE	Negative Hit
MYC	Primary	CRISPRi	CD8	IFNG	0.4821	-2.84128	0.01226	FALSE	NA
ZC3H18	Primary	CRISPRi	CD8	IFNG	0.40474	-2.38639	0.01226	FALSE	NA
NEUROG3	CD4_Supplement	CRISPRa	CD4	IFNG	-0.49425	-2.49104	0.012376	FALSE	NA
DDX24	Primary	CRISPRi	CD4	IL2	0.51774	-3.06691	0.01242	TRUE	Negative Hit
HLA-DQB1	CD4_Supplement	CRISPRa	CD4	TNF	0.64888	2.4367	0.012424	TRUE	Positive Hit
AFF3	CD4_Supplement	CRISPRa	CD4	IL2	0.78468	2.94536	0.012511	TRUE	Positive Hit
BTBD2	CD4_Supplement	CRISPRa	CD4	IFNG	-0.51264	-2.58444	0.012522	TRUE	Negative Hit
NR4A1	CD4_Supplement	CRISPRa	CD4	IFNG	-0.57467	-2.89949	0.012522	TRUE	Negative Hit
PRKDC	CD4_Supplement	CRISPRa	CD4	IFNG	-0.62732	-3.1669	0.012522	TRUE	Negative Hit
SERBP1	Primary	CRISPRi	CD8	IFNG	0.44009	-2.59425	0.012549	FALSE	NA
TNFRSF1B	Primary	CRISPRi	CD8	IFNG	-0.42124	2.47048	0.012552	FALSE	NA
GPX7	Primary	CRISPRi	CD8	IFNG	-0.071934	0.416512	0.012598	FALSE	NA
NLRC3	Primary	CRISPRi	CD8	IFNG	-0.45324	2.65864	0.012644	FALSE	NA
BCAT2	Primary	CRISPRi	CD8	IFNG	-0.23993	1.40435	0.012672	FALSE	NA
ROPN1B	Primary	CRISPRi	CD8	IFNG	0.025423	-0.155959	0.012672	FALSE	NA
OR6M1	Primary	CRISPRa	CD8	IFNG	-0.61232	-2.26606	0.012767	TRUE	Negative Hit
TBX2	Primary	CRISPRa	CD8	IFNG	-0.42866	-1.55938	0.012767	FALSE	NA
TGFBR2	Primary	CRISPRa	CD8	IFNG	-0.40229	-1.45791	0.012767	FALSE	NA
TRAF1	Primary	CRISPRa	CD8	IFNG	-0.33878	-1.21354	0.012767	FALSE	NA
OLFM3	CD4_Supplement	CRISPRa	CD4	TNF	0.43046	1.63183	0.012777	FALSE	NA
TBX3	Primary	CRISPRa	CD8	IFNG	-0.79136	-2.95497	0.012795	TRUE	Negative Hit
SUPT7L	Primary	CRISPRi	CD8	IFNG	-0.46469	2.72597	0.012902	FALSE	NA
MAP1LC3B	Primary	CRISPRi	CD4	IL2	0.53399	-3.16474	0.012957	TRUE	Negative Hit
DUT	Primary	CRISPRi	CD4	IL2	0.44096	-2.60465	0.012957	FALSE	NA
MINOS1	Primary	CRISPRi	CD4	IL2	0.3163	-1.85414	0.012957	FALSE	NA
TEX10	Primary	CRISPRi	CD4	IL2	0.49291	-2.91742	0.012957	FALSE	NA
THOC1	Primary	CRISPRi	CD4	IL2	0.43221	-2.55197	0.012957	FALSE	NA
SERTM1	CD4_Supplement	CRISPRa	CD4	IL2	0.73582	2.76405	0.012995	TRUE	Positive Hit
TRMT10B	Primary	CRISPRa	CD4	IL2	0.62248	2.63556	0.013059	TRUE	Positive Hit
SLC35A1	Primary	CRISPRa	CD8	IFNG	-0.69646	-2.58981	0.013129	TRUE	Negative Hit
WDR45	Primary	CRISPRa	CD8	IFNG	-0.70176	-2.61021	0.013129	TRUE	Negative Hit
RPS11	Primary	CRISPRi	CD8	IFNG	0.52978	-3.12164	0.013138	TRUE	Negative Hit
RAE1	Primary	CRISPRi	CD4	IL2	0.4234	-2.49893	0.013184	FALSE	NA
ANKRD12	Primary	CRISPRa	CD4	IL2	-0.74085	-3.06177	0.013211	TRUE	Negative Hit
ATP8B1	Primary	CRISPRa	CD8	IFNG	0.015016	0.147787	0.013221	FALSE	NA
LRRC42	Primary	CRISPRa	CD8	IFNG	-0.10944	-0.331091	0.013221	FALSE	NA
ORC5	Primary	CRISPRa	CD8	IFNG	-0.34659	-1.24359	0.013221	FALSE	NA
RAB11B	Primary	CRISPRa	CD8	IFNG	-0.38278	-1.38284	0.013221	FALSE	NA
TMEM87B	Primary	CRISPRa	CD8	IFNG	-0.10645	-0.319587	0.013221	FALSE	NA
RHOG	CD4_Supplement	CRISPRa	CD4	TNF	0.67528	2.53398	0.013278	TRUE	Positive Hit
CCL27	CD4_Supplement	CRISPRa	CD4	TNF	0.43358	1.64332	0.013278	FALSE	NA
ZBTB43	CD4_Supplement	CRISPRa	CD4	TNF	0.57411	2.16117	0.013366	TRUE	Positive Hit
FCHO2	CD4_Supplement	CRISPRa	CD4	TNF	0.057079	0.255929	0.013366	FALSE	NA
NAP1L3	CD4_Supplement	CRISPRa	CD4	TNF	0.49148	1.85668	0.013366	FALSE	NA
CAMK4	Primary	CRISPRa	CD4	IL2	-0.58118	-2.39451	0.013397	TRUE	Negative Hit
PSD2	Primary	CRISPRa	CD4	IL2	-0.67527	-2.78771	0.013397	TRUE	Negative Hit
SCRT2	Primary	CRISPRa	CD4	IL2	-0.59208	-2.44006	0.013397	TRUE	Negative Hit
TMSB15B	Primary	CRISPRa	CD4	IL2	-0.51487	-2.1174	0.013397	TRUE	Negative Hit
RPLP2	Primary	CRISPRa	CD4	IL2	-0.045739	-0.156915	0.013397	FALSE	NA
HAUS7	Primary	CRISPRa	CD4	IL2	-0.5752	-2.36952	0.013553	TRUE	Negative Hit
RALB	Primary	CRISPRa	CD4	IL2	-0.66725	-2.7542	0.013553	TRUE	Negative Hit
RAP1A	Primary	CRISPRa	CD4	IL2	-0.64316	-2.65352	0.013553	TRUE	Negative Hit
TMPRSS13	Primary	CRISPRa	CD4	IL2	-0.5993	-2.47023	0.013553	TRUE	Negative Hit
CCDC179	Primary	CRISPRa	CD4	IL2	-0.38882	-1.59064	0.013553	FALSE	NA
PWP1	Primary	CRISPRa	CD4	IL2	-0.42219	-1.7301	0.013553	FALSE	NA
CDKN2B	CD4_Supplement	CRISPRa	CD4	IFNG	0.66498	3.39669	0.013594	TRUE	Positive Hit
SLC6A4	CD4_Supplement	CRISPRa	CD4	IFNG	0.55251	2.82546	0.013594	TRUE	Positive Hit
OLFM3	CD4_Supplement	CRISPRa	CD4	IFNG	0.18879	0.978124	0.013594	FALSE	NA
TRADD	CD4_Supplement	CRISPRa	CD4	IFNG	0.43006	2.20353	0.013594	FALSE	NA
CSF3R	Primary	CRISPRa	CD4	IL2	-0.69991	-2.89068	0.013601	TRUE	Negative Hit
LIMD2	Primary	CRISPRa	CD4	IL2	-0.56003	-2.30613	0.013601	TRUE	Negative Hit
RORB	Primary	CRISPRa	CD4	IL2	-0.18036	-0.719493	0.013601	FALSE	NA
UNC119	Primary	CRISPRa	CD8	IFNG	0.1573	0.695264	0.013633	FALSE	NA
GRIN2A	Primary	CRISPRi	CD4	IL2	-0.21998	1.37452	0.013668	FALSE	NA
CNGB1	Primary	CRISPRa	CD4	IL2	0.32887	1.40857	0.013833	FALSE	NA
ARAP3	Primary	CRISPRa	CD8	IFNG	-0.77952	-2.90941	0.013843	TRUE	Negative Hit
CCT2	Primary	CRISPRa	CD8	IFNG	-0.56506	-2.08421	0.013843	TRUE	Negative Hit
CLDN25	Primary	CRISPRa	CD8	IFNG	-0.70523	-2.62356	0.013843	TRUE	Negative Hit
DBT	Primary	CRISPRa	CD8	IFNG	-0.6752	-2.50801	0.013843	TRUE	Negative Hit
FAM53B	Primary	CRISPRa	CD8	IFNG	-0.59943	-2.21646	0.013843	TRUE	Negative Hit
BAHD1	Primary	CRISPRa	CD8	IFNG	-0.37191	-1.34102	0.013843	FALSE	NA
CA10	Primary	CRISPRa	CD8	IFNG	-0.2303	-0.796133	0.013843	FALSE	NA
MFAP3	Primary	CRISPRa	CD8	IFNG	-0.47416	-1.73445	0.013843	FALSE	NA
OR51L1	Primary	CRISPRa	CD8	IFNG	-0.10385	-0.309582	0.013843	FALSE	NA
RASGRP3	Primary	CRISPRa	CD4	IL2	0.59897	2.53731	0.013845	TRUE	Positive Hit
UBA52	Primary	CRISPRa	CD4	IL2	0.025123	0.139216	0.013845	FALSE	NA
TRAF3IP2	CD4_Supplement	CRISPRa	CD4	TNF	0.71869	2.69395	0.01396	TRUE	Positive Hit
METTL23	Primary	CRISPRa	CD8	IFNG	-0.52781	-1.94088	0.014088	TRUE	Negative Hit
CD52	CD4_Supplement	CRISPRa	CD4	IFNG	-0.50316	-2.53629	0.014106	TRUE	Negative Hit
ELOVL4	CD4_Supplement	CRISPRa	CD4	IFNG	-0.51483	-2.59556	0.014106	TRUE	Negative Hit
GPR142	CD4_Supplement	CRISPRa	CD4	IFNG	-0.5704	-2.8778	0.014106	TRUE	Negative Hit
RTN4	CD4_Supplement	CRISPRa	CD4	IFNG	-0.642	-3.24146	0.014106	TRUE	Negative Hit
ACTC1	CD4_Supplement	CRISPRa	CD4	IFNG	-0.17645	-0.87693	0.014106	FALSE	NA
NLGN4Y	CD4_Supplement	CRISPRa	CD4	IFNG	-0.11624	-0.571123	0.014106	FALSE	NA
[truncated: 130,530 more rows]

## Sheet: Table S6B. CD4_CD8_Schmidt_zsco
Table S6B. CD4 and CD8 CRISPRi/a data of IFNg, TNF, and IL2 (Schmidt et al; zscore averaged)
Gene	CD4_IFNG	CD4_IL2	CD4_TNF	CD8_IFNG
A1BG	1.7929	0.479012	0.617318	1.20221
A1CF	0.163457	0.936411	0.682432	0.0804745
A2M	0.817831	0.65006	0.451605	-0.0346425
A2ML1	-0.546389	0.324013	-0.398186	0.592761
A3GALT2	1.71986	0.349507	0.127574	-0.230595
A4GALT	-0.870937	0.0788652	0.266343	-0.00782316
A4GNT	-0.623132	-0.000599112	-0.302985	-0.368465
AAAS	0.585924	0.435109	0.446667	0.768731
AACS	-1.22667	-1.15426	-1.59827	-0.989606
AADAC	0.855161	0.383722	0.927887	-0.519095
AADACL2	0.0878362	1.02887	0.704873	0.0744112
AADACL3	0.374063	2.16079	0.6594	0.271173
AADACL4	-1.27624	-0.955841	-1.42088	-0.323246
AADAT	1.02119	0.0133366	0.766265	-0.993562
AAED1	0.0797759	-0.213751	0.307125	0.305438
AAGAB	0.00648998	-0.259257	-0.0538074	1.0721
AAK1	0.124629	-0.417401	-0.642648	0.195051
AAMDC	1.01672	0.213134	-1.64695	0.92344
AAMP	-1.2739	-0.53762	-0.0159259	0.179686
AANAT	0.142989	-0.257098	-0.600897	-0.376489
AAR2	0.681764	0.220735	1.07274	-0.545219
AARD	0.46707	-0.424126	-0.0595044	0.00387377
AARS	0.200702	-0.421534	1.22165	0.200953
AARS2	0.451548	0.382145	-0.709567	0.196403
AARSD1	0.665918	0.59991	0.327746	-0.626849
AASDH	0.0804615	-0.752705	0.0680443	-0.10146
AASDHPPT	-0.945496	-1.40299	-0.907081	-0.252622
AASS	0.106542	-0.726162	1.5212	0.326573
AATF	-0.188812	-1.33066	0.36919	-1.15983
AATK	-0.453803	0.783437	0.237913	-0.0719021
ABAT	-1.11747	-0.0922678	0.20749	0.0357377
ABCA1	1.43889	1.18755	2.49253	0.793006
ABCA10	0.841702	-0.0279934	0.152805	-0.878559
ABCA12	-0.585243	0.843388	1.25257	0.346814
ABCA13	0.699642	-0.566697	-0.39019	-0.816001
ABCA2	-0.181173	-0.0401716	-1.06266	0.242535
ABCA3	0.761454	0.0125021	-0.947432	-0.273253
ABCA4	0.14883	0.358536	0.228513	0.754869
ABCA5	1.1183	-0.50255	-0.824427	-0.293079
ABCA6	0.647633	0.889781	0.972439	-0.187081
ABCA7	0.569366	0.456998	0.226884	0.448855
ABCA8	0.777605	0.940249	0.489265	-0.35154
ABCA9	0.379543	0.819384	0.744487	-0.214354
ABCB1	0.552758	-0.808927	-1.53161	-1.01552
ABCB10	0.273276	1.66074	-0.70087	0.0681593
ABCB11	0.276846	0.513482	0.711211	0.00918139
ABCB4	0.213582	0.0983241	1.39035	0.39251
ABCB5	0.771155	0.0881334	0.299342	0.416746
ABCB6	-0.710999	-0.530432	-0.510394	-0.306643
ABCB7	0.254991	0.259299	-0.432125	0.0561007
ABCB8	1.23121	0.190115	-0.268078	0.307897
ABCB9	0.988942	0.234691	0.337319	0.344321
ABCC1	-0.810293	-0.511065	-0.165127	0.925142
ABCC10	0.642656	-0.775006	-0.339522	-0.432894
ABCC11	0.376867	0.459775	0.349808	1.10924
ABCC12	-0.606575	0.526311	-1.05367	0.194426
ABCC2	-1.25801	-0.766113	-1.25608	-0.414558
ABCC3	-0.614904	-1.10287	-1.51352	-0.657656
ABCC4	1.57475	0.507693	0.61964	0.152348
ABCC5	-0.89496	-0.908152	-0.714504	-0.53851
ABCC6	-0.364662	0.274047	-0.270303	-0.113088
ABCC8	1.38135	-0.3199	0.319524	-0.11712
ABCC9	0.012341	1.12521	0.402212	-0.0250016
ABCD1	0.221561	-0.182381	-0.769337	0.0408357
ABCD2	-0.374114	-0.40906	-0.369886	0.0412306
ABCD3	-0.264921	0.610194	-0.753418	0.549428
ABCD4	0.180635	0.695972	0.843649	-0.322272
ABCE1	1.4811	-0.695153	0.654131	-0.720707
ABCF1	-0.502252	0.367691	0.346465	0.344364
ABCF2	1.25788	0.147295	0.169214	0.237348
ABCF3	0.272646	-0.24483	0.340407	-0.176555
ABCG1	1.58466	1.62855	1.64233	0.941684
ABCG2	-0.0718119	0.357039	0.858463	-0.0955114
ABCG4	0.330323	0.348309	1.56808	-0.782634
ABCG5	-0.302881	-0.318946	0.646356	0.300163
ABCG8	0.975534	0.63435	0.483627	0.398664
ABHD1	0.504649	0.368238	1.0953	0.436837
ABHD10	0.678971	-0.0915403	0.967648	0.897909
ABHD11	1.00235	0.467534	-0.848895	0.271751
ABHD12	0.368837	-0.876299	-1.41594	-1.18771
ABHD12B	0.215949	-0.0313396	0.692049	-0.146933
ABHD13	-0.409408	-0.239031	0.937284	-0.154431
ABHD14A	NA	-0.770756	NA	0.749657
ABHD14A-ACY1	-0.773877	-0.790977	-0.413737	1.16708
ABHD14B	0.16075	-0.461503	-0.0910109	0.0820638
ABHD15	-0.0374271	0.314083	0.4547	-0.565059
ABHD16A	-0.108721	0.105479	0.81557	0.155248
ABHD16B	0.121987	0.664728	0.221898	-0.553547
ABHD17A	-0.381352	0.130211	0.730152	0.593299
ABHD17B	-0.967285	0.0708591	0.63449	-0.756213
ABHD17C	-2.27371	-1.40581	-0.829476	-1.11424
ABHD2	-1.36873	-0.113708	0.258892	0.570707
ABHD3	-2.02692	-0.276254	-0.500813	0.635479
ABHD4	0.641691	0.622284	-1.48253	0.459976
ABHD5	-0.545779	-0.584479	-0.572117	0.0255219
ABHD6	-1.06231	-0.210081	2.89677	1.62048
ABHD8	0.530715	0.0288619	-0.290438	0.0246823
ABI1	-0.0638785	-0.375529	0.186829	-0.0998495
ABI2	-0.517489	0.864566	-0.832387	0.925204
ABI3	0.996205	0.738764	0.768402	0.145828
ABI3BP	-0.71882	-1.3811	-1.35705	-0.751749
ABL1	-0.148601	-0.698187	-0.246694	-0.600452
ABL2	-0.109275	-0.0416669	0.26243	-0.51888
ABLIM1	-0.734667	-0.167891	-0.125812	0.466522
ABLIM2	0.446434	0.130281	0.382243	0.336576
ABLIM3	-1.52948	-0.451349	-1.04365	-0.447058
ABO	-2.22495	-0.757764	0.489965	-0.64107
ABR	0.475862	0.503634	0.0457382	-0.10835
ABRA	-0.0208985	-0.349925	0.95394	0.114658
ABRACL	0.898485	-0.27727	1.07215	1.20125
ABT1	1.34594	0.16734	-0.110917	-0.377762
ABTB1	0.375704	-0.0296883	-0.176499	0.525522
ABTB2	-0.879012	0.389281	0.643776	0.436919
ACAA1	1.5935	-0.0459572	0.662459	0.0729533
ACAA2	0.450324	0.202693	0.205931	0.285898
ACACA	1.6642	1.11115	-0.995741	0.938074
ACACB	-0.165987	-0.148326	-0.885008	-0.134457
ACAD10	-0.150958	0.174078	0.0833915	0.0957943
ACAD11	0.249958	0.929395	2.03419	0.736938
ACAD8	NA	1.03298	NA	0.455386
ACAD9	-0.0725789	-0.140843	-0.140043	-0.225595
ACADL	0.695376	0.427063	0.985926	-0.0988529
ACADM	-0.206598	0.348053	-0.0135122	0.76082
ACADS	-1.37127	0.861314	-1.11488	-1.39494
ACADSB	-0.775553	-1.20707	-2.57917	0.878184
ACADVL	0.821132	-0.437561	-0.0490686	-0.29393
ACAN	-1.13596	0.148589	-0.204652	1.10728
ACAP1	1.88747	0.593006	1.47511	0.349703
ACAP2	1.11317	1.37816	2.24342	0.514556
ACAP3	1.09728	-0.0703841	1.34587	0.208612
ACAT1	-0.65513	1.041	-0.594043	-0.475609
ACAT2	0.477726	-0.62458	-0.540279	-0.0110926
ACBD3	-2.03514	-0.916057	-0.537036	0.55579
ACBD4	-0.353646	-0.227895	-0.0521676	-0.144382
ACBD5	-1.00776	0.187579	-1.04818	-1.01676
ACBD6	-0.042435	-0.208489	0.453816	-0.756283
ACBD7	-0.641061	-0.17033	-0.0771665	0.0921329
ACCS	0.0820513	0.366207	-0.716826	-0.249623
ACCSL	-0.84737	-0.169336	0.0557803	-0.216395
ACD	-0.497884	-0.236568	0.125175	0.136878
ACE	-1.6272	-0.939492	-2.09243	-1.25652
ACE2	-0.0274179	-0.238998	0.489781	0.286793
ACER1	0.0964705	-0.533913	-0.151533	0.431865
ACER2	0.635139	-1.04001	-0.638668	-0.633405
ACER3	-0.193225	-0.897191	-0.383557	0.468416
ACHE	-0.855496	-0.841771	-1.18463	0.463894
ACIN1	0.0829959	0.368409	-0.326551	0.530425
ACKR1	-0.617241	0.69204	0.0772412	0.991982
ACKR2	0.376775	0.405618	0.59027	0.24752
ACKR3	-0.149769	0.128692	-0.160959	-0.320161
ACKR4	1.50421	0.310199	-0.449518	0.126466
ACLY	-1.01696	-0.856302	-0.400471	0.0306331
ACMSD	0.722244	0.331937	0.0485045	0.0550703
ACO1	1.4718	-0.499923	-0.0100373	-0.0679422
ACO2	1.11338	0.216065	0.0947043	-0.461404
ACOD1	0.503141	-0.180756	0.283847	-0.167047
ACOT1	-0.891151	0.629593	0.442356	0.0138657
ACOT11	1.99819	-0.658667	-1.37378	0.367635
ACOT12	-0.586106	-0.218429	-0.919352	0.00875215
ACOT13	-1.12707	-0.273528	-0.328725	0.334489
ACOT2	1.87147	0.140865	0.94119	0.116385
ACOT4	-0.134873	0.899253	-0.554835	-1.26858
ACOT6	0.199381	-0.159596	0.112057	0.802009
ACOT7	0.329429	0.6951	-0.224974	1.30004
ACOT8	1.10652	1.07373	1.23064	-0.238855
ACOT9	0.940895	-0.256587	-0.668074	-0.593935
ACOX1	1.028	0.979258	0.0255967	-0.223198
ACOX2	1.66775	0.944934	0.740728	0.60802
ACOX3	0.143289	0.333615	-0.248809	-0.0985519
ACOXL	-0.833149	0.539089	-0.385952	-0.365857
ACP1	-0.276394	-0.545265	-0.330678	0.313874
ACP2	0.596386	0.0481514	0.795855	0.647672
ACP5	-1.4858	0.429564	-0.366201	-0.0128572
ACP6	0.422857	0.29215	1.65493	0.300264
ACPP	0.965071	-0.557362	0.136905	0.0874884
ACPT	-2.21636	0.432717	0.182278	1.62963
ACR	-0.184982	-0.138448	0.986442	-0.614695
ACRBP	1.82698	0.340215	1.04949	1.05053
ACRV1	-0.592404	0.336491	1.06714	0.00490195
ACSBG1	0.317148	0.900328	-0.88534	-0.624391
ACSBG2	-1.30473	0.591008	-1.40853	-0.281228
ACSF2	-0.395791	-0.174548	-0.69081	-1.23397
ACSF3	-0.877184	0.00915994	-1.03882	0.0904289
ACSL1	1.08854	-0.46662	-1.01461	0.765929
ACSL3	1.37266	0.403594	0.823087	0.489749
ACSL4	0.0677859	-0.179737	0.880315	-0.229265
ACSL5	1.26991	0.267251	-1.52527	0.942558
ACSL6	-1.26253	-0.536952	-2.17191	0.0222584
ACSM1	0.43912	-0.0244876	0.130695	0.202056
ACSM2A	-1.31774	-0.345718	-0.710635	-0.794766
ACSM2B	-0.959717	-0.316592	-0.487031	0.16217
ACSM3	-0.313455	0.912548	0.0913105	0.0208533
ACSM4	-1.17166	0.290596	0.142528	-0.0396809
ACSM5	-0.890694	0.142855	0.0372199	0.583468
ACSM6	0.0553251	0.784063	0.790291	-0.022563
ACSS1	-1.3575	0.147049	-0.530035	-0.337237
ACSS2	-0.0314928	-0.0804655	-0.261264	-0.265798
ACSS3	0.990263	-0.139783	0.314852	0.813337
ACTA1	0.53747	-0.285492	-0.331267	0.0762376
ACTA2	0.112373	-0.269339	-0.262274	-0.181419
ACTB	1.77852	1.60221	-0.141631	1.38079
ACTBL2	0.502775	0.206668	0.590013	0.509211
ACTC1	-0.87693	-0.450477	-0.403898	-0.108046
ACTG1	0.752667	-0.125532	0.0953639	0.968375
ACTG2	1.53539	-0.0407669	1.06438	-0.429755
ACTL10	0.706956	0.0219745	-0.388053	0.35205
ACTL6A	0.678107	-1.54448	1.05428	-1.0391
ACTL6B	1.06365	-0.204186	0.0746761	-0.31657
ACTL7A	-0.215527	-0.538499	1.2302	0.850645
ACTL7B	-0.0318605	-0.1571	-1.18279	-0.084124
ACTL8	-1.42998	-0.239923	0.391868	-0.392552
ACTL9	-0.159795	-0.637651	-1.14683	-0.861572
ACTN1	-0.0116893	-0.452545	0.0599421	-0.508976
ACTN2	0.372611	0.0372136	-0.737499	-0.161502
ACTN3	0.2279	0.105854	-1.17513	-0.529173
ACTN4	1.61386	0.177313	-0.686314	0.400261
ACTR10	0.593897	0.161645	-0.234224	-0.253491
ACTR1A	0.312247	0.304247	0.87464	-0.171992
ACTR1B	-0.197583	-0.249595	0.411932	0.620628
ACTR2	-1.35126	-0.816972	-0.219513	0.193097
ACTR3	0.24722	-0.614373	-0.927385	-0.990395
ACTR3B	-0.0517905	-0.224654	0.618129	0.221345
ACTR3C	-0.667675	-0.0707226	-0.0296856	0.138309
ACTR5	-1.18863	0.332407	-1.03757	0.0743132
ACTR6	1.29023	0.44525	-0.0640959	0.35777
ACTR8	-0.217081	1.39366	0.804404	0.0624859
ACTRT1	0.628638	0.479428	1.19785	0.694759
ACTRT2	0.0331374	0.421901	0.165176	0.575326
ACTRT3	-0.211845	-0.489471	0.809268	-0.589211
ACVR1	-0.55614	0.287497	-0.608672	-0.0779958
ACVR1B	-0.390026	0.429929	-1.36969	-0.0639847
ACVR1C	-1.07344	-0.581862	0.172052	-0.189969
ACVR2A	-0.817759	1.10376	1.67395	0.431211
ACVR2B	0.508301	0.211571	-0.920458	0.203528
ACVRL1	-0.995626	-0.180589	-1.05113	0.0809818
ACY1	-0.726134	0.316792	0.224972	0.0023339
ACY3	-0.201778	0.268305	-0.147148	0.629765
ACYP1	0.541635	1.09307	-0.501734	0.0753414
ACYP2	0.524026	0.148151	0.65122	0.139323
ADA	0.567588	0.298762	-0.361005	0.430929
ADA2	0.964004	0.384244	-0.807403	0.651759
ADAD1	0.476568	0.589375	0.449541	-0.774177
ADAD2	-1.36929	0.246718	-0.250684	-0.270468
ADAL	1.27169	0.0930281	0.100633	-0.0250772
ADAM10	-0.149495	0.244942	1.12474	0.25662
ADAM11	-0.131653	-0.450987	-0.795795	-0.509604
ADAM12	-0.537602	0.50692	0.248172	-0.22559
ADAM15	0.949326	-0.240255	1.09751	-0.155094
ADAM17	0.536352	-0.0144083	0.135615	-0.187022
ADAM18	-1.1516	-0.108704	0.32199	0.553051
ADAM19	2.81251	1.26696	2.37778	0.326005
ADAM2	0.802797	0.46421	0.209079	0.226884
ADAM20	-0.760113	-0.104089	-0.849485	-0.412535
ADAM21	1.06264	0.131136	-0.100599	-0.313013
ADAM22	-1.70597	-0.902613	-0.909255	-1.05329
ADAM23	-0.602054	2.45509	0.992006	-0.0339069
ADAM28	-0.722376	-0.044039	-0.500629	-1.26306
ADAM29	0.629298	0.0339035	1.43903	0.743614
ADAM30	-0.246392	-0.0611721	-1.39821	-0.89835
ADAM32	-0.0665856	-0.415962	0.93441	1.07486
ADAM33	0.164473	0.86395	0.540523	0.131204
ADAM7	-0.79592	0.295194	1.26075	0.00274904
ADAM8	-0.835231	0.149024	-0.127599	0.706771
ADAM9	-0.0671799	-0.0495843	0.252034	0.51739
ADAMDEC1	0.0243935	0.326448	0.418366	0.583255
ADAMTS1	-0.236864	0.364965	0.700046	0.100208
ADAMTS10	-0.112601	0.13082	0.14814	0.149742
ADAMTS12	0.0652504	-0.114055	0.695587	-0.445282
ADAMTS13	0.947142	0.216597	0.114504	0.615343
ADAMTS14	-0.0641325	0.477448	-1.19742	0.410266
ADAMTS15	0.66993	-0.411506	-0.019025	-0.818263
ADAMTS16	-1.29148	0.937393	0.386613	-0.602739
ADAMTS17	-0.00708111	-1.0283	0.134008	0.128223
ADAMTS18	1.56388	0.0400608	-0.900927	-0.36415
ADAMTS19	0.0951957	-0.000520007	-0.326772	-0.674755
ADAMTS2	-0.629024	0.227273	0.485544	-0.348995
ADAMTS20	-0.220677	0.0883256	-1.11263	-0.855259
ADAMTS3	0.184545	-0.0173347	-0.540758	0.388695
ADAMTS4	-0.860677	-0.529394	-1.4651	-0.477721
ADAMTS5	-0.224268	-0.430085	1.42414	-0.677092
ADAMTS6	-0.0170207	0.489479	0.239446	-0.103696
ADAMTS7	-0.620288	-0.459126	0.460043	0.15719
ADAMTS8	-0.268984	0.870298	-1.27071	1.06808
ADAMTS9	0.0864598	-0.159283	-3.09566	0.733867
ADAMTSL1	0.744541	-0.104294	0.62034	-0.286668
ADAMTSL2	-0.262955	0.0400305	0.301582	-0.00429294
ADAMTSL3	-0.0564886	-0.708622	-2.20426	-0.0899432
ADAMTSL4	-0.179309	0.225488	-0.529445	-0.391498
ADAMTSL5	1.1792	-0.479208	0.12145	-0.994608
ADAP1	0.481809	1.12013	1.55415	0.454546
ADAP2	-0.584887	1.16577	1.53145	0.603382
ADAR	0.123145	-0.638826	0.00210097	-0.162341
ADARB1	1.06701	1.29576	0.722414	1.24487
ADARB2	0.630517	-0.222725	0.406331	0.0346959
ADAT1	-0.709983	-0.076164	0.309999	0.217772
ADAT2	-0.0443295	-0.0432938	1.12437	0.459947
ADAT3	-0.521654	0.251342	-0.819784	-0.641068
ADCK1	-0.70912	-0.210966	1.22991	0.059683
ADCK2	-1.53552	-0.621844	-0.121305	-0.517578
ADCK5	-0.0291829	0.0802246	-0.212265	0.0230111
ADCY1	-1.27939	-1.53025	-4.90148	-0.75215
ADCY10	-0.915022	-0.228897	0.188011	1.13688
ADCY2	-0.376791	0.724813	-0.116334	-0.465982
ADCY4	0.368715	-0.0254153	1.29616	0.834676
ADCY5	-0.204313	0.677407	-2.52139	-0.16504
ADCY6	0.939168	0.0895368	-1.52693	-0.545588
ADCY7	0.115466	-0.537379	0.0318501	0.0684315
ADCY8	-0.415132	0.502771	-1.29234	0.071738
ADCY9	0.944196	-0.498403	0.639465	0.103084
ADCYAP1	0.837029	0.0552395	-0.21686	0.125972
ADCYAP1R1	-0.247814	0.077026	-0.395423	0.334384
ADD1	-1.24155	-1.09789	-0.430467	-0.438213
ADD2	-0.620491	-0.443482	1.74555	-0.163024
ADD3	0.378335	-0.68857	-1.69017	-0.414632
ADGB	-0.59987	-0.6556	-0.429619	-0.832856
ADGRA1	-0.844069	0.103317	-0.968583	0.0609102
ADGRA2	0.265271	0.172944	-0.250305	-0.191809
ADGRA3	1.29896	-0.557622	-1.30134	0.676521
ADGRB1	-0.787946	-0.62326	-0.751796	-1.3876
ADGRB2	1.94476	0.451356	-0.241376	0.16752
ADGRB3	0.0259654	-0.341865	-0.70157	0.786237
ADGRD1	1.42172	1.15946	0.252289	0.494877
ADGRD2	0.733062	0.356175	0.194195	-0.551116
ADGRE1	0.0835191	0.000837095	0.382781	-0.17343
ADGRE2	-2.13698	0.348112	-1.9046	-0.0606704
ADGRE3	-0.0172599	0.263767	0.489818	0.299138
ADGRE5	-0.665694	0.62365	1.45101	0.373571
ADGRF1	-1.57956	-1.20943	-0.883092	-0.893439
ADGRF2	0.406264	-0.166369	-0.183566	-0.213327
ADGRF3	0.127	0.167794	-0.0564717	0.86753
ADGRF4	-0.968657	0.458152	1.263	-0.21769
ADGRF5	0.167983	0.35364	0.507469	-0.8658
ADGRG1	1.27758	0.258465	-0.124493	0.59122
ADGRG2	0.480351	0.558996	-1.24831	-1.23744
ADGRG3	-0.660666	-0.0282466	-1.01487	-0.294006
ADGRG4	0.781109	0.869769	0.43458	0.241285
ADGRG5	0.870652	0.07606	-1.31309	-0.112877
ADGRG6	-0.750259	-1.2359	-1.64426	-0.721556
ADGRG7	-0.692511	0.727507	-0.0520165	-0.691011
ADGRL1	0.0478914	0.166785	-0.133049	0.529907
ADGRL2	1.39221	-0.118926	0.176931	-0.0400665
ADGRL3	0.640269	1.5011	-0.970094	-0.131645
ADGRL4	0.0830823	0.120756	1.43483	0.0541013
ADGRV1	0.160887	-0.270975	-0.599975	-1.17854
ADH1A	1.12679	0.061468	0.10165	0.592904
ADH1B	0.677904	0.557608	0.290244	-0.0959403
ADH1C	1.48709	0.0612357	0.826661	-0.050781
ADH4	0.649716	0.307092	1.10108	0.209092
ADH5	0.086729	0.0693701	0.602431	0.834762
ADH6	0.179827	0.0837848	0.204306	-0.658031
ADH7	-0.000973	-0.19646	0.286916	-0.663437
ADHFE1	-0.847319	0.902943	-0.442111	-0.0210529
ADI1	0.191036	0.486752	-0.130982	0.779426
ADIG	-0.192997	-0.202556	-0.67058	-0.0264411
ADIPOQ	-2.25893	0.233684	-0.225148	-1.19779
ADIPOR1	-0.625215	-0.232139	-0.490348	0.242568
ADIPOR2	0.203378	-0.26355	0.314605	0.470268
ADIRF	-1.10249	0.375975	0.706789	0.374185
ADK	1.64403	0.805693	0.274535	-0.142344
ADM	-0.432563	-0.329151	0.321426	0.66132
ADM2	3.16966	-0.0271417	0.612528	-0.172774
ADM5	0.538638	0.0428276	-1.58036	0.447314
ADNP	-1.09279	-0.491195	0.518119	0.128304
ADNP2	0.244447	-0.167198	-0.236895	-0.570883
ADO	-0.359243	-0.414581	-1.89152	0.424268
ADORA1	0.163493	0.746506	0.181382	-0.135713
ADORA2A	-0.446916	-0.613087	-2.73947	-0.560327
ADORA2B	0.18838	-0.131795	-0.554503	-0.161519
ADORA3	0.758508	0.157063	-0.00375813	0.100644
ADPGK	-0.577777	-0.600625	-1.01376	0.0947119
ADPRH	1.40862	0.126757	-0.942383	0.86269
ADPRHL1	1.35143	0.251917	-0.151209	0.386451
ADPRHL2	-0.274367	0.178598	-0.669953	0.72558
ADPRM	-0.662139	-0.104684	0.197323	0.184494
ADRA1A	-1.67184	0.232651	-1.08529	-0.835021
ADRA1B	0.806098	-0.00463304	0.0298941	-0.410091
ADRA1D	-0.305014	-0.360935	-0.681561	-0.361021
ADRA2A	-0.0778204	-0.850747	0.0768971	0.640952
ADRA2B	0.473165	0.0729846	0.674914	-0.199262
ADRA2C	0.448262	0.201267	-0.530182	-0.00391849
ADRB1	0.0152986	-0.157488	-0.647069	0.438333
ADRB2	-0.473865	-0.081361	0.955046	0.246815
ADRB3	0.155676	-1.04629	-1.56411	0.20449
ADRM1	-0.160034	0.147456	1.04813	-0.516941
ADSL	-0.750056	0.169705	-0.345749	0.810893
ADSS	-0.860271	-1.9398	0.156114	-1.20277
ADSSL1	-0.508245	0.250001	0.285391	0.371219
ADTRP	0.514152	1.13754	0.0793339	0.0490719
AEBP1	-1.10447	-0.712124	-2.4415	-0.569194
AEBP2	1.03404	1.50849	0.185657	-0.216636
AEN	0.872582	0.0252043	0.514692	0.156978
AES	-0.0943982	-0.597644	0.603094	0.684936
AFAP1	-0.141663	0.285993	-1.02183	0.306748
AFAP1L1	-0.120017	-0.116723	0.291305	0.326067
AFAP1L2	0.654338	0.737457	-0.317935	0.316003
AFDN	1.46977	0.220753	1.76312	0.0588108
AFF1	-3.07847	-1.04403	-1.35628	-1.03817
AFF2	1.74856	1.23581	0.791138	0.657762
AFF3	2.69046	1.90336	1.80793	-0.0111551
AFF4	-0.592049	0.0732976	-0.856965	0.528531
AFG1L	-1.54533	0.0979188	-0.32225	0.155815
AFG3L2	-0.599007	-0.943625	-2.38737	-0.146045
AFM	1.23309	0.107206	0.376859	0.486078
AFMID	-1.25897	0.78331	-1.11186	-0.728362
AFP	0.382276	0.44346	0.657484	-0.355945
AFTPH	0.510414	-0.0455011	1.17567	0.717387
AGA	-0.907658	-0.554226	-0.504903	0.63843
AGAP1	2.41269	-0.184861	0.0879055	0.503268
AGAP11	0.660077	-0.434819	-1.0365	-0.745838
AGAP2	0.69822	-0.0405513	-0.574586	-1.18514
AGAP3	1.66821	0.06542	0.848071	-0.270835
AGAP4	2.20496	-0.268476	-0.711741	0.318969
AGAP5	0.659112	-0.485753	0.668576	0.341989
AGAP6	-0.294927	0.331102	0.0180971	0.729478
AGAP9	-0.312917	0.982181	-0.838283	1.03075
AGBL1	1.18804	0.019647	0.617871	-0.268242
AGBL2	-0.401104	-0.436339	-0.00254946	-0.24945
AGBL3	-0.962155	1.01353	-0.783819	-1.10862
AGBL4	-0.360782	0.852571	0.587322	0.363116
AGBL5	-0.0923514	0.647332	0.612454	0.43654
AGER	-0.750818	-0.049896	-0.732045	-0.0610002
AGFG1	0.985234	-0.102002	0.968533	-0.222061
AGFG2	-0.868397	-0.23461	-0.790562	-0.233586
AGGF1	-0.699266	-0.0348515	0.621666	0.917465
AGK	0.276135	0.0755439	-0.985645	-0.855918
AGL	0.912452	-0.431985	-0.403051	-0.165454
AGMAT	-0.347861	-0.0980344	-0.452761	-0.271899
AGMO	0.31824	1.04162	0.245556	0.0991954
AGO1	0.0112343	-0.726493	-1.02574	-0.189984
AGO2	-0.499662	-0.49208	0.930946	-0.692685
AGO3	0.958417	-0.471835	-1.78786	-0.248505
AGO4	-0.929345	-0.51215	-0.162993	0.399682
AGPAT1	-0.268831	-0.585407	-0.228143	-0.706895
AGPAT2	1.09423	0.185446	0.101271	-0.177703
AGPAT3	-0.564927	-0.339451	0.360133	0.230165
AGPAT4	1.43579	1.03705	1.62409	0.810536
AGPAT5	-0.460431	-0.193182	0.622145	-0.444108
AGPS	0.480082	0.166212	0.820471	-0.335519
AGR2	-1.52948	-0.677191	-1.81904	-0.998613
AGR3	-0.392535	-0.0322257	0.00643819	0.0353167
AGRN	-0.940925	-0.403855	-0.664168	-0.184611
AGRP	0.965325	-0.0694238	0.419767	0.720577
AGT	0.500662	0.175103	0.201635	-0.267219
AGTPBP1	0.707007	-0.485882	0.535991	0.447977
AGTR1	-0.367273	-0.132043	-0.571012	-0.0386136
AGTR2	0.752464	0.308996	0.175976	0.361477
AGTRAP	1.72001	-0.16306	0.332894	0.00710934
AGXT	-0.388752	0.0961425	0.721345	0.0272032
AGXT2	0.646059	-0.911534	-0.572928	-0.12148
AHCTF1	0.966137	0.385075	1.84213	1.27591
AHCY	-0.801405	0.197357	0.395085	0.662832
AHCYL1	1.42599	0.256915	0.166407	-0.190784
AHCYL2	0.821894	0.81298	-0.268262	1.18284
AHDC1	-1.65717	-0.221498	1.15031	-0.623768
AHI1	1.13044	0.403585	0.114423	0.138934
AHNAK	-2.33846	-0.176438	-3.36676	-0.493277
AHNAK2	-0.381428	-0.183305	0.0190183	0.0892264
AHR	-3.16624	-2.10748	-2.61514	-1.97988
AHRR	-0.706326	0.451863	-1.33074	-1.59491
AHSA1	-0.399031	0.564018	-1.32175	-0.462463
AHSA2	0.257211	0.363973	1.16612	-0.0780981
AHSG	1.24396	-0.161574	0.724477	0.227061
AHSP	-1.10142	-0.86135	0.224257	-0.6836
AICDA	-0.880993	0.173208	-0.452871	0.326674
AIDA	0.373667	0.610644	0.895423	1.24267
AIF1	-0.548725	0.552384	0.295708	0.129956
AIF1L	-1.49017	0.344994	-0.479845	-0.350747
AIFM1	0.0694172	-0.3141	-0.756587	0.275594
AIFM2	1.23233	0.496171	2.09175	-0.0775739
AIFM3	-1.35304	0.0785302	-1.19646	0.157751
AIG1	-1.22352	0.515461	0.562559	-0.152091
AIM2	0.0959372	-0.413406	-0.103595	-0.285011
AIMP1	0.204821	0.532272	0.579215	0.0961494
AIMP2	1.75267	0.0870298	0.657079	0.680795
AIP	0.436601	0.291598	-0.0653008	0.641058
AIPL1	-0.698504	-0.310715	-0.561983	1.02641
AIRE	-1.99792	-0.399002	-1.33778	0.157485
AJAP1	0.734891	-0.719289	0.19799	0.15996
AJUBA	-0.459705	-0.330845	-1.95089	-1.03885
AK1	0.12923	-0.994873	0.509901	0.417484
AK2	-0.117919	-0.885059	-0.139995	-0.0966966
AK3	-0.217787	-0.0829385	-1.96198	0.00224423
AK4	-0.00540402	-0.172663	0.675025	-1.04587
AK5	-0.688804	0.0885042	-1.03897	0.398442
AK6	1.02211	-0.379175	-0.302709	0.32774
AK7	0.0893752	-0.784736	-0.633398	0.0636729
AK8	0.288121	0.360914	1.14792	0.181924
AK9	0.57607	0.270754	0.020828	-0.456229
AKAIN1	0.888937	0.481734	0.572177	-0.555518
AKAP1	1.97544	1.40225	0.614296	0.983846
AKAP10	-0.533894	0.0859616	0.314517	-0.493234
AKAP11	-0.483145	-0.166485	-0.229091	-0.348819
AKAP12	3.51757	1.88533	1.76707	2.4154
AKAP13	1.91606	0.0672928	-0.588257	0.00137763
AKAP14	-0.601699	-0.326034	-0.492301	0.229533
AKAP17A	0.836724	-0.362811	0.223579	0.568819
AKAP2	-1.29138	0.69986	-0.114248	0.312616
AKAP3	0.0943526	-0.374618	0.244576	-0.310978
AKAP4	0.952983	0.594025	-0.224248	0.991261
AKAP5	-0.600581	-0.668257	-1.18426	0.863521
AKAP6	0.665816	0.0297504	-0.219454	-0.0155205
AKAP7	0.726205	-0.26954	-0.892046	-0.730904
AKAP8	-0.935694	-0.302757	-0.630745	-0.656061
AKAP8L	0.695681	-0.0528579	0.805841	-0.463863
AKAP9	0.0545109	-0.494917	0.725619	0.530855
AKIP1	-1.08029	0.548725	0.637917	-0.544521
AKIRIN1	0.785579	0.225367	0.743528	0.362029
AKIRIN2	0.198218	0.164718	1.23293	0.7323
AKNA	1.29048	0.206642	-0.553619	0.0911656
AKNAD1	-0.505655	-0.316659	1.06162	0.0753795
AKR1A1	-0.809125	0.0736136	0.378359	-0.712696
AKR1B1	-0.813138	0.029589	-1.26976	0.057731
AKR1B10	-0.145711	0.537547	-0.47745	0.252404
AKR1B15	-0.594741	-0.516589	-1.21658	0.0843919
AKR1C1	-1.00131	-0.552324	-0.40563	-0.779149
AKR1C2	-0.643296	-0.792719	0.651994	-0.0586717
AKR1C3	-0.77728	-0.0378064	0.569082	-0.321952
AKR1C4	-0.111118	-0.444542	-0.0693985	0.249747
AKR1D1	-0.037615	0.254435	1.66934	-0.439256
AKR1E2	-0.0703035	0.330231	1.21104	0.0718534
AKR7A2	-1.0035	-0.298196	1.32446	-0.336253
AKR7A3	0.18839	0.120453	0.788411	1.20216
AKT1	0.577137	1.55233	2.65518	0.786743
AKT1S1	0.907323	0.0724293	0.00587439	0.169845
AKT2	1.32471	1.00034	1.99237	-0.119574
AKT3	1.60355	0.855363	2.83737	0.557784
AKTIP	-0.712319	0.518162	1.26141	0.230951
ALAD	-0.510785	-1.02986	-0.154127	-0.206891
ALAS1	-1.89334	-0.820308	0.71029	0.320107
ALAS2	0.90524	-0.212352	0.303771	-0.0818963
ALB	-0.594893	0.0741648	-0.629566	0.0223022
ALCAM	1.40603	0.11547	0.130813	1.12261
ALDH16A1	0.402668	0.417782	0.156811	0.573065
ALDH18A1	-0.520029	-0.0247216	-0.916773	0.221401
ALDH1A1	-1.33988	0.386834	0.0473296	-0.424244
ALDH1A2	-0.537653	0.381869	0.952319	0.352167
ALDH1A3	0.775167	0.111201	0.126318	-1.3908
ALDH1B1	1.01703	0.790709	0.212955	0.213132
ALDH1L1	-1.59957	0.251928	-0.320036	0.240755
ALDH1L2	0.866894	0.584239	1.10797	0.0757616
ALDH2	-0.549233	0.837021	1.29524	0.256802
ALDH3A1	1.09596	0.280037	0.517124	0.516445
ALDH3A2	-0.198259	-0.0726638	-0.747632	0.576745
ALDH3B1	-0.28482	-0.422119	-0.344091	0.758564
ALDH3B2	-0.0547973	1.38368	1.52176	0.158404
ALDH4A1	0.663886	0.848421	-0.131988	1.01445
ALDH5A1	-1.06963	0.17644	1.2459	-0.180032
ALDH6A1	-0.0198782	-0.357017	0.039488	0.342679
ALDH7A1	0.13633	0.451197	0.420725	0.161505
ALDH8A1	-0.527292	-0.457441	-0.286709	-0.543908
ALDH9A1	-2.5432	-0.950653	-0.797527	-0.816781
ALDOA	-0.218052	0.609651	-0.0797054	0.416168
ALDOB	-0.780987	0.469209	-0.287718	0.586869
ALDOC	-0.254524	-0.184145	0.397429	0.708462
ALG1	0.872328	-0.461734	-0.34715	-0.81089
ALG10	0.956436	0.479116	1.8467	0.0923276
ALG10B	0.259501	-0.729782	0.360973	0.136619
ALG11	0.677396	0.428762	-0.484194	-0.165229
ALG12	-0.526225	0.907663	0.0537518	0.495115
ALG13	-1.65681	0.153915	-0.48751	0.458417
ALG14	0.108518	0.121956	0.164907	1.40999
ALG1L	0.689738	-0.853355	-0.20145	0.537157
ALG1L2	0.710004	-0.575698	0.250251	0.278189
ALG2	-0.818724	-0.0952788	1.24369	-0.076607
ALG3	0.95283	0.448263	0.122592	0.442066
ALG5	0.4886	1.31293	0.22366	0.0535311
ALG6	-1.14282	-0.519331	1.01574	0.538094
ALG8	0.368238	-0.0864993	1.35929	-0.20411
ALG9	-0.183448	-0.0266188	0.846081	0.0817415
ALK	0.59344	0.234596	-0.637157	0.389102
ALKAL1	0.903259	0.287303	1.62704	0.872005
ALKAL2	0.469406	-0.100214	-0.401135	0.235609
ALKBH1	1.99743	0.110473	1.37823	0.753997
ALKBH2	-2.07019	-0.899224	-1.66596	0.212823
ALKBH3	-0.0173006	0.0838188	-0.128458	-0.404379
ALKBH4	0.712086	-0.0339281	0.391348	-0.911116
ALKBH5	-0.211713	-0.223482	-0.259422	-0.470518
ALKBH6	0.305949	0.120569	-0.620759	0.0724126
ALKBH7	0.579981	-0.409641	0.226737	0.163132
ALKBH8	-1.89766	-0.613865	0.0764416	0.47161
ALLC	0.667238	-0.257364	-0.436916	-1.09475
ALMS1	-0.649746	0.831622	0.562854	0.281646
ALOX12	-1.59607	-0.599482	-1.62104	-0.256038
ALOX12B	-1.41667	-0.523904	-1.0704	-0.260351
ALOX15	1.0153	-0.360166	0.0558946	1.14832
ALOX15B	-1.11112	0.589473	-0.352935	0.0903751
ALOX5	1.04293	0.263179	0.777909	0.335149
ALOX5AP	0.9123	0.302782	0.545535	0.257517
ALOXE3	-0.589611	-0.0383792	-0.621385	-0.877142
ALPI	-0.69373	-0.627816	-0.611067	-0.384023
ALPK1	0.239622	0.370075	0.985152	-0.2229
ALPK2	-1.75443	-0.541787	-1.0005	0.416199
ALPK3	-0.766563	0.0340108	0.729636	-0.116292
ALPL	-2.5113	-1.3409	-1.51046	-1.14813
ALPP	0.176973	0.446799	-0.119157	0.0989613
ALPPL2	-1.15485	-0.580001	-2.29963	-0.409238
ALS2	-1.3313	-0.503112	0.561675	-0.122593
ALS2CL	-0.661123	0.0558721	0.00425668	-0.277035
ALS2CR12	0.114562	0.446733	0.264456	0.204699
ALX1	0.0232403	0.562892	1.5634	1.09252
ALX3	0.860799	0.706212	0.611717	-0.431486
ALX4	-0.213866	2.28208	0.759263	0.614528
ALYREF	0.627673	-0.364123	0.421904	-0.886779
AMACR	1.32685	-0.0824359	-0.287718	-1.24937
AMBN	-0.108132	-0.272347	0.677309	0.163203
AMBP	-0.237672	-0.411782	0.258804	-0.76697
AMBRA1	0.123227	-0.0925766	-0.42037	1.85103
AMD1	0.945821	0.0130213	0.724993	0.414853
AMDHD1	-0.0366805	0.458883	0.754768	0.971611
AMDHD2	0.887057	0.239744	-0.143713	0.294706
AMELX	-0.0888621	1.17275	0.30226	-0.617958
AMELY	-0.301499	-0.228084	0.908284	-0.175295
AMER1	-0.712269	-1.10789	-0.127488	0.276521
AMER2	0.0763171	0.44886	0.0195184	-0.538853
AMER3	-0.137549	0.471523	0.494535	0.169176
AMFR	-1.30275	0.989001	-0.654181	-0.77072
AMH	0.0371925	-0.0617731	0.657447	-0.161201
AMHR2	-1.12722	-0.432442	-0.911282	1.06
AMIGO1	-0.384587	0.716064	0.362819	-0.834661
AMIGO2	0.141186	-0.0729602	-1.0627	-0.752728
AMIGO3	0.119417	1.05716	0.725914	-0.507392
AMMECR1	0.042657	0.551026	-0.970647	-0.447123
AMMECR1L	0.576832	0.221221	-0.646996	0.11248
AMN	0.10994	-0.559189	0.121376	-0.0154997
AMN1	0.908846	-0.0894001	0.307939	0.416307
AMOT	0.0346505	0.588341	1.63164	-0.123201
AMOTL1	-1.08872	-0.403531	-0.593416	0.277415
AMOTL2	-0.135828	-0.560671	0.522062	-0.484617
AMPD1	0.481652	0.591906	1.11626	-0.322749
AMPD2	-0.601242	-0.00205506	0.414645	0.337889
AMPD3	-0.569854	-0.300102	-1.33719	0.421193
AMPH	-0.799272	-0.334928	-0.892157	0.0668927
AMT	0.664851	0.299059	1.1097	-0.546229
AMTN	0.266703	-0.127435	-0.619248	-0.361707
AMY1A	0.22406	0.171313	0.477326	0.429396
AMY1B	-4.13973	-0.0883252	-1.78679	-0.249244
AMY1C	-0.360812	0.610024	0.907473	0.612697
AMY2A	-0.144762	-0.151313	0.181714	-0.0270147
AMY2B	0.622594	0.349698	0.825261	0.00504394
AMZ1	-2.40561	-1.84822	-3.07068	-1.23862
AMZ2	0.891832	0.32388	0.760074	-0.314494
ANAPC1	-1.11092	-0.843132	0.225414	-0.506055
ANAPC10	-0.236879	-0.81392	-0.574181	0.658391
ANAPC11	0.714117	0.156424	-0.383594	-0.271712
ANAPC13	-0.0980145	-1.20214	-0.985203	0.416802
ANAPC15	-0.462763	-1.35383	0.320206	0.179638
ANAPC16	0.712797	0.0934739	-0.396012	-0.739915
ANAPC2	-0.594436	0.143918	0.585111	0.767935
ANAPC4	-0.475181	-1.30625	-0.473507	-0.183817
ANAPC5	-1.30468	-1.39578	-1.18806	-0.12923
ANAPC7	0.668965	0.599121	0.110458	0.850032
ANG	NA	-0.482893	NA	0.305666
ANGEL1	0.933225	0.927077	0.573283	-0.0689669
ANGEL2	-1.9681	-0.566207	-1.16853	-1.07127
ANGPT1	1.24249	-0.707042	-0.44458	-0.215698
ANGPT2	-1.00655	-0.106841	0.451273	-0.00920843
ANGPT4	-0.170202	1.07873	0.271318	1.64279
ANGPTL1	-0.872816	0.0971071	-1.45098	0.487
ANGPTL2	0.915043	-0.397479	0.797145	-0.299415
ANGPTL3	0.757746	0.520115	-0.304367	0.857371
ANGPTL4	-0.295405	-0.15953	0.497704	-0.592008
ANGPTL5	-0.121378	-0.687901	0.403641	0.631844
ANGPTL6	-1.17908	0.058517	-1.13968	-1.13237
ANGPTL7	-0.397259	-1.38824	-2.23809	-0.186338
ANHX	1.59944	0.754188	1.58617	0.912953
ANK1	0.0555836	0.373041	0.247866	-0.405564
ANK2	0.054744	0.529449	0.837053	-0.595663
ANK3	1.02693	0.155754	0.861927	-0.516687
ANKAR	-0.0797149	0.822731	1.01692	1.65181
ANKDD1A	-0.247749	0.111818	-0.535673	-0.419072
ANKDD1B	-1.14657	-0.69546	-1.63796	-0.274079
ANKEF1	-0.340587	0.134349	-0.671354	-0.31307
ANKFN1	-0.845897	0.118604	-0.0409616	-0.42593
ANKFY1	0.221353	0.164692	-0.671833	-0.688211
ANKH	1.52092	-0.132795	1.37027	0.151065
ANKHD1	NA	0.416856	NA	0.0412568
ANKHD1-EIF4EBP3	0.590241	-0.760386	0.488381	0.960953
ANKIB1	1.83373	-0.417136	-1.06929	-1.15619
ANKK1	0.364225	-0.0789394	0.537612	1.13286
ANKLE1	1.16503	0.43293	-0.0352867	-0.188978
ANKLE2	0.654338	0.295269	1.22342	0.432333
ANKMY1	0.674603	-0.0855809	-1.48249	-0.249331
ANKMY2	0.394201	-0.279158	-0.58402	-1.77252
ANKRA2	0.860748	-0.195722	0.47412	1.23668
ANKRD1	-0.742235	0.541099	0.268738	1.35797
ANKRD10	0.412064	-0.352303	-0.178179	0.270011
ANKRD11	0.479447	-0.0130064	-0.372871	0.250199
ANKRD12	-1.4922	-1.19121	-3.7842	-1.9268
ANKRD13A	0.57541	-0.105653	0.660875	-0.396593
ANKRD13B	-1.60485	0.211435	-1.06189	0.368534
ANKRD13C	-2.44512	-0.219615	-0.799812	-0.692236
ANKRD13D	0.095988	0.546356	1.05251	-0.126156
ANKRD16	1.56455	0.257536	0.549551	0.358098
ANKRD17	-0.861642	-1.30849	0.756831	0.959308
ANKRD18A	1.44676	0.0693396	-0.98395	0.428339
ANKRD18B	-1.27624	-0.445873	0.597567	-0.49665
ANKRD2	-0.111108	0.0115362	0.555963	-0.240307
ANKRD20A1	0.83642	0.48645	0.74865	0.622833
ANKRD20A2	0.0861957	-0.152832	-0.362811	-0.251906
ANKRD20A3	0.968931	0.440068	0.996981	0.0902174
ANKRD20A4	3.06554	1.04548	2.10081	-1.41851
ANKRD22	0.141963	-0.251378	0.0127918	0.328785
ANKRD23	2.01241	0.343933	-0.16355	-0.281319
ANKRD24	-0.491789	-0.0884023	-1.56986	-0.517275
ANKRD26	0.118402	-0.474821	0.527773	0.204242
ANKRD27	1.62534	0.468896	1.24601	-0.370447
ANKRD28	-0.125446	-0.286781	-0.0186638	-0.48295
ANKRD29	-1.12712	-0.276989	-0.35533	-1.08426
ANKRD30A	0.202743	-0.329614	-0.878707	-0.123058
ANKRD30B	-0.664882	-0.468668	-0.713325	-1.26384
ANKRD31	1.35194	0.414423	1.05454	1.04174
ANKRD33	0.863542	0.554067	0.792723	0.149133
ANKRD33B	-0.492297	-0.529446	-0.593527	-0.367798
ANKRD34A	1.06533	0.531266	0.461038	0.688041
ANKRD34B	-0.569193	-0.581977	-0.375303	-0.361132
ANKRD34C	-0.451818	-0.161856	-2.16292	-0.235843
ANKRD35	0.269157	0.653223	0.221556	0.186193
ANKRD36	-0.106694	-0.250824	0.0474731	-0.295285
ANKRD36B	-0.989074	0.297913	-1.32529	0.175613
ANKRD36C	-1.13469	-0.582476	-1.24193	-1.08617
ANKRD37	0.916465	0.276284	-0.637489	-0.666771
ANKRD39	-0.0365637	0.709768	-0.546138	-0.514435
ANKRD40	0.573835	0.0542389	1.33935	0.249847
ANKRD42	-1.28249	-0.286102	0.0940521	-0.784565
ANKRD44	-0.156753	0.77509	-0.0344539	1.00801
ANKRD45	0.506818	0.174738	1.2075	0.128393
ANKRD46	-0.192047	-0.375126	0.207737	0.262908
ANKRD49	-0.390412	-0.87366	-1.00079	0.207908
ANKRD50	-0.212683	-0.962244	-1.12825	-0.0977491
ANKRD52	-0.0833768	-1.02189	0.376759	-0.603709
ANKRD53	-1.1356	0.176117	-0.748075	-1.10844
ANKRD54	-0.179918	-0.0440271	0.739401	0.127972
ANKRD55	-1.12057	0.515073	0.226018	0.261252
ANKRD6	0.338536	-1.59238	0.256486	0.410209
ANKRD60	0.291926	0.986932	0.379236	-0.291592
ANKRD61	0.241029	0.0459542	0.619197	-0.204533
ANKRD62	0.162421	1.21894	1.22379	0.778231
ANKRD63	-0.970891	-1.07219	-0.031974	-0.00956167
ANKRD65	-0.00460459	-0.146466	0.0424086	-0.918406
ANKRD66	-0.396919	0.111809	0.351149	-0.13085
ANKRD7	0.639812	0.614114	0.35092	-0.0113902
ANKRD9	1.65688	0.337817	0.697245	-0.550031
ANKS1A	0.551793	0.616251	0.611643	0.206142
ANKS1B	0.528429	-0.211077	-0.536999	-0.0155306
ANKS3	0.105638	-0.00281417	-0.300903	0.0740817
ANKS4B	0.484151	-0.365324	-0.0848165	-0.866908
ANKS6	0.589174	-0.111613	0.0467491	0.194357
ANKUB1	-0.304745	-0.495173	-0.00326435	-0.728167
ANKZF1	0.53234	-0.329242	1.48517	-0.676238
ANLN	-1.15607	-0.10277	-0.798743	-0.439231
ANO1	-0.0399818	0.366201	-0.180998	0.394076
ANO10	-2.68267	-1.68153	-1.67879	-0.947373
ANO2	0.502948	0.271702	-0.879444	0.0257179
ANO3	0.295897	-0.56023	-0.785072	-0.479507
ANO4	-1.60714	0.731586	1.46051	-0.472168
ANO5	-0.77154	-0.175955	0.551247	0.194926
ANO6	0.754343	0.809445	0.207435	0.114467
ANO7	0.976397	-0.241686	-0.62227	0.351596
ANO8	-0.670062	-0.787417	0.28343	-1.40702
ANO9	-0.704295	0.608146	0.645987	0.97044
ANOS1	0.78116	-0.123899	0.882341	0.28388
ANP32A	1.60442	0.232479	-0.62636	-0.655386
ANP32B	-0.00194319	0.279173	-1.20748	-0.0430617
ANP32C	1.82865	0.934655	0.276631	0.23228
ANP32D	1.48673	0.427053	-0.0832282	0.0312734
ANP32E	-0.313537	0.0825493	-0.610588	-0.95511
ANPEP	-1.78886	0.846378	-1.19399	0.239854
ANTXR1	0.996561	0.18757	0.8096	-0.318452
ANTXR2	-0.0678402	-0.562369	0.110487	-0.411833
ANTXRL	0.0166553	-1.09689	-0.916441	-0.674666
ANXA1	0.0762815	0.40181	0.0269874	0.48028
ANXA10	-0.121022	0.174684	-0.0375088	0.0185773
ANXA11	0.697255	0.126624	1.25264	0.881061
ANXA13	0.654134	-0.630147	-0.637452	-0.491432
ANXA2	2.08956	1.53784	0.151774	0.727567
ANXA2R	2.46749	2.80401	-0.0475245	0.696379
ANXA3	0.839823	-0.251846	0.839006	0.151218
ANXA4	-0.439115	0.0207171	-0.887772	-0.091024
ANXA5	0.427992	-0.28266	0.472462	-0.000209434
ANXA6	-0.419754	-0.561456	0.117142	0.031338
ANXA7	0.217351	-0.219777	0.487718	0.571746
ANXA8	0.662616	-0.335569	0.595024	0.208199
ANXA8L1	1.08443	0.107014	0.655605	-0.152464
ANXA9	0.950291	0.71758	1.14958	-0.582628
AOAH	-1.23185	0.250144	0.859163	-0.473027
AOC1	0.476126	0.313069	-1.60347	-0.461084
AOC2	0.329678	0.0786079	0.264021	0.696451
AOC3	-0.100458	0.607472	0.291891	0.590989
AOX1	-0.684182	0.108421	0.331943	0.687036
AP1AR	-0.990953	1.1763	-0.500186	-0.133423
AP1B1	-0.613634	0.357728	-0.0879045	0.370159
AP1G1	-0.133385	-0.44664	-1.70152	0.439329
AP1G2	0.487005	0.320454	1.67465	0.734623
AP1M1	0.839264	0.472906	-0.0338938	-0.0179129
AP1M2	-0.33431	0.0630922	2.08703	-0.0496364
AP1S1	-0.177044	0.118577	1.11862	0.211926
AP1S2	1.11236	0.185387	0.553163	-0.41015
AP1S3	-2.34288	-0.403689	0.840406	-1.29418
AP2A1	-0.533589	0.457926	1.23507	1.83394
AP2A2	0.838756	0.209286	1.58142	-0.0928043
AP2B1	1.6166	0.0907906	0.0582894	0.0434979
AP2M1	0.0500927	-0.221598	0.393747	0.674291
AP2S1	1.23471	0.506512	1.04227	0.656701
AP3B1	0.200036	0.240885	-0.668148	0.300089
AP3B2	-0.353295	-0.913646	0.588428	-1.31278
AP3D1	0.64677	0.0308506	-0.430946	0.860169
AP3M1	-0.976681	0.29278	-0.0538148	-0.592488
AP3M2	0.766228	-0.366877	-0.826822	0.0178499
AP3S1	-0.396482	-0.153297	-0.281863	0.721362
AP3S2	0.758711	0.262326	-0.0506678	0.689017
AP4B1	0.120387	0.286183	1.04024	0.258945
AP4E1	-0.766919	0.0262363	1.02392	-0.188666
AP4M1	-0.16491	-0.410015	1.63054	-0.495273
AP4S1	-0.357495	-0.0639732	-0.253717	-0.509186
AP5B1	0.49889	-0.406752	-1.69791	0.712978
AP5M1	-0.210977	-0.920489	-0.417533	1.12393
AP5S1	-0.109046	0.11836	-0.0117766	-0.37034
AP5Z1	0.016068	-0.0541778	-0.810903	-0.232288
APAF1	-0.465683	-0.0805695	0.0671426	-0.526091
APBA1	-1.01874	-0.497489	0.24853	-0.0952088
APBA2	-0.559696	0.16867	0.514139	-0.329145
APBA3	0.416295	0.327019	-0.120907	0.364187
APBB1	-0.0622533	-0.606018	-0.932986	-0.264998
APBB1IP	-1.26822	-1.01304	-3.3839	-0.643508
APBB2	-0.156398	-0.0162708	1.01087	0.0693324
APBB3	-1.14053	-0.143039	-0.975695	-1.16008
APC	1.17565	0.652883	1.17095	0.394785
APC2	0.320398	0.612053	0.473051	-0.577152
APCDD1	-0.0791714	-0.894917	-0.0968368	0.658949
APCDD1L	-1.21753	0.196553	-0.585641	-0.852088
APCS	-0.68088	0.135003	-1.22517	-0.187399
APEH	0.829411	-0.699884	0.388268	0.62646
APELA	0.543869	0.13655	-0.328172	0.0454147
APEX1	0.145996	-0.433615	-0.874617	0.404677
APEX2	-0.0979129	-1.16813	-1.68004	-1.63074
APH1A	0.0808425	0.10038	0.142005	0.358214
APH1B	0.985082	-0.20444	0.313186	1.28481
API5	1.44229	-0.171757	0.825151	0.0556366
APIP	-0.944379	-0.723766	-1.52719	-1.68658
APITD1-CORT	-0.6789	0.193592	0.852898	-0.0592577
APLF	-1.15516	-0.361275	0.848882	0.473598
APLN	-0.475018	0.392331	-1.53003	0.213135
APLNR	0.850184	0.244592	1.28968	0.93471
APLP1	0.472083	-0.614441	0.238039	0.70228
APLP2	1.07589	-0.140437	0.144485	-0.0606986
APMAP	-0.533691	0.22208	1.50385	-0.365227
APOA1	0.108757	-0.121197	-0.065264	-0.447134
APOA2	0.822452	-0.063383	-0.593711	-0.329784
APOA4	0.895336	0.0285709	0.192338	0.517519
APOA5	0.159399	0.0479407	0.306395	-0.345502
APOB	0.210464	-0.610248	-0.434078	-0.248706
APOBEC1	1.11815	0.791874	0.828872	0.134682
APOBEC2	0.577442	1.14333	0.359138	0.328484
APOBEC3A	1.4332	1.91859	-0.208116	2.30621
APOBEC3B	0.429475	-0.560184	-1.22237	0.486915
APOBEC3C	3.17499	1.9617	1.06795	1.90653
APOBEC3D	1.01429	3.33061	0.367263	2.50191
APOBEC3F	-0.184875	1.63319	0.694371	0.327062
APOBEC3G	0.864761	1.55066	-1.40031	1.37142
APOBEC3H	-0.157515	0.948014	-1.64411	0.279854
APOBEC4	0.413568	0.700389	-0.104962	0.223003
APOBR	2.03283	0.63664	0.493061	0.543859
APOC1	-0.544611	0.0793662	0.158502	-1.20043
APOC2	0.129291	-0.280861	0.399474	0.453812
APOC3	0.128829	-0.11201	0.144709	0.338903
APOC4	0.313288	0.18532	-0.172047	0.114361
APOD	-0.242644	0.571064	1.58378	0.389109
APOE	0.158155	-0.564991	0.522504	0.289133
APOF	-0.0703085	0.140584	0.27022	-0.211696
APOH	0.701166	0.186675	0.217454	0.0731501
APOL1	-1.306	0.642149	-0.355846	0.320339
APOL2	3.93979	2.77861	2.01724	2.2149
APOL3	1.57049	0.840284	-0.0484458	1.3112
APOL4	0.16006	0.682214	0.216717	0.479679
APOL5	0.75673	-0.916512	-0.63701	-0.0830537
APOL6	1.52523	0.314399	0.980546	0.235155
APOLD1	-0.582856	-0.0541743	-0.341033	-0.684489
APOM	1.34229	0.366326	2.43946	0.508259
APOO	0.0741179	-0.490449	-0.863377	-0.218412
APOOL	-0.268704	0.125363	-0.265023	-0.588404
APOPT1	-0.0855557	-0.240233	-0.0320808	0.737333
APP	0.681002	0.93585	-0.50693	0.282569
APPBP2	0.145676	-0.00994306	-0.474539	-0.184038
APPL1	-0.391672	0.0653476	1.03542	0.0135456
APPL2	1.89351	0.173965	-0.00572591	0.884701
APRT	0.329175	0.184044	-0.441853	-0.375278
APTX	-0.204658	-0.484567	-0.617	-0.412835
AQP1	0.933429	-0.115191	-0.195461	0.521767
AQP10	1.02394	0.300285	0.539049	0.961121
AQP11	0.284978	0.811045	-0.0237786	0.41339
AQP12A	0.0175169	0.534772	0.133389	-0.870755
AQP12B	0.646567	0.584157	-0.669843	0.450769
AQP2	0.381956	0.04978	0.262326	0.315931
AQP3	0.353854	0.447864	-1.43713	2.69763
AQP4	-0.183062	-1.12774	0.150797	-0.0191824
AQP5	0.238241	0.151092	-0.315404	-0.90961
AQP6	1.64479	1.07561	0.630363	0.199913
AQP7	1.31928	0.626181	0.868191	-0.445949
AQP8	-0.414375	-0.210762	-0.617811	0.0507389
AQP9	-0.497833	0.202205	0.676425	0.445205
AQR	-0.363839	-0.229539	0.247892	0.90073
AR	-1.71476	-0.089894	-1.46517	-0.218926
ARAF	0.492018	-0.896876	-0.60893	-0.0599663
ARAP1	-0.555175	0.189128	-0.353672	0.364345
ARAP2	-0.721055	-0.16702	0.393327	-0.167404
ARAP3	-0.137768	-1.01008	-1.73992	-1.61015
ARC	-0.0505817	-0.153835	0.34704	-0.408049
ARCN1	0.0447877	-1.25167	-1.01302	1.30114
AREG	-0.4706	0.245521	0.496046	-0.760134
AREL1	-0.0168973	-0.0339335	-0.0437106	-0.287377
ARF1	-1.73599	0.293327	-0.156327	-0.0728633
ARF3	-2.14307	0.0515596	0.306937	0.0705861
ARF4	-0.369517	0.229166	0.436939	-0.857492
ARF5	-2.24013	-0.55838	-0.322976	0.0127795
ARF6	-1.66671	-1.45011	-2.8991	-0.844046
ARFGAP1	-0.277207	0.0567703	0.875229	0.34609
ARFGAP2	-0.537754	0.137025	0.466308	-0.0760597
ARFGAP3	-0.766208	-1.0192	-0.268896	-0.0297309
ARFGEF1	-0.0843368	-0.736479	-0.405483	-0.0686989
ARFGEF2	0.241369	0.784894	0.15069	0.328796
ARFGEF3	0.0379788	-0.302512	1.26576	-0.343358
ARFIP1	NA	0.398126	NA	0.00445249
ARFIP2	-0.384181	0.497896	-0.0782867	-0.182186
ARFRP1	-0.278512	-0.936414	-2.01235	-0.425121
ARG1	0.857142	0.110083	-0.640031	-0.150691
ARG2	0.97594	0.590693	0.60291	0.0914657
ARGFX	1.51736	0.433752	1.25817	0.814199
ARGLU1	-0.0817922	-0.451111	-0.446607	-0.482244
ARHGAP1	0.352757	0.423082	-0.0769232	0.430884
ARHGAP10	2.10363	-1.00669	-0.891015	-0.64085
ARHGAP11A	0.236041	0.227184	-0.00077	-0.400503
ARHGAP11B	-0.726744	0.341823	-0.501734	0.315989
ARHGAP12	-0.194099	-1.8514	-1.07154	0.84555
ARHGAP15	-3.34349	-3.59938	-3.6263	-4.26478
ARHGAP17	-1.63274	-1.01373	-0.831429	-0.795934
ARHGAP18	0.703096	-0.242959	-2.04482	-0.070946
ARHGAP19	-1.60765	-1.15119	-1.65782	-0.645139
ARHGAP20	-0.201017	-0.437133	-0.538805	-0.0897141
ARHGAP21	-0.00551424	0.335049	-0.480251	1.07818
ARHGAP22	-0.463459	0.987627	-0.0265055	0.717834
ARHGAP23	0.089233	0.258713	-0.88803	0.15316
ARHGAP24	0.369309	0.0291828	-0.59419	0.0914709
ARHGAP25	-0.256886	-1.47419	-2.80617	-0.494282
ARHGAP26	0.0253808	0.301177	0.650741	0.520464
ARHGAP27	-1.02646	-1.60245	-1.1095	0.451748
ARHGAP28	-0.164377	0.649147	0.396544	-0.048492
ARHGAP29	-0.732381	-0.257423	-0.794874	-0.0212461
ARHGAP30	0.654592	-1.82009	-2.44467	-2.22493
ARHGAP31	0.859885	0.338543	-0.226938	-0.25254
ARHGAP32	0.213526	0.036457	-1.80072	0.454345
ARHGAP33	-0.749294	-0.188982	-0.427003	-0.115614
ARHGAP35	-1.73401	0.351624	0.296055	-0.102854
ARHGAP36	0.883858	-0.232035	0.028831	-0.410644
ARHGAP39	-0.967945	-0.0614449	0.567497	0.288977
ARHGAP4	NA	-2.87395	NA	-1.65596
ARHGAP40	0.19577	-0.107255	-0.0790311	0.664277
ARHGAP42	0.313821	0.0374343	-1.10449	0.797034
ARHGAP44	0.688519	0.170355	-0.663873	-0.440714
ARHGAP45	-2.31332	-0.352189	-0.80545	-0.784594
ARHGAP5	-0.506569	-0.186622	-1.48477	-0.146952
ARHGAP6	1.75877	0.654015	0.498072	0.152326
ARHGAP8	-2.83097	0.85886	0.526963	0.669318
ARHGAP9	-1.1868	-1.52883	-1.62893	-0.59007
ARHGDIA	0.688773	-0.122819	0.803999	0.0713424
ARHGDIB	-2.51582	-5.48133	-7.87267	-2.10765
ARHGDIG	NA	-0.0987623	NA	0.502821
ARHGEF1	-0.972212	-1.88571	-3.22106	-0.134774
ARHGEF10	0.815799	-0.318521	0.794381	0.663257
ARHGEF10L	1.62153	-0.214846	-2.46291	0.693866
ARHGEF11	-0.508601	-0.228207	-1.73038	-1.86099
ARHGEF12	-0.542224	0.467048	0.452931	0.786047
ARHGEF15	0.185485	0.108916	0.487533	0.623656
ARHGEF16	-0.224319	0.662775	0.336011	0.747844
ARHGEF17	1.49608	0.349719	0.965658	0.78354
ARHGEF18	1.66887	-0.00430223	-0.169221	-0.438371
ARHGEF19	-0.645429	-0.461529	-0.641026	0.0152288
ARHGEF2	0.375734	-0.272226	0.908431	1.32701
ARHGEF25	0.157932	0.195896	0.355674	0.735922
ARHGEF26	1.53605	0.275166	1.39831	0.759397
ARHGEF28	-0.639842	0.866789	-0.246122	0.0404898
ARHGEF3	-0.0915743	-0.142486	-0.457772	-0.0681189
ARHGEF33	0.427824	0.692252	0.376572	-0.601878
ARHGEF35	-0.342771	-0.604393	-1.36667	-2.01554
ARHGEF37	0.0997516	-0.302287	2.38397	0.81039
ARHGEF38	0.607662	0.862658	1.34683	0.467239
ARHGEF39	0.0451158	-0.501867	0.117942	0.531613
ARHGEF4	-1.3284	-0.653352	-1.12431	0.306616
ARHGEF40	0.876849	-0.75603	-0.307197	-1.02203
ARHGEF5	-0.719735	-0.712082	0.60361	-0.949868
ARHGEF6	1.66216	1.12404	1.20813	1.1073
ARHGEF7	0.47928	-0.150722	1.42536	-0.891012
ARHGEF9	-0.18292	0.139504	-0.57547	0.044948
ARID1A	-0.203988	1.02746	1.21863	-0.0828117
ARID1B	1.04222	0.00323706	0.468666	0.265203
ARID2	-0.618409	-0.948756	-0.1266	-0.673478
ARID3A	-0.934627	-2.42716	0.464687	0.698358
ARID3B	0.558497	-0.637097	0.385283	0.0179327
ARID3C	-0.241933	-0.500967	0.211061	0.0226456
ARID4A	0.147829	0.109767	0.352129	0.284833
ARID4B	0.118127	-0.511398	0.137723	-0.373853
ARID5A	-0.169146	0.131189	-0.758393	0.784267
ARID5B	-0.806789	0.0718846	-0.292303	0.231407
ARIH1	0.0141115	0.713625	1.48948	-0.856872
ARIH2	0.510658	0.307785	0.688954	0.219904
ARIH2OS	0.85831	0.655389	0.793607	0.617082
ARL1	0.797261	0.376723	1.05108	0.891306
ARL10	-0.865654	-0.222833	-1.44947	0.203547
ARL11	-2.32033	-0.332637	-3.40848	-1.80711
ARL13A	0.692887	1.17762	-0.175633	0.123005
ARL13B	1.50451	0.0458414	1.28201	0.388757
ARL14	-0.0522121	-0.859059	-1.18736	-0.057436
ARL14EP	0.176866	0.112112	-0.732082	0.0565121
ARL14EPL	-0.268247	-0.0252278	-0.893299	0.0667212
ARL15	-0.0815382	0.0274791	0.217362	0.0629167
ARL16	0.161918	-0.405334	-1.1022	-0.419167
ARL17A	1.28632	0.102606	-0.334031	0.37167
ARL17B	-0.283896	0.298864	-0.781129	0.629972
ARL2	-0.208234	0.623069	0.0319872	-0.166745
ARL2BP	0.306548	-0.400866	0.227596	0.109583
ARL3	0.330318	-0.107103	0.754325	-0.383043
ARL4A	-0.235645	-0.601913	0.270308	-0.378214
ARL4C	-1.35105	-0.0643023	-0.135249	-0.370994
ARL4D	-1.29666	-0.602762	-0.691289	-0.0776725
ARL5A	1.76593	0.809365	0.243813	0.411155
ARL5B	-1.08116	-0.151008	0.573577	-0.818863
ARL5C	0.766787	0.422964	1.04164	0.0404675
ARL6	0.077343	0.168781	-0.145637	-0.188236
ARL6IP1	-1.71085	0.556491	1.5777	0.577769
ARL6IP4	0.470813	0.795752	1.34735	0.18484
ARL6IP5	0.463347	-0.299306	-0.352972	-0.789287
ARL6IP6	-1.3024	-0.218201	0.273414	-0.38385
ARL8A	-1.07095	-1.62625	-0.425713	-0.0639009
ARL8B	-0.0727769	-0.694733	-0.0254221	-2.22885
ARL9	-0.389097	-0.297555	0.946681	0.0966153
ARMC1	0.216975	-0.375774	0.869112	0.125741
ARMC10	-0.277344	0.139919	0.940859	0.407477
ARMC12	0.480118	0.982851	1.10377	0.259155
ARMC2	-0.434006	-0.53672	-0.0169909	-0.0116795
ARMC3	-1.50515	0.211363	0.137048	-0.278344
ARMC4	0.588615	0.428036	-0.0160401	0.218622
ARMC5	1.12277	0.233667	0.665112	0.502198
ARMC6	1.64332	0.856252	-0.11832	0.531803
ARMC7	0.610709	-0.157125	0.394421	-0.675576
ARMC8	0.0362123	-0.753237	1.5571	-0.703405
ARMC9	0.416067	0.114346	1.50503	-0.071048
ARMCX1	0.493735	-0.243315	0.536101	0.0301299
ARMCX2	-0.459223	-0.0921664	-1.76671	0.818122
ARMCX3	0.632549	-0.452622	0.360081	-0.442067
ARMCX4	0.161477	-0.261342	-0.825717	0.359542
ARMCX5	0.209427	0.998232	1.73081	0.827509
ARMCX5-GPRASP2	0.612233	-0.670209	-1.60785	-0.663034
ARMCX6	-0.689972	-0.577258	-0.821221	1.53049
ARMS2	-0.685401	-1.17604	-2.24237	0.0475099
ARMT1	0.266754	0.0697484	-0.451213	-0.262061
ARNT	-0.63263	0.238287	0.79486	1.18441
ARNT2	-1.25379	-0.783618	-1.3694	-0.683326
ARNTL	-0.354499	-0.0691279	0.149684	0.962899
ARNTL2	-0.936659	-0.505908	0.00569014	-0.0451574
ARPC1A	0.0581845	-0.425709	0.140125	-0.0325355
ARPC1B	-0.648019	-0.147926	0.658737	0.0805026
ARPC2	0.419708	0.175956	0.58758	0.577424
ARPC3	0.82809	-1.27036	-0.0969953	0.00474896
ARPC4	NA	-0.234097	NA	0.500616
ARPC4-TTLL3	1.5006	0.921345	0.482227	0.422545
ARPC5	-0.522314	0.514539	0.426437	0.47038
ARPC5L	0.616194	-0.360488	0.358799	-0.491572
ARPIN	-0.488346	-0.146285	-1.4526	0.193831
ARPP19	-0.602765	0.127099	-0.48622	-0.402209
ARPP21	1.66247	0.117453	0.974797	-0.353165
ARR3	0.0335509	-0.160838	0.0976007	0.242953
ARRB1	-0.0260786	0.836222	0.35284	0.230927
ARRB2	-0.0700241	-0.829797	0.347195	-0.641171
ARRDC1	1.34417	0.343898	1.37174	0.179477
ARRDC2	-0.518962	0.507293	0.404691	-0.274316
ARRDC3	-0.366551	0.924244	0.807979	-0.879208
ARRDC4	1.99606	1.12489	1.35796	-0.0614578
ARRDC5	0.124583	0.0868367	-1.07828	0.0799497
ARSA	0.0799384	-0.669146	0.445598	-0.238389
ARSB	-1.43349	-1.15845	-0.490606	0.18253
ARSD	0.261467	1.08687	1.03225	0.578354
ARSE	-0.113902	0.109911	-1.35252	0.00359015
ARSF	-0.401129	0.688798	0.0656163	-0.188478
ARSG	1.46779	0.252233	1.11239	0.34707
ARSH	-0.888764	0.620644	-0.0497871	-0.306385
ARSI	-1.06247	-0.590667	-2.54682	0.80492
ARSJ	-0.237514	-0.700318	-0.241638	0.163202
ARSK	0.846933	0.62907	1.03774	-0.0577252
ART1	1.20175	2.02088	1.12824	0.126086
ART3	-0.249079	-0.222965	-0.768563	-1.02365
ART4	-0.389707	-0.346788	-0.181916	0.316952
ART5	0.191011	1.03471	0.731773	1.02741
ARTN	0.14947	0.947298	0.0529363	0.660176
ARV1	-0.073549	-0.582378	-0.552918	-0.138882
ARVCF	-0.509667	0.0775689	-0.0997664	0.923104
ARX	-1.16354	0.0251047	0.599557	-0.803649
AS3MT	-0.261025	-0.384973	0.136363	-0.0440656
ASAH1	0.357683	0.401202	0.937432	-0.214728
ASAH2	1.38353	0.940431	0.144779	-0.0545018
ASAH2B	-0.615412	0.000367555	-0.644748	-0.467584
ASAP1	0.484557	0.476741	0.81159	1.0801
ASAP2	-0.770779	0.467894	0.917312	0.199093
ASAP3	-1.92275	-0.303395	-0.0728329	0.179597
ASB1	-0.713183	-0.66337	-0.792515	-1.18479
ASB10	0.373642	-0.855637	-0.524839	-0.0475806
ASB11	0.512898	0.121089	-0.361705	-0.453272
ASB12	0.148657	-0.279029	0.446741	0.179164
ASB13	0.379218	0.487817	0.963632	0.298189
ASB14	1.10738	-0.50421	0.264088	0.347927
ASB15	0.160451	0.0638204	0.203588	0.190293
ASB16	-0.297121	0.825748	0.790807	0.309369
ASB17	0.299326	0.00265969	0.103788	1.05702
ASB18	-0.445169	0.240843	-0.496465	-0.315617
ASB2	1.09093	0.175579	0.346966	0.190511
ASB3	0.460305	-0.222292	0.196458	0.664819
ASB4	0.106669	0.051285	1.01445	0.208271
ASB5	-0.00762812	-0.0408581	-0.255836	0.512267
ASB6	0.563931	-0.082663	-0.722243	-1.05917
ASB7	1.13573	0.485766	0.875045	0.286825
ASB8	-0.340664	0.000368259	-0.404488	-0.301893
ASB9	2.53194	0.528917	1.19394	0.653428
ASCC1	-0.201971	0.0167446	-0.749512	0.619077
ASCC2	-0.199701	-0.336076	-0.639294	1.55185
ASCC3	-0.539938	-0.111216	0.970854	0.846395
ASCL1	0.126239	-0.855716	-1.27709	-0.0382256
ASCL2	-0.561219	0.2139	-1.24673	-0.0761586
ASCL3	1.26351	-0.409715	1.02185	0.690811
ASCL4	0.249831	0.356176	-0.0661079	0.329542
ASCL5	0.500942	0.241563	-0.378693	-0.293168
ASF1A	-0.118234	-1.05434	-0.332852	-0.698517
ASF1B	-0.436063	0.632392	1.10079	0.685797
ASGR1	0.428474	0.382328	0.554195	0.234816
ASGR2	-0.689667	0.499265	-0.354999	-0.350289
ASH1L	-0.0298944	-0.358697	-0.592827	-0.178529
ASH2L	0.329078	0.510911	1.7444	1.60356
ASIC1	0.436311	-0.676633	-0.297244	-0.0834131
ASIC2	-0.947528	-1.06778	-1.05544	0.507583
ASIC3	0.662921	-0.00944117	-0.223198	-0.143475
ASIC4	0.309453	0.113423	0.244498	-0.753312
ASIC5	1.48293	0.419542	0.424078	0.636814
ASIP	-0.513172	-0.121931	-0.141661	0.271439
ASL	-0.794396	-0.0244875	-1.46956	-0.74862
ASMT	-0.37898	-0.252756	-0.322851	0.0160794
ASMTL	0.866081	0.454468	0.705794	-0.619206
ASNA1	0.348303	0.598154	0.00944328	0.182318
ASNS	-0.00986948	-0.209581	-0.815878	0.748136
ASNSD1	0.336143	1.30513	0.0608671	-0.24819
ASPA	0.228438	0.814958	1.14139	0.104708
ASPDH	-0.507229	0.113524	0.238982	-0.37184
ASPG	-0.790333	-1.00006	0.214167	-0.511613
ASPH	-1.66214	-0.262992	-0.898274	0.120202
ASPHD1	-0.392104	-0.59476	-0.497054	-0.0994339
ASPHD2	0.136371	-0.743677	-1.82121	-0.0438411
ASPM	0.2874	-0.0893078	0.485507	0.347928
ASPN	0.131871	0.513981	1.43505	0.949644
ASPRV1	-0.82294	-0.0658093	-0.104804	-0.0949451
ASPSCR1	-0.907505	0.292382	-0.470707	0.63035
ASRGL1	0.590088	-0.0380517	1.99167	-0.517449
ASS1	0.12857	0.772143	1.57784	-0.164731
ASTE1	-0.136447	0.388282	0.270408	-0.90164
ASTL	-1.06963	-1.04203	-2.31338	0.111715
ASTN1	-0.734159	-0.31643	-0.289623	-0.294037
ASTN2	0.698017	0.733989	-0.810314	-0.160559
ASXL1	0.0424336	-0.323745	0.494866	0.508509
ASXL2	-1.88648	0.621301	-1.23784	0.587323
ASXL3	0.750381	0.0821602	0.703141	-0.0885879
ASZ1	0.468213	-0.919696	-0.859656	-0.621603
ATAD1	0.0905891	-0.168539	0.149205	0.506546
ATAD2	0.717876	-0.32092	0.567203	-0.406663
ATAD2B	0.999354	-0.1954	0.467819	-0.495148
ATAD3A	-0.361284	0.329274	0.0781698	1.04188
ATAD3B	0.257642	-0.81873	0.243072	0.350873
ATAD3C	-1.29783	0.125481	0.0569676	0.119867
ATAD5	-0.000184	-0.00464804	0.754104	-0.463642
ATAT1	-0.535621	-0.598291	-0.589989	0.966228
ATCAY	-0.264128	0.769631	0.323843	0.556346
ATE1	-0.332278	-0.290546	0.394027	-0.306397
ATF1	-0.713335	0.997448	0.644882	0.629576
ATF2	0.552961	0.455702	0.605674	0.582493
ATF3	0.0073209	1.47814	-0.153276	0.787224
ATF4	-1.3763	0.0826472	0.676683	-1.26021
ATF5	0.193657	-1.09792	-0.95517	-0.330336
ATF6	-1.14063	0.131746	0.763685	-1.00692
ATF6B	-0.0112383	0.51399	0.573577	0.803515
ATF7	-0.429277	1.17312	-0.0982814	1.78559
ATF7IP	-0.525158	-0.467879	-0.843958	-0.809888
ATF7IP2	-0.548522	-0.800999	-0.404451	0.240712
ATG10	0.390209	-0.0420825	-0.422618	-0.867844
ATG101	0.0716292	-1.33572	-0.543116	-1.69394
ATG12	1.21023	1.00205	1.06349	0.85532
ATG13	0.0515849	-0.194451	1.32808	0.196558
ATG14	-0.157352	-0.0554492	0.0465148	0.115771
ATG16L1	0.627825	-0.166458	-0.424202	0.239111
ATG16L2	-0.674633	0.0392952	-0.0599318	-0.0801383
ATG2A	-0.363362	-0.390965	1.3657	0.0150493
ATG2B	-0.538262	-0.689693	-0.881618	1.32283
ATG3	-1.01858	-0.263824	-0.321311	-0.0777194
ATG4A	-0.291499	0.460993	0.181552	-0.229936
ATG4B	0.467258	-0.538348	1.52684	-0.0870082
ATG4C	0.810161	-0.115165	0.354248	0.369278
ATG4D	1.30089	-0.229015	1.04595	0.28569
ATG5	-0.0282031	-0.0682505	-1.38417	-1.11657
ATG7	-1.62852	-1.3056	-1.6911	-0.905115
ATG9A	0.448587	-1.67743	-1.28052	-0.847066
ATG9B	-0.227956	0.0349962	0.0646486	-0.102231
ATIC	-0.282768	-0.197788	1.37889	0.421135
ATL1	-2.24933	-0.523083	-1.06495	-0.0918784
ATL2	-0.536738	0.290004	-0.449481	-0.668024
ATL3	0.187359	-0.41193	0.212623	-0.708584
ATM	0.542396	0.509517	-0.676918	-0.615186
ATMIN	0.525219	-0.207201	-0.652339	0.323903
ATN1	-0.373205	0.273219	0.729526	-0.329008
ATOH1	-0.746298	0.0906699	-1.13533	-0.532661
ATOH7	-0.847878	-0.443531	0.691054	-0.569295
ATOH8	0.0177312	0.279485	0.0319828	0.26936
ATOX1	-1.43836	-0.253846	-0.612025	-0.0512608
ATP10A	-1.11788	0.430888	1.07466	0.0838296
ATP10B	0.332634	0.547323	0.778536	0.609226
ATP10D	0.799902	0.1066	0.653541	0.457706
ATP11A	-0.739898	0.70848	0.766596	0.52826
ATP11AUN	0.707921	0.395415	-0.103444	0.409868
ATP11B	1.82632	0.294853	-0.112535	0.477463
ATP11C	1.06965	-0.394718	-0.318521	0.75006
ATP12A	-0.428754	-0.599339	0.169159	-0.279116
ATP13A1	-1.75489	-0.343263	-0.895068	0.676578
ATP13A2	-1.11447	-0.0122617	-0.150475	-1.1214
ATP13A3	0.0717968	-0.219642	0.166882	-0.964382
ATP13A4	-0.107014	-0.00700695	0.907252	-0.344511
ATP13A5	-0.30733	0.359198	1.19004	0.39214
ATP1A1	-0.342304	-1.35165	0.0761177	-1.04934
ATP1A2	-0.703787	0.698156	-0.692616	0.384858
ATP1A3	-0.950118	-0.16589	-0.470559	-0.951639
ATP1A4	0.884873	0.133563	1.19895	0.197319
ATP1B1	0.119113	-0.0390236	-0.538805	-0.768087
ATP1B2	0.102459	-1.28485	-0.568506	-0.501491
ATP1B3	0.488981	-1.50575	-0.0453209	-1.52406
ATP1B4	-0.128427	-0.28136	-0.830323	0.372448
ATP2A1	-0.145833	0.124767	0.31602	1.21633
ATP2A2	-3.19443	-1.62435	-2.83705	-1.22135
ATP2A3	0.0560691	-0.659403	1.13211	-0.351332
ATP2B1	-0.0176114	-0.754599	-0.307684	0.212013
ATP2B2	-1.30651	0.0049631	-0.234353	-0.681873
ATP2B3	-0.0755552	0.272073	1.18974	-0.22341
ATP2B4	0.781922	-0.0140378	0.659548	0.746425
ATP2C1	0.494182	1.28349	-0.0633699	1.11461
ATP2C2	-1.02402	0.356355	-0.313178	-0.300671
ATP4A	0.952881	0.829364	0.263579	0.273088
ATP4B	-0.920609	-0.892534	-0.621312	-1.22082
ATP5A1	0.299996	-0.498489	0.404728	0.493048
ATP5B	-0.812376	-0.337579	-0.538805	-0.393541
ATP5C1	-1.72573	0.112542	-0.303855	-0.679446
ATP5D	-0.149399	-0.119788	1.43284	0.0974719
ATP5E	-0.207309	-0.473336	-0.0708467	-0.727531
ATP5F1	0.269629	0.233931	1.52821	0.857974
ATP5G1	0.146519	0.983098	1.82824	0.521826
ATP5G2	0.755054	-0.0894648	1.26867	-0.871435
ATP5G3	-0.590423	0.592822	-0.415543	0.2801
ATP5H	2.85349	0.335369	0.571993	0.00133929
ATP5I	0.383525	-0.932838	-0.303719	0.371382
ATP5J	-0.0530146	0.117632	0.103784	0.30128
ATP5J2	NA	-0.635295	NA	-0.23684
ATP5L	-0.833047	-1.07639	-1.01781	-0.42073
ATP5L2	0.224736	-0.0645812	-0.144856	-0.700376
ATP5O	0.552504	0.388167	0.250328	0.166614
ATP5S	0.603852	0.110852	0.0184534	0.145184
ATP5SL	-1.29326	-0.425681	-1.20497	-0.171438
ATP6AP1	0.33303	-0.627883	1.12629	-0.108205
ATP6AP1L	0.893914	0.264639	0.814906	0.27801
ATP6AP2	0.694919	-0.0229751	-0.0365139	-0.0687142
ATP6V0A1	1.19241	0.583355	-0.467575	0.0243253
ATP6V0A2	-0.760976	0.168657	0.049264	-0.940674
ATP6V0A4	0.813666	0.463126	1.16701	1.02144
ATP6V0B	0.7419	-0.764241	-0.361263	-0.133942
ATP6V0C	-0.0426788	-0.514037	-0.323197	0.316925
ATP6V0D1	0.458842	0.232532	0.111803	-0.214478
ATP6V0D2	0.211987	0.211074	-0.254182	-0.210552
ATP6V0E1	0.907424	0.0538832	0.0222253	-0.74586
ATP6V0E2	0.958976	0.889656	0.203588	1.13161
ATP6V1A	-0.239399	0.631804	0.0170601	0.619511
ATP6V1B1	0.571905	-0.126373	-1.06292	-0.0724058
ATP6V1B2	-1.30783	-0.614359	-0.23555	0.693814
ATP6V1C1	0.460447	0.28782	0.812732	2.30393
ATP6V1C2	-1.0548	-0.186757	-0.310919	-0.606854
ATP6V1D	1.20297	-0.259372	0.511596	-0.371092
ATP6V1E1	0.0910106	0.15208	0.848919	1.31821
ATP6V1E2	0.591714	1.98884	1.0695	1.39625
ATP6V1F	0.659264	0.110206	-0.0448677	0.920371
ATP6V1G1	0.952526	-0.268673	0.485912	0.867703
ATP6V1G2	0.367953	-0.138456	0.968754	0.277066
ATP6V1G3	-1.97846	-0.0167542	-0.275812	0.169016
ATP6V1H	0.303927	-2.10047	-1.24249	-0.26775
ATP7A	0.165728	0.783689	1.26053	0.377049
ATP7B	-1.57296	0.234639	0.282048	-0.526046
ATP8A1	-1.74742	-0.0717413	-1.56927	-0.247333
ATP8A2	0.24076	-0.20776	-0.11874	0.395427
ATP8B1	-1.97603	-0.710322	-1.55372	0.199511
ATP8B2	-0.406625	-0.0270279	0.510343	0.459081
ATP8B3	-0.319068	-0.507274	-1.65738	-0.902015
ATP8B4	-0.609368	0.299106	0.952651	0.0480382
ATP9A	-0.541056	0.443021	0.386989	-0.555405
ATP9B	1.20475	-0.017652	0.806026	1.00004
ATPAF1	-1.93783	-0.135301	1.16852	1.0041
ATPAF2	0.53168	-0.224474	0.680626	-0.0500267
ATPIF1	-1.28802	0.0885216	0.213681	0.579179
ATR	0.989552	-0.187493	0.520588	0.366476
ATRAID	0.571347	-0.355704	-0.72158	0.149443
ATRIP	0.919665	0.555556	-0.0280716	0.374207
ATRN	-0.551264	-0.138778	0.828283	-0.0634204
ATRNL1	0.626505	-0.720419	-0.496133	0.403892
ATRX	0.703553	0.0850683	-0.0302641	0.373858
ATXN1	-0.511394	0.0811352	-0.694384	-1.0741
ATXN10	0.285612	0.0153922	0.862369	0.0857444
ATXN1L	0.333944	0.973494	-1.21264	0.316092
ATXN2	-0.769407	-0.248485	-0.292627	-0.788827
ATXN2L	-1.00964	-0.450823	-1.33774	0.250283
ATXN3	NA	0.802395	NA	-0.280782
ATXN3L	1.07178	0.48822	-0.00944036	-0.678201
ATXN7	1.21221	0.168426	-0.545548	0.331278
ATXN7L1	-0.718973	-0.642372	-2.97313	-0.311322
ATXN7L2	0.863999	0.21493	0.778867	-0.336072
ATXN7L3	0.0554251	0.478644	-0.145825	0.530901
ATXN7L3B	1.18834	-0.0583976	0.67543	-0.412076
ATXN8	-0.79526	-0.352017	-0.486478	-0.479731
AUH	0.735449	0.8291	0.490408	0.911337
AUNIP	-0.914413	-1.33151	0.185793	0.0650429
AUP1	-0.961089	-0.185164	0.92962	0.574519
AURKA	0.253615	-0.16318	1.48601	-0.624491
AURKAIP1	0.969947	0.920049	0.84446	0.964628
AURKB	-1.19447	-0.0240364	-0.993457	1.10704
AURKC	0.344219	0.561132	1.17552	-0.60932
AUTS2	0.991939	0.534887	1.01997	0.0460749
AVEN	0.73936	0.0169964	0.333524	0.37873
AVIL	1.13303	1.10825	1.82238	0.586335
AVL9	-0.0223796	0.62731	0.326563	0.28915
AVP	0.365221	0.478687	0.411781	0.892534
AVPI1	0.590139	0.53483	1.35007	0.767775
AVPR1A	-0.419002	0.49947	-0.456999	0.17218
AVPR1B	-2.45802	-0.534293	-1.57985	-0.111616
AVPR2	-1.05342	-0.0782279	0.321864	0.687241
AWAT1	1.26143	0.418861	1.09356	-0.405582
AWAT2	0.125467	-0.136244	-1.61802	0.652744
AXDND1	0.955573	0.85244	1.10967	0.502289
AXIN1	-0.389011	-0.115842	0.624835	0.710183
AXIN2	-1.0901	0.732377	-0.296618	-0.360536
AXL	2.18444	-0.0964734	0.789222	0.0511515
AZGP1	-0.181285	0.340418	-0.620759	-0.181475
AZI2	0.640218	-0.0225812	1.14246	-0.99242
AZIN1	0.636053	0.3585	0.0860852	0.117112
AZIN2	0.623	0.162993	0.0964068	1.49082
AZU1	-0.594893	0.435096	-0.153309	0.0702826
B2M	0.596742	-0.528969	0.0420594	0.368468
B3GALNT1	-0.974751	-0.475243	-1.36579	-1.12346
B3GALNT2	-1.89039	-0.908384	-1.05013	-1.0826
B3GALT1	1.05187	0.13749	0.803667	-0.422135
B3GALT2	1.60954	-0.0071588	-0.0601419	0.625999
B3GALT4	0.705991	-0.00144326	0.150222	-0.175873
B3GALT5	0.5211	0.186039	0.210689	0.279458
B3GALT6	0.0641696	-0.643356	-0.103857	0.27418
B3GAT1	1.39953	0.714789	0.818075	-0.403683
B3GAT2	-0.215446	-0.62608	-1.58268	-0.0695894
B3GAT3	-0.233355	0.876026	0.289842	0.871524
B3GLCT	-1.03189	-0.35322	-1.62624	0.623724
B3GNT2	-0.833555	0.627453	0.513586	-0.206306
B3GNT3	0.814783	1.3889	0.220727	0.808739
B3GNT4	-0.905982	-1.42673	-0.305646	-0.675049
B3GNT5	-3.67713	-2.32809	-4.41691	-1.89897
B3GNT6	-0.535316	0.0244297	-0.258386	0.246549
B3GNT7	0.935968	0.200638	0.761732	0.0878236
B3GNT8	-0.822432	0.444464	-0.0945079	-1.09142
B3GNT9	1.72728	0.00689494	-1.11458	0.67623
B3GNTL1	0.379559	0.711888	0.0417642	-1.04729
B4GALNT1	0.949123	0.568715	-0.015012	-0.340973
B4GALNT2	1.24838	-0.738082	0.87265	-0.626754
B4GALNT3	-3.9287	-2.2423	-5.00982	-0.0540205
B4GALNT4	-0.409784	1.29722	-0.512163	0.584243
B4GALT1	0.701623	0.424037	-0.038419	0.309136
B4GALT2	0.325853	-0.339515	-0.666305	-0.855675
B4GALT3	-0.150054	-0.388727	0.505811	-0.838559
B4GALT4	-1.29539	-0.576496	-0.0917553	0.0360588
B4GALT5	0.303734	0.507064	0.996281	0.64722
B4GALT6	-2.22754	-0.185472	-0.704813	1.03711
B4GALT7	-0.648883	0.652866	0.285405	0.100551
B4GAT1	1.79229	0.7899	-0.468606	-0.790477
B9D1	-0.780073	-0.254201	0.481601	0.134632
B9D2	0.211947	0.328714	-0.486515	0.192626
BAALC	1.31151	-0.994679	0.614739	0.805294
BAAT	-0.155941	0.357137	-0.48213	0.209049
BABAM1	0.633311	0.593955	0.0896596	-0.255371
BABAM2	1.70087	0.0979988	1.7552	0.0506083
BACE1	0.259669	0.130782	-0.566332	-0.003406
BACE2	1.05502	0.588566	1.39643	1.08715
BACH1	0.047317	-0.311328	-2.01699	-0.389211
BACH2	-0.316422	-1.35782	-1.65005	-1.73768
BAD	NA	-0.236138	NA	-1.27746
BAG1	-0.943008	0.734459	1.26576	0.012104
BAG2	-0.898566	0.428671	0.008078	-0.446317
BAG3	0.608068	-0.257755	-0.86194	-0.513496
BAG4	0.22568	-0.261404	0.34781	0.80202
BAG5	0.371046	0.822101	0.752999	0.530129
BAG6	-1.53837	0.242717	-1.57815	-0.432353
BAGE	NA	-0.443808	NA	-0.161434
BAGE2	-0.661072	-0.618018	0.441471	1.1464
BAGE5	0.140993	0.24704	0.258789	0.827204
BAHCC1	-0.170644	-0.119375	-0.752976	-0.264324
BAHD1	-0.918273	-1.55369	-1.33354	-0.435636
BAIAP2	-0.67443	-1.01325	-0.366275	0.108422
BAIAP2L1	-0.155092	-0.533402	0.23533	0.86397
BAIAP2L2	0.495258	0.273312	0.701888	-0.351513
BAIAP3	-0.174586	0.156392	-0.720732	-0.148811
BAK1	4.85299	1.77881	0.815127	0.555225
BAMBI	-0.605559	0.0991646	-0.0859735	0.560188
BANF1	-0.102154	-0.424917	0.192843	1.13355
BANF2	0.425508	-0.0258074	-2.24159	-1.25986
BANK1	1.20206	1.20463	0.704431	-0.274278
BANP	1.45164	0.477314	0.43248	-0.362197
BAP1	0.374952	0.0813926	0.47132	0.118859
BARD1	0.49149	-0.111421	0.309837	0.390046
BARHL1	1.13166	0.304857	0.966506	-0.661399
BARHL2	-0.226909	0.746093	-0.0315391	0.29135
BARX1	-1.29315	-0.580654	0.172855	-0.273772
BARX2	0.819202	-0.29827	1.24406	0.32852
BASP1	-0.395745	1.00822	-1.1123	-0.742245
BATF	-0.990852	-1.85717	-0.224576	0.683654
BATF2	-0.475267	-0.258881	-0.864925	-0.222215
BATF3	-0.96759	0.138197	0.24256	0.345425
BAX	0.832661	0.118744	-0.846353	0.130421
BAZ1A	0.568604	1.23048	0.530611	1.09364
BAZ1B	0.932159	0.801817	0.0732265	-0.729788
BAZ2A	-1.03189	-0.0887689	-0.0996153	-0.347438
BAZ2B	0.627673	0.412745	-0.50096	0.145935
BBC3	2.01495	0.671661	1.04315	-0.847074
BBIP1	1.78787	0.762378	0.992817	1.70843
BBOX1	1.50624	0.463782	0.0588385	0.173535
BBS1	1.11221	-0.427419	-0.467059	-0.184614
BBS10	-1.40489	-0.396062	-1.06273	-0.478729
BBS12	0.121281	0.285259	-0.22364	-0.332371
BBS2	1.27098	0.603046	0.954825	0.378994
BBS4	-0.357714	-0.232188	-0.703486	0.147471
BBS5	1.90093	0.744822	2.15104	-0.0310337
BBS7	-1.05216	-0.690145	-0.0451256	0.560279
BBS9	0.572363	0.415231	0.705721	-0.537019
BBX	0.439603	0.680238	-0.651455	-0.812107
BCAM	-1.65889	-1.16272	-2.6147	-0.6932
BCAN	-1.23947	-0.322546	-2.76375	-0.767668
BCAP29	-0.170426	-0.308021	-0.118294	0.0200292
BCAP31	-0.805773	1.03982	1.3552	-0.0173627
BCAR1	0.133893	0.774501	-0.12785	-0.218317
BCAR3	-0.562743	0.268988	-0.0640885	-0.355353
BCAS1	-0.694289	0.137124	0.986884	0.199725
BCAS2	-0.690785	-1.36274	-0.374271	-1.68924
BCAS3	-0.183326	-0.575627	-0.477155	0.253736
BCAS4	0.904224	0.15216	1.05627	-0.65983
BCAT1	-0.109386	0.249005	1.74378	0.348564
BCAT2	-0.561524	-0.0708058	-0.675296	0.125629
BCCIP	1.37149	-0.00391418	0.491182	-0.00409052
BCDIN3D	-1.78307	-0.428346	0.659548	-0.184519
BCHE	0.852622	0.126743	0.660506	-0.824709
BCKDHA	-0.907505	-0.315454	-0.056936	0.101265
BCKDHB	1.14461	0.105183	0.298012	0.388328
BCKDK	-1.02209	-0.198498	-0.39288	0.240251
BCL10	0.0485446	0.985891	-0.0403867	3.28462
BCL11A	0.215284	-0.615006	-1.07316	0.444053
BCL11B	-2.39174	0.301333	-0.343612	-0.1212
BCL2	0.672876	-0.371677	-0.108603	1.03133
BCL2A1	0.039021	-0.46975	0.429827	0.520748
BCL2L1	-1.31763	0.0952212	-0.671575	0.895215
BCL2L10	0.651849	0.654694	0.287635	0.0511188
BCL2L11	1.22821	0.553492	-1.15066	0.0919558
BCL2L12	-0.726134	0.279447	0.919781	0.697875
BCL2L13	-0.694187	-0.465992	-0.891715	-0.19526
BCL2L14	0.718079	0.393658	0.162449	-0.714679
BCL2L15	0.497138	0.400505	0.715965	-0.677315
BCL2L2	NA	1.00878	NA	0.566979
BCL2L2-PABPN1	-1.36101	-1.94053	-2.36615	-0.61221
BCL3	1.95329	-1.57824	-1.06351	-1.27343
BCL6	1.16021	0.566504	0.174315	0.238964
BCL6B	1.69558	0.652181	0.793349	-0.408203
BCL7A	0.0724773	-0.336893	0.32419	-0.558853
BCL7B	-1.85926	-0.944407	-0.0875765	1.09644
BCL7C	0.984625	0.811536	-0.61501	0.57883
BCL9	2.74267	0.55387	1.41438	0.672339
BCL9L	3.11592	1.98699	1.1079	1.70118
BCLAF1	0.384592	0.0703022	0.190617	0.541068
BCO1	0.0461951	-0.372948	-0.31006	0.0174949
BCO2	0.139073	0.770871	-1.13787	0.0821777
BCOR	1.63357	0.819312	1.32155	-0.283752
BCORL1	0.666273	0.309224	0.702846	0.603035
BCR	0.314248	0.0399605	-0.628681	0.0820522
BCS1L	-0.421257	0.263566	-0.135157	-1.03003
BDH1	-0.20896	0.0101393	-0.0128047	-0.00198728
BDH2	0.397213	-0.0950493	-0.786546	0.158723
BDKRB1	0.265926	0.273603	0.436128	0.119403
BDKRB2	-1.58464	0.155009	0.764238	-0.749097
BDNF	-0.744774	0.252468	-0.836919	-0.214803
BDP1	-0.00567016	0.0681745	0.326968	0.895969
BEAN1	-0.503319	-0.573502	-0.457404	0.532095
BECN1	-0.547404	-1.31292	0.0997859	0.250251
BECN2	-0.620593	-0.549527	-0.789162	0.471048
BEGAIN	-0.110499	-0.79145	0.736343	0.35233
BEND2	-0.560407	2.28671	1.77127	0.77579
BEND3	-1.39814	0.213996	-0.498344	1.06589
BEND4	-0.201611	-0.819183	-0.668148	-0.0225977
BEND5	-0.337779	-0.103061	0.384111	-0.746053
BEND6	-0.127666	0.208786	-0.479698	0.0406518
BEND7	0.385151	0.133645	0.30079	0.143692
BEST1	0.739512	0.300107	0.374703	1.15714
BEST2	-0.112835	-0.52571	0.266767	0.271089
BEST3	2.02384	0.76016	1.26167	1.28636
BEST4	-0.312526	-0.37121	-2.03944	-0.262521
BET1	0.214293	-0.887168	0.492361	-0.253442
BET1L	-0.576101	-0.117195	0.468261	-0.287212
BEX1	-0.290569	-0.860174	-1.9692	0.0141801
BEX2	-0.11025	0.513679	0.735348	0.40829
BEX4	1.14421	1.56129	1.81803	0.869702
BEX5	0.25296	-0.446473	-0.111319	-0.573982
BFAR	-1.43882	-0.386257	-1.79726	-0.430012
BFSP1	0.423964	-0.969262	-1.90132	-0.845747
BFSP2	-0.792263	0.71315	0.750198	0.700283
BGLAP	0.676533	-0.332124	0.197047	0.264788
BGN	-0.0391641	0.231608	-1.58036	0.497783
BHLHA15	-1.78683	0.984144	2.09573	0.160106
BHLHA9	-0.79399	0.113219	-0.116706	-0.879215
BHLHB9	-0.861083	-0.169968	-0.0553035	-0.0822518
BHLHE22	1.57511	0.601248	0.456506	-0.320596
BHLHE23	-1.34471	0.723302	0.605674	0.563553
BHLHE40	-0.453306	-0.16783	0.170633	-1.75531
BHLHE41	-0.373352	-0.164658	0.00924503	-0.755587
BHMG1	0.300545	-0.262575	-1.7607	-0.0641934
BHMT	1.38328	1.32572	1.93978	0.0547346
BHMT2	-0.149861	-0.460587	-0.362479	0.227935
BICC1	-0.361533	-0.576288	-0.22004	0.164241
BICD1	-0.658177	0.272614	-0.485484	0.17848
BICD2	0.547983	-0.238281	0.0439849	0.0866499
BICDL1	1.17255	0.48974	1.5292	0.549737
BICDL2	5.01324	1.42304	1.48292	2.7189
BICRA	0.573886	-0.723887	0.04543	0.525536
BICRAL	-0.263636	-0.0337485	0.348975	-1.04904
BID	0.015992	0.297429	1.75903	-0.880705
BIK	1.06944	0.161483	-1.12424	0.721866
BIN1	-1.01066	0.473014	-0.157388	0.310113
BIN2	0.598621	0.854262	1.21992	0.549233
BIN3	0.746928	-0.17051	0.726172	0.263465
BIRC2	0.712746	-0.483079	0.272928	0.212534
BIRC3	-0.358745	-0.528641	-1.69117	-0.946784
BIRC5	-0.276221	-0.589615	0.0856282	0.0660114
BIRC6	-1.56006	-0.525867	0.34578	0.275168
BIRC7	1.16361	-0.147044	1.18252	-1.14483
BIRC8	-1.14454	-0.236123	-0.510099	0.698013
BIVM	0.602938	-0.336719	-0.0813157	-0.0946008
BIVM-ERCC5	0.271599	-0.00516089	-0.439642	0.437898
BLCAP	-0.314187	0.479004	0.273632	0.254549
BLID	-0.221267	-0.202722	0.960463	-0.840606
BLK	-0.692207	-0.0444191	-1.08315	0.772798
BLM	-1.00126	-1.43837	-1.41863	-1.61599
BLMH	0.194094	-0.027545	-1.11908	0.421878
BLNK	-1.7978	-0.646501	0.261785	-0.346001
BLOC1S1	0.661753	-0.42261	0.320147	0.724619
BLOC1S2	0.670083	1.23711	1.54939	1.23287
BLOC1S3	1.91317	0.40766	1.04853	-0.771325
BLOC1S4	-2.61674	0.287544	-0.588331	-0.342954
BLOC1S5	-0.334838	-0.559883	-0.0317529	0.484811
BLOC1S6	-0.00258518	0.450251	1.39838	0.590284
BLVRA	0.24335	-0.187756	-0.713362	0.297723
BLVRB	-0.52592	-0.299758	0.934005	-0.594616
BLZF1	0.45103	-0.549819	0.0208	-1.16681
BMF	0.827684	0.494383	0.564181	0.408921
BMI1	0.939422	0.405945	0.823603	0.731589
BMP1	0.49985	-0.0784851	-1.29139	0.207614
BMP10	-0.307676	-0.00382712	-1.23751	-0.945549
BMP15	0.203383	0.296899	-0.0385553	0.529368
BMP2	0.500992	-0.112504	0.328726	-0.00717781
BMP2K	-1.24343	0.386431	-0.452466	-0.129036
BMP3	-0.466674	-0.107115	0.163705	0.0203897
BMP4	-0.963527	-0.182195	0.267301	-0.39926
BMP5	-1.17979	0.0999236	-0.77059	0.304729
BMP6	-0.0711669	0.393152	0.30054	-0.727685
BMP7	0.319246	-0.0753296	-1.33082	-0.11321
BMP8A	0.243193	-0.285806	0.319071	0.00715358
BMP8B	-0.473129	-0.870254	0.157139	0.089044
BMPER	0.433305	0.55829	0.192021	-0.247764
BMPR1A	-0.226869	-1.05842	-0.196018	-0.618944
BMPR1B	-0.225487	-1.03851	-0.174487	0.326898
BMPR2	-0.632224	0.672536	-0.730424	0.658318
BMS1	-1.71339	-1.76834	-0.540242	-0.69803
BMT2	0.184942	0.179742	1.50304	-1.92725
BMX	-1.10051	-0.143656	0.298351	0.275662
BNC1	-0.111296	-0.135333	0.21598	0.0070977
BNC2	-0.0842809	-0.329607	0.576599	0.664487
BNIP1	0.870551	-0.515008	0.748724	-0.217036
BNIP2	-0.7625	-0.501525	-0.533499	-0.112318
BNIP3	-1.52658	-0.337284	-0.0231485	0.0087927
BNIP3L	-0.281316	0.29518	0.495972	-0.035021
BNIPL	0.620715	0.518158	0.417077	-0.247392
BOC	-0.274916	0.466822	0.536028	0.322787
BOD1	-1.25232	-0.176766	-0.00979043	-0.127749
BOD1L1	-2.25085	0.297989	1.50274	0.286172
BOD1L2	2.03821	0.743631	0.113616	-1.05966
BOK	-0.911518	0.0999923	0.686006	0.00519364
BOLA1	1.17372	0.85532	1.05369	0.690869
BOLA2	0.843276	0.291696	-0.410457	0.519766
BOLA2B	0.19258	-0.233243	-0.465585	-0.277888
BOLA3	1.353	-0.268732	0.240205	-0.819591
BOLL	1.044	-0.652756	-0.32585	-0.105125
BOP1	-0.21956	-0.514304	-0.382968	-0.267402
BORA	0.810161	-0.86987	0.783105	-1.1501
BORCS8	-0.208549	0.238127	-0.483973	0.714705
BORCS8-MEF2B	-1.3604	-0.341629	-0.273052	-1.07329
BPGM	-0.481652	-0.477929	-0.30216	0.413718
BPHL	-1.88491	-0.311748	-1.26714	-1.22312
BPI	0.0694863	-0.717129	-1.41336	-0.0676883
BPIFA1	-0.0700749	0.889462	0.487865	0.379973
BPIFA2	-0.433635	0.538422	0.106714	0.74299
BPIFA3	-0.0646506	0.631494	-0.193074	0.794223
BPIFB1	-0.663206	-0.759581	-2.01917	0.447046
BPIFB2	-0.380432	0.0240711	-0.475018	0.0872104
BPIFB3	-0.577167	-0.63427	-1.18283	0.534496
BPIFB4	0.506965	1.43434	1.05642	0.104169
BPIFB6	1.51955	-0.428486	-1.02316	0.328926
BPIFC	-0.0909191	0.611013	0.510491	-0.287176
BPNT1	1.51797	0.74448	-0.210533	-0.177998
BPTF	0.216894	0.745373	-0.454161	-0.782202
BPY2	NA	-0.205554	NA	0.561022
BPY2B	-0.381443	0.507099	-0.306891	0.717196
BRAF	1.76735	0.735876	1.04127	0.683234
BRAP	1.50111	-0.0717157	1.60043	-0.0383447
BRAT1	0.529496	0.0396813	-0.211303	0.495922
BRCA1	0.0156188	-0.46639	0.565728	-1.25796
BRCA2	-0.832235	-0.346665	-1.42729	0.338125
BRCC3	0.121967	-0.193689	0.536912	0.07031
BRD1	0.338998	0.395114	0.238101	-0.149199
BRD2	-1.50642	-1.05976	-1.29522	0.442505
BRD3	0.281265	0.234313	-0.00716305	0.472419
BRD4	-0.156027	-0.973621	0.822829	-0.424152
BRD7	-0.437728	0.00409298	0.965769	0.229728
BRD8	0.429673	-0.218081	0.552499	-0.77241
BRD9	-0.431776	-0.754725	-0.610994	-3.923
BRDT	0.627927	0.106855	-0.157731	0.306822
BRF1	-0.511496	-0.0299731	0.616692	0.651864
BRF2	-0.865807	0.0654216	-2.38284	-0.477482
BRI3	1.90199	-0.974629	0.247922	0.210222
BRI3BP	0.198365	0.370028	-2.36364	0.112913
BRICD5	-1.00964	-0.0868752	0.756979	-0.410212
BRINP1	0.0483562	-0.168176	0.991932	0.360767
BRINP2	-0.777534	-0.270885	-2.83889	-0.358997
BRINP3	-0.0962876	0.300367	0.489118	0.154078
BRIP1	-0.237514	-0.772132	-0.0617412	-1.12025
BRIX1	0.897469	0.35604	-0.983507	-0.448582
BRK1	0.325838	-0.0565587	0.602099	-0.756741
BRMS1	1.27413	-0.274689	-0.268092	-2.25863
BRMS1L	-0.18452	0.910663	0.965658	0.140969
BROX	-1.01924	-0.290885	-0.277618	0.0741753
BRPF1	-0.252116	0.503144	-0.835482	1.93639
BRPF3	-0.400403	-0.643538	-0.0329873	-0.779206
BRS3	-1.62618	-0.696398	0.48757	-0.635525
BRSK1	0.304034	0.40476	1.09636	-0.0409999
BRSK2	0.886194	0.828701	0.312302	0.0136068
BRWD1	1.38383	1.30635	-0.66859	-0.0735412
BRWD3	-0.612822	0.223528	-0.874395	0.618809
BSCL2	-1.61227	-0.440846	-1.12309	0.146528
BSDC1	0.106664	-0.22266	-0.689594	-0.32973
BSG	0.571905	-0.332203	-0.302878	0.239465
BSN	-0.621913	0.253366	0.147381	0.28858
BSND	-0.546389	1.01246	1.11814	0.233241
BSPH1	-1.07567	0.810114	0.379685	0.0678469
BSPRY	1.03795	-0.0242281	1.80502	0.295301
BST1	-0.813239	-0.740638	0.142263	0.700216
BST2	-1.32652	-0.287044	1.14806	-0.229005
BSX	-1.27721	-0.570726	-0.511389	-0.171651
BTAF1	0.46611	1.46214	0.360627	0.839986
BTBD1	-0.501896	0.279912	0.4044	-0.295171
BTBD10	-1.01279	0.0847865	-0.111252	-0.770739
BTBD11	0.407158	-0.746619	0.426142	-0.96856
BTBD16	0.120733	0.202817	0.345761	0.481457
BTBD17	0.0296609	0.390961	0.513991	0.268478
BTBD18	-1.04073	-1.01462	-1.08466	-1.20244
BTBD19	0.174982	-0.239053	0.303863	0.459412
BTBD2	-2.58444	-1.17362	-3.33537	-0.930644
BTBD3	-0.881348	0.193324	1.40863	0.474936
BTBD6	-1.67545	0.120677	0.275227	0.941452
BTBD7	-0.48829	0.315934	-0.940909	-0.574351
BTBD8	-0.796783	-0.914132	-0.647733	-0.897029
BTBD9	1.01479	-0.112456	0.736748	0.123545
BTC	-1.51566	-0.0435367	-0.503429	0.823296
BTD	0.226828	-0.721354	-0.385842	0.301562
BTF3	-0.00531971	-0.510724	-0.529961	0.0464227
BTF3L4	0.250374	0.167084	1.5246	1.4522
BTG1	-0.0130007	-0.450663	-0.0562764	0.409298
BTG2	-0.55035	0.205507	1.2455	0.447654
BTG3	0.932413	0.127491	-0.716679	-0.339038
BTG4	0.190889	0.675742	1.79006	1.13271
BTK	0.96309	1.27833	0.479537	1.02865
BTLA	-3.24994	-1.92363	-2.8428	-3.38654
BTN1A1	-0.457846	-1.30304	-2.19701	-0.226063
BTN2A1	0.85186	0.0928522	0.937616	0.781933
BTN2A2	-1.58372	-0.030571	0.475815	1.0884
BTN3A1	-0.663967	-0.931877	-1.07843	-0.0690542
BTN3A2	-0.500779	0.205419	-0.165178	-0.316168
BTN3A3	-1.84707	-0.771483	-1.75555	-1.23279
BTNL10	0.0868408	0.187765	0.680073	-0.331852
BTNL2	0.559665	1.16418	0.468703	0.413615
BTNL3	0.374221	-0.340425	0.125363	0.0189791
BTNL8	1.76105	0.0583295	0.847703	0.693864
BTNL9	0.201971	0.513466	-0.550634	0.381136
BTRC	-1.18497	0.340588	-0.922816	-0.763532
BUB1	0.136818	0.0599831	0.0954634	-0.0587505
BUB1B	0.909608	0.0604308	0.495161	0.271958
BUB3	-1.09294	-1.39364	0.145749	-1.89618
BUD13	0.439161	-0.226015	1.72495	0.0456232
BUD23	1.0826	-1.39408	-0.449776	-0.531159
BUD31	1.92246	-0.150377	-0.390927	-0.578406
BVES	0.110478	0.320821	0.0380744	-0.566323
BYSL	-0.227844	0.775587	0.453632	-0.679492
BZW1	-0.560356	-0.295894	-0.0148978	-0.066855
BZW2	-0.62232	-1.21276	-1.51521	-0.772713
C10orf10	0.221353	0.975256	-0.305458	-0.374957
C10orf105	0.231171	0.0129892	0.956888	-0.7644
C10orf107	0.000366	-0.734403	-0.439163	-0.315945
C10orf111	-1.90599	-0.2345	-0.53921	-0.764999
C10orf113	1.47455	0.558247	1.20382	0.0511122
C10orf12	0.365957	-0.176576	0.244185	0.331939
C10orf120	-0.990496	-0.286984	-0.865515	-0.170419
C10orf126	1.79041	0.116238	-1.24186	0.276249
C10orf128	-0.890745	-0.227739	-0.596954	0.00582024
C10orf131	-0.969622	-0.0251774	-0.341733	0.0880918
C10orf142	0.228083	-0.850086	0.43388	0.467818
C10orf25	0.220703	0.873635	1.2812	0.275107
C10orf35	1.36281	0.00716752	-0.957528	-0.679391
C10orf53	0.325894	-0.0467193	-0.0962178	-0.185963
C10orf55	0.0879378	0.115824	0.211124	0.446928
C10orf62	-0.195191	0.292832	0.287406	0.384575
C10orf67	-0.672043	0.442795	-0.964935	-0.610906
C10orf71	-0.697336	-0.479563	-0.207817	-0.229213
C10orf76	-0.502455	0.202383	1.21248	0.769349
C10orf82	0.209778	-1.70724	-0.621422	-0.597172
C10orf88	0.597961	0.361174	1.06994	0.0834001
C10orf90	1.71305	0.111933	0.593071	0.204456
C10orf91	0.890562	-0.0380018	0.264733	0.610238
C10orf95	0.398234	0.200258	-1.13522	0.522336
C10orf99	0.325625	-0.0364155	-0.559146	0.214622
C11orf1	0.80107	0.540593	0.488233	0.82769
C11orf16	-1.84316	-0.813338	-2.4523	-1.48234
C11orf21	0.965731	0.765787	-0.275204	0.632723
C11orf24	-1.39316	-0.534174	-0.533314	0.329306
C11orf40	-0.812274	0.533379	0.0285152	-0.253443
C11orf42	0.641843	0.776368	1.10075	0.447732
C11orf44	-0.114856	0.331845	0.431301	-0.424662
C11orf45	-1.06399	-0.597805	-0.248739	-1.07678
C11orf49	0.990872	-0.250906	1.22364	-0.470662
C11orf52	1.8093	0.963306	1.2407	0.758161
C11orf53	-1.16262	-0.000422292	0.446704	0.505177
C11orf54	0.113018	-0.875736	-0.39616	0.444834
C11orf57	-0.690784	-0.218889	0.707747	-0.0930729
C11orf58	0.55611	0.731767	0.739659	1.25733
C11orf63	-0.522517	0.881927	-0.250471	0.00615569
C11orf65	1.06792	0.054348	0.470214	-0.0712963
C11orf68	-0.459964	0.596405	-0.259153	0.175648
C11orf70	-0.35199	-0.0678426	-0.463816	0.158496
C11orf71	-0.136955	-0.193002	0.379074	0.250482
C11orf74	-0.355586	1.63085	1.70468	0.117433
C11orf80	1.79198	0.598495	0.854741	-0.106767
C11orf84	-0.282921	0.0073911	1.21207	0.216947
C11orf86	0.0714768	0.337112	0.457427	-0.842261
C11orf87	0.415808	-0.0294924	0.530832	-0.452125
C11orf88	-0.661529	1.08669	1.31606	0.545344
C11orf91	0.729253	0.318421	0.447146	-0.138627
C11orf94	0.701369	0.683107	-0.475903	0.0828461
C11orf95	-1.02549	-1.1175	0.730778	-0.113935
C11orf96	1.47642	0.768841	1.94151	0.187829
C11orf97	-1.75189	-0.0809064	0.0213601	0.666501
C11orf98	-0.160705	-0.0595466	0.915469	0.179403
C12orf10	0.179019	-0.189573	-0.940688	0.415407
C12orf29	0.104292	-0.966242	-0.0105164	0.776059
C12orf4	-0.36517	-0.0370997	0.673956	0.259504
C12orf40	0.0706337	-0.561392	-0.798964	0.385601
C12orf42	0.614366	0.575401	0.405288	-0.444155
C12orf43	-0.0828283	0.511449	0.41292	-0.390388
C12orf45	-1.26461	-0.672645	-2.32506	-1.11748
C12orf49	0.744845	-0.09125	0.576599	0.110322
C12orf50	1.28825	0.750142	-0.268501	0.515121
C12orf54	-0.760519	-0.917201	0.12987	0.259914
C12orf56	0.899958	0.665679	1.12544	0.557662
C12orf57	-0.13242	-0.769644	0.943291	0.351154
C12orf60	-0.392261	-0.459033	-0.210312	0.0472893
C12orf65	-0.877946	0.609939	0.0261159	-0.940582
C12orf66	-0.79526	-0.542758	-0.452282	-1.3322
C12orf71	-0.249125	-0.398838	0.102458	-0.573877
C12orf73	0.658756	-0.571192	-0.627945	0.0715988
C12orf74	-0.0868813	0.0032674	-1.43311	-0.0291784
C12orf75	-0.307366	0.0167818	-1.95232	0.398004
C12orf76	-1.13576	-0.904756	0.803925	-0.89466
C12orf77	0.657842	-0.267604	0.229987	-0.0474153
C12orf80	1.3782	0.400657	-0.0145625	0.765447
C14orf1	0.20957	0.246791	0.704836	0.218991
C14orf105	0.203023	-0.361507	-0.383926	-0.323816
C14orf119	1.13506	0.377993	0.930836	0.480759
C14orf132	-0.0876889	0.388445	0.41903	0.159044
C14orf159	0.565861	0.142201	-0.108105	0.070581
C14orf166	0.0735897	0.0260393	-0.136277	0.791028
C14orf177	1.147	0.125558	-0.436437	0.204299
C14orf178	-0.227707	-0.284065	0.440808	-0.163945
C14orf180	1.7416	-0.170417	-2.81217	1.32112
C14orf2	-1.38117	-0.514148	-1.20398	0.147817
C14orf28	-0.944125	-0.260533	-1.07007	-0.643347
C14orf37	1.08753	0.0988286	0.303119	0.103197
C14orf39	-0.282275	0.0144366	0.490924	-0.286834
C14orf79	-0.325081	-0.625619	-0.647438	0.101561
C14orf80	0.943028	0.323994	0.220288	1.24174
C14orf93	-1.40408	0.264398	-0.782124	0.106217
C15orf32	0.381433	-0.121925	-0.70894	-0.374843
C15orf38-AP3S2	1.56185	0.732576	0.83978	0.253427
C15orf39	-1.55604	0.68734	-1.06192	-0.91791
C15orf40	-0.423827	0.854521	0.636848	-0.0923969
C15orf41	0.603395	-0.918829	-0.344828	-0.379578
C15orf48	0.694055	-0.21233	0.328505	0.0785563
C15orf52	2.51894	-0.184117	0.181113	0.906027
C15orf53	1.37881	0.922182	1.84836	1.59779
C15orf54	-0.360457	0.907312	-0.5391	-0.260957
C15orf56	0.114963	-0.328462	-0.552218	-0.36527
C15orf57	1.66613	0.328751	0.823677	0.56882
C15orf59	1.43122	-0.188918	-0.850591	-0.175764
C15orf61	-0.421227	-0.958147	-0.034535	-0.306305
C15orf62	-0.341436	0.900417	0.362775	1.0866
C15orf65	1.14634	-1.6246	-0.330457	0.657809
C16orf45	0.760489	-0.574443	-0.863267	0.769055
C16orf46	0.3928	-0.181607	-0.203664	0.726208
C16orf47	-0.972517	-0.720075	0.18953	-0.69615
C16orf52	-0.478081	0.894629	0.71427	0.471276
C16orf54	-1.20524	-0.66303	-0.591647	0.197909
C16orf58	-0.483439	0.129091	-0.1347	0.437442
C16orf59	-0.357836	0.181999	1.28544	0.984241
C16orf62	0.750178	-0.87051	0.642671	0.113695
C16orf70	0.17069	-0.485911	0.112481	-0.373918
C16orf71	0.0620756	-0.0342965	0.75252	0.115966
C16orf72	0.219591	1.06529	-0.296105	0.0479409
C16orf74	1.09403	1.43242	2.49231	1.33399
C16orf78	-1.3604	-0.124191	-0.545733	-0.617032
C16orf82	-1.12458	0.945762	-1.36372	-0.390456
C16orf86	-1.22835	-0.07641	-0.651639	-0.275063
C16orf87	0.353869	0.284875	1.21476	-0.130997
C16orf89	-0.0203012	0.0767467	0.424963	-0.172296
C16orf90	-1.28294	0.623499	-2.02031	-0.0084397
C16orf91	0.365261	0.297132	0.683832	-0.423684
C16orf92	0.953084	-0.0967426	0.873055	1.09622
C16orf95	-1.15587	0.48644	0.112742	-0.345424
C16orf96	0.697814	-1.15532	-2.16045	-0.604486
C16orf97	1.76588	0.0683533	0.264158	-0.366633
C17orf100	0.550675	-0.568377	0.927482	-0.164497
C17orf102	-0.14694	0.552196	0.026466	-0.526301
C17orf105	-0.0733153	0.91292	-0.230653	0.665195
C17orf107	0.574089	0.358362	-0.51161	0.236219
C17orf112	0.847898	0.223897	-0.52307	0.447844
C17orf47	0.151496	0.234438	1.10138	0.0875653
C17orf49	0.0882426	-0.0451105	1.77156	0.353141
C17orf50	-1.16684	-0.195485	0.140405	-0.247185
C17orf51	0.249968	-0.847196	0.319521	-0.150268
C17orf53	0.880759	0.377595	0.0941516	0.582776
C17orf58	-0.255128	-0.596207	0.922655	-0.0151073
C17orf62	0.108487	0.106608	-0.266309	0.342362
C17orf64	-1.3829	-0.597692	0.212922	-0.0882975
C17orf67	0.826109	0.663113	-0.0257611	-0.618601
C17orf74	-1.23104	0.557965	-0.647659	-0.346661
C17orf75	-0.354123	-0.241322	0.558911	-0.616081
C17orf77	0.90844	-0.137162	0.449025	0.433402
C17orf78	-0.154559	-0.601479	-1.07917	-0.303082
C17orf80	NA	-0.163199	NA	0.897836
C17orf82	-0.458019	0.369763	-0.190612	-0.415725
C17orf97	-0.913346	0.245721	0.0226638	-0.059239
C17orf98	0.337042	-0.186755	-0.674781	0.560259
C17orf99	-0.772353	0.0196986	0.964553	0.112043
C18orf21	-0.128336	-1.5003	-0.156788	-1.43181
C18orf25	-0.502607	0.244425	0.844128	0.757977
C18orf32	-1.38772	-0.283498	-1.02246	-0.111621
C18orf54	0.69502	0.865302	0.790954	-0.454335
C18orf63	0.803863	0.000470215	0.149732	-0.0701551
C18orf65	1.01352	0.693725	1.54958	0.257225
C18orf8	0.651341	0.257603	0.221206	0.110133
C19orf12	-0.61465	-0.890966	-0.705329	-0.773174
C19orf18	0.186277	-0.625543	1.24107	-0.936719
C19orf24	-0.0930117	0.594443	-0.148242	-1.06939
C19orf25	-0.520232	-1.27638	-0.386321	-0.525603
C19orf33	0.682831	-0.719295	-0.500702	-0.0361702
C19orf35	-1.86657	-1.62874	-1.16153	-1.59534
C19orf38	0.19098	-1.21168	-3.37697	-0.262841
C19orf43	0.214054	-0.506124	0.423636	0.565674
C19orf44	0.749162	-0.348451	2.44035	0.128017
C19orf47	0.174494	0.429074	0.313599	0.683291
C19orf48	2.02252	0.0175913	0.326677	0.584837
C19orf53	-0.105252	0.231962	0.168393	0.079467
C19orf54	0.336702	-0.203408	0.735237	0.0337209
C19orf57	2.81281	0.0188204	1.00137	1.30114
C19orf60	-0.770677	0.115301	0.468408	-0.511228
C19orf66	0.984066	0.420082	-0.444396	0.194639
C19orf67	0.0407052	-0.574191	0.834473	0.696391
C19orf68	0.397599	0.109089	0.437491	0.77883
C19orf70	-0.417006	-1.13887	0.866238	0.070181
C19orf71	-0.106974	0.149348	0.0941258	0.0743591
C19orf73	-0.905982	-0.231081	-0.485189	-1.10057
C19orf81	-2.32851	-0.352873	-0.53781	0.309412
C19orf84	-0.163341	0.406035	0.755468	-0.699813
C1D	0.485227	0.110629	0.0881598	0.360924
C1GALT1	0.350761	0.171691	-0.0951307	0.631043
C1GALT1C1	0.109574	-0.0872234	-0.220858	-0.319437
C1GALT1C1L	0.645348	-0.420604	0.672887	0.0357138
C1orf100	-1.33277	-0.849287	-1.46237	-0.359725
C1orf105	1.53641	0.0113876	1.03604	0.150987
C1orf106	-0.607286	0.306437	0.190889	0.0558027
C1orf109	0.172127	0.190093	-0.159621	-0.567271
C1orf112	-1.36218	0.0192196	0.217716	-0.247424
C1orf115	-0.0372189	-0.110629	-0.00316117	-0.467612
C1orf116	-1.04413	-1.15915	-2.23223	-0.823213
C1orf122	0.470133	-0.228174	0.432222	1.33782
C1orf123	-0.133136	0.793964	-0.13068	-0.530799
C1orf127	0.121855	-1.0701	-0.265756	-0.225936
C1orf131	-0.0248337	-0.273634	-1.59952	-0.673014
C1orf137	1.66308	0.742357	-0.678023	0.331386
C1orf141	2.0179	-0.548812	1.97969	0.970115
C1orf146	0.955116	0.255997	0.708116	0.346868
C1orf158	0.965122	0.0674373	0.154994	-0.0828042
C1orf159	-0.866772	0.410858	-0.354114	-0.0525036
C1orf162	0.388036	-0.605494	-0.539505	-0.531091
C1orf167	0.348277	-0.00256625	-0.921342	-0.0833442
C1orf168	1.53778	0.0424643	-2.03151	0.523271
C1orf174	-0.748685	0.774251	0.448583	0.135229
C1orf185	-1.7239	-0.229336	-1.69051	-0.458034
C1orf186	0.0681358	0.622206	1.06563	-0.369274
C1orf189	-0.26263	0.609542	-0.161317	-0.381846
C1orf194	-0.806636	-0.613974	-0.81352	-0.654411
C1orf195	-1.69937	-0.528848	-0.770884	-0.158518
C1orf198	-0.728623	0.145251	0.360343	0.90766
C1orf204	1.39653	-0.206977	1.01312	-0.102896
C1orf21	-0.862099	0.026083	-0.211001	-0.54953
C1orf210	0.692684	-0.505394	0.246101	-0.330616
C1orf216	-2.6781	-0.870815	-0.475645	0.143831
C1orf226	-0.217625	0.18119	1.17758	0.161822
C1orf228	-0.31346	-0.356224	0.681952	-0.178629
C1orf229	1.14395	0.790719	0.914695	0.0777381
C1orf27	-0.0786889	0.446706	-0.138639	-0.191814
C1orf35	1.06939	1.07246	1.59	1.03441
C1orf43	-0.920558	0.425009	-0.682114	0.0566881
C1orf50	-0.955857	0.563771	0.0794124	-0.37814
C1orf52	-0.707951	0.350405	-0.248267	-0.691953
C1orf53	0.653982	-0.239674	0.332584	0.399924
C1orf54	-0.383337	0.881277	0.8344	-0.594434
C1orf56	-0.179802	-0.639073	-0.97588	0.288832
C1orf61	0.0146386	-0.953228	-0.925395	0.510708
C1orf64	-0.145488	0.247412	0.896344	-0.250247
C1orf68	0.754749	0.143689	0.888237	-0.135157
C1orf74	0.160882	-0.326616	0.708558	-0.193626
C1orf87	-0.46513	-0.224981	-0.409499	0.0802394
C1orf94	-0.502709	-0.229908	-1.57226	-0.710691
C1QA	-0.999029	-0.187821	-0.453461	-0.725836
C1QB	0.518058	-0.277301	-1.29846	-0.2762
C1QBP	0.381519	0.550541	-0.295936	-0.140659
C1QC	0.947548	0.768657	0.108191	0.279954
C1QL1	-0.40376	0.127529	0.371265	-0.270375
C1QL2	0.877966	0.713819	1.43258	0.19205
C1QL3	-0.0440349	-0.832972	-0.539874	0.000268501
C1QL4	0.174819	0.0935571	0.727572	0.115276
C1QTNF1	0.233157	0.592934	-0.31463	0.047521
C1QTNF12	1.83074	0.540722	1.90897	0.770447
C1QTNF2	0.586127	0.543934	-0.106948	-0.710878
C1QTNF3	-0.629837	0.240193	0.571182	-0.416448
C1QTNF4	1.57023	-0.729888	-0.239666	0.633107
C1QTNF5	0.635241	-0.251288	-0.213993	-0.0838838
C1QTNF6	0.166429	-0.459678	1.22202	-0.096309
C1QTNF7	0.63585	0.310809	-0.612173	-0.0530354
C1QTNF8	-1.71065	-0.451894	-1.29426	-0.874382
C1QTNF9	0.752616	0.0365472	0.419988	0.21406
C1QTNF9B	-0.496208	0.0132747	-0.0367386	-0.965745
C1R	1.65927	0.898393	0.610796	0.319087
C1RL	-0.707494	-0.8656	-1.72098	-0.362912
C1S	-0.493313	0.331743	0.741649	0.0342689
C2	-2.16232	-0.619193	-0.513563	-0.0128513
C20orf141	NA	1.11925	NA	-0.533234
C20orf144	2.02978	-0.255397	0.183928	1.60946
C20orf173	-0.127767	0.398114	-0.647401	0.281255
C20orf194	1.23263	0.574415	0.891333	0.393211
C20orf196	-0.282047	-0.180439	0.355434	-1.33329
C20orf197	-0.222872	-0.519393	0.529468	-0.0385605
C20orf202	0.268816	0.164392	-0.375708	-0.209683
C20orf203	-0.172681	-0.614002	-0.651676	-0.645671
C20orf24	0.224268	0.386178	0.372161	1.09084
C20orf27	1.0764	0.366204	-0.402608	0.658531
C20orf78	0.75932	-0.120725	0.366515	-0.502787
C20orf85	-1.14734	0.179432	-0.694495	0.173728
C20orf96	-0.15561	-0.0929117	0.0543786	0.222456
C21orf140	0.207289	-0.233691	-0.110987	0.462466
C21orf2	-0.160232	-0.205222	0.346211	-0.672285
C21orf33	0.915093	-0.702799	1.17231	-0.286931
C21orf58	0.331232	0.356121	-0.439642	-0.223059
C21orf59	-0.847827	0.0263662	0.433622	0.430163
C21orf62	1.12465	0.29007	0.0235368	-0.209291
C21orf91	-0.453118	-0.509456	-1.46067	0.166438
C22orf15	0.267074	0.937346	1.32679	-0.144539
C22orf23	-0.274906	-0.166268	0.9895	0.588945
C22orf24	2.06437	0.503839	0.834768	0.0986636
C22orf29	1.09931	0.447398	-0.46868	0.830017
C22orf31	-0.571631	-0.248012	-0.972821	-0.964029
C22orf34	1.40826	0.0961198	0.13067	-0.0458403
[truncated: 17,137 more rows]
