# Supplementary material for: Machine learning reveals genetic modifiers of the immune microenvironment of cancer
Source: iScience. 2023 Aug 9;26(9):107576. doi: 10.1016/j.isci.2023.107576 (PMC10470213; doi:10.1016/j.isci.2023.107576)
Supplement: Table S7. Genome-wide CRISPRx screen of CD8+ T cell expansion in response to TCR stimulation (Shifrut, related to Methods — S7A) original, S7B) z-score. [file mmc8.xlsx]

## Sheet: Table S7A. Tcell_Shifrut_origin
Table S7A. Tcell_Shifrut_original CRISPRx
id	num	neg|score	neg|p-value	neg|fdr	neg|rank	neg|goodsgrna	neg|lfc	pos|score	pos|p-value	pos|fdr	pos|rank	pos|goodsgrna	pos|lfc
CBLB	4	0.99985	0.99945	1	19095	0	1.1897	1.6194e-09	2.5565e-07	0.00055	4	4	1.1897
TMEM222	4	0.99999	0.99998	1	19107	0	0.95942	3.1192e-08	2.5565e-07	0.00055	8	4	0.95942
CDKN1B	4	0.99992	0.99967	1	19101	0	0.83676	8.0652e-09	2.5565e-07	0.00055	6	4	0.83676
SOCS1	4	1	1	1	19110	0	0.69647	1.5349e-09	2.5565e-07	0.00055	3	4	0.69647
DGKA	4	0.99988	0.99952	1	19097	0	0.60962	1.2633e-05	8.1554e-05	0.092895	17	4	0.60962
CD8A	4	1	1	1	19111	0	0.58314	2.1672e-08	2.5565e-07	0.00055	7	4	0.58314
RASA2	4	1	1	1	19109	0	0.56958	3.5715e-08	2.5565e-07	0.00055	9	4	0.56958
DGKZ	4	1	1	1	19114	0	0.56102	8.7946e-12	2.5565e-07	0.00055	1	4	0.56102
UBASH3A	4	0.99996	0.99986	1	19103	0	0.53987	2.2417e-07	1.7896e-06	0.003465	10	4	0.53987
TCEB2	4	1	1	1	19112	0	0.53673	5.0432e-09	2.5565e-07	0.00055	5	4	0.53673
FIBP	4	0.99998	0.99991	1	19105	0	0.45876	2.4778e-05	0.00023239	0.225	20	4	0.45876
TNFAIP3	4	0.99989	0.99954	1	19098	0	0.45373	2.4184e-06	2.531e-05	0.037129	13	4	0.45373
TNIP1	4	0.99983	0.99935	1	19094	0	0.45263	4.459e-05	0.00047219	0.345251	24	4	0.45263
MEF2D	4	1	1	1	19113	0	0.45135	3.5518e-10	2.5565e-07	0.00055	2	4	0.45135
CD5	4	0.99968	0.99831	1	19087	0	0.43611	1.4461e-06	1.4061e-05	0.02269	12	4	0.43611
RPRD1B	4	1	0.99999	1	19108	0	0.41493	2.5136e-06	2.6844e-05	0.037129	14	4	0.41493
RNF7	4	0.95748	0.87891	0.937682	18141	0	0.40807	0.00010511	0.00091243	0.519656	34	3	0.40807
MAGEA12	3	0.24474	0.091158	0.365086	5341	1	0.40272	0.0033334	0.018724	1	229	2	0.40272
ZC3H12A	4	0.99666	0.98676	1	19006	0	0.38951	0.0011148	0.0084834	1	110	3	0.38951
C2orf68	4	0.9959	0.98422	1	18982	0	0.38176	0.00086281	0.0069157	1	85	3	0.38176
HSPA1A	4	0.99825	0.99339	1	19049	0	0.37755	0.00016274	0.0012346	0.629104	38	4	0.37755
NMT2	4	0.99598	0.98442	1	18984	0	0.37192	0.0012409	0.0097453	1	120	3	0.37192
IRF2BP2	4	0.84034	0.67068	0.825342	15688	0	0.37092	0.0011444	0.0086848	1	114	3	0.37092
PCBP2	4	0.99706	0.98912	1	19017	0	0.36875	1.0454e-05	7.3884e-05	0.089418	16	3	0.36875
WNT5A	3	0.15545	0.063925	0.308137	4200	1	0.36279	0.0036636	0.019664	1	245	2	0.36279
BIRC6	4	0.98915	0.96316	0.990737	18818	0	0.36262	0.0002596	0.0022674	0.934169	47	3	0.36262
ARIH2	4	0.99999	0.99996	1	19106	0	0.36099	9.1954e-07	5.8801e-06	0.010351	11	4	0.36099
PNPLA7	4	0.94331	0.8483	0.919325	17860	0	0.3593	0.0026984	0.022399	1	202	3	0.3593
DUSP4	4	0.99945	0.99765	1	19082	0	0.3577	7.3834e-05	0.0006895	0.439955	29	4	0.3577
UBA6	4	0.99246	0.97236	0.99634	18902	0	0.35457	0.00055133	0.0047662	1	66	3	0.35457
PDCL	4	0.60496	0.35532	0.623501	11071	0	0.35416	8.0565e-05	0.00070433	0.439955	31	3	0.35416
LDHAL6A	3	0.65184	0.44789	0.690537	11962	0	0.35342	0.0011462	0.0061932	1	115	2	0.35342
STAT6	4	0.89015	0.74605	0.863951	16708	0	0.34878	5.5802e-05	0.0004814	0.345251	27	3	0.34878
DTX3	4	0.98871	0.9607	0.989206	18808	0	0.34867	0.0013203	0.010192	1	132	3	0.34867
NDUFB11	4	0.98985	0.96482	0.99139	18846	0	0.34748	0.0012485	0.0097453	1	122	3	0.34748
ZFP36L1	4	0.99997	0.9999	1	19104	0	0.34595	2.5597e-05	0.00024568	0.226544	21	4	0.34595
GLB1L2	3	0.51781	0.2977	0.593593	9390	0	0.34471	0.019057	0.072972	1	975	2	0.34471
PPP6C	4	0.86227	0.69631	0.834833	16135	0	0.3435	0.0028779	0.023343	1	214	2	0.3435
NYAP1	3	0.86208	0.71846	0.841944	16130	0	0.34307	0.03948	0.12909	1	1743	2	0.34307
IKZF3	4	0.99902	0.99615	1	19066	0	0.33641	0.0008683	0.0069162	1	87	4	0.33641
NDUFB10	4	0.99882	0.9954	1	19062	0	0.33605	1.9959e-05	0.00016285	0.165972	19	4	0.33605
SMKR1	4	0.9944	0.97925	1	18944	0	0.333	0.0014795	0.012129	1	139	3	0.333
SMARCB1	4	0.96928	0.9035	0.951401	18397	0	0.3322	7.6184e-06	5.1898e-05	0.066997	15	3	0.3322
GAL3ST3	4	0.98065	0.94047	0.977106	18629	0	0.3318	0.001857	0.018239	1	166	3	0.3318
MFGE8	4	0.78242	0.59002	0.787155	14491	0	0.32375	0.0024731	0.021473	1	200	3	0.32375
TSC2	4	0.96814	0.90137	0.950274	18370	0	0.32014	0.0019106	0.018398	1	174	3	0.32014
TUBA8	4	0.98096	0.94047	0.977106	18640	0	0.32	0.0019072	0.018398	1	172	3	0.32
AGO1	4	0.99955	0.99782	1	19085	0	0.31732	2.9077e-05	0.00027227	0.239649	22	4	0.31732
ADAMDEC1	4	0.1834	0.080996	0.339409	4619	1	0.31188	0.0011186	0.0084834	1	111	3	0.31188
EID3	4	0.63107	0.38948	0.65456	11563	0	0.31163	0.010818	0.063242	1	600	3	0.31163
RFC1	3	0.89043	0.76278	0.874146	16720	0	0.31028	0.018006	0.068874	1	920	2	0.31028
ITM2A	4	0.87141	0.70456	0.834907	16327	0	0.30974	0.00089153	0.0070277	1	93	2	0.30974
DIRAS1	3	0.6628	0.46221	0.704851	12184	0	0.30938	0.012429	0.0574	1	676	2	0.30938
HGC6.3	1	0.97841	0.9635	0.990982	18591	0	0.30751	0.021588	0.0365	1	1090	1	0.30751
ABHD2	4	0.80237	0.6122	0.795349	14896	0	0.30546	0.0027018	0.022399	1	204	3	0.30546
YARS2	4	0.97922	0.93338	0.971875	18603	0	0.30496	0.0005016	0.0042416	1	61	3	0.30496
HLA-DRA	4	0.60616	0.35817	0.625731	11087	0	0.3048	0.0033525	0.024669	1	230	3	0.3048
PCDHB16	4	0.994	0.97836	1	18929	0	0.30333	0.00072166	0.0064305	1	80	3	0.30333
MRPL17	4	0.40551	0.19568	0.497863	7549	1	0.30278	0.00018319	0.0015188	0.735272	40	3	0.30278
CHMP2A	2	0.92754	0.86168	0.92657	17511	0	0.30091	0.054742	0.14565	1	2136	1	0.30091
SMAD6	4	0.90126	0.76708	0.876846	16938	0	0.30074	0.015006	0.080433	1	788	3	0.30074
C10orf10	4	0.24252	0.11426	0.391959	5312	1	0.3003	0.000528	0.0045131	1	64	3	0.3003
TBL1XR1	4	0.99993	0.99971	1	19102	0	0.30026	7.4047e-05	0.0006895	0.439955	30	4	0.30026
ZNF837	4	0.30357	0.12639	0.394989	6088	1	0.29969	0.005375	0.030383	1	350	3	0.29969
REPIN1	4	0.77966	0.58171	0.780348	14434	0	0.29968	0.00051733	0.004421	1	63	3	0.29968
PAF1	3	0.98505	0.95806	0.98742	18724	0	0.29879	0.0095801	0.051239	1	546	2	0.29879
NDUFA2	4	0.99932	0.99707	1	19077	0	0.29647	0.00065923	0.0057916	1	76	4	0.29647
PRAC2	3	0.99607	0.98762	1	18987	0	0.29595	0.003935	0.021721	1	266	3	0.29595
ARID1A	4	0.99981	0.99917	1	19091	0	0.2947	0.0001949	0.0015853	0.738213	41	4	0.2947
ARTN	3	0.99708	0.99	1	19019	0	0.29428	0.0028858	0.017236	1	215	3	0.29428
GLRX	4	0.42781	0.22292	0.537198	7873	1	0.29317	3.538e-05	0.00033823	0.284761	23	3	0.29317
AMZ1	4	0.44697	0.229	0.541899	8176	1	0.29272	0.0037522	0.025753	1	252	2	0.29272
ACACA	4	0.67887	0.44843	0.690537	12501	0	0.29096	0.00063895	0.0053818	1	74	3	0.29096
SLC38A3	4	0.47878	0.24991	0.543607	8708	1	0.2902	0.00027223	0.0024269	0.979064	48	3	0.2902
SPIN4	4	0.96004	0.88458	0.94069	18199	0	0.28927	0.0019008	0.018398	1	170	3	0.28927
GNA13	4	0.99987	0.99948	1	19096	0	0.28858	1.9418e-05	0.00015314	0.164741	18	4	0.28858
NDUFC1	4	0.76216	0.55811	0.765065	14107	0	0.28851	0.00093017	0.0071908	1	97	3	0.28851
TMEM120A	4	0.65949	0.42752	0.684284	12112	0	0.28805	0.00056533	0.0047667	1	67	3	0.28805
PIK3AP1	3	0.58654	0.37372	0.638676	10703	0	0.28727	0.049002	0.16454	1	1989	2	0.28727
FABP5	4	0.99711	0.98912	1	19020	0	0.28643	0.01888	0.090675	1	965	3	0.28643
MYCBP2	4	0.62309	0.37551	0.638676	11419	0	0.28494	0.01216	0.064759	1	661	3	0.28494
OTUD7A	3	0.80695	0.63736	0.815135	14981	0	0.28493	0.037275	0.12241	1	1686	2	0.28493
HEXIM1	3	0.93716	0.84718	0.919325	17718	0	0.28449	0.04608	0.14816	1	1908	2	0.28449
CABLES1	4	0.99649	0.98644	1	19003	0	0.28397	0.0038597	0.026076	1	259	3	0.28397
OR2M5	3	0.9922	0.97745	1	18894	0	0.28378	0.0077964	0.043921	1	456	3	0.28378
CFLAR	3	0.99052	0.97575	0.999069	18856	0	0.28357	0.0094752	0.050792	1	539	3	0.28357
USP4	4	0.99847	0.99375	1	19052	0	0.28337	0.0015272	0.01213	1	143	4	0.28337
DMRTA2	4	0.80669	0.6202	0.800423	14975	0	0.28317	0.019265	0.092039	1	986	3	0.28317
CDH10	4	0.71237	0.49614	0.72755	13161	0	0.2814	0.0066038	0.034891	1	413	3	0.2814
HS3ST2	4	0.99979	0.99913	1	19089	0	0.28109	0.0002091	0.0017131	0.771471	43	4	0.28109
SLC6A20	4	0.85143	0.68286	0.828968	15922	0	0.28054	0.00079769	0.0066698	1	82	3	0.28054
PTPN2	4	0.97999	0.93648	0.974111	18620	0	0.28054	0.008009	0.049316	1	464	3	0.28054
ARID1B	4	0.99672	0.98707	1	19009	0	0.27991	0.017666	0.085927	1	904	3	0.27991
NMT1	4	0.96215	0.88775	0.941737	18253	0	0.27982	0.00034089	0.0030778	1	52	2	0.27982
TRIM11	4	0.79437	0.60416	0.792285	14724	0	0.27953	0.0060329	0.033011	1	385	3	0.27953
PCGF1	4	0.52064	0.27708	0.570053	9440	1	0.27922	0.00048142	0.0041935	1	57	3	0.27922
BRF2	4	0.24837	0.11426	0.391959	5384	1	0.27885	0.011779	0.064395	1	649	3	0.27885
TINAGL1	4	0.67006	0.43805	0.688894	12331	0	0.27843	0.0016135	0.013141	1	150	3	0.27843
MSANTD1	4	0.99477	0.98096	1	18953	0	0.27785	0.011943	0.064759	1	654	3	0.27785
ING4	4	0.99622	0.98544	1	18991	0	0.27727	0.012605	0.06866	1	689	3	0.27727
ICAM1	4	0.93435	0.83085	0.911018	17650	0	0.27671	0.00062622	0.0053813	1	73	3	0.27671
C4orf48	3	0.71115	0.52023	0.747205	13134	0	0.27658	0.025052	0.089273	1	1240	2	0.27658
CUL5	4	0.99817	0.99328	1	19047	0	0.27535	0.001828	0.018126	1	162	4	0.27535
KREMEN1	4	0.81784	0.64337	0.818597	15215	0	0.27475	0.0050177	0.02919	1	329	2	0.27475
C1QTNF7	4	0.84855	0.67945	0.828968	15862	0	0.27459	0.010762	0.062879	1	597	3	0.27459
SFRP1	4	0.74432	0.53597	0.752157	13758	0	0.27435	6.7396e-05	0.00062047	0.429102	28	2	0.27435
FUBP1	4	0.99904	0.99632	1	19067	0	0.27409	4.7682e-05	0.00047219	0.345251	25	4	0.27409
NPIPA3	4	0.094343	0.031975	0.209189	2724	1	0.27405	0.0076649	0.047262	1	449	3	0.27405
GALR3	4	0.067746	0.012502	0.115278	2105	1	0.27394	0.0072454	0.041654	1	438	3	0.27394
FEM1C	4	0.9286	0.81551	0.900834	17537	0	0.27298	0.0061499	0.033246	1	392	3	0.27298
IKBKE	4	0.99974	0.99887	1	19088	0	0.27282	0.00025521	0.0022459	0.934169	46	4	0.27282
DUSP19	3	0.73423	0.55654	0.765065	13572	0	0.27236	0.016115	0.064902	1	841	2	0.27236
SGPP2	4	0.84598	0.67419	0.826214	15812	0	0.27158	0.004115	0.027604	1	280	3	0.27158
TAPBPL	4	0.99127	0.9695	0.99462	18875	0	0.27134	0.0045116	0.028131	1	303	3	0.27134
HTRA2	4	0.18932	0.087057	0.356776	4683	1	0.27119	0.012176	0.064759	1	665	3	0.27119
FGF16	4	0.98686	0.95541	0.986171	18765	0	0.27023	0.0022945	0.020806	1	192	3	0.27023
MRPL44	4	0.98297	0.94565	0.980281	18681	0	0.26992	0.00054321	0.0047232	1	65	3	0.26992
SLC6A14	4	0.85534	0.68622	0.831068	16003	0	0.26987	0.0023102	0.020806	1	193	2	0.26987
NAT1	4	0.20156	0.093066	0.370202	4818	1	0.26985	0.0023584	0.020917	1	195	3	0.26985
OR52L1	4	0.99566	0.98349	1	18977	0	0.26961	0.0022226	0.020217	1	189	3	0.26961
TBC1D10B	4	0.99956	0.99787	1	19086	0	0.26921	0.00043588	0.0039373	1	54	4	0.26921
RBP1	4	0.98917	0.96316	0.990737	18820	0	0.26843	0.0084345	0.052592	1	480	3	0.26843
PCDH10	4	0.42304	0.21389	0.530115	7816	1	0.26824	0.0064015	0.03404	1	401	2	0.26824
PCF11	4	0.97649	0.92272	0.963371	18546	0	0.26767	0.011502	0.063594	1	634	3	0.26767
EPHA3	4	0.88821	0.74028	0.860894	16665	0	0.26704	0.0012908	0.0098936	1	127	3	0.26704
OPN3	4	0.11522	0.03647	0.209189	3232	1	0.26685	0.0013066	0.0098941	1	130	3	0.26685
CDK5R1	4	0.63664	0.39775	0.661163	11681	0	0.26643	0.011385	0.063594	1	628	3	0.26643
RGS16	4	0.76406	0.55811	0.765065	14133	0	0.26612	0.0070895	0.040625	1	430	3	0.26612
EFCC1	4	0.95323	0.86604	0.929085	18058	0	0.26569	0.006146	0.033246	1	391	3	0.26569
ISCA2	4	0.99536	0.98252	1	18969	0	0.2648	0.005384	0.030383	1	351	3	0.2648
LRRC26	4	0.84784	0.67945	0.828968	15844	0	0.26466	0.015033	0.080433	1	790	3	0.26466
VCPKMT	4	0.98677	0.955	0.985804	18763	0	0.26345	0.011313	0.063593	1	625	2	0.26345
NEUROG3	4	0.90213	0.77109	0.8808	16955	0	0.26314	0.007826	0.047653	1	459	3	0.26314
UBQLN1	4	0.99938	0.99718	1	19079	0	0.26268	0.00061938	0.0053813	1	72	4	0.26268
UBE2E1	4	0.39011	0.18361	0.482811	7320	1	0.26164	0.0002834	0.0025512	1	49	3	0.26164
PLK3	4	0.73141	0.52223	0.74883	13512	0	0.26159	0.0028689	0.023091	1	213	3	0.26159
ARHGEF2	4	0.9642	0.89323	0.945731	18292	0	0.26104	0.010852	0.063242	1	604	3	0.26104
ACTRT3	4	0.40476	0.19568	0.497863	7539	1	0.26098	0.009354	0.054619	1	530	3	0.26098
HIST1H3A	4	0.92822	0.81551	0.900834	17526	0	0.26052	0.015372	0.080869	1	804	3	0.26052
NECAP2	4	0.97344	0.91544	0.959493	18479	0	0.26044	0.006457	0.034417	1	408	3	0.26044
RPGRIP1L	4	0.13178	0.043736	0.232223	3647	1	0.25973	0.062347	0.20126	1	2327	2	0.25973
KRIT1	4	0.99892	0.9959	1	19063	0	0.259	0.0010752	0.0083566	1	108	4	0.259
EHMT2	4	0.99982	0.99921	1	19092	0	0.25879	0.00012179	0.0009651	0.533946	35	4	0.25879
MDM1	3	0.31884	0.14884	0.428434	6281	1	0.25878	0.022688	0.081293	1	1140	2	0.25878
RHOXF2B	4	0.68488	0.45352	0.695933	12624	0	0.25878	0.0023912	0.021248	1	196	3	0.25878
GOLPH3	4	0.99485	0.98116	1	18956	0	0.2587	0.0092669	0.054619	1	527	3	0.2587
KHSRP	4	0.97684	0.92449	0.964907	18556	0	0.25798	0.018969	0.090675	1	970	3	0.25798
CHD5	4	0.71248	0.49614	0.72755	13164	0	0.25781	0.0039432	0.026237	1	267	3	0.25781
PZP	4	0.90489	0.77513	0.882342	17004	0	0.25769	0.0019266	0.018588	1	175	3	0.25769
SLC40A1	4	0.9998	0.99915	1	19090	0	0.25656	0.00019944	0.0016012	0.738213	42	4	0.25656
PUM1	4	0.99952	0.99778	1	19084	0	0.25654	0.0004759	0.0041603	1	56	4	0.25654
NUPR1	4	0.44039	0.22596	0.537198	8071	1	0.2561	0.010048	0.060694	1	563	3	0.2561
TCTN3	3	0.79722	0.61209	0.795349	14782	0	0.25529	0.041412	0.13174	1	1781	2	0.25529
SIGLEC15	4	0.76383	0.55811	0.765065	14131	0	0.25477	0.016774	0.082163	1	866	2	0.25477
TMEM87B	4	0.92325	0.81091	0.900684	17418	0	0.25442	0.0041271	0.027604	1	281	3	0.25442
AKIRIN1	4	0.9314	0.8222	0.905684	17590	0	0.2542	0.028137	0.12784	1	1380	3	0.2542
TSC1	4	0.70406	0.48626	0.723629	13001	0	0.25347	0.0047636	0.028849	1	318	3	0.25347
CYC1	4	0.98914	0.96316	0.990737	18817	0	0.25345	0.0054364	0.030994	1	353	3	0.25345
CCND1	4	0.96259	0.88855	0.94217	18264	0	0.25325	0.012827	0.069033	1	700	2	0.25325
MAP2K5	4	0.99177	0.97039	0.994843	18885	0	0.2531	0.0024165	0.021248	1	197	3	0.2531
BCL6	4	0.6941	0.47142	0.713676	12805	0	0.25294	4.8007e-05	0.00047219	0.345251	26	3	0.25294
PTGS1	4	0.064461	0.012066	0.113477	2037	1	0.25253	0.0086551	0.053515	1	488	3	0.25253
FOXL2NB	4	0.91705	0.79909	0.895565	17279	0	0.25185	0.0044237	0.028131	1	297	3	0.25185
PI16	4	0.99578	0.98387	1	18980	0	0.25158	0.0046332	0.0285	1	309	3	0.25158
STRA6	4	0.81598	0.63959	0.816037	15179	0	0.25147	0.0036667	0.025605	1	246	3	0.25147
MRPS26	4	0.96927	0.9035	0.951401	18396	0	0.25138	0.0057955	0.032579	1	373	3	0.25138
PHF21A	4	0.99911	0.99649	1	19070	0	0.25124	0.00089143	0.0070277	1	92	4	0.25124
MST1R	4	0.46387	0.24091	0.543607	8444	1	0.25079	0.0077331	0.047652	1	452	3	0.25079
NCKAP5L	4	0.98817	0.95958	0.988583	18795	0	0.25017	0.0069189	0.039334	1	423	3	0.25017
CD1E	4	0.98075	0.94047	0.977106	18635	0	0.24999	0.003434	0.02481	1	236	3	0.24999
EVA1B	3	0.86761	0.73373	0.856162	16257	0	0.2489	0.040429	0.12975	1	1760	2	0.2489
EML1	4	0.93172	0.82657	0.909673	17597	0	0.24835	0.0044795	0.028131	1	301	3	0.24835
KLHL38	4	0.51916	0.27102	0.55978	9415	1	0.24814	0.0014226	0.011405	1	137	3	0.24814
FGF6	4	0.69793	0.47643	0.717941	12876	0	0.24795	0.0028331	0.023091	1	211	3	0.24795
SERPINA11	4	0.90581	0.77645	0.882342	17026	0	0.24793	0.0021344	0.019934	1	184	3	0.24793
WDR63	4	0.94591	0.85224	0.919935	17914	0	0.24772	0.016744	0.082163	1	864	2	0.24772
FAM83H	3	0.11856	0.046415	0.244501	3313	1	0.247	0.020654	0.075227	1	1049	2	0.247
KCNG3	3	0.7839	0.59907	0.790588	14519	0	0.24641	0.053349	0.17175	1	2103	2	0.24641
GADD45A	4	0.94555	0.85224	0.919935	17911	0	0.24531	0.005085	0.029384	1	335	3	0.24531
CLEC12B	4	0.99617	0.98527	1	18990	0	0.24522	0.0041576	0.027604	1	283	3	0.24522
B3GNT3	4	0.75425	0.54488	0.75619	13964	0	0.2452	0.0067419	0.036056	1	418	2	0.2452
S1PR4	4	0.085362	0.023626	0.177113	2504	1	0.24497	0.0015617	0.012649	1	145	2	0.24497
RTP2	4	0.62292	0.37551	0.638676	11416	0	0.24485	0.0088371	0.053944	1	499	2	0.24485
HRCT1	4	0.98571	0.953	0.98515	18735	0	0.24464	0.0028259	0.023091	1	210	3	0.24464
MIR205HG	3	0.64495	0.43975	0.690537	11833	0	0.24454	0.014036	0.059283	1	739	2	0.24454
CREG2	4	0.52999	0.28601	0.57559	9612	1	0.2445	0.0066595	0.034891	1	415	3	0.2445
TAF7L	4	0.88129	0.71725	0.840624	16526	0	0.24382	0.020657	0.097267	1	1050	3	0.24382
ZXDA	4	0.90992	0.78427	0.886618	17106	0	0.24317	0.054475	0.18892	1	2129	2	0.24317
UBE2F	4	0.89035	0.74605	0.863951	16715	0	0.24306	0.00032697	0.0030466	1	51	2	0.24306
KIAA1958	4	0.99471	0.98056	1	18951	0	0.24302	0.0010265	0.007833	1	104	3	0.24302
COX4I1	4	0.40234	0.19568	0.497863	7505	1	0.24269	0.0059326	0.032809	1	379	3	0.24269
GM2A	4	0.64934	0.41419	0.66959	11917	0	0.24263	0.0099603	0.060694	1	555	2	0.24263
STAR	4	0.9977	0.99133	1	19034	0	0.24231	0.012686	0.069033	1	692	3	0.24231
FAM20C	3	0.37676	0.18619	0.489267	7135	1	0.24216	0.014174	0.059653	1	754	2	0.24216
MARCH1	3	0.23709	0.091158	0.365086	5243	1	0.24203	0.084167	0.23117	1	2857	2	0.24203
KAZALD1	4	0.28106	0.12034	0.394989	5805	1	0.24199	0.0061929	0.033477	1	393	3	0.24199
BTBD11	4	0.57411	0.32558	0.6029	10459	0	0.24198	0.0074948	0.046486	1	443	3	0.24198
NDUFS8	4	0.99871	0.99496	1	19058	0	0.24182	0.0012867	0.0098936	1	126	4	0.24182
HCN1	4	0.75408	0.54488	0.75619	13960	0	0.24174	0.0016395	0.013316	1	151	3	0.24174
SCARF2	4	0.95678	0.87727	0.937183	18131	0	0.24128	0.01605	0.081339	1	837	2	0.24128
NDUFB2	4	0.9243	0.81207	0.900684	17439	0	0.24096	0.0012661	0.0098338	1	123	3	0.24096
NDUFS2	4	0.99591	0.98422	1	18983	0	0.24065	0.0039522	0.026237	1	269	2	0.24065
PATE4	4	0.95392	0.86782	0.929862	18078	0	0.23991	0.00050879	0.0044205	1	62	3	0.23991
TP53AIP1	4	0.71771	0.49854	0.727978	13264	0	0.23938	0.0034267	0.02481	1	235	3	0.23938
RNF186	4	0.93168	0.82657	0.909673	17595	0	0.23918	0.0052019	0.029385	1	341	3	0.23918
GJB3	4	0.97668	0.92273	0.963371	18552	0	0.23913	0.021841	0.10121	1	1103	2	0.23913
PRKG1	4	0.33246	0.14739	0.425206	6482	1	0.2389	0.016495	0.082162	1	856	3	0.2389
L2HGDH	4	0.63952	0.40595	0.66959	11734	0	0.23868	0.049486	0.17825	1	2005	2	0.23868
ANKRD63	4	0.83365	0.66712	0.825342	15548	0	0.23858	0.0030788	0.023788	1	221	3	0.23858
B4GALT3	4	0.61614	0.37265	0.638676	11280	0	0.2385	0.021776	0.10071	1	1100	3	0.2385
LARP1	4	0.93671	0.83613	0.914221	17711	0	0.23827	0.0057409	0.032579	1	368	3	0.23827
CD52	4	0.67954	0.44844	0.690537	12513	0	0.23769	0.0099664	0.060694	1	556	3	0.23769
IGFBP6	4	0.93175	0.82657	0.909673	17600	0	0.23756	0.014093	0.074361	1	744	2	0.23756
ZNF557	4	0.90685	0.78039	0.886303	17053	0	0.2375	0.015464	0.080869	1	810	3	0.2375
CLEC6A	3	0.94464	0.86641	0.929329	17891	0	0.23736	0.044628	0.14328	1	1869	2	0.23736
KIF27	4	0.98659	0.955	0.985804	18759	0	0.23712	0.021298	0.098687	1	1075	3	0.23712
TNFAIP2	4	0.22276	0.10216	0.38503	5071	1	0.23663	0.0040652	0.027604	1	277	3	0.23663
UCHL5	4	0.99911	0.9965	1	19071	0	0.23649	0.00089008	0.0070272	1	91	4	0.23649
GABRR2	4	0.16383	0.074914	0.320229	4392	1	0.23619	0.016602	0.082163	1	860	3	0.23619
GP5	4	0.48835	0.25291	0.543607	8883	1	0.23611	0.0090642	0.054619	1	514	3	0.23611
NACC2	4	0.87682	0.70932	0.836039	16442	0	0.23601	0.0039639	0.026585	1	270	3	0.23601
CLMP	4	0.98387	0.94877	0.982193	18700	0	0.23576	0.0048473	0.028849	1	320	3	0.23576
NIPAL3	4	0.89039	0.74605	0.863951	16718	0	0.23552	0.014128	0.074361	1	746	3	0.23552
NEB	4	0.72434	0.50573	0.73175	13389	0	0.23545	0.0029232	0.023661	1	217	3	0.23545
UBE2Z	4	0.96358	0.89166	0.944894	18280	0	0.2352	0.022992	0.10529	1	1155	3	0.2352
FAM219A	4	0.6568	0.42493	0.682513	12056	0	0.23514	0.016732	0.082163	1	863	3	0.23514
DHRS13	4	0.88192	0.72043	0.843643	16541	0	0.2349	0.060065	0.19819	1	2273	2	0.2349
UTRN	4	0.9647	0.89399	0.945765	18301	0	0.23489	0.0057748	0.032579	1	369	3	0.23489
ATXN3	4	0.36876	0.16249	0.449554	7016	1	0.23488	0.0092262	0.054619	1	522	3	0.23488
NDUFB4	4	0.066453	0.012501	0.115278	2076	1	0.23464	0.0010567	0.0082323	1	105	2	0.23464
FGF13	3	0.99203	0.97745	1	18891	0	0.23464	0.0079738	0.043921	1	463	3	0.23464
ENO4	4	0.96129	0.88698	0.941737	18226	0	0.2342	0.0064408	0.034417	1	405	3	0.2342
CCNYL1	4	0.87163	0.70456	0.834907	16331	0	0.23359	0.0033551	0.024669	1	231	3	0.23359
GHSR	4	0.68245	0.44844	0.690537	12570	0	0.23342	0.0020055	0.019309	1	178	3	0.23342
ST20-MTHFS	4	0.088347	0.024229	0.177113	2580	1	0.23319	0.0043135	0.027605	1	292	3	0.23319
CDK12	4	0.99638	0.98544	1	18999	0	0.23316	0.018483	0.090146	1	943	3	0.23316
BHLHE40	4	0.94627	0.85224	0.919935	17926	0	0.23282	0.0015807	0.012896	1	148	3	0.23282
HCCS	4	0.77901	0.58171	0.780348	14422	0	0.23275	0.00016092	0.0012161	0.629104	37	3	0.23275
C2orf72	4	0.98357	0.94877	0.982193	18693	0	0.23192	0.033031	0.14546	1	1570	2	0.23192
WSCD2	4	0.70894	0.49121	0.725764	13093	0	0.23166	0.0031191	0.023944	1	222	3	0.23166
BCAR1	3	0.47175	0.25381	0.544693	8579	0	0.23163	0.01468	0.061272	1	772	2	0.23163
HLA-F	4	0.69534	0.47142	0.713676	12823	0	0.23143	0.012043	0.064759	1	658	3	0.23143
FAM102A	4	0.99991	0.9996	1	19099	0	0.23139	9.4733e-05	0.00086897	0.509901	33	4	0.23139
OR6C2	4	0.66679	0.43805	0.688894	12259	0	0.23083	0.01268	0.06866	1	691	3	0.23083
PIGP	4	0.88446	0.72821	0.850789	16584	0	0.23019	0.0021741	0.020217	1	188	3	0.23019
ARHGAP15	4	0.8674	0.70456	0.834907	16252	0	0.22979	0.0014545	0.011778	1	138	2	0.22979
NACA2	4	0.96196	0.88775	0.941737	18248	0	0.22967	0.013627	0.07181	1	723	2	0.22967
EFCAB11	4	0.98819	0.95958	0.988583	18799	0	0.22949	0.0026995	0.022399	1	203	3	0.22949
VPS37D	4	0.89783	0.75883	0.871483	16867	0	0.22948	0.030453	0.13651	1	1479	3	0.22948
SLA2	4	0.99991	0.9996	1	19100	0	0.22945	9.4582e-05	0.00086897	0.509901	32	4	0.22945
TMEM139	4	0.5448	0.30731	0.593593	9882	1	0.22913	0.021073	0.097735	1	1067	2	0.22913
SCN5A	4	0.97444	0.91791	0.960283	18504	0	0.22898	0.014912	0.079548	1	784	3	0.22898
ZNF501	4	0.81321	0.63382	0.811567	15120	0	0.22895	0.0017296	0.017736	1	156	2	0.22895
ADI1	4	0.92854	0.81551	0.900834	17534	0	0.22859	0.0086819	0.053515	1	489	3	0.22859
CERS6	4	0.99361	0.97647	0.999563	18919	0	0.22791	0.0081657	0.050315	1	470	3	0.22791
PICK1	4	0.99417	0.97836	1	18934	0	0.22783	0.0082223	0.050613	1	473	3	0.22783
EMX1	4	0.079468	0.020849	0.170786	2371	1	0.22775	0.0055502	0.031551	1	357	3	0.22775
C2orf49	4	0.37002	0.16549	0.457008	7037	1	0.22764	0.012328	0.068216	1	669	3	0.22764
LY6D	4	0.94889	0.85608	0.922333	17976	0	0.22714	0.0017927	0.017826	1	158	3	0.22714
PCGF3	4	0.90599	0.77645	0.882342	17031	0	0.22703	0.005273	0.029585	1	346	3	0.22703
JUN	3	0.87661	0.74607	0.863951	16437	0	0.22692	0.047617	0.15244	1	1956	2	0.22692
TGFB2	4	0.99601	0.98476	1	18986	0	0.22683	0.020462	0.097267	1	1042	3	0.22683
LPPR3	4	0.99279	0.97368	0.997477	18906	0	0.22673	0.012833	0.069033	1	701	3	0.22673
STXBP5L	4	0.93241	0.82872	0.911018	17612	0	0.22635	0.015429	0.080869	1	806	3	0.22635
HIVEP3	2	0.64364	0.45814	0.700826	11807	0	0.22623	0.025257	0.081524	1	1247	1	0.22623
SEC14L3	4	0.77932	0.58171	0.780348	14429	0	0.2261	0.017275	0.083976	1	884	3	0.2261
RIC8A	4	0.97522	0.91853	0.960283	18522	0	0.22608	0.0043181	0.027605	1	294	3	0.22608
TRIM13	4	0.67976	0.44844	0.690537	12517	0	0.22572	0.020311	0.096809	1	1032	3	0.22572
MIDN	4	0.96886	0.90208	0.950274	18390	0	0.22561	0.0057334	0.032579	1	367	3	0.22561
FBXO7	4	0.16209	0.074097	0.320229	4360	1	0.22552	0.041155	0.16248	1	1777	2	0.22552
TRIM39	4	0.54384	0.30731	0.593593	9861	1	0.2255	0.012718	0.069033	1	695	2	0.2255
MYO1H	4	0.80913	0.62412	0.803126	15034	0	0.22545	0.017639	0.085927	1	903	2	0.22545
AKAP1	4	0.90549	0.77513	0.882342	17015	0	0.22529	0.018824	0.090675	1	959	2	0.22529
TTBK1	4	0.97042	0.90757	0.953206	18419	0	0.22518	0.015924	0.080869	1	831	3	0.22518
ELAVL4	4	0.98766	0.95774	0.987264	18784	0	0.22492	0.017699	0.087389	1	905	3	0.22492
UBE2J2	4	0.19	0.087057	0.356776	4692	1	0.22474	0.025289	0.11666	1	1250	3	0.22474
TMEM45B	4	0.99626	0.98544	1	18994	0	0.22463	0.0092822	0.054619	1	528	3	0.22463
RBMXL2	4	0.90153	0.76708	0.876846	16943	0	0.22453	0.0028346	0.023091	1	212	2	0.22453
EPB42	3	0.78182	0.59906	0.790588	14472	0	0.22441	0.054739	0.17703	1	2135	2	0.22441
ZNF18	4	0.63421	0.39775	0.661163	11627	0	0.22424	0.023782	0.10745	1	1190	3	0.22424
WFDC6	4	0.23273	0.11127	0.391959	5186	1	0.22416	0.01415	0.074361	1	751	3	0.22416
NAALADL1	4	0.79676	0.60416	0.792285	14767	0	0.22416	0.005257	0.029585	1	345	3	0.22416
EIF4E2	4	0.88755	0.7388	0.859642	16647	0	0.22415	0.0043103	0.027605	1	291	3	0.22415
KIF20A	4	0.99544	0.98292	1	18972	0	0.22409	0.015232	0.080869	1	801	3	0.22409
C17orf100	4	0.86693	0.70456	0.834907	16239	0	0.22395	0.0092185	0.054619	1	521	3	0.22395
KHNYN	4	0.32375	0.13841	0.423069	6353	1	0.22378	0.0010773	0.0083566	1	109	2	0.22378
NCKIPSD	4	0.88637	0.73728	0.859215	16626	0	0.22371	0.0094648	0.055393	1	537	3	0.22371
NDUFAF3	4	0.99156	0.97009	0.994843	18880	0	0.22353	0.032203	0.14176	1	1537	3	0.22353
DHTKD1	4	0.90109	0.76708	0.876846	16933	0	0.22336	0.010817	0.063242	1	599	2	0.22336
PIM1	4	0.52704	0.28601	0.57559	9555	1	0.22327	0.009501	0.055715	1	541	3	0.22327
C1QTNF9	4	0.95873	0.88054	0.937682	18170	0	0.22325	0.0082626	0.050894	1	476	3	0.22325
SCO2	4	0.92216	0.8109	0.900684	17386	0	0.22306	0.036656	0.15481	1	1668	2	0.22306
FAM126A	4	0.99726	0.98992	1	19024	0	0.22298	0.027738	0.12727	1	1367	3	0.22298
RAB11FIP5	4	0.91645	0.79909	0.895565	17263	0	0.22285	0.025279	0.11666	1	1249	3	0.22285
DSTYK	4	0.99924	0.99691	1	19075	0	0.22281	0.00075636	0.0065598	1	81	4	0.22281
SYTL3	4	0.92391	0.81207	0.900684	17432	0	0.22278	0.020836	0.097734	1	1061	2	0.22278
MEFV	4	0.97273	0.91417	0.958887	18463	0	0.22276	0.027717	0.12727	1	1365	3	0.22276
TUSC2	4	0.87547	0.70776	0.834907	16412	0	0.22258	0.06809	0.2223	1	2470	2	0.22258
SULT1C4	4	0.78204	0.59002	0.787155	14480	0	0.22225	0.0049661	0.029016	1	327	3	0.22225
UXS1	4	0.98136	0.94191	0.978019	18647	0	0.22197	0.0035498	0.025266	1	239	3	0.22197
ADAR	4	0.99951	0.99774	1	19083	0	0.22197	0.00049231	0.004194	1	59	4	0.22197
PCDHB14	4	0.90971	0.78427	0.886618	17103	0	0.22186	0.0024287	0.021248	1	198	3	0.22186
HS3ST3A1	4	0.99554	0.9831	1	18974	0	0.22176	0.032259	0.14176	1	1539	3	0.22176
LYZ	4	0.92055	0.80854	0.900684	17353	0	0.22164	0.021538	0.099189	1	1085	2	0.22164
AMPD2	4	0.96407	0.89323	0.945731	18290	0	0.22163	0.017404	0.084956	1	891	3	0.22163
SS18	4	0.38343	0.17759	0.474136	7228	1	0.22157	0.014861	0.075642	1	781	3	0.22157
APOA1	3	0.26626	0.10881	0.391959	5607	1	0.22156	0.071536	0.21036	1	2551	2	0.22156
ESYT3	3	0.28568	0.11376	0.391959	5854	1	0.22126	0.027251	0.096244	1	1343	2	0.22126
LIPK	4	0.99817	0.99328	1	19048	0	0.22074	0.0018262	0.018126	1	161	4	0.22074
LCE3D	4	0.98263	0.94521	0.979927	18673	0	0.22053	0.01771	0.087389	1	906	3	0.22053
SNX31	4	0.91838	0.80387	0.89837	17309	0	0.22027	0.0019059	0.018398	1	171	2	0.22027
CBFB	4	0.84487	0.67241	0.825342	15787	0	0.22017	0.0027035	0.022399	1	205	2	0.22017
LPAR5	4	0.99864	0.99462	1	19055	0	0.22004	0.00049172	0.004194	1	58	4	0.22004
UBE2A	3	0.51737	0.2977	0.593593	9380	0	0.22001	0.033744	0.11328	1	1585	2	0.22001
CAMK4	4	0.72958	0.5176	0.744577	13478	0	0.22001	0.0081047	0.050008	1	469	3	0.22001
CCR4	4	0.99444	0.97947	1	18945	0	0.21979	0.0016559	0.013316	1	153	3	0.21979
COL16A1	4	0.98943	0.96381	0.991041	18832	0	0.21978	0.0036457	0.025266	1	244	3	0.21978
PABPN1	3	0.14268	0.056458	0.279321	3894	1	0.21966	0.11475	0.29261	1	3597	2	0.21966
PPP4R4	4	0.64647	0.41419	0.66959	11858	0	0.21964	0.0023403	0.020807	1	194	2	0.21964
SLC22A9	4	0.99543	0.98272	1	18971	0	0.2196	0.011234	0.063593	1	621	3	0.2196
SMARCAL1	4	0.75944	0.55372	0.761791	14051	0	0.21902	0.0038221	0.026076	1	257	3	0.21902
DEPDC4	4	0.57834	0.32858	0.606015	10546	0	0.21898	0.00096983	0.0075288	1	99	3	0.21898
ZNF502	2	0.78129	0.63133	0.81079	14463	0	0.21889	0.0038856	0.012743	1	263	1	0.21889
THBS3	4	0.98593	0.95421	0.985776	18741	0	0.21872	0.01265	0.06866	1	690	2	0.21872
HBA1	4	0.07735	0.018783	0.156572	2327	1	0.21846	0.014785	0.075218	1	777	3	0.21846
GPR63	4	0.53257	0.28906	0.579863	9656	1	0.21827	0.019324	0.092039	1	992	3	0.21827
TMPRSS11A	4	0.45665	0.23492	0.543607	8316	1	0.21805	0.018113	0.08782	1	927	3	0.21805
NCOA1	4	0.57752	0.32858	0.606015	10527	0	0.21802	0.012164	0.064759	1	662	3	0.21802
MXD4	4	0.92308	0.81091	0.900684	17414	0	0.21786	0.006	0.033011	1	383	3	0.21786
MRPL16	4	0.50417	0.25887	0.544693	9170	1	0.21785	0.0054111	0.03077	1	352	3	0.21785
GOLGA6L2	4	0.51479	0.26799	0.556387	9331	1	0.21778	0.021772	0.1007	1	1099	3	0.21778
FIGN	4	0.40504	0.19568	0.497863	7543	1	0.2177	0.048151	0.17682	1	1969	2	0.2177
CYGB	4	0.80318	0.61424	0.79762	14914	0	0.21731	0.01034	0.061754	1	578	3	0.21731
CTDSP1	4	0.96079	0.8854	0.941352	18217	0	0.21687	0.0019943	0.019091	1	177	3	0.21687
REG1A	4	0.96739	0.89922	0.948908	18356	0	0.21683	0.044821	0.17329	1	1874	2	0.21683
PYHIN1	3	0.99103	0.97649	0.999563	18867	0	0.21676	0.0089724	0.046017	1	509	3	0.21676
ABCD4	4	0.93747	0.83719	0.914863	17725	0	0.21675	0.016514	0.082162	1	857	3	0.21675
WNT2	4	0.93726	0.83719	0.914863	17720	0	0.21664	0.0050573	0.02919	1	332	3	0.21664
HOXA10	4	0.95111	0.86245	0.926986	18020	0	0.21651	0.054332	0.18892	1	2125	2	0.21651
CAPN5	4	0.99646	0.98628	1	19001	0	0.21649	0.017714	0.08739	1	907	3	0.21649
SLC9A3	4	0.99226	0.97181	0.995932	18898	0	0.21617	0.012578	0.06866	1	684	3	0.21617
TSPAN6	4	0.27433	0.11732	0.393172	5710	1	0.21601	0.015666	0.080869	1	821	3	0.21601
GPIHBP1	4	0.98972	0.96482	0.99139	18843	0	0.21592	0.017442	0.084956	1	893	3	0.21592
TBPL1	4	0.55164	0.30731	0.593593	10007	1	0.21576	0.0057918	0.032579	1	372	3	0.21576
MON1A	4	0.30305	0.12639	0.394989	6080	1	0.21562	0.018645	0.090675	1	949	3	0.21562
PPIAL4F	3	0.96557	0.91167	0.956778	18317	0	0.21549	0.090388	0.24199	1	2992	2	0.21549
TAGLN3	4	0.91573	0.79668	0.894525	17241	0	0.21481	0.01511	0.080433	1	795	3	0.21481
DNAJC30	4	0.99913	0.99661	1	19073	0	0.21472	0.00086762	0.0069162	1	86	4	0.21472
ATAD3A	4	0.97928	0.93391	0.972116	18605	0	0.21467	0.021939	0.10121	1	1106	3	0.21467
MALSU1	4	0.56292	0.31639	0.599537	10226	1	0.21464	0.11674	0.31094	1	3646	2	0.21464
FBP2	4	0.33801	0.14739	0.425206	6564	1	0.21451	0.018581	0.090675	1	945	2	0.21451
ADGRE1	4	0.9969	0.98844	1	19013	0	0.21426	0.038368	0.15741	1	1711	2	0.21426
HHATL	4	0.99516	0.98213	1	18963	0	0.21403	0.024697	0.1139	1	1226	3	0.21403
TDRD12	3	0.9758	0.93557	0.973472	18532	0	0.21365	0.062711	0.19447	1	2335	2	0.21365
ZDHHC23	3	0.96503	0.91167	0.956778	18308	0	0.21351	0.045956	0.14543	1	1903	2	0.21351
SNN	4	0.98968	0.96448	0.991361	18841	0	0.21325	0.031429	0.13824	1	1511	2	0.21325
SSH2	4	0.52662	0.28601	0.57559	9549	1	0.21316	0.0039965	0.026746	1	272	3	0.21316
MRPL27	4	0.92377	0.81207	0.900684	17429	0	0.21314	0.0046154	0.028317	1	308	2	0.21314
HSD17B10	3	0.98814	0.96801	0.993951	18794	0	0.21304	0.0099721	0.052122	1	557	2	0.21304
OR4C3	3	0.92708	0.82731	0.910384	17499	0	0.2129	0.017765	0.068874	1	908	2	0.2129
POTED	4	0.98992	0.96482	0.99139	18847	0	0.21275	0.025748	0.12273	1	1273	3	0.21275
ACER3	4	0.52061	0.27708	0.570053	9439	1	0.21261	0.087225	0.27318	1	2917	2	0.21261
PPP1R3F	4	0.36321	0.15343	0.429412	6940	1	0.21223	0.0087573	0.053516	1	493	2	0.21223
LPCAT1	4	0.79286	0.60013	0.790858	14702	0	0.21187	0.019618	0.092039	1	1003	3	0.21187
HIC1	4	0.98075	0.94047	0.977106	18634	0	0.21183	0.0033817	0.02467	1	233	3	0.21183
MSGN1	4	0.97519	0.91853	0.960283	18521	0	0.21168	0.0087175	0.053516	1	491	2	0.21168
PLA2G12B	4	0.73287	0.52686	0.74883	13540	0	0.21166	0.016	0.081338	1	834	3	0.21166
ABCA6	4	0.92707	0.81435	0.900684	17498	0	0.21151	0.0083578	0.051598	1	478	3	0.21151
ZBP1	4	0.99329	0.97527	0.998632	18915	0	0.21141	0.001503	0.012129	1	141	3	0.21141
ZNF253	4	0.86741	0.70456	0.834907	16253	0	0.21139	0.025534	0.1178	1	1264	2	0.21139
SH3BGRL	4	0.97034	0.90757	0.953206	18417	0	0.21136	0.0077613	0.047653	1	454	2	0.21136
INPP1	4	0.59027	0.34649	0.622453	10778	0	0.21132	0.010075	0.060694	1	565	2	0.21132
PPIL6	4	0.99934	0.99718	1	19078	0	0.2113	0.00066198	0.0058415	1	77	4	0.2113
MBD2	4	0.80005	0.61021	0.793773	14850	0	0.21129	0.00012707	0.0010244	0.551018	36	2	0.21129
PPP1R1A	4	0.7316	0.52455	0.74883	13516	0	0.21115	0.024518	0.11335	1	1217	2	0.21115
C3orf18	4	0.78142	0.58589	0.784644	14467	0	0.21095	0.0039873	0.026585	1	271	3	0.21095
ARHGEF1	4	0.85386	0.68453	0.829451	15975	0	0.21064	0.0076267	0.047008	1	447	3	0.21064
MRPS10	4	0.74472	0.53597	0.752157	13771	0	0.21056	0.0038785	0.026077	1	262	2	0.21056
INS-IGF2	4	0.99731	0.99003	1	19025	0	0.21053	0.026946	0.12438	1	1327	3	0.21053
TFEC	4	0.85368	0.68453	0.829451	15974	0	0.21011	0.012705	0.069033	1	694	3	0.21011
MORN1	4	0.13197	0.043736	0.232223	3651	1	0.20994	0.056363	0.19267	1	2179	2	0.20994
FAM186A	4	0.28831	0.12342	0.394989	5887	1	0.20977	0.0047619	0.028849	1	317	3	0.20977
CUL3	4	0.99529	0.98213	1	18968	0	0.20971	0.0040532	0.027252	1	275	3	0.20971
SLCO4C1	4	0.92942	0.81665	0.901551	17552	0	0.20969	0.020445	0.097267	1	1039	3	0.20969
UBR5	4	0.99691	0.98844	1	19014	0	0.20959	0.10226	0.29815	1	3284	2	0.20959
CST8	4	0.79922	0.61021	0.793773	14833	0	0.20862	0.0036949	0.025752	1	249	3	0.20862
CDK10	4	0.25402	0.11426	0.391959	5457	1	0.20846	0.016363	0.082162	1	850	3	0.20846
BBC3	4	0.9937	0.9774	1	18922	0	0.20844	0.018681	0.090675	1	952	3	0.20844
NFATC1	4	0.98341	0.94833	0.982193	18690	0	0.20826	0.041627	0.16743	1	1786	2	0.20826
CD200R1L	4	0.99626	0.98544	1	18995	0	0.20805	0.0033964	0.02467	1	234	3	0.20805
DERL2	4	0.4411	0.22596	0.537198	8084	1	0.20779	0.0078152	0.047653	1	458	3	0.20779
DAZ2	4	0.65134	0.41419	0.66959	11957	0	0.20729	0.18652	0.42413	1	5381	2	0.20729
NHLH2	4	0.99226	0.97181	0.995932	18899	0	0.20727	0.10946	0.30242	1	3461	2	0.20727
HID1	4	0.47829	0.24991	0.543607	8700	1	0.20719	0.043812	0.17197	1	1844	2	0.20719
LAMA3	4	0.99559	0.98328	1	18975	0	0.20696	0.0063454	0.033824	1	398	3	0.20696
TEN1	4	0.71008	0.49121	0.725764	13115	0	0.20695	0.018995	0.090675	1	973	2	0.20695
CTPS2	4	0.99671	0.98707	1	19008	0	0.20662	0.012439	0.06866	1	677	3	0.20662
PHLDA2	4	0.89871	0.76024	0.871705	16890	0	0.20645	0.086834	0.27223	1	2912	2	0.20645
MFAP1	3	0.60473	0.39781	0.661163	11066	0	0.20644	0.11477	0.29261	1	3598	2	0.20644
ARL13A	4	0.45959	0.23791	0.543607	8364	1	0.20643	0.00088713	0.0070272	1	89	3	0.20643
TOMM70A	4	0.94793	0.85417	0.920634	17961	0	0.20641	0.026202	0.12327	1	1293	3	0.20641
VEZF1	4	0.99552	0.9831	1	18973	0	0.20636	0.00025393	0.0022459	0.934169	45	3	0.20636
ZNF599	4	0.95618	0.87727	0.937183	18117	0	0.20631	0.0010568	0.0082323	1	106	3	0.20631
TMEM155	4	0.40646	0.19568	0.497863	7564	1	0.20601	0.019224	0.092039	1	984	2	0.20601
TNK1	4	0.74539	0.53597	0.752157	13784	0	0.20591	0.0071832	0.041379	1	436	3	0.20591
PKN2	4	0.99133	0.9695	0.99462	18877	0	0.20554	0.079616	0.25294	1	2734	2	0.20554
MBD3L5	4	0.97091	0.90757	0.953206	18434	0	0.20553	0.13139	0.3325	1	4055	2	0.20553
GREM1	4	0.99064	0.96709	0.993148	18859	0	0.20547	0.059191	0.19741	1	2245	2	0.20547
OR5K3	4	0.82839	0.66177	0.825342	15440	0	0.20537	0.010039	0.060694	1	561	3	0.20537
WNT2B	4	0.69847	0.47889	0.719473	12890	0	0.20532	0.013972	0.074361	1	736	2	0.20532
PLA2G5	4	0.99782	0.99203	1	19036	0	0.20503	0.013741	0.072678	1	729	3	0.20503
PIK3R4	4	0.79728	0.6062	0.793726	14784	0	0.20496	0.028058	0.12784	1	1378	2	0.20496
ZNF275	4	0.26231	0.11426	0.391959	5566	1	0.20493	0.032853	0.14546	1	1562	2	0.20493
CLIP2	4	0.86485	0.69791	0.834833	16201	0	0.20486	0.033324	0.14671	1	1575	2	0.20486
RASGEF1C	4	0.35605	0.15343	0.429412	6835	1	0.20457	0.015862	0.080869	1	830	2	0.20457
TRIM37	4	0.82815	0.65996	0.825342	15433	0	0.20446	0.027227	0.12554	1	1340	2	0.20446
RBFOX1	4	0.92516	0.81324	0.900684	17459	0	0.20443	0.060876	0.20126	1	2294	2	0.20443
FZD7	4	0.93571	0.83405	0.913028	17684	0	0.20432	0.34757	0.54136	1	7374	1	0.20432
SPATA18	4	0.99614	0.98527	1	18989	0	0.20432	0.029112	0.13016	1	1424	3	0.20432
CD8B	4	0.74131	0.53144	0.749998	13703	0	0.20425	0.029943	0.13337	1	1459	3	0.20425
PTPRF	4	0.99613	0.98527	1	18988	0	0.20366	0.0071391	0.041121	1	434	3	0.20366
RBM10	4	0.77187	0.57546	0.780011	14265	0	0.20361	0.024821	0.1139	1	1230	2	0.20361
ZNF628	4	0.47743	0.24991	0.543607	8687	1	0.20342	0.018415	0.089638	1	940	3	0.20342
MGAM2	4	0.18785	0.087056	0.356776	4666	1	0.2033	0.050448	0.1821	1	2030	2	0.2033
C12orf79	4	0.81254	0.63382	0.811567	15103	0	0.20329	0.031088	0.13824	1	1500	3	0.20329
MARK1	4	0.98384	0.94877	0.982193	18697	0	0.20326	0.0038094	0.025914	1	256	3	0.20326
RNF212	3	0.79115	0.60233	0.792285	14665	0	0.20314	0.050942	0.16792	1	2042	2	0.20314
BCOR	4	0.81981	0.64523	0.818597	15250	0	0.2031	0.014995	0.07996	1	787	3	0.2031
AUTS2	3	0.97399	0.9321	0.970695	18493	0	0.20307	0.043498	0.13848	1	1835	2	0.20307
GATS	3	0.60884	0.40215	0.667289	11140	0	0.20277	0.056367	0.18125	1	2180	2	0.20277
CPXM2	4	0.99681	0.98758	1	19011	0	0.20275	0.0079614	0.048896	1	461	3	0.20275
FOXD2	4	0.95006	0.85882	0.924516	17997	0	0.20261	0.067892	0.2223	1	2466	2	0.20261
RBMS1	4	0.92095	0.80854	0.900684	17359	0	0.20248	0.031908	0.14004	1	1528	3	0.20248
MRPS15	4	0.99309	0.97446	0.997959	18911	0	0.20215	0.011472	0.063594	1	632	3	0.20215
SLC9A1	4	0.75089	0.54262	0.754673	13894	0	0.20213	0.012374	0.06866	1	673	3	0.20213
C16orf71	4	0.9992	0.9968	1	19074	0	0.20206	0.00080104	0.0066698	1	83	4	0.20206
OR52I1	4	0.03308	0.0057131	0.079361	1386	1	0.20194	0.022564	0.10529	1	1134	3	0.20194
EBF1	4	0.94265	0.84733	0.919325	17846	0	0.20182	0.071196	0.23095	1	2544	2	0.20182
SYCP1	4	0.83908	0.67068	0.825342	15660	0	0.2018	0.0052383	0.029385	1	343	2	0.2018
EID1	4	0.94301	0.8483	0.919325	17854	0	0.20179	0.046191	0.17398	1	1911	2	0.20179
ZCCHC3	4	0.55258	0.30731	0.593593	10024	1	0.20141	0.099597	0.29029	1	3222	2	0.20141
GNGT1	4	0.46848	0.24388	0.543607	8524	1	0.20139	0.018613	0.090675	1	948	3	0.20139
ENTPD3	4	0.92892	0.81551	0.900834	17544	0	0.20137	0.033766	0.14984	1	1586	2	0.20137
EHBP1L1	4	0.83468	0.66712	0.825342	15571	0	0.20135	0.043788	0.17197	1	1842	2	0.20135
DDX28	4	0.97718	0.92626	0.965914	18568	0	0.20124	0.022015	0.10121	1	1109	3	0.20124
BCAT2	4	0.15915	0.071014	0.317141	4288	1	0.20123	0.0017135	0.017552	1	154	3	0.20123
MTRNR2L10	4	0.61747	0.37551	0.638676	11307	0	0.2012	0.011643	0.064395	1	641	3	0.2012
ETFA	4	0.98752	0.95774	0.987264	18781	0	0.20118	0.001806	0.017921	1	160	3	0.20118
OSR1	4	0.5623	0.31639	0.599537	10214	1	0.20103	0.072656	0.23484	1	2570	2	0.20103
AZI2	4	0.99292	0.97422	0.997874	18908	0	0.20097	0.0064085	0.03404	1	403	3	0.20097
PPM1A	4	0.907	0.78167	0.886618	17056	0	0.20093	0.014045	0.074361	1	742	3	0.20093
MRPL35	4	0.88819	0.74028	0.860894	16663	0	0.20087	0.0073916	0.045966	1	441	3	0.20087
CSMD1	4	0.9881	0.95958	0.988583	18793	0	0.20087	0.0064065	0.03404	1	402	3	0.20087
UBE2V1	4	0.86452	0.69791	0.834833	16187	0	0.20076	0.0036955	0.025752	1	250	3	0.20076
NDUFC2-KCTD14	4	0.98941	0.96381	0.991041	18830	0	0.2007	0.017459	0.084956	1	894	2	0.2007
TRIM72	4	0.97267	0.91356	0.958397	18462	0	0.20059	0.039265	0.15804	1	1736	2	0.20059
QPCT	4	0.56699	0.32256	0.600345	10325	0	0.2004	0.015931	0.080869	1	832	3	0.2004
DDX3Y	4	0.37279	0.16848	0.45892	7076	1	0.20038	0.029962	0.13337	1	1460	2	0.20038
ASB13	4	0.69126	0.46378	0.705413	12743	0	0.20025	0.0058659	0.032809	1	375	2	0.20025
ABLIM2	4	0.99928	0.99691	1	19076	0	0.20024	0.00072069	0.0064305	1	79	4	0.20024
RNF151	4	0.47913	0.24991	0.543607	8715	1	0.20016	0.064525	0.21275	1	2378	2	0.20016
PYY	4	0.37959	0.1745	0.46919	7177	1	0.20005	0.048212	0.17682	1	1973	2	0.20005
RUNX3	4	0.25014	0.11426	0.391959	5410	1	0.19996	0.010369	0.06253	1	579	2	0.19996
HSFY2	4	0.93709	0.83613	0.914221	17716	0	0.19991	0.12783	0.32958	1	3963	2	0.19991
STK32B	4	0.97643	0.92272	0.963371	18545	0	0.19982	0.045035	0.17329	1	1881	2	0.19982
GPR78	4	0.85473	0.68453	0.829451	15994	0	0.19939	0.11791	0.31094	1	3683	2	0.19939
PGPEP1	4	0.98978	0.96482	0.99139	18844	0	0.19911	0.0013001	0.0098941	1	129	3	0.19911
UGGT2	4	0.6301	0.38948	0.65456	11540	0	0.19908	0.0005934	0.0049799	1	69	2	0.19908
NRN1L	4	0.9055	0.77513	0.882342	17016	0	0.19902	0.014383	0.074362	1	762	3	0.19902
RNF165	4	0.68362	0.44844	0.690537	12593	0	0.19901	0.0079626	0.048896	1	462	3	0.19901
CDK20	4	0.89597	0.75603	0.870279	16832	0	0.19884	0.011036	0.063243	1	611	3	0.19884
FAM228B	4	0.98496	0.95051	0.983213	18722	0	0.19874	0.010326	0.061754	1	577	2	0.19874
PRICKLE1	4	0.91851	0.80387	0.89837	17310	0	0.19871	0.010201	0.061401	1	571	3	0.19871
FOLR1	4	0.96611	0.89629	0.946957	18331	0	0.19865	0.017807	0.08782	1	911	3	0.19865
SYDE1	4	0.99849	0.99375	1	19053	0	0.19864	0.0015115	0.01213	1	142	4	0.19864
TRPC7	4	0.99678	0.98725	1	19010	0	0.19856	0.026464	0.12383	1	1305	3	0.19856
DET1	4	0.36939	0.16249	0.449554	7027	1	0.19805	0.0020477	0.019853	1	181	3	0.19805
MTNR1B	4	0.95427	0.87045	0.932418	18083	0	0.19805	0.059782	0.19819	1	2263	2	0.19805
CNTNAP1	4	0.39652	0.18961	0.495567	7407	1	0.19802	0.04361	0.17197	1	1838	2	0.19802
TSPAN17	4	0.30281	0.12639	0.394989	6077	1	0.19795	0.055962	0.19267	1	2168	2	0.19795
PATL1	4	0.61522	0.37265	0.638676	11260	0	0.19777	0.035753	0.15236	1	1642	2	0.19777
OR8B2	4	0.80197	0.61021	0.793773	14889	0	0.19761	0.025918	0.12273	1	1280	2	0.19761
ZNF354A	4	0.96162	0.88698	0.941737	18238	0	0.19754	0.048348	0.17682	1	1974	2	0.19754
VKORC1L1	4	0.98413	0.94877	0.982193	18705	0	0.19753	0.001649	0.013316	1	152	2	0.19753
TNIP2	4	0.96594	0.89629	0.946957	18325	0	0.1974	0.048414	0.17682	1	1977	2	0.1974
AURKAIP1	4	0.98963	0.96448	0.991361	18840	0	0.19733	0.029922	0.13337	1	1457	3	0.19733
SEPW1	4	0.80156	0.61021	0.793773	14881	0	0.19707	0.093905	0.2801	1	3082	2	0.19707
VPS37B	4	0.83008	0.66177	0.825342	15475	0	0.197	0.0011338	0.0086843	1	113	2	0.197
NABP2	4	0.88423	0.72508	0.847546	16578	0	0.19669	0.048767	0.17825	1	1986	2	0.19669
RNASE3	4	0.98302	0.9461	0.980426	18682	0	0.19665	0.021623	0.1002	1	1091	3	0.19665
PTPN6	4	0.99444	0.97947	1	18946	0	0.19664	0.030929	0.13765	1	1493	3	0.19664
ANKRD13A	4	0.65298	0.41419	0.66959	11987	0	0.19636	0.10057	0.29322	1	3246	2	0.19636
NUDT9	4	0.97684	0.92449	0.964907	18555	0	0.19619	0.0020675	0.019934	1	182	2	0.19619
ECE2	4	0.59266	0.34943	0.622453	10832	0	0.19618	0.01706	0.082577	1	877	3	0.19618
TRPC5	4	0.94149	0.84632	0.918771	17816	0	0.19608	0.038424	0.15741	1	1713	2	0.19608
MED13	4	0.97725	0.92626	0.965914	18570	0	0.19602	0.048666	0.17755	1	1982	2	0.19602
ATXN7L3	4	0.69851	0.47889	0.719473	12891	0	0.196	0.010669	0.062879	1	592	2	0.196
YBX2	4	0.98123	0.94144	0.977852	18644	0	0.19591	0.024475	0.11335	1	1216	3	0.19591
COIL	4	0.99816	0.99328	1	19046	0	0.19573	0.001841	0.018126	1	163	4	0.19573
ERVV-1	3	0.8556	0.7145	0.840249	16007	0	0.1957	0.065697	0.20211	1	2408	2	0.1957
COL1A1	4	0.90848	0.78296	0.886618	17082	0	0.19565	0.0066667	0.034891	1	417	3	0.19565
MFSD11	4	0.95864	0.88054	0.937682	18168	0	0.19545	0.091965	0.2801	1	3031	2	0.19545
RAB23	4	0.92869	0.81551	0.900834	17539	0	0.19517	0.015362	0.080869	1	803	2	0.19517
SIPA1	4	0.97757	0.92684	0.966363	18578	0	0.19513	0.0036681	0.025605	1	247	3	0.19513
P2RY14	4	0.6634	0.43283	0.685759	12198	0	0.19485	0.0087901	0.053944	1	497	3	0.19485
TSPAN15	4	0.60938	0.36107	0.62616	11151	0	0.19426	0.026687	0.12383	1	1315	3	0.19426
TOP2B	4	0.96838	0.90208	0.950274	18378	0	0.19424	0.003867	0.026077	1	261	2	0.19424
OR6Q1	4	0.60394	0.35532	0.623501	11048	0	0.19407	0.015503	0.080869	1	812	2	0.19407
GCGR	4	0.98458	0.95051	0.983213	18714	0	0.19405	0.02693	0.12438	1	1326	2	0.19405
RIT2	4	0.86082	0.69631	0.834833	16100	0	0.19389	0.01015	0.061037	1	569	2	0.19389
CHIC2	4	0.99623	0.98544	1	18992	0	0.19385	0.021519	0.099188	1	1083	3	0.19385
HIPK3	4	0.90386	0.77513	0.882342	16987	0	0.19372	0.11364	0.30642	1	3570	2	0.19372
GATB	4	0.99362	0.9767	0.99967	18920	0	0.19369	0.0068184	0.039333	1	420	3	0.19369
RASAL3	4	0.7021	0.48626	0.723629	12960	0	0.19339	0.085356	0.26639	1	2880	2	0.19339
GADD45G	4	0.96251	0.88775	0.941737	18261	0	0.19326	0.015037	0.080433	1	791	3	0.19326
RNF5	4	0.90171	0.76708	0.876846	16946	0	0.19319	0.035279	0.15108	1	1629	2	0.19319
SHISA5	4	0.99809	0.99311	1	19043	0	0.19304	0.0019076	0.018398	1	173	4	0.19304
MYL1	4	0.99858	0.99429	1	19054	0	0.19301	0.0014209	0.011324	1	136	4	0.19301
TAS2R19	4	0.51201	0.26197	0.548109	9293	1	0.19297	0.055059	0.18965	1	2145	2	0.19297
LMTK3	3	0.88218	0.7545	0.869696	16547	0	0.19297	0.10516	0.27588	1	3359	2	0.19297
CCNI2	4	0.84246	0.67241	0.825342	15736	0	0.19289	0.0036018	0.025266	1	240	3	0.19289
CYP11B2	4	0.99468	0.98056	1	18949	0	0.19284	0.0047336	0.028849	1	315	3	0.19284
EDN3	4	0.93486	0.83085	0.911018	17662	0	0.19278	0.0009722	0.0076558	1	100	3	0.19278
CORO1A	4	0.97017	0.90757	0.953206	18413	0	0.19275	0.0043668	0.027951	1	295	2	0.19275
CLDN22	3	0.33057	0.15627	0.435412	6456	1	0.1927	0.062163	0.19259	1	2323	2	0.1927
IL6R	4	0.9191	0.80387	0.89837	17324	0	0.19269	0.023265	0.10581	1	1167	3	0.19269
CLEC1A	4	0.82566	0.65631	0.825342	15378	0	0.19259	0.014129	0.074361	1	747	2	0.19259
B3GNT2	4	0.83483	0.66712	0.825342	15575	0	0.19251	0.014975	0.079959	1	786	2	0.19251
AHSG	4	0.5184	0.27102	0.55978	9401	1	0.19247	0.021715	0.1002	1	1095	3	0.19247
TCTA	4	0.60759	0.35817	0.625731	11119	0	0.19246	0.015777	0.080869	1	827	3	0.19246
TMEM165	4	0.066751	0.012501	0.115278	2083	1	0.19224	0.064539	0.21275	1	2379	2	0.19224
CIB1	4	0.88382	0.72508	0.847546	16567	0	0.19215	0.0092356	0.054619	1	523	2	0.19215
TMEM169	4	0.92821	0.81551	0.900834	17525	0	0.19208	0.0366	0.15481	1	1666	2	0.19208
XPO4	4	0.99939	0.99729	1	19080	0	0.19208	0.00060936	0.0052811	1	71	4	0.19208
SGMS2	4	0.71835	0.49854	0.727978	13279	0	0.19206	0.031864	0.14004	1	1526	3	0.19206
KRTAP12-2	4	0.82333	0.65272	0.824216	15321	0	0.19205	0.00124	0.0097453	1	119	3	0.19205
BPIFB2	4	0.99783	0.99203	1	19037	0	0.19199	0.01288	0.069033	1	703	3	0.19199
MKNK1	4	0.9479	0.85417	0.920634	17960	0	0.19181	0.019803	0.095892	1	1009	3	0.19181
SMARCC1	4	0.9558	0.87557	0.936565	18108	0	0.19181	0.0061274	0.033246	1	388	2	0.19181
CAPN1	4	0.93879	0.84026	0.916464	17754	0	0.19179	0.038502	0.15741	1	1715	2	0.19179
ZNF808	4	0.9889	0.96208	0.99052	18811	0	0.1915	0.056813	0.19267	1	2189	2	0.1915
FAM209A	4	0.95306	0.86604	0.929085	18053	0	0.19108	0.021763	0.1007	1	1098	2	0.19108
PTMS	4	0.99812	0.9932	1	19044	0	0.19108	0.0018795	0.018314	1	169	4	0.19108
ZNF629	4	0.73695	0.52686	0.74883	13621	0	0.19105	0.025135	0.11609	1	1242	3	0.19105
POTEJ	4	0.1626	0.074914	0.320229	4371	1	0.191	0.0042816	0.027605	1	289	2	0.191
RCOR1	4	0.7333	0.52686	0.74883	13551	0	0.19081	0.010124	0.061037	1	568	2	0.19081
ACSL4	4	0.99942	0.99742	1	19081	0	0.19078	0.00058063	0.0049395	1	68	4	0.19078
ESCO2	4	0.92405	0.81207	0.900684	17436	0	0.19073	0.025704	0.12273	1	1271	2	0.19073
OR10K1	4	0.83269	0.66712	0.825342	15530	0	0.19037	0.0080925	0.049715	1	468	2	0.19037
ZBTB47	4	0.93859	0.8393	0.91582	17750	0	0.19037	0.095323	0.28209	1	3117	2	0.19037
RASL12	4	0.85291	0.68286	0.828968	15956	0	0.19032	0.011812	0.064759	1	650	3	0.19032
IFT81	4	0.66624	0.43547	0.688894	12249	0	0.19014	0.11171	0.30536	1	3520	2	0.19014
APCDD1	4	0.342	0.14739	0.425206	6626	1	0.18989	0.0053122	0.029785	1	348	3	0.18989
CHRNB2	4	0.9781	0.93017	0.969366	18586	0	0.18967	0.028162	0.12784	1	1383	3	0.18967
PLAG1	4	0.9845	0.95051	0.983213	18710	0	0.18963	0.0295	0.13278	1	1439	2	0.18963
APOC2	4	0.98631	0.9546	0.985804	18753	0	0.18943	0.072821	0.23484	1	2575	2	0.18943
PARP14	4	0.91017	0.78427	0.886618	17111	0	0.1893	0.010295	0.061753	1	574	2	0.1893
FAM180B	4	0.9987	0.99496	1	19057	0	0.18922	0.0012985	0.0098941	1	128	4	0.18922
LILRB1	4	0.8473	0.67945	0.828968	15835	0	0.18917	0.024426	0.11335	1	1215	2	0.18917
MOXD1	4	0.97345	0.91544	0.959493	18480	0	0.18917	0.079014	0.25113	1	2721	2	0.18917
HIST1H2AG	4	0.91731	0.80147	0.898075	17283	0	0.18908	0.067142	0.22143	1	2444	2	0.18908
WBSCR27	4	0.97895	0.93178	0.970417	18597	0	0.18906	0.012307	0.068215	1	668	3	0.18906
CXCL8	4	0.99418	0.97836	1	18936	0	0.18903	0.031327	0.13824	1	1508	2	0.18903
PNLIPRP1	4	0.40536	0.19568	0.497863	7547	1	0.18898	0.028773	0.13016	1	1407	3	0.18898
CASP4	4	0.3831	0.17759	0.474136	7225	1	0.18891	0.010729	0.062879	1	594	3	0.18891
MAFF	3	0.68704	0.49173	0.726144	12660	0	0.1888	0.049505	0.16454	1	2007	2	0.1888
CCKBR	4	0.49277	0.25291	0.543607	8963	1	0.18875	0.026209	0.12327	1	1294	2	0.18875
TBL1Y	4	0.96454	0.89399	0.945765	18298	0	0.18857	0.013109	0.069848	1	711	2	0.18857
ZNF471	4	0.9925	0.97264	0.996516	18903	0	0.18856	0.027393	0.1261	1	1350	3	0.18856
SLC17A2	4	0.98738	0.95696	0.986927	18776	0	0.18855	0.024153	0.10949	1	1206	2	0.18855
MYH6	4	0.94019	0.84329	0.917745	17786	0	0.1884	0.075863	0.24164	1	2642	2	0.1884
SEMA3G	4	0.6722	0.44323	0.690537	12365	0	0.18839	0.022206	0.10424	1	1116	2	0.18839
PDE3A	4	0.99389	0.97765	1	18925	0	0.18838	0.078434	0.24934	1	2708	2	0.18838
LAMC1	4	0.90535	0.77513	0.882342	17012	0	0.18831	0.0087629	0.053516	1	495	2	0.18831
TNKS	4	0.13413	0.049132	0.255002	3702	1	0.18823	0.025188	0.11609	1	1245	3	0.18823
HINT1	4	0.49135	0.25291	0.543607	8942	1	0.18822	0.037216	0.15481	1	1685	2	0.18822
ATP8B4	2	0.98447	0.96767	0.993692	18709	0	0.18819	0.015535	0.050596	1	813	2	0.18819
LAX1	4	0.98573	0.953	0.98515	18737	0	0.18815	0.0041044	0.027604	1	278	3	0.18815
NCKAP1L	4	0.92162	0.80977	0.900684	17375	0	0.18813	0.023863	0.10847	1	1194	2	0.18813
TCFL5	4	0.77851	0.58171	0.780348	14409	0	0.18809	0.10292	0.2992	1	3300	2	0.18809
RRNAD1	4	0.56598	0.31948	0.600345	10298	1	0.18806	0.021558	0.099189	1	1087	3	0.18806
43170	4	0.97367	0.9167	0.960283	18487	0	0.18804	0.0099845	0.060694	1	558	3	0.18804
PPAPDC2	4	0.50038	0.25887	0.544693	9106	1	0.18788	0.0032774	0.024373	1	227	3	0.18788
ITGA6	4	0.7286	0.5153	0.741661	13459	0	0.18786	0.018179	0.088264	1	930	2	0.18786
MED16	4	0.99372	0.9774	1	18923	0	0.18764	0.0057785	0.032579	1	371	3	0.18764
C18orf63	4	0.037618	0.0062127	0.079361	1480	1	0.18761	0.028101	0.12784	1	1379	3	0.18761
NDUFB7	4	0.98972	0.96482	0.99139	18842	0	0.18759	0.0021039	0.019934	1	183	3	0.18759
PPM1G	4	0.99432	0.97857	1	18939	0	0.18758	0.11312	0.30536	1	3555	2	0.18758
LMLN	4	0.4017	0.19568	0.497863	7491	1	0.18747	0.019487	0.092039	1	996	3	0.18747
SLC22A2	4	0.52467	0.28298	0.57559	9512	1	0.18739	0.019785	0.095892	1	1008	3	0.18739
ABCB10	4	0.75971	0.55372	0.761791	14058	0	0.18728	0.0067821	0.039333	1	419	3	0.18728
IGSF22	4	0.88245	0.72353	0.847117	16550	0	0.18725	0.025972	0.12273	1	1284	3	0.18725
MFAP4	3	0.46641	0.25381	0.544693	8481	0	0.18719	0.088427	0.23662	1	2946	2	0.18719
LDLRAD4	4	0.51792	0.27102	0.55978	9393	1	0.18717	0.021458	0.098688	1	1079	3	0.18717
CACFD1	4	0.38721	0.18058	0.479135	7276	1	0.18713	0.02034	0.096809	1	1033	3	0.18713
C7orf43	4	0.75558	0.54716	0.757835	13983	0	0.18705	0.00095279	0.0072481	1	98	3	0.18705
SEMA3E	4	0.98829	0.95997	0.988872	18801	0	0.18688	0.029826	0.13337	1	1453	3	0.18688
WNT3	4	0.99646	0.98628	1	19002	0	0.18682	0.025724	0.12273	1	1272	3	0.18682
MRPS24	4	0.61188	0.36107	0.62616	11196	0	0.1868	0.011142	0.063243	1	617	3	0.1868
MAP2	4	0.75683	0.54936	0.760056	14005	0	0.18663	0.01882	0.090675	1	958	3	0.18663
SMURF2	4	0.86843	0.70456	0.834907	16278	0	0.18647	0.022683	0.10529	1	1139	2	0.18647
PPIG	4	0.80019	0.61021	0.793773	14853	0	0.18633	0.0040186	0.026747	1	274	2	0.18633
WDR91	4	0.96144	0.88698	0.941737	18232	0	0.18628	0.018278	0.089218	1	934	3	0.18628
HIGD1A	4	0.9711	0.90757	0.953206	18439	0	0.18628	0.0077878	0.047653	1	455	3	0.18628
TIAL1	4	0.79901	0.61021	0.793773	14826	0	0.18622	0.006991	0.039334	1	426	3	0.18622
C4BPB	4	0.90049	0.76574	0.87609	16923	0	0.18622	0.10287	0.2992	1	3299	2	0.18622
H1FOO	4	0.99982	0.99927	1	19093	0	0.18621	0.00017602	0.0014125	0.70132	39	4	0.18621
TNFSF13B	4	0.934	0.83085	0.911018	17643	0	0.18616	0.0095769	0.055716	1	544	3	0.18616
CDAN1	4	0.56301	0.31639	0.599537	10228	1	0.18605	0.0056438	0.031552	1	362	3	0.18605
LPXN	4	0.63176	0.39499	0.660846	11580	0	0.18586	0.021746	0.1002	1	1097	2	0.18586
CT47A4	4	0.81455	0.6377	0.815135	15148	0	0.18583	0.0088428	0.054267	1	500	2	0.18583
MMP26	4	0.13742	0.050661	0.255005	3788	1	0.1854	0.0092567	0.054619	1	525	3	0.1854
B3GALT1	4	0.90907	0.78296	0.886618	17093	0	0.18524	0.0602	0.19819	1	2278	2	0.18524
DPF2	4	0.61083	0.36107	0.62616	11177	0	0.18516	0.010436	0.06253	1	581	3	0.18516
OR52N5	4	0.43716	0.22596	0.537198	8018	1	0.18512	0.0026776	0.022398	1	201	3	0.18512
KCNMB1	4	0.97326	0.91544	0.959493	18474	0	0.18511	0.020573	0.097267	1	1044	2	0.18511
CR2	4	0.46721	0.24091	0.543607	8500	1	0.18489	0.016799	0.082163	1	867	3	0.18489
USP17L30	2	0.65824	0.4758	0.717941	12084	0	0.18481	0.048135	0.13991	1	1968	1	0.18481
WFDC3	4	0.9821	0.94284	0.97836	18660	0	0.18474	0.017588	0.085927	1	900	3	0.18474
PSD2	4	0.86636	0.7029	0.834907	16229	0	0.18465	0.044084	0.17197	1	1854	2	0.18465
SRMS	4	0.25536	0.11426	0.391959	5474	1	0.18461	0.012997	0.069033	1	707	3	0.18461
TMEM233	4	0.56247	0.31639	0.599537	10218	1	0.1846	0.0037903	0.025914	1	254	2	0.1846
SMIM3	4	0.99519	0.98213	1	18965	0	0.18446	0.0066347	0.034891	1	414	3	0.18446
MYH3	4	0.22501	0.10216	0.38503	5108	1	0.18437	0.027552	0.12666	1	1355	2	0.18437
GAS1	4	0.9896	0.96448	0.991361	18839	0	0.18433	0.013733	0.072678	1	728	2	0.18433
TSGA10IP	4	0.98109	0.94095	0.977493	18641	0	0.18431	0.012568	0.06866	1	683	3	0.18431
PGBD2	4	0.99708	0.98912	1	19018	0	0.18419	0.013262	0.071023	1	716	3	0.18419
ZNF684	4	0.25494	0.11426	0.391959	5470	1	0.18412	0.0027319	0.022644	1	206	3	0.18412
TXN2	3	0.9459	0.87036	0.932418	17913	0	0.18381	0.43994	0.57672	1	8608	1	0.18381
TANK	4	0.82217	0.65089	0.823034	15296	0	0.1838	0.018864	0.090675	1	963	3	0.1838
JAZF1	4	0.74654	0.53821	0.752157	13801	0	0.18367	0.014754	0.074822	1	774	2	0.18367
FRMD4A	4	0.55321	0.30731	0.593593	10038	1	0.18364	0.1706	0.40109	1	4991	2	0.18364
CPEB3	4	0.24367	0.11426	0.391959	5325	1	0.18363	0.0030053	0.023788	1	219	3	0.18363
IGLON5	4	0.79079	0.59812	0.789877	14658	0	0.18343	0.016148	0.081758	1	843	2	0.18343
SSC4D	4	0.3743	0.16848	0.45892	7096	1	0.18336	0.10653	0.30029	1	3390	2	0.18336
SOX4	4	0.96138	0.88698	0.941737	18229	0	0.18332	0.17878	0.41429	1	5193	2	0.18332
C5	4	0.85329	0.68286	0.828968	15965	0	0.18327	0.027242	0.12554	1	1341	3	0.18327
CLPSL2	4	0.99825	0.99339	1	19050	0	0.18312	0.0017452	0.017736	1	157	4	0.18312
PBLD	4	0.94947	0.85793	0.923709	17989	0	0.18308	0.0089115	0.054267	1	506	3	0.18308
SPOP	4	0.66465	0.43283	0.685759	12222	0	0.18304	0.059634	0.19819	1	2258	2	0.18304
C20orf96	4	0.9633	0.89086	0.944304	18274	0	0.18301	0.047697	0.17538	1	1958	2	0.18301
TMEM212	4	0.98633	0.9546	0.985804	18754	0	0.18299	0.013666	0.072677	1	725	3	0.18299
TLR8	4	0.5888	0.34049	0.615332	10748	0	0.18297	0.037304	0.15481	1	1687	2	0.18297
SPATA4	4	0.71689	0.49854	0.727978	13249	0	0.18284	0.0033222	0.024669	1	228	2	0.18284
RAD21L1	4	0.70496	0.48626	0.723629	13015	0	0.18278	0.0091889	0.054619	1	518	2	0.18278
HIST1H2AI	2	0.91533	0.83824	0.915194	17233	0	0.18273	0.44256	0.58347	1	8648	0	0.18273
LRRC19	4	0.63524	0.39775	0.661163	11647	0	0.18271	0.0018543	0.018239	1	165	2	0.18271
C15orf61	4	0.99911	0.9965	1	19072	0	0.18246	0.00088873	0.0070272	1	90	4	0.18246
AMPD3	4	0.91911	0.80387	0.89837	17325	0	0.18226	0.026242	0.12327	1	1296	3	0.18226
MRPL41	4	0.57788	0.32858	0.606015	10537	0	0.18225	0.0071808	0.041379	1	435	2	0.18225
RNF215	4	0.89	0.74605	0.863951	16703	0	0.18215	0.0063803	0.034039	1	400	3	0.18215
EBF3	4	0.78422	0.59203	0.787155	14529	0	0.18206	0.01609	0.081758	1	839	3	0.18206
CXADR	4	0.97543	0.91853	0.960283	18527	0	0.18168	0.016144	0.081758	1	842	3	0.18168
TENM3	4	0.12696	0.038503	0.209966	3526	1	0.18165	0.0051565	0.029384	1	340	3	0.18165
FAM49B	3	0.99432	0.98415	1	18940	0	0.18165	0.00568	0.032665	1	365	3	0.18165
MDM4	4	0.18879	0.087056	0.356776	4677	1	0.18159	0.021573	0.1002	1	1088	2	0.18159
ZNF655	4	0.98743	0.95696	0.986927	18780	0	0.18153	0.008076	0.049715	1	467	2	0.18153
PMP22	3	0.96808	0.91868	0.960336	18369	0	0.1814	0.10412	0.27489	1	3330	2	0.1814
ZIC2	4	0.77727	0.58171	0.780348	14378	0	0.18128	0.13668	0.34187	1	4178	2	0.18128
RNF17	4	0.8048	0.61818	0.800163	14941	0	0.18128	0.02239	0.10529	1	1125	3	0.18128
AACS	4	0.51546	0.26799	0.556387	9343	1	0.18117	0.010855	0.063242	1	605	2	0.18117
MORF4L1	4	0.99736	0.99029	1	19026	0	0.18116	0.0082411	0.050893	1	475	3	0.18116
ANAPC13	4	0.99189	0.97039	0.994843	18888	0	0.18111	0.1995	0.43524	1	5700	2	0.18111
CIB3	4	0.8878	0.7388	0.859642	16654	0	0.18103	0.067566	0.2223	1	2457	2	0.18103
SPTBN5	4	0.87325	0.70616	0.834907	16358	0	0.18097	0.04631	0.17398	1	1914	2	0.18097
TPM2	4	0.98767	0.95774	0.987264	18785	0	0.18096	0.075952	0.24164	1	2644	2	0.18096
CAP1	4	0.97447	0.91791	0.960283	18506	0	0.1809	0.0091627	0.054619	1	516	3	0.1809
S100A5	4	0.5197	0.27708	0.570053	9422	1	0.18089	0.18197	0.41711	1	5271	2	0.18089
CARD17	4	0.93243	0.82872	0.911018	17613	0	0.18086	0.029513	0.13278	1	1440	2	0.18086
BPIFB6	4	0.99842	0.99367	1	19051	0	0.18074	0.001578	0.012896	1	147	4	0.18074
PPM1H	4	0.9865	0.955	0.985804	18758	0	0.18061	0.14349	0.35689	1	4355	2	0.18061
SRXN1	4	0.9977	0.99133	1	19033	0	0.18054	0.0029002	0.023661	1	216	3	0.18054
PLS1	4	0.55561	0.31639	0.599537	10086	1	0.18051	0.11914	0.31615	1	3719	2	0.18051
SERTAD3	4	0.40127	0.19568	0.497863	7484	1	0.18033	0.072982	0.23484	1	2578	2	0.18033
YTHDF1	4	0.68276	0.44844	0.690537	12575	0	0.1803	0.033335	0.14671	1	1576	2	0.1803
PLA2G10	3	0.73683	0.56007	0.767489	13617	0	0.18017	0.11019	0.2851	1	3475	2	0.18017
SEPT11	4	0.97998	0.93598	0.973745	18618	0	0.18016	0.049798	0.17901	1	2016	2	0.18016
LRIT1	4	0.94367	0.8483	0.919325	17866	0	0.18008	0.11426	0.30642	1	3581	2	0.18008
OR1D2	4	0.98705	0.95618	0.986545	18771	0	0.18001	0.13219	0.3325	1	4071	2	0.18001
DNAJC14	4	0.81523	0.63959	0.816037	15164	0	0.17983	0.021279	0.098687	1	1074	3	0.17983
AKNA	4	0.96595	0.89629	0.946957	18326	0	0.17966	0.085775	0.26639	1	2890	2	0.17966
MTRNR2L1	2	0.96764	0.93658	0.974162	18362	0	0.17956	0.032355	0.10127	1	1543	2	0.17956
CSTB	4	0.97052	0.90757	0.953206	18423	0	0.17953	0.024522	0.11335	1	1219	3	0.17953
SLC6A13	4	0.6386	0.40595	0.66959	11715	0	0.17935	0.02371	0.10691	1	1187	3	0.17935
MRPL55	4	0.29305	0.12342	0.394989	5953	1	0.17909	0.010254	0.061402	1	573	2	0.17909
LRP8	4	0.75103	0.54262	0.754673	13896	0	0.179	0.0044862	0.028131	1	302	2	0.179
SAP30	4	0.57642	0.32858	0.606015	10507	0	0.17895	0.04049	0.16185	1	1761	2	0.17895
DNMT3A	4	0.97782	0.92794	0.967249	18581	0	0.17894	0.052596	0.18663	1	2082	2	0.17894
SUPT20HL2	4	0.99399	0.97836	1	18927	0	0.17885	0.093467	0.2801	1	3073	2	0.17885
NMUR1	4	0.86157	0.69631	0.834833	16117	0	0.17879	0.022609	0.10529	1	1136	3	0.17879
TMTC4	4	0.10745	0.035097	0.209189	3052	1	0.17875	0.056313	0.19267	1	2177	2	0.17875
PNRC1	4	0.98819	0.95958	0.988583	18797	0	0.17875	0.022466	0.10529	1	1129	3	0.17875
NDUFS7	4	0.98932	0.96316	0.990737	18825	0	0.17868	0.01876	0.090675	1	956	3	0.17868
PPTC7	4	0.95337	0.86695	0.929343	18062	0	0.17861	0.013307	0.071023	1	718	2	0.17861
MC2R	4	0.98068	0.94047	0.977106	18630	0	0.1786	0.0287	0.13016	1	1405	3	0.1786
PDIK1L	4	0.99115	0.96922	0.994593	18871	0	0.17847	0.0064977	0.034417	1	409	2	0.17847
EVX1	4	0.49453	0.25291	0.543607	8996	1	0.17841	0.0046912	0.0285	1	312	2	0.17841
CCNC	4	0.71305	0.49614	0.72755	13177	0	0.17836	0.029982	0.13337	1	1462	2	0.17836
ZMYM4	4	0.83261	0.66712	0.825342	15527	0	0.17815	0.021259	0.098687	1	1073	3	0.17815
MRPS6	4	0.80008	0.61021	0.793773	14851	0	0.17795	0.014079	0.074361	1	743	2	0.17795
SORD	4	0.72003	0.50095	0.7293	13307	0	0.17785	0.023872	0.10847	1	1195	3	0.17785
DCUN1D3	4	0.99908	0.99633	1	19069	0	0.17776	0.00092374	0.0071908	1	95	4	0.17776
SPON1	4	0.89837	0.76024	0.871705	16877	0	0.17765	0.062676	0.20126	1	2334	2	0.17765
XXYLT1	4	0.50088	0.25887	0.544693	9112	1	0.1775	0.034402	0.15044	1	1605	2	0.1775
CDO1	4	0.59043	0.34649	0.622453	10783	0	0.17739	0.024683	0.1139	1	1225	3	0.17739
SEMA3D	4	0.92878	0.81551	0.900834	17542	0	0.17713	0.012349	0.06866	1	672	3	0.17713
H2BFM	4	0.99566	0.98349	1	18978	0	0.17709	0.0042204	0.027605	1	286	3	0.17709
GYS1	4	0.93196	0.82766	0.910615	17607	0	0.17707	0.021833	0.10121	1	1102	2	0.17707
ALAS1	4	0.23646	0.11127	0.391959	5233	1	0.17704	0.0092618	0.054619	1	526	3	0.17704
ZNF776	4	0.40334	0.19568	0.497863	7522	1	0.17693	0.036886	0.15481	1	1673	2	0.17693
SH3TC2	4	0.51363	0.26799	0.556387	9314	1	0.17688	0.0047039	0.0285	1	313	2	0.17688
SLC44A1	4	0.55601	0.31639	0.599537	10095	1	0.17687	0.068303	0.2223	1	2479	2	0.17687
TMPRSS12	4	0.82264	0.65089	0.823034	15309	0	0.17677	0.0032107	0.024081	1	224	2	0.17677
NAAA	4	0.81616	0.63959	0.816037	15184	0	0.17675	0.087907	0.27517	1	2933	2	0.17675
ALG6	4	0.50806	0.25887	0.544693	9230	1	0.17673	0.014509	0.074822	1	766	2	0.17673
OSBPL9	3	0.65484	0.45203	0.695466	12019	0	0.17672	0.0099982	0.052122	1	560	2	0.17672
SLIT2	4	0.82834	0.66177	0.825342	15437	0	0.17672	0.021392	0.098688	1	1077	2	0.17672
TCTEX1D1	4	0.96484	0.89399	0.945765	18304	0	0.17666	0.02796	0.12727	1	1373	2	0.17666
VTN	4	0.48128	0.24991	0.543607	8756	1	0.1765	0.016114	0.081758	1	840	2	0.1765
APOBEC3A	4	0.91744	0.80271	0.89837	17284	0	0.17634	0.029662	0.13337	1	1446	2	0.17634
GRIFIN	4	0.93759	0.83825	0.915194	17728	0	0.17626	0.025472	0.1178	1	1261	3	0.17626
LRP5	4	0.97349	0.91607	0.959835	18482	0	0.17624	0.02559	0.1178	1	1268	2	0.17624
TATDN2	4	0.93514	0.83085	0.911018	17668	0	0.17587	0.065235	0.21275	1	2396	2	0.17587
PPIAL4G	3	0.69836	0.5033	0.730199	12887	0	0.17572	0.047302	0.15172	1	1946	2	0.17572
TMEM161A	4	0.91828	0.80387	0.89837	17306	0	0.17567	0.024161	0.10949	1	1207	3	0.17567
USP3	4	0.18354	0.084027	0.348418	4620	1	0.17547	0.091025	0.27911	1	3003	2	0.17547
ELF3	4	0.97678	0.92391	0.964559	18554	0	0.17542	0.014559	0.074822	1	767	3	0.17542
RPS4Y2	4	0.21239	0.096092	0.372218	4951	1	0.1753	0.022155	0.10273	1	1115	2	0.1753
C21orf62	4	0.68134	0.44844	0.690537	12546	0	0.17524	0.025879	0.12273	1	1278	3	0.17524
SPAG11A	4	0.92596	0.81324	0.900684	17473	0	0.17524	0.011255	0.063593	1	622	2	0.17524
BABAM1	4	0.32567	0.14141	0.425206	6380	1	0.17518	0.11641	0.31094	1	3637	2	0.17518
LRRC17	4	0.85969	0.69631	0.834833	16074	0	0.17507	0.01217	0.064759	1	663	3	0.17507
BHLHA9	3	0.39582	0.1961	0.498532	7393	1	0.17485	0.0082018	0.044129	1	472	2	0.17485
ANP32B	4	0.2735	0.11732	0.393172	5699	1	0.1748	0.022009	0.10121	1	1108	3	0.1748
KANK1	4	0.94067	0.84329	0.917745	17802	0	0.17461	0.032025	0.14064	1	1535	3	0.17461
MRPS17	4	0.99599	0.98442	1	18985	0	0.17459	0.0059826	0.033011	1	381	3	0.17459
DNAH12	4	0.82263	0.65089	0.823034	15308	0	0.17445	0.063888	0.2097	1	2367	2	0.17445
NDUFB6	4	0.98769	0.95774	0.987264	18787	0	0.17443	0.056287	0.19267	1	2176	2	0.17443
KRTAP10-8	4	0.3207	0.13841	0.423069	6308	1	0.17438	0.0018671	0.01824	1	168	3	0.17438
TAF9B	4	0.9127	0.78803	0.888208	17172	0	0.17434	0.020399	0.097267	1	1036	3	0.17434
SLC5A4	4	0.85074	0.68286	0.828968	15907	0	0.17426	0.0038631	0.026077	1	260	2	0.17426
TNS3	4	0.96311	0.89007	0.943628	18272	0	0.17422	0.022933	0.10529	1	1153	3	0.17422
MLLT1	4	0.99169	0.97009	0.994843	18883	0	0.17421	0.010082	0.060694	1	566	2	0.17421
ZNF592	4	0.99239	0.97236	0.99634	18900	0	0.17415	0.05609	0.19267	1	2172	2	0.17415
SLC4A10	4	0.99576	0.98387	1	18979	0	0.17409	0.17744	0.41301	1	5157	2	0.17409
GADD45GIP1	4	0.97461	0.91792	0.960283	18511	0	0.17408	0.1206	0.32028	1	3764	2	0.17408
KRTAP16-1	4	0.98181	0.94284	0.97836	18653	0	0.17401	0.063819	0.2097	1	2365	2	0.17401
COPG2	4	0.64616	0.41419	0.66959	11854	0	0.17393	0.13934	0.34704	1	4241	2	0.17393
LRRC61	4	0.59532	0.3524	0.622453	10880	0	0.17389	0.041546	0.16743	1	1784	2	0.17389
CDKN2AIP	4	0.96634	0.89629	0.946957	18334	0	0.17369	0.0093565	0.054619	1	531	3	0.17369
NR1H2	4	0.19553	0.090076	0.361499	4751	1	0.17367	0.013782	0.073076	1	730	2	0.17367
SIRT3	4	0.53752	0.30123	0.593593	9752	1	0.17363	0.075178	0.23951	1	2626	2	0.17363
TBC1D14	4	0.78879	0.59405	0.787242	14611	0	0.17363	0.020164	0.096364	1	1023	3	0.17363
C1QTNF8	4	0.8869	0.7388	0.859642	16632	0	0.17359	0.059071	0.19741	1	2240	2	0.17359
KIF21B	4	0.99815	0.99328	1	19045	0	0.17354	0.0018532	0.018239	1	164	4	0.17354
ZFPM1	4	0.69896	0.47889	0.719473	12897	0	0.17347	0.019989	0.095892	1	1015	3	0.17347
ARID3C	4	0.84973	0.68286	0.828968	15882	0	0.17336	0.01897	0.090675	1	971	2	0.17336
PSMA8	4	0.92273	0.81091	0.900684	17403	0	0.17315	0.0090165	0.054267	1	511	3	0.17315
SH2B3	4	0.98073	0.94047	0.977106	18631	0	0.17313	0.012055	0.064759	1	659	3	0.17313
TARP	4	0.96786	0.89995	0.949215	18366	0	0.173	0.0087857	0.053944	1	496	2	0.173
KDF1	4	0.9874	0.95696	0.986927	18778	0	0.17284	0.018978	0.090675	1	972	2	0.17284
C17orf97	4	0.96385	0.89323	0.945731	18285	0	0.17281	0.011512	0.063594	1	635	2	0.17281
PHF3	4	0.7599	0.55372	0.761791	14063	0	0.17274	0.096578	0.28515	1	3147	2	0.17274
CCDC34	4	0.95593	0.87557	0.936565	18111	0	0.17266	0.068232	0.2223	1	2475	2	0.17266
HSP90AB1	4	0.97159	0.90892	0.954106	18450	0	0.17266	0.029402	0.13278	1	1433	3	0.17266
ALDH3B2	4	0.94392	0.8483	0.919325	17873	0	0.17261	0.009566	0.055716	1	543	3	0.17261
ERC2	4	0.40181	0.19568	0.497863	7493	1	0.17256	0.11005	0.30428	1	3473	2	0.17256
SIGLEC12	4	0.68907	0.46118	0.703345	12704	0	0.1725	0.14013	0.34822	1	4268	2	0.1725
HIST1H4G	4	0.66677	0.43805	0.688894	12258	0	0.17245	0.0045735	0.028317	1	305	2	0.17245
LOR	4	0.97359	0.91607	0.959835	18486	0	0.17234	0.057116	0.19267	1	2197	2	0.17234
MYH11	3	0.39512	0.1961	0.498532	7379	1	0.17227	0.12935	0.30176	1	4001	1	0.17227
MROH9	4	0.63887	0.40595	0.66959	11721	0	0.17221	0.10072	0.29322	1	3250	2	0.17221
FAM188B	4	0.93844	0.8393	0.91582	17745	0	0.17218	0.029624	0.13337	1	1445	3	0.17218
HNRNPA1L2	4	0.56864	0.32256	0.600345	10355	0	0.1721	0.024536	0.11335	1	1220	3	0.1721
MAN1A2	4	0.88385	0.72508	0.847546	16570	0	0.17205	0.027477	0.1261	1	1351	2	0.17205
CHGA	4	0.53073	0.28601	0.57559	9623	1	0.17202	0.019273	0.092039	1	988	2	0.17202
AAK1	4	0.43852	0.22596	0.537198	8044	1	0.17193	0.16298	0.39077	1	4800	2	0.17193
CWC27	4	0.22077	0.099152	0.378397	5045	1	0.17181	0.10515	0.30029	1	3358	2	0.17181
APOBEC4	4	0.99907	0.99633	1	19068	0	0.1718	0.00092541	0.0071908	1	96	4	0.1718
TTC8	4	0.42909	0.22292	0.537198	7890	1	0.17179	0.03931	0.15804	1	1738	2	0.17179
KRTAP21-1	4	0.61343	0.36401	0.62895	11225	0	0.17177	0.0021538	0.020217	1	185	2	0.17177
TRAP1	4	0.9079	0.78296	0.886618	17072	0	0.17175	0.07474	0.23775	1	2618	2	0.17175
MRPL4	4	0.96143	0.88698	0.941737	18231	0	0.17175	0.1609	0.39077	1	4751	2	0.17175
SBNO2	4	0.99299	0.97422	0.997874	18909	0	0.17162	0.014864	0.075642	1	782	3	0.17162
MSRB1	4	0.99418	0.97836	1	18935	0	0.17159	0.046358	0.17398	1	1916	2	0.17159
CECR6	4	0.80736	0.6202	0.800423	14995	0	0.17153	0.011127	0.063243	1	615	3	0.17153
OR4D9	4	0.92272	0.81091	0.900684	17402	0	0.17145	0.014664	0.074822	1	771	2	0.17145
IQCD	4	0.74068	0.53144	0.749998	13693	0	0.17129	0.0063042	0.033824	1	396	3	0.17129
GABRB3	4	0.97902	0.93178	0.970417	18599	0	0.17109	0.15555	0.3751	1	4630	2	0.17109
USP48	4	0.34495	0.14739	0.425206	6674	1	0.17108	0.10917	0.30242	1	3454	2	0.17108
UBR3	4	0.99748	0.99078	1	19031	0	0.17108	0.02125	0.098687	1	1072	3	0.17108
ANKRD28	4	0.66467	0.43283	0.685759	12223	0	0.17106	0.10594	0.30029	1	3376	2	0.17106
PNP	4	0.9518	0.86333	0.92726	18033	0	0.17105	0.023628	0.10691	1	1184	3	0.17105
DECR1	4	0.90913	0.78296	0.886618	17094	0	0.17096	0.023999	0.10899	1	1199	2	0.17096
SOCS2	4	0.99773	0.99145	1	19035	0	0.17092	0.016765	0.082163	1	865	3	0.17092
STIP1	4	0.3732	0.16848	0.45892	7081	1	0.17087	0.0071342	0.041121	1	433	2	0.17087
ACAD10	4	0.96564	0.89476	0.946062	18319	0	0.17084	0.0042624	0.027605	1	288	2	0.17084
PIGH	4	0.99877	0.99502	1	19060	0	0.17083	0.0012259	0.0097448	1	117	4	0.17083
DRAP1	4	0.38325	0.17759	0.474136	7226	1	0.17079	0.038759	0.15741	1	1725	2	0.17079
BTK	4	0.61255	0.36401	0.62895	11210	0	0.17068	0.047233	0.17466	1	1944	2	0.17068
CD1D	4	0.96814	0.90137	0.950274	18371	0	0.17065	0.013653	0.072289	1	724	3	0.17065
PCBP3	3	0.64234	0.43975	0.690537	11781	0	0.17053	0.088639	0.23662	1	2950	2	0.17053
TGFBR1	4	0.69815	0.47889	0.719473	12879	0	0.17051	0.016528	0.082162	1	858	2	0.17051
PAK6	4	0.98514	0.95093	0.983325	18727	0	0.17038	0.03384	0.14984	1	1588	2	0.17038
RFPL4B	4	0.67595	0.44843	0.690537	12434	0	0.17033	0.062608	0.20126	1	2332	2	0.17033
NFATC3	4	0.81067	0.62804	0.80737	15066	0	0.17031	0.047465	0.17466	1	1949	2	0.17031
FITM2	4	0.988	0.95885	0.98814	18792	0	0.17019	0.031758	0.13942	1	1523	3	0.17019
MERTK	4	0.63213	0.39499	0.660846	11587	0	0.17016	0.028024	0.12727	1	1376	3	0.17016
CCDC9	4	0.74625	0.53821	0.752157	13795	0	0.17011	0.13554	0.34011	1	4151	2	0.17011
FBXO46	4	0.89287	0.75176	0.868204	16765	0	0.17011	0.11469	0.30642	1	3594	2	0.17011
RWDD2B	4	0.89398	0.75463	0.869696	16791	0	0.16997	0.081284	0.25661	1	2777	2	0.16997
LYPLA2	4	0.29788	0.12342	0.394989	6022	1	0.16996	0.097321	0.28707	1	3162	2	0.16996
CRIM1	4	0.44306	0.22596	0.537198	8111	1	0.16995	0.022279	0.10425	1	1118	3	0.16995
CRYGB	3	0.9391	0.85154	0.919935	17764	0	0.16989	0.016688	0.065732	1	862	2	0.16989
HLA-DMA	4	0.79658	0.60416	0.792285	14763	0	0.16988	0.15444	0.37273	1	4601	2	0.16988
NTN1	4	0.99485	0.98116	1	18955	0	0.16983	0.19519	0.43382	1	5602	2	0.16983
FAM101A	4	0.72888	0.5153	0.741661	13464	0	0.16982	0.0036279	0.025266	1	241	2	0.16982
IL22RA1	4	0.99131	0.9695	0.99462	18876	0	0.16979	0.143	0.35689	1	4341	2	0.16979
TMEM231	4	0.95521	0.87476	0.936362	18098	0	0.16974	0.13526	0.33834	1	4144	2	0.16974
SYNPO	4	0.99515	0.98194	1	18962	0	0.16973	0.02635	0.12327	1	1299	3	0.16973
RELB	4	0.42099	0.21389	0.530115	7779	1	0.16972	0.030799	0.13706	1	1488	3	0.16972
SLFN5	4	0.64001	0.40595	0.66959	11740	0	0.16961	0.037415	0.15481	1	1690	1	0.16961
MOCOS	4	0.95077	0.86066	0.925575	18014	0	0.16952	0.013909	0.073914	1	735	2	0.16952
FAM19A3	4	0.61732	0.37551	0.638676	11304	0	0.16948	0.05454	0.18892	1	2131	2	0.16948
URGCP-MRPS24	4	0.97446	0.91791	0.960283	18505	0	0.16938	0.023471	0.10636	1	1176	3	0.16938
TWIST1	4	0.97711	0.92568	0.965676	18566	0	0.16934	0.042836	0.16999	1	1822	2	0.16934
CNTN6	4	0.75443	0.54488	0.75619	13967	0	0.16928	0.013061	0.069033	1	710	3	0.16928
NTRK3	4	0.83435	0.66712	0.825342	15561	0	0.16907	0.027051	0.12438	1	1335	3	0.16907
CLEC4A	4	0.90577	0.77645	0.882342	17023	0	0.16907	0.069058	0.2248	1	2502	2	0.16907
MCU	4	0.83765	0.66887	0.825342	15622	0	0.16906	0.02946	0.13278	1	1437	3	0.16906
MATN1	3	0.42268	0.21352	0.530115	7809	1	0.16895	0.044322	0.14256	1	1859	2	0.16895
UBE2QL1	4	0.86618	0.7029	0.834907	16225	0	0.16886	0.0077149	0.047652	1	451	3	0.16886
OCLN	4	0.93118	0.8222	0.905684	17586	0	0.16885	0.040902	0.16248	1	1772	2	0.16885
ARMCX1	3	0.85363	0.71324	0.838816	15971	0	0.16883	0.083327	0.22857	1	2836	2	0.16883
ADAMTS4	4	0.19071	0.087057	0.356776	4700	1	0.16876	0.031969	0.14004	1	1532	3	0.16876
PRRT4	4	0.36175	0.15343	0.429412	6919	1	0.16875	0.0055809	0.031551	1	359	3	0.16875
CDC14A	4	0.87408	0.70616	0.834907	16374	0	0.16869	0.023092	0.10529	1	1162	3	0.16869
GPR158	4	0.7395	0.53144	0.749998	13671	0	0.16868	0.021433	0.098688	1	1078	2	0.16868
COL15A1	4	0.79464	0.60416	0.792285	14730	0	0.16856	0.023886	0.10847	1	1196	3	0.16856
ACMSD	4	0.76537	0.56249	0.769863	14158	0	0.1684	0.1614	0.39077	1	4761	2	0.1684
IL4R	4	0.65272	0.41419	0.66959	11984	0	0.16835	0.027593	0.12666	1	1357	2	0.16835
PERM1	4	0.82187	0.649	0.822036	15293	0	0.16834	0.014781	0.075218	1	776	3	0.16834
GRHL1	4	0.98907	0.96316	0.990737	18816	0	0.16821	0.0036289	0.025266	1	242	3	0.16821
SRGAP1	4	0.49195	0.25291	0.543607	8953	1	0.1682	0.0074013	0.045966	1	442	3	0.1682
AURKB	4	0.97444	0.91791	0.960283	18503	0	0.16818	0.042638	0.16999	1	1816	2	0.16818
FAM151B	4	0.27148	0.11732	0.393172	5676	1	0.16816	0.1557	0.37674	1	4633	1	0.16816
LATS1	4	0.96981	0.90623	0.953206	18407	0	0.16816	0.088086	0.27517	1	2939	2	0.16816
HAGH	4	0.79037	0.59812	0.789877	14649	0	0.16813	0.056313	0.19267	1	2178	2	0.16813
LOC113230	3	0.88674	0.76038	0.871806	16630	0	0.16809	0.081899	0.22593	1	2793	2	0.16809
NUDT10	4	0.99164	0.97009	0.994843	18881	0	0.16807	0.017784	0.08782	1	910	3	0.16807
ETV4	4	0.87458	0.70776	0.834907	16387	0	0.16804	0.032874	0.14546	1	1563	2	0.16804
CRIPT	4	0.92639	0.81435	0.900684	17487	0	0.16791	0.1383	0.34301	1	4221	2	0.16791
ZSCAN2	4	0.89048	0.74605	0.863951	16723	0	0.16787	0.014867	0.075642	1	783	3	0.16787
SLC48A1	4	0.40855	0.19568	0.497863	7597	1	0.16786	0.018444	0.089638	1	942	2	0.16786
PTGFR	4	0.39173	0.18361	0.482811	7335	1	0.16784	0.0009783	0.0077108	1	101	2	0.16784
ZNF496	4	0.51619	0.26799	0.556387	9359	1	0.16783	0.018856	0.090675	1	962	3	0.16783
GNAL	4	0.16411	0.074914	0.320229	4396	1	0.16775	0.050285	0.1821	1	2029	2	0.16775
CLEC9A	4	0.97556	0.92033	0.962009	18529	0	0.16767	0.07729	0.24639	1	2685	2	0.16767
EPS8L2	4	0.78554	0.59203	0.787155	14548	0	0.16764	0.04406	0.17197	1	1853	2	0.16764
GPI	4	0.018079	0.0035089	0.06351	1061	1	0.16762	0.044345	0.17197	1	1860	2	0.16762
CACNA1F	4	0.78607	0.59203	0.787155	14560	0	0.16747	0.017294	0.084463	1	885	2	0.16747
PRY	3	0.92469	0.82357	0.907143	17448	0	0.16742	0.2954	0.43718	1	6714	1	0.16742
HERC6	4	0.41922	0.21389	0.530115	7750	1	0.16739	0.0081859	0.050613	1	471	2	0.16739
SNRPC	4	0.62541	0.38111	0.644188	11463	0	0.16732	0.1199	0.31844	1	3739	2	0.16732
NECAB2	4	0.9706	0.90757	0.953206	18425	0	0.1673	0.022314	0.10425	1	1122	3	0.1673
C10orf53	4	0.92816	0.81436	0.900684	17524	0	0.16724	0.052764	0.18663	1	2087	2	0.16724
RMI2	4	0.991	0.96864	0.994211	18865	0	0.16708	0.014566	0.074822	1	769	3	0.16708
DUSP8	4	0.98877	0.9607	0.989206	18809	0	0.16707	0.066312	0.21676	1	2427	2	0.16707
BLZF1	4	0.52188	0.27999	0.573253	9464	1	0.16705	0.015794	0.080869	1	828	3	0.16705
HOXD13	4	0.94013	0.84329	0.917745	17785	0	0.16698	0.074343	0.23563	1	2611	2	0.16698
DIP2C	4	0.13718	0.050661	0.255005	3781	1	0.16696	0.007093	0.040626	1	431	2	0.16696
LGALS3	4	0.28085	0.12034	0.394989	5801	1	0.16691	0.016021	0.081339	1	836	3	0.16691
PIGY	4	0.43501	0.22596	0.537198	7987	1	0.1668	0.010443	0.06253	1	582	2	0.1668
SLC7A9	3	0.58078	0.3648	0.630259	10592	0	0.16675	0.097379	0.25829	1	3163	2	0.16675
RAB32	4	0.9941	0.97836	1	18932	0	0.1667	0.32328	0.52114	1	7078	1	0.1667
EXOC3L2	4	0.48323	0.24991	0.543607	8790	1	0.16662	0.0088485	0.054267	1	501	2	0.16662
LPAR3	4	0.96705	0.89922	0.948908	18350	0	0.16657	0.036503	0.15481	1	1664	2	0.16657
FAM169B	4	0.80702	0.6202	0.800423	14984	0	0.16654	0.098809	0.28815	1	3199	2	0.16654
RNF122	4	0.94221	0.84632	0.918771	17835	0	0.16652	0.014405	0.074362	1	763	2	0.16652
PNLIP	4	0.41838	0.21389	0.530115	7740	1	0.16641	0.11383	0.30642	1	3573	2	0.16641
HORMAD2	4	0.14364	0.056993	0.280893	3917	1	0.16637	0.031138	0.13824	1	1503	2	0.16637
LPL	4	0.97328	0.91544	0.959493	18475	0	0.16635	0.14326	0.35689	1	4350	2	0.16635
CAPN8	4	0.35296	0.15036	0.429412	6789	1	0.16631	0.022124	0.10221	1	1112	3	0.16631
TMSB15B	4	0.97008	0.90757	0.953206	18409	0	0.16608	0.029964	0.13337	1	1461	3	0.16608
OR2A7	4	0.81716	0.64149	0.817328	15203	0	0.16601	0.0083289	0.051198	1	477	3	0.16601
ACTR1A	4	0.4119	0.19876	0.503902	7645	1	0.1659	0.11509	0.30642	1	3603	2	0.1659
SH2D2A	4	0.96301	0.88932	0.942935	18271	0	0.16581	0.017813	0.08782	1	912	2	0.16581
CSF3R	4	0.94221	0.84632	0.918771	17834	0	0.16577	0.02474	0.1139	1	1227	3	0.16577
FZD6	4	0.94228	0.84632	0.918771	17838	0	0.16564	0.10039	0.29135	1	3244	2	0.16564
FBXO33	4	0.78643	0.59203	0.787155	14570	0	0.16554	0.10194	0.29815	1	3276	2	0.16554
POU5F2	4	0.92231	0.8109	0.900684	17388	0	0.16554	0.068275	0.2223	1	2477	2	0.16554
ZNF773	4	0.37486	0.16848	0.45892	7106	1	0.16551	0.018347	0.089218	1	937	2	0.16551
NDUFA4L2	4	0.94037	0.84329	0.917745	17795	0	0.16551	0.020185	0.096364	1	1025	2	0.16551
NRAP	4	0.42881	0.22292	0.537198	7886	1	0.16549	0.037768	0.15741	1	1697	2	0.16549
ADCY6	4	0.75377	0.54488	0.75619	13954	0	0.16549	0.029986	0.13337	1	1463	3	0.16549
PARD6B	4	0.83809	0.67068	0.825342	15632	0	0.16531	0.28143	0.4967	1	6560	1	0.16531
TSKU	4	0.67772	0.44843	0.690537	12475	0	0.16529	0.023563	0.10691	1	1181	3	0.16529
ZNF75A	4	0.98736	0.95696	0.986927	18775	0	0.16514	0.061068	0.20126	1	2301	2	0.16514
KLHL26	4	0.2463	0.11426	0.391959	5358	1	0.16511	0.039246	0.15804	1	1735	2	0.16511
CD44	4	0.96008	0.88458	0.94069	18201	0	0.16511	0.09163	0.27911	1	3020	2	0.16511
SH3GL2	4	0.69834	0.47889	0.719473	12886	0	0.1651	0.11558	0.30642	1	3613	2	0.1651
CACNG5	4	0.93168	0.82657	0.909673	17596	0	0.165	0.13882	0.34591	1	4231	2	0.165
PIGZ	4	0.98295	0.94565	0.980281	18680	0	0.16492	0.058483	0.1974	1	2224	2	0.16492
MLLT10	4	0.63127	0.39226	0.658498	11570	0	0.16484	0.032241	0.14176	1	1538	2	0.16484
ZNF23	4	0.73205	0.52455	0.74883	13524	0	0.16482	0.068147	0.2223	1	2472	2	0.16482
COL4A6	4	0.33273	0.14739	0.425206	6488	1	0.16478	0.048422	0.17682	1	1978	2	0.16478
SAPCD2	4	0.35552	0.15343	0.429412	6823	1	0.16458	0.12684	0.3278	1	3933	2	0.16458
PARVG	4	0.46239	0.24091	0.543607	8420	1	0.16425	0.014157	0.074361	1	752	2	0.16425
RNF112	4	0.84574	0.67419	0.826214	15806	0	0.16423	0.14685	0.36371	1	4444	2	0.16423
TRIT1	4	0.44596	0.229	0.541899	8157	1	0.16414	0.11457	0.30642	1	3591	2	0.16414
COL8A2	4	0.94012	0.84329	0.917745	17784	0	0.16413	0.16925	0.39699	1	4954	2	0.16413
FLOT2	4	0.98546	0.95176	0.984079	18733	0	0.16412	0.074991	0.23951	1	2621	2	0.16412
C17orf49	3	0.82965	0.6746	0.826668	15465	0	0.16402	0.32536	0.47523	1	7109	1	0.16402
RCCD1	4	0.9061	0.77645	0.882342	17032	0	0.16393	0.10257	0.29815	1	3293	2	0.16393
UPF3A	3	0.87507	0.74363	0.86365	16397	0	0.16389	0.23199	0.38412	1	6037	1	0.16389
CFAP99	4	0.70374	0.48626	0.723629	12996	0	0.16384	0.019182	0.092039	1	982	3	0.16384
UBOX5	4	0.98818	0.95958	0.988583	18796	0	0.16373	0.00060227	0.0050571	1	70	3	0.16373
GCFC2	4	0.96131	0.88698	0.941737	18227	0	0.16372	0.069429	0.2248	1	2507	2	0.16372
JMJD7-PLA2G4B	4	0.2864	0.12034	0.394989	5864	1	0.16369	0.02016	0.096364	1	1022	2	0.16369
GSTM4	4	0.14457	0.057806	0.282953	3947	1	0.16366	0.029884	0.13337	1	1455	3	0.16366
FOXQ1	4	0.73013	0.51996	0.746925	13487	0	0.16362	0.018836	0.090675	1	961	3	0.16362
SOX18	4	0.95244	0.86425	0.927938	18045	0	0.16357	0.30895	0.50826	1	6900	1	0.16357
RGAG1	4	0.99467	0.98056	1	18948	0	0.16347	0.028353	0.12843	1	1390	3	0.16347
SLFN11	4	0.82659	0.65631	0.825342	15396	0	0.16344	0.029423	0.13278	1	1434	2	0.16344
ZNF319	4	0.978	0.93017	0.969366	18585	0	0.16344	0.080354	0.25388	1	2753	2	0.16344
ZFYVE28	4	0.9946	0.98034	1	18947	0	0.16344	0.026971	0.12438	1	1328	3	0.16344
SIT1	4	0.56441	0.31639	0.599537	10259	1	0.16343	0.01259	0.06866	1	686	2	0.16343
CLASP2	3	0.94406	0.86641	0.929329	17875	0	0.16341	0.10115	0.26767	1	3263	2	0.16341
LOC101927844	4	0.99053	0.96709	0.993148	18857	0	0.16335	0.022138	0.10273	1	1113	2	0.16335
HCST	4	0.93381	0.83085	0.911018	17636	0	0.1633	0.063198	0.20208	1	2354	2	0.1633
RXRG	4	0.99336	0.97599	0.999209	18916	0	0.16322	0.47167	0.64438	1	9079	1	0.16322
RRM2B	4	0.91324	0.78931	0.889181	17187	0	0.16312	0.0093848	0.055061	1	534	3	0.16312
LIMD2	4	0.97921	0.93285	0.971375	18602	0	0.16307	0.10311	0.2992	1	3304	2	0.16307
SMIM10	4	0.42526	0.2169	0.535586	7843	1	0.16304	0.016483	0.082162	1	855	2	0.16304
RAPGEF4	4	0.58119	0.33456	0.608588	10600	0	0.16294	0.057844	0.19424	1	2213	2	0.16294
FGA	4	0.77994	0.58171	0.780348	14439	0	0.16293	0.00088213	0.0070272	1	88	2	0.16293
KRT10	4	0.97156	0.90892	0.954106	18449	0	0.16289	0.15607	0.37838	1	4638	2	0.16289
KCNN2	4	0.92105	0.80976	0.900684	17362	0	0.16288	0.026533	0.12383	1	1310	3	0.16288
UACA	4	0.95906	0.88054	0.937682	18178	0	0.16285	0.091821	0.27911	1	3025	2	0.16285
CBWD2	4	0.90395	0.77513	0.882342	16989	0	0.16267	0.080949	0.2548	1	2769	2	0.16267
PTPN4	4	0.99726	0.98992	1	19023	0	0.16263	0.0027654	0.023091	1	208	2	0.16263
FGD3	4	0.95749	0.87891	0.937682	18142	0	0.16251	0.011525	0.063594	1	636	3	0.16251
DUSP28	4	0.47778	0.24991	0.543607	8693	1	0.16243	0.029687	0.13337	1	1447	3	0.16243
PKIB	4	0.60153	0.35532	0.623501	11001	0	0.16242	0.0097857	0.057269	1	551	1	0.16242
WIPF3	4	0.95674	0.87727	0.937183	18129	0	0.16241	0.0042101	0.027605	1	285	2	0.16241
IL1R1	4	0.98953	0.96415	0.991177	18837	0	0.16236	0.014353	0.074362	1	760	3	0.16236
P3H2	4	0.16735	0.074914	0.320229	4436	1	0.16233	0.0086155	0.05319	1	486	2	0.16233
ACSM2B	4	0.86762	0.70456	0.834907	16258	0	0.16232	0.027361	0.12554	1	1349	2	0.16232
UGP2	4	0.067298	0.012502	0.115278	2096	1	0.16228	0.12926	0.32959	1	3997	2	0.16228
ANKHD1-EIF4EBP3	4	0.99898	0.99609	1	19064	0	0.16226	0.0010242	0.0078325	1	103	4	0.16226
DDX43	4	0.96677	0.89778	0.948006	18344	0	0.16225	0.038524	0.15741	1	1716	2	0.16225
TBCA	4	0.15809	0.071014	0.317141	4266	1	0.16214	0.0097438	0.056819	1	550	2	0.16214
ARIH1	4	0.48176	0.24991	0.543607	8766	1	0.16194	0.022745	0.10529	1	1145	2	0.16194
GGACT	4	0.94604	0.85224	0.919935	17918	0	0.1619	0.036187	0.15236	1	1652	2	0.1619
METRNL	4	0.35042	0.14739	0.425206	6745	1	0.16186	0.082615	0.26057	1	2819	2	0.16186
TRPV5	4	0.9034	0.77513	0.882342	16981	0	0.16173	0.038457	0.15741	1	1714	2	0.16173
NR2F1	4	0.87354	0.70616	0.834907	16365	0	0.16167	0.10031	0.29135	1	3240	2	0.16167
FBXO21	4	0.99183	0.97039	0.994843	18886	0	0.16163	0.023727	0.10691	1	1188	2	0.16163
CARHSP1	3	0.84923	0.7078	0.834907	15876	0	0.16149	0.032454	0.11327	1	1550	2	0.16149
NRBP2	4	0.80186	0.61021	0.793773	14885	0	0.16142	0.14587	0.36371	1	4421	2	0.16142
OPN5	4	0.27811	0.11732	0.393172	5763	1	0.1614	0.011581	0.063954	1	638	3	0.1614
HOXC4	4	0.89359	0.75322	0.869421	16783	0	0.16139	0.003949	0.026237	1	268	2	0.16139
LIN28A	4	0.38383	0.17759	0.474136	7232	1	0.16128	0.082123	0.2585	1	2803	2	0.16128
PPP2R5C	4	0.3692	0.16249	0.449554	7024	1	0.16124	0.12301	0.32028	1	3835	2	0.16124
KBTBD7	4	0.70913	0.49121	0.725764	13097	0	0.16122	0.076397	0.24427	1	2659	2	0.16122
LAMA5	4	0.99635	0.98544	1	18998	0	0.1612	0.13991	0.34822	1	4262	2	0.1612
NLRP13	4	0.97062	0.90757	0.953206	18426	0	0.16114	0.016838	0.082576	1	868	2	0.16114
TNKS2	4	0.87317	0.70616	0.834907	16355	0	0.16105	0.028834	0.13016	1	1411	2	0.16105
ICAM3	4	0.91837	0.80387	0.89837	17308	0	0.16104	0.022773	0.10529	1	1146	1	0.16104
BANF2	4	0.53738	0.30123	0.593593	9748	1	0.16094	0.066832	0.22143	1	2438	2	0.16094
MIEN1	4	0.5443	0.30731	0.593593	9872	1	0.16094	0.021087	0.097735	1	1068	3	0.16094
RBM5	4	0.96952	0.90422	0.951853	18399	0	0.16085	0.00039064	0.0034352	1	53	2	0.16085
RGS14	4	0.76175	0.55594	0.764581	14095	0	0.16084	0.018908	0.090675	1	968	3	0.16084
ZDHHC7	4	0.274	0.11732	0.393172	5705	1	0.16083	0.05476	0.18892	1	2138	2	0.16083
CENPF	4	0.99639	0.98544	1	19000	0	0.16081	0.10456	0.2992	1	3340	2	0.16081
SLC30A1	4	0.69137	0.46378	0.705413	12744	0	0.1608	0.61299	0.74427	1	11386	1	0.1608
PTPN7	4	0.69204	0.46378	0.705413	12762	0	0.16077	0.00729	0.042028	1	440	2	0.16077
TEDDM1	4	0.66377	0.43283	0.685759	12207	0	0.16073	0.099006	0.28921	1	3205	2	0.16073
ST8SIA1	4	0.99055	0.96709	0.993148	18858	0	0.16069	0.028291	0.12843	1	1386	2	0.16069
TSR3	4	0.84578	0.67419	0.826214	15807	0	0.16063	0.56551	0.71145	1	10553	1	0.16063
LAMB4	4	0.75814	0.55152	0.761791	14025	0	0.16061	0.034551	0.15044	1	1612	2	0.16061
CEP63	4	0.37065	0.16848	0.45892	7046	1	0.16058	0.079752	0.25295	1	2738	2	0.16058
CRMP1	4	0.62342	0.37551	0.638676	11426	0	0.16043	0.093454	0.2801	1	3072	2	0.16043
ATP6V1G2	4	0.96647	0.89705	0.947503	18338	0	0.16035	0.031921	0.14004	1	1529	2	0.16035
LTV1	4	0.99629	0.98544	1	18996	0	0.16021	0.060419	0.19896	1	2283	1	0.16021
SLC2A8	4	0.80475	0.61818	0.800163	14940	0	0.16008	0.19815	0.43524	1	5677	2	0.16008
NUP62	4	0.1653	0.074914	0.320229	4408	1	0.16001	0.02836	0.12843	1	1391	2	0.16001
NSMCE2	4	0.88378	0.72508	0.847546	16565	0	0.15998	0.1198	0.31844	1	3735	2	0.15998
FAM127A	4	0.43163	0.22596	0.537198	7936	1	0.15996	0.012584	0.06866	1	685	3	0.15996
ETFDH	4	0.71622	0.49854	0.727978	13232	0	0.15991	0.013166	0.071023	1	713	3	0.15991
TSPAN14	4	0.6987	0.47889	0.719473	12894	0	0.15987	0.15079	0.36768	1	4531	2	0.15987
THEMIS2	4	0.46803	0.24388	0.543607	8515	1	0.15984	0.050837	0.18359	1	2040	2	0.15984
KLRC4	4	0.20813	0.096091	0.372218	4899	1	0.15979	0.019454	0.092039	1	994	2	0.15979
SLC22A14	4	0.96042	0.88458	0.94069	18207	0	0.15971	0.020294	0.096808	1	1030	3	0.15971
CCNB2	4	0.32168	0.13841	0.423069	6324	1	0.15963	0.013606	0.07181	1	722	2	0.15963
OTUD5	4	0.83537	0.66887	0.825342	15583	0	0.15956	0.0094114	0.055062	1	536	2	0.15956
DNAH5	4	0.99387	0.9774	1	18924	0	0.15956	0.071442	0.23095	1	2548	2	0.15956
NICN1	4	0.6888	0.45861	0.701248	12698	0	0.15953	0.15516	0.37273	1	4620	2	0.15953
CNTF	4	0.96126	0.88698	0.941737	18224	0	0.15935	0.22493	0.45497	1	5963	1	0.15935
SEPP1	4	0.99696	0.98858	1	19015	0	0.15934	0.022497	0.10529	1	1130	3	0.15934
CUL2	4	0.83449	0.66712	0.825342	15566	0	0.15927	0.028155	0.12784	1	1382	2	0.15927
ATR	4	0.96561	0.89476	0.946062	18318	0	0.15923	0.13923	0.34591	1	4238	2	0.15923
DEPTOR	4	0.48838	0.25291	0.543607	8884	1	0.15919	0.025588	0.1178	1	1267	3	0.15919
TMPPE	4	0.88837	0.74176	0.861635	16666	0	0.15919	0.017769	0.08782	1	909	2	0.15919
LZTR1	4	0.99803	0.99301	1	19042	0	0.15917	0.0019729	0.01909	1	176	4	0.15917
GAS8	4	0.62062	0.37551	0.638676	11367	0	0.15912	0.033503	0.14671	1	1580	2	0.15912
FAT4	3	0.82357	0.66438	0.825342	15328	0	0.15903	0.056415	0.18125	1	2183	2	0.15903
GAB3	4	0.91778	0.80387	0.89837	17294	0	0.15895	0.041097	0.16248	1	1776	2	0.15895
SMAD1	4	0.98865	0.9607	0.989206	18805	0	0.15889	0.032427	0.14234	1	1548	3	0.15889
ZNF44	4	0.97437	0.91791	0.960283	18502	0	0.15888	0.012934	0.069033	1	705	3	0.15888
RAB4B	4	0.98074	0.94047	0.977106	18632	0	0.15885	0.075197	0.23951	1	2627	2	0.15885
ZNF705D	4	0.99882	0.9954	1	19061	0	0.15879	0.00070698	0.0063717	1	78	4	0.15879
CNTNAP3	4	0.59319	0.34943	0.622453	10844	0	0.15869	0.33242	0.52833	1	7191	1	0.15869
KDM2B	4	0.96128	0.88698	0.941737	18225	0	0.15863	0.049922	0.17901	1	2020	2	0.15863
CCDC42	4	0.9124	0.78803	0.888208	17167	0	0.1586	0.34434	0.53847	1	7334	1	0.1586
PTH1R	4	0.9015	0.76708	0.876846	16941	0	0.15851	0.028783	0.13016	1	1409	3	0.15851
FPR3	4	0.70146	0.48377	0.723629	12945	0	0.15845	0.080904	0.2548	1	2767	2	0.15845
SOCS3	4	0.90545	0.77513	0.882342	17013	0	0.15834	0.072676	0.23484	1	2571	2	0.15834
PHOX2B	4	0.15717	0.071014	0.317141	4239	1	0.15818	0.023692	0.10691	1	1186	3	0.15818
SULT1C2	4	0.24235	0.11426	0.391959	5311	1	0.15813	0.024766	0.1139	1	1228	2	0.15813
NDUFV3	4	0.81384	0.63382	0.811567	15134	0	0.15812	0.14533	0.36025	1	4408	2	0.15812
PCDHB2	4	0.89607	0.75603	0.870279	16834	0	0.15808	0.026065	0.12273	1	1288	3	0.15808
C16orf54	4	0.99102	0.96864	0.994211	18866	0	0.15803	0.015627	0.080869	1	818	3	0.15803
ADAMTS2	4	0.95171	0.86333	0.92726	18031	0	0.15802	0.0050193	0.02919	1	330	3	0.15802
IRGM	4	0.47839	0.24991	0.543607	8702	1	0.15794	0.018083	0.08782	1	924	2	0.15794
PLK5	4	0.78262	0.59002	0.787155	14497	0	0.1579	0.0415	0.16743	1	1783	2	0.1579
GLT8D1	4	0.37094	0.16848	0.45892	7049	1	0.1578	0.20399	0.43918	1	5771	1	0.1578
PROK2	4	0.46137	0.24091	0.543607	8398	1	0.1577	0.022052	0.10171	1	1110	2	0.1577
BAZ2A	4	0.98183	0.94284	0.97836	18654	0	0.15762	0.078968	0.25023	1	2719	2	0.15762
WRB	4	0.062367	0.011243	0.108215	1990	1	0.15761	0.016967	0.082576	1	872	3	0.15761
LMO7DN	4	0.67822	0.44843	0.690537	12487	0	0.15758	0.019162	0.092039	1	980	3	0.15758
RNF128	4	0.94619	0.85224	0.919935	17922	0	0.15749	0.10349	0.2992	1	3317	2	0.15749
BRD8	4	0.27643	0.11732	0.393172	5737	1	0.15745	0.0015742	0.012895	1	146	2	0.15745
NDUFA1	4	0.98241	0.94425	0.97935	18671	0	0.15742	0.018182	0.088264	1	932	2	0.15742
SDC1	4	0.94437	0.85029	0.919935	17882	0	0.15738	0.0098924	0.057599	1	554	3	0.15738
CCDC96	4	0.85755	0.6913	0.834833	16039	0	0.15724	0.030268	0.13337	1	1471	1	0.15724
OR56A1	4	0.88584	0.73431	0.856313	16612	0	0.15724	0.13052	0.33137	1	4034	2	0.15724
GBAS	4	0.95354	0.86695	0.929343	18066	0	0.15724	0.10162	0.2962	1	3271	2	0.15724
IP6K3	4	0.90526	0.77513	0.882342	17011	0	0.15722	0.0093176	0.054619	1	529	2	0.15722
DAPP1	4	0.8976	0.75883	0.871483	16861	0	0.15721	0.008946	0.054267	1	507	2	0.15721
RHOXF2	4	0.80248	0.6122	0.795349	14899	0	0.1572	0.0092083	0.054619	1	519	3	0.1572
USP17L10	3	0.997	0.98985	1	19016	0	0.1572	0.0029962	0.017715	1	218	3	0.1572
LPAR6	4	0.99518	0.98213	1	18964	0	0.15709	0.01557	0.080869	1	815	3	0.15709
ZNF485	4	0.99585	0.98387	1	18981	0	0.15706	0.010636	0.062878	1	590	3	0.15706
SZRD1	4	0.039907	0.0064791	0.079361	1539	1	0.15698	0.12057	0.32028	1	3762	2	0.15698
CLDN25	4	0.96947	0.90422	0.951853	18398	0	0.15689	0.071486	0.23095	1	2550	2	0.15689
SCAMP4	4	0.57272	0.32256	0.600345	10437	0	0.15683	0.0052116	0.029385	1	342	2	0.15683
GRM2	4	0.98357	0.94877	0.982193	18692	0	0.15678	0.086366	0.27127	1	2898	2	0.15678
LPAR2	4	0.88587	0.73431	0.856313	16614	0	0.15671	0.19428	0.43253	1	5579	2	0.15671
RNF115	4	0.79533	0.60416	0.792285	14747	0	0.15667	0.086647	0.27127	1	2906	2	0.15667
MICALL1	4	0.96759	0.89995	0.949215	18359	0	0.15653	0.078397	0.24845	1	2707	2	0.15653
CHD3	4	0.68506	0.45352	0.695933	12627	0	0.15643	0.051127	0.18359	1	2045	2	0.15643
ZDBF2	4	0.90516	0.77513	0.882342	17009	0	0.1564	0.034572	0.15044	1	1614	2	0.1564
MYLK	4	0.97667	0.92273	0.963371	18551	0	0.15631	0.036702	0.15481	1	1669	2	0.15631
CAPZA2	4	0.44377	0.22596	0.537198	8122	1	0.1563	0.53405	0.68289	1	10008	1	0.1563
POLA1	4	0.41278	0.20476	0.515529	7658	1	0.15627	0.030394	0.13651	1	1477	2	0.15627
TNS2	4	0.84937	0.68286	0.828968	15879	0	0.15623	0.11844	0.31317	1	3696	2	0.15623
ACVR2B	4	0.54328	0.30731	0.593593	9851	1	0.15622	0.020235	0.096364	1	1028	3	0.15622
MTL5	4	0.72937	0.5176	0.744577	13475	0	0.15622	0.10377	0.2992	1	3321	2	0.15622
MED15	4	0.36943	0.16249	0.449554	7028	1	0.15621	0.029433	0.13278	1	1436	2	0.15621
PQLC3	4	0.70271	0.48626	0.723629	12975	0	0.15611	0.11579	0.30756	1	3619	2	0.15611
CHAD	4	0.96694	0.89851	0.948625	18348	0	0.15603	0.011053	0.063243	1	613	3	0.15603
GOPC	4	0.88847	0.74176	0.861635	16669	0	0.15596	0.19281	0.42987	1	5542	2	0.15596
ZNF676	3	0.93516	0.84543	0.918771	17669	0	0.15588	0.09921	0.26217	1	3211	2	0.15588
GNA11	4	0.97688	0.92449	0.964907	18557	0	0.15588	0.011693	0.064395	1	645	3	0.15588
LCLAT1	4	0.90267	0.77375	0.882342	16967	0	0.15586	0.052545	0.18663	1	2080	2	0.15586
CLCN4	4	0.26344	0.11426	0.391959	5579	1	0.15584	0.074486	0.23563	1	2613	2	0.15584
CMTM8	4	0.33235	0.14739	0.425206	6481	1	0.15567	0.061256	0.20126	1	2309	2	0.15567
PIKFYVE	4	0.91663	0.79909	0.895565	17269	0	0.15565	0.018662	0.090675	1	950	2	0.15565
USP17L28	3	0.34339	0.17124	0.46611	6650	1	0.15558	0.26075	0.41119	1	6349	1	0.15558
OAS1	4	0.94425	0.8493	0.919935	17879	0	0.15557	0.186	0.42154	1	5369	2	0.15557
IDE	4	0.95356	0.86695	0.929343	18068	0	0.15556	0.034714	0.15044	1	1617	2	0.15556
GUSB	4	0.72394	0.50573	0.73175	13382	0	0.15554	0.0039095	0.026236	1	265	2	0.15554
AR	4	0.77379	0.5776	0.780348	14297	0	0.15554	0.076758	0.24427	1	2669	2	0.15554
FAM43B	4	0.77679	0.57966	0.780348	14367	0	0.15553	0.02133	0.098687	1	1076	2	0.15553
FCHSD1	4	0.81025	0.62412	0.803126	15059	0	0.15551	0.14414	0.35689	1	4375	2	0.15551
CYP20A1	4	0.92313	0.81091	0.900684	17415	0	0.15548	0.10759	0.30135	1	3414	2	0.15548
ORM2	4	0.70025	0.48132	0.722174	12921	0	0.1554	0.022893	0.10529	1	1152	3	0.1554
ZMYM6	4	0.82234	0.65089	0.823034	15301	0	0.15534	0.18361	0.41859	1	5315	2	0.15534
C3AR1	4	0.77567	0.57966	0.780348	14339	0	0.15532	0.054204	0.18892	1	2122	2	0.15532
ZNF623	4	0.86471	0.69791	0.834833	16196	0	0.1553	0.10578	0.30029	1	3371	2	0.1553
FABP1	4	0.67166	0.44323	0.690537	12355	0	0.15521	0.0050729	0.02919	1	333	3	0.15521
RHBDD1	4	0.99096	0.96864	0.994211	18863	0	0.15521	0.0325	0.14234	1	1553	3	0.15521
MAP3K8	4	0.3542	0.15343	0.429412	6804	1	0.15518	0.013992	0.074361	1	737	3	0.15518
LHFPL3	4	0.87539	0.70776	0.834907	16407	0	0.15518	0.15952	0.38427	1	4717	1	0.15518
C12orf76	4	0.16003	0.071014	0.317141	4312	1	0.15516	0.017538	0.085397	1	898	3	0.15516
SPOCK1	3	0.91799	0.81394	0.900684	17298	0	0.15504	0.077542	0.22077	1	2690	2	0.15504
MRPL36	4	0.74794	0.53821	0.752157	13834	0	0.15503	0.017407	0.084956	1	892	2	0.15503
PRDM16	4	0.98954	0.96415	0.991177	18838	0	0.15491	0.068587	0.2223	1	2487	2	0.15491
PBX1	4	0.72894	0.5153	0.741661	13466	0	0.15489	0.13261	0.33366	1	4082	2	0.15489
HYI	4	0.70709	0.48877	0.725253	13059	0	0.15487	0.0091728	0.054619	1	517	3	0.15487
SPRR1A	4	0.99359	0.97622	0.999392	18918	0	0.15485	0.063061	0.20208	1	2349	2	0.15485
GTPBP8	4	0.91424	0.79298	0.891712	17208	0	0.15484	0.055724	0.19267	1	2164	2	0.15484
BCL7A	4	0.15588	0.071014	0.317141	4214	1	0.15479	0.015106	0.080433	1	794	3	0.15479
B4GAT1	4	0.97297	0.91479	0.95922	18469	0	0.15471	0.040376	0.16185	1	1757	2	0.15471
B4GALNT4	4	0.77842	0.58171	0.780348	14407	0	0.15468	0.10658	0.30029	1	3392	2	0.15468
PCDHGA7	3	0.24124	0.091158	0.365086	5297	1	0.15462	0.027732	0.098358	1	1366	2	0.15462
SS18L1	4	0.43669	0.22596	0.537198	8009	1	0.15461	0.0070775	0.040373	1	428	2	0.15461
FKBP7	4	0.94656	0.85224	0.919935	17936	0	0.15458	0.12313	0.32028	1	3843	2	0.15458
TCEANC2	4	0.50122	0.25887	0.544693	9119	1	0.15457	0.08933	0.27812	1	2963	2	0.15457
SCTR	4	0.60925	0.36107	0.62616	11148	0	0.15454	0.093984	0.2801	1	3084	2	0.15454
SH3D21	4	0.93396	0.83085	0.911018	17641	0	0.15451	0.0806	0.2548	1	2758	2	0.15451
MRPL11	4	0.83185	0.66534	0.825342	15508	0	0.1544	0.027545	0.12666	1	1354	3	0.1544
ATCAY	4	0.93774	0.83825	0.915194	17730	0	0.15438	0.058768	0.1974	1	2231	2	0.15438
RIBC2	4	0.87511	0.70776	0.834907	16398	0	0.15434	0.19441	0.43253	1	5582	2	0.15434
MROH6	4	0.97384	0.9167	0.960283	18490	0	0.15434	0.17858	0.41429	1	5188	2	0.15434
THNSL1	4	0.88699	0.7388	0.859642	16635	0	0.1543	0.042498	0.16999	1	1811	2	0.1543
OR2H1	4	0.51585	0.26799	0.556387	9351	1	0.15427	0.089583	0.27812	1	2970	2	0.15427
CCDC167	4	0.48019	0.24991	0.543607	8730	1	0.15425	0.16736	0.39452	1	4900	2	0.15425
DNAJA1	4	0.9428	0.8483	0.919325	17849	0	0.15422	0.11154	0.30536	1	3514	2	0.15422
LILRB2	4	0.95212	0.86333	0.92726	18039	0	0.15421	0.052943	0.1874	1	2090	2	0.15421
SLC35D3	4	0.99126	0.9695	0.99462	18873	0	0.15418	0.14751	0.36371	1	4458	2	0.15418
TMEM110	4	0.98982	0.96482	0.99139	18845	0	0.15414	0.45827	0.63713	1	8882	1	0.15414
TAS1R1	4	0.28314	0.12034	0.394989	5826	1	0.15411	0.046479	0.17398	1	1920	2	0.15411
GPR173	4	0.90474	0.77513	0.882342	17000	0	0.15405	0.088102	0.27517	1	2940	2	0.15405
COPS2	4	0.7468	0.53821	0.752157	13807	0	0.15395	0.032723	0.14292	1	1561	2	0.15395
HMGCLL1	3	0.96371	0.90861	0.954039	18283	0	0.15392	0.043798	0.13921	1	1843	2	0.15392
LBX2	4	0.76661	0.56685	0.773269	14178	0	0.15386	0.29365	0.50243	1	6688	1	0.15386
PRKAG2	4	0.33378	0.14739	0.425206	6504	1	0.15384	0.069744	0.2248	1	2512	2	0.15384
COL12A1	4	0.22081	0.099152	0.378397	5046	1	0.15382	0.026408	0.12383	1	1302	2	0.15382
DUSP5	4	0.88792	0.74028	0.860894	16656	0	0.15378	0.02989	0.13337	1	1456	3	0.15378
ARFGAP3	4	0.91803	0.80387	0.89837	17300	0	0.15378	0.024035	0.10899	1	1200	3	0.15378
PRG3	4	0.36482	0.15639	0.435412	6965	1	0.15375	0.095072	0.28209	1	3109	2	0.15375
ACOT8	4	0.90154	0.76708	0.876846	16944	0	0.15366	0.10181	0.29815	1	3274	2	0.15366
GALNT7	4	0.92693	0.81435	0.900684	17496	0	0.15364	0.019993	0.095892	1	1017	2	0.15364
MLLT3	4	0.93	0.81891	0.902785	17567	0	0.15363	0.017576	0.085927	1	899	2	0.15363
HK1	4	0.99799	0.99301	1	19041	0	0.15363	0.0020135	0.019309	1	179	4	0.15363
TLX2	4	0.99259	0.97264	0.996516	18904	0	0.15356	0.56191	0.71004	1	10484	1	0.15356
KY	4	0.9107	0.78552	0.886618	17127	0	0.15352	0.056914	0.19267	1	2192	2	0.15352
XRN1	4	0.99737	0.9904	1	19027	0	0.1535	0.016925	0.082576	1	870	3	0.1535
LTB	4	0.12725	0.038503	0.209966	3532	1	0.15348	0.059769	0.19819	1	2262	1	0.15348
BHMT	4	0.83094	0.66533	0.825342	15489	0	0.15343	0.020421	0.097267	1	1038	2	0.15343
UBA5	4	0.21624	0.099152	0.378397	4993	1	0.15338	0.059742	0.19819	1	2261	2	0.15338
NRXN1	4	0.97331	0.91544	0.959493	18477	0	0.15336	0.16187	0.39077	1	4775	2	0.15336
SESN1	4	0.52659	0.28601	0.57559	9548	1	0.15335	0.046625	0.17398	1	1924	2	0.15335
HNRNPK	4	0.87665	0.70776	0.834907	16438	0	0.15334	0.0156	0.080869	1	817	2	0.15334
TIAM2	4	0.9676	0.89995	0.949215	18360	0	0.1533	0.11267	0.30536	1	3545	2	0.1533
OXER1	4	0.92876	0.81551	0.900834	17541	0	0.15325	0.55931	0.70428	1	10436	1	0.15325
SMR3B	4	0.85289	0.68286	0.828968	15954	0	0.15324	0.15772	0.38192	1	4673	2	0.15324
RNF180	4	0.91137	0.78552	0.886618	17149	0	0.15324	0.01836	0.089218	1	938	3	0.15324
ERICH4	4	0.80289	0.6122	0.795349	14909	0	0.15322	0.19344	0.43117	1	5555	2	0.15322
TLE6	4	0.73722	0.52686	0.74883	13624	0	0.1532	0.51241	0.66991	1	9677	1	0.1532
AGXT	4	0.6522	0.41419	0.66959	11974	0	0.15306	0.53646	0.6843	1	10048	1	0.15306
F11	4	0.93844	0.8393	0.91582	17746	0	0.153	0.12109	0.32028	1	3778	2	0.153
RDH14	4	0.7777	0.58171	0.780348	14389	0	0.15293	0.04442	0.17197	1	1862	2	0.15293
C2CD2	4	0.5627	0.31639	0.599537	10222	1	0.15291	0.0065273	0.034648	1	410	2	0.15291
RBM3	4	0.51448	0.26799	0.556387	9326	1	0.15287	0.050649	0.18284	1	2034	2	0.15287
NPHS2	4	0.98507	0.95093	0.983325	18725	0	0.15284	0.14399	0.35689	1	4369	2	0.15284
POLRMT	3	0.49795	0.2784	0.572416	9063	0	0.15283	0.065932	0.20367	1	2418	2	0.15283
OR52E8	4	0.96414	0.89323	0.945731	18291	0	0.15282	0.026776	0.12383	1	1319	3	0.15282
ADAMTSL2	4	0.44747	0.229	0.541899	8184	1	0.15281	0.046237	0.17398	1	1913	2	0.15281
SREK1IP1	4	0.30201	0.12639	0.394989	6065	1	0.15279	0.085061	0.26639	1	2875	2	0.15279
IGFL1	4	0.35432	0.15343	0.429412	6805	1	0.15276	0.011226	0.063593	1	619	3	0.15276
ZNF608	4	0.48654	0.24991	0.543607	8848	1	0.15274	0.19299	0.42987	1	5546	1	0.15274
CCL3L3	4	0.28077	0.12034	0.394989	5799	1	0.15273	0.035275	0.15108	1	1628	2	0.15273
SDC2	4	0.47842	0.24991	0.543607	8703	1	0.15272	0.12573	0.32484	1	3909	2	0.15272
NUDT11	4	0.94669	0.85224	0.919935	17939	0	0.15265	0.070289	0.22567	1	2524	2	0.15265
JSRP1	4	0.34689	0.14739	0.425206	6697	1	0.1526	0.036996	0.15481	1	1676	2	0.1526
INTS2	4	0.9175	0.80271	0.89837	17286	0	0.1526	0.039683	0.15804	1	1747	2	0.1526
LRRC49	4	0.11321	0.035784	0.209189	3188	1	0.15258	0.17704	0.41301	1	5150	2	0.15258
C5orf24	4	0.47672	0.24991	0.543607	8677	1	0.15255	0.10712	0.30135	1	3405	2	0.15255
DMWD	4	0.62968	0.3867	0.651367	11533	0	0.15249	0.01083	0.063242	1	602	2	0.15249
FAM57A	4	0.6387	0.40595	0.66959	11717	0	0.15249	0.095582	0.28312	1	3125	2	0.15249
CFAP52	4	0.9895	0.96381	0.991041	18834	0	0.15245	0.11412	0.30642	1	3579	2	0.15245
ZNF20	4	0.8208	0.64709	0.820152	15274	0	0.15233	0.18717	0.42413	1	5393	2	0.15233
EMILIN1	4	0.29736	0.12342	0.394989	6012	1	0.15232	0.1202	0.32028	1	3750	2	0.15232
FILIP1	4	0.85959	0.69631	0.834833	16072	0	0.15232	0.034317	0.15044	1	1601	2	0.15232
CXXC4	4	0.90138	0.76708	0.876846	16940	0	0.15231	0.028939	0.13016	1	1416	2	0.15231
OSR2	4	0.37533	0.16848	0.45892	7117	1	0.15225	0.030334	0.13337	1	1474	3	0.15225
CDC20B	4	0.49688	0.25291	0.543607	9045	1	0.15214	0.18695	0.42413	1	5391	1	0.15214
TTC33	4	0.61407	0.36401	0.62895	11241	0	0.15214	0.018039	0.08782	1	922	3	0.15214
NEU1	4	0.40763	0.19568	0.497863	7584	1	0.15208	0.19525	0.43382	1	5604	2	0.15208
ADGRA2	4	0.58018	0.33456	0.608588	10578	0	0.15206	0.03779	0.15741	1	1699	2	0.15206
KIRREL	4	0.66145	0.43283	0.685759	12152	0	0.15206	0.034946	0.15044	1	1622	2	0.15206
GP1BA	3	0.84424	0.69833	0.834907	15771	0	0.15202	0.1124	0.29016	1	3536	2	0.15202
DCAF12L2	4	0.96075	0.8854	0.941352	18215	0	0.15197	0.15713	0.38071	1	4655	2	0.15197
MIPOL1	4	0.31164	0.12639	0.394989	6189	1	0.15195	0.032483	0.14234	1	1552	3	0.15195
CYTH3	4	0.82956	0.66177	0.825342	15462	0	0.15188	0.055332	0.19047	1	2154	2	0.15188
MRPL21	4	0.973	0.91479	0.95922	18470	0	0.15172	0.046782	0.17466	1	1930	2	0.15172
POR	4	0.9846	0.95051	0.983213	18715	0	0.15171	0.017506	0.085397	1	896	2	0.15171
TDRD5	4	0.8133	0.63382	0.811567	15123	0	0.15169	0.082026	0.25753	1	2799	2	0.15169
VASH2	4	0.37761	0.1745	0.46919	7145	1	0.15163	0.014655	0.074822	1	770	3	0.15163
OPLAH	4	0.64067	0.40595	0.66959	11753	0	0.15162	0.020379	0.097267	1	1035	2	0.15162
TIFA	4	0.94462	0.85029	0.919935	17890	0	0.15162	0.01977	0.095892	1	1006	3	0.15162
KLHDC3	4	0.80699	0.6202	0.800423	14983	0	0.15161	0.11086	0.30428	1	3493	2	0.15161
TRIM36	4	0.85126	0.68286	0.828968	15917	0	0.15161	0.04793	0.17682	1	1966	2	0.15161
IL32	4	0.1197	0.03647	0.209189	3337	1	0.15158	0.012563	0.06866	1	682	2	0.15158
ANO8	4	0.61701	0.37551	0.638676	11297	0	0.15158	0.14282	0.35689	1	4336	2	0.15158
ZNF614	4	0.79816	0.60822	0.793773	14803	0	0.15146	0.16695	0.39326	1	4889	2	0.15146
TOMM5	4	0.98012	0.937	0.974488	18623	0	0.15146	0.56733	0.71145	1	10590	1	0.15146
TMEM221	4	0.98269	0.94521	0.979927	18676	0	0.15143	0.026483	0.12383	1	1307	3	0.15143
LACRT	4	0.94943	0.85793	0.923709	17988	0	0.15141	0.0048888	0.028849	1	323	3	0.15141
PTPN21	4	0.90207	0.77109	0.8808	16953	0	0.15139	0.029705	0.13337	1	1449	1	0.15139
ASXL2	4	0.79714	0.6062	0.793726	14779	0	0.15138	0.086292	0.2703	1	2897	2	0.15138
OR4C46	4	0.13008	0.043014	0.230408	3607	1	0.15135	0.011672	0.064395	1	644	3	0.15135
DCST2	4	0.41695	0.21389	0.530115	7715	1	0.15122	0.027007	0.12438	1	1330	2	0.15122
STUB1	4	0.8356	0.66887	0.825342	15584	0	0.15111	0.39706	0.57871	1	8012	1	0.15111
RGS6	4	0.98236	0.94425	0.97935	18668	0	0.15111	0.18292	0.41711	1	5294	2	0.15111
SLA	3	0.97738	0.93989	0.977106	18573	0	0.15108	0.10619	0.27742	1	3384	2	0.15108
SLPI	4	0.53162	0.28601	0.57559	9639	1	0.15103	0.13961	0.34822	1	4250	2	0.15103
GNG5	4	0.70401	0.48626	0.723629	12998	0	0.15098	0.032569	0.14234	1	1558	2	0.15098
ENAH	4	0.70726	0.48877	0.725253	13063	0	0.15092	0.022155	0.10273	1	1114	2	0.15092
TET2	4	0.54769	0.30731	0.593593	9930	1	0.15085	0.023037	0.10529	1	1158	3	0.15085
CFAP97	4	0.99212	0.97152	0.995897	18893	0	0.15082	0.050799	0.18359	1	2038	2	0.15082
SLC16A12	4	0.95786	0.87974	0.937682	18151	0	0.15074	0.073332	0.23484	1	2587	2	0.15074
MGAT5	4	0.5472	0.30731	0.593593	9922	1	0.15073	0.010988	0.063242	1	609	2	0.15073
CTTNBP2	4	0.96504	0.89399	0.945765	18309	0	0.15072	0.15892	0.38308	1	4698	2	0.15072
LHX5	4	0.26991	0.11732	0.393172	5657	1	0.1507	0.036133	0.15236	1	1650	2	0.1507
RCN2	4	0.95361	0.86695	0.929343	18070	0	0.15061	0.075389	0.23951	1	2633	2	0.15061
GAL	4	0.78967	0.59611	0.789217	14640	0	0.15058	0.58219	0.73145	1	10843	1	0.15058
KRTDAP	4	0.27202	0.11732	0.393172	5680	1	0.15057	0.1915	0.42837	1	5505	2	0.15057
ARHGAP22	3	0.48418	0.26626	0.556387	8805	0	0.15054	0.076002	0.2147	1	2645	2	0.15054
SLC22A20	4	0.44714	0.229	0.541899	8178	1	0.15052	0.020674	0.097267	1	1054	2	0.15052
TIPARP	4	0.91191	0.78552	0.886618	17160	0	0.15052	0.0051142	0.029384	1	337	2	0.15052
COX10	4	0.99148	0.9698	0.994843	18878	0	0.15051	0.011597	0.063955	1	639	2	0.15051
BICD2	4	0.59511	0.34943	0.622453	10875	0	0.15048	0.11986	0.31844	1	3737	2	0.15048
IFT52	4	0.52707	0.28601	0.57559	9556	1	0.15047	0.0042493	0.027605	1	287	2	0.15047
ARRDC1	4	0.8775	0.71092	0.83685	16456	0	0.1504	0.01223	0.064759	1	667	3	0.1504
DCAF12L1	4	0.37239	0.16848	0.45892	7068	1	0.15035	0.046697	0.17466	1	1926	2	0.15035
CHRDL1	4	0.92688	0.81435	0.900684	17494	0	0.15024	0.12429	0.32028	1	3872	2	0.15024
SP140	4	0.86483	0.69791	0.834833	16200	0	0.15011	0.14937	0.36656	1	4493	2	0.15011
INHA	4	0.98903	0.96316	0.990737	18813	0	0.15007	0.030146	0.13337	1	1467	3	0.15007
PPP1CC	4	0.80144	0.61021	0.793773	14880	0	0.15006	0.019109	0.092039	1	977	2	0.15006
DLG3	4	0.78604	0.59203	0.787155	14558	0	0.14998	0.094197	0.2801	1	3089	2	0.14998
PER3	4	0.99739	0.9904	1	19028	0	0.14996	0.019495	0.092039	1	997	3	0.14996
ZNF385D	4	0.82514	0.65631	0.825342	15365	0	0.14993	0.060019	0.19819	1	2272	2	0.14993
NKX2-5	4	0.89043	0.74605	0.863951	16721	0	0.1499	0.092812	0.2801	1	3057	2	0.1499
MCOLN2	4	0.94601	0.85224	0.919935	17916	0	0.14988	0.45182	0.63304	1	8785	1	0.14988
MMEL1	4	0.55826	0.31639	0.599537	10134	1	0.14978	0.18663	0.42413	1	5383	2	0.14978
PKP1	4	0.89518	0.75603	0.870279	16815	0	0.14976	0.0021625	0.020217	1	186	2	0.14976
ECM2	4	0.91834	0.80387	0.89837	17307	0	0.14975	0.010786	0.062879	1	598	2	0.14975
PMEPA1	4	0.78249	0.59002	0.787155	14493	0	0.14974	0.066734	0.22143	1	2436	2	0.14974
PSMC3IP	4	0.97499	0.91853	0.960283	18517	0	0.14974	0.076843	0.24427	1	2671	2	0.14974
IQCG	4	0.73493	0.52686	0.74883	13582	0	0.14967	0.064456	0.21275	1	2376	2	0.14967
PLEKHB1	4	0.96184	0.88698	0.941737	18244	0	0.14966	0.129	0.32959	1	3990	2	0.14966
PTPN3	4	0.89177	0.74894	0.86592	16745	0	0.14962	0.069583	0.2248	1	2509	1	0.14962
HIST2H2AA4	3	0.68097	0.48786	0.725253	12538	0	0.14948	0.086705	0.23391	1	2907	2	0.14948
MYO18B	4	0.97978	0.93548	0.973436	18614	0	0.14948	0.015075	0.080433	1	792	3	0.14948
CES1	4	0.59569	0.3524	0.622453	10887	0	0.14947	0.061583	0.20126	1	2312	2	0.14947
NEUROD1	4	0.68322	0.44844	0.690537	12586	0	0.14945	0.066691	0.22143	1	2435	2	0.14945
SAMD5	4	0.72262	0.5033	0.730199	13350	0	0.14944	0.014716	0.074822	1	773	3	0.14944
IDS	4	0.99786	0.99214	1	19038	0	0.14943	0.013814	0.073076	1	732	3	0.14943
BRK1	4	0.77686	0.57966	0.780348	14369	0	0.14918	0.0056193	0.031552	1	360	1	0.14918
PNLIPRP3	4	0.93113	0.8222	0.905684	17585	0	0.14912	0.14698	0.36371	1	4446	2	0.14912
USP7	4	0.90771	0.78296	0.886618	17069	0	0.14905	0.093005	0.2801	1	3063	2	0.14905
DEFB1	4	0.99396	0.9781	1	18926	0	0.14898	0.099531	0.29029	1	3219	2	0.14898
LDLRAD3	4	0.66766	0.43805	0.688894	12276	0	0.14896	0.051215	0.18359	1	2047	2	0.14896
WHAMM	4	0.8859	0.73431	0.856313	16615	0	0.14895	0.057977	0.19424	1	2215	2	0.14895
TPP2	4	0.97125	0.90757	0.953206	18443	0	0.14894	0.26148	0.48377	1	6357	1	0.14894
LCE3B	4	0.74648	0.53821	0.752157	13799	0	0.14885	0.017053	0.082577	1	876	2	0.14885
NDST3	4	0.84781	0.67945	0.828968	15843	0	0.14884	0.14679	0.36371	1	4442	2	0.14884
SCUBE3	4	0.97249	0.91226	0.957087	18460	0	0.14877	0.11111	0.30536	1	3501	2	0.14877
ANKRD50	4	0.96404	0.89323	0.945731	18289	0	0.14863	0.043399	0.17197	1	1832	2	0.14863
CREB3L1	4	0.37772	0.1745	0.46919	7147	1	0.1486	0.15146	0.36883	1	4545	2	0.1486
LOC100129924	4	0.9879	0.9581	0.98742	18791	0	0.14858	0.069029	0.2248	1	2500	2	0.14858
FCHO2	4	0.98613	0.95421	0.985776	18746	0	0.14856	0.033387	0.14671	1	1577	2	0.14856
CALN1	4	0.99769	0.99133	1	19032	0	0.14841	0.066552	0.22059	1	2433	2	0.14841
PRSS38	4	0.49047	0.25291	0.543607	8924	1	0.14836	0.038025	0.15741	1	1704	2	0.14836
OR5K1	4	0.81746	0.64337	0.818597	15209	0	0.14836	0.058968	0.19741	1	2238	1	0.14836
ARSD	4	0.98897	0.96277	0.990737	18812	0	0.14836	0.1831	0.41711	1	5299	2	0.14836
BEX2	4	0.91895	0.80387	0.89837	17321	0	0.14835	0.046444	0.17398	1	1919	2	0.14835
C1orf105	4	0.7368	0.52686	0.74883	13616	0	0.14832	0.10867	0.30242	1	3437	2	0.14832
SAXO2	4	0.25583	0.11426	0.391959	5477	1	0.1483	0.19824	0.43524	1	5678	2	0.1483
FGL2	4	0.2601	0.11426	0.391959	5537	1	0.14829	0.45309	0.63445	1	8809	1	0.14829
ZNF134	4	0.9931	0.97446	0.997959	18912	0	0.14824	0.019027	0.091123	1	974	3	0.14824
MOGS	4	0.91575	0.79668	0.894525	17242	0	0.14816	0.107	0.30029	1	3399	2	0.14816
NEU2	4	0.92402	0.81207	0.900684	17435	0	0.14814	0.012331	0.068216	1	671	3	0.14814
MNT	3	0.40668	0.20106	0.509197	7566	1	0.14808	0.05946	0.191	1	2252	1	0.14808
MRAP2	4	0.86835	0.70456	0.834907	16274	0	0.14807	0.023443	0.10636	1	1175	3	0.14807
CTAG1B	3	0.7843	0.59907	0.790588	14531	0	0.14806	0.090661	0.24296	1	2997	2	0.14806
MRGPRF	4	0.93333	0.83085	0.911018	17626	0	0.14806	0.15037	0.36768	1	4518	2	0.14806
IFI44	4	0.74144	0.53144	0.749998	13708	0	0.14803	0.022727	0.10529	1	1144	2	0.14803
ZBTB7A	4	0.94215	0.84632	0.918771	17830	0	0.14797	0.019507	0.092039	1	999	3	0.14797
PIGM	4	0.79966	0.61021	0.793773	14844	0	0.14779	0.10486	0.2992	1	3350	2	0.14779
ENDOG	4	0.65044	0.41419	0.66959	11938	0	0.14772	0.011963	0.064759	1	655	2	0.14772
MFSD3	4	0.70104	0.48377	0.723629	12935	0	0.14772	0.10901	0.30242	1	3448	2	0.14772
IL6ST	4	0.55953	0.31639	0.599537	10159	1	0.1477	0.018067	0.08782	1	923	3	0.1477
GMEB2	4	0.14182	0.052227	0.261261	3869	1	0.14767	0.12864	0.32958	1	3980	2	0.14767
RNF207	4	0.8693	0.70456	0.834907	16291	0	0.14762	0.11043	0.30428	1	3483	2	0.14762
SRGAP2	4	0.89767	0.75883	0.871483	16863	0	0.14762	0.015704	0.080869	1	823	2	0.14762
KRT35	4	0.97697	0.92568	0.965676	18559	0	0.14759	0.083856	0.26153	1	2848	2	0.14759
MYOT	4	0.73469	0.52686	0.74883	13580	0	0.14757	0.0086412	0.053515	1	487	2	0.14757
NCR3	4	0.84409	0.67241	0.825342	15768	0	0.14742	0.049002	0.17825	1	1990	2	0.14742
PRDM6	4	0.98027	0.93797	0.975445	18624	0	0.14741	0.016192	0.081758	1	845	3	0.14741
C15orf52	4	0.1305	0.043014	0.230408	3616	1	0.1474	0.40163	0.58012	1	8068	1	0.1474
CIART	4	0.80398	0.61818	0.800163	14928	0	0.14736	0.068988	0.2248	1	2499	2	0.14736
LCE4A	4	0.92842	0.81551	0.900834	17532	0	0.14735	0.048718	0.17755	1	1985	2	0.14735
CR1L	4	0.49227	0.25291	0.543607	8958	1	0.14728	0.052918	0.1874	1	2089	2	0.14728
SMIM2	4	0.31626	0.12932	0.40138	6248	1	0.14727	0.10762	0.30135	1	3415	2	0.14727
RNF39	3	0.032197	0.0045391	0.074869	1364	1	0.14723	0.43059	0.56761	1	8462	1	0.14723
C1QTNF9B	4	0.83403	0.66712	0.825342	15554	0	0.14722	0.0059367	0.033011	1	380	2	0.14722
FBXO30	4	0.89566	0.75603	0.870279	16825	0	0.1472	0.14882	0.36656	1	4483	2	0.1472
OR4K15	4	0.97582	0.92094	0.962288	18534	0	0.14718	0.022288	0.10425	1	1119	3	0.14718
SLC30A3	4	0.45966	0.23791	0.543607	8366	1	0.14716	0.13559	0.34011	1	4152	2	0.14716
SCGB1D4	4	0.9774	0.92626	0.965914	18575	0	0.14716	0.013316	0.071023	1	719	3	0.14716
TMEM126A	4	0.90549	0.77513	0.882342	17014	0	0.14715	0.0061322	0.033246	1	389	2	0.14715
CDK3	4	0.99471	0.98056	1	18952	0	0.14715	0.02252	0.10529	1	1132	3	0.14715
ADCY7	4	0.78954	0.59611	0.789217	14633	0	0.1471	0.10961	0.30242	1	3465	1	0.1471
HS1BP3	4	0.95659	0.87727	0.937183	18127	0	0.14709	0.005656	0.031552	1	363	2	0.14709
ASB17	4	0.89078	0.74605	0.863951	16728	0	0.14704	0.086725	0.27223	1	2908	2	0.14704
SLC25A38	4	0.87288	0.70616	0.834907	16351	0	0.14701	0.096432	0.28412	1	3144	2	0.14701
PAOX	4	0.98555	0.95217	0.984452	18734	0	0.14696	0.01818	0.088264	1	931	3	0.14696
NALCN	3	0.75143	0.56707	0.773343	13906	0	0.14694	0.090946	0.24391	1	3002	2	0.14694
C15orf53	4	0.82583	0.65631	0.825342	15380	0	0.14693	0.021478	0.098688	1	1080	2	0.14693
NEK10	4	0.85004	0.68286	0.828968	15890	0	0.14691	0.031433	0.13824	1	1512	3	0.14691
SLC10A6	4	0.92461	0.81207	0.900684	17444	0	0.14683	0.0064509	0.034417	1	406	3	0.14683
LMO7	4	0.51895	0.27102	0.55978	9410	1	0.1468	0.1742	0.40616	1	5086	2	0.1468
LRPAP1	4	0.62034	0.37551	0.638676	11362	0	0.14672	0.17626	0.41301	1	5129	2	0.14672
COL2A1	4	0.60192	0.35532	0.623501	11007	0	0.14668	0.42843	0.6102	1	8430	1	0.14668
BRD9	4	0.99399	0.97836	1	18928	0	0.14665	0.049826	0.17901	1	2017	2	0.14665
SOAT2	4	0.74046	0.53144	0.749998	13689	0	0.14662	0.0063382	0.033824	1	397	3	0.14662
COL9A2	4	0.87613	0.70776	0.834907	16425	0	0.14652	0.017123	0.082577	1	879	2	0.14652
KIAA0922	4	0.86466	0.69791	0.834833	16193	0	0.14649	0.064442	0.21275	1	2375	2	0.14649
SNX20	4	0.24116	0.11426	0.391959	5295	1	0.14647	0.0115	0.063594	1	633	2	0.14647
ERAL1	4	0.70038	0.48132	0.722174	12925	0	0.14647	0.0036879	0.025605	1	248	2	0.14647
LIM2	4	0.99898	0.99609	1	19065	0	0.14647	0.0010221	0.0078325	1	102	4	0.14647
C6orf226	4	0.7105	0.49121	0.725764	13123	0	0.14646	0.049163	0.17825	1	1995	2	0.14646
APOA5	4	0.69194	0.46378	0.705413	12760	0	0.14643	0.14525	0.36025	1	4406	2	0.14643
ZNF320	4	0.8179	0.64337	0.818597	15217	0	0.1464	0.046443	0.17398	1	1918	2	0.1464
IRAK3	4	0.73479	0.52686	0.74883	13581	0	0.14631	0.087068	0.27318	1	2915	2	0.14631
SPAM1	4	0.98213	0.94284	0.97836	18661	0	0.14631	0.025327	0.11723	1	1252	3	0.14631
NRP2	4	0.84812	0.67945	0.828968	15854	0	0.14626	0.047202	0.17466	1	1943	2	0.14626
SPANXD	4	0.4899	0.25291	0.543607	8910	1	0.1462	0.027343	0.12554	1	1348	3	0.1462
MS4A13	4	0.88807	0.74028	0.860894	16661	0	0.1462	0.091227	0.27911	1	3010	2	0.1462
LPPR1	4	0.98691	0.95581	0.986323	18766	0	0.14616	0.036427	0.15236	1	1662	2	0.14616
CD7	4	0.76262	0.55811	0.765065	14118	0	0.14602	0.16732	0.39452	1	4898	2	0.14602
ARHGAP42	4	0.97529	0.91853	0.960283	18523	0	0.14599	0.11603	0.30983	1	3623	2	0.14599
GAP43	4	0.94844	0.85417	0.920634	17972	0	0.14598	0.18681	0.42413	1	5385	2	0.14598
DMPK	3	0.62138	0.41471	0.670213	11386	0	0.14595	0.44611	0.58287	1	8697	1	0.14595
ALDH4A1	4	0.96149	0.88698	0.941737	18234	0	0.14595	0.10485	0.2992	1	3349	2	0.14595
HAPLN3	4	0.71281	0.49614	0.72755	13169	0	0.14586	0.052585	0.18663	1	2081	2	0.14586
CLCA1	4	0.45109	0.232	0.54315	8239	1	0.14581	0.10282	0.2992	1	3297	2	0.14581
ANTXR2	4	0.99714	0.98912	1	19021	0	0.14571	0.026553	0.12383	1	1312	3	0.14571
CT47A11	4	0.98933	0.96316	0.990737	18828	0	0.1457	0.025139	0.11609	1	1243	1	0.1457
KDM5C	4	0.36239	0.15343	0.429412	6928	1	0.14569	0.066917	0.22143	1	2441	2	0.14569
TMUB1	4	0.074289	0.015362	0.130699	2251	1	0.14558	0.072443	0.23484	1	2564	2	0.14558
IPO8	4	0.47375	0.2469	0.543607	8618	1	0.14551	0.015441	0.080869	1	807	2	0.14551
CLCN5	4	0.63097	0.38948	0.65456	11560	0	0.14547	0.13837	0.34417	1	4222	2	0.14547
ARMC5	4	0.5989	0.3524	0.622453	10953	0	0.14545	0.18028	0.41577	1	5225	2	0.14545
DEPDC5	4	0.93061	0.81891	0.902785	17574	0	0.14545	0.028477	0.12843	1	1399	2	0.14545
GPR65	4	0.97711	0.92568	0.965676	18565	0	0.14541	0.098033	0.28707	1	3182	2	0.14541
AIMP1	4	0.99325	0.97527	0.998632	18914	0	0.14541	0.1717	0.40362	1	5019	2	0.14541
WASF1	4	0.91415	0.79298	0.891712	17207	0	0.14536	0.14306	0.35689	1	4343	2	0.14536
PHF14	4	0.98161	0.94284	0.97836	18652	0	0.1453	0.0143	0.074362	1	758	2	0.1453
MAP1LC3A	4	0.50919	0.26197	0.548109	9251	1	0.14529	0.092045	0.2801	1	3035	2	0.14529
FOXG1	4	0.74777	0.53821	0.752157	13829	0	0.14521	0.12724	0.3278	1	3944	2	0.14521
ATOH8	4	0.50016	0.25887	0.544693	9101	1	0.14519	0.011033	0.063243	1	610	2	0.14519
FAM166A	4	0.6497	0.41419	0.66959	11925	0	0.14517	0.063074	0.20208	1	2351	2	0.14517
SLC45A3	4	0.99739	0.9904	1	19029	0	0.1451	0.021702	0.1002	1	1094	3	0.1451
ZNF696	4	0.99798	0.99301	1	19040	0	0.1451	0.0020239	0.01931	1	180	4	0.1451
FFAR2	4	0.995	0.98135	1	18960	0	0.14505	0.18252	0.41711	1	5287	2	0.14505
CLEC5A	4	0.995	0.98135	1	18961	0	0.14496	0.47378	0.6458	1	9113	1	0.14496
SCNN1G	4	0.39217	0.18361	0.482811	7343	1	0.14494	0.025525	0.1178	1	1263	2	0.14494
YJEFN3	4	0.60852	0.36107	0.62616	11133	0	0.14481	0.34327	0.53706	1	7321	1	0.14481
RBFA	4	0.1945	0.090076	0.361499	4738	1	0.14466	0.0088943	0.054267	1	504	2	0.14466
OSBPL11	4	0.26473	0.11426	0.391959	5593	1	0.14464	0.026602	0.12383	1	1313	3	0.14464
RFPL2	4	0.27807	0.11732	0.393172	5762	1	0.14463	0.11907	0.31615	1	3715	2	0.14463
PRSS27	4	0.6303	0.38948	0.65456	11543	0	0.14458	0.019994	0.095892	1	1018	3	0.14458
TAL2	4	0.97089	0.90757	0.953206	18433	0	0.14458	0.12751	0.32958	1	3951	2	0.14458
TNPO2	4	0.36601	0.15639	0.435412	6979	1	0.14457	0.02884	0.13016	1	1412	3	0.14457
ARGFX	4	0.47926	0.24991	0.543607	8718	1	0.14457	0.023233	0.10581	1	1166	3	0.14457
TMEM174	4	0.83632	0.66887	0.825342	15601	0	0.14444	0.0095256	0.055715	1	542	2	0.14444
GNAS	4	0.97666	0.92273	0.963371	18550	0	0.14438	0.010929	0.063242	1	607	3	0.14438
SENP6	4	0.79805	0.60822	0.793773	14800	0	0.14435	0.13813	0.34301	1	4217	2	0.14435
RHPN1	4	0.97451	0.91791	0.960283	18507	0	0.14435	0.054707	0.18892	1	2134	2	0.14435
DNAAF5	4	0.43774	0.22596	0.537198	8028	1	0.14431	0.031695	0.13881	1	1521	2	0.14431
RYK	4	0.98952	0.96415	0.991177	18836	0	0.1443	0.099874	0.29029	1	3228	2	0.1443
PSG4	4	0.95906	0.88054	0.937682	18177	0	0.14428	0.087867	0.27517	1	2932	2	0.14428
GNPTG	4	0.87528	0.70776	0.834907	16404	0	0.14425	0.012746	0.069033	1	696	3	0.14425
ACKR1	4	0.8429	0.67241	0.825342	15745	0	0.14415	0.15463	0.37273	1	4610	2	0.14415
F9	4	0.86738	0.70456	0.834907	16250	0	0.14412	0.10732	0.30135	1	3409	2	0.14412
ACTR8	4	0.97935	0.93391	0.972116	18607	0	0.14411	0.11065	0.30428	1	3487	2	0.14411
NWD2	4	0.91085	0.78552	0.886618	17137	0	0.14409	0.030286	0.13337	1	1472	3	0.14409
ZBTB49	4	0.70861	0.49121	0.725764	13083	0	0.14397	0.17994	0.41577	1	5217	2	0.14397
TNRC6B	4	0.98064	0.94047	0.977106	18628	0	0.14395	0.12129	0.32028	1	3784	2	0.14395
TMEM184B	4	0.98941	0.96381	0.991041	18831	0	0.14394	0.19375	0.43117	1	5561	2	0.14394
OR2W5	4	0.41028	0.19568	0.497863	7621	1	0.14388	0.18381	0.41859	1	5323	2	0.14388
KRTAP27-1	4	0.95947	0.88054	0.937682	18187	0	0.14386	0.021504	0.098688	1	1082	2	0.14386
SERPINA4	4	0.89556	0.75603	0.870279	16822	0	0.14385	0.0060222	0.033011	1	384	2	0.14385
LYPD2	4	0.4753	0.2469	0.543607	8653	1	0.14384	0.085705	0.26639	1	2886	2	0.14384
C3orf20	4	0.89984	0.76574	0.87609	16907	0	0.14383	0.036831	0.15481	1	1672	2	0.14383
STARD7	4	0.97835	0.93123	0.970206	18590	0	0.14376	0.065906	0.21437	1	2417	2	0.14376
GRIA4	4	0.29623	0.12342	0.394989	5998	1	0.14375	0.18115	0.41577	1	5248	2	0.14375
ELMO2	4	0.8929	0.75176	0.868204	16767	0	0.14375	0.0087605	0.053516	1	494	3	0.14375
LMBR1L	4	0.4076	0.19568	0.497863	7583	1	0.14374	0.052432	0.18663	1	2075	2	0.14374
ACAA1	4	0.81079	0.62804	0.80737	15070	0	0.14373	0.12058	0.32028	1	3763	2	0.14373
TLE1	4	0.92798	0.81436	0.900684	17521	0	0.14372	0.022875	0.10529	1	1150	3	0.14372
GDF15	4	0.84856	0.67945	0.828968	15863	0	0.1437	0.12372	0.32028	1	3856	2	0.1437
KCNU1	3	0.94511	0.868	0.93	17900	0	0.14366	0.051509	0.16792	1	2056	2	0.14366
MRPS14	4	0.17132	0.074914	0.320229	4483	1	0.14364	0.065654	0.21437	1	2407	2	0.14364
IL10RB	4	0.8158	0.63959	0.816037	15175	0	0.14364	0.06375	0.20741	1	2363	2	0.14364
NWD1	4	0.54954	0.30731	0.593593	9967	1	0.14353	0.11933	0.31729	1	3722	2	0.14353
HDGFRP2	4	0.30181	0.12639	0.394989	6062	1	0.14348	0.045575	0.17329	1	1894	2	0.14348
43165	3	0.54007	0.33072	0.608588	9794	0	0.14348	0.080865	0.22593	1	2764	2	0.14348
BMP10	4	0.69489	0.47142	0.713676	12815	0	0.14339	0.0050747	0.029384	1	334	2	0.14339
MRPL33	4	0.54624	0.30731	0.593593	9905	1	0.14336	0.057115	0.19267	1	2196	2	0.14336
FAHD1	4	0.98637	0.9546	0.985804	18755	0	0.14334	0.059618	0.19819	1	2257	2	0.14334
LDOC1	3	0.70027	0.50706	0.733458	12922	0	0.14333	0.040806	0.13107	1	1767	2	0.14333
SRI	4	0.98303	0.9461	0.980426	18683	0	0.14332	0.090676	0.27911	1	2998	2	0.14332
TESPA1	4	0.92338	0.81091	0.900684	17420	0	0.14327	0.20765	0.44927	1	5804	1	0.14327
AFF2	4	0.74835	0.53821	0.752157	13842	0	0.14322	0.025443	0.1178	1	1259	3	0.14322
LRRC41	4	0.87629	0.70776	0.834907	16428	0	0.14322	0.53201	0.67998	1	9979	1	0.14322
LGALS9B	4	0.93641	0.83508	0.913379	17701	0	0.1432	0.12853	0.32958	1	3977	2	0.1432
REEP6	4	0.97712	0.92568	0.965676	18567	0	0.1432	0.096036	0.28412	1	3134	2	0.1432
ADCK4	4	0.9624	0.88775	0.941737	18258	0	0.14319	0.0098896	0.057599	1	553	2	0.14319
KRTAP25-1	4	0.9943	0.97857	1	18938	0	0.14316	0.61612	0.74856	1	11444	1	0.14316
ITLN1	4	0.40426	0.19568	0.497863	7530	1	0.14315	0.16352	0.39077	1	4812	2	0.14315
HLA-B	4	0.98276	0.94521	0.979927	18678	0	0.14311	0.018199	0.088711	1	933	3	0.14311
DEGS2	4	0.25238	0.11426	0.391959	5438	1	0.1431	0.026256	0.12327	1	1297	3	0.1431
ARHGAP19	3	0.96802	0.91868	0.960336	18368	0	0.14302	0.096707	0.25478	1	3151	2	0.14302
SF3A2	3	0.12025	0.046415	0.244501	3349	1	0.143	0.38145	0.53444	1	7813	1	0.143
ZSWIM8	4	0.86385	0.69791	0.834833	16170	0	0.143	0.041998	0.16872	1	1793	2	0.143
POLDIP2	4	0.68861	0.45605	0.69783	12693	0	0.14289	0.17545	0.41301	1	5116	2	0.14289
ABCA4	4	0.064411	0.012066	0.113477	2035	1	0.14285	0.16446	0.39201	1	4831	2	0.14285
LGALS3BP	4	0.45602	0.23492	0.543607	8308	1	0.14283	0.0022714	0.020502	1	190	2	0.14283
STAT4	4	0.86361	0.69791	0.834833	16165	0	0.14279	0.11115	0.30536	1	3502	2	0.14279
ARMC2	4	0.98601	0.95421	0.985776	18743	0	0.14279	0.035645	0.15236	1	1638	2	0.14279
GOLGA7	4	0.87492	0.70776	0.834907	16393	0	0.14278	0.26168	0.48377	1	6359	1	0.14278
SLC2A11	4	0.60847	0.36107	0.62616	11132	0	0.14277	0.023926	0.10847	1	1197	2	0.14277
FABP6	4	0.59548	0.3524	0.622453	10882	0	0.14268	0.033629	0.14984	1	1584	2	0.14268
MRPS22	4	0.74892	0.53821	0.752157	13856	0	0.14267	0.017396	0.084956	1	890	2	0.14267
ZC3H10	4	0.22471	0.10216	0.38503	5104	1	0.14257	0.033261	0.14671	1	1574	2	0.14257
NCALD	4	0.65494	0.42227	0.680384	12020	0	0.14247	0.015959	0.080869	1	833	3	0.14247
MYEOV	4	0.54247	0.30731	0.593593	9838	1	0.14243	0.11478	0.30642	1	3599	2	0.14243
UQCRH	3	0.99624	0.98842	1	18993	0	0.14243	0.0037613	0.020712	1	253	3	0.14243
MCF2L	4	0.52446	0.28298	0.57559	9507	1	0.1424	0.063116	0.20208	1	2352	2	0.1424
SZT2	4	0.23312	0.11127	0.391959	5191	1	0.14235	0.032359	0.14176	1	1544	3	0.14235
NT5C3A	4	0.8279	0.65996	0.825342	15428	0	0.14234	0.10003	0.29135	1	3231	2	0.14234
FRAT2	4	0.28648	0.12034	0.394989	5865	1	0.14233	0.18446	0.42009	1	5340	2	0.14233
PACSIN1	4	0.36679	0.15639	0.435412	6990	1	0.14223	0.13007	0.32959	1	4026	2	0.14223
CDK16	4	0.97068	0.90757	0.953206	18428	0	0.14222	0.11283	0.30536	1	3547	2	0.14222
MYOG	4	0.99523	0.98213	1	18967	0	0.14216	0.020173	0.096364	1	1024	3	0.14216
HNRNPDL	4	0.55615	0.31639	0.599537	10099	1	0.14214	0.014198	0.074361	1	755	2	0.14214
RASAL1	4	0.73943	0.53144	0.749998	13668	0	0.14214	0.024831	0.1139	1	1231	2	0.14214
SCN2B	4	0.62029	0.37551	0.638676	11361	0	0.14212	0.13932	0.34704	1	4240	2	0.14212
SLC6A5	4	0.41148	0.19876	0.503902	7637	1	0.1421	0.027655	0.12666	1	1362	2	0.1421
ZNF217	4	0.95554	0.87557	0.936565	18102	0	0.14206	0.14239	0.35574	1	4327	2	0.14206
TEPP	4	0.38616	0.17759	0.474136	7263	1	0.142	0.026059	0.12273	1	1286	2	0.142
KCNIP1	3	0.70148	0.50707	0.733458	12946	0	0.14184	0.3294	0.47674	1	7149	1	0.14184
HMCN1	4	0.64827	0.41419	0.66959	11893	0	0.14182	0.12736	0.32958	1	3948	2	0.14182
KBTBD4	4	0.62838	0.3867	0.651367	11513	0	0.1418	0.53487	0.6843	1	10021	1	0.1418
OR8H2	4	0.97972	0.93548	0.973436	18613	0	0.14176	0.29499	0.50243	1	6706	1	0.14176
KIR2DL3	3	0.93475	0.84457	0.918771	17657	0	0.14175	0.47159	0.61161	1	9078	1	0.14175
SPRN	4	0.68633	0.45352	0.695933	12649	0	0.14173	0.031276	0.13824	1	1506	2	0.14173
ATP5G3	4	0.96619	0.89629	0.946957	18332	0	0.14168	0.17817	0.41429	1	5175	1	0.14168
SYCE1	4	0.81203	0.63189	0.811077	15097	0	0.14167	0.010536	0.062878	1	585	3	0.14167
TSC22D4	4	0.94969	0.85793	0.923709	17993	0	0.14166	0.020223	0.096364	1	1027	3	0.14166
NDUFV2	4	0.76412	0.55811	0.765065	14134	0	0.14162	0.046068	0.17398	1	1907	2	0.14162
PAQR9	4	0.88874	0.74176	0.861635	16677	0	0.14159	0.12923	0.32959	1	3996	2	0.14159
KMO	4	0.99632	0.98544	1	18997	0	0.14158	0.026756	0.12383	1	1317	3	0.14158
SH3BGRL3	4	0.97099	0.90757	0.953206	18437	0	0.14157	0.041028	0.16248	1	1774	2	0.14157
FOXF1	4	0.58968	0.34355	0.619649	10763	0	0.14149	0.46913	0.64294	1	9037	1	0.14149
COX5B	4	0.7482	0.53821	0.752157	13839	0	0.14146	0.065626	0.21437	1	2406	2	0.14146
ZNF774	4	0.68699	0.45605	0.69783	12659	0	0.14143	0.024931	0.11555	1	1237	3	0.14143
HLA-C	4	0.68143	0.44844	0.690537	12548	0	0.1413	0.094871	0.28209	1	3104	2	0.1413
TACR1	4	0.97729	0.92626	0.965914	18571	0	0.14128	0.12184	0.32028	1	3799	2	0.14128
IL13RA2	4	0.75712	0.54936	0.760056	14007	0	0.14123	0.1209	0.32028	1	3772	2	0.14123
TMEM104	4	0.97255	0.91226	0.957087	18461	0	0.14119	0.14407	0.35689	1	4371	2	0.14119
CFL1	4	0.66851	0.43805	0.688894	12294	0	0.14116	0.010756	0.062879	1	596	3	0.14116
GPR108	4	0.69757	0.47643	0.717941	12867	0	0.14111	0.027626	0.12666	1	1361	3	0.14111
RABGAP1L	4	0.55687	0.31639	0.599537	10109	1	0.14109	0.019093	0.092039	1	976	3	0.14109
SNRPA	4	0.25742	0.11426	0.391959	5499	1	0.14103	0.10803	0.30135	1	3423	2	0.14103
DENND2C	4	0.80161	0.61021	0.793773	14882	0	0.14103	0.039423	0.15804	1	1742	2	0.14103
TTLL1	4	0.91398	0.79176	0.891268	17201	0	0.14103	0.14796	0.36371	1	4467	2	0.14103
B3GALT5	4	0.91787	0.80387	0.89837	17296	0	0.141	0.06404	0.21047	1	2370	2	0.141
ARHGDIG	4	0.6005	0.3524	0.622453	10982	0	0.14098	0.124	0.32028	1	3866	2	0.14098
CORT	4	0.40074	0.19568	0.497863	7474	1	0.14095	0.1563	0.37838	1	4641	2	0.14095
STX1B	4	0.87935	0.71251	0.838167	16481	0	0.14091	0.17672	0.41301	1	5140	2	0.14091
CYB5D2	4	0.98483	0.95051	0.983213	18717	0	0.14088	0.061218	0.20126	1	2308	1	0.14088
TFPI2	4	0.65205	0.41419	0.66959	11969	0	0.14081	0.042451	0.16999	1	1808	2	0.14081
FAM155A	4	0.36243	0.15343	0.429412	6929	1	0.14079	0.010319	0.061754	1	576	3	0.14079
RIPK3	4	0.9722	0.91226	0.957087	18456	0	0.14077	0.13732	0.34301	1	4197	2	0.14077
CLDN11	4	0.75844	0.55372	0.761791	14031	0	0.14076	0.028663	0.13016	1	1404	2	0.14076
ENTPD4	4	0.96385	0.89323	0.945731	18286	0	0.14075	0.13521	0.33834	1	4142	2	0.14075
CBLN3	4	0.9919	0.97039	0.994843	18889	0	0.14072	0.098276	0.28707	1	3187	2	0.14072
DYX1C1	4	0.27741	0.11732	0.393172	5754	1	0.1407	0.053174	0.1874	1	2097	2	0.1407
TGIF1	4	0.9523	0.86425	0.927938	18043	0	0.1407	0.030669	0.13706	1	1485	3	0.1407
FRZB	4	0.9773	0.92626	0.965914	18572	0	0.14063	0.031609	0.13824	1	1518	3	0.14063
NPW	4	0.75741	0.54936	0.760056	14011	0	0.14055	0.6344	0.77218	1	11773	0	0.14055
STX16	4	0.95313	0.86604	0.929085	18054	0	0.14047	0.12527	0.32369	1	3895	2	0.14047
GAB1	4	0.21602	0.099152	0.378397	4991	1	0.14042	0.044238	0.17197	1	1858	2	0.14042
SMYD5	4	0.31638	0.12932	0.40138	6251	1	0.14037	0.34735	0.54136	1	7370	1	0.14037
CBR3	3	0.97028	0.92423	0.964841	18416	0	0.14036	0.1286	0.30176	1	3978	1	0.14036
BTBD16	4	0.7185	0.49854	0.727978	13281	0	0.14033	0.21112	0.4507	1	5840	1	0.14033
CCSER1	4	0.25452	0.11426	0.391959	5464	1	0.1403	0.022708	0.10529	1	1142	3	0.1403
C7orf60	4	0.70513	0.48626	0.723629	13018	0	0.14021	0.012108	0.064759	1	660	2	0.14021
C1orf68	4	0.98493	0.95051	0.983213	18721	0	0.14021	0.023065	0.10529	1	1160	3	0.14021
GLYATL3	4	0.82423	0.65451	0.82534	15342	0	0.1402	0.17204	0.40489	1	5028	2	0.1402
SPATA3	4	0.9468	0.85224	0.919935	17942	0	0.14019	0.023296	0.10636	1	1170	2	0.14019
TUBB2A	4	0.36044	0.15343	0.429412	6906	1	0.14018	0.079149	0.25113	1	2726	2	0.14018
PHKG2	4	0.13704	0.050661	0.255005	3777	1	0.14012	0.053046	0.1874	1	2093	2	0.14012
P2RX3	4	0.56007	0.31639	0.599537	10174	1	0.14012	0.023581	0.10691	1	1183	3	0.14012
LARP4	4	0.27918	0.12034	0.394989	5777	1	0.1401	0.0049351	0.028849	1	325	2	0.1401
ZNF197	4	0.8145	0.6377	0.815135	15146	0	0.14008	0.017132	0.082577	1	881	3	0.14008
PIP4K2C	4	0.84318	0.67241	0.825342	15751	0	0.14004	0.054514	0.18892	1	2130	2	0.14004
MAL2	3	0.39177	0.19366	0.497863	7336	1	0.14	0.072766	0.21036	1	2573	2	0.14
ZNF213	4	0.56075	0.31639	0.599537	10185	1	0.13984	0.08104	0.2548	1	2772	2	0.13984
OR5B2	4	0.84431	0.67241	0.825342	15773	0	0.1398	0.0244	0.1128	1	1212	3	0.1398
CRABP2	4	0.40728	0.19568	0.497863	7578	1	0.13979	0.059446	0.19741	1	2251	2	0.13979
C3orf33	4	0.35939	0.15343	0.429412	6885	1	0.13972	0.10939	0.30242	1	3460	2	0.13972
CXorf51B	4	0.42912	0.22292	0.537198	7891	1	0.13965	0.031664	0.13824	1	1520	2	0.13965
PPP1R3A	4	0.99155	0.97009	0.994843	18879	0	0.13964	0.038838	0.15741	1	1728	2	0.13964
NCAM1	4	0.77459	0.5776	0.780348	14315	0	0.13962	0.065054	0.21275	1	2391	2	0.13962
HIP1R	4	0.94698	0.85224	0.919935	17944	0	0.13958	0.09128	0.27911	1	3012	2	0.13958
RALB	4	0.45956	0.23791	0.543607	8363	1	0.13956	0.0056283	0.031552	1	361	2	0.13956
STAMBP	4	0.86194	0.69631	0.834833	16125	0	0.13953	0.13168	0.3325	1	4064	2	0.13953
WASF2	4	0.59861	0.3524	0.622453	10948	0	0.13948	0.03553	0.15171	1	1635	2	0.13948
SBK3	4	0.65678	0.42493	0.682513	12055	0	0.13943	0.0058801	0.032809	1	376	2	0.13943
OR51A7	4	0.8606	0.69631	0.834833	16090	0	0.13943	0.45896	0.6386	1	8890	1	0.13943
RBM20	3	0.54796	0.33072	0.608588	9936	0	0.13941	0.29931	0.44165	1	6763	1	0.13941
MARCH11	4	0.25284	0.11426	0.391959	5445	1	0.13938	0.08735	0.27318	1	2921	2	0.13938
SPTBN4	4	0.83695	0.66887	0.825342	15613	0	0.13933	0.60358	0.73998	1	11220	1	0.13933
HGF	4	0.61214	0.36107	0.62616	11200	0	0.13932	0.089958	0.27812	1	2978	2	0.13932
AFF4	4	0.39058	0.18361	0.482811	7324	1	0.13927	0.12267	0.32028	1	3825	2	0.13927
RNFT1	4	0.95711	0.87811	0.937682	18136	0	0.13924	0.018665	0.090675	1	951	3	0.13924
LOC730183	4	0.49948	0.25887	0.544693	9092	1	0.13923	0.15455	0.37273	1	4606	2	0.13923
IGFBP7	4	0.82862	0.66177	0.825342	15444	0	0.13922	0.015148	0.080869	1	797	2	0.13922
DBNDD2	4	0.32426	0.14141	0.425206	6358	1	0.13915	0.025172	0.11609	1	1244	2	0.13915
ZNF493	4	0.10195	0.033851	0.209189	2921	1	0.13912	0.43077	0.61307	1	8466	1	0.13912
HSPB1	4	0.70663	0.48877	0.725253	13048	0	0.139	0.13624	0.34187	1	4168	1	0.139
SLC41A2	4	0.64829	0.41419	0.66959	11894	0	0.13899	0.01425	0.074362	1	757	3	0.13899
RNF144A	4	0.9861	0.95421	0.985776	18745	0	0.13899	0.02753	0.1261	1	1353	3	0.13899
ACSM3	4	0.98261	0.94521	0.979927	18672	0	0.13898	0.082581	0.26057	1	2817	2	0.13898
GADD45B	4	0.9815	0.94191	0.978019	18651	0	0.13894	0.060619	0.19896	1	2288	2	0.13894
ADAMTS20	4	0.89185	0.74894	0.86592	16747	0	0.13892	0.068739	0.22313	1	2490	2	0.13892
C19orf35	4	0.54372	0.30731	0.593593	9860	1	0.13882	0.09716	0.28707	1	3159	2	0.13882
EIF2AK3	4	0.8235	0.65272	0.824216	15326	0	0.13877	0.026153	0.12327	1	1290	3	0.13877
PHYH	3	0.5113	0.29534	0.589579	9284	0	0.13876	0.43544	0.5737	1	8530	1	0.13876
MYF6	4	0.81655	0.64149	0.817328	15191	0	0.13875	0.1134	0.30536	1	3562	2	0.13875
FXYD5	4	0.94899	0.85608	0.922333	17979	0	0.13875	0.025801	0.12273	1	1275	3	0.13875
XKR9	4	0.96865	0.90208	0.950274	18387	0	0.13873	0.024619	0.1139	1	1222	2	0.13873
SOWAHA	4	0.86874	0.70456	0.834907	16284	0	0.13872	0.023361	0.10636	1	1172	3	0.13872
HSPH1	4	0.9673	0.89922	0.948908	18355	0	0.13867	0.083195	0.26153	1	2830	2	0.13867
WDR47	4	0.84564	0.67419	0.826214	15804	0	0.13866	0.14017	0.34822	1	4269	2	0.13866
TRPM5	4	0.91163	0.78552	0.886618	17154	0	0.13865	0.12834	0.32958	1	3972	2	0.13865
CCDC177	4	0.46426	0.24091	0.543607	8449	1	0.13856	0.092444	0.2801	1	3044	2	0.13856
STK10	4	0.74571	0.53597	0.752157	13788	0	0.13855	0.18088	0.41577	1	5242	1	0.13855
ARHGEF3	4	0.92193	0.8109	0.900684	17382	0	0.13845	0.00091638	0.0071213	1	94	2	0.13845
GRIA1	4	0.96902	0.90208	0.950274	18391	0	0.13843	0.062717	0.20126	1	2337	2	0.13843
ATL3	4	0.8984	0.76024	0.871705	16879	0	0.13842	0.037956	0.15741	1	1702	2	0.13842
ZNF572	4	0.90335	0.77513	0.882342	16980	0	0.13842	0.19039	0.42685	1	5477	2	0.13842
PLA2G12A	4	0.60543	0.35817	0.625731	11077	0	0.13834	0.092572	0.2801	1	3049	2	0.13834
OVOL2	4	0.87806	0.71092	0.83685	16467	0	0.13827	0.084659	0.26544	1	2868	2	0.13827
CREG1	3	0.91994	0.8149	0.900834	17336	0	0.13814	0.055007	0.17968	1	2142	2	0.13814
MSRB2	4	0.6344	0.39775	0.661163	11629	0	0.1381	0.060169	0.19819	1	2277	2	0.1381
COX6B1	4	0.30489	0.12639	0.394989	6101	1	0.13806	0.089393	0.27812	1	2965	2	0.13806
B3GNT4	4	0.9213	0.80976	0.900684	17368	0	0.13804	0.1804	0.41577	1	5229	2	0.13804
DCD	4	0.69768	0.47643	0.717941	12870	0	0.13782	0.013172	0.071023	1	714	3	0.13782
MUC13	4	0.71338	0.49614	0.72755	13184	0	0.13781	0.081924	0.25661	1	2794	2	0.13781
GPD1L	4	0.71716	0.49854	0.727978	13254	0	0.13772	0.0044712	0.028131	1	300	3	0.13772
LPAR4	4	0.97709	0.92568	0.965676	18564	0	0.13766	0.19894	0.43524	1	5692	2	0.13766
NPAP1	4	0.79953	0.61021	0.793773	14842	0	0.13763	0.038703	0.15741	1	1723	2	0.13763
ZSCAN5A	4	0.27037	0.11732	0.393172	5663	1	0.13758	0.019577	0.092039	1	1002	2	0.13758
SMCO4	4	0.98267	0.94521	0.979927	18675	0	0.13755	0.58154	0.72717	1	10834	1	0.13755
IGSF9	4	0.66215	0.43283	0.685759	12170	0	0.13748	0.013852	0.073914	1	734	2	0.13748
HIST1H2AA	4	0.97348	0.91607	0.959835	18481	0	0.13748	0.10344	0.2992	1	3315	2	0.13748
STXBP5	3	0.52824	0.31435	0.599537	9581	0	0.13746	0.57024	0.72224	1	10647	0	0.13746
ASCL4	4	0.89997	0.76574	0.87609	16912	0	0.13746	0.067863	0.2223	1	2465	2	0.13746
LATS2	4	0.84268	0.67241	0.825342	15740	0	0.13744	0.19072	0.42685	1	5488	2	0.13744
FPR1	4	0.9887	0.9607	0.989206	18807	0	0.13738	0.12402	0.32028	1	3867	2	0.13738
CIITA	4	0.80085	0.61021	0.793773	14866	0	0.13733	0.14736	0.36371	1	4454	2	0.13733
UGT2B28	4	0.86381	0.69791	0.834833	16168	0	0.13732	0.019474	0.092039	1	995	2	0.13732
CDH4	4	0.95397	0.86782	0.929862	18080	0	0.13732	0.042416	0.16999	1	1806	2	0.13732
DMBX1	3	0.92596	0.82453	0.907942	17474	0	0.13724	0.08404	0.23028	1	2853	2	0.13724
OMP	4	0.16479	0.074914	0.320229	4404	1	0.1372	0.16113	0.39077	1	4758	2	0.1372
ADD3	4	0.9927	0.97315	0.99699	18905	0	0.13718	0.19172	0.42987	1	5510	2	0.13718
IQCF3	4	0.99519	0.98213	1	18966	0	0.13711	0.55979	0.70428	1	10447	1	0.13711
NUTF2	2	0.078603	0.023152	0.177113	2346	1	0.13703	0.016238	0.053437	1	848	1	0.13703
UNC13D	4	0.91763	0.80271	0.89837	17291	0	0.13702	0.0093879	0.055061	1	535	2	0.13702
SYT1	4	0.98906	0.96316	0.990737	18815	0	0.13697	0.14463	0.35853	1	4390	2	0.13697
C6orf120	4	0.51369	0.26799	0.556387	9316	1	0.13695	0.11561	0.30642	1	3615	2	0.13695
MPEG1	4	0.71555	0.49614	0.72755	13223	0	0.13691	0.056392	0.19267	1	2181	2	0.13691
PGM1	4	0.55684	0.31639	0.599537	10108	1	0.13689	0.14188	0.35574	1	4314	2	0.13689
TFEB	4	0.37589	0.16848	0.45892	7120	1	0.13686	0.044749	0.17329	1	1873	2	0.13686
NDUFA10	4	0.91468	0.79298	0.891712	17220	0	0.13682	0.34047	0.53706	1	7287	1	0.13682
EPHX1	4	0.97049	0.90757	0.953206	18422	0	0.13681	0.35076	0.5428	1	7414	1	0.13681
C1QBP	4	0.52656	0.28601	0.57559	9547	1	0.13677	0.076977	0.24639	1	2675	2	0.13677
C9orf116	4	0.11636	0.03647	0.209189	3256	1	0.13672	0.026423	0.12383	1	1304	1	0.13672
GPATCH4	4	0.55006	0.30731	0.593593	9980	1	0.13671	0.0016042	0.013141	1	149	2	0.13671
STEAP3	4	0.86779	0.70456	0.834907	16263	0	0.13668	0.095696	0.28312	1	3128	2	0.13668
KLHL31	4	0.37886	0.1745	0.46919	7167	1	0.1366	0.073932	0.23563	1	2601	2	0.1366
STPG1	4	0.811	0.62993	0.809097	15078	0	0.1366	0.038692	0.15741	1	1722	2	0.1366
ZDHHC1	4	0.82715	0.65813	0.825342	15408	0	0.13656	0.25074	0.47222	1	6233	1	0.13656
PVRIG	4	0.93481	0.83085	0.911018	17660	0	0.13655	0.015444	0.080869	1	808	2	0.13655
SARS2	4	0.53402	0.29212	0.585336	9685	1	0.13645	0.053958	0.18816	1	2119	2	0.13645
HMGB1	4	0.96847	0.90208	0.950274	18380	0	0.13644	0.019512	0.092039	1	1000	3	0.13644
SGSM3	4	0.33219	0.14739	0.425206	6479	1	0.13628	0.078638	0.24934	1	2713	2	0.13628
CALR	4	0.65914	0.42752	0.684284	12105	0	0.13626	0.035981	0.15236	1	1646	2	0.13626
C11orf73	4	0.94353	0.8483	0.919325	17864	0	0.13623	0.10321	0.2992	1	3307	2	0.13623
MYBL2	4	0.24226	0.11426	0.391959	5310	1	0.13621	0.017015	0.082577	1	874	3	0.13621
OR2H2	4	0.31933	0.13538	0.417837	6291	1	0.13619	0.0902	0.27812	1	2988	2	0.13619
SLC19A3	4	0.75031	0.54262	0.754673	13883	0	0.13614	0.33744	0.53276	1	7248	1	0.13614
CCL19	4	0.9753	0.91853	0.960283	18525	0	0.13603	0.15197	0.36996	1	4555	2	0.13603
HIRIP3	3	0.78962	0.60233	0.792285	14637	0	0.13602	0.064016	0.19706	1	2369	2	0.13602
ROR2	4	0.77662	0.57966	0.780348	14364	0	0.13601	0.017845	0.08782	1	914	2	0.13601
MRPL13	4	0.99489	0.98116	1	18957	0	0.13598	0.024315	0.11225	1	1210	3	0.13598
VEGFA	4	0.16621	0.074914	0.320229	4420	1	0.13595	0.014043	0.074361	1	740	2	0.13595
C17orf112	4	0.99165	0.97009	0.994843	18882	0	0.13591	0.026766	0.12383	1	1318	3	0.13591
BBS7	4	0.85894	0.69463	0.834833	16059	0	0.13589	0.026158	0.12327	1	1291	3	0.13589
SLC44A2	4	0.98222	0.94378	0.979123	18666	0	0.13589	0.27942	0.49524	1	6539	1	0.13589
CCM2L	4	0.59598	0.3524	0.622453	10894	0	0.13586	0.67971	0.81881	1	12595	0	0.13586
UBTD1	4	0.9056	0.77645	0.882342	17018	0	0.13584	0.19747	0.43524	1	5659	2	0.13584
AMBRA1	4	0.72328	0.5033	0.730199	13366	0	0.1358	0.00081169	0.0066698	1	84	2	0.1358
MCUR1	4	0.91607	0.79789	0.895365	17253	0	0.1358	0.13622	0.34187	1	4167	2	0.1358
LRRC2	4	0.90621	0.77645	0.882342	17035	0	0.13578	0.095065	0.28209	1	3108	2	0.13578
TRAK1	4	0.17036	0.074914	0.320229	4473	1	0.13574	0.5632	0.71145	1	10510	1	0.13574
NOMO1	4	0.61696	0.37551	0.638676	11296	0	0.13572	0.09619	0.28412	1	3138	2	0.13572
LYG1	4	0.50522	0.25887	0.544693	9186	1	0.13571	0.028311	0.12843	1	1388	2	0.13571
MDFI	4	0.92555	0.81324	0.900684	17464	0	0.13568	0.072545	0.23484	1	2566	2	0.13568
PSRC1	4	0.68209	0.44844	0.690537	12564	0	0.13564	0.14266	0.35689	1	4332	2	0.13564
CHCHD10	4	0.93879	0.84026	0.916464	17755	0	0.1356	0.030859	0.13706	1	1490	2	0.1356
AQP10	4	0.37471	0.16848	0.45892	7103	1	0.13559	0.016559	0.082162	1	859	2	0.13559
ZNF799	4	0.94621	0.85224	0.919935	17924	0	0.13547	0.20835	0.44927	1	5811	1	0.13547
PNPLA3	4	0.32035	0.13841	0.423069	6303	1	0.13545	0.083646	0.26153	1	2841	2	0.13545
AKAP14	4	0.99791	0.99254	1	19039	0	0.13539	0.016658	0.082163	1	861	3	0.13539
C1orf95	3	0.98386	0.95549	0.986196	18699	0	0.13537	0.36033	0.51936	1	7533	1	0.13537
ADAT1	4	0.89349	0.75322	0.869421	16781	0	0.13532	0.080752	0.2548	1	2761	2	0.13532
TMEM260	4	0.83912	0.67068	0.825342	15662	0	0.13527	0.051489	0.18359	1	2055	2	0.13527
SMCR8	4	0.30017	0.12639	0.394989	6042	1	0.13523	0.049176	0.17825	1	1997	2	0.13523
GBX1	4	0.1406	0.050661	0.255005	3850	1	0.13522	0.023133	0.10529	1	1164	2	0.13522
PALM3	3	0.93992	0.85324	0.920356	17779	0	0.13521	0.079275	0.22337	1	2730	2	0.13521
TBX6	4	0.74023	0.53144	0.749998	13685	0	0.13518	0.16515	0.39201	1	4845	2	0.13518
GSTK1	4	0.95362	0.86695	0.929343	18072	0	0.13518	0.015727	0.080869	1	824	2	0.13518
ISM1	4	0.77815	0.58171	0.780348	14403	0	0.13516	0.012542	0.06866	1	681	2	0.13516
ARHGAP40	4	0.97305	0.91479	0.95922	18471	0	0.13509	0.1433	0.35689	1	4351	2	0.13509
TECTA	4	0.92945	0.81665	0.901551	17553	0	0.13508	0.21759	0.45356	1	5898	1	0.13508
AKAP8L	4	0.488	0.25291	0.543607	8877	1	0.13496	0.41642	0.59731	1	8273	1	0.13496
FGR	4	0.66294	0.43283	0.685759	12187	0	0.13486	0.011577	0.063954	1	637	2	0.13486
ZNF80	4	0.91927	0.80387	0.89837	17328	0	0.13486	0.11309	0.30536	1	3554	2	0.13486
PLCH1	4	0.97996	0.93598	0.973745	18617	0	0.13486	0.41807	0.59874	1	8293	1	0.13486
TNFRSF6B	4	0.86336	0.69791	0.834833	16161	0	0.13484	0.021124	0.097735	1	1069	2	0.13484
LRP11	4	0.75656	0.54936	0.760056	14000	0	0.13483	0.055894	0.19267	1	2167	2	0.13483
WDR54	4	0.99081	0.96803	0.993951	18860	0	0.13481	0.055384	0.19047	1	2157	2	0.13481
EXO5	4	0.62536	0.38111	0.644188	11462	0	0.13478	0.045623	0.17329	1	1895	2	0.13478
AKAP17A	4	0.88445	0.72821	0.850789	16583	0	0.13477	0.021032	0.097735	1	1065	2	0.13477
TMEM154	4	0.34036	0.14739	0.425206	6601	1	0.13471	0.047538	0.17538	1	1951	2	0.13471
IFNLR1	4	0.89498	0.75463	0.869696	16810	0	0.13465	0.12381	0.32028	1	3860	2	0.13465
PBX4	4	0.13507	0.049133	0.255002	3724	1	0.13462	0.010642	0.062878	1	591	2	0.13462
PROKR2	4	0.91203	0.78679	0.887795	17162	0	0.13462	0.08136	0.25661	1	2780	2	0.13462
ECEL1	4	0.52503	0.28298	0.57559	9516	1	0.13461	0.28118	0.4967	1	6557	1	0.13461
TSPAN13	4	0.63052	0.38948	0.65456	11551	0	0.13459	0.047159	0.17466	1	1942	2	0.13459
ZNF577	4	0.93181	0.82657	0.909673	17602	0	0.13458	0.028301	0.12843	1	1387	2	0.13458
CCDC184	4	0.98627	0.9546	0.985804	18751	0	0.13453	0.19807	0.43524	1	5674	2	0.13453
SNX14	4	0.97012	0.90757	0.953206	18410	0	0.1345	0.11636	0.31094	1	3635	1	0.1345
SCRT2	4	0.93334	0.83085	0.911018	17627	0	0.13445	0.04216	0.16937	1	1799	2	0.13445
RAD51AP2	4	0.85547	0.68622	0.831068	16006	0	0.13441	0.13751	0.34301	1	4200	2	0.13441
AKAP4	4	0.82805	0.65996	0.825342	15431	0	0.1344	0.031449	0.13824	1	1514	2	0.1344
PRDM1	4	0.9607	0.88458	0.94069	18212	0	0.13431	0.10082	0.29322	1	3254	2	0.13431
OR52A1	4	0.96236	0.88775	0.941737	18257	0	0.1343	0.16165	0.39077	1	4770	2	0.1343
HIST1H3J	4	0.89843	0.76024	0.871705	16880	0	0.13426	0.028409	0.12843	1	1393	2	0.13426
ECD	4	0.74194	0.53144	0.749998	13717	0	0.13422	0.56396	0.71145	1	10522	1	0.13422
LUZP1	4	0.99004	0.96581	0.992096	18850	0	0.13412	0.062375	0.20126	1	2328	2	0.13412
BCL7B	4	0.94186	0.84632	0.918771	17825	0	0.13411	0.026171	0.12327	1	1292	2	0.13411
HES1	4	0.051388	0.0085989	0.091792	1764	1	0.13408	0.084999	0.26639	1	2873	2	0.13408
WDR17	4	0.53928	0.30426	0.593593	9779	1	0.13408	0.030243	0.13337	1	1470	2	0.13408
TMEM235	4	0.75063	0.54262	0.754673	13887	0	0.13408	0.49845	0.66272	1	9459	1	0.13408
THY1	4	0.86042	0.69631	0.834833	16088	0	0.13407	0.19962	0.43524	1	5706	2	0.13407
TNFRSF11B	4	0.94806	0.85417	0.920634	17964	0	0.13402	0.01435	0.074362	1	759	3	0.13402
ORMDL1	4	0.77186	0.57546	0.780011	14264	0	0.13399	0.061134	0.20126	1	2304	2	0.13399
SESTD1	4	0.81091	0.62804	0.80737	15075	0	0.13396	0.13441	0.33723	1	4123	2	0.13396
CSNK1D	4	0.86523	0.69791	0.834833	16208	0	0.13389	0.42602	0.60732	1	8390	1	0.13389
NDUFC2	4	0.3775	0.17145	0.466602	7144	1	0.13387	0.076219	0.24338	1	2651	2	0.13387
PADI2	4	0.84206	0.67241	0.825342	15725	0	0.13385	0.17296	0.40489	1	5051	1	0.13385
C9orf64	4	0.39612	0.18961	0.495567	7399	1	0.13378	0.065892	0.21437	1	2416	2	0.13378
PRPSAP1	4	0.69787	0.47643	0.717941	12874	0	0.13378	0.15277	0.36996	1	4571	2	0.13378
HGD	4	0.25461	0.11426	0.391959	5465	1	0.13371	0.025385	0.1178	1	1256	2	0.13371
AMER2	4	0.65215	0.41419	0.66959	11972	0	0.1337	0.38128	0.55996	1	7810	1	0.1337
RASSF8	4	0.76673	0.56685	0.773269	14182	0	0.13369	0.49666	0.66272	1	9433	1	0.13369
QDPR	4	0.44232	0.22596	0.537198	8099	1	0.13367	0.037857	0.15741	1	1700	2	0.13367
DLL1	4	0.74734	0.53821	0.752157	13822	0	0.13363	0.13136	0.3325	1	4054	2	0.13363
IL27RA	4	0.97963	0.93443	0.9726	18610	0	0.13359	0.1403	0.34822	1	4272	2	0.13359
MGME1	4	0.6246	0.38111	0.644188	11448	0	0.1335	0.1442	0.35689	1	4379	1	0.1335
CRYBG3	4	0.84383	0.67241	0.825342	15762	0	0.13349	0.085713	0.26639	1	2887	2	0.13349
LPO	4	0.15828	0.071014	0.317141	4273	1	0.13339	0.0017218	0.017736	1	155	2	0.13339
DEFB110	4	0.92233	0.8109	0.900684	17390	0	0.13336	0.0085198	0.053189	1	482	2	0.13336
FAM46D	4	0.12989	0.043014	0.230408	3603	1	0.13325	0.19846	0.43524	1	5681	2	0.13325
CACNB3	4	0.55098	0.30731	0.593593	9997	1	0.1331	0.099219	0.28921	1	3212	2	0.1331
FOXO3	4	0.61021	0.36107	0.62616	11167	0	0.13308	0.13965	0.34822	1	4252	2	0.13308
UBAP2	4	0.98704	0.95581	0.986323	18769	0	0.13308	0.25293	0.4737	1	6262	1	0.13308
ZNF708	4	0.026782	0.0054892	0.079153	1266	1	0.13305	0.18191	0.41711	1	5269	2	0.13305
C7orf76	4	0.3875	0.18058	0.479135	7282	1	0.13298	0.020648	0.097267	1	1048	3	0.13298
RHBDL2	4	0.68461	0.45096	0.69387	12617	0	0.13296	0.23264	0.46078	1	6048	1	0.13296
TAC4	4	0.93268	0.82872	0.911018	17619	0	0.13296	0.34288	0.53706	1	7315	1	0.13296
PQLC2	4	0.46692	0.24091	0.543607	8493	1	0.13294	0.014171	0.074361	1	753	2	0.13294
VSIG4	4	0.96178	0.88698	0.941737	18241	0	0.13291	0.077469	0.24639	1	2689	2	0.13291
ZNF711	4	0.65729	0.42493	0.682513	12063	0	0.13287	0.10329	0.2992	1	3310	2	0.13287
HBM	4	0.66194	0.43283	0.685759	12163	0	0.13287	0.30265	0.50387	1	6809	1	0.13287
HIST1H3I	3	0.80723	0.63736	0.815135	14990	0	0.13286	0.54299	0.68575	1	10155	0	0.13286
PRAMEF19	4	0.97825	0.93122	0.970206	18587	0	0.13284	0.11753	0.31094	1	3672	2	0.13284
NONO	4	0.98002	0.93648	0.974111	18621	0	0.13279	0.46656	0.64294	1	8998	1	0.13279
EFR3B	4	0.27573	0.11732	0.393172	5729	1	0.13278	0.014043	0.074361	1	741	2	0.13278
CNNM2	4	0.65385	0.41419	0.66959	12005	0	0.13277	0.11751	0.31094	1	3671	2	0.13277
TRIB3	4	0.15181	0.068607	0.315938	4111	1	0.13274	0.066424	0.22059	1	2430	2	0.13274
DACH1	4	0.53446	0.29524	0.58945	9693	1	0.13274	0.084041	0.26153	1	2854	2	0.13274
RBBP9	4	0.98427	0.94877	0.982193	18707	0	0.13269	0.049201	0.17825	1	1998	2	0.13269
TRIM68	3	0.81716	0.65398	0.82534	15204	0	0.13268	0.0048833	0.024822	1	322	1	0.13268
DDHD1	4	0.9831	0.9461	0.980426	18687	0	0.13262	0.07937	0.25205	1	2733	1	0.13262
TPPP3	4	0.22506	0.10216	0.38503	5109	1	0.13247	0.039754	0.15804	1	1748	2	0.13247
C11orf42	4	0.52082	0.27708	0.570053	9443	1	0.13244	0.0043146	0.027605	1	293	2	0.13244
GIMAP4	4	0.9618	0.88698	0.941737	18242	0	0.13244	0.027171	0.12554	1	1337	3	0.13244
CCL23	4	0.50026	0.25887	0.544693	9104	1	0.13237	0.11048	0.30428	1	3485	2	0.13237
ACER2	4	0.365	0.15639	0.435412	6967	1	0.13235	0.096475	0.28412	1	3145	2	0.13235
SOGA3	4	0.97966	0.93495	0.973087	18611	0	0.1323	0.18998	0.42557	1	5469	2	0.1323
MAPK1IP1L	4	0.64891	0.41419	0.66959	11910	0	0.13226	0.068829	0.2248	1	2493	2	0.13226
VWA7	4	0.83258	0.66712	0.825342	15525	0	0.13226	0.24362	0.46794	1	6157	1	0.13226
FDXACB1	4	0.67647	0.44843	0.690537	12447	0	0.13225	0.14476	0.35853	1	4393	2	0.13225
KTN1	4	0.93364	0.83085	0.911018	17634	0	0.13223	0.084566	0.26544	1	2866	2	0.13223
RSAD1	4	0.99723	0.98951	1	19022	0	0.13223	0.025274	0.11666	1	1248	3	0.13223
EFCAB3	4	0.96223	0.88775	0.941737	18254	0	0.13222	0.031133	0.13824	1	1502	2	0.13222
SSSCA1	4	0.97657	0.92273	0.963371	18547	0	0.13222	0.04307	0.17131	1	1825	2	0.13222
CNOT2	4	0.076067	0.015362	0.130699	2292	1	0.13221	0.15028	0.36656	1	4514	2	0.13221
TMEM183A	4	0.97292	0.91479	0.95922	18468	0	0.1322	0.18756	0.42413	1	5401	2	0.1322
ABI1	4	0.93082	0.81891	0.902785	17577	0	0.13216	0.0069748	0.039334	1	425	2	0.13216
B3GALT6	4	0.79544	0.60416	0.792285	14749	0	0.13213	0.10934	0.30242	1	3458	2	0.13213
FAM195B	4	0.43084	0.22596	0.537198	7921	1	0.13201	0.017124	0.082577	1	880	3	0.13201
CDHR4	4	0.97168	0.90892	0.954106	18451	0	0.13191	0.029608	0.13337	1	1444	3	0.13191
MMP9	4	0.99364	0.9767	0.99967	18921	0	0.1319	0.17159	0.40362	1	5017	1	0.1319
S100G	4	0.98423	0.94877	0.982193	18706	0	0.13189	0.030658	0.13706	1	1484	3	0.13189
CTBP1	4	0.91899	0.80387	0.89837	17322	0	0.13188	0.0041531	0.027604	1	282	2	0.13188
WWOX	4	0.85535	0.68622	0.831068	16004	0	0.13187	0.12132	0.32028	1	3786	2	0.13187
FGF14	4	0.98669	0.955	0.985804	18761	0	0.13187	0.14984	0.36656	1	4505	2	0.13187
CES5A	4	0.99412	0.97836	1	18933	0	0.13187	0.3698	0.55279	1	7667	1	0.13187
UBTD2	4	0.69002	0.46118	0.703345	12717	0	0.13186	0.1243	0.32028	1	3873	2	0.13186
LHB	4	0.97459	0.91792	0.960283	18510	0	0.13183	0.13808	0.34301	1	4215	2	0.13183
CPSF4	4	0.3679	0.15944	0.442642	7004	1	0.13181	0.16066	0.39077	1	4746	2	0.13181
CCDC77	4	0.79587	0.60416	0.792285	14754	0	0.1318	0.14652	0.36371	1	4433	1	0.1318
OR5B12	4	0.87631	0.70776	0.834907	16429	0	0.13179	0.13697	0.34187	1	4188	2	0.13179
FHOD1	4	0.60439	0.35532	0.623501	11058	0	0.13171	0.12927	0.32959	1	3998	2	0.13171
SMPD4	4	0.90038	0.76574	0.87609	16919	0	0.13167	0.088778	0.27711	1	2953	2	0.13167
ZNF257	4	0.71744	0.49854	0.727978	13260	0	0.13164	0.097191	0.28707	1	3160	2	0.13164
GALNS	4	0.97179	0.90892	0.954106	18453	0	0.13163	0.18355	0.41859	1	5312	2	0.13163
LOC100129520	4	0.13446	0.049132	0.255002	3709	1	0.13159	0.059419	0.19741	1	2250	2	0.13159
ARSB	4	0.82428	0.65451	0.82534	15345	0	0.13156	0.14955	0.36656	1	4498	2	0.13156
RNF133	4	0.069136	0.013379	0.118896	2140	1	0.13146	0.042183	0.16937	1	1800	2	0.13146
ODF3B	4	0.97274	0.91417	0.958887	18464	0	0.1314	0.01999	0.095892	1	1016	1	0.1314
HEPACAM	4	0.87272	0.70616	0.834907	16346	0	0.13138	0.043053	0.17131	1	1824	2	0.13138
KRT74	4	0.77793	0.58171	0.780348	14396	0	0.13137	0.11756	0.31094	1	3673	2	0.13137
OR2G3	4	0.67629	0.44843	0.690537	12440	0	0.13136	0.12136	0.32028	1	3787	2	0.13136
GRIN2B	4	0.80571	0.61818	0.800163	14954	0	0.13131	0.036198	0.15236	1	1653	2	0.13131
TSHB	4	0.74313	0.53144	0.749998	13736	0	0.13128	0.32777	0.52404	1	7135	1	0.13128
PROK1	4	0.99341	0.97599	0.999209	18917	0	0.13125	0.047893	0.17682	1	1964	2	0.13125
ICK	4	0.92178	0.8109	0.900684	17380	0	0.13119	0.33014	0.52691	1	7159	1	0.13119
ARPC5	4	0.81153	0.62993	0.809097	15087	0	0.13118	0.092688	0.2801	1	3054	2	0.13118
NEUROG1	3	0.67428	0.47811	0.719473	12401	0	0.13117	0.2147	0.37196	1	5872	1	0.13117
MICAL3	4	0.51898	0.27102	0.55978	9411	1	0.13116	0.038771	0.15741	1	1726	2	0.13116
MAGEF1	4	0.98571	0.953	0.98515	18736	0	0.13112	0.011295	0.063593	1	624	3	0.13112
CWC25	4	0.66085	0.43283	0.685759	12139	0	0.13104	0.02842	0.12843	1	1394	3	0.13104
HOXD8	4	0.78003	0.58171	0.780348	14441	0	0.13103	0.067597	0.2223	1	2458	2	0.13103
FRMD7	4	0.98926	0.96316	0.990737	18824	0	0.13097	0.27881	0.49524	1	6529	1	0.13097
CUTC	4	0.94703	0.85224	0.919935	17946	0	0.13095	0.055215	0.19047	1	2150	2	0.13095
PLCZ1	4	0.96748	0.89922	0.948908	18358	0	0.13095	0.53626	0.6843	1	10044	1	0.13095
CAMK1	4	0.80733	0.6202	0.800423	14994	0	0.13093	0.010861	0.063242	1	606	2	0.13093
XYLT2	4	0.98074	0.94047	0.977106	18633	0	0.13086	0.1806	0.41577	1	5233	2	0.13086
MYF5	4	0.77681	0.57966	0.780348	14368	0	0.13071	0.082184	0.2585	1	2807	2	0.13071
TTC29	4	0.76143	0.55372	0.761791	14087	0	0.13064	0.49249	0.65576	1	9376	1	0.13064
HDAC6	4	0.97057	0.90757	0.953206	18424	0	0.13062	0.063165	0.20208	1	2353	2	0.13062
CKS2	4	0.78602	0.59203	0.787155	14556	0	0.13051	0.08452	0.26544	1	2865	2	0.13051
RC3H1	4	0.96172	0.88698	0.941737	18240	0	0.13043	0.65917	0.79664	1	12213	0	0.13043
SPATA17	4	0.61831	0.37551	0.638676	11318	0	0.13035	0.15657	0.37839	1	4646	2	0.13035
C11orf84	3	0.9279	0.83108	0.911171	17519	0	0.13034	0.21209	0.36585	1	5848	1	0.13034
BCAR3	4	0.47568	0.2469	0.543607	8660	1	0.13033	0.01915	0.092039	1	979	2	0.13033
NRP1	4	0.77057	0.57116	0.776134	14240	0	0.13032	0.1436	0.35689	1	4359	2	0.13032
WBSCR16	4	0.7153	0.49614	0.72755	13217	0	0.13031	0.027622	0.12666	1	1360	2	0.13031
PDHA2	4	0.49359	0.25291	0.543607	8977	1	0.13017	0.015764	0.080869	1	826	2	0.13017
UBE2D4	4	0.99109	0.96892	0.994391	18870	0	0.13006	0.053048	0.1874	1	2094	2	0.13006
MOCS1	4	0.86788	0.70456	0.834907	16265	0	0.12999	0.12762	0.32958	1	3954	2	0.12999
TTYH1	4	0.82487	0.65451	0.82534	15358	0	0.1299	0.41334	0.59013	1	8227	1	0.1299
FAXDC2	3	0.69721	0.5014	0.72984	12863	0	0.12988	0.44566	0.58287	1	8690	1	0.12988
MS4A15	4	0.78633	0.59203	0.787155	14567	0	0.12987	0.047147	0.17466	1	1941	2	0.12987
TNC	4	0.71299	0.49614	0.72755	13175	0	0.12981	0.070873	0.22875	1	2534	1	0.12981
INCA1	4	0.98576	0.95342	0.985539	18738	0	0.1298	0.19338	0.43117	1	5553	2	0.1298
DUSP3	4	0.9329	0.82978	0.911018	17621	0	0.12979	0.019956	0.095892	1	1014	3	0.12979
CERS3	4	0.80164	0.61021	0.793773	14884	0	0.12978	0.31575	0.51825	1	6980	1	0.12978
ATAD5	4	0.14857	0.065497	0.308137	4033	1	0.12975	0.068972	0.2248	1	2497	2	0.12975
MNX1	4	0.86026	0.69631	0.834833	16082	0	0.12974	0.12502	0.32257	1	3889	2	0.12974
NR5A1	4	0.11918	0.03647	0.209189	3325	1	0.12971	0.012377	0.06866	1	674	3	0.12971
RNF166	4	0.51204	0.26197	0.548109	9294	1	0.12971	0.059368	0.19741	1	2249	2	0.12971
MS4A6E	4	0.90132	0.76708	0.876846	16939	0	0.1297	0.02269	0.10529	1	1141	3	0.1297
CTNNB1	4	0.96491	0.89399	0.945765	18307	0	0.1297	0.082382	0.2585	1	2811	2	0.1297
PRL	4	0.97786	0.92794	0.967249	18583	0	0.12969	0.12382	0.32028	1	3861	2	0.12969
TCF24	4	0.44794	0.232	0.54315	8196	1	0.12967	0.5743	0.71869	1	10710	1	0.12967
IL18RAP	4	0.3565	0.15343	0.429412	6843	1	0.12965	0.13277	0.33366	1	4088	1	0.12965
WNK4	4	0.43757	0.22596	0.537198	8023	1	0.12965	0.59871	0.73854	1	11128	1	0.12965
C19orf48	4	0.9758	0.92094	0.962288	18533	0	0.12963	0.29511	0.50243	1	6708	1	0.12963
CCL17	3	0.69689	0.5014	0.72984	12857	0	0.12961	0.045479	0.14543	1	1892	2	0.12961
TMEM88B	4	0.48695	0.24991	0.543607	8856	1	0.12943	0.57941	0.72577	1	10796	1	0.12943
DHRS4L2	4	0.12729	0.038503	0.209966	3536	1	0.12936	0.58306	0.73289	1	10858	1	0.12936
FKBP4	4	0.12407	0.037821	0.209189	3446	1	0.12935	0.16018	0.38791	1	4732	2	0.12935
IQCF1	4	0.98614	0.95421	0.985776	18747	0	0.12935	0.029233	0.13016	1	1428	3	0.12935
AMPH	4	0.89864	0.76024	0.871705	16886	0	0.12934	0.1539	0.37273	1	4589	2	0.12934
MOK	4	0.38208	0.1745	0.46919	7215	1	0.12933	0.02267	0.10529	1	1138	2	0.12933
PSAT1	4	0.77251	0.57546	0.780011	14277	0	0.12923	0.010542	0.062878	1	586	2	0.12923
TGFA	4	0.98696	0.95581	0.986323	18767	0	0.12919	0.15532	0.37273	1	4625	2	0.12919
ZNF728	3	0.94905	0.88011	0.937682	17982	0	0.12918	0.21309	0.37043	1	5856	1	0.12918
ADAM28	4	0.70142	0.48377	0.723629	12944	0	0.12917	0.066032	0.21596	1	2422	2	0.12917
RABEP2	4	0.96991	0.90693	0.953206	18408	0	0.12911	0.011045	0.063243	1	612	3	0.12911
ITM2C	4	0.99439	0.97925	1	18943	0	0.12908	0.073274	0.23484	1	2586	2	0.12908
SENP7	4	0.38891	0.18058	0.479135	7308	1	0.12906	0.16216	0.39077	1	4781	2	0.12906
MXRA8	4	0.9	0.76574	0.87609	16914	0	0.12904	0.16713	0.39452	1	4893	2	0.12904
XAF1	4	0.59765	0.3524	0.622453	10930	0	0.12902	0.14257	0.35689	1	4331	2	0.12902
SRGAP3	4	0.95714	0.87811	0.937682	18138	0	0.12902	0.060569	0.19896	1	2287	2	0.12902
MRPL52	4	0.64889	0.41419	0.66959	11909	0	0.12901	0.15678	0.37839	1	4650	2	0.12901
C4B	4	0.81289	0.63382	0.811567	15112	0	0.12898	0.16749	0.39575	1	4903	1	0.12898
DHX32	4	0.94618	0.85224	0.919935	17921	0	0.12897	0.074138	0.23563	1	2605	2	0.12897
TMEM2	4	0.70212	0.48626	0.723629	12961	0	0.12895	0.57128	0.71432	1	10668	1	0.12895
ADCY8	4	0.53046	0.28601	0.57559	9620	1	0.12894	0.14736	0.36371	1	4455	2	0.12894
ADH1B	4	0.18843	0.087056	0.356776	4673	1	0.12888	0.070303	0.22567	1	2525	2	0.12888
TREML4	4	0.86807	0.70456	0.834907	16270	0	0.12886	0.49848	0.66272	1	9460	1	0.12886
HECTD1	4	0.64423	0.41419	0.66959	11819	0	0.12882	0.036755	0.15481	1	1671	2	0.12882
GIGYF2	4	0.97772	0.92794	0.967249	18580	0	0.12882	0.10379	0.2992	1	3322	2	0.12882
DMP1	4	0.79125	0.59812	0.789877	14667	0	0.1288	0.13027	0.33137	1	4031	2	0.1288
COPS8	4	0.9477	0.8532	0.920356	17956	0	0.12878	0.063557	0.20517	1	2357	2	0.12878
TSPAN8	4	0.93918	0.84128	0.916843	17766	0	0.12875	0.027596	0.12666	1	1358	3	0.12875
SPOPL	4	0.81292	0.63382	0.811567	15114	0	0.12874	0.16218	0.39077	1	4782	2	0.12874
RHCG	4	0.91454	0.79298	0.891712	17216	0	0.12872	0.032906	0.14546	1	1565	2	0.12872
MEGF6	4	0.3767	0.16848	0.45892	7133	1	0.12871	0.090007	0.27812	1	2979	2	0.12871
MAPKAPK5	4	0.77795	0.58171	0.780348	14397	0	0.1287	0.39652	0.57871	1	8005	1	0.1287
ABHD11	4	0.87988	0.71725	0.840624	16493	0	0.12867	0.05302	0.1874	1	2092	2	0.12867
POMP	4	0.96232	0.88775	0.941737	18256	0	0.12865	0.11646	0.31094	1	3639	2	0.12865
POMT1	4	0.96818	0.90137	0.950274	18372	0	0.12865	0.18081	0.41577	1	5239	2	0.12865
EPHA10	4	0.96285	0.88855	0.94217	18266	0	0.12863	0.12951	0.32959	1	4005	2	0.12863
CLTCL1	4	0.81632	0.64149	0.817328	15187	0	0.12862	0.19618	0.43382	1	5632	2	0.12862
TCAIM	4	0.29446	0.12342	0.394989	5973	1	0.12861	0.06357	0.20517	1	2360	2	0.12861
EN1	4	0.93479	0.83085	0.911018	17658	0	0.12861	0.53697	0.6843	1	10054	1	0.12861
DEFB118	4	0.99538	0.98252	1	18970	0	0.12854	0.62923	0.76677	1	11681	0	0.12854
ILVBL	4	0.47125	0.24388	0.543607	8572	1	0.1285	0.13192	0.3325	1	4067	2	0.1285
SF3B4	3	0.8509	0.71054	0.83685	15910	0	0.1285	0.50304	0.63739	1	9525	1	0.1285
COLGALT1	4	0.49654	0.25291	0.543607	9038	1	0.12848	0.212	0.45356	1	5846	1	0.12848
ATP5G1	4	0.8882	0.74028	0.860894	16664	0	0.12847	0.1889	0.42557	1	5433	2	0.12847
OR3A1	4	0.93751	0.83719	0.914863	17727	0	0.12846	0.041024	0.16248	1	1773	2	0.12846
KEAP1	4	0.64572	0.41419	0.66959	11848	0	0.12839	0.0047322	0.0285	1	314	3	0.12839
SLC4A11	4	0.90164	0.76708	0.876846	16945	0	0.12839	0.041905	0.16872	1	1791	2	0.12839
FZD5	4	0.64958	0.41419	0.66959	11923	0	0.12837	0.11995	0.31844	1	3741	2	0.12837
C10orf90	4	0.987	0.95581	0.986323	18768	0	0.12833	0.56947	0.7129	1	10633	1	0.12833
MALL	4	0.69804	0.47889	0.719473	12877	0	0.12831	0.61586	0.74716	1	11441	1	0.12831
NIPSNAP3A	4	0.98739	0.95696	0.986927	18777	0	0.12828	0.043741	0.17197	1	1841	2	0.12828
CDC6	4	0.83872	0.67068	0.825342	15651	0	0.12823	0.15447	0.37273	1	4602	2	0.12823
PSME4	4	0.92066	0.80854	0.900684	17355	0	0.12818	0.030656	0.13706	1	1483	2	0.12818
GPSM1	4	0.076857	0.018783	0.156572	2308	1	0.12811	0.0049048	0.028849	1	324	2	0.12811
DCAF12	4	0.95442	0.87133	0.932896	18085	0	0.12808	0.098039	0.28707	1	3183	2	0.12808
GXYLT1	4	0.39087	0.18361	0.482811	7328	1	0.12807	0.024081	0.10949	1	1201	3	0.12807
KIR3DL2	3	0.15313	0.061444	0.297896	4143	1	0.12802	0.46678	0.60555	1	9003	1	0.12802
KRT6A	3	0.55468	0.34217	0.618248	10066	0	0.12801	0.10007	0.26666	1	3233	2	0.12801
NFKBIE	4	0.60904	0.36107	0.62616	11143	0	0.128	0.099632	0.29029	1	3223	1	0.128
DSP	4	0.91667	0.79909	0.895565	17272	0	0.12788	0.01437	0.074362	1	761	3	0.12788
APLP1	4	0.95647	0.87727	0.937183	18123	0	0.12785	0.051696	0.18359	1	2062	2	0.12785
MTCP1	4	0.95033	0.85974	0.92499	18004	0	0.12784	0.16517	0.39201	1	4847	2	0.12784
PCDH18	4	0.5174	0.27101	0.55978	9381	1	0.1278	0.30652	0.50826	1	6867	1	0.1278
DVL3	4	0.18219	0.080996	0.339409	4603	1	0.12771	0.083072	0.26153	1	2825	2	0.12771
MFAP2	4	0.75787	0.55152	0.761791	14018	0	0.1277	0.18222	0.41711	1	5278	2	0.1277
SIM2	4	0.96023	0.88458	0.94069	18206	0	0.1277	0.049499	0.17825	1	2006	2	0.1277
ANGPTL6	4	0.28049	0.12034	0.394989	5795	1	0.12768	0.16822	0.39699	1	4926	1	0.12768
FAM220A	4	0.97784	0.92794	0.967249	18582	0	0.12766	0.094537	0.28108	1	3099	1	0.12766
SLC30A10	4	0.98051	0.94001	0.977106	18625	0	0.12763	0.17202	0.40489	1	5027	2	0.12763
CHMP2B	4	0.74846	0.53821	0.752157	13845	0	0.1276	0.11479	0.30642	1	3600	2	0.1276
KCNRG	4	0.949	0.85608	0.922333	17980	0	0.1276	0.090073	0.27812	1	2982	2	0.1276
OVOL1	4	0.97706	0.92568	0.965676	18562	0	0.1276	0.058417	0.1974	1	2223	2	0.1276
SLC2A10	4	0.46101	0.24091	0.543607	8389	1	0.12757	0.076189	0.24338	1	2650	2	0.12757
SCARA3	4	0.96474	0.89399	0.945765	18302	0	0.12749	0.014768	0.075217	1	775	2	0.12749
TUBG2	4	0.28094	0.12034	0.394989	5803	1	0.12739	0.049835	0.17901	1	2018	2	0.12739
OPN1SW	4	0.57375	0.32256	0.600345	10452	0	0.12739	0.0012304	0.0097448	1	118	2	0.12739
ART5	4	0.93382	0.83085	0.911018	17637	0	0.12738	0.0866	0.27127	1	2905	2	0.12738
ZNF329	4	0.13606	0.049902	0.255005	3752	1	0.12731	0.027815	0.12727	1	1369	2	0.12731
OR6B1	4	0.78209	0.59002	0.787155	14482	0	0.1273	0.028438	0.12843	1	1397	2	0.1273
MFI2	4	0.34552	0.14739	0.425206	6682	1	0.12726	0.087662	0.27416	1	2928	2	0.12726
HYAL4	4	0.35065	0.14739	0.425206	6749	1	0.1271	0.04444	0.17197	1	1863	2	0.1271
SFXN5	4	0.71736	0.49854	0.727978	13258	0	0.12708	0.12293	0.32028	1	3832	2	0.12708
FCRL4	4	0.7231	0.5033	0.730199	13361	0	0.12707	0.035182	0.15044	1	1626	2	0.12707
UPRT	4	0.91885	0.80387	0.89837	17319	0	0.12694	0.36694	0.55279	1	7624	1	0.12694
43351	4	0.99876	0.99502	1	19059	0	0.12692	0.0012439	0.0097453	1	121	4	0.12692
ELMSAN1	4	0.80078	0.61021	0.793773	14864	0	0.12691	0.15526	0.37273	1	4623	2	0.12691
CC2D2B	4	0.9801	0.937	0.974488	18622	0	0.12688	0.64776	0.7865	1	12004	0	0.12688
FAM122C	4	0.69524	0.47142	0.713676	12820	0	0.12687	0.14418	0.35689	1	4378	2	0.12687
SF3B5	3	0.27279	0.10881	0.391959	5689	1	0.12685	0.42502	0.56452	1	8375	1	0.12685
SYT9	4	0.79818	0.60822	0.793773	14804	0	0.12681	0.054048	0.18816	1	2121	2	0.12681
KRT27	4	0.93927	0.84128	0.916843	17768	0	0.12681	0.64998	0.78908	1	12046	0	0.12681
KRTAP9-8	4	0.67054	0.44064	0.690537	12339	0	0.12679	0.016376	0.082162	1	851	2	0.12679
OLFML2A	4	0.72019	0.50095	0.7293	13310	0	0.12679	0.035107	0.15044	1	1624	2	0.12679
ZNF317	4	0.086047	0.023627	0.177113	2523	1	0.12676	0.12185	0.32028	1	3801	2	0.12676
PLEK2	4	0.25322	0.11426	0.391959	5449	1	0.12676	0.018613	0.090675	1	947	2	0.12676
ALMS1	4	0.88726	0.7388	0.859642	16639	0	0.12672	0.33909	0.53563	1	7270	1	0.12672
EVI5	4	0.98485	0.95051	0.983213	18718	0	0.1267	0.17129	0.40109	1	5011	2	0.1267
CBLL1	4	0.92499	0.81324	0.900684	17454	0	0.12667	0.081071	0.2548	1	2773	2	0.12667
ZNF418	4	0.9627	0.88855	0.94217	18265	0	0.12665	0.14946	0.36656	1	4496	2	0.12665
BPIFC	4	0.82907	0.66177	0.825342	15452	0	0.12664	0.62658	0.76541	1	11639	0	0.12664
FFAR1	4	0.46747	0.24091	0.543607	8506	1	0.12658	0.11293	0.30536	1	3549	2	0.12658
MTNR1A	4	0.98132	0.94191	0.978019	18646	0	0.12658	0.26156	0.48377	1	6358	1	0.12658
POLE	3	0.36548	0.18116	0.480553	6974	1	0.12656	0.46894	0.60705	1	9034	1	0.12656
MT1X	4	0.92894	0.81551	0.900834	17545	0	0.12651	0.25604	0.47804	1	6297	1	0.12651
MUC1	4	0.1989	0.090076	0.361499	4789	1	0.12648	0.1176	0.31094	1	3674	2	0.12648
KLF17	4	0.8916	0.74894	0.86592	16743	0	0.12643	0.016381	0.082162	1	852	3	0.12643
C14orf93	4	0.74875	0.53821	0.752157	13849	0	0.12635	0.13047	0.33137	1	4032	2	0.12635
FBXO34	4	0.96713	0.89922	0.948908	18352	0	0.12625	0.052191	0.18359	1	2072	2	0.12625
WT1	4	0.34735	0.14739	0.425206	6704	1	0.12624	0.10866	0.30242	1	3436	2	0.12624
NPL	4	0.24968	0.11426	0.391959	5403	1	0.1262	0.11989	0.31844	1	3738	1	0.1262
FNDC5	4	0.90744	0.78296	0.886618	17062	0	0.12618	0.28061	0.4967	1	6550	1	0.12618
MFSD6	4	0.96849	0.90208	0.950274	18381	0	0.12612	0.056025	0.19267	1	2169	2	0.12612
NPNT	4	0.78063	0.58381	0.782563	14446	0	0.1261	0.13268	0.33366	1	4084	2	0.1261
TEX12	4	0.98336	0.94788	0.98217	18689	0	0.1261	0.18216	0.41711	1	5276	2	0.1261
ZNF771	3	0.88569	0.75922	0.871705	16609	0	0.12608	0.23255	0.38412	1	6046	1	0.12608
XKR7	4	0.57261	0.32256	0.600345	10436	0	0.12601	0.014136	0.074361	1	749	2	0.12601
RNF41	4	0.99654	0.9866	1	19004	0	0.12598	0.18504	0.42154	1	5352	2	0.12598
C10orf62	4	0.88989	0.74605	0.863951	16700	0	0.12596	0.0047548	0.028849	1	316	2	0.12596
CEP162	4	0.83936	0.67068	0.825342	15668	0	0.12595	0.18121	0.41577	1	5251	2	0.12595
NUDT3	4	0.60803	0.36107	0.62616	11124	0	0.12592	0.012603	0.06866	1	688	2	0.12592
ERCC6	4	0.71225	0.49614	0.72755	13157	0	0.12588	0.38069	0.5585	1	7803	1	0.12588
STRA8	4	0.92793	0.81436	0.900684	17520	0	0.12588	0.034508	0.15044	1	1610	2	0.12588
SPDYA	4	0.92623	0.81324	0.900684	17483	0	0.12587	0.097941	0.28707	1	3180	2	0.12587
ZNF423	4	0.50181	0.25887	0.544693	9126	1	0.12585	0.10261	0.29815	1	3294	2	0.12585
NCBP2	3	0.55184	0.33997	0.615332	10011	0	0.12585	0.47002	0.60857	1	9050	1	0.12585
OR5W2	4	0.93291	0.82978	0.911018	17622	0	0.12583	0.10585	0.30029	1	3374	2	0.12583
ASPA	4	0.98451	0.95051	0.983213	18711	0	0.12583	0.011851	0.064759	1	652	3	0.12583
PPIB	4	0.41471	0.20476	0.515529	7682	1	0.12581	0.050085	0.17901	1	2024	2	0.12581
CAMSAP2	4	0.59463	0.34943	0.622453	10868	0	0.1258	0.017356	0.084464	1	889	2	0.1258
SLC25A16	4	0.9831	0.9461	0.980426	18686	0	0.12577	0.44945	0.63018	1	8750	1	0.12577
TMC8	4	0.81914	0.64523	0.818597	15235	0	0.12576	0.11746	0.31094	1	3668	2	0.12576
CXCL12	4	0.30313	0.12639	0.394989	6082	1	0.12575	0.6625	0.80388	1	12278	0	0.12575
RIPPLY3	4	0.57796	0.32858	0.606015	10538	0	0.12574	0.023521	0.10691	1	1178	3	0.12574
ETS2	4	0.75196	0.54262	0.754673	13922	0	0.12574	0.14233	0.35574	1	4326	2	0.12574
OR2J2	4	0.95631	0.87727	0.937183	18120	0	0.12574	0.037746	0.15741	1	1696	2	0.12574
NEIL1	4	0.58415	0.33456	0.608588	10657	0	0.12568	0.1114	0.30536	1	3510	2	0.12568
KIAA0195	4	0.96669	0.89778	0.948006	18342	0	0.12568	0.16078	0.39077	1	4750	2	0.12568
HOXD11	4	0.98388	0.94877	0.982193	18701	0	0.12567	0.17821	0.41429	1	5176	2	0.12567
CRISP1	4	0.39235	0.18361	0.482811	7346	1	0.12563	0.018099	0.08782	1	925	2	0.12563
OPRM1	4	0.21781	0.099152	0.378397	5011	1	0.12562	0.0238	0.10797	1	1191	2	0.12562
TBX22	4	0.64989	0.41419	0.66959	11928	0	0.12557	0.13939	0.34704	1	4244	2	0.12557
TBC1D32	4	0.86846	0.70456	0.834907	16279	0	0.12557	0.028009	0.12727	1	1375	2	0.12557
COQ6	4	0.58831	0.34049	0.615332	10741	0	0.12556	0.052847	0.1874	1	2088	2	0.12556
TCF15	4	0.83444	0.66712	0.825342	15564	0	0.12549	0.010742	0.062879	1	595	2	0.12549
PPP2CA	4	0.41744	0.21389	0.530115	7722	1	0.12547	0.097112	0.28707	1	3157	2	0.12547
LRRC3	4	0.94285	0.8483	0.919325	17851	0	0.12544	0.14082	0.34996	1	4286	2	0.12544
PAM	4	0.13437	0.049132	0.255002	3707	1	0.12538	0.027035	0.12438	1	1332	2	0.12538
SH3RF2	4	0.58042	0.33456	0.608588	10582	0	0.12538	0.016062	0.081339	1	838	1	0.12538
FBXW9	4	0.66849	0.43805	0.688894	12293	0	0.12535	0.15541	0.37391	1	4626	2	0.12535
DBX1	4	0.95768	0.87891	0.937682	18146	0	0.12534	0.094051	0.2801	1	3086	2	0.12534
LIMK1	4	0.067497	0.012502	0.115278	2098	1	0.12531	0.1388	0.34591	1	4230	2	0.12531
OPN1MW2	4	0.93933	0.84128	0.916843	17769	0	0.12531	0.11612	0.31094	1	3625	2	0.12531
SLC35B3	4	0.92174	0.8109	0.900684	17378	0	0.12528	0.18928	0.42557	1	5448	1	0.12528
PIP5K1A	4	0.86229	0.69631	0.834833	16136	0	0.12527	0.14659	0.36371	1	4435	2	0.12527
OR4C6	4	0.96444	0.89399	0.945765	18296	0	0.12525	0.026306	0.12327	1	1298	3	0.12525
KLK5	4	0.86159	0.69631	0.834833	16118	0	0.12523	0.044977	0.17329	1	1880	1	0.12523
CNEP1R1	4	0.15736	0.071014	0.317141	4246	1	0.12515	0.11152	0.30536	1	3513	2	0.12515
STX10	4	0.50864	0.25887	0.544693	9243	1	0.12513	0.19385	0.43117	1	5566	2	0.12513
RAP1GAP2	4	0.77574	0.57966	0.780348	14342	0	0.12506	0.009044	0.054619	1	512	2	0.12506
C11orf58	4	0.95075	0.86066	0.925575	18012	0	0.12506	0.021485	0.098688	1	1081	2	0.12506
KRTAP12-1	4	0.91505	0.79419	0.892861	17227	0	0.12493	0.1315	0.3325	1	4061	2	0.12493
GLTPD2	4	0.98085	0.94047	0.977106	18639	0	0.12488	0.16864	0.39699	1	4940	2	0.12488
SUDS3	4	0.63134	0.39226	0.658498	11573	0	0.12484	0.39152	0.57439	1	7930	1	0.12484
P2RY13	4	0.92957	0.81665	0.901551	17555	0	0.12484	0.064692	0.21275	1	2383	2	0.12484
C12orf54	4	0.97689	0.92449	0.964907	18558	0	0.12484	0.18466	0.42009	1	5342	2	0.12484
TSKS	4	0.39881	0.19568	0.497863	7441	1	0.12482	0.027687	0.12666	1	1363	3	0.12482
ARHGEF15	4	0.7492	0.53821	0.752157	13860	0	0.12482	0.014094	0.074361	1	745	1	0.12482
FOXE3	4	0.95322	0.86604	0.929085	18057	0	0.12476	0.027041	0.12438	1	1334	3	0.12476
STK39	4	0.66236	0.43283	0.685759	12174	0	0.12474	0.20033	0.43786	1	5724	2	0.12474
CYB5RL	3	0.91363	0.80495	0.899523	17198	0	0.12473	0.46006	0.5995	1	8903	1	0.12473
ZNF544	4	0.78907	0.59405	0.787242	14619	0	0.12463	0.014802	0.075218	1	779	3	0.12463
PON3	4	0.18812	0.087056	0.356776	4669	1	0.12458	0.080706	0.2548	1	2760	2	0.12458
C3orf14	4	0.99191	0.97039	0.994843	18890	0	0.12453	0.39881	0.58012	1	8027	1	0.12453
LIPA	4	0.66956	0.43805	0.688894	12322	0	0.12451	0.14439	0.35689	1	4387	2	0.12451
OR6A2	4	0.64678	0.41419	0.66959	11864	0	0.12446	0.11671	0.31094	1	3645	2	0.12446
UGDH	4	0.16521	0.074914	0.320229	4407	1	0.12441	0.46688	0.64294	1	9006	1	0.12441
ARHGEF4	4	0.75083	0.54262	0.754673	13892	0	0.1244	0.048533	0.17682	1	1980	2	0.1244
ENOX1	4	0.33091	0.14739	0.425206	6460	1	0.12439	0.077335	0.24639	1	2686	2	0.12439
ITCH	4	0.88384	0.72508	0.847546	16569	0	0.12438	0.46567	0.64294	1	8986	1	0.12438
CYP4F3	4	0.77625	0.57966	0.780348	14356	0	0.12434	0.070674	0.22658	1	2530	2	0.12434
DNAL1	4	0.49867	0.25887	0.544693	9074	1	0.12432	0.10713	0.30135	1	3406	2	0.12432
SEMA3A	4	0.83396	0.66712	0.825342	15552	0	0.12429	0.061814	0.20126	1	2318	2	0.12429
TTYH3	4	0.78429	0.59203	0.787155	14530	0	0.12426	0.10833	0.30135	1	3429	2	0.12426
HIST3H2A	4	0.82229	0.65089	0.823034	15299	0	0.12423	0.15799	0.38308	1	4679	2	0.12423
FCRLB	4	0.93154	0.82437	0.907921	17593	0	0.12421	0.46822	0.64294	1	9027	1	0.12421
LBR	4	0.23015	0.10829	0.391959	5155	1	0.1242	0.11969	0.31844	1	3731	2	0.1242
CC2D1A	4	0.55738	0.31639	0.599537	10119	1	0.1242	0.13078	0.33137	1	4041	2	0.1242
ABCD1	4	0.99222	0.97181	0.995932	18896	0	0.12418	0.077547	0.24639	1	2691	2	0.12418
DDX4	4	0.72637	0.51055	0.736514	13423	0	0.12415	0.10433	0.2992	1	3336	2	0.12415
EPO	4	0.83889	0.67068	0.825342	15654	0	0.12408	0.19556	0.43382	1	5615	2	0.12408
ERGIC3	4	0.94072	0.84429	0.918771	17803	0	0.12408	0.03716	0.15481	1	1681	2	0.12408
HIST1H4J	4	0.70349	0.48626	0.723629	12990	0	0.12407	0.30549	0.50676	1	6854	1	0.12407
DYRK1A	4	0.76046	0.55372	0.761791	14071	0	0.12405	0.0034947	0.02496	1	238	2	0.12405
PRRT1	4	0.58377	0.33456	0.608588	10647	0	0.12401	0.00064697	0.0053818	1	75	2	0.12401
TMEM248	4	0.97432	0.91791	0.960283	18501	0	0.124	0.05891	0.1974	1	2235	2	0.124
CSTF1	4	0.9575	0.87891	0.937682	18143	0	0.12392	0.096361	0.28412	1	3141	2	0.12392
TPO	4	0.51777	0.27101	0.55978	9388	1	0.12389	0.13941	0.34704	1	4245	2	0.12389
TBC1D5	4	0.9637	0.89323	0.945731	18282	0	0.12388	0.12769	0.32958	1	3958	2	0.12388
FKTN	4	0.94977	0.85793	0.923709	17994	0	0.12387	0.060011	0.19819	1	2271	2	0.12387
NPR3	4	0.24379	0.11426	0.391959	5327	1	0.12378	0.56199	0.71004	1	10485	1	0.12378
TG	4	0.65129	0.41419	0.66959	11955	0	0.12371	0.62435	0.7613	1	11597	0	0.12371
TMEM141	4	0.96684	0.89778	0.948006	18345	0	0.1237	0.16096	0.39077	1	4754	2	0.1237
FUT9	4	0.94066	0.84329	0.917745	17801	0	0.12364	0.02539	0.1178	1	1257	3	0.12364
GPR101	4	0.85023	0.68286	0.828968	15893	0	0.12357	0.055267	0.19047	1	2152	2	0.12357
CAV3	4	0.47617	0.24991	0.543607	8667	1	0.12356	0.053199	0.1874	1	2098	2	0.12356
C5orf52	4	0.68578	0.45352	0.695933	12642	0	0.12354	0.61861	0.75145	1	11493	0	0.12354
HLA-DMB	4	0.12866	0.041634	0.226395	3574	1	0.12351	0.008531	0.053189	1	483	2	0.12351
HINT3	4	0.73908	0.53144	0.749998	13658	0	0.12351	0.013783	0.073076	1	731	1	0.12351
SOX1	4	0.18941	0.087057	0.356776	4684	1	0.12349	0.1499	0.36656	1	4507	2	0.12349
DUX4	1	0.66347	0.54435	0.75619	12200	0	0.12348	0.33653	0.45565	1	7238	0	0.12348
RER1	4	0.65232	0.41419	0.66959	11976	0	0.12342	0.01005	0.060694	1	564	3	0.12342
PLP1	4	0.98341	0.94833	0.982193	18691	0	0.12339	0.024135	0.10949	1	1205	2	0.12339
PLCXD3	4	0.46061	0.24091	0.543607	8381	1	0.12333	0.059486	0.19741	1	2253	2	0.12333
[truncated: 17,116 more rows]

## Sheet: Table S7B. Tcell_Shifrut_zscore
Table S7B. Tcell_Shifrut_zscore CRISPRx
Gene	z-score
CBLB	9.60288
TMEM222	7.75253
CDKN1B	6.76693
SOCS1	5.63966
DGKA	4.9418
CD8A	4.72903
RASA2	4.62007
DGKZ	4.55129
UBASH3A	4.38135
TCEB2	4.35611
FIBP	3.72961
TNFAIP3	3.68919
TNIP1	3.68035
MEF2D	3.67007
CD5	3.54761
RPRD1B	3.37742
RNF7	3.3223
MAGEA12	3.27931
ZC3H12A	3.17317
C2orf68	3.11089
HSPA1A	3.07707
NMT2	3.03183
IRF2BP2	3.02379
PCBP2	3.00636
WNT5A	2.95847
BIRC6	2.9571
ARIH2	2.944
PNPLA7	2.93042
DUSP4	2.91757
UBA6	2.89242
PDCL	2.88912
LDHAL6A	2.88318
STAT6	2.84589
DTX3	2.84501
NDUFB11	2.83545
ZFP36L1	2.82315
GLB1L2	2.81319
PPP6C	2.80347
NYAP1	2.80001
IKZF3	2.7465
NDUFB10	2.7436
SMKR1	2.7191
SMARCB1	2.71267
GAL3ST3	2.70945
MFGE8	2.64477
TSC2	2.61576
TUBA8	2.61464
AGO1	2.5931
ADAMDEC1	2.54939
EID3	2.54738
RFC1	2.53654
ITM2A	2.5322
DIRAS1	2.5293
HGC6.3	2.51428
ABHD2	2.49781
YARS2	2.49379
HLA-DRA	2.4925
PCDHB16	2.48069
MRPL17	2.47627
CHMP2A	2.46125
SMAD6	2.45988
C10orf10	2.45634
TBL1XR1	2.45602
ZNF837	2.45144
REPIN1	2.45136
PAF1	2.44421
NDUFA2	2.42557
PRAC2	2.42139
ARID1A	2.41135
ARTN	2.40797
GLRX	2.39905
AMZ1	2.39544
ACACA	2.3813
SLC38A3	2.37519
SPIN4	2.36772
GNA13	2.36217
NDUFC1	2.36161
TMEM120A	2.35791
PIK3AP1	2.35165
FABP5	2.3449
MYCBP2	2.33292
OTUD7A	2.33284
HEXIM1	2.32931
CABLES1	2.32513
OR2M5	2.3236
CFLAR	2.32192
USP4	2.32031
DMRTA2	2.3187
CDH10	2.30448
HS3ST2	2.30199
SLC6A20	2.29757
PTPN2	2.29757
ARID1B	2.29251
NMT1	2.29178
TRIM11	2.28945
PCGF1	2.28696
BRF2	2.28399
TINAGL1	2.28061
MSANTD1	2.27595
ING4	2.27129
ICAM1	2.26679
C4orf48	2.26575
CUL5	2.25587
KREMEN1	2.25104
C1QTNF7	2.24976
SFRP1	2.24783
FUBP1	2.24574
NPIPA3	2.24542
GALR3	2.24454
FEM1C	2.23682
IKBKE	2.23554
DUSP19	2.23184
SGPP2	2.22557
TAPBPL	2.22364
HTRA2	2.22244
FGF16	2.21473
MRPL44	2.21223
SLC6A14	2.21183
NAT1	2.21167
OR52L1	2.20974
TBC1D10B	2.20653
RBP1	2.20026
PCDH10	2.19874
PCF11	2.19416
EPHA3	2.18909
OPN3	2.18757
CDK5R1	2.18419
RGS16	2.1817
EFCC1	2.17825
ISCA2	2.17109
LRRC26	2.16997
VCPKMT	2.16025
NEUROG3	2.15776
UBQLN1	2.15406
UBE2E1	2.1457
PLK3	2.1453
ARHGEF2	2.14088
ACTRT3	2.1404
HIST1H3A	2.1367
NECAP2	2.13606
RPGRIP1L	2.13036
KRIT1	2.12449
EHMT2	2.1228
MDM1	2.12272
RHOXF2B	2.12272
GOLPH3	2.12208
KHSRP	2.11629
CHD5	2.11493
PZP	2.11396
SLC40A1	2.10488
PUM1	2.10472
NUPR1	2.10119
TCTN3	2.09468
SIGLEC15	2.0905
TMEM87B	2.08769
AKIRIN1	2.08592
TSC1	2.08006
CYC1	2.07989
CCND1	2.07829
MAP2K5	2.07708
BCL6	2.0758
PTGS1	2.0725
FOXL2NB	2.06704
PI16	2.06487
STRA6	2.06398
MRPS26	2.06326
PHF21A	2.06214
MST1R	2.05852
NCKAP5L	2.05354
CD1E	2.05209
EVA1B	2.04333
EML1	2.03891
KLHL38	2.03723
FGF6	2.0357
SERPINA11	2.03554
WDR63	2.03385
FAM83H	2.02807
KCNG3	2.02333
GADD45A	2.01449
CLEC12B	2.01376
B3GNT3	2.0136
S1PR4	2.01176
RTP2	2.01079
HRCT1	2.0091
MIR205HG	2.0083
CREG2	2.00798
TAF7L	2.00252
ZXDA	1.99729
UBE2F	1.99641
KIAA1958	1.99609
COX4I1	1.99344
GM2A	1.99295
STAR	1.99038
FAM20C	1.98918
MARCH1	1.98813
KAZALD1	1.98781
BTBD11	1.98773
NDUFS8	1.98644
HCN1	1.9858
SCARF2	1.98211
NDUFB2	1.97953
NDUFS2	1.97704
PATE4	1.9711
TP53AIP1	1.96684
RNF186	1.96523
GJB3	1.96483
PRKG1	1.96298
L2HGDH	1.96121
ANKRD63	1.96041
B4GALT3	1.95977
LARP1	1.95792
CD52	1.95326
IGFBP6	1.95221
ZNF557	1.95173
CLEC6A	1.95061
KIF27	1.94868
TNFAIP2	1.94474
UCHL5	1.94362
GABRR2	1.94121
GP5	1.94056
NACC2	1.93976
CLMP	1.93775
NIPAL3	1.93582
NEB	1.93526
UBE2Z	1.93325
FAM219A	1.93277
DHRS13	1.93084
UTRN	1.93076
ATXN3	1.93068
NDUFB4	1.92875
FGF13	1.92875
ENO4	1.92522
CCNYL1	1.92031
GHSR	1.91895
ST20-MTHFS	1.9171
CDK12	1.91686
BHLHE40	1.91413
HCCS	1.91356
C2orf72	1.9069
WSCD2	1.90481
BCAR1	1.90457
HLA-F	1.90296
FAM102A	1.90264
OR6C2	1.89814
PIGP	1.89299
ARHGAP15	1.88978
NACA2	1.88882
EFCAB11	1.88737
VPS37D	1.88729
SLA2	1.88705
TMEM139	1.88448
SCN5A	1.88327
ZNF501	1.88303
ADI1	1.88014
CERS6	1.87467
PICK1	1.87403
EMX1	1.87339
C2orf49	1.8725
LY6D	1.86849
PCGF3	1.8676
JUN	1.86672
TGFB2	1.866
LPPR3	1.86519
STXBP5L	1.86214
HIVEP3	1.86118
SEC14L3	1.86013
RIC8A	1.85997
TRIM13	1.85708
MIDN	1.85619
FBXO7	1.85547
TRIM39	1.85531
MYO1H	1.85491
AKAP1	1.85362
TTBK1	1.85274
ELAVL4	1.85065
UBE2J2	1.8492
TMEM45B	1.84832
RBMXL2	1.84752
EPB42	1.84655
ZNF18	1.84519
WFDC6	1.84454
NAALADL1	1.84454
EIF4E2	1.84446
KIF20A	1.84398
C17orf100	1.84285
KHNYN	1.84149
NCKIPSD	1.84093
NDUFAF3	1.83948
DHTKD1	1.83811
PIM1	1.83739
C1QTNF9	1.83723
SCO2	1.8357
FAM126A	1.83506
RAB11FIP5	1.83402
DSTYK	1.83369
SYTL3	1.83345
MEFV	1.83329
TUSC2	1.83185
SULT1C4	1.8292
UXS1	1.82695
ADAR	1.82695
PCDHB14	1.82606
HS3ST3A1	1.82526
LYZ	1.82429
AMPD2	1.82421
SS18	1.82373
APOA1	1.82365
ESYT3	1.82124
LIPK	1.81706
LCE3D	1.81537
SNX31	1.81329
CBFB	1.81248
LPAR5	1.81144
UBE2A	1.8112
CAMK4	1.8112
CCR4	1.80943
COL16A1	1.80935
PABPN1	1.80838
PPP4R4	1.80822
SLC22A9	1.8079
SMARCAL1	1.80324
DEPDC4	1.80292
ZNF502	1.8022
THBS3	1.80083
HBA1	1.79874
GPR63	1.79721
TMPRSS11A	1.79545
NCOA1	1.79521
MXD4	1.79392
MRPL16	1.79384
GOLGA6L2	1.79328
FIGN	1.79263
CYGB	1.7895
CTDSP1	1.78597
REG1A	1.78564
PYHIN1	1.78508
ABCD4	1.785
WNT2	1.78412
HOXA10	1.78307
CAPN5	1.78291
SLC9A3	1.78034
TSPAN6	1.77906
GPIHBP1	1.77833
TBPL1	1.77705
MON1A	1.77592
PPIAL4F	1.77488
TAGLN3	1.76941
DNAJC30	1.76869
ATAD3A	1.76829
MALSU1	1.76805
FBP2	1.767
ADGRE1	1.76499
HHATL	1.76315
TDRD12	1.76009
ZDHHC23	1.75897
SNN	1.75688
SSH2	1.75615
MRPL27	1.75599
HSD17B10	1.75519
OR4C3	1.75407
POTED	1.75286
ACER3	1.75174
PPP1R3F	1.74868
LPCAT1	1.74579
HIC1	1.74547
MSGN1	1.74426
PLA2G12B	1.7441
ABCA6	1.7429
ZBP1	1.74209
ZNF253	1.74193
SH3BGRL	1.74169
INPP1	1.74137
PPIL6	1.74121
MBD2	1.74113
PPP1R1A	1.74
C3orf18	1.7384
ARHGEF1	1.73591
MRPS10	1.73526
INS-IGF2	1.73502
TFEC	1.73165
MORN1	1.73028
FAM186A	1.72892
CUL3	1.72843
SLCO4C1	1.72827
UBR5	1.72747
CST8	1.71967
CDK10	1.71839
BBC3	1.71823
NFATC1	1.71678
CD200R1L	1.71509
DERL2	1.71301
DAZ2	1.70899
NHLH2	1.70883
HID1	1.70818
LAMA3	1.70634
TEN1	1.70626
CTPS2	1.7036
PHLDA2	1.70224
MFAP1	1.70216
ARL13A	1.70208
TOMM70A	1.70192
VEZF1	1.70152
ZNF599	1.70111
TMEM155	1.6987
TNK1	1.6979
PKN2	1.69493
MBD3L5	1.69485
GREM1	1.69436
OR5K3	1.69356
WNT2B	1.69316
PLA2G5	1.69083
PIK3R4	1.69027
ZNF275	1.69002
CLIP2	1.68946
RASGEF1C	1.68713
TRIM37	1.68625
RBFOX1	1.68601
FZD7	1.68512
SPATA18	1.68512
CD8B	1.68456
PTPRF	1.67982
RBM10	1.67942
ZNF628	1.67789
MGAM2	1.67693
C12orf79	1.67685
MARK1	1.67661
RNF212	1.67564
BCOR	1.67532
AUTS2	1.67508
GATS	1.67267
CPXM2	1.67251
FOXD2	1.67138
RBMS1	1.67034
MRPS15	1.66769
SLC9A1	1.66753
C16orf71	1.66696
OR52I1	1.666
EBF1	1.66504
SYCP1	1.66487
EID1	1.66479
ZCCHC3	1.66174
GNGT1	1.66158
ENTPD3	1.66142
EHBP1L1	1.66126
DDX28	1.66037
BCAT2	1.66029
MTRNR2L10	1.66005
ETFA	1.65989
OSR1	1.65869
AZI2	1.65821
PPM1A	1.65788
MRPL35	1.6574
CSMD1	1.6574
UBE2V1	1.65652
NDUFC2-KCTD14	1.65604
TRIM72	1.65515
QPCT	1.65363
DDX3Y	1.65346
ASB13	1.65242
ABLIM2	1.65234
RNF151	1.6517
PYY	1.65081
RUNX3	1.65009
HSFY2	1.64969
STK32B	1.64896
GPR78	1.64551
PGPEP1	1.64326
UGGT2	1.64302
NRN1L	1.64254
RNF165	1.64246
CDK20	1.64109
FAM228B	1.64029
PRICKLE1	1.64005
FOLR1	1.63956
SYDE1	1.63948
TRPC7	1.63884
DET1	1.63474
MTNR1B	1.63474
CNTNAP1	1.6345
TSPAN17	1.63394
PATL1	1.63249
OR8B2	1.63121
ZNF354A	1.63064
VKORC1L1	1.63056
TNIP2	1.62952
AURKAIP1	1.62896
SEPW1	1.62687
VPS37B	1.62631
NABP2	1.62381
RNASE3	1.62349
PTPN6	1.62341
ANKRD13A	1.62116
NUDT9	1.6198
ECE2	1.61972
TRPC5	1.61891
MED13	1.61843
ATXN7L3	1.61827
YBX2	1.61755
COIL	1.6161
ERVV-1	1.61586
COL1A1	1.61546
MFSD11	1.61385
RAB23	1.6116
SIPA1	1.61128
P2RY14	1.60903
TSPAN15	1.60429
TOP2B	1.60413
OR6Q1	1.60276
GCGR	1.6026
RIT2	1.60132
CHIC2	1.60099
HIPK3	1.59995
GATB	1.59971
RASAL3	1.5973
GADD45G	1.59625
RNF5	1.59569
SHISA5	1.59449
MYL1	1.59424
TAS2R19	1.59392
LMTK3	1.59392
CCNI2	1.59328
CYP11B2	1.59288
EDN3	1.5924
CORO1A	1.59216
CLDN22	1.59175
IL6R	1.59167
CLEC1A	1.59087
B3GNT2	1.59023
AHSG	1.58991
TCTA	1.58983
TMEM165	1.58806
CIB1	1.58733
TMEM169	1.58677
XPO4	1.58677
SGMS2	1.58661
KRTAP12-2	1.58653
BPIFB2	1.58605
MKNK1	1.5846
SMARCC1	1.5846
CAPN1	1.58444
ZNF808	1.58211
FAM209A	1.57874
PTMS	1.57874
ZNF629	1.5785
POTEJ	1.57809
RCOR1	1.57657
ACSL4	1.57633
ESCO2	1.57592
OR10K1	1.57303
ZBTB47	1.57303
RASL12	1.57263
IFT81	1.57118
APCDD1	1.56917
CHRNB2	1.56741
PLAG1	1.56709
APOC2	1.56548
PARP14	1.56443
FAM180B	1.56379
LILRB1	1.56339
MOXD1	1.56339
HIST1H2AG	1.56267
WBSCR27	1.56251
CXCL8	1.56226
PNLIPRP1	1.56186
CASP4	1.5613
MAFF	1.56042
CCKBR	1.56001
TBL1Y	1.55857
ZNF471	1.55849
SLC17A2	1.55841
MYH6	1.5572
SEMA3G	1.55712
PDE3A	1.55704
LAMC1	1.55648
TNKS	1.55584
HINT1	1.55576
ATP8B4	1.55552
LAX1	1.55519
NCKAP1L	1.55503
TCFL5	1.55471
RRNAD1	1.55447
43170	1.55431
PPAPDC2	1.55302
ITGA6	1.55286
MED16	1.5511
C18orf63	1.55085
NDUFB7	1.55069
PPM1G	1.55061
LMLN	1.54973
SLC22A2	1.54909
ABCB10	1.5482
IGSF22	1.54796
MFAP4	1.54748
LDLRAD4	1.54732
CACFD1	1.547
C7orf43	1.54635
SEMA3E	1.54499
WNT3	1.54451
MRPS24	1.54435
MAP2	1.54298
SMURF2	1.54169
PPIG	1.54057
WDR91	1.54017
HIGD1A	1.54017
TIAL1	1.53969
C4BPB	1.53969
H1FOO	1.53961
TNFSF13B	1.5392
CDAN1	1.53832
LPXN	1.53679
CT47A4	1.53655
MMP26	1.5331
B3GALT1	1.53181
DPF2	1.53117
OR52N5	1.53085
KCNMB1	1.53077
CR2	1.529
USP17L30	1.52836
WFDC3	1.52779
PSD2	1.52707
SRMS	1.52675
TMEM233	1.52667
SMIM3	1.52554
MYH3	1.52482
GAS1	1.5245
TSGA10IP	1.52434
PGBD2	1.52337
ZNF684	1.52281
TXN2	1.52032
TANK	1.52024
JAZF1	1.5192
FRMD4A	1.51895
CPEB3	1.51887
IGLON5	1.51727
SSC4D	1.5167
SOX4	1.51638
C5	1.51598
CLPSL2	1.51478
PBLD	1.51445
SPOP	1.51413
C20orf96	1.51389
TMEM212	1.51373
TLR8	1.51357
SPATA4	1.51253
RAD21L1	1.51204
HIST1H2AI	1.51164
LRRC19	1.51148
C15orf61	1.50947
AMPD3	1.50787
MRPL41	1.50779
RNF215	1.50698
EBF3	1.50626
CXADR	1.50321
TENM3	1.50296
FAM49B	1.50296
MDM4	1.50248
ZNF655	1.502
PMP22	1.50096
ZIC2	1.49999
RNF17	1.49999
AACS	1.49911
MORF4L1	1.49903
ANAPC13	1.49863
CIB3	1.49798
SPTBN5	1.4975
TPM2	1.49742
CAP1	1.49694
S100A5	1.49686
CARD17	1.49662
BPIFB6	1.49565
PPM1H	1.49461
SRXN1	1.49405
PLS1	1.4938
SERTAD3	1.49236
YTHDF1	1.49212
PLA2G10	1.49107
SEPT11	1.49099
LRIT1	1.49035
OR1D2	1.48979
DNAJC14	1.48834
AKNA	1.48697
MTRNR2L1	1.48617
CSTB	1.48593
SLC6A13	1.48448
MRPL55	1.48239
LRP8	1.48167
SAP30	1.48127
DNMT3A	1.48119
SUPT20HL2	1.48047
NMUR1	1.47998
TMTC4	1.47966
PNRC1	1.47966
NDUFS7	1.4791
PPTC7	1.47854
MC2R	1.47846
PDIK1L	1.47741
EVX1	1.47693
CCNC	1.47653
ZMYM4	1.47484
MRPS6	1.47323
SORD	1.47243
DCUN1D3	1.47171
SPON1	1.47082
XXYLT1	1.46962
CDO1	1.46873
SEMA3D	1.46665
H2BFM	1.46632
GYS1	1.46616
ALAS1	1.46592
ZNF776	1.46504
SH3TC2	1.46464
SLC44A1	1.46456
TMPRSS12	1.46375
NAAA	1.46359
ALG6	1.46343
OSBPL9	1.46335
SLIT2	1.46335
TCTEX1D1	1.46287
VTN	1.46158
APOBEC3A	1.4603
GRIFIN	1.45965
LRP5	1.45949
TATDN2	1.45652
PPIAL4G	1.45532
TMEM161A	1.45491
USP3	1.45331
ELF3	1.45291
RPS4Y2	1.45194
C21orf62	1.45146
SPAG11A	1.45146
BABAM1	1.45098
LRRC17	1.45009
BHLHA9	1.44833
ANP32B	1.44792
KANK1	1.4464
MRPS17	1.44624
DNAH12	1.44511
NDUFB6	1.44495
KRTAP10-8	1.44455
TAF9B	1.44423
SLC5A4	1.44358
TNS3	1.44326
MLLT1	1.44318
ZNF592	1.4427
SLC4A10	1.44222
GADD45GIP1	1.44214
KRTAP16-1	1.44158
COPG2	1.44093
LRRC61	1.44061
CDKN2AIP	1.439
NR1H2	1.43884
SIRT3	1.43852
TBC1D14	1.43852
C1QTNF8	1.4382
KIF21B	1.4378
ZFPM1	1.43724
ARID3C	1.43635
PSMA8	1.43467
SH2B3	1.4345
TARP	1.43346
KDF1	1.43217
C17orf97	1.43193
PHF3	1.43137
CCDC34	1.43073
HSP90AB1	1.43073
ALDH3B2	1.43033
ERC2	1.42992
SIGLEC12	1.42944
HIST1H4G	1.42904
LOR	1.42816
MYH11	1.42759
MROH9	1.42711
FAM188B	1.42687
HNRNPA1L2	1.42623
MAN1A2	1.42583
CHGA	1.42559
AAK1	1.42486
CWC27	1.4239
APOBEC4	1.42382
TTC8	1.42374
KRTAP21-1	1.42358
TRAP1	1.42342
MRPL4	1.42342
SBNO2	1.42237
MSRB1	1.42213
CECR6	1.42165
OR4D9	1.42101
IQCD	1.41972
GABRB3	1.41811
USP48	1.41803
UBR3	1.41803
ANKRD28	1.41787
PNP	1.41779
DECR1	1.41707
SOCS2	1.41675
STIP1	1.41634
ACAD10	1.4161
PIGH	1.41602
DRAP1	1.4157
BTK	1.41482
CD1D	1.41458
PCBP3	1.41361
TGFBR1	1.41345
PAK6	1.41241
RFPL4B	1.41201
NFATC3	1.41185
FITM2	1.41088
MERTK	1.41064
CCDC9	1.41024
FBXO46	1.41024
RWDD2B	1.40911
LYPLA2	1.40903
CRIM1	1.40895
CRYGB	1.40847
HLA-DMA	1.40839
NTN1	1.40799
FAM101A	1.40791
IL22RA1	1.40767
TMEM231	1.40726
SYNPO	1.40718
RELB	1.4071
SLFN5	1.40622
MOCOS	1.4055
FAM19A3	1.40518
URGCP-MRPS24	1.40437
TWIST1	1.40405
CNTN6	1.40357
NTRK3	1.40188
CLEC4A	1.40188
MCU	1.4018
MATN1	1.40092
UBE2QL1	1.40019
OCLN	1.40011
ARMCX1	1.39995
ADAMTS4	1.39939
PRRT4	1.39931
CDC14A	1.39883
GPR158	1.39875
COL15A1	1.39778
ACMSD	1.3965
IL4R	1.3961
PERM1	1.39602
GRHL1	1.39497
SRGAP1	1.39489
AURKB	1.39473
FAM151B	1.39457
LATS1	1.39457
HAGH	1.39433
LOC113230	1.39401
NUDT10	1.39385
ETV4	1.39361
CRIPT	1.39256
ZSCAN2	1.39224
SLC48A1	1.39216
PTGFR	1.392
ZNF496	1.39192
GNAL	1.39127
CLEC9A	1.39063
EPS8L2	1.39039
GPI	1.39023
CACNA1F	1.38903
PRY	1.38862
HERC6	1.38838
SNRPC	1.38782
NECAB2	1.38766
C10orf53	1.38718
RMI2	1.38589
DUSP8	1.38581
BLZF1	1.38565
HOXD13	1.38509
DIP2C	1.38493
LGALS3	1.38453
PIGY	1.38364
SLC7A9	1.38324
RAB32	1.38284
EXOC3L2	1.3822
LPAR3	1.38179
FAM169B	1.38155
RNF122	1.38139
PNLIP	1.38051
HORMAD2	1.38019
LPL	1.38003
CAPN8	1.3797
TMSB15B	1.37786
OR2A7	1.37729
ACTR1A	1.37641
SH2D2A	1.37569
CSF3R	1.37537
FZD6	1.37432
FBXO33	1.37352
POU5F2	1.37352
ZNF773	1.37328
NDUFA4L2	1.37328
NRAP	1.37312
ADCY6	1.37312
PARD6B	1.37167
TSKU	1.37151
ZNF75A	1.3703
KLHL26	1.37006
CD44	1.37006
SH3GL2	1.36998
CACNG5	1.36918
PIGZ	1.36854
MLLT10	1.36789
ZNF23	1.36773
COL4A6	1.36741
SAPCD2	1.3658
PARVG	1.36315
RNF112	1.36299
TRIT1	1.36227
COL8A2	1.36219
FLOT2	1.36211
C17orf49	1.3613
RCCD1	1.36058
UPF3A	1.36026
CFAP99	1.35986
UBOX5	1.35897
GCFC2	1.35889
JMJD7-PLA2G4B	1.35865
GSTM4	1.35841
FOXQ1	1.35809
SOX18	1.35769
RGAG1	1.35688
SLFN11	1.35664
ZNF319	1.35664
ZFYVE28	1.35664
SIT1	1.35656
CLASP2	1.3564
LOC101927844	1.35592
HCST	1.35552
RXRG	1.35488
RRM2B	1.35407
LIMD2	1.35367
SMIM10	1.35343
RAPGEF4	1.35263
FGA	1.35255
KRT10	1.35222
KCNN2	1.35214
UACA	1.3519
CBWD2	1.35046
PTPN4	1.35013
FGD3	1.34917
DUSP28	1.34853
PKIB	1.34845
WIPF3	1.34837
IL1R1	1.34796
P3H2	1.34772
ACSM2B	1.34764
UGP2	1.34732
ANKHD1-EIF4EBP3	1.34716
DDX43	1.34708
TBCA	1.3462
ARIH1	1.34459
GGACT	1.34427
METRNL	1.34395
TRPV5	1.3429
NR2F1	1.34242
FBXO21	1.3421
CARHSP1	1.34097
NRBP2	1.34041
OPN5	1.34025
HOXC4	1.34017
LIN28A	1.33929
PPP2R5C	1.33897
KBTBD7	1.3388
LAMA5	1.33864
NLRP13	1.33816
TNKS2	1.33744
ICAM3	1.33736
BANF2	1.33655
MIEN1	1.33655
RBM5	1.33583
RGS14	1.33575
ZDHHC7	1.33567
CENPF	1.33551
SLC30A1	1.33543
PTPN7	1.33519
TEDDM1	1.33487
ST8SIA1	1.33455
TSR3	1.33406
LAMB4	1.3339
CEP63	1.33366
CRMP1	1.33246
ATP6V1G2	1.33181
LTV1	1.33069
SLC2A8	1.32964
NUP62	1.32908
NSMCE2	1.32884
FAM127A	1.32868
ETFDH	1.32828
TSPAN14	1.32796
THEMIS2	1.32772
KLRC4	1.32731
SLC22A14	1.32667
CCNB2	1.32603
OTUD5	1.32547
DNAH5	1.32547
NICN1	1.32523
CNTF	1.32378
SEPP1	1.3237
CUL2	1.32314
ATR	1.32281
DEPTOR	1.32249
TMPPE	1.32249
LZTR1	1.32233
GAS8	1.32193
FAT4	1.32121
GAB3	1.32056
SMAD1	1.32008
ZNF44	1.32
RAB4B	1.31976
ZNF705D	1.31928
CNTNAP3	1.31848
KDM2B	1.31799
CCDC42	1.31775
PTH1R	1.31703
FPR3	1.31655
SOCS3	1.31566
PHOX2B	1.31438
SULT1C2	1.31398
NDUFV3	1.3139
PCDHB2	1.31357
C16orf54	1.31317
ADAMTS2	1.31309
IRGM	1.31245
PLK5	1.31213
GLT8D1	1.31132
PROK2	1.31052
BAZ2A	1.30988
WRB	1.3098
LMO7DN	1.30956
RNF128	1.30883
BRD8	1.30851
NDUFA1	1.30827
SDC1	1.30795
CCDC96	1.30682
OR56A1	1.30682
GBAS	1.30682
IP6K3	1.30666
DAPP1	1.30658
RHOXF2	1.3065
USP17L10	1.3065
LPAR6	1.30562
ZNF485	1.30538
SZRD1	1.30474
CLDN25	1.30401
SCAMP4	1.30353
GRM2	1.30313
LPAR2	1.30257
RNF115	1.30224
MICALL1	1.30112
CHD3	1.30032
ZDBF2	1.30007
MYLK	1.29935
CAPZA2	1.29927
POLA1	1.29903
TNS2	1.29871
ACVR2B	1.29863
MTL5	1.29863
MED15	1.29855
PQLC3	1.29774
CHAD	1.2971
GOPC	1.29654
ZNF676	1.2959
GNA11	1.2959
LCLAT1	1.29574
CLCN4	1.29558
CMTM8	1.29421
PIKFYVE	1.29405
USP17L28	1.29349
OAS1	1.29341
IDE	1.29333
GUSB	1.29316
AR	1.29316
FAM43B	1.29308
FCHSD1	1.29292
CYP20A1	1.29268
ORM2	1.29204
ZMYM6	1.29156
C3AR1	1.2914
ZNF623	1.29124
FABP1	1.29051
RHBDD1	1.29051
MAP3K8	1.29027
LHFPL3	1.29027
C12orf76	1.29011
SPOCK1	1.28915
MRPL36	1.28907
PRDM16	1.2881
PBX1	1.28794
HYI	1.28778
SPRR1A	1.28762
GTPBP8	1.28754
BCL7A	1.28714
B4GAT1	1.2865
B4GALNT4	1.28625
PCDHGA7	1.28577
SS18L1	1.28569
FKBP7	1.28545
TCEANC2	1.28537
SCTR	1.28513
SH3D21	1.28489
MRPL11	1.284
ATCAY	1.28384
RIBC2	1.28352
MROH6	1.28352
THNSL1	1.2832
OR2H1	1.28296
CCDC167	1.2828
DNAJA1	1.28256
LILRB2	1.28248
SLC35D3	1.28224
TMEM110	1.28192
TAS1R1	1.28167
GPR173	1.28119
COPS2	1.28039
HMGCLL1	1.28015
LBX2	1.27967
PRKAG2	1.2795
COL12A1	1.27934
DUSP5	1.27902
ARFGAP3	1.27902
PRG3	1.27878
ACOT8	1.27806
GALNT7	1.2779
MLLT3	1.27782
HK1	1.27782
TLX2	1.27725
KY	1.27693
XRN1	1.27677
LTB	1.27661
BHMT	1.27621
UBA5	1.27581
NRXN1	1.27565
SESN1	1.27557
HNRNPK	1.27549
TIAM2	1.27517
OXER1	1.27476
SMR3B	1.27468
RNF180	1.27468
ERICH4	1.27452
TLE6	1.27436
AGXT	1.27324
F11	1.27276
RDH14	1.27219
C2CD2	1.27203
RBM3	1.27171
NPHS2	1.27147
POLRMT	1.27139
OR52E8	1.27131
ADAMTSL2	1.27123
SREK1IP1	1.27107
IGFL1	1.27083
ZNF608	1.27067
CCL3L3	1.27059
SDC2	1.27051
NUDT11	1.26994
JSRP1	1.26954
INTS2	1.26954
LRRC49	1.26938
C5orf24	1.26914
DMWD	1.26866
FAM57A	1.26866
CFAP52	1.26834
ZNF20	1.26737
EMILIN1	1.26729
FILIP1	1.26729
CXXC4	1.26721
OSR2	1.26673
CDC20B	1.26584
TTC33	1.26584
NEU1	1.26536
ADGRA2	1.2652
KIRREL	1.2652
GP1BA	1.26488
DCAF12L2	1.26448
MIPOL1	1.26432
CYTH3	1.26376
MRPL21	1.26247
POR	1.26239
TDRD5	1.26223
VASH2	1.26175
OPLAH	1.26167
TIFA	1.26167
KLHDC3	1.26159
TRIM36	1.26159
IL32	1.26135
ANO8	1.26135
ZNF614	1.26038
TOMM5	1.26038
TMEM221	1.26014
LACRT	1.25998
PTPN21	1.25982
ASXL2	1.25974
OR4C46	1.2595
DCST2	1.25845
STUB1	1.25757
RGS6	1.25757
SLA	1.25733
SLPI	1.25693
GNG5	1.25652
ENAH	1.25604
TET2	1.25548
CFAP97	1.25524
SLC16A12	1.2546
MGAT5	1.25452
CTTNBP2	1.25443
LHX5	1.25427
RCN2	1.25355
GAL	1.25331
KRTDAP	1.25323
ARHGAP22	1.25299
SLC22A20	1.25283
TIPARP	1.25283
COX10	1.25275
BICD2	1.25251
IFT52	1.25243
ARRDC1	1.25186
DCAF12L1	1.25146
CHRDL1	1.25058
SP140	1.24953
INHA	1.24921
PPP1CC	1.24913
DLG3	1.24849
PER3	1.24833
ZNF385D	1.24809
NKX2-5	1.24785
MCOLN2	1.24769
MMEL1	1.24688
PKP1	1.24672
ECM2	1.24664
PMEPA1	1.24656
PSMC3IP	1.24656
IQCG	1.246
PLEKHB1	1.24592
PTPN3	1.2456
HIST2H2AA4	1.24447
MYO18B	1.24447
CES1	1.24439
NEUROD1	1.24423
SAMD5	1.24415
IDS	1.24407
BRK1	1.24206
PNLIPRP3	1.24158
USP7	1.24102
DEFB1	1.24045
LDLRAD3	1.24029
WHAMM	1.24021
TPP2	1.24013
LCE3B	1.23941
NDST3	1.23933
SCUBE3	1.23877
ANKRD50	1.23764
CREB3L1	1.2374
LOC100129924	1.23724
FCHO2	1.23708
CALN1	1.23587
PRSS38	1.23547
OR5K1	1.23547
ARSD	1.23547
BEX2	1.23539
C1orf105	1.23515
SAXO2	1.23499
FGL2	1.23491
ZNF134	1.23451
MOGS	1.23386
NEU2	1.2337
MNT	1.23322
MRAP2	1.23314
CTAG1B	1.23306
MRGPRF	1.23306
IFI44	1.23282
ZBTB7A	1.23234
PIGM	1.23089
ENDOG	1.23033
MFSD3	1.23033
IL6ST	1.23017
GMEB2	1.22993
RNF207	1.22953
SRGAP2	1.22953
KRT35	1.22928
MYOT	1.22912
NCR3	1.22792
PRDM6	1.22784
C15orf52	1.22776
CIART	1.22744
LCE4A	1.22736
CR1L	1.22679
SMIM2	1.22671
RNF39	1.22639
C1QTNF9B	1.22631
FBXO30	1.22615
OR4K15	1.22599
SLC30A3	1.22583
SCGB1D4	1.22583
TMEM126A	1.22575
CDK3	1.22575
ADCY7	1.22535
HS1BP3	1.22527
ASB17	1.22487
SLC25A38	1.22462
PAOX	1.22422
NALCN	1.22406
C15orf53	1.22398
NEK10	1.22382
SLC10A6	1.22318
LMO7	1.22294
LRPAP1	1.22229
COL2A1	1.22197
BRD9	1.22173
SOAT2	1.22149
COL9A2	1.22069
KIAA0922	1.22045
SNX20	1.22029
ERAL1	1.22029
LIM2	1.22029
C6orf226	1.2202
APOA5	1.21996
ZNF320	1.21972
IRAK3	1.219
SPAM1	1.219
NRP2	1.2186
SPANXD	1.21812
MS4A13	1.21812
LPPR1	1.21779
CD7	1.21667
ARHGAP42	1.21643
GAP43	1.21635
DMPK	1.21611
ALDH4A1	1.21611
HAPLN3	1.21538
CLCA1	1.21498
ANTXR2	1.21418
CT47A11	1.2141
KDM5C	1.21402
TMUB1	1.21313
IPO8	1.21257
CLCN5	1.21225
ARMC5	1.21209
DEPDC5	1.21209
GPR65	1.21177
AIMP1	1.21177
WASF1	1.21137
PHF14	1.21088
MAP1LC3A	1.2108
FOXG1	1.21016
ATOH8	1.21
FAM166A	1.20984
SLC45A3	1.20928
ZNF696	1.20928
FFAR2	1.20888
CLEC5A	1.20815
SCNN1G	1.20799
YJEFN3	1.20695
RBFA	1.20574
OSBPL11	1.20558
RFPL2	1.2055
PRSS27	1.2051
TAL2	1.2051
TNPO2	1.20502
ARGFX	1.20502
TMEM174	1.20397
GNAS	1.20349
SENP6	1.20325
RHPN1	1.20325
DNAAF5	1.20293
RYK	1.20285
PSG4	1.20269
GNPTG	1.20245
ACKR1	1.20164
F9	1.2014
ACTR8	1.20132
NWD2	1.20116
ZBTB49	1.2002
TNRC6B	1.20004
TMEM184B	1.19996
OR2W5	1.19947
KRTAP27-1	1.19931
SERPINA4	1.19923
LYPD2	1.19915
C3orf20	1.19907
STARD7	1.19851
GRIA4	1.19843
ELMO2	1.19843
LMBR1L	1.19835
ACAA1	1.19827
TLE1	1.19819
GDF15	1.19803
KCNU1	1.19771
MRPS14	1.19755
IL10RB	1.19755
NWD1	1.19666
HDGFRP2	1.19626
43165	1.19626
BMP10	1.19554
MRPL33	1.1953
FAHD1	1.19513
LDOC1	1.19505
SRI	1.19497
TESPA1	1.19457
AFF2	1.19417
LRRC41	1.19417
LGALS9B	1.19401
REEP6	1.19401
ADCK4	1.19393
KRTAP25-1	1.19369
ITLN1	1.19361
HLA-B	1.19329
DEGS2	1.19321
ARHGAP19	1.19256
SF3A2	1.1924
ZSWIM8	1.1924
POLDIP2	1.19152
ABCA4	1.1912
LGALS3BP	1.19104
STAT4	1.19072
ARMC2	1.19072
GOLGA7	1.19064
SLC2A11	1.19055
FABP6	1.18983
MRPS22	1.18975
ZC3H10	1.18895
NCALD	1.18814
MYEOV	1.18782
UQCRH	1.18782
MCF2L	1.18758
SZT2	1.18718
NT5C3A	1.1871
FRAT2	1.18702
PACSIN1	1.18622
CDK16	1.18614
MYOG	1.18565
HNRNPDL	1.18549
RASAL1	1.18549
SCN2B	1.18533
SLC6A5	1.18517
ZNF217	1.18485
TEPP	1.18437
KCNIP1	1.18308
HMCN1	1.18292
KBTBD4	1.18276
OR8H2	1.18244
KIR2DL3	1.18236
SPRN	1.1822
ATP5G3	1.1818
SYCE1	1.18172
TSC22D4	1.18164
NDUFV2	1.18131
PAQR9	1.18107
KMO	1.18099
SH3BGRL3	1.18091
FOXF1	1.18027
COX5B	1.18003
ZNF774	1.17979
HLA-C	1.17874
TACR1	1.17858
IL13RA2	1.17818
TMEM104	1.17786
CFL1	1.17762
GPR108	1.17722
RABGAP1L	1.17706
SNRPA	1.17657
DENND2C	1.17657
TTLL1	1.17657
B3GALT5	1.17633
ARHGDIG	1.17617
CORT	1.17593
STX1B	1.17561
CYB5D2	1.17537
TFPI2	1.17481
FAM155A	1.17465
RIPK3	1.17448
CLDN11	1.1744
ENTPD4	1.17432
CBLN3	1.17408
DYX1C1	1.17392
TGIF1	1.17392
FRZB	1.17336
NPW	1.17272
STX16	1.17207
GAB1	1.17167
SMYD5	1.17127
CBR3	1.17119
BTBD16	1.17095
CCSER1	1.17071
C7orf60	1.16998
C1orf68	1.16998
GLYATL3	1.1699
SPATA3	1.16982
TUBB2A	1.16974
PHKG2	1.16926
P2RX3	1.16926
LARP4	1.1691
ZNF197	1.16894
PIP4K2C	1.16862
MAL2	1.1683
ZNF213	1.16701
OR5B2	1.16669
CRABP2	1.16661
C3orf33	1.16605
CXorf51B	1.16548
PPP1R3A	1.1654
NCAM1	1.16524
HIP1R	1.16492
RALB	1.16476
STAMBP	1.16452
WASF2	1.16412
SBK3	1.16372
OR51A7	1.16372
RBM20	1.16356
MARCH11	1.16332
SPTBN4	1.16291
HGF	1.16283
AFF4	1.16243
RNFT1	1.16219
LOC730183	1.16211
IGFBP7	1.16203
DBNDD2	1.16147
ZNF493	1.16123
HSPB1	1.16026
SLC41A2	1.16018
RNF144A	1.16018
ACSM3	1.1601
GADD45B	1.15978
ADAMTS20	1.15962
C19orf35	1.15882
EIF2AK3	1.15841
PHYH	1.15833
MYF6	1.15825
FXYD5	1.15825
XKR9	1.15809
SOWAHA	1.15801
HSPH1	1.15761
WDR47	1.15753
TRPM5	1.15745
CCDC177	1.15673
STK10	1.15665
ARHGEF3	1.15584
GRIA1	1.15568
ATL3	1.1556
ZNF572	1.1556
PLA2G12A	1.15496
OVOL2	1.1544
CREG1	1.15335
MSRB2	1.15303
COX6B1	1.15271
B3GNT4	1.15255
DCD	1.15078
MUC13	1.1507
GPD1L	1.14998
LPAR4	1.14949
NPAP1	1.14925
ZSCAN5A	1.14885
SMCO4	1.14861
IGSF9	1.14805
HIST1H2AA	1.14805
STXBP5	1.14789
ASCL4	1.14789
LATS2	1.14773
FPR1	1.14724
CIITA	1.14684
UGT2B28	1.14676
CDH4	1.14676
DMBX1	1.14612
OMP	1.1458
ADD3	1.14564
IQCF3	1.14508
NUTF2	1.14443
UNC13D	1.14435
SYT1	1.14395
C6orf120	1.14379
MPEG1	1.14347
PGM1	1.14331
TFEB	1.14307
NDUFA10	1.14275
EPHX1	1.14266
C1QBP	1.14234
C9orf116	1.14194
GPATCH4	1.14186
STEAP3	1.14162
KLHL31	1.14098
STPG1	1.14098
ZDHHC1	1.14066
PVRIG	1.14058
SARS2	1.13977
HMGB1	1.13969
SGSM3	1.13841
CALR	1.13825
C11orf73	1.138
MYBL2	1.13784
OR2H2	1.13768
SLC19A3	1.13728
CCL19	1.1364
HIRIP3	1.13632
ROR2	1.13624
MRPL13	1.136
VEGFA	1.13575
C17orf112	1.13543
BBS7	1.13527
SLC44A2	1.13527
CCM2L	1.13503
UBTD1	1.13487
AMBRA1	1.13455
MCUR1	1.13455
LRRC2	1.13439
TRAK1	1.13407
NOMO1	1.13391
LYG1	1.13383
MDFI	1.13358
PSRC1	1.13326
CHCHD10	1.13294
AQP10	1.13286
ZNF799	1.1319
PNPLA3	1.13174
AKAP14	1.13125
C1orf95	1.13109
ADAT1	1.13069
TMEM260	1.13029
SMCR8	1.12997
GBX1	1.12989
PALM3	1.12981
TBX6	1.12957
GSTK1	1.12957
ISM1	1.12941
ARHGAP40	1.12884
TECTA	1.12876
AKAP8L	1.1278
FGR	1.127
ZNF80	1.127
PLCH1	1.127
TNFRSF6B	1.12684
LRP11	1.12676
WDR54	1.12659
EXO5	1.12635
AKAP17A	1.12627
TMEM154	1.12579
IFNLR1	1.12531
PBX4	1.12507
PROKR2	1.12507
ECEL1	1.12499
TSPAN13	1.12483
ZNF577	1.12475
CCDC184	1.12434
SNX14	1.1241
SCRT2	1.1237
RAD51AP2	1.12338
AKAP4	1.1233
PRDM1	1.12258
OR52A1	1.1225
HIST1H3J	1.12217
ECD	1.12185
LUZP1	1.12105
BCL7B	1.12097
HES1	1.12073
WDR17	1.12073
TMEM235	1.12073
THY1	1.12065
TNFRSF11B	1.12025
ORMDL1	1.12001
SESTD1	1.11976
CSNK1D	1.1192
NDUFC2	1.11904
PADI2	1.11888
C9orf64	1.11832
PRPSAP1	1.11832
HGD	1.11776
AMER2	1.11768
RASSF8	1.11759
QDPR	1.11743
DLL1	1.11711
IL27RA	1.11679
MGME1	1.11607
CRYBG3	1.11599
LPO	1.11518
DEFB110	1.11494
FAM46D	1.11406
CACNB3	1.11285
FOXO3	1.11269
UBAP2	1.11269
ZNF708	1.11245
C7orf76	1.11189
RHBDL2	1.11173
TAC4	1.11173
PQLC2	1.11157
VSIG4	1.11133
ZNF711	1.11101
HBM	1.11101
HIST1H3I	1.11093
PRAMEF19	1.11076
NONO	1.11036
EFR3B	1.11028
CNNM2	1.1102
TRIB3	1.10996
DACH1	1.10996
RBBP9	1.10956
TRIM68	1.10948
DDHD1	1.109
TPPP3	1.10779
C11orf42	1.10755
GIMAP4	1.10755
CCL23	1.10699
ACER2	1.10683
SOGA3	1.10643
MAPK1IP1L	1.1061
VWA7	1.1061
FDXACB1	1.10602
KTN1	1.10586
RSAD1	1.10586
EFCAB3	1.10578
SSSCA1	1.10578
CNOT2	1.1057
TMEM183A	1.10562
ABI1	1.1053
B3GALT6	1.10506
FAM195B	1.1041
CDHR4	1.10329
MMP9	1.10321
S100G	1.10313
CTBP1	1.10305
WWOX	1.10297
FGF14	1.10297
CES5A	1.10297
UBTD2	1.10289
LHB	1.10265
CPSF4	1.10249
CCDC77	1.10241
OR5B12	1.10233
FHOD1	1.10169
SMPD4	1.10136
ZNF257	1.10112
GALNS	1.10104
LOC100129520	1.10072
ARSB	1.10048
RNF133	1.09968
ODF3B	1.09919
HEPACAM	1.09903
KRT74	1.09895
OR2G3	1.09887
GRIN2B	1.09847
TSHB	1.09823
PROK1	1.09799
ICK	1.09751
ARPC5	1.09743
NEUROG1	1.09735
MICAL3	1.09727
MAGEF1	1.09694
CWC25	1.0963
HOXD8	1.09622
FRMD7	1.09574
CUTC	1.09558
PLCZ1	1.09558
CAMK1	1.09542
XYLT2	1.09486
MYF5	1.09365
TTC29	1.09309
HDAC6	1.09293
CKS2	1.09204
RC3H1	1.0914
SPATA17	1.09076
C11orf84	1.09068
BCAR3	1.0906
NRP1	1.09052
WBSCR16	1.09044
PDHA2	1.08931
UBE2D4	1.08843
MOCS1	1.08786
TTYH1	1.08714
FAXDC2	1.08698
MS4A15	1.0869
TNC	1.08642
INCA1	1.08634
DUSP3	1.08626
CERS3	1.08618
ATAD5	1.08594
MNX1	1.08586
NR5A1	1.08561
RNF166	1.08561
MS4A6E	1.08553
CTNNB1	1.08553
PRL	1.08545
TCF24	1.08529
IL18RAP	1.08513
WNK4	1.08513
C19orf48	1.08497
CCL17	1.08481
TMEM88B	1.08336
DHRS4L2	1.0828
FKBP4	1.08272
IQCF1	1.08272
AMPH	1.08264
MOK	1.08256
PSAT1	1.08176
TGFA	1.08144
ZNF728	1.08136
ADAM28	1.08128
RABEP2	1.08079
ITM2C	1.08055
SENP7	1.08039
MXRA8	1.08023
XAF1	1.08007
SRGAP3	1.08007
MRPL52	1.07999
C4B	1.07975
DHX32	1.07967
TMEM2	1.07951
ADCY8	1.07943
ADH1B	1.07895
TREML4	1.07878
HECTD1	1.07846
GIGYF2	1.07846
DMP1	1.0783
COPS8	1.07814
TSPAN8	1.0779
SPOPL	1.07782
RHCG	1.07766
MEGF6	1.07758
MAPKAPK5	1.0775
ABHD11	1.07726
POMP	1.0771
POMT1	1.0771
EPHA10	1.07694
CLTCL1	1.07686
TCAIM	1.07678
EN1	1.07678
DEFB118	1.07621
ILVBL	1.07589
SF3B4	1.07589
COLGALT1	1.07573
ATP5G1	1.07565
OR3A1	1.07557
KEAP1	1.07501
SLC4A11	1.07501
FZD5	1.07485
C10orf90	1.07453
MALL	1.07437
NIPSNAP3A	1.07412
CDC6	1.07372
PSME4	1.07332
GPSM1	1.07276
DCAF12	1.07252
GXYLT1	1.07244
KIR3DL2	1.07204
KRT6A	1.07195
NFKBIE	1.07187
DSP	1.07091
APLP1	1.07067
MTCP1	1.07059
PCDH18	1.07027
DVL3	1.06954
MFAP2	1.06946
SIM2	1.06946
ANGPTL6	1.0693
FAM220A	1.06914
SLC30A10	1.0689
CHMP2B	1.06866
KCNRG	1.06866
OVOL1	1.06866
SLC2A10	1.06842
SCARA3	1.06778
TUBG2	1.06697
OPN1SW	1.06697
ART5	1.06689
ZNF329	1.06633
OR6B1	1.06625
MFI2	1.06593
HYAL4	1.06464
SFXN5	1.06448
FCRL4	1.0644
UPRT	1.06336
43351	1.0632
ELMSAN1	1.06312
CC2D2B	1.06287
FAM122C	1.06279
SF3B5	1.06263
SYT9	1.06231
KRT27	1.06231
KRTAP9-8	1.06215
OLFML2A	1.06215
ZNF317	1.06191
PLEK2	1.06191
ALMS1	1.06159
EVI5	1.06143
CBLL1	1.06119
ZNF418	1.06103
BPIFC	1.06095
FFAR1	1.06046
MTNR1A	1.06046
POLE	1.0603
MT1X	1.0599
MUC1	1.05966
KLF17	1.05926
C14orf93	1.05862
FBXO34	1.05781
WT1	1.05773
NPL	1.05741
FNDC5	1.05725
MFSD6	1.05677
NPNT	1.05661
TEX12	1.05661
ZNF771	1.05645
XKR7	1.05588
RNF41	1.05564
C10orf62	1.05548
CEP162	1.0554
NUDT3	1.05516
ERCC6	1.05484
STRA8	1.05484
SPDYA	1.05476
ZNF423	1.0546
NCBP2	1.0546
OR5W2	1.05444
ASPA	1.05444
PPIB	1.05428
CAMSAP2	1.0542
SLC25A16	1.05396
TMC8	1.05388
CXCL12	1.0538
RIPPLY3	1.05371
ETS2	1.05371
OR2J2	1.05371
NEIL1	1.05323
KIAA0195	1.05323
HOXD11	1.05315
CRISP1	1.05283
OPRM1	1.05275
TBX22	1.05235
TBC1D32	1.05235
COQ6	1.05227
TCF15	1.05171
PPP2CA	1.05155
LRRC3	1.0513
PAM	1.05082
SH3RF2	1.05082
FBXW9	1.05058
DBX1	1.0505
LIMK1	1.05026
OPN1MW2	1.05026
SLC35B3	1.05002
PIP5K1A	1.04994
OR4C6	1.04978
KLK5	1.04962
CNEP1R1	1.04897
STX10	1.04881
RAP1GAP2	1.04825
C11orf58	1.04825
KRTAP12-1	1.04721
GLTPD2	1.0468
SUDS3	1.04648
P2RY13	1.04648
C12orf54	1.04648
TSKS	1.04632
ARHGEF15	1.04632
FOXE3	1.04584
STK39	1.04568
CYB5RL	1.0456
ZNF544	1.0448
PON3	1.04439
C3orf14	1.04399
LIPA	1.04383
OR6A2	1.04343
UGDH	1.04303
ARHGEF4	1.04295
ENOX1	1.04287
ITCH	1.04279
CYP4F3	1.04247
DNAL1	1.0423
SEMA3A	1.04206
TTYH3	1.04182
HIST3H2A	1.04158
FCRLB	1.04142
LBR	1.04134
CC2D1A	1.04134
ABCD1	1.04118
DDX4	1.04094
EPO	1.04038
ERGIC3	1.04038
HIST1H4J	1.0403
DYRK1A	1.04014
PRRT1	1.03981
TMEM248	1.03973
CSTF1	1.03909
TPO	1.03885
TBC1D5	1.03877
FKTN	1.03869
NPR3	1.03797
TG	1.0374
TMEM141	1.03732
FUT9	1.03684
GPR101	1.03628
CAV3	1.0362
C5orf52	1.03604
HLA-DMB	1.0358
HINT3	1.0358
SOX1	1.03564
DUX4	1.03556
RER1	1.03507
PLP1	1.03483
PLCXD3	1.03435
[truncated: 17,116 more rows]
