# Supplementary material for: Machine learning reveals genetic modifiers of the immune microenvironment of cancer
Source: iScience. 2023 Aug 9;26(9):107576. doi: 10.1016/j.isci.2023.107576 (PMC10470213; doi:10.1016/j.isci.2023.107576)
Supplement: Table S8. DrugZ ouput summary from genome-wide CRISPRx screens performed in mouse 4T1 and EMT6 breast carcinoma cell lines propagated in the presence or absence of CTLs (Lawson), related to Methods — S8A) original, S8B) z-score. [file mmc9.xlsx]

## Sheet: Table S8A. CTL_evasion_Lawson
Table S8A. CTL_evasion_Lawson_original CRISPRx
GENE	EMT6HA.Mid.NormZ	EMT6HA.Mid.FDR	4T1HA.Mid.NormZ	4T1HA.Mid.FDR
Jak1	14.16	1.61e-41	23.49	4.39e-118
Stat1	11.79	8.32e-29	22.78	3.11e-111
Ifngr1	11.32	1.41e-26	22.69	1.96e-110
Ifngr2	9.72	2.65e-19	22.48	1.56e-108
Jak2	11.65	3.74e-28	21.17	3.79e-96
Tap2	13.32	8.19e-37	17.51	1.93e-65
Tap1	12.7	1.91e-33	16.31	1.07e-56
Dot1l	6.47	3.02e-08	15.42	1.49e-50
Mapk1	-2.09	0.38	-15.21	3.08e-48
Tapbp	9.67	3.76e-19	13.94	3.91e-41
B2m	10.01	1.72e-20	13.42	4.63e-38
Kmt2a	2.24	0.314	13.16	1.21e-36
Erap1	6.68	9.71e-09	11.85	1.63e-29
Adar	-8.47	6.81e-15	-11.41	1.86e-26
Men1	4.9	0.000124	11.24	1.96e-26
Shoc2	-1.49	0.74	-9.15	1.8e-16
Mogs	3.89	0.00596	8.86	5.6e-16
Cflar	-4.02	0.00213	-8.98	6.47e-16
Erp44	6.99	1.5e-09	8.21	1.41e-13
Ube2g2	4.02	0.00402	7.99	8.32e-13
Vps4b	-7.29	5.38e-11	-7.58	6.83e-11
Emc8	-1.86	0.527	-7.48	1.19e-10
Surf4	-0.69	0.994	-7.36	2.58e-10
Nxt1	2.92	0.0818	6.99	1.54e-09
Uros	0.82	0.96	-7.04	2.35e-09
Gpaa1	-7.82	1.1e-12	-6.85	7.73e-09
Med24	-6.44	1.44e-08	-6.69	1.94e-08
Med12	0.8	0.964	-6.69	2.14e-08
Med15	-1.21	0.863	-6.63	2.69e-08
Brpf1	7.41	9.13e-11	6.52	3.63e-08
Xrn1	-5.2	1.37e-05	-6.52	5.28e-08
Gale	-3.74	0.00595	-6.49	5.52e-08
Dnajc13	-6.58	6.04e-09	-6.5	5.59e-08
Pigu	-5.39	5.31e-06	-6.41	8.41e-08
Denr	0.09	0.993	6.06	6.68e-07
Gnpnat1	-5.61	1.69e-06	-6.05	8.31e-07
Cramp1l	2.68	0.139	5.94	1.35e-06
Eif4g2	2.54	0.182	5.91	1.53e-06
Ikbkb	-14.34	1.96e-43	-5.92	1.68e-06
Eif3h	5.81	1.44e-06	5.86	1.98e-06
Taf6l	1.73	0.624	-5.88	2.09e-06
Tnfaip3	-6.67	3.37e-09	-5.8	3.1e-06
Calr	5.57	5.1e-06	5.78	3.16e-06
Spcs1	-4.83	7.31e-05	-5.68	5.71e-06
Med23	-3.46	0.0149	-5.69	5.86e-06
Ric8	-5.25	1.05e-05	-5.66	6.44e-06
Cxxc1	-2.7	0.117	5.62	7.51e-06
Naa35	0.64	0.978	5.6	8.18e-06
Raf1	-1.57	0.698	-5.52	1.31e-05
Med18	-0.48	1.01	-5.51	1.34e-05
Zcchc14	5.15	3.77e-05	5.45	1.85e-05
Med16	-4.71	0.000126	-5.44	1.91e-05
Med14	0.06	0.994	-5.41	2.21e-05
Emc4	-4.17	0.0012	-5.35	3.03e-05
Ippk	-6.25	4.55e-08	-5.32	3.32e-05
Pdia3	4.28	0.00169	5.3	4.04e-05
Traf2	-8.01	2.68e-13	-5.28	4.15e-05
Pdap1	-1.79	0.56	5.22	5.99e-05
Scaf4	-4.85	6.96e-05	-5.13	9.12e-05
Mtf1	0.94	0.948	5.12	9.95e-05
Eny2	2.75	0.117	5.09	0.000113
Pcbp2	-9.34	3.34e-18	-5.08	0.000114
Rbm7	-6.64	4.08e-09	-5.04	0.000135
Tmed2	1	0.94	5.03	0.000145
E4f1	3.79	0.00824	5.03	0.000148
Eif2ak2	2.45	0.212	4.96	0.000201
Irf1	-3.77	0.00533	4.96	0.000204
Edc4	-3.67	0.00743	-4.95	0.000211
Has1	2.32	0.271	4.89	0.000271
Ifnar1	4.74	0.000257	4.89	0.000272
Irf9	2.84	0.0978	4.88	0.000275
Pdcd10	0.36	0.989	-4.87	0.000297
Tmem127	-6.43	1.5e-08	-4.83	0.000335
Pigk	-7.1	1.93e-10	-4.84	0.000338
Med17	-0.66	0.999	-4.84	0.000339
Ces1d	1.05	0.922	4.82	0.000351
Dph5	-0.84	0.968	4.81	0.000369
Psmb8	-3.49	0.0137	-4.8	0.000389
Rbm25	-4.81	7.8e-05	-4.76	0.000461
Ing2	-5.17	1.62e-05	-4.7	0.000605
Zc3h4	-1.95	0.466	-4.67	0.000652
E2f3	-0.59	1	-4.68	0.000652
Uxs1	-8.53	4.33e-15	-4.64	0.000748
Sap18	-3.53	0.0119	-4.61	0.00085
Dcp1a	-3.71	0.00652	-4.59	0.00092
G3bp1	1.91	0.508	4.59	0.00103
Socs1	-10.93	4.88e-25	-4.56	0.00106
Ppp1ca	-7.13	1.53e-10	-4.52	0.00122
Ppp2r4	2.48	0.204	4.49	0.00164
Klf5	-6.6	5.39e-09	-4.41	0.00201
Atg9a	-3.94	0.00285	-4.35	0.00255
Cul3	2.19	0.339	4.38	0.00269
Dph6	-2.68	0.124	4.37	0.00274
Kat7	-2.99	0.0569	4.35	0.00284
Ube2j1	0.41	0.986	4.36	0.00285
Vps13a	-7.83	1.03e-12	-4.3	0.00316
Prss58	1.61	0.696	-4.3	0.00316
Sel1l	-2.2	0.318	4.32	0.00318
Atg101	-9.47	9.79e-19	-4.27	0.0035
Trpm7	-3.17	0.0358	-4.26	0.00359
Pkn2	-3.78	0.00509	-4.23	0.00391
Wwp2	-0.54	1.01	-4.24	0.00395
Vps35	-4.94	4.49e-05	-4.22	0.00396
Rrs1	-1.42	0.769	-4.23	0.00396
Tm2d2	0.32	0.99	-4.22	0.00401
H2-K1	2.64	0.15	4.26	0.00407
Hdgfrp2	4.38	0.00108	4.26	0.00412
Recql4	-0.59	1.01	4.24	0.00423
Kat6a	7.09	7.35e-10	4.24	0.00425
Mllt10	1.16	0.898	4.23	0.00436
Hira	-7.6	5.62e-12	-4.18	0.00453
Fitm2	-0.77	0.979	-4.18	0.00453
Hsph1	0.59	0.979	-4.16	0.0047
Ikbkg	-6.42	1.59e-08	-4.16	0.00473
Sephs1	-1.86	0.528	-4.16	0.00473
Aass	-0.03	1.01	4.2	0.00477
Abhd16a	3.05	0.0595	4.2	0.00478
Pigs	-4.89	5.63e-05	-4.16	0.00479
Supt20	5.45	9.47e-06	-4.14	0.00504
Kdelr2	1.72	0.631	4.18	0.00506
Tada1	2.24	0.314	-4.13	0.0051
Prpf19	1.7	0.645	4.18	0.00512
Ppcdc	-13.34	1.29e-37	-4.13	0.00514
Pmm2	1.61	0.7	-4.13	0.00516
Npm1	-1.26	0.847	-4.1	0.00566
Mgat1	-7.26	6.17e-11	-4.08	0.00595
Med10	-0.38	1	-4.07	0.00615
Vps16	-2.1	0.377	-4.06	0.00633
Srrt	-1.69	0.626	-4.06	0.00639
Atad1	-2.3	0.271	-4.04	0.00667
Man1a2	-2.3	0.27	4.1	0.007
Mettl3	-3.68	0.00727	-3.92	0.011
Daglb	-1.57	0.698	-3.92	0.011
Nhlrc2	1.05	0.924	3.99	0.0111
Dnttip1	-7.29	5.42e-11	-3.91	0.0112
Dicer1	-6.17	7.11e-08	-3.91	0.0113
Hdac1	-5.68	1.16e-06	-3.9	0.0113
Matr3	1.74	0.623	3.98	0.0113
Vps29	-5.29	8.62e-06	-3.88	0.0121
Rbm28	-0.31	1	-3.86	0.0133
Cdc37	-0.5	1.01	-3.85	0.0136
Ccz1	-4.17	0.00121	-3.84	0.014
Sppl3	0.7	0.977	3.92	0.014
Stat2	5.63	3.82e-06	3.92	0.0141
Nars	0.79	0.966	3.9	0.0148
Naa25	-0.72	0.987	3.89	0.0151
Ttc32	-0.16	1.01	3.88	0.0154
Stoml2	-3.7	0.00672	-3.8	0.0159
Tomm22	-2.57	0.16	-3.79	0.0161
Sost	-1.25	0.849	-3.8	0.0161
Samd4b	-0.29	1.01	-3.8	0.0161
Taz	-0.41	1.01	3.86	0.0166
Hsp90ab1	-1.21	0.863	-3.77	0.0172
Med4	-0.29	1.01	-3.77	0.0172
Yap1	-3.62	0.00877	-3.76	0.0174
Pygl	0.09	0.993	3.84	0.0179
Ppp2r2a	-6.97	4.75e-10	-3.75	0.0183
Dnah7c	-0.74	0.985	3.82	0.019
Dnajb9	-2.68	0.124	-3.74	0.0192
Gm6408	-0.95	0.937	-3.73	0.0192
Ifnar2	3.52	0.0178	3.81	0.0194
Trim30d	-0.03	1.01	3.81	0.0194
Srsf5	1.35	0.835	3.81	0.0195
Hmox1	-2.03	0.417	3.8	0.0197
Stra13	0.68	0.976	-3.72	0.0199
Brat1	-9.49	9.13e-19	-3.72	0.0201
Cct3	-0.66	0.999	3.78	0.0204
Srsf7	2.95	0.0769	3.78	0.0206
Tnfrsf1a	6.58	1.75e-08	3.76	0.0218
Ndc1	3.72	0.0102	3.76	0.0218
Vezf1	-0.17	1.01	3.75	0.0224
Mpdu1	-0.67	0.998	-3.67	0.0235
Nexn	0.2	0.989	-3.67	0.0236
Pcnp	-4.64	0.00017	-3.65	0.0238
F8a	-0.79	0.977	-3.66	0.0238
H1fx	0.34	0.991	-3.66	0.0238
Eef2kmt	-0.3	1	-3.66	0.0238
Rb1cc1	-8.47	6.71e-15	-3.65	0.024
Nasp	-0.31	1	-3.66	0.024
Gpi1	-1.86	0.528	-3.65	0.0241
Ier5l	-1.66	0.649	-3.64	0.0245
Fas	5.43	1.02e-05	3.71	0.0252
Slco1a5	0.08	0.992	3.72	0.0253
Rmi2	-0.74	0.985	-3.62	0.0257
Dvl3	-0.94	0.938	-3.62	0.0258
Dimt1	0.88	0.955	-3.62	0.0259
Thbs4	-0.11	1.01	3.69	0.0269
Arf6	-3.63	0.00843	3.69	0.0271
Mbd3	-4.76	0.000101	-3.59	0.0291
Flad1	-5.83	4.89e-07	-3.58	0.0293
Lsg1	-0.69	0.994	-3.57	0.0297
Cldn11	-1.2	0.868	3.65	0.0309
Stk38	4.01	0.00406	3.63	0.0327
Spink10	-1.25	0.849	3.63	0.0327
Fbxo40	-1.47	0.747	-3.54	0.033
Dhx15	-0.35	1	-3.55	0.033
Ppp1r8	-0.73	0.986	-3.54	0.0331
Tmed10	-0.08	1.01	3.62	0.0333
Rqcd1	-2.05	0.409	-3.53	0.0346
Wbscr16	-3.55	0.0111	-3.52	0.0356
Eif4e	-0.38	1.01	3.6	0.0357
Wdr82	-4.84	7.06e-05	-3.51	0.0359
Mfn1	-0.66	0.999	3.6	0.0361
Alg8	0.53	0.982	-3.51	0.0362
Stpg1	-1	0.923	-3.5	0.0373
Meaf6	-0.65	0.999	3.58	0.0373
2810021J22Rik	-0.8	0.976	3.58	0.0378
Tyk2	0.13	0.99	3.56	0.039
Efna2	-0.07	1.01	-3.48	0.0391
Eif2b4	-4.54	0.000259	-3.48	0.0392
Pan2	-3.77	0.00532	-3.48	0.0392
Trip10	0.59	0.978	3.56	0.0393
Rrp8	-0.19	1.01	-3.47	0.0404
Fbxw7	1.69	0.648	3.55	0.0405
Klf13	-0.15	1.01	-3.46	0.0407
Hcfc2	3.57	0.0158	3.54	0.0414
Tcp11	3.9	0.00571	3.53	0.042
Coch	0.31	0.991	3.53	0.0424
Msrb1	4.91	0.000119	3.52	0.0426
C4b	3.64	0.0127	3.53	0.0426
9430038I01Rik	0.26	0.993	3.52	0.0427
Rbm34	-0.59	1.01	-3.45	0.0427
Rpl28	-2	0.434	-3.45	0.043
Ube2b	-0.83	0.969	-3.44	0.0431
Neurog3	0.03	0.994	3.51	0.0437
Arsk	-0.14	1	3.51	0.0438
Sp1	0.13	0.991	3.5	0.044
Gabbr1	2.27	0.297	3.49	0.0451
9030612E09Rik	1.98	0.461	3.49	0.0451
Thoc6	0.28	0.993	3.49	0.0452
Tgfbr3l	1.37	0.827	-3.41	0.0457
Olfr15	-0.8	0.976	-3.42	0.0457
Naa60	-2.77	0.101	-3.42	0.0458
Tab2	-6.18	6.52e-08	-3.42	0.046
Upf2	3.21	0.0395	-3.41	0.046
Leprotl1	-1.66	0.649	-3.41	0.046
Pigt	-1.99	0.444	-3.42	0.0462
Stk38l	-1.17	0.876	-3.4	0.0465
Nid1	1.39	0.821	3.47	0.0467
Ppil1	3.76	0.00925	3.48	0.0468
Zfp593	0.94	0.947	-3.39	0.0479
Pp2d1	2.54	0.182	3.45	0.0495
Bcl10	3.25	0.0365	3.46	0.0498
Fgfr2	0.31	0.99	-3.38	0.05
Cdpf1	0.82	0.958	-3.37	0.0501
Myl6	0.65	0.979	-3.37	0.0503
Tmbim6	0.63	0.975	-3.38	0.0505
Ugcg	-1.35	0.806	-3.37	0.0506
Ino80	-1.47	0.749	-3.36	0.0511
Srl	-1.01	0.922	-3.36	0.0511
Coq6	-1.01	0.921	3.43	0.0543
Sprr1b	-1.56	0.706	-3.34	0.0544
Tial1	-1.96	0.464	-3.33	0.0556
Dexi	-0.16	1.01	-3.33	0.0556
Pigp	-1.91	0.496	-3.33	0.0558
Ago2	-8.57	3.26e-15	-3.33	0.0559
Etv6	-1.86	0.528	-3.32	0.0562
Ap1g1	0.8	0.964	3.41	0.0569
Pomgnt1	0.5	0.986	-3.32	0.0569
Chmp7	-4.73	0.000115	-3.31	0.0591
Utp3	-0.17	1.01	-3.3	0.0596
Muc15	-1.73	0.603	3.4	0.0598
Ubr7	-0.93	0.945	3.39	0.0602
Azin1	-5.47	3.44e-06	-3.3	0.0605
Scaf8	3.91	0.0056	3.39	0.0607
Atp5f1	-1.32	0.817	3.38	0.0613
Sltm	-1.01	0.921	3.38	0.0613
Hyal5	-2.55	0.166	3.37	0.0616
Defb33	-1.01	0.922	3.37	0.0616
Med19	-0.14	1	-3.29	0.0618
Tmem208	-4.99	3.69e-05	-3.28	0.0629
Bcas1	-0.18	1.01	-3.28	0.0633
Asap3	-0.75	0.985	-3.27	0.0655
Oard1	1.77	0.599	3.35	0.0658
Lpin1	0.17	0.99	3.34	0.0671
Tspan14	-1.43	0.767	-3.25	0.0684
Cd320	2.63	0.153	3.33	0.0691
Bap1	-7.42	2.17e-11	3.33	0.0693
Zfp213	4.51	0.000671	3.31	0.0724
Tmem232	0.69	0.975	3.32	0.0724
Zfp870	3.93	0.00524	3.31	0.0726
Exosc1	-1.63	0.661	-3.23	0.0726
Cdk8	-0.07	1.01	-3.22	0.0756
Cdc42	-0.04	1.01	-3.22	0.076
Pnkp	-0.09	1.01	-3.22	0.0763
Nt5c3	1.21	0.886	-3.2	0.0788
Nkd1	-0.27	1.01	3.28	0.0788
4930578C19Rik	1.57	0.731	-3.2	0.079
Hgs	-4.29	0.000737	-3.2	0.0793
Mthfd2	-0.54	1.01	-3.19	0.0804
Dcp2	-2.04	0.417	-3.19	0.0806
Bmp4	-0.52	1.01	3.27	0.0809
Krt32	-0.86	0.963	-3.19	0.081
Btbd6	0.15	0.992	3.27	0.081
Zfp53	2.37	0.248	3.27	0.0816
Prss21	3.4	0.0255	3.27	0.0821
Klhl29	0.05	0.994	3.26	0.0831
Actn1	-2.02	0.427	3.24	0.0863
2410015M20Rik	2.44	0.217	3.25	0.0865
Cmtm8	-1.52	0.722	-3.17	0.0865
Zbtb2	0.71	0.975	-3.16	0.0868
Srd5a3	-0.53	1.01	-3.16	0.0872
Asxl2	-1.16	0.88	3.24	0.0876
Chuk	-18.37	2.35e-71	-3.16	0.0877
Phgr1	0.56	0.981	-3.16	0.0877
Pid1	0.51	0.984	3.23	0.0882
Susd6	-5.82	5.22e-07	-3.15	0.0885
Naa30	-0.62	1	3.23	0.0885
Gm15821	2.68	0.137	3.23	0.0887
Mpnd	1.92	0.506	3.23	0.0888
Bmx	0.31	0.99	3.22	0.0888
Gls	-3.74	0.00597	-3.15	0.089
Ccnc	-0.44	1.01	-3.14	0.0903
P2rx2	-1.33	0.813	3.21	0.0907
Thada	2.36	0.253	3.21	0.0909
Cox7a2	-1.15	0.881	3.2	0.0924
A930017K11Rik	2.52	0.187	3.2	0.0928
Cxcl12	-0.03	1.01	-3.12	0.094
Aak1	-0.94	0.938	-3.12	0.0941
Frmpd1	-0.65	0.999	-3.12	0.0941
Myom3	-0.02	1.01	-3.13	0.0944
Tk1	-1.54	0.713	-3.13	0.0946
Nudt1	-2.56	0.162	-3.11	0.0961
Rbck1	-3.81	0.00456	-3.11	0.0965
Polr2g	0.75	0.971	-3.11	0.0965
Rpf2	-1.35	0.808	-3.11	0.0967
Zcchc8	-4.24	0.000892	-3.11	0.0968
Polr3b	-0.21	1.01	3.19	0.0971
Vrk1	-0.07	1.01	3.18	0.0974
Ash2l	-0.18	1.01	3.18	0.0978
Cbfb	2.1	0.385	-3.1	0.0981
Rasgef1c	0.41	0.986	3.17	0.0993
Sf3b4	-1.21	0.863	3.17	0.0994
Eif3i	1.92	0.504	3.17	0.1
Adi1	0.41	0.987	3.16	0.1
Yipf5	-0.5	1.01	-3.09	0.1
Bahcc1	-1.62	0.665	-3.09	0.101
Pla2g7	1.29	0.856	3.16	0.101
Cytip	0.87	0.956	3.16	0.101
Ttll9	-0.09	1.01	-3.09	0.101
Heatr3	-4.17	0.00121	-3.08	0.102
Ppp5c	-1.81	0.549	-3.08	0.102
Zfp608	-1.7	0.624	3.16	0.102
Prkra	0.88	0.954	-3.08	0.103
Dnajc14	0.81	0.963	-3.07	0.103
Ly6g5b	2.48	0.201	3.14	0.104
Acot4	0.65	0.978	3.14	0.104
Gbp2	0.04	0.993	-3.07	0.104
Ppan	-0.4	1.01	-3.07	0.104
Ttc39d	1.67	0.657	3.15	0.105
Smpd4	1.51	0.754	-3.06	0.105
Vcl	0.62	0.974	3.14	0.105
Nsun2	-1.18	0.871	3.12	0.107
Zfp952	3.81	0.00776	3.12	0.108
Olfr11	2.28	0.293	3.12	0.108
Mlh3	1	0.94	3.12	0.108
Cdk9	0.6	0.976	3.13	0.108
Chd1	4.61	0.00046	3.13	0.109
Plin5	2.81	0.104	3.11	0.109
Cela2a	0.83	0.956	3.11	0.11
Ehmt1	4.09	0.00305	3.1	0.112
Cul5	-0.66	0.999	-3.04	0.112
S100pbp	-9.86	3.03e-20	-3.03	0.114
Ltn1	-0.88	0.96	-3.04	0.114
Tab1	-9.87	2.94e-20	-3.02	0.118
Rev3l	-1.12	0.894	-3.02	0.118
1700010I14Rik	1.04	0.926	3.08	0.118
Rab40c	3.63	0.0131	3.08	0.119
Vmn2r116	3.21	0.0395	3.08	0.119
Sh3rf3	0.41	0.986	-3.02	0.12
2410002F23Rik	1.78	0.595	-3.01	0.121
Apob	-0.96	0.937	3.07	0.121
Med20	1.16	0.899	-3.01	0.122
Itgav	-1.52	0.72	-3	0.123
Smad4	1.32	0.848	-3	0.123
Fez1	-0.1	1.01	-3	0.123
Jun	-3.75	0.00569	-3	0.124
Sp3	1.28	0.864	3.06	0.124
Cabp2	-0.39	1.01	3.06	0.124
Cldn16	-1.19	0.871	-2.98	0.126
Med9	-1.11	0.897	-2.98	0.126
Map3k5	1.13	0.911	-2.99	0.126
Zcchc9	0.88	0.955	3.05	0.126
Ccdc14	-0.76	0.983	-2.98	0.126
Fermt2	0.04	0.993	3.05	0.126
Tep1	-0.35	1	3.05	0.126
Wrb	-0.46	1	-2.99	0.126
Zfr2	-0.12	1.01	-2.99	0.126
Mrpl20	-2.51	0.18	3.05	0.127
Ubap1	0.21	0.991	-2.98	0.127
Mllt1	2.5	0.194	3.03	0.128
Vmn1r211	1.12	0.911	3.04	0.129
Zfp869	-0.73	0.986	3.04	0.129
Pds5b	-6.18	6.73e-08	-2.97	0.13
Dnaja2	-5.38	5.48e-06	-2.97	0.13
Asun	-3.05	0.0497	-2.97	0.13
Psme1	1.73	0.629	3.04	0.13
Syvn1	0.49	0.986	3.04	0.13
Pus3	-3.97	0.00255	-2.97	0.131
Arl4d	0.88	0.955	3.03	0.131
Slpi	0.2	0.989	-2.96	0.131
Dhx36	-5.83	4.91e-07	-2.96	0.132
Arf4	2.89	0.0866	3.02	0.132
Ddx47	-1.22	0.861	3.02	0.132
Gemin4	-1.07	0.908	3.02	0.132
Phf14	1.09	0.919	3.02	0.132
Meiob	4.04	0.00375	3.02	0.133
Idh2	0.69	0.975	3.01	0.133
Vmn1r68	-0.08	1.01	3.01	0.133
Dnaja1	-2.63	0.141	-2.95	0.135
E2f8	0.98	0.942	3	0.135
9330161L09Rik	-0.68	0.995	-2.95	0.135
Chmp5	-3.86	0.00389	-2.94	0.136
Pick1	-1.24	0.852	-2.95	0.136
Nelfcd	1.23	0.88	-2.94	0.138
Depdc5	-3.64	0.00819	2.99	0.139
Lrr1	-1.42	0.771	2.99	0.139
Cwc15	1.14	0.908	2.99	0.139
Faf2	-0.6	1	2.99	0.139
Dock2	-0.18	1.01	2.99	0.139
Sertad1	-0.39	1.01	2.99	0.139
Dxo	3.35	0.0285	2.98	0.14
Olfr821	0.8	0.963	2.98	0.141
Pigl	-5.2	1.39e-05	-2.92	0.143
Rbfox2	-2.2	0.32	-2.92	0.143
Ell	-2.07	0.39	-2.93	0.143
Utp20	2.02	0.432	-2.92	0.143
Ptpn1	-0.91	0.952	-2.92	0.143
Zik1	0.66	0.977	2.97	0.143
Deptor	-0.22	1.01	-2.92	0.143
Rfwd3	0.59	0.978	-2.92	0.144
Sumo1	0.33	0.99	-2.91	0.144
Commd10	-1.72	0.614	-2.9	0.145
Rpe	-1.41	0.773	-2.91	0.145
Atf5	0.02	0.992	-2.91	0.145
Ddx31	0.29	0.992	-2.91	0.145
Kmt2b	-0.55	1	-2.9	0.145
Junb	0.37	0.989	-2.91	0.146
Mptx1	-0.67	0.998	2.96	0.146
Atp13a5	-0.34	1	-2.91	0.146
C030039L03Rik	-0.63	1	-2.91	0.146
Rfc3	-0.41	1.01	2.97	0.146
Igf2r	4.62	0.000434	2.96	0.147
Ms4a6b	-1.17	0.877	2.96	0.148
Smtnl1	0.73	0.974	2.95	0.148
Ttl	0.5	0.986	2.95	0.148
Elavl1	-0.07	1.01	2.95	0.148
Plekhh2	2.55	0.179	2.95	0.149
Ilk	-1.07	0.908	2.95	0.149
Ddr1	1.76	0.605	2.94	0.15
Cmtm7	-0.66	0.999	-2.89	0.15
Rtel1	-2.21	0.314	-2.89	0.151
Pip5k1a	-1.84	0.533	-2.88	0.151
Ttc7b	-1.43	0.766	-2.88	0.151
Nipa2	0.06	0.994	-2.88	0.151
Wdr36	1.78	0.594	2.94	0.152
Erlec1	0.52	0.984	-2.88	0.152
D630003M21Rik	-0.54	1	2.93	0.153
Pkdrej	-0.01	1.01	2.93	0.153
Eif2s2	-1.99	0.443	2.93	0.154
Nfat5	-1.12	0.896	-2.87	0.155
Ptrhd1	0.71	0.975	2.93	0.155
Vegfa	0.36	0.99	2.92	0.155
Gpatch1	3.25	0.0366	2.92	0.156
Sf3a2	2.02	0.432	2.92	0.156
Efemp1	0.94	0.948	2.92	0.156
Mcm10	0.66	0.977	-2.86	0.157
Rpl13	-0.7	0.992	2.91	0.157
Efr3b	-0.01	1.01	2.91	0.157
Cdk19	-0.22	1.01	-2.86	0.158
Ube2f	-3.17	0.0352	-2.86	0.159
Eng	-0.79	0.975	-2.86	0.159
Chd4	-6.15	7.87e-08	-2.86	0.16
Ankrd63	1.04	0.925	-2.85	0.16
Tubgcp2	-0.84	0.969	-2.85	0.16
Rbbp6	-3.28	0.0265	-2.85	0.161
Ranbp3	0.35	0.991	-2.84	0.161
Myo15b	-0.38	1	-2.85	0.161
Serpinf1	-0.26	1.01	-2.85	0.161
Mrpl36	-1.02	0.918	-2.84	0.163
Rnmt	-0.19	1.01	2.9	0.165
Vps11	-4.65	0.000166	-2.83	0.166
Rtl1	1.99	0.458	2.89	0.168
Nup188	6.81	4.55e-09	2.88	0.169
Upp2	1.11	0.913	2.89	0.169
Olfr731	-0.77	0.979	2.89	0.169
Chd8	-0.13	1.01	2.88	0.169
Rpusd1	2.55	0.18	2.88	0.17
Ttc37	2.19	0.339	-2.82	0.17
Abcb11	-0.29	1.01	2.88	0.17
Rpl29	-1.78	0.566	-2.81	0.173
Lrguk	0.49	0.985	-2.81	0.174
Ugt1a10	0.32	0.99	-2.81	0.174
Dnajc21	-0.38	1.01	-2.81	0.174
Otulin	-5.56	2.21e-06	-2.81	0.175
Rhoa	-1.81	0.55	-2.81	0.175
Helz	-1.23	0.855	-2.81	0.175
Stradb	-0.21	1.01	2.87	0.175
Ptk2	0.26	0.993	-2.8	0.177
Upf1	1.73	0.628	-2.8	0.178
Mafg	-1.59	0.687	-2.79	0.178
Ccdc137	-1.11	0.899	-2.79	0.178
Pdrg1	0.41	0.987	-2.79	0.178
Egr3	-0.55	1	-2.79	0.178
Lrrc58	-0.46	1	-2.79	0.178
Patz1	-0.3	1	-2.8	0.178
Tatdn1	-0.01	1.01	-2.79	0.178
Tppp3	-1.2	0.867	-2.78	0.179
Lrp4	0.73	0.975	-2.79	0.179
Nop14	0.68	0.975	-2.79	0.179
Timm17a	-0.65	0.999	-2.8	0.179
Mettl4	2.87	0.0911	2.86	0.18
Rnaseh2a	-2.49	0.184	-2.78	0.18
Rsl1d1	0.55	0.982	-2.78	0.18
Ubald2	-0.6	1	-2.78	0.18
Tex37	0.46	0.985	-2.77	0.182
Slc1a3	-0.56	1.01	-2.77	0.182
Tmem184b	-0.79	0.975	-2.77	0.183
Pgrmc2	-1.67	0.642	-2.77	0.185
Ddx17	0.16	0.992	-2.76	0.185
Cad	-8.38	1.38e-14	-2.76	0.186
Isyna1	0.03	0.993	-2.76	0.187
Syngr2	-0.1	1.01	2.84	0.188
Gclc	-11.21	2.59e-26	-2.75	0.19
Strap	-6.88	8.91e-10	-2.75	0.19
C1d	-1.02	0.916	-2.75	0.19
Tnfsf13	0.56	0.982	-2.75	0.19
Zfp54	2.61	0.158	2.83	0.191
Klc4	1.55	0.743	2.83	0.191
Slc25a24	-1.04	0.912	2.83	0.191
Entpd5	0.56	0.98	2.83	0.191
Rfwd2	0.23	0.993	2.83	0.191
Mbd2	0.9	0.955	-2.74	0.194
Rnf141	0.27	0.992	-2.74	0.194
Kcnq3	-1.01	0.922	-2.73	0.195
Dtx2	0.71	0.975	-2.74	0.195
Tmem50b	0.49	0.985	-2.73	0.195
Atl2	4.1	0.00301	2.82	0.196
Eomes	0.85	0.955	-2.74	0.196
Tmem167	0.26	0.993	-2.73	0.196
Nxf1	3.09	0.053	2.81	0.197
Ets1	-2.37	0.24	-2.73	0.197
Stpg2	0.15	0.992	2.81	0.197
Sharpin	-4.68	0.000145	-2.72	0.2
Tesc	-0.96	0.936	-2.72	0.2
Atr	0.72	0.974	-2.72	0.201
Lsm14a	-0.49	1.01	-2.72	0.201
Phactr2	0.67	0.976	-2.72	0.202
Olfr1387	-1.71	0.617	2.8	0.205
1700037C18Rik	-1.04	0.911	-2.71	0.205
Klhl32	0.3	0.992	2.8	0.205
Slc36a2	-0.61	1	2.8	0.205
Kcmf1	-3.71	0.00653	-2.7	0.207
Pak1ip1	1.36	0.83	2.79	0.207
Maml2	0.42	0.987	-2.7	0.207
Lrrc74b	0.1	0.993	-2.7	0.207
Mad2l2	-1.26	0.846	-2.7	0.208
Ccser2	0.37	0.989	2.79	0.208
Vps39	-1.31	0.825	-2.68	0.21
Ptprs	1.32	0.848	2.79	0.21
Vmn2r66	0.2	0.99	-2.69	0.21
Arhgdig	3.15	0.0465	2.78	0.211
Cobll1	2.46	0.211	-2.69	0.211
Lman1l	0.89	0.955	-2.69	0.211
Arl13b	-0.87	0.96	-2.69	0.211
Tex38	0.65	0.977	-2.69	0.211
Olfr641	-0.72	0.987	-2.69	0.211
Tspan10	0.17	0.99	-2.69	0.211
Uxt	0.34	0.991	-2.69	0.211
Crlf2	0.06	0.993	-2.69	0.211
Stk40	-0.28	1.01	2.78	0.211
H3f3b	-2.5	0.184	-2.68	0.212
Gp1bb	-1.89	0.511	-2.69	0.212
Ralgapb	1.66	0.671	-2.68	0.214
Iqsec3	-1	0.923	-2.68	0.214
Dok7	-0.96	0.937	2.77	0.214
Emc6	-5.94	2.65e-07	-2.67	0.215
Zbtb7a	-2.54	0.167	-2.67	0.215
Slc38a6	-2	0.438	2.77	0.215
Cubn	0.62	0.974	2.77	0.215
Tmem233	0.56	0.982	-2.67	0.215
Cdv3	0.18	0.989	2.77	0.215
Ak8	-0.2	1.01	2.77	0.215
Krtap13-1	-0.1	1.01	-2.67	0.215
Lilra6	-0.07	1.01	-2.67	0.215
Ccr10	-1.19	0.871	-2.66	0.217
Slc36a1	0.12	0.989	-2.66	0.218
Pigyl	-3.26	0.0277	-2.66	0.221
Lclat1	0.34	0.991	2.76	0.221
Ino80b	-0.37	1.01	-2.66	0.221
Ncoa7	0.79	0.965	-2.65	0.222
Scyl1	-0.68	0.995	-2.66	0.222
Sostdc1	-0.28	1	-2.65	0.222
Srbd1	-0.4	1.01	2.75	0.223
Samd1	-4.53	0.000269	-2.65	0.224
Lyrm1	0.58	0.979	2.75	0.224
Dis3	-3.4	0.018	-2.64	0.227
Api5	-2.38	0.232	-2.64	0.227
Mfsd6l	-1.69	0.629	-2.64	0.228
Pcdhgb1	-1.31	0.825	2.74	0.228
3425401B19Rik	-1.02	0.917	2.74	0.228
Fuca1	-0.87	0.961	-2.64	0.228
Dusp28	-0.79	0.975	2.74	0.228
Fam228a	-0.55	1.01	2.74	0.228
Smg7	6.82	4.41e-09	-2.63	0.229
Olfr722	-1.9	0.501	2.73	0.229
Mybl2	-1.72	0.615	-2.63	0.229
Xrcc1	-0.87	0.961	-2.64	0.229
Clic3	0.61	0.974	2.74	0.229
Ngfr	-0.68	0.995	-2.63	0.229
Olfr380	-0.12	1.01	2.74	0.229
Arhgap25	-0.19	1.01	-2.63	0.23
Emc1	-3.9	0.0033	-2.62	0.232
Scrib	-1.9	0.505	-2.63	0.232
Sec63	-5.71	9.6e-07	-2.62	0.233
Zranb1	1.75	0.614	-2.62	0.233
Gm13178	0.88	0.954	2.72	0.235
Daxx	2.59	0.165	2.72	0.236
Ifnb1	-0.18	1.01	2.72	0.236
Mtdh	0.11	0.99	-2.61	0.237
Skint9	0.02	0.993	2.72	0.237
Mllt3	3.21	0.0401	2.71	0.238
Kdm3a	0.32	0.99	2.71	0.238
Phf5a	-0.59	1.01	2.71	0.238
Runx2	2.71	0.13	2.72	0.239
Pglyrp2	1.03	0.925	2.71	0.239
Lhfpl2	0.17	0.991	-2.6	0.24
Emc3	-5.15	1.77e-05	-2.6	0.241
Zfc3h1	-2.38	0.232	-2.6	0.241
Hes1	0.98	0.941	-2.61	0.241
Pdgfd	-0.91	0.95	-2.6	0.241
Olfr1265	0.09	0.994	-2.6	0.241
Coro7	-0.33	1.01	-2.61	0.241
Bsg	2.71	0.128	-2.6	0.242
Tango2	1.14	0.907	-2.6	0.242
Rasl11b	0.88	0.954	-2.6	0.242
Psmf1	0.79	0.965	-2.6	0.242
Ufc1	-3.1	0.0431	-2.59	0.243
9930022D16Rik	0.75	0.972	-2.6	0.243
Adcy9	-0.36	1	-2.6	0.243
Ppme1	1.52	0.753	2.7	0.244
Gsdmc	-1.46	0.755	-2.59	0.244
Otol1	0.66	0.977	-2.58	0.244
4921530L21Rik	-0.36	1	-2.59	0.244
Man2b2	-0.37	1.01	-2.59	0.244
Rmdn3	-4.87	6.2e-05	-2.59	0.245
Naca	-3.52	0.0124	-2.58	0.245
Smoc1	-1.68	0.628	-2.58	0.245
Atoh1	0.07	0.992	-2.58	0.245
Tnrc6b	-0.15	1.01	-2.59	0.245
Wnt8b	-0.02	1.01	-2.59	0.245
Slc16a6	0.74	0.974	-2.58	0.246
Pcif1	2.32	0.274	2.7	0.247
Nadk	-5	3.51e-05	-2.57	0.248
Rtp2	0.18	0.989	-2.57	0.248
Sec11a	-3.29	0.0253	-2.57	0.249
Chek1	3.02	0.0639	-2.57	0.249
Rpp38	-0.86	0.964	-2.57	0.249
F11r	0.78	0.968	-2.57	0.249
Cdo1	0.51	0.983	-2.57	0.249
Sox10	0.45	0.984	-2.57	0.249
Zfp827	-0.11	1.01	-2.57	0.249
Ppp1r15a	0.49	0.985	-2.57	0.25
Col2a1	0.02	0.993	-2.56	0.25
Ppargc1a	-0.14	1	-2.56	0.25
Sox17	-1.42	0.77	-2.56	0.252
2310003L06Rik	0.96	0.943	-2.56	0.252
Tmem65	0.47	0.986	-2.56	0.252
Cdr1	-0.19	1.01	-2.56	0.252
Prmt2	-0.02	1.01	-2.56	0.252
Mboat7	-1.1	0.902	-2.55	0.253
Tapt1	-0.91	0.95	-2.55	0.254
Vmn1r196	0.73	0.975	2.68	0.255
Mnt	-0.51	1.01	2.68	0.255
Zbed3	0.96	0.943	-2.55	0.256
Lcmt1	-4.37	0.00053	2.68	0.257
Gp5	-1.09	0.903	-2.55	0.257
Sccpdh	-0.4	1.01	-2.55	0.257
Gpr137	1.27	0.869	-2.54	0.258
Ier3ip1	0.05	0.994	-2.54	0.258
Mrps11	-0.47	1	2.68	0.258
Btnl6	3.49	0.0195	2.67	0.259
Xrcc2	-0.3	1	-2.54	0.259
Pth	-0.37	1.01	2.67	0.259
Slc25a38	-0.12	1.01	2.67	0.259
Rab26	2.83	0.0997	2.67	0.26
Dpm3	-1.18	0.877	-2.54	0.26
Ing5	0.14	0.992	2.67	0.26
Slc35a1	-0.14	1	2.67	0.26
Tm2d1	-2.83	0.0882	-2.53	0.261
Eif4ebp1	0.22	0.992	-2.53	0.261
Dyrk2	-0.73	0.985	-2.53	0.262
Rfx2	2.6	0.161	2.66	0.263
Usp4	0.75	0.97	2.66	0.263
Ttll10	-0.9	0.952	2.66	0.265
Fam188a	-0.62	1	-2.53	0.265
Ptpn23	-0.29	1.01	-2.52	0.266
Hist4h4	-1.51	0.726	-2.52	0.267
Nudt12	0.93	0.95	2.65	0.267
Lrfn4	0.62	0.973	-2.52	0.268
Ripk2	-0.21	1.01	-2.52	0.268
Hnrnpa3	3.14	0.0479	2.65	0.269
Ifi205	-1.03	0.915	2.65	0.269
B430306N03Rik	0.4	0.986	2.65	0.27
Csnk1d	-0.5	1.01	-2.52	0.27
Tasp1	-1.07	0.908	2.64	0.271
Atrx	0.61	0.976	2.64	0.271
Clcn2	0.58	0.978	-2.51	0.271
Ecd	-2.9	0.0726	2.64	0.272
Gtsf1l	1.81	0.577	2.64	0.272
Nhp2	-1.56	0.706	2.64	0.272
Rasgrf2	1.26	0.871	2.64	0.272
Cks1b	-0.72	0.989	2.64	0.272
Aqp11	-0.59	1.01	-2.51	0.272
Cd2ap	3.4	0.025	2.63	0.273
Lmf1	2.95	0.0768	2.63	0.273
Zfp148	-2.45	0.204	2.63	0.273
Rcc1	0.53	0.983	2.62	0.273
Cox10	-0.59	1.01	2.62	0.273
Dpy30	-0.18	1.01	2.63	0.273
Tcf23	-1.06	0.909	2.62	0.274
Sec24b	-1.01	0.922	2.63	0.274
Tmem251	0.87	0.956	2.63	0.274
Chtf8	0	1.01	-2.51	0.274
Kel	-0.53	1.01	2.63	0.274
Set	2.65	0.149	-2.51	0.275
Senp3	-0.43	1.01	-2.51	0.275
Slc25a34	-0.74	0.985	-2.5	0.279
Agpat1	2.71	0.128	2.61	0.28
Chst13	-0.45	1.01	-2.49	0.282
Olfr251	0.37	0.989	2.61	0.284
Lct	-0.3	1	2.61	0.284
Rbmxl2	-0.44	1	-2.49	0.284
Wdr12	-0.6	1	-2.49	0.284
Hoxc8	0.09	0.993	-2.49	0.285
Lrrc47	0.6	0.976	2.6	0.286
Tmc7	0.35	0.99	2.6	0.286
Olfr1270	0.24	0.993	2.6	0.286
Tmem44	-0.35	1	-2.49	0.287
Gm17087	2.14	0.361	2.6	0.289
Rab11b	3.58	0.0153	2.59	0.29
Awat2	0.46	0.985	2.59	0.29
Rab3d	-0.04	1.01	2.59	0.29
Otos	-0.84	0.968	2.58	0.291
Olfr544	-0.56	1.01	2.58	0.291
Ndufa7	3.43	0.0228	2.59	0.292
Tiprl	3.04	0.0601	2.58	0.292
Rapgef4	0.05	0.994	2.58	0.292
3110018I06Rik	-0.11	1.01	2.59	0.292
Cd84	-0.04	1.01	2.59	0.292
Slc30a6	3.36	0.0279	2.58	0.293
Slc27a3	-0.87	0.961	-2.48	0.293
Ces2h	-0.73	0.987	2.58	0.293
Ndc80	0.32	0.99	-2.47	0.294
Zfp617	0.07	0.993	2.57	0.294
Scand1	-0.51	1.01	-2.48	0.294
E130309D02Rik	-5.52	2.74e-06	-2.47	0.295
Tnfrsf21	1.11	0.913	2.57	0.296
Asb9	1.03	0.926	-2.47	0.296
Krtap24-1	-0.09	1.01	-2.47	0.296
Leng1	1.3	0.851	-2.47	0.297
Higd2a	1.26	0.87	2.57	0.297
Eif4h	1.24	0.876	-2.47	0.297
Alg3	1.08	0.922	-2.47	0.297
Brd1	0.15	0.993	2.57	0.297
Rfc5	-0.4	1.01	2.57	0.297
Qk	3.66	0.012	2.56	0.298
Rbbp4	-2.94	0.0649	-2.46	0.298
Tex264	-2.46	0.2	-2.46	0.298
Dhx30	2.3	0.284	2.57	0.298
Tsen34	-1.41	0.774	2.56	0.298
Mmp3	-0.38	1	-2.46	0.299
Ceacam12	-0.05	1.01	2.57	0.299
Coa7	-1.87	0.522	-2.45	0.3
Rbm48	-1.3	0.829	-2.45	0.3
Fmr1nb	0.99	0.94	-2.45	0.3
Cidea	-0.6	1.01	-2.45	0.3
Cpt2	-0.39	1.01	-2.46	0.3
Map2k3	-4.76	0.000101	-2.46	0.301
Tm2d3	-1.28	0.837	-2.45	0.301
Sde2	-0.8	0.975	-2.45	0.301
Mrpl42	0.17	0.99	-2.45	0.301
Cby1	-0.26	1.01	-2.45	0.301
Chst7	0.17	0.99	-2.45	0.302
Clec11a	-0.34	1	-2.45	0.302
Dnal1	-0.16	1.01	2.55	0.302
Ptpn2	-7.07	2.27e-10	-2.44	0.303
Crebbp	-4.76	0.000101	-2.44	0.303
C030048H21Rik	0.84	0.955	-2.44	0.303
Cdc26	-0.03	1.01	2.55	0.303
Stard3nl	-0.59	1.01	2.56	0.303
Rplp1	NA	NA	2.55	0.303
Ppp1r1b	0.7	0.977	-2.44	0.304
Dnpep	-0.75	0.986	-2.44	0.304
Slc6a4	-0.54	1.01	2.55	0.304
Prkcsh	2.83	0.099	2.55	0.305
Stub1	0.93	0.949	-2.43	0.306
Hcst	0.15	0.992	-2.43	0.306
Syt14	-0.64	1	-2.43	0.306
Olfr618	-0.05	1.01	-2.43	0.306
Slc44a4	2.43	0.222	2.54	0.307
Dpm1	-2.3	0.272	-2.44	0.307
Tysnd1	1.38	0.825	-2.44	0.307
Fev	-0.85	0.965	-2.43	0.307
Slmap	0.17	0.991	2.54	0.307
Polr1b	0.3	0.992	2.54	0.307
Abhd11	-0.01	1.01	-2.43	0.307
B4galt1	-0.01	1.01	-2.43	0.307
Capn15	4.97	8.62e-05	2.52	0.308
Fam120b	4.23	0.00195	2.52	0.308
Traf7	4	0.00417	2.52	0.308
Hnrnpab	-2.79	0.0951	2.54	0.308
Tcte2	2.84	0.0967	2.53	0.308
Alk	2.05	0.419	2.54	0.308
Rbm5	-1.36	0.8	2.53	0.308
Glt8d1	-1.09	0.903	2.52	0.308
N6amt2	-1.03	0.915	2.53	0.308
Spen	0.75	0.97	2.52	0.308
Cdip1	-0.82	0.971	2.53	0.308
2810408A11Rik	0.57	0.981	2.53	0.308
Atp5o	-0.71	0.99	2.52	0.308
Pgr15l	0.26	0.993	2.52	0.308
Apopt1	-0.07	1.01	2.54	0.308
Axin1	4.18	0.0024	2.53	0.309
Trim40	2.13	0.366	2.54	0.309
Exoc6	-0.95	0.939	2.53	0.309
Mfsd12	0.74	0.974	2.53	0.309
Mrpl16	0.45	0.985	2.53	0.309
Fxr2	-0.26	1.01	2.54	0.309
Evi5l	-1.07	0.908	2.54	0.31
Esp1	0.89	0.954	2.52	0.31
Rab6a	-2.9	0.072	-2.43	0.311
Akap8l	1.44	0.794	2.51	0.311
Ap1m1	-0.46	1	2.51	0.311
Cabp1	0.11	0.991	2.51	0.312
Styx	-1.7	0.622	2.51	0.313
Tfap4	0.77	0.968	-2.42	0.313
Atp6v0e2	-1.55	0.709	-2.42	0.316
Gtf2e1	-1.21	0.862	-2.42	0.316
Kif5b	0.76	0.972	-2.41	0.316
Stk36	0.48	0.985	-2.42	0.316
Rhot2	4.86	0.000144	2.5	0.317
Rnaseh2b	-2.77	0.101	-2.41	0.317
Rpl35a	1.95	0.485	-2.41	0.317
Nkx6-2	-1.07	0.908	2.5	0.317
Dscc1	-0.12	1.01	-2.42	0.317
Gulo	-0.21	1.01	2.5	0.317
Tbx1	-0.94	0.939	-2.41	0.318
Tssk1	-0.83	0.971	-2.41	0.318
Top2a	-0.77	0.978	-2.41	0.318
Nudt16l1	0.26	0.993	-2.41	0.318
Cyth4	0.04	0.994	-2.41	0.318
Aptx	-0.66	0.999	-2.41	0.318
Pik3r4	-4.48	0.000337	-2.41	0.319
Gak	-2.88	0.0769	-2.4	0.319
Kif21a	0.87	0.955	-2.41	0.319
RP23-138J20.8	0.9	0.955	-2.4	0.319
Ccdc125	-0.45	1.01	2.5	0.319
Ankrd52	-3.51	0.0126	-2.39	0.32
Inip	-3.21	0.0321	-2.39	0.32
Slc2a1	-0.93	0.941	-2.4	0.32
Asna1	0.9	0.955	-2.4	0.32
Thumpd1	0.67	0.975	-2.4	0.32
Pigz	0.17	0.99	-2.4	0.32
Iars	0.11	0.991	-2.4	0.32
Taco1	0.14	0.992	-2.4	0.32
Cyb5r3	-0.28	1.01	-2.4	0.32
Flg	-0.19	1.01	-2.39	0.32
Rpl31	-1.65	0.651	-2.39	0.321
Rsbn1	-1.21	0.863	-2.39	0.322
Lrrc32	0.83	0.956	-2.39	0.322
Cnppd1	-0.2	1.01	-2.39	0.322
Ndufs7	0.83	0.956	-2.39	0.323
Art2b	0.32	0.99	2.49	0.323
Arglu1	1.14	0.908	2.49	0.325
Oxsm	-0.56	1.01	-2.38	0.328
C130026I21Rik	-4.57	0.000233	-2.38	0.33
Nup43	1.82	0.568	-2.37	0.33
C5ar2	-0.92	0.946	2.47	0.33
Prss53	-0.88	0.959	-2.37	0.33
Rasgrp1	0.68	0.976	-2.38	0.33
Caml	-0.49	1.01	-2.37	0.33
Dnd1	-0.06	1.01	-2.38	0.33
Mrpl48	-2.26	0.288	2.47	0.331
Runx1	1.89	0.523	-2.37	0.331
Ccdc141	1.16	0.898	2.46	0.331
Thsd4	-0.9	0.954	2.46	0.331
Akap17b	0.32	0.99	-2.37	0.331
Vmn2r22	-0.47	1	-2.37	0.331
Slc35b2	-4.95	4.5e-05	2.46	0.332
Gpx4	-4.85	6.88e-05	-2.36	0.332
Zranb2	3.1	0.0519	-2.37	0.332
Lrrc8d	-2.48	0.189	-2.35	0.332
Tmprss11f	2.2	0.335	2.48	0.332
Fpr-rs4	2.07	0.408	2.47	0.332
Ercc4	-0.9	0.952	-2.37	0.332
Polr3c	0.45	0.984	2.47	0.332
Akap14	-0.38	1	-2.37	0.332
Hmga1-rs1	-0.19	1.01	-2.37	0.332
Casp8	11.92	2.26e-29	2.47	0.333
Seh1l	6.51	2.63e-08	2.45	0.333
Rab5c	-4.15	0.00128	-2.36	0.333
Fam173a	2.35	0.259	2.46	0.333
Cenpp	-2.23	0.302	-2.36	0.333
Gpr84	0.98	0.942	-2.36	0.333
Cdc6	-0.84	0.967	-2.36	0.333
Als2cl	0.11	0.991	2.46	0.333
Mak16	-0.23	1.01	-2.36	0.333
Rnft2	-0.04	1.01	2.47	0.333
Tnfrsf1b	6.87	3.27e-09	2.48	0.334
Lztr1	4.12	0.00284	-2.36	0.334
Dph1	-2.47	0.196	2.46	0.334
Setd1b	-2.36	0.243	2.47	0.334
1810026J23Rik	-1.71	0.618	-2.36	0.334
Rsad2	1.44	0.799	2.48	0.334
Tomm6	1.34	0.84	2.47	0.334
Vsx2	-1.13	0.889	2.47	0.334
H2-DMb1	1.11	0.913	2.46	0.334
Usp15	-0.79	0.975	2.47	0.334
Tyrp1	0.59	0.978	-2.36	0.334
Cd163l1	-0.76	0.982	-2.36	0.334
Ostn	0.44	0.987	2.47	0.334
Tbcc	0.19	0.988	2.45	0.334
Fbxl18	-0.68	0.995	-2.36	0.334
Inafm1	-0.68	0.996	-2.36	0.334
4930595M18Rik	-0.32	1	2.48	0.334
Cpsf6	2.47	0.204	2.47	0.335
Unc13c	-0.92	0.945	2.47	0.335
Fastk	0.38	0.988	-2.36	0.335
Jade2	0.02	0.993	-2.36	0.335
Hcn3	-0.15	1	2.47	0.335
Slc16a11	-0.01	1.01	2.45	0.335
Crisp1	2.18	0.341	2.45	0.336
Mill1	0.23	0.994	2.45	0.336
Atad2b	-0.66	0.997	2.47	0.336
Efcab10	-0.12	1.01	2.45	0.338
Atg7	-14.75	7.5e-46	-2.35	0.339
Snrpa	-2.71	0.116	2.44	0.339
Alkbh4	-0.81	0.974	-2.35	0.339
Ufm1	-3.32	0.0231	-2.34	0.34
Arl8b	1.54	0.743	-2.34	0.341
Prf1	1.13	0.911	-2.34	0.341
Rassf8	-0.33	1	-2.34	0.341
Tas2r115	0	1.01	-2.34	0.341
Pigo	-3.68	0.0073	-2.34	0.342
Ppp1r15b	-2.91	0.0703	-2.33	0.342
Pqbp1	-2.18	0.329	-2.33	0.342
Tnrc6a	-1.08	0.906	-2.34	0.342
Ciita	-1.04	0.912	-2.34	0.342
Med25	1.07	0.924	-2.34	0.342
Cox19	-0.89	0.958	-2.33	0.342
Orc3	0.15	0.992	-2.33	0.342
Exd1	-0.4	1.01	-2.33	0.342
Igsf8	-0.19	1.01	-2.33	0.342
Taf5l	3.29	0.0334	-2.33	0.343
Exosc3	-2.21	0.315	-2.33	0.343
Tmem183a	0.78	0.968	-2.33	0.343
Tbc1d1	0.6	0.978	-2.34	0.343
Nog	-1.87	0.522	2.44	0.344
Wdyhv1	0.91	0.953	-2.33	0.344
Car1	0.85	0.955	2.44	0.345
Ssh3	-0.86	0.962	2.43	0.345
Gpr18	0.73	0.975	-2.32	0.345
Ddb1	0.78	0.968	2.44	0.346
Tmem185b	-0.7	0.993	-2.32	0.346
Gsdma	-2.05	0.406	-2.32	0.347
Snrpg	-1.05	0.908	-2.32	0.347
Loxl3	0.29	0.992	-2.32	0.347
Zc3h12b	0.04	0.994	2.43	0.347
Prss30	4.54	0.000583	2.43	0.348
Wee1	-0.78	0.978	2.43	0.348
Pwwp2b	0.55	0.982	-2.32	0.349
Rnf31	-3.75	0.00574	-2.31	0.35
Srsf10	-3.3	0.0252	-2.31	0.35
Traip	-2.5	0.184	-2.32	0.35
Eif4e3	-0.97	0.93	-2.31	0.35
Ttc5	-0.81	0.973	-2.31	0.35
Cers3	0.01	0.992	-2.31	0.35
Wdr92	0.29	0.992	-2.31	0.35
Map2k1	-0.47	1	-2.31	0.35
Usp22	3.85	0.0068	-2.31	0.351
Thoc7	1.57	0.727	-2.31	0.351
Fam131b	-1.37	0.798	-2.31	0.351
Nlrc3	0.94	0.948	-2.31	0.351
Wdr53	0.49	0.984	-2.31	0.351
Exosc9	0.29	0.991	-2.31	0.351
Bod1l	-2.74	0.107	-2.29	0.352
Mtr	-1.37	0.799	-2.29	0.352
Ube3b	-1.08	0.905	-2.29	0.352
Tekt5	1.03	0.926	-2.29	0.352
Tsta3	-0.75	0.985	-2.29	0.352
Atoh7	-0.5	1.01	-2.29	0.352
Git2	-1.86	0.528	-2.3	0.353
Rtn4rl1	-1.15	0.881	-2.3	0.353
G0s2	-0.82	0.971	-2.29	0.353
Bmyc	0.73	0.975	-2.3	0.353
Slc16a10	0.61	0.975	-2.3	0.353
Kif2a	0.49	0.986	-2.3	0.353
Rock2	0.33	0.99	2.42	0.353
Olfr832	0.08	0.993	-2.3	0.353
Adgrb2	-0.16	1.01	-2.3	0.353
Gipc3	-0.26	1.01	-2.3	0.353
Mtss1	-0.2	1.01	-2.3	0.353
Olfr987	-0.21	1.01	-2.3	0.353
Plscr1	-1.79	0.562	2.42	0.354
Htr1b	-1.38	0.792	-2.29	0.354
Ccdc58	-1.17	0.876	-2.3	0.354
Zdhhc6	-1.16	0.88	-2.29	0.354
Hsbp1l1	0.9	0.955	-2.3	0.354
Ccdc61	-0.34	1	-2.29	0.354
Fbxo43	-0.52	1.01	-2.29	0.354
Ubl7	-0.6	1.01	-2.3	0.354
Gng5	-0.79	0.978	-2.29	0.355
Gm561	-0.78	0.977	2.42	0.356
Lbr	0.83	0.956	-2.28	0.357
Hnrnpl	-3.95	0.00276	-2.28	0.359
Gnptg	3.7	0.0107	2.41	0.359
Haus3	-1.59	0.686	2.41	0.359
Gm436	-0.73	0.985	-2.28	0.359
Smpdl3b	-0.75	0.985	-2.28	0.359
Cspg5	-0.45	1.01	-2.28	0.359
Fancm	-0.49	1.01	-2.28	0.359
Hoxc13	-0.57	1.01	2.41	0.36
Srek1ip1	2.27	0.297	2.41	0.361
Cnot6	-1.04	0.911	2.41	0.364
Chga	0.18	0.989	-2.27	0.365
Tmem41a	-0.24	1.01	-2.27	0.365
Xrcc5	-1.38	0.791	-2.27	0.366
Gm1553	1.67	0.657	-2.27	0.367
Rps6ka1	0.13	0.991	-2.27	0.367
Coil	-2.58	0.157	2.4	0.368
Kcnrg	2.24	0.313	2.4	0.368
Dhx57	1.74	0.624	2.4	0.368
Exosc4	-1.61	0.674	2.4	0.368
Gpx2	-1.28	0.837	2.4	0.368
Ndufs3	1.3	0.856	2.4	0.368
Rreb1	-1.62	0.664	-2.26	0.369
Qrich1	-0.85	0.965	-2.26	0.369
Olfr668	0	1.01	-2.26	0.369
Slco3a1	-0.39	1.01	-2.26	0.369
Tsga10ip	-0.2	1.01	-2.26	0.369
Preb	-2.74	0.108	-2.26	0.37
Uchl5	-2.25	0.297	-2.26	0.37
Eps8	-1.13	0.89	-2.25	0.37
Rapgefl1	-1.11	0.898	-2.26	0.37
8030474K03Rik	1.03	0.925	-2.26	0.37
Nelfb	-0.89	0.956	-2.26	0.37
Zdhhc13	0.82	0.958	-2.26	0.37
Znrd1as	2.23	0.322	2.39	0.371
Tg	-0.96	0.936	-2.25	0.371
Slc22a16	-0.21	1.01	2.39	0.371
Fam172a	-0.85	0.964	2.39	0.372
Chrna5	-0.51	1.01	-2.25	0.373
Alkbh7	2.79	0.109	2.38	0.376
Gpr160	0.36	0.99	2.38	0.376
Evi2a	0.7	0.976	-2.25	0.377
Panx2	0.3	0.992	-2.24	0.378
Olfr1307	-0.68	0.994	-2.24	0.378
H2afj	0.2	0.989	-2.24	0.379
Wipi2	-6.31	3.09e-08	-2.24	0.38
Zc3h7b	-1.84	0.533	-2.24	0.38
2510009E07Rik	-1.1	0.903	-2.24	0.38
Haao	1.02	0.932	2.38	0.38
Irf2	0.61	0.974	2.38	0.38
Dhrs11	-0.34	1	-2.24	0.38
Spata18	-0.63	1	-2.24	0.38
Dlx3	-0.24	1.01	-2.24	0.38
Myh9	-0.03	1.01	-2.24	0.38
Mcm3ap	6.62	1.38e-08	2.38	0.381
Rps14	-1.55	0.709	-2.23	0.381
Ftsj3	0.36	0.989	2.38	0.381
Inhbe	-0.02	1.01	-2.23	0.381
Vdac2	-8.49	6.04e-15	-2.23	0.382
Zfp263	-1.41	0.774	-2.23	0.382
Srgap3	-0.47	1.01	-2.23	0.382
Atp6v1g2	1.21	0.886	2.37	0.383
Defb37	1.21	0.887	2.37	0.383
Got1l1	0.36	0.99	-2.23	0.383
Os9	-0.29	1.01	2.37	0.383
Vwa1	-0.12	1.01	-2.23	0.383
Sytl3	7.3	1.84e-10	2.37	0.384
Cox6b1	2.93	0.0795	2.37	0.384
Mrpl21	1.27	0.869	2.37	0.384
9130230L23Rik	0.71	0.974	-2.23	0.384
1110034G24Rik	-0.74	0.985	2.36	0.384
Gm4846	0.19	0.989	2.37	0.384
Dgcr14	0.23	0.994	2.36	0.384
Atp5s	-0.66	0.999	2.37	0.384
Bcl2l1	-10.33	2.72e-22	-2.22	0.385
Atg14	-7.09	1.98e-10	-2.22	0.385
Jagn1	-3.33	0.023	-2.22	0.385
Vps54	-1.81	0.549	-2.22	0.385
Lrch2	1.65	0.681	-2.22	0.385
Ythdc2	-1.54	0.713	-2.22	0.385
Olfr994	1.22	0.881	2.37	0.385
Ankmy2	-0.93	0.945	2.36	0.385
Mrm1	-0.45	1.01	-2.23	0.385
Ing1	-1.83	0.54	-2.22	0.386
Maf1	-1.65	0.652	-2.22	0.386
P2rx6	1.06	0.922	-2.22	0.386
Gpr6	-0.25	1.01	-2.22	0.386
Trove2	-0.12	1.01	-2.22	0.386
Ybx1	-4	0.0023	-2.22	0.387
Sh3gl3	-1.02	0.916	-2.21	0.387
9230106D20Rik	0.25	0.992	2.36	0.387
Pmf1	0.02	0.992	-2.22	0.387
Sec11c	0.26	0.993	-2.22	0.387
Fbrsl1	-0.23	1.01	-2.21	0.387
Rnf138rt1	-0.4	1.01	-2.21	0.387
Cacnb1	0.35	0.991	-2.21	0.388
Fsd1l	-0.59	1	2.35	0.388
Grm8	-0.03	1.01	2.36	0.388
Cryaa	3.98	0.00444	2.36	0.389
Il1b	0.91	0.951	2.36	0.389
Hs1bp3	-2.35	0.246	2.35	0.39
Pkd2l2	-0.37	1.01	2.35	0.39
Fam98b	1.36	0.833	-2.21	0.393
Exoc3l2	-0.72	0.989	-2.21	0.393
Slc25a27	1.7	0.643	2.35	0.394
Fam155a	-1.28	0.838	-2.21	0.394
Grb2	-4.62	0.000189	-2.19	0.396
Gm26661	-1.42	0.77	-2.2	0.396
Mus81	0.79	0.965	2.34	0.396
Pla2g10	-0.81	0.972	-2.2	0.396
Slco4a1	-1.83	0.54	-2.19	0.397
Wdr33	0.32	0.991	-2.19	0.397
Cux1	0.27	0.992	-2.19	0.397
Llgl2	-0.05	1.01	-2.19	0.397
Stbd1	-0.45	1.01	-2.2	0.397
Trmt2a	-0.58	1.01	-2.19	0.397
Ctr9	-2.51	0.18	-2.19	0.398
Cyp4f14	0.82	0.957	-2.19	0.398
4931406P16Rik	0.69	0.976	-2.2	0.398
Arrb1	-0.74	0.985	-2.2	0.398
E2f2	0.45	0.985	-2.2	0.398
Hoxa4	0.37	0.989	-2.19	0.398
Ntsr1	0.13	0.99	-2.19	0.398
Baz1b	0.11	0.992	-2.2	0.398
Arr3	0.25	0.993	-2.2	0.398
Apeh	-0.56	1.01	-2.2	0.398
Cinp	-1.25	0.851	-2.2	0.399
Gm16286	-0.29	1.01	-2.2	0.399
Mex3a	1.13	0.909	2.34	0.4
Gbp8	0.54	0.98	-2.18	0.4
Map3k15	-0.2	1.01	-2.18	0.4
BC051142	2.42	0.228	2.34	0.401
Trabd2b	1.53	0.746	-2.19	0.401
Gpt2	0.31	0.99	-2.18	0.401
Clock	-0.08	1.01	-2.18	0.401
Armc7	-3.56	0.0109	-2.18	0.402
Tnfrsf10b	-0.3	1	-2.18	0.402
Kdm6a	-0.24	1.01	-2.18	0.402
Shisa9	-0.92	0.946	-2.18	0.403
Tprg	-0.9	0.952	-2.18	0.403
Slc30a2	0.15	0.992	-2.18	0.403
Kif12	1.48	0.779	-2.18	0.404
Aurkb	-3.02	0.0529	2.33	0.405
Klf16	-1.71	0.615	-2.17	0.405
Tmem74b	-0.74	0.985	2.33	0.405
Olfr76	0.4	0.986	2.33	0.405
Gm5105	0.99	0.941	2.33	0.406
Snrpc	0.33	0.99	2.33	0.406
Anks3	0.05	0.994	-2.17	0.406
Wrap53	-5.7	1.05e-06	-2.17	0.407
Pinx1	3.17	0.0432	-2.17	0.407
Tmco3	-1.21	0.862	-2.17	0.407
Zc3h7a	-0.93	0.941	-2.17	0.407
Olfr547	0.76	0.972	-2.17	0.407
Mfsd4	-0.31	1.01	-2.17	0.407
Myeov2	-1.43	0.768	-2.16	0.408
Runx3	1.28	0.859	2.33	0.408
4930451G09Rik	-0.99	0.927	-2.17	0.408
Zfp871	0.36	0.989	2.32	0.408
Slc7a6os	-0.66	0.999	-2.17	0.408
Spryd3	-0.17	1.01	-2.17	0.408
Nlrp5	0.94	0.948	-2.16	0.409
Copg1	-0.76	0.983	-2.16	0.409
Tmem18	-0.56	1.01	2.33	0.409
Trim66	-0.12	1.01	-2.16	0.409
Pcdhb14	-1.02	0.916	2.32	0.41
Nhsl2	0.03	0.994	2.32	0.41
Snca	-0.33	1	-2.16	0.41
Prmt7	4.25	0.0019	-2.16	0.411
Eif4a2	-1.68	0.632	-2.16	0.411
Akt2	1.31	0.85	-2.16	0.411
6820408C15Rik	0.09	0.993	2.32	0.411
Fsip1	0.22	0.993	2.31	0.411
Pappa2	-0.67	0.996	2.32	0.411
Dach1	-0.36	1	2.32	0.411
Eif2s1	-0.33	1	2.32	0.411
Klk1b3	-0.62	1	2.32	0.411
Tmem26	-0.04	1.01	2.32	0.411
Pigw	-3.92	0.00314	-2.15	0.412
Abhd16b	-0.15	1.01	-2.15	0.412
Cast	-0.09	1.01	2.32	0.412
Rab7	-5.43	4.19e-06	-2.15	0.413
Sepsecs	-4.4	0.000477	-2.15	0.413
Spice1	-2.42	0.215	-2.16	0.413
Gm5591	0.63	0.976	-2.16	0.413
Gstt3	0.59	0.978	-2.15	0.413
Sstr3	-0.78	0.978	-2.15	0.413
Ints4	0.33	0.989	2.31	0.414
Mamld1	1.06	0.927	2.31	0.415
Bambi	0.92	0.95	2.31	0.415
Rsl24d1	0.26	0.993	2.31	0.415
Senp5	0.25	0.993	-2.15	0.415
Polq	-0.56	1.01	-2.15	0.415
Bcl6	-0.73	0.986	-2.15	0.416
Sirt6	0.36	0.989	2.3	0.416
Prl2a1	-0.26	1.01	-2.15	0.416
Atmin	-1.59	0.687	2.3	0.417
Rad51	-1.29	0.831	-2.15	0.417
Btg2	0.25	0.993	2.3	0.417
Adgre4	0.04	0.994	2.3	0.417
Pfdn6	-0.36	1	2.3	0.417
Rps6kl1	-0.46	1	2.3	0.417
Tpm3	-0.13	1.01	-2.15	0.417
Zc3h18	-2.54	0.166	-2.14	0.418
Hamp	-1.38	0.792	2.3	0.418
Tmem181a	4.55	0.000578	2.29	0.419
Mrpl44	-3.52	0.0124	2.29	0.419
Lhfpl5	1.62	0.694	2.29	0.419
Gm13420	1.61	0.698	-2.14	0.419
Rbm3	-0.29	1.01	2.3	0.419
Vtn	-1.48	0.744	2.29	0.42
Atp8b2	-0.96	0.937	2.29	0.421
Serpinb9	0.78	0.968	-2.14	0.421
Ift140	0.71	0.976	2.29	0.421
Iqcf6	0.04	0.994	-2.14	0.421
Snn	-0.14	1	-2.14	0.421
Camk2b	1.26	0.871	2.29	0.422
Caprin1	0.97	0.943	2.29	0.422
Eml1	0.5	0.986	2.29	0.422
Grm1	0.07	0.992	-2.14	0.422
2010107G12Rik	-0.45	1.01	-2.14	0.422
Dcun1d1	-0.27	1.01	2.29	0.422
Nsf	-1.84	0.533	2.28	0.423
Prpsap2	-1.33	0.815	-2.13	0.423
Tmprss3	2.13	0.368	2.28	0.424
Ino80e	-2.63	0.14	-2.12	0.425
Nudt15	-1.86	0.528	-2.12	0.425
Ier2	-1.31	0.823	-2.12	0.425
Nt5m	0.81	0.962	-2.12	0.425
Scgb2b24	0.62	0.974	-2.12	0.425
Lrrc30	0.72	0.975	2.28	0.425
Insm2	0.2	0.988	-2.12	0.425
Coq2	0.34	0.989	-2.12	0.425
Fam83e	-0.36	1	-2.12	0.425
Pxmp2	-0.41	1.01	-2.12	0.425
Rnh1	-0.59	1.01	-2.12	0.425
Chic2	-3.38	0.0197	-2.12	0.426
Lrrc51	2.23	0.321	-2.12	0.426
Tpm1	-2.08	0.386	-2.13	0.426
Kctd13	1.83	0.567	-2.13	0.426
Sft2d3	-1.73	0.601	-2.12	0.426
Ackr2	-1.62	0.665	-2.13	0.426
AW822073	1.44	0.796	-2.12	0.426
Npb	-1.25	0.851	-2.13	0.426
Ptges3	-1.18	0.871	-2.12	0.426
P3h2	-1.1	0.903	-2.13	0.426
AU019823	-1.09	0.906	-2.13	0.426
Gm1123	0.96	0.943	-2.12	0.426
Lzts1	-0.92	0.946	-2.13	0.426
Gtsf1	0.51	0.985	-2.12	0.426
Zfp280b	0.38	0.989	-2.12	0.426
Hrh4	-0.7	0.992	-2.13	0.426
Lingo1	-0.3	1	-2.13	0.426
Rbm47	-0.54	1.01	-2.13	0.426
Mysm1	-1.51	0.723	-2.13	0.427
Cd24a	1.03	0.925	-2.13	0.427
4933425L06Rik	0.46	0.984	-2.11	0.428
Dctn6	-2.74	0.108	2.27	0.429
H2-M2	2.19	0.339	2.27	0.429
Sbno1	-1.61	0.67	2.27	0.429
Xpo7	-1.39	0.781	2.28	0.429
Lrrc3b	-1.32	0.817	2.27	0.429
Tmem39a	1.1	0.918	-2.11	0.429
Mettl15	0.98	0.943	-2.11	0.429
Gtf3c6	0.88	0.955	-2.11	0.429
Fam114a1	-0.84	0.965	-2.11	0.429
Pank1	0.37	0.989	2.27	0.429
Olfr63	2.65	0.147	-2.11	0.43
Hif1a	2.48	0.203	2.28	0.43
Gzf1	-1.68	0.632	2.27	0.43
Smarcc1	-0.85	0.965	-2.11	0.43
Gdpd4	0.29	0.992	2.27	0.43
Sbp	5.37	1.31e-05	2.27	0.431
1700029H14Rik	-1.49	0.738	2.27	0.431
Hist1h1d	1.44	0.798	2.27	0.431
Steap1	1.38	0.826	-2.11	0.431
Klf4	-0.91	0.95	2.27	0.431
Prss41	3.28	0.0343	2.26	0.432
Mrps22	-3.18	0.0344	2.26	0.432
Elf2	-2.06	0.397	-2.11	0.432
Vmn2r99	1.93	0.495	2.26	0.432
Ap4b1	1.34	0.839	-2.1	0.433
Id4	-0.77	0.979	-2.1	0.433
Cmtm3	-0.51	1.01	-2.1	0.433
Ubr4	-4.29	0.000737	-2.1	0.434
Vps51	-1.38	0.789	-2.1	0.434
Abtb1	0.92	0.951	-2.1	0.434
1700024P16Rik	0.56	0.981	-2.1	0.434
Ndrg3	0.35	0.991	-2.1	0.434
Ttll3	0.15	0.992	-2.1	0.434
Osmr	-0.56	1.01	-2.1	0.434
Chmp3	-6.43	1.57e-08	-2.09	0.436
Gstm5	0.54	0.98	-2.09	0.436
Ccdc79	0.14	0.992	-2.1	0.436
Elavl3	-0.26	1	-2.09	0.436
Parp16	-0.25	1.01	-2.09	0.436
Il17rc	-2.75	0.104	-2.09	0.437
Ccna2	-1.88	0.519	-2.09	0.437
Emx2	1.18	0.892	-2.09	0.437
Enkd1	-1.85	0.532	-2.08	0.438
Tmco1	-1.63	0.661	-2.09	0.438
Usp1	-1.57	0.695	-2.09	0.438
Npc2	1.41	0.814	-2.09	0.438
Fnd3c2	0.88	0.955	-2.09	0.438
Trim16	0.11	0.991	-2.09	0.438
Erich5	0.09	0.993	-2.09	0.438
Mcidas	-0.35	1	-2.09	0.438
4930435E12Rik	-0.39	1.01	-2.09	0.438
Tmem107	-1	0.922	-2.08	0.439
Nfe2l2	-1.37	0.8	-2.08	0.441
Ndufb11	-1.29	0.832	-2.08	0.441
Rpa2	-0.96	0.937	-2.08	0.441
Tpsg1	2.8	0.106	2.25	0.442
Ghsr	1.21	0.883	2.25	0.442
Atf7ip2	0.18	0.989	-2.08	0.442
Gpr21	0.14	0.992	-2.08	0.442
Cant1	-0.45	1	-2.08	0.442
Ccser1	-0.09	1.01	2.25	0.442
Cdh12	-0.56	1.01	-2.08	0.442
Insig1	-0.13	1.01	-2.08	0.442
Prim1	-0.09	1.01	-2.08	0.442
Plg	2.56	0.175	2.25	0.443
BC051628	1.52	0.752	-2.08	0.443
Rsph6a	-1.01	0.921	-2.08	0.443
Tsc2	1.07	0.923	2.25	0.443
Tpm3-rs7	-0.46	1	-2.08	0.443
Nf1	5.47	8.68e-06	2.25	0.444
Kdm1a	3.34	0.0287	-2.07	0.445
Cmpk2	-1.26	0.847	2.25	0.445
Gldn	1.31	0.85	-2.07	0.445
Ercc5	0.17	0.99	2.25	0.445
Abca8b	0.08	0.992	-2.07	0.445
Zfp940	0.25	0.992	-2.07	0.445
Mrpl11	-0.06	1.01	-2.07	0.445
Pced1b	-13.8	2.56e-40	-2.07	0.446
Cep55	-4.92	5.03e-05	-2.07	0.446
Col14a1	-0.95	0.938	-2.07	0.446
Snrpf	0.76	0.971	2.24	0.446
Ttc23l	0.56	0.98	-2.07	0.446
Cuedc2	0.43	0.986	2.24	0.446
Fbll1	-0.56	1.01	-2.07	0.446
Vmn1r235	2.95	0.0768	2.24	0.447
Cyb5a	1.58	0.725	-2.06	0.447
Derl2	-0.94	0.938	2.24	0.447
Mdh2	-0.86	0.963	2.24	0.447
Zfp865	0.71	0.975	-2.06	0.447
Liph	0.13	0.991	-2.07	0.447
Nlrp4f	0	1.01	-2.07	0.447
Slc12a2	-0.02	1.01	2.24	0.447
Pcyt2	-4.03	0.00205	-2.06	0.448
Ppp1r18	3.31	0.0312	2.23	0.448
Slc31a1	-2.66	0.131	2.24	0.448
Nsfl1c	-1.94	0.475	-2.06	0.448
Anapc11	-1.67	0.637	-2.06	0.448
Elk4	-1.41	0.773	-2.06	0.448
Gdf7	-1.18	0.874	-2.06	0.448
3110079O15Rik	-1.15	0.884	-2.06	0.448
Ctxn1	1.04	0.926	-2.06	0.448
Ptchd3	0.89	0.955	2.23	0.448
Luzp1	0.07	0.992	-2.06	0.448
Gsto2	-0.13	1.01	2.24	0.448
Kin	-0.32	1.01	2.24	0.448
Nek2	-0.22	1.01	-2.06	0.448
Olfr1272	-0.57	1.01	2.24	0.448
Ewsr1	-2.64	0.137	-2.05	0.449
Tmem50a	-2.21	0.314	-2.06	0.449
Trem1	0.08	0.992	2.23	0.449
Bcl9	0.06	0.993	2.24	0.449
Tars	-0.35	1	-2.05	0.449
Zfp395	-0.36	1	-2.05	0.449
Fbxw19	-0.13	1.01	-2.05	0.449
Nsl1	-0.09	1.01	-2.05	0.449
Ptcra	2.61	0.159	2.23	0.45
Ttc30a2	2.34	0.264	-2.06	0.45
Wee2	1.75	0.614	-2.05	0.45
Phlda3	-1.65	0.65	-2.05	0.45
Cox6b2	-1.06	0.908	-2.05	0.45
Fam132a	-0.94	0.938	-2.05	0.45
Gm7489	0.75	0.971	-2.05	0.45
Chchd1	-0.2	1.01	2.23	0.45
Nos3	-0.57	1.01	-2.05	0.45
Gm43796	3.41	0.0244	2.23	0.451
Cbwd1	3.22	0.0391	2.23	0.451
Nkx6-3	0.76	0.972	-2.05	0.451
Olfr799	-0.68	0.996	-2.05	0.451
Plekhj1	-0.15	1	-2.05	0.451
Elmsan1	-4.84	7.07e-05	-2.04	0.453
Srrd	-3.27	0.0273	-2.05	0.453
Pold4	0.33	0.99	2.22	0.453
Acly	-5.35	6.32e-06	2.22	0.454
Cebpb	-4.53	0.00027	2.22	0.454
Apbb2	0.26	0.993	2.22	0.454
Ppp4r1	2.03	0.431	2.22	0.455
Olfr958	0.56	0.982	2.22	0.455
Nlk	0.47	0.985	2.22	0.455
Asb5	-0.56	1.01	2.22	0.455
Mdga2	0.58	0.98	2.22	0.456
Gfpt1	-11.67	1.44e-28	-2.04	0.457
Tff3	2.12	0.371	2.21	0.457
Kcna10	-1.63	0.661	2.21	0.457
Hspd1	0.9	0.954	2.22	0.457
Eif2ak4	0.63	0.974	2.21	0.457
Psmc6	0.63	0.974	2.21	0.457
Olfr1222	0.36	0.99	2.21	0.457
Rnf183	0.1	0.992	-2.04	0.457
Zfp654	-0.6	1	2.2	0.457
Mrgprh	4	0.00418	2.21	0.458
Mas1	3.01	0.0661	2.21	0.458
Gtf3c5	2.2	0.336	-2.04	0.458
E2f6	-1.58	0.687	2.2	0.458
Casp3	-1.24	0.85	2.2	0.458
Smpd3	0.71	0.975	2.21	0.458
Trpm1	0.33	0.989	2.21	0.458
Dpy19l4	0.2	0.991	2.21	0.458
Vmn1r4	0.14	0.991	2.21	0.458
Padi2	0.23	0.994	2.21	0.458
Rps16	-0.17	1.01	2.21	0.458
Ccdc64b	2.69	0.135	2.2	0.459
Tmem203	-1.04	0.912	-2.04	0.459
Sec16a	-0.65	0.999	2.21	0.459
Ccr7	-0.26	1.01	2.21	0.459
Praf2	-0.5	1.01	-2.04	0.459
Pan3	-2.81	0.0922	-2.03	0.46
Kif11	1.44	0.796	-2.04	0.46
Olfr518	-1.1	0.904	2.2	0.46
Btla	0.25	0.993	-2.03	0.46
Hnrnpr	-0.23	1.01	-2.03	0.46
Sgk1	1.22	0.883	-2.03	0.461
Erbb2ip	0.58	0.981	2.2	0.461
Rrm1	NA	NA	2.2	0.461
Phf23	-3.71	0.00649	-2.03	0.462
Usp2	-1.87	0.521	-2.03	0.462
Defb36	1.03	0.926	-2.03	0.463
Csn1s2a	0.56	0.981	2.19	0.464
Mapk8ip2	-0.42	1	-2.03	0.464
Fh1	-3.25	0.0283	2.19	0.465
Rpp30	1.33	0.845	2.19	0.465
Fignl1	-2.08	0.385	2.19	0.466
Prkrip1	0.6	0.976	2.19	0.466
Rxra	2.31	0.276	2.19	0.467
Lpin2	2.21	0.331	2.19	0.468
Vmn2r106	2.2	0.336	2.19	0.468
Fv1	-1.45	0.756	-2.02	0.468
Nccrp1	0.58	0.981	-2.02	0.468
C3ar1	-1.25	0.849	-2.02	0.469
Tmed4	0.7	0.977	-2.02	0.469
Nrsn1	0.99	0.94	-2.02	0.47
Mrvi1	-0.54	1	2.18	0.47
Tsen2	1.83	0.565	2.18	0.471
Ugt1a9	-1.73	0.604	2.18	0.471
Pygo2	1.48	0.779	-2.02	0.471
I0C0044D17Rik	-0.69	0.995	-2.02	0.471
Kctd5	5.42	1.07e-05	2.17	0.472
Ly6g5c	1	0.941	2.18	0.472
Cd28	0.65	0.977	-2.02	0.472
SDR42E2	0.38	0.989	2.17	0.472
1110037F02Rik	0.27	0.993	-2.02	0.472
Pip5k1c	0.02	0.993	-2.02	0.472
Gsdmc4	-0.69	0.994	-2.02	0.472
Pja1	-0.68	0.995	2.17	0.472
Rnf111	-0.68	0.996	-2.02	0.472
Scube2	-0.55	1	2.17	0.472
Ak9	-0.43	1.01	-2.02	0.472
Cuta	2.94	0.0774	2.17	0.473
Trmt10b	2.66	0.145	2.17	0.473
Dsn1	-2.11	0.367	-2.01	0.473
Sntb1	1.45	0.798	-2.01	0.473
Pdcd1	-1.22	0.86	-2.01	0.473
Olfr725	-0.98	0.928	2.18	0.473
Ccdc36	-0.96	0.937	-2.01	0.473
Suv39h2	0.86	0.956	2.17	0.473
Defb4	-0.66	0.999	2.17	0.473
Cul4a	-0.64	1	2.17	0.473
Cdc20b	-0.13	1.01	2.17	0.473
Etf1	-0.03	1.01	2.17	0.473
Krt82	-0.04	1.01	-2.01	0.473
Ldlrad2	-0.55	1.01	2.17	0.473
Ticam2	-0.05	1.01	-2.01	0.473
Nxt2	2.54	0.183	2.18	0.474
Frs2	-2.45	0.204	-2.01	0.474
Fpr3	2.3	0.282	2.17	0.474
Ciapin1	-1.82	0.544	-2.01	0.474
Usp47	-1.13	0.889	2.17	0.474
Pigq	-0.77	0.979	-2.01	0.474
Kank1	0.49	0.985	2.18	0.474
Hand2	-0.15	1.01	-2.01	0.474
Wdr91	-6.32	3.04e-08	-2.01	0.475
Foxl1	-2.49	0.188	2.17	0.475
Ap3m2	-1.82	0.544	-2	0.475
Hhatl	0.16	0.992	-2.01	0.475
Olfr1312	0.02	0.992	2.16	0.475
Snx27	0.28	0.992	-2.01	0.475
Ctsa	-0.42	1	-2	0.475
Adamts14	-0.57	1.01	-2.01	0.475
Ppp1cc	-4.9	5.37e-05	-2	0.476
Atp6v1g1	-2.78	0.0972	-2	0.476
Sh3bp5	-1.53	0.714	-2	0.476
Kidins220	-1.36	0.802	2.16	0.476
Tnfsf12	-0.43	1.01	2.16	0.476
Inf2	-1.38	0.788	2.16	0.477
Psme2	1.09	0.918	2.16	0.477
Vmn2r70	0.93	0.949	2.16	0.477
Suco	1	0.94	2.16	0.478
Tomm20l	-0.92	0.946	2.16	0.478
Foxo6	-0.74	0.985	-2	0.478
Apon	0.3	0.991	2.16	0.478
Cldn10	-0.24	1.01	2.16	0.478
Prox2	-0.5	1.01	2.16	0.478
Sdccag8	-0.01	1.01	2.15	0.478
Pgm3	-8.51	4.96e-15	-2	0.479
Kank2	-2.34	0.251	-2	0.479
Ireb2	0.88	0.954	-2	0.479
6030498E09Rik	0.61	0.976	2.16	0.479
Krt2	0.53	0.983	-2	0.479
Ifnlr1	-0.33	1	-2	0.479
Ppm1k	-0.27	1.01	-2	0.479
Egfl6	0.47	0.986	-1.99	0.48
Klhl11	0.22	0.991	2.15	0.48
Mpzl3	-0.22	1.01	2.15	0.48
Chmp2a	-2.07	0.391	-1.99	0.481
Dusp19	1.94	0.492	2.15	0.481
Sec62	-1.76	0.58	-1.99	0.481
Gpx5	1.68	0.654	2.15	0.481
Nsun5	-1.45	0.756	-1.99	0.481
Atp6v0a2	-1.26	0.846	-1.99	0.481
Cyp2c38	-1.21	0.863	-1.99	0.481
Cdh10	-0.96	0.937	2.15	0.481
Krtap4-16	0.1	0.992	2.15	0.481
RP23-300E17.1	0.24	0.993	2.14	0.481
Wdr5	-0.65	1	2.14	0.481
Fbxo11	-0.03	1.01	2.15	0.481
Xxylt1	-0.01	1.01	-1.99	0.481
Arhgef7	-2.42	0.216	-1.99	0.482
Tff1	1.77	0.604	2.14	0.482
Celsr2	-1.7	0.623	-1.99	0.482
Kcnk5	-1.63	0.661	-1.99	0.482
Kmt2d	-1.17	0.876	-1.99	0.482
Galnt14	1.22	0.882	2.15	0.482
Ahcy	-0.89	0.956	-1.99	0.482
Olfr1124	0.85	0.956	-1.99	0.482
Map3k6	0.51	0.983	2.15	0.482
Atp6v0c	3.51	0.0185	-1.99	0.483
Tie1	0.25	0.992	-1.99	0.483
Gm5941	-0.12	1.01	-1.98	0.483
Gpc1	-0.53	1.01	2.14	0.483
Map3k19	1.02	0.931	-1.99	0.484
Car15	-0.13	1.01	-1.98	0.484
Lipo4	1.3	0.854	2.13	0.485
Mrpl19	1.18	0.892	2.14	0.485
Otud6b	0.95	0.944	2.13	0.485
Tfb1m	-0.44	1.01	2.14	0.485
Cul2	-2.76	0.104	-1.98	0.486
Cyp4f13	1.85	0.549	2.13	0.486
Exosc7	0.88	0.954	2.13	0.486
Cep95	0.14	0.992	2.13	0.486
Prrc2a	7.35	1.36e-10	2.13	0.487
Olfr94	1.33	0.845	2.13	0.487
Gps1	-1.03	0.915	2.14	0.487
Iltifb	0.93	0.948	2.13	0.487
Ece1	0.63	0.977	2.13	0.487
Tmod4	0.5	0.985	2.13	0.487
Osbpl8	-0.15	1	2.13	0.487
Tmc6	-0.45	1	2.13	0.487
Ggnbp1	3.08	0.0546	2.14	0.488
Pdia2	2.17	0.345	2.13	0.488
Hsd3b1	-1.06	0.908	-1.98	0.488
Naa20	0.94	0.946	2.13	0.488
Dyx1c1	0.91	0.953	2.13	0.488
Vav3	0.14	0.991	2.14	0.488
Cyp2d22	-0.36	1	-1.98	0.488
Clta	-4.94	4.51e-05	-1.98	0.489
Pglyrp1	-1.16	0.881	2.13	0.489
Npat	-0.9	0.952	2.12	0.489
Fhit	-0.65	1	2.12	0.489
Crbn	-0.12	1.01	2.12	0.489
Rdh14	-1.94	0.475	2.12	0.49
Gabarapl1	1.87	0.536	-1.98	0.49
Sctr	-1.09	0.904	-1.98	0.49
Bbs1	0.8	0.964	-1.97	0.49
Cyb5d1	0.7	0.977	2.12	0.49
Csf2	0.13	0.991	2.11	0.49
Olfr834	-1.09	0.903	2.11	0.491
4933411G06Rik	0.58	0.978	2.11	0.491
Ssmem1	0.54	0.981	2.11	0.491
Myo1f	0.17	0.989	2.12	0.491
Dlx4	0.17	0.99	2.11	0.491
Samm50	-0.36	1	2.12	0.491
Il27ra	1.75	0.615	2.11	0.492
Olfr732	-0.44	1.01	2.11	0.492
Rusc2	-0.58	1.01	2.11	0.492
Naa40	-1.27	0.841	2.12	0.493
Prl4a1	0.97	0.942	2.11	0.493
Mcf2l	0.41	0.985	2.12	0.493
Ccdc116	-0.27	1.01	-1.97	0.493
Gpr146	-0.04	1.01	-1.97	0.495
Sox4	3.1	0.0527	2.11	0.496
Aifm1	0.72	0.974	2.11	0.496
Cabin1	-3.41	0.0177	-1.97	0.497
Mtnr1b	1.06	0.926	-1.97	0.497
Hey1	0.35	0.991	-1.97	0.497
Utp14a	1.81	0.574	2.1	0.499
Derl3	0.82	0.959	-1.96	0.499
Trit1	-0.21	1.01	2.1	0.499
Ipmk	-1.91	0.493	-1.96	0.5
Acads	-1.82	0.546	2.1	0.5
Mrps18a	-1.07	0.907	2.1	0.5
Calml3	0.55	0.981	2.1	0.5
Olfr652	-0.36	1	2.1	0.5
Icam1	-0.49	1.01	2.1	0.5
Tmem104	-0.29	1.01	2.1	0.5
Rxrb	3.1	0.052	2.09	0.501
Mydgf	2.86	0.092	2.1	0.501
Nploc4	2.68	0.138	2.09	0.501
Ivns1abp	1.62	0.694	2.1	0.501
Znrf3	1.22	0.881	2.1	0.501
Ido2	-0.14	1	2.1	0.501
Ssr3	0.33	0.99	2.09	0.502
Ints1	-2.73	0.109	-1.96	0.504
Mospd2	-1.35	0.809	-1.96	0.504
BC026585	-1.23	0.856	-1.96	0.504
Zscan18	0.89	0.955	-1.96	0.504
Polr2e	0.29	0.993	-1.96	0.504
Cyp24a1	-0.53	1.01	-1.96	0.504
Rpp25l	-0.28	1.01	-1.96	0.504
Atp5d	-0.07	1.01	2.09	0.505
Pkd2l1	-1.3	0.83	2.09	0.506
Fgd4	1.23	0.88	2.09	0.506
Unc80	0.17	0.99	-1.95	0.506
Hsf5	-0.66	0.998	2.09	0.506
Hmgn1	-0.47	1	2.08	0.507
Trappc13	-0.58	1.01	2.08	0.507
Gpatch8	-2.61	0.147	2.08	0.508
Edc3	-1.69	0.624	-1.95	0.508
Dcun1d3	0.24	0.993	-1.95	0.508
Fam102b	-0.01	1.01	-1.95	0.508
Zfp523	4.15	0.00263	2.08	0.509
Arih2	-2.25	0.294	-1.95	0.509
Ccdc59	1.39	0.822	-1.95	0.509
Susd4	0.54	0.98	2.08	0.509
AF251705	0.18	0.989	-1.95	0.509
Gm9774	0.49	0.986	2.08	0.51
Psmd5	0.5	0.987	2.08	0.51
Tub	0.13	0.991	2.08	0.51
Pax9	-0.05	1.01	2.08	0.51
Tjp1	-0.56	1.01	-1.95	0.51
Nfrkb	-3.98	0.00241	-1.94	0.511
Ndufaf5	-2.29	0.276	-1.95	0.511
Olfr996	1.99	0.455	-1.94	0.511
Gpr33	1.5	0.765	2.08	0.511
Cog6	-0.05	1.01	-1.94	0.511
Mrps5	-0.31	1.01	2.08	0.511
Papss1	-0.01	1.01	2.08	0.511
Slc6a5	0	1.01	-1.94	0.511
Mycbp2	-3.32	0.0232	-1.94	0.512
Polr2c	1.47	0.786	-1.94	0.512
Pfdn5	-1.24	0.853	2.07	0.512
Peli2	-1.14	0.889	-1.94	0.512
Olfr1254	1.17	0.896	-1.94	0.512
Iffo1	-1.1	0.903	-1.94	0.512
Mia	1.02	0.931	-1.95	0.512
Ccdc6	-0.95	0.937	-1.94	0.512
Fabp7	0.87	0.956	-1.94	0.512
Map4k4	0.67	0.977	-1.94	0.512
Vamp3	0.18	0.989	2.07	0.512
Tas2r126	0.04	0.993	-1.94	0.512
Col18a1	-0.03	1.01	-1.94	0.512
Rnf186	-0.18	1.01	-1.95	0.512
Hsd17b2	-1.82	0.545	2.07	0.513
Me2	1.65	0.68	-1.93	0.513
Zswim5	-1	0.923	-1.94	0.513
R3hdml	0.58	0.98	-1.94	0.513
Scly	-0.36	1	-1.94	0.513
Itgb3bp	-0.05	1.01	2.07	0.513
Elac2	-2.34	0.253	2.07	0.514
Tubb2a	1.49	0.779	2.07	0.514
Mast3	-0.79	0.975	-1.94	0.514
Olfr685	-0.26	1.01	-1.93	0.514
Palb2	-0.26	1.01	-1.93	0.514
Krt42	-1.29	0.834	-1.93	0.515
Gramd1a	-0.93	0.945	-1.93	0.515
Magea10	0.79	0.965	-1.93	0.515
Cdca7l	0.39	0.987	2.07	0.515
Vwf	0.32	0.99	-1.93	0.515
Nipal3	0.14	0.991	-1.93	0.515
Gm7073	-0.28	1	-1.93	0.515
Dnajb13	-0.44	1.01	2.07	0.515
Fyb	-0.11	1.01	-1.93	0.515
Kdr	-0.29	1.01	-1.93	0.515
Unc5cl	1.57	0.726	2.07	0.516
Tinf2	-0.99	0.927	-1.93	0.516
Lgals9	-0.46	1	2.07	0.516
Penk	-0.47	1.01	-1.93	0.516
Iqch	-1.01	0.92	2.06	0.517
Gsg1	0.53	0.984	2.06	0.517
Eci2	0.89	0.956	2.06	0.518
Mmp25	5	7.45e-05	2.06	0.519
Tnfrsf26	1.21	0.883	2.06	0.519
Ranbp2	2.87	0.0911	2.06	0.52
Fastkd2	0.8	0.963	2.06	0.52
Letm1	0.36	0.989	2.06	0.52
Serpina3a	0.7	0.976	2.06	0.522
Gprc5d	-1.7	0.62	-1.92	0.524
Fat3	0.05	0.993	2.05	0.524
Ncstn	-3.67	0.0074	-1.92	0.525
Mut	2.78	0.111	2.05	0.525
4930539E08Rik	1.56	0.736	2.05	0.525
Tango6	1.22	0.882	2.05	0.525
Kcna1	-1.05	0.91	-1.92	0.525
Snph	-0.92	0.946	2.05	0.525
Apod	0.52	0.984	-1.92	0.525
Fcgrt	0.02	0.993	-1.92	0.525
Fbxo32	-0.14	1	-1.92	0.525
Arid3c	-0.21	1.01	2.05	0.525
Qrfpr	-0.31	1.01	2.05	0.525
Dnm1l	-2.13	0.354	2.05	0.526
Nt5e	-0.97	0.934	-1.92	0.526
Ercc2	0.13	0.99	-1.92	0.526
Amer2	-0.03	1.01	-1.92	0.526
Zbtb34	1.44	0.797	-1.91	0.527
Thy1	0.82	0.959	2.04	0.528
Sec24d	0.7	0.977	2.05	0.528
Slc22a6	-0.6	1	2.05	0.528
Clca4a	-0.31	1.01	2.04	0.528
Pgf	-0.45	1.01	2.04	0.528
Rcc2	-3.26	0.0276	-1.91	0.529
4930564D02Rik	1.79	0.592	-1.91	0.529
Ap4m1	-0.32	1.01	-1.91	0.529
Olfr703	-0.08	1.01	-1.91	0.529
Tiam1	-0.02	1.01	-1.91	0.529
Tnfrsf19	-1.99	0.443	2.04	0.53
Sgcz	-1.45	0.756	2.04	0.53
Aff1	0.65	0.977	2.04	0.53
Fbxl22	-0.29	1.01	2.04	0.53
Vmn1r229	2.41	0.23	2.04	0.531
Pglyrp4	0.25	0.993	2.04	0.531
Emg1	-0.18	1.01	2.04	0.531
Champ1	-1.79	0.562	-1.91	0.532
Sox13	-0.94	0.939	-1.9	0.532
Sec22b	0.73	0.975	-1.91	0.532
Foxp4	0.57	0.981	2.04	0.532
Arl16	0.13	0.991	2.04	0.532
Sebox	-0.7	0.991	2.04	0.532
Wbscr17	0.16	0.992	-1.9	0.532
Zfp113	0.09	0.994	-1.9	0.532
Pth2	-0.33	1	-1.9	0.532
Cyp2f2	-0.51	1.01	2.04	0.532
Mea1	2.17	0.345	2.03	0.533
Dnaaf5	1.89	0.523	-1.9	0.533
Lcn9	1.72	0.63	-1.9	0.533
Rdm1	-1.28	0.837	-1.91	0.533
Oprk1	-1	0.923	-1.9	0.533
Gm13889	0.77	0.97	-1.9	0.533
Lhx5	-0.8	0.975	-1.9	0.533
Hes2	0.09	0.994	-1.91	0.533
Nr2f6	-0.23	1.01	-1.91	0.533
Spaca4	-0.17	1.01	2.03	0.533
Tfcp2	-0.21	1.01	-1.91	0.533
Tmprss11g	0.8	0.964	2.03	0.535
Vapb	-0.82	0.972	-1.9	0.535
Dohh	-0.76	0.983	2.03	0.535
Mtap	0.49	0.985	2.02	0.535
Polr3e	-0.27	1	2.03	0.535
Atg16l1	-7.65	3.98e-12	-1.9	0.536
Zfp598	5.47	8.67e-06	2.02	0.536
T	2.54	0.181	2.02	0.536
Snx9	2.36	0.252	2.03	0.536
Rab44	2.22	0.326	2.03	0.536
Slc25a23	2.03	0.43	2.02	0.536
Zfp729b	1.42	0.807	2.03	0.536
Hsp90b1	0.87	0.955	2.01	0.536
Zfp93	0.87	0.955	2.02	0.536
Adad1	0.83	0.957	2.03	0.536
Krtap8-1	0.12	0.99	2.02	0.536
Acy3	0.22	0.992	2.02	0.536
H2-D1	0.15	0.993	2.01	0.536
Retsat	-0.02	1.01	2.03	0.536
Smim20	-0.55	1.01	2.03	0.536
Nf2	5.13	4.07e-05	2.02	0.537
Nme3	4.1	0.00303	2.01	0.537
Gm1045	-1.97	0.457	2.01	0.537
Elovl3	1.62	0.695	2.02	0.537
Morc4	1.37	0.826	2.01	0.537
Gltscr1l	1.27	0.868	2.01	0.537
9130011E15Rik	1.06	0.923	2.02	0.537
Bri3	1.05	0.924	2.01	0.537
Proser1	-0.81	0.973	2.01	0.537
Trappc6b	0.34	0.99	2.01	0.537
Plk1	0.14	0.992	2.02	0.537
Nme6	0.28	0.993	2.01	0.537
Rexo2	-0.69	0.995	2.01	0.537
Tarm1	-0.47	1	2.02	0.537
Acox2	-0.29	1.01	2.02	0.537
Clec16a	-3.23	0.0303	-1.89	0.538
Hnrnpu	-3.17	0.0355	2.01	0.538
Ccnk	-3.02	0.0529	-1.89	0.538
Terf1	-2.42	0.216	-1.89	0.538
Slc37a1	1.86	0.541	2.01	0.538
Prmt1	1.53	0.745	2	0.538
St18	1.41	0.812	-1.89	0.538
Samd9l	1.38	0.825	-1.9	0.538
Usp43	-1.11	0.901	2.01	0.538
Rbm31y	-0.86	0.964	2.01	0.538
Gucd1	-0.78	0.98	-1.9	0.538
1700013G24Rik	0.43	0.987	-1.89	0.538
Ubfd1	-0.72	0.989	2.02	0.538
Smtn	0.28	0.993	2.01	0.538
Tmem252	0.08	0.993	2.01	0.538
Gper1	0.06	0.994	-1.89	0.538
Zfp11	-0.69	0.994	2.02	0.538
Vps4a	-0.67	0.997	-1.89	0.538
Bmpr2	-0.28	1	-1.89	0.538
Zcchc16	-0.08	1.01	2	0.538
Ppcs	-14.12	4.05e-42	-1.89	0.539
Card10	2.04	0.426	2	0.539
Dusp10	1.72	0.63	2	0.539
Olfr316	1.29	0.856	-1.89	0.539
Agr3	0.52	0.984	2	0.539
Fam131c	-0.71	0.99	-1.89	0.539
Mbtd1	0.31	0.99	2	0.539
Cpox	-0.47	1	-1.89	0.539
Clip2	-0.27	1.01	-1.89	0.539
Ephx2	-0.57	1.01	-1.89	0.539
Ptpn6	-0.37	1.01	-1.89	0.539
Arrdc5	3.01	0.0656	2	0.54
Clpsl2	2.77	0.113	2	0.54
Hist3h2ba	-1.26	0.846	-1.89	0.54
4930453N24Rik	-1.21	0.862	-1.89	0.54
Josd2	1.13	0.911	-1.89	0.54
Pitpnm2	0.8	0.964	2	0.54
Elovl4	-0.85	0.965	2	0.54
Crygn	-0.75	0.985	2	0.54
Csad	-0.7	0.992	-1.89	0.54
Ufl1	-5.25	1.09e-05	-1.88	0.541
Srrm1	-3.6	0.00958	-1.88	0.541
Fignl2	0.45	0.985	-1.88	0.541
Gas2	0.44	0.986	-1.88	0.541
Pyroxd1	-0.5	1.01	2	0.541
Vmn2r108	2.72	0.128	2	0.542
Ispd	1.31	0.849	1.99	0.542
Bre	1.15	0.902	1.99	0.542
Iqcf1	-0.74	0.985	-1.88	0.542
Gal3st1	-0.66	0.999	1.99	0.542
Cep295	-0.18	1.01	1.99	0.542
Prss29	2.77	0.113	1.99	0.543
Gstk1	-1.55	0.709	1.99	0.543
Pde11a	1.25	0.877	1.99	0.543
Smurf2	0.84	0.955	-1.88	0.543
Sumo3	0.44	0.985	-1.88	0.543
Cmtm2b	0.19	0.989	1.99	0.543
Acy1	0.24	0.993	-1.88	0.543
Trap1	-0.68	0.995	-1.88	0.543
Grpel1	-0.6	1	1.99	0.543
E330034G19Rik	-0.34	1.01	1.99	0.543
Ugt3a1	-0.22	1.01	1.99	0.543
Khsrp	4.2	0.00227	1.99	0.544
Ythdf2	-2.07	0.39	-1.87	0.544
Klk1b9	-1.85	0.529	-1.87	0.544
Gm5478	1.62	0.695	1.99	0.544
Tmem189	0.92	0.951	-1.87	0.544
Zfp383	0.84	0.955	-1.87	0.544
Trpa1	0.4	0.986	-1.88	0.544
4930415F15Rik	0.34	0.989	-1.88	0.544
Edrf1	0.36	0.99	-1.88	0.544
Olfr71	0.32	0.99	-1.88	0.544
Foxi3	-0.71	0.991	1.99	0.544
Gm9970	0.01	0.992	-1.88	0.544
9130023H24Rik	-0.4	1	-1.88	0.544
Dync2h1	-0.3	1	-1.87	0.544
Csk	-0.37	1.01	-1.88	0.544
Plcxd2	-0.17	1.01	-1.87	0.544
Dram2	1.85	0.551	1.98	0.545
Rnf121	1.65	0.68	1.98	0.545
Senp8	-0.99	0.927	1.98	0.545
Pkdcc	-0.75	0.984	1.99	0.545
Sparcl1	0.47	0.986	1.98	0.545
Enho	0.19	0.989	-1.87	0.545
Lrch1	-0.2	1.01	1.98	0.545
Oas1e	-0.16	1.01	1.98	0.545
Zfp683	-0.48	1.01	1.98	0.545
Mfap3	-1.84	0.532	1.98	0.546
Zim1	0.96	0.942	1.98	0.546
C1qb	-0.87	0.961	1.98	0.546
Prss40	0.63	0.977	1.98	0.546
Abcg5	0.08	0.993	1.98	0.546
Btaf1	-0.62	1	-1.87	0.546
Cers4	-0.53	1.01	1.98	0.546
Clns1a	-0.37	1.01	1.98	0.546
Dnajc24	-0.25	1.01	1.98	0.546
Gdnf	-0.42	1.01	-1.87	0.546
Lhx6	-0.59	1.01	-1.87	0.546
Glcci1	1.94	0.491	-1.87	0.547
Sept10	1.68	0.655	-1.87	0.547
Zfp646	0.05	0.993	-1.87	0.547
Cd37	-0.18	1.01	-1.87	0.547
Ggnbp2	-5.95	2.55e-07	-1.87	0.548
Osbpl3	1.36	0.828	-1.87	0.548
Saysd1	-1.1	0.903	-1.87	0.548
Chdh	-1.08	0.907	1.97	0.548
Tmem80	1.14	0.909	-1.86	0.548
Ak2	-0.77	0.981	-1.86	0.548
Cfap46	-0.3	1	1.97	0.548
2010109A12Rik	1.72	0.631	1.97	0.549
Lhcgr	1.59	0.718	1.97	0.549
3110039M20Rik	0.77	0.968	1.97	0.549
Cdhr2	0.66	0.977	1.97	0.549
Parp4	-0.76	0.983	1.97	0.549
Epn1	0.46	0.985	-1.86	0.549
Prl5a1	0.46	0.985	1.97	0.549
Ddx41	0.29	0.993	-1.86	0.549
Plb1	0.02	0.993	1.97	0.549
Cldn8	-0.22	1.01	-1.86	0.549
Pvrl4	-0.06	1.01	-1.86	0.549
Upb1	-0.09	1.01	1.97	0.549
Prss34	0.84	0.955	1.97	0.55
Cd47	0.66	0.977	-1.86	0.55
Noc4l	2.11	0.379	1.97	0.553
Syt12	1.54	0.744	1.97	0.553
Sh2d5	-0.96	0.936	-1.86	0.553
Alkbh3	0.8	0.963	1.96	0.553
Gpr82	-0.14	1	1.97	0.553
Topors	-0.78	0.976	-1.86	0.554
Fbln7	0.52	0.984	-1.86	0.555
Sgpp1	-0.52	1.01	1.96	0.555
Tnpo1	5.02	6.85e-05	-1.85	0.556
Ercc6l	-1.82	0.544	-1.85	0.556
Klhl20	1.51	0.754	-1.85	0.556
Vamp2	-0.83	0.972	1.96	0.556
Fgf21	0.41	0.986	-1.85	0.556
Pbx3	0.03	0.994	-1.85	0.556
Med8	-0.54	1	-1.85	0.556
Gm27027	-0.33	1.01	-1.85	0.556
Mto1	-0.32	1.01	-1.85	0.556
Tmed6	-0.12	1.01	-1.85	0.556
Tns4	-0.43	1.01	-1.85	0.556
Zfp341	3.5	0.0189	1.96	0.557
2700060E02Rik	-3.14	0.0384	-1.85	0.557
Stard7	-2.21	0.315	-1.85	0.557
Psmb2	1.72	0.634	-1.85	0.557
Lrrc66	-1.67	0.636	-1.85	0.557
Iqcj	-1.53	0.717	-1.85	0.557
Fam43a	-1.05	0.908	-1.85	0.557
Itga2	-1.06	0.908	-1.85	0.557
Dcaf11	-0.8	0.976	-1.85	0.557
Stx2	0.14	0.991	-1.85	0.557
Acsf3	0.1	0.993	-1.85	0.557
Gtpbp10	-0.68	0.994	-1.85	0.557
Casp2	-0.53	1.01	-1.85	0.557
Nfx1	-0.45	1.01	-1.85	0.558
Mrps34	1.7	0.645	1.96	0.559
Hivep1	-1.63	0.661	-1.84	0.56
Bfar	0.84	0.955	-1.84	0.56
Ccdc142	0.89	0.955	-1.84	0.56
Rhod	0.59	0.977	-1.84	0.56
Hand1	-0.02	1.01	-1.84	0.56
Tmem235	-0.4	1.01	-1.84	0.56
1700015F17Rik	-1.88	0.518	-1.84	0.561
Pccb	-1.28	0.837	-1.84	0.561
Tmem37	1.29	0.856	-1.84	0.561
Htra2	-1.01	0.921	-1.84	0.561
BC048562	-0.12	1.01	-1.84	0.561
Xkr9	-0.08	1.01	-1.84	0.561
Fndc9	-1.86	0.528	1.96	0.562
Bex4	-1.4	0.776	-1.83	0.562
Prkcd	-1.36	0.801	-1.83	0.562
Wnt3a	0.98	0.942	-1.83	0.562
Slco2b1	-0.87	0.961	-1.83	0.562
Dspp	0.73	0.975	-1.84	0.562
Arhgdia	-0.23	1.01	-1.83	0.562
Acap2	-1.23	0.859	-1.83	0.563
Zkscan7	0.42	0.987	-1.83	0.563
Ankrd60	0.28	0.993	-1.83	0.563
Map2k4	0.03	0.993	-1.83	0.563
Fgl2	-1.13	0.89	1.95	0.565
Rsrp1	-1.05	0.91	1.95	0.565
Prrg3	0.71	0.975	1.95	0.565
Prss42	0.01	0.993	-1.83	0.565
Tmem159	0.08	0.994	-1.83	0.565
1700001C19Rik	-0.44	1	1.95	0.565
Fgf17	-0.54	1.01	1.95	0.565
Gm12169	-0.01	1.01	1.95	0.565
Dlg2	2.45	0.212	-1.83	0.566
Unc119	-1.75	0.585	1.95	0.566
Ankrd46	-0.88	0.96	-1.83	0.566
Tbpl2	0.04	0.994	1.95	0.566
[truncated: 17,070 more rows]

## Sheet: Table S8B. CTL_evasion_Lawson_z
Table S8B. CTLevasion_Lawson_zscore CRISPRx
GENE	EMT6HA_z_score	4T1HA_z_score	CTL_evasion
0610007P14Rik	-0.856733	-0.299893	-0.578313
0610009B22Rik	-0.542873	-0.353229	-0.448051
0610009L18Rik	-0.53605	-0.459902	-0.497976
0610009O20Rik	1.30617	0.888748	1.09746
0610010F05Rik	0.487404	0.0277456	0.257575
0610010K14Rik	0.521519	1.09447	0.807996
0610011F06Rik	2.88911	-0.658009	1.11555
0610012G03Rik	-1.62091	-0.711345	-1.16613
0610030E20Rik	-1.10918	-1.16851	-1.13885
0610037L13Rik	-0.249483	-0.368468	-0.308976
0610040J01Rik	-0.631573	-0.200839	-0.416206
1110001J03Rik	0.753502	-1.34376	-0.295131
1110002E22Rik	1.01278	1.42973	1.22125
1110004E09Rik	-1.55268	-0.177981	-0.865331
1110004F10Rik	0.596572	0.919226	0.757899
1110008F13Rik	-0.317714	-0.0636883	-0.190701
1110008L16Rik	-1.42304	-0.894213	-1.15863
1110008P14Rik	-0.0311464	0.248711	0.108782
1110012L19Rik	1.18335	1.31544	1.2494
1110017D15Rik	0.9309	0.065843	0.498372
1110032A03Rik	0.241775	0.622066	0.43192
1110032F04Rik	-0.194899	-1.27519	-0.735043
1110034G24Rik	-0.488289	1.79547	0.653589
1110037F02Rik	0.200836	-1.54187	-0.670516
1110038F14Rik	-0.488289	0.164896	-0.161696
1110051M20Rik	0.541988	0.477296	0.509642
1110057P08Rik	0.296359	0.980182	0.63827
1110059E24Rik	0.166721	0.766836	0.466779
1110059G10Rik	-0.0925537	0.644924	0.276185
1110065P20Rik	-0.392767	-0.1856	-0.289184
1190002N15Rik	-0.747564	-0.93231	-0.839937
1190003K10Rik	0.828555	0.919226	0.87389
1190005I06Rik	0.159898	-0.19322	-0.0166607
1190007I07Rik	0.869493	-0.254176	0.307659
1300017J02Rik	0.364589	0.218233	0.291411
1500009L16Rik	0.303182	0.500154	0.401668
1500011K16Rik	-1.04095	-0.749442	-0.895198
1500015O10Rik	-0.269952	-0.650389	-0.460171
1600002H07Rik	1.08101	0.286808	0.683908
1600002K03Rik	0.20766	-1.38186	-0.5871
1600012H06Rik	2.54113	1.46783	2.00448
1600014C10Rik	0.958192	-0.223698	0.367247
1600014C23Rik	1.49721	0.964943	1.23108
1600015I10Rik	1.01278	-1.38948	-0.188351
1700001C02Rik	-0.194899	0.0887015	-0.0530988
1700001C19Rik	-0.283598	1.48307	0.599735
1700001J03Rik	-0.495112	0.157277	-0.168918
1700001K19Rik	-0.788502	-0.772301	-0.780402
1700001L19Rik	0.0302608	-0.421804	-0.195772
1700001O22Rik	1.23111	-0.0941663	0.568474
1700001P01Rik	0.241775	-0.0789273	0.0814237
1700003E16Rik	-0.460997	0.964943	0.251973
1700003F12Rik	0.0302608	0.324906	0.177583
1700006A11Rik	-0.24266	0.164896	-0.0388819
1700006E09Rik	0.603395	-0.147503	0.227946
1700007B14Rik	-1.32752	0.7135	-0.307011
1700007G11Rik	0.555634	0.195374	0.375504
1700007K09Rik	0.296359	0.462057	0.379208
1700007K13Rik	0.562457	-0.0560688	0.253194
1700008O03Rik	0.371412	-0.840876	-0.234732
1700008P02Rik	0.425996	-0.833257	-0.20363
1700009N14Rik	0.071199	-0.505619	-0.21721
1700010B08Rik	0.262244	0.225852	0.244048
1700010I14Rik	0.72621	2.34407	1.53514
1700011A15Rik	-0.358652	0.172516	-0.0930679
1700011E24Rik	0.780794	0.789695	0.785244
1700011H14Rik	0.27589	-0.162742	0.056574
1700011I03Rik	-0.256306	0.492534	0.118114
1700011L22Rik	-0.774856	0.545871	-0.114493
1700011M02Rik	0.0984911	-0.0560688	0.0212111
1700012A03Rik	-0.379121	-0.49038	-0.43475
1700012B07Rik	0.528342	0.820173	0.674257
1700012B09Rik	-0.460997	-0.749442	-0.60522
1700012P22Rik	0.153075	1.21639	0.684731
1700013D24Rik	0.630687	-0.238937	0.195875
1700013F07Rik	-0.406413	-0.216078	-0.311246
1700013G24Rik	0.310005	-1.44282	-0.566406
1700013H16Rik	0.692094	-0.19322	0.249437
1700015E13Rik	-0.952255	-0.223698	-0.587976
1700015F17Rik	-1.26611	-1.40472	-1.33542
1700015G11Rik	-0.0447925	0.774456	0.364832
1700016C15Rik	0.153075	-0.64277	-0.244847
1700016D06Rik	-0.413236	-1.24471	-0.828973
1700016H13Rik	-0.679334	0.0429846	-0.318175
1700016K19Rik	-0.310891	-0.1856	-0.248245
1700017B05Rik	-0.836264	-0.757062	-0.796663
1700017D01Rik	0.685271	-0.0408298	0.322221
1700017N19Rik	1.01278	0.919226	0.966001
1700018B08Rik	-0.645219	0.797314	0.0760476
1700018C11Rik	0.146252	0.820173	0.483212
1700019A02Rik	0.241775	0.332525	0.28715
1700019B03Rik	-0.583812	0.25633	-0.163741
1700019D03Rik	0.269067	-0.261795	0.00363585
1700019G17Rik	0.125783	0.164896	0.14534
1700019N19Rik	0.473758	0.743978	0.608868
1700019O17Rik	-0.481466	0.218233	-0.131617
1700020A23Rik	0.971839	0.507773	0.739806
1700020D05Rik	1.29252	0.324906	0.808713
1700020L24Rik	-0.570166	0.294428	-0.137869
1700020N01Rik	-0.0516155	0.583968	0.266176
1700021F05Rik	0.0984911	-0.231317	-0.066413
1700021F07Rik	0.514696	0.0734625	0.294079
1700022I11Rik	-0.665688	0.279189	-0.19325
1700023F06Rik	-0.153961	0.00488711	-0.0745369
1700024G13Rik	-0.617927	-0.246556	-0.432241
1700024P04Rik	0.34412	-0.177981	0.0830697
1700024P16Rik	0.398704	-1.60283	-0.602061
1700025B11Rik	-0.0925537	-1.36662	-0.729587
1700025C18Rik	-0.583812	0.507773	-0.0380191
1700025F22Rik	0.453288	0.850651	0.65197
1700025G04Rik	-0.0243234	0.926845	0.451261
1700026L06Rik	0.00979173	0.728739	0.369265
1700028K03Rik	0.316828	0.065843	0.191335
1700028P14Rik	0.132606	-0.200839	-0.0341165
1700029F12Rik	-0.310891	-0.444663	-0.377777
1700029H14Rik	-1.00002	1.72689	0.363438
1700029I15Rik	0.0643759	-0.680867	-0.308246
1700029J07Rik	0.541988	-0.216078	0.162955
1700029P11Rik	0.139429	-0.322751	-0.0916609
1700030J22Rik	-0.0447925	1.10209	0.528651
1700030K09Rik	-0.597458	0.25633	-0.170564
1700031F05Rik	-0.372298	-0.139883	-0.25609
1700034E13Rik	0.146252	0.523012	0.334632
1700034I23Rik	-0.447351	-0.200839	-0.324095
1700034J05Rik	-0.379121	-0.19322	-0.28617
1700034O15Rik	1.49721	-0.284654	0.606279
1700037C18Rik	-0.69298	-2.06761	-1.3803
1700037H04Rik	0.241775	-0.177981	0.031897
1700040L02Rik	0.146252	-1.02374	-0.438746
1700042G07Rik	-0.979547	0.469676	-0.254936
1700049G17Rik	0.603395	0.911606	0.757501
1700056E22Rik	0.153075	0.484915	0.318995
1700057G04Rik	-0.283598	0.622066	0.169234
1700061G19Rik	1.80425	0.827792	1.31602
1700064H15Rik	0.153075	0.271569	0.212322
1700066B19Rik	0.200836	0.355384	0.27811
1700066M21Rik	-0.222191	-0.139883	-0.181037
1700067K01Rik	-0.699803	0.241091	-0.229356
1700067P10Rik	1.36075	1.08685	1.2238
1700074P13Rik	0.194013	-1.16851	-0.48725
1700080E11Rik	-0.474643	-0.139883	-0.307263
1700080O16Rik	0.787617	0.309667	0.548642
1700086D15Rik	1.16971	0.583968	0.876837
1700088E04Rik	-0.69298	0.309667	-0.191657
1700092M07Rik	1.24476	0.271569	0.758164
1700093K21Rik	-0.0857307	0.690641	0.302455
1700102P08Rik	-0.727095	-0.00273239	-0.364914
1700109H08Rik	0.589749	-0.901832	-0.156042
1700112E06Rik	0.72621	-0.833257	-0.0535236
1700113H08Rik	0.753502	1.15543	0.954466
1700122O11Rik	1.3744	1.13257	1.25348
1700123I01Rik	1.65414	1.14781	1.40098
1700123K08Rik	-0.645219	-0.0255909	-0.335405
1700123L14Rik	1.03325	-0.109405	0.46192
1700123O20Rik	-0.119846	0.454437	0.167296
1700125H20Rik	0.0984911	0.271569	0.18503
1700129C05Rik	-1.88701	-1.36662	-1.62682
1810009A15Rik	1.41534	1.35354	1.38444
1810011H11Rik	-0.993193	0.698261	-0.147466
1810011O10Rik	-0.00385433	-0.254176	-0.129015
1810013L24Rik	2.17269	1.18591	1.6793
1810024B03Rik	-0.815795	1.05638	0.120291
1810026J23Rik	-1.15012	-1.80093	-1.47553
1810030O07Rik	0.350943	-0.231317	0.059813
1810037I17Rik	0.937723	-1.29043	-0.176351
1810041L15Rik	-0.0720846	-0.200839	-0.136462
1810043G02Rik	0.739856	-0.292273	0.223791
1810043H04Rik	0.125783	0.477296	0.301539
1810046K07Rik	0.603395	-0.49038	0.0565077
1810055G02Rik	0.589749	0.454437	0.522093
1810062G17Rik	0.56928	1.10971	0.839497
1810065E05Rik	0.644333	-0.139883	0.252225
2010001E11Rik	0.34412	0.142038	0.243079
2010003K11Rik	1.44945	1.17067	1.31006
2010106E10Rik	0.180367	0.324906	0.252637
2010107E04Rik	0.596572	0.469676	0.533124
2010107G12Rik	-0.290421	-1.6333	-0.961862
2010107G23Rik	0.0643759	-0.0332103	0.0155828
2010109A12Rik	1.19018	1.49831	1.34424
2010109I03Rik	-1.01366	-0.353229	-0.683446
2010111I01Rik	0.419173	0.431579	0.425376
2010300C02Rik	0.0302608	-0.48276	-0.22625
2010315B03Rik	-0.290421	0.523012	0.116295
2200002D01Rik	0.255421	-0.924691	-0.334635
2200002J24Rik	-0.911317	0.0353651	-0.437976
2210010C04Rik	0.125783	-0.734203	-0.30421
2210016F16Rik	-0.84991	0.10394	-0.372985
2210016L21Rik	0.41235	-1.29043	-0.439038
2210017I01Rik	0.0439069	-0.581814	-0.268953
2210407C18Rik	-0.0857307	-0.398946	-0.242338
2210408I21Rik	0.767148	0.7135	0.740324
2300002M23Rik	1.89295	0.225852	1.0594
2300003K06Rik	-0.993193	-0.139883	-0.566538
2300005B03Rik	-0.365475	0.172516	-0.0964794
2300009A05Rik	-0.317714	0.614446	0.148366
2310002L09Rik	0.173544	-0.688487	-0.257471
2310003L06Rik	0.671625	-1.95332	-0.640848
2310007B03Rik	-0.263129	0.7135	0.225185
2310009B15Rik	-0.188076	-0.63515	-0.411613
2310011J03Rik	0.528342	0.614446	0.571394
2310022A10Rik	0.889962	0.218233	0.554098
2310022B05Rik	-0.392767	-0.574194	-0.483481
2310030G06Rik	-0.501935	0.0734625	-0.214236
2310033P09Rik	-1.32752	0.210613	-0.558454
2310034C09Rik	0.391881	0.797314	0.594598
2310035C23Rik	0.535165	-0.223698	0.155734
2310036O22Rik	-2.91729	-0.871354	-1.89432
2310039H08Rik	2.2341	1.05638	1.64524
2310046K23Rik	-1.04095	-0.619911	-0.830433
2310050C09Rik	-0.679334	0.340145	-0.169595
2310057J18Rik	0.828555	0.7135	0.771027
2310057M21Rik	0.985485	-1.38186	-0.198188
2310057N15Rik	0.173544	-0.406565	-0.11651
2310061I04Rik	1.4631	1.42973	1.44641
2310061N02Rik	0.487404	-1.07708	-0.294838
2310079G19Rik	-0.0243234	0.949704	0.46269
2410002F23Rik	1.23111	-2.2962	-0.532543
2410004B18Rik	-0.317714	0.0353651	-0.141174
2410004P03Rik	-1.25247	1.39163	0.069583
2410015M20Rik	1.68143	2.4736	2.07752
2410016O06Rik	0.924077	0.25633	0.590204
2410089E03Rik	-0.160784	-1.10756	-0.634171
2410131K14Rik	-0.317714	1.29258	0.487434
2410137M14Rik	1.24476	0.881128	1.06294
2510002D24Rik	0.18719	-0.962788	-0.387799
2510009E07Rik	-0.733918	-1.7095	-1.22171
2510039O18Rik	0.173544	1.46021	0.816877
2610001J05Rik	0.180367	1.23924	0.709806
2610002M06Rik	0.378235	-0.536097	-0.0789308
2610008E11Rik	-0.549696	-1.21423	-0.881964
2610020H08Rik	-0.351829	0.157277	-0.0972759
2610021A01Rik	-0.515581	-0.77992	-0.647751
2610028H24Rik	-0.0243234	-0.261795	-0.143059
2610301B20Rik	-0.76121	-0.238937	-0.500073
2610305D13Rik	-0.290421	-0.505619	-0.39802
2610318N02Rik	0.105314	-1.07708	-0.485883
2610507B11Rik	-0.181253	-0.117025	-0.149139
2610528A11Rik	-0.890848	-0.871354	-0.881101
2610528J11Rik	0.105314	-0.398946	-0.146816
2700029M09Rik	-0.222191	-0.269415	-0.245803
2700049A03Rik	-0.597458	1.10209	0.252318
2700060E02Rik	-2.12582	-1.41234	-1.76908
2700062C07Rik	-0.235837	-0.863735	-0.549786
2700081O15Rik	0.330474	-0.848496	-0.259011
2700094K13Rik	0.9309	0.70588	0.81839
2700097O09Rik	-0.1062	0.081082	-0.0125589
2810004N23Rik	1.03325	-0.452282	0.290482
2810006K23Rik	-0.379121	-0.589433	-0.484277
2810021J22Rik	-0.529227	2.72505	1.09791
2810403A07Rik	0.0916681	-0.597053	-0.252692
2810408A11Rik	0.405527	1.925	1.16526
2810417H13Rik	-0.160784	0.0887015	-0.0360412
2810428I15Rik	-0.590635	-1.11518	-0.852906
2810459M11Rik	-0.304068	1.10209	0.399013
2810474O19Rik	1.04689	-0.764681	0.141105
2900011O08Rik	-1.19788	-1.36662	-1.28225
2900026A02Rik	-0.235837	-0.77992	-0.507879
2900055J20Rik	-0.836264	-0.170361	-0.503312
2900092C05Rik	0.078022	-0.604672	-0.263325
3010026O09Rik	-0.406413	0.149657	-0.128378
3100002H09Rik	-0.17443	0.149657	-0.0123863
3110001I22Rik	-0.392767	-0.711345	-0.552056
3110002H16Rik	-1.7369	-0.444663	-1.09078
3110009E18Rik	-1.25247	0.0125066	-0.619981
3110018I06Rik	-0.0584385	1.97072	0.956139
3110035E14Rik	-0.215368	-0.0636883	-0.139528
3110039M20Rik	0.541988	1.49831	1.02015
3110040N11Rik	0.330474	0.10394	0.217207
3110043O21Rik	0.0916681	0.995421	0.543544
3110052M02Rik	1.98165	1.20877	1.59521
3110062M04Rik	0.221306	0.911606	0.566456
3110070M22Rik	0.896785	-0.216078	0.340354
3110079O15Rik	-0.768033	-1.57235	-1.17019
3110082I17Rik	0.651156	0.248711	0.449934
3110082J24Rik	-0.235837	0.065843	-0.0849971
3300002I08Rik	0.507873	0.385862	0.446867
3425401B19Rik	-0.679334	2.08501	0.702837
3632451O06Rik	-0.911317	-0.368468	-0.639892
3830406C13Rik	-1.30023	0.172516	-0.563857
3830408C21Rik	1.38804	0.423959	0.906001
3830417A13Rik	0.582926	0.614446	0.598686
4430402I18Rik	0.303182	0.477296	0.390239
4732456N10Rik	-0.0311464	0.599207	0.28403
4833420G17Rik	0.596572	0.00488711	0.30073
4833423E24Rik	0.562457	-0.307512	0.127472
4833427G06Rik	0.548811	0.25633	0.402571
4833439L19Rik	0.562457	0.119179	0.340818
4921501E09Rik	0.623864	0.393481	0.508673
4921504E06Rik	0.589749	0.286808	0.438279
4921506M07Rik	0.34412	0.202994	0.273557
4921507P07Rik	0.0370838	0.721119	0.379102
4921508M14Rik	-0.829441	-0.155122	-0.492281
4921511C20Rik	-0.188076	0.957323	0.384624
4921511H03Rik	0.296359	1.07924	0.687797
4921513D11Rik	0.644333	-0.376087	0.134123
4921517D22Rik	0.439642	1.2621	0.850873
4921524J17Rik	-1.00002	-1.26757	-1.13379
4921524L21Rik	-0.583812	0.827792	0.12199
4921528I07Rik	-0.740741	0.324906	-0.207918
4921530L21Rik	-0.229014	-1.97618	-1.1026
4921536K21Rik	0.337297	0.797314	0.567306
4921539E11Rik	0.166721	-0.536097	-0.184688
4922502D21Rik	0.528342	-0.917071	-0.194365
4930402F06Rik	0.767148	0.766836	0.766992
4930402H24Rik	-0.235837	-0.0560688	-0.145953
4930402K13Rik	0.112137	-0.231317	-0.05959
4930404H24Rik	-0.140315	0.698261	0.278973
4930407I10Rik	-0.611104	-1.26757	-0.939336
4930408O17Rik	-0.0311464	1.39925	0.684054
4930415F15Rik	0.248598	-1.4352	-0.593299
4930415L06Rik	0.385058	0.26395	0.324504
4930415O20Rik	-0.140315	-0.597053	-0.368684
4930426L09Rik	-0.740741	0.0734625	-0.333639
4930427A07Rik	-0.549696	1.23924	0.344774
4930430A15Rik	1.12195	0.660163	0.891054
4930430F08Rik	0.821732	-0.680867	0.0704325
4930432K21Rik	0.11896	0.317286	0.218123
4930432M17Rik	-0.856733	0.0582235	-0.399255
4930433I11Rik	0.139429	0.187755	0.163592
4930435E12Rik	-0.249483	-1.59521	-0.922345
4930438A08Rik	-0.645219	-0.833257	-0.739238
4930444G20Rik	0.105314	0.081082	0.0931981
4930444P10Rik	-1.45034	0.759217	-0.34556
4930447A16Rik	-0.304068	-0.985647	-0.644857
4930447C04Rik	0.323651	0.903987	0.613819
4930447F04Rik	0.18719	-0.376087	-0.0944485
4930451G09Rik	-0.658865	-1.65616	-1.15751
4930451I11Rik	0.494227	0.751597	0.622912
4930452B06Rik	-0.147138	0.881128	0.366995
4930453N24Rik	-0.808972	-1.44282	-1.12589
4930455H04Rik	0.432819	-0.909452	-0.238316
4930470P17Rik	1.01278	-1.29043	-0.138825
4930474N05Rik	-0.515581	-0.810398	-0.66299
4930480E11Rik	0.760325	-0.139883	0.310221
4930486L24Rik	1.1083	0.393481	0.75089
4930502E18Rik	0.194013	-0.00273239	0.0956405
4930503B20Rik	-0.338183	0.26395	-0.0371164
4930503L19Rik	-0.153961	0.065843	-0.0440589
4930504O13Rik	-0.276775	0.0429846	-0.116895
4930505A04Rik	0.153075	-0.513238	-0.180081
4930512M02Rik	0.760325	0.0734625	0.416894
4930513O06Rik	-0.904494	1.13257	0.114039
4930519G04Rik	0.139429	-0.734203	-0.297387
4930519P11Rik	1.3744	0.530632	0.952515
4930522H14Rik	0.262244	-0.0179714	0.122136
4930522L14Rik	1.06054	-1.06184	-0.000651825
4930523C07Rik	0.262244	-1.0466	-0.392179
4930524B15Rik	-0.153961	0.545871	0.195955
4930533K18Rik	0.180367	0.233472	0.20692
4930535I16Rik	0.385058	-0.703725	-0.159334
4930538K18Rik	0.166721	-0.223698	-0.0284881
4930539E08Rik	1.08101	1.55926	1.32014
4930544D05Rik	0.589749	-0.711345	-0.060798
4930544G11Rik	-0.379121	0.507773	0.0643263
4930546C10Rik	-0.754387	-0.200839	-0.477613
4930548H24Rik	0.555634	-0.475141	0.0402466
4930549C01Rik	0.166721	-0.1856	-0.0094394
4930550C14Rik	0.876316	0.690641	0.783479
4930550L24Rik	0.125783	0.538251	0.332017
4930553M12Rik	-0.542873	-0.619911	-0.581392
4930556J24Rik	-0.413236	-0.604672	-0.508954
4930557A04Rik	0.541988	0.583968	0.562978
4930558K02Rik	-1.72326	0.835412	-0.443923
4930563D23Rik	0.541988	0.164896	0.353442
4930563I02Rik	-0.413236	0.942084	0.264424
4930563M21Rik	-0.385944	-0.292273	-0.339108
4930564D02Rik	1.23794	-1.45806	-0.110059
4930567H17Rik	0.603395	-0.619911	-0.00825801
4930568D16Rik	0.378235	0.340145	0.35919
4930578C19Rik	1.08783	-2.44097	-0.67657
4930578I06Rik	-1.7642	-0.0560688	-0.910132
4930579F01Rik	-0.0175004	1.14781	0.565155
4930579G24Rik	-0.222191	0.11156	-0.0553156
4930583I09Rik	0.814909	-0.109405	0.352752
4930590J08Rik	-0.877202	0.576349	-0.150426
4930595D18Rik	0.27589	0.233472	0.254681
4930595M18Rik	-0.201722	1.8869	0.84259
4930596D02Rik	0.0029687	0.439198	0.221083
4931400O07Rik	0.078022	-1.10756	-0.514768
4931406B18Rik	-0.379121	0.210613	-0.0842537
4931406C07Rik	-0.665688	-0.64277	-0.654229
4931406P16Rik	0.487404	-1.67902	-0.595808
4931408C20Rik	-0.39959	0.142038	-0.128776
4931409K22Rik	0.50105	1.00304	0.752045
4931414P19Rik	-1.1433	0.309667	-0.416817
4931417E11Rik	1.31981	0.774456	1.04713
4931422A03Rik	0.671625	0.0429846	0.357305
4931423N10Rik	0.228129	-0.475141	-0.123506
4931428F04Rik	-0.46782	-0.33037	-0.399095
4931429I11Rik	0.739856	0.500154	0.620005
4931429L15Rik	0.105314	-0.543716	-0.219201
4931431F19Rik	0.337297	0.0125066	0.174902
4931440F15Rik	-0.126669	0.629685	0.251508
4932411N23Rik	0.767148	0.0734625	0.420305
4932414N04Rik	0.651156	1.20115	0.926152
4932415D10Rik	-0.952255	-0.467521	-0.709888
4932429P05Rik	0.310005	0.340145	0.325075
4932438A13Rik	0.221306	-0.0865468	0.0673794
4932438H23Rik	-0.0379695	-0.322751	-0.18036
4932443I19Rik	0.623864	1.14781	0.885837
4933400A11Rik	-0.140315	1.29258	0.576133
4933402D24Rik	-0.0925537	-0.0789273	-0.0857405
4933402E13Rik	0.999131	0.728739	0.863935
4933402J07Rik	0.125783	-1.09232	-0.483268
4933402N03Rik	0.166721	0.835412	0.501066
4933402P03Rik	-0.160784	-0.383707	-0.272245
4933403O08Rik	0.937723	0.317286	0.627505
4933405L10Rik	-2.9514	0.279189	-1.33611
4933405O20Rik	0.289536	0.85827	0.573903
4933406J08Rik	0.50105	-0.78754	-0.143245
4933406M09Rik	-0.652042	-0.155122	-0.403582
4933408B17Rik	0.228129	1.07162	0.649872
4933409G03Rik	0.371412	0.332525	0.351969
4933411G06Rik	0.41235	1.60498	1.00867
4933411K16Rik	0.20766	0.462057	0.334858
4933412E24Rik	0.460112	0.972562	0.716337
4933413G19Rik	0.651156	0.317286	0.484221
4933414I15Rik	0.0166148	0.774456	0.395535
4933415F23Rik	-0.911317	0.652544	-0.129387
4933416C03Rik	0.296359	0.0125066	0.154433
4933417A18Rik	0.678448	0.431579	0.555013
4933421I07Rik	0.112137	0.568729	0.340433
4933425L06Rik	0.330474	-1.61044	-0.639985
4933427D14Rik	-1.19106	-0.200839	-0.69595
4933427G17Rik	-0.406413	-0.947549	-0.676981
4933427I04Rik	0.337297	-0.475141	-0.0689219
4933428G20Rik	0.86267	-1.0847	-0.111015
4933428M09Rik	0.269067	-0.1856	0.0417333
4933430I17Rik	0.0370838	0.721119	0.379102
4933433C11Rik	-0.733918	0.340145	-0.196887
4933434E20Rik	0.896785	-0.665628	0.115579
4933436I01Rik	-0.576989	-1.22947	-0.903229
5031414D18Rik	-1.36164	-0.177981	-0.769809
5031439G07Rik	-1.53221	0.393481	-0.569366
5330417C22Rik	-0.686157	-0.00273239	-0.344445
5330417H12Rik	0.27589	1.15543	0.71566
5430403G16Rik	0.18719	-1.28281	-0.547808
5430419D17Rik	0.289536	1.04114	0.665337
5430421N21Rik	-0.256306	0.926845	0.33527
5430427O19Rik	0.692094	0.172516	0.432305
5530400C23Rik	0.644333	-0.307512	0.168411
5530401A14Rik	0.480581	0.888748	0.684664
5730409E04Rik	-1.28658	-0.376087	-0.831335
5730455P16Rik	0.460112	-0.368468	0.0458218
5730507C01Rik	-0.256306	1.17067	0.457181
5730559C18Rik	-0.249483	0.423959	0.0872379
5730596B20Rik	-0.522404	-0.772301	-0.647353
5830411N06Rik	-0.542873	0.690641	0.0738839
5830454E08Rik	-0.256306	0.484915	0.114304
5830473C10Rik	-0.17443	0.599207	0.212389
6030419C18Rik	-0.392767	-1.35138	-0.872075
6030452D12Rik	-0.795325	-0.818018	-0.806672
6030458C11Rik	-0.0516155	-0.543716	-0.297666
6030468B19Rik	-0.46782	0.363003	-0.0524085
6030469F06Rik	-0.672511	0.683022	0.00525538
6030498E09Rik	0.432819	1.64308	1.03795
6330403A02Rik	-0.310891	-0.917071	-0.613981
6330409D20Rik	0.303182	0.10394	0.203561
6330416G13Rik	0.0916681	0.40872	0.250194
6430531B16Rik	0.20766	0.789695	0.498677
6430548M08Rik	0.173544	-0.536097	-0.181276
6430550D23Rik	0.105314	0.881128	0.493221
6430571L13Rik	-0.454174	-0.322751	-0.388463
6430573F11Rik	-0.338183	0.302047	-0.0180677
6430628N08Rik	-0.522404	-0.543716	-0.53306
6820408C15Rik	0.078022	1.76499	0.921506
7420426K07Rik	-0.181253	0.0201261	-0.0805635
7420461P10Rik	-0.0379695	-0.223698	-0.130834
7530416G11Rik	-0.856733	0.081082	-0.387825
8030411F24Rik	0.139429	1.04114	0.590284
8030423J24Rik	0.555634	0.583968	0.569801
8030462N17Rik	0.992308	-0.711345	0.140481
8030474K03Rik	0.719387	-1.72474	-0.502675
8430408G22Rik	-0.160784	1.03352	0.436367
9030612E09Rik	1.36757	2.65647	2.01202
9030617O03Rik	-0.345006	-0.292273	-0.318639
9030624J02Rik	-0.17443	-0.0484493	-0.11144
9130008F23Rik	0.303182	1.20877	0.755974
9130011E15Rik	0.739856	1.5364	1.13813
9130019O22Rik	-0.126669	0.401101	0.137216
9130023H24Rik	-0.256306	-1.4352	-0.845751
9130204L05Rik	0.255421	0.530632	0.393026
9130213A22Rik	0.814909	0.873509	0.844209
9130230L23Rik	0.50105	-1.70188	-0.600415
9130401M01Rik	0.18719	-0.749442	-0.281126
9130409I23Rik	0.0507299	1.04114	0.545934
9230019H11Rik	-0.0789076	0.614446	0.267769
9230102O04Rik	0.385058	0.728739	0.556898
9230104L09Rik	0.780794	1.09447	0.937634
9230106D20Rik	0.18719	1.79547	0.991329
9230110C19Rik	0.0507299	-0.810398	-0.379834
9230110F15Rik	0.760325	0.70588	0.733102
9230112D13Rik	0.105314	-0.619911	-0.257298
9230113P08Rik	0.453288	-0.216078	0.118605
9330159F19Rik	0.72621	0.591588	0.658899
9330161L09Rik	-0.447351	-2.25048	-1.34892
9330182L06Rik	0.0916681	1.40687	0.749271
9330182O14Rik	-0.590635	-0.566575	-0.578605
9430007A20Rik	-0.679334	1.39925	0.35996
9430015G10Rik	-0.406413	-0.650389	-0.528401
9430016H08Rik	-0.440528	0.081082	-0.179723
9430020K01Rik	0.146252	1.34592	0.746085
9430038I01Rik	0.194013	2.67933	1.43667
9430069I07Rik	-0.358652	-0.00273239	-0.180692
9430097D07Rik	0.869493	0.134418	0.501956
9530002B09Rik	0.555634	0.157277	0.356455
9530003J23Rik	-0.679334	-0.376087	-0.527711
9530053A07Rik	0.480581	-0.810398	-0.164909
9530068E07Rik	-0.699803	0.492534	-0.103634
9530077C05Rik	0.63751	-0.33037	0.15357
9630041A04Rik	0.0984911	-0.124644	-0.0130766
9830107B12Rik	0.644333	1.064	0.854165
9830147E19Rik	0.576103	-0.543716	0.0161934
9930012K11Rik	-0.372298	-1.22947	-0.800884
9930022D16Rik	0.528342	-1.9838	-0.727729
9930111J21Rik2	0.371412	1.20877	0.790089
a	-0.0243234	0.477296	0.226486
A130010J15Rik	-1.70279	0.728739	-0.487025
A130051J06Rik	0.248598	-0.0560688	0.0962644
A1bg	0.255421	-0.696106	-0.220343
A1cf	-0.426882	0.149657	-0.138612
A230046K03Rik	-0.133492	-1.34376	-0.738627
A230050P20Rik	0.262244	0.355384	0.308814
A230052G05Rik	-0.338183	0.317286	-0.0104482
A230065H16Rik	0.071199	1.20877	0.639983
A230072I06Rik	0.0439069	0.149657	0.0967821
A2m	-0.39959	-0.627531	-0.51356
A330017A19Rik	#VALUE!	#VALUE!	#VALUE!
A330050F15Rik	0.41235	0.0201261	0.216238
A330070K13Rik	0.610218	0.903987	0.757103
A3galt2	-0.856733	-0.19322	-0.524976
A430005L14Rik	-0.290421	1.064	0.386787
A430033K04Rik	-0.454174	0.523012	0.0344192
A430078G23Rik	1.00595	1.14019	1.07307
A430105I19Rik	-0.0106774	1.18591	0.587615
A4galt	-0.0311464	0.0429846	0.00591906
A4gnt	-0.897671	0.248711	-0.32448
A530016L24Rik	-0.208545	-0.383707	-0.296126
A530064D06Rik	1.34711	-0.726584	0.310261
A530099J19Rik	0.34412	-0.665628	-0.160754
A630001G21Rik	-0.160784	-0.0560688	-0.108426
A630023A22Rik	-1.00002	1.40687	0.203429
A630033H20Rik	0.0916681	-0.63515	-0.271741
A630073D07Rik	0.760325	0.210613	0.485469
A630076J17Rik	0.228129	0.0734625	0.150796
A630095E13Rik	-0.0789076	-0.597053	-0.33798
A630095N17Rik	-0.658865	-0.360848	-0.509857
A730017C20Rik	0.603395	0.919226	0.761311
A730018C14Rik	-0.952255	-0.33037	-0.641313
A730049H05Rik	0.425996	-0.581814	-0.0779086
A830005F24Rik	0.241775	-0.19322	0.0242775
A830010M20Rik	0.425996	-0.170361	0.127818
A830018L16Rik	0.507873	-0.155122	0.176375
A830031A19Rik	-0.440528	0.401101	-0.0197137
A830080D01Rik	0.303182	-0.520858	-0.108838
A930003A15Rik	-0.304068	-0.650389	-0.477228
A930004D18Rik	0.228129	-0.200839	0.0136447
A930009A15Rik	-0.310891	0.446818	0.0679635
A930017K11Rik	1.73602	2.4355	2.08576
A930018M24Rik	-0.679334	0.454437	-0.112448
A930018P22Rik	0.228129	0.0582235	0.143176
A930033H14Rik	-0.0857307	0.317286	0.115778
AA415398	-0.972724	0.690641	-0.141041
AA467197	-0.235837	-0.33037	-0.283104
AA474331	0.371412	-0.177981	0.0967157
AA986860	-0.181253	-0.299893	-0.240573
Aaas	1.95435	-1.06946	0.442447
Aacs	-1.44351	-0.848496	-1.146
Aadac	0.391881	-0.497999	-0.053059
Aadacl2	-0.658865	0.126799	-0.266033
Aadacl3	-0.515581	1.3002	0.39231
Aadat	-0.201722	0.41634	0.107309
Aaed1	0.0370838	1.08685	0.561969
Aagab	0.780794	-0.497999	0.141397
Aak1	-0.62475	-2.38001	-1.50238
Aamdc	0.159898	1.064	0.611947
Aamp	0.589749	0.431579	0.510664
Aanat	-0.768033	-0.421804	-0.594919
Aar2	-1.11601	0.233472	-0.441268
Aard	-0.433705	-0.139883	-0.286794
Aars	-0.720272	-0.139883	-0.430078
Aars2	-1.02731	-0.383707	-0.705508
Aarsd1	-0.113023	-0.0789273	-0.095975
Aasdh	1.12877	0.050604	0.589686
Aasdhppt	-0.119846	-0.764681	-0.442264
Aass	-0.00385433	3.19745	1.5968
Aatf	0.419173	1.39163	0.905404
Aatk	-0.249483	-0.0103519	-0.129918
AB124611	-0.590635	-0.536097	-0.563366
Abat	-0.365475	0.401101	0.0178129
Abca1	0.514696	-0.475141	0.0197775
Abca12	-0.638396	0.317286	-0.160555
Abca13	0.494227	-0.322751	0.0857378
Abca14	0.00979173	-0.0789273	-0.0345678
Abca15	0.378235	-0.452282	-0.0370236
Abca17	2.59572	1.01828	1.807
Abca2	1.14241	-0.0332103	0.554602
Abca3	1.35393	1.23163	1.29278
Abca4	0.855847	-0.802779	0.0265341
Abca5	-0.338183	0.050604	-0.143789
Abca6	-0.358652	-0.200839	-0.279745
Abca7	1.16971	0.0353651	0.602536
Abca8a	-0.406413	0.698261	0.145924
Abca8b	0.071199	-1.57997	-0.754384
Abca9	0.405527	0.591588	0.498558
Abcb10	1.08101	0.355384	0.718195
Abcb11	-0.181253	2.19168	1.00521
Abcb1a	-1.02049	-0.216078	-0.618282
Abcb1b	0.078022	0.530632	0.304327
Abcb4	0.453288	-0.513238	-0.0299749
Abcb5	-0.113023	0.629685	0.258331
Abcb6	-0.768033	-1.16851	-0.968274
Abcb7	-0.501935	-0.376087	-0.439011
Abcb8	-0.406413	-0.64277	-0.524591
Abcb9	-0.181253	-0.581814	-0.381533
Abcc1	-1.23882	-0.955169	-1.097
Abcc10	0.999131	1.24686	1.123
Abcc12	0.310005	0.126799	0.218402
Abcc2	0.132606	0.492534	0.31257
Abcc3	0.446465	-0.299893	0.0732865
Abcc4	-0.904494	0.797314	-0.0535899
Abcc5	-0.249483	-0.0408298	-0.145157
Abcc6	0.63751	-0.216078	0.210716
Abcc8	0.153075	-0.376087	-0.111506
Abcc9	-0.297244	-0.0255909	-0.161418
Abcd1	1.08783	-0.833257	0.127287
Abcd2	-0.522404	0.142038	-0.190183
Abcd3	0.978662	0.614446	0.796554
Abcd4	-0.884025	1.14019	0.128083
Abce1	-0.256306	-1.18375	-0.72003
Abcf1	0.521519	-0.0865468	0.217486
Abcf2	0.951369	-0.101786	0.424792
Abcf3	1.40169	0.142038	0.771864
Abcg1	1.84519	0.797314	1.32125
Abcg2	0.398704	0.843031	0.620868
Abcg3	0.289536	0.134418	0.211977
Abcg4	0.917254	-0.978027	-0.0303864
Abcg5	0.071199	1.50593	0.788563
Abcg8	1.82472	1.26972	1.54722
Abhd10	-0.372298	-1.0847	-0.728499
Abhd11	0.00979173	-1.85427	-0.922238
Abhd12	-0.0379695	-0.901832	-0.469901
Abhd12b	-1.15012	0.164896	-0.492613
Abhd13	0.507873	-1.15328	-0.322701
Abhd14a	-0.563343	-0.101786	-0.332564
Abhd14b	-0.39959	0.70588	0.153145
Abhd15	0.480581	1.30782	0.8942
Abhd16a	2.09764	3.19745	2.64755
Abhd16b	-0.0857307	-1.64092	-0.863327
Abhd17a	0.453288	-0.376087	0.0386005
Abhd17b	0.221306	-0.162742	0.0292819
Abhd17c	0.692094	-0.208459	0.241818
Abhd2	0.405527	-0.77992	-0.187197
Abhd3	-0.870379	0.606827	-0.131776
Abhd4	-0.160784	0.56111	0.200163
Abhd5	-0.324537	-0.536097	-0.430317
Abhd6	-0.952255	0.644924	-0.153665
Abhd8	-0.829441	0.675402	-0.0770192
Abi1	-1.3207	0.500154	-0.410272
Abi2	-0.590635	0.370623	-0.110006
Abi3	0.00979173	1.14781	0.578801
Abi3bp	0.589749	-0.368468	0.110641
Abl1	0.0575529	0.126799	0.0921759
Abl2	-0.570166	-0.429424	-0.499795
Ablim1	0.72621	0.500154	0.613182
Ablim2	0.0166148	1.10971	0.563164
Ablim3	-0.0925537	0.363003	0.135225
Abo	1.02642	0.782075	0.904249
Abr	0.112137	-0.132264	-0.0100633
Abra	-0.495112	1.13257	0.31873
Abracl	0.507873	0.431579	0.469726
Abt1	1.51768	-0.764681	0.3765
Abtb1	0.644333	-1.60283	-0.479246
Abtb2	0.814909	-0.589433	0.112738
Acaa1a	-0.488289	0.26395	-0.11217
Acaa1b	-0.460997	-0.673248	-0.567122
Acaa2	-0.113023	-0.475141	-0.294082
Acaca	0.0302608	-0.558955	-0.264347
Acacb	-0.0447925	-0.718964	-0.381878
Acad10	0.228129	-0.703725	-0.237798
Acad11	-0.426882	-0.238937	-0.332909
Acad12	-0.0925537	0.355384	0.131415
Acad8	0.664802	0.11156	0.388181
Acad9	-0.33136	-0.627531	-0.479445
Acadl	-0.140315	-0.985647	-0.562981
Acadm	-0.0789076	-0.909452	-0.49418
Acads	-1.22518	1.59736	0.186092
Acadsb	-0.0516155	0.385862	0.167123
Acadvl	0.350943	-1.38948	-0.519268
Acan	1.44263	1.14019	1.29141
Acap1	-0.576989	-0.284654	-0.430821
Acap2	-0.822618	-1.3971	-1.10986
Acap3	-0.160784	-0.162742	-0.161763
Acat1	0.0370838	-0.840876	-0.401896
Acat2	0.72621	-0.0789273	0.323641
Acat3	1.8793	0.903987	1.39164
Acbd3	-0.283598	-0.650389	-0.466994
Acbd4	0.0166148	0.576349	0.296482
Acbd5	1.31299	-0.277034	0.517978
Acbd6	0.944546	0.157277	0.550912
Acbd7	0.739856	0.332525	0.53619
Accs	0.70574	0.134418	0.420079
Accsl	1.06736	-0.93993	0.0637156
Acd	-1.24565	-0.597053	-0.921349
Ace	0.316828	0.957323	0.637076
Ace2	-0.113023	0.56111	0.224044
Ace3	0.671625	-0.978027	-0.153201
Acer1	1.64732	0.0277456	0.837532
Acer2	0.432819	0.218233	0.325526
Acer3	0.146252	-0.566575	-0.210161
Ache	-0.160784	-1.06946	-0.615122
Acin1	-0.563343	0.096321	-0.233511
Ackr1	0.0029687	1.35354	0.678253
Ackr2	-1.08872	-1.62568	-1.3572
Ackr3	0.357766	0.081082	0.219424
Ackr4	-0.167607	0.820173	0.326283
Acly	-3.6337	1.68879	-0.972455
Acmsd	-1.01366	-0.223698	-0.61868
Acnat1	0.480581	0.363003	0.421792
Acnat2	0.323651	-0.0255909	0.14903
Aco1	0.746679	0.157277	0.451978
Aco2	0.835378	-0.467521	0.183928
Acot1	-0.256306	0.774456	0.259075
Acot10	0.507873	-1.06946	-0.280794
Acot11	0.132606	-0.200839	-0.0341165
Acot12	0.487404	-0.612292	-0.062444
Acot13	1.10148	1.01828	1.05988
Acot2	-0.972724	0.378242	-0.297241
Acot3	-0.617927	-0.0332103	-0.325569
Acot4	0.460112	2.38979	1.42495
Acot5	0.644333	1.05638	0.850355
Acot6	-0.17443	0.637305	0.231437
Acot7	-0.55652	1.16305	0.303265
Acot8	0.849024	0.873509	0.861267
Acot9	0.828555	-1.0847	-0.128073
Acox1	0.630687	-0.00273239	0.313977
Acox2	-0.181253	1.5364	0.677576
Acox3	0.0370838	-0.856115	-0.409516
Acoxl	0.480581	1.01066	0.74562
Acp1	0.753502	-0.124644	0.314429
Acp2	0.139429	0.096321	0.117875
Acp5	-0.495112	-0.497999	-0.496556
Acp6	-0.433705	-0.650389	-0.542047
Acpp	0.159898	0.743978	0.451938
Acpt	-0.495112	-0.505619	-0.500366
Acr	-1.42304	0.081082	-0.670981
Acrbp	-0.597458	-0.398946	-0.498202
Acrv1	0.11896	0.271569	0.195265
Acsbg1	0.371412	-1.22947	-0.429029
Acsbg2	0.951369	0.995421	0.973395
Acsf2	0.494227	-0.741823	-0.123798
Acsf3	0.084845	-1.41234	-0.663747
Acsl1	-0.310891	-0.277034	-0.293962
Acsl3	-0.62475	-0.658009	-0.641379
Acsl4	-0.235837	-0.536097	-0.385967
Acsl5	0.00979173	-0.208459	-0.0993334
Acsl6	0.125783	0.149657	0.13772
Acsm1	0.0370838	-0.109405	-0.0361607
Acsm2	0.453288	0.55349	0.503389
Acsm3	0.34412	0.0429846	0.193552
Acsm4	0.0234378	-0.703725	-0.340144
Acsm5	0.34412	1.01828	0.6812
Acss1	-0.372298	-0.33799	-0.355144
Acss2	-0.126669	0.065843	-0.0304129
Acss3	-0.167607	0.157277	-0.00516503
Acta1	0.146252	0.378242	0.262247
Acta2	0.992308	0.0125066	0.502407
Actb	2.52067	0.751597	1.63613
Actbl2	0.0166148	-0.383707	-0.183546
Actc1	1.04007	-0.475141	0.282464
Actg1	-0.167607	0.248711	0.0405519
Actg2	-0.0447925	0.86589	0.410549
Actl10	-0.249483	-0.353229	-0.301356
Actl11	0.139429	0.888748	0.514089
Actl6a	0.248598	-0.589433	-0.170418
Actl6b	0.11896	0.995421	0.557191
Actl7a	0.105314	0.820173	0.462743
Actl7b	-1.49127	-0.33037	-0.910822
Actl9	1.76331	0.995421	1.37937
Actn1	-1.36164	2.46598	0.552173
Actn2	0.521519	0.675402	0.598461
Actn3	0.651156	0.0277456	0.339451
Actn4	0.200836	0.401101	0.300969
Actr10	-0.297244	0.492534	0.097645
Actr1a	-0.194899	0.576349	0.190725
Actr1b	-0.747564	0.827792	0.0401139
Actr2	-2.81494	-0.696106	-1.75552
Actr3	-3.20385	-1.29043	-2.24714
Actr3b	0.405527	-0.772301	-0.183387
Actr5	0.760325	-0.117025	0.32165
Actr6	-2.70577	-0.162742	-1.43426
Actr8	-1.50492	-1.32852	-1.41672
Actrt1	0.0643759	-0.772301	-0.353962
Actrt2	-0.338183	-0.520858	-0.42952
Actrt3	0.391881	0.0887015	0.240291
Acvr1	0.194013	-0.360848	-0.0834175
Acvr1b	-0.0857307	-0.353229	-0.21948
Acvr1c	-0.46782	0.972562	0.252371
Acvr2a	0.9309	0.698261	0.814581
Acvr2b	-0.460997	0.759217	0.14911
Acvrl1	-1.00002	0.70588	-0.147068
Acy1	0.180367	-1.4352	-0.627415
Acy3	0.166721	1.5364	0.851563
Acyp1	-0.836264	0.789695	-0.0232845
Acyp2	0.944546	-0.0255909	0.459478
Ada	0.473758	-0.688487	-0.107364
Adad1	0.582926	1.54402	1.06348
Adad2	0.303182	-0.353229	-0.0250235
Adal	0.221306	0.332525	0.276915
Adam10	-1.45716	-0.802779	-1.12997
Adam11	-0.392767	0.126799	-0.132984
Adam12	0.808086	-0.19322	0.307433
Adam15	-0.795325	0.332525	-0.2314
Adam17	-0.76121	0.7135	-0.0238553
Adam18	-0.140315	1.064	0.461841
Adam19	0.541988	-0.795159	-0.126586
Adam1a	-0.113023	-0.840876	-0.47695
Adam1b	-0.617927	-0.117025	-0.367476
Adam2	0.228129	0.393481	0.310805
Adam20	0.18719	0.142038	0.164614
Adam21	-0.686157	0.248711	-0.218723
Adam22	0.0643759	-1.19137	-0.563498
Adam23	0.214483	0.142038	0.17826
Adam24	0.248598	-0.581814	-0.166608
Adam26a	0.146252	0.065843	0.106048
Adam26b	0.473758	0.660163	0.56696
Adam28	-0.283598	-0.734203	-0.508901
Adam29	0.398704	-0.505619	-0.0534572
Adam3	-0.727095	0.644924	-0.0410855
Adam30	0.112137	0.827792	0.469965
Adam32	-1.03413	-0.863735	-0.948933
Adam33	1.12877	0.0429846	0.585876
Adam34	0.651156	-0.894213	-0.121528
Adam39	0.460112	0.644924	0.552518
Adam4	-0.611104	0.812553	0.100725
Adam5	-0.00385433	0.622066	0.309106
Adam6a	0.234952	-0.139883	0.0475342
Adam6b	0.146252	-0.208459	-0.0311032
Adam7	-0.658865	-0.162742	-0.410803
Adam8	-0.959078	-0.109405	-0.534242
Adamdec1	0.466935	0.11156	0.289247
Adamts1	-0.679334	-0.139883	-0.409609
Adamts10	1.77013	1.12495	1.44754
Adamts12	-0.0379695	-0.231317	-0.134643
Adamts13	0.937723	-0.459902	0.238911
Adamts14	-0.372298	-1.53425	-0.953274
Adamts15	0.166721	0.0887015	0.127711
Adamts16	0.487404	1.2621	0.874753
Adamts17	-0.324537	-1.1228	-0.723667
Adamts18	-1.51174	-0.0941663	-0.802955
Adamts19	-0.0993767	1.12495	0.512788
Adamts2	-0.338183	0.446818	0.0543174
Adamts20	-1.45034	0.85827	-0.296033
Adamts3	0.159898	0.00488711	0.0823927
Adamts4	-0.229014	0.41634	0.0936627
Adamts5	-0.406413	-0.63515	-0.520781
Adamts6	0.924077	0.233472	0.578775
Adamts7	0.166721	1.0259	0.59631
Adamts8	-0.17443	-0.688487	-0.431458
Adamts9	-0.0857307	-0.589433	-0.337582
Adamtsl1	0.978662	-0.978027	0.000317209
Adamtsl2	0.173544	0.202994	0.188269
Adamtsl3	-0.0175004	-0.78754	-0.40252
Adamtsl4	0.11896	1.15543	0.637195
Adamtsl5	-0.0789076	0.26395	0.0925211
Adap1	-0.727095	0.324906	-0.201095
Adap2	-0.235837	-0.955169	-0.595503
Adar	-5.76249	-8.69657	-7.22953
Adarb1	0.801263	0.233472	0.517367
Adarb2	1.07418	-0.726584	0.1738
Adat1	0.0439069	0.7135	0.378703
Adat2	-2.04394	0.157277	-0.943331
Adat3	-0.611104	0.423959	-0.0935723
Adck1	-0.699803	-0.368468	-0.534135
Adck2	0.125783	-1.20661	-0.540414
Adck3	-0.55652	-0.0713078	-0.313914
Adck4	0.507873	-0.391326	0.0582732
Adck5	0.241775	-0.0179714	0.111902
Adcy1	0.166721	0.0582235	0.112472
Adcy10	-0.720272	-0.0255909	-0.372932
Adcy2	-0.133492	-0.1856	-0.159546
Adcy3	0.0302608	0.85827	0.444265
Adcy4	-0.249483	0.492534	0.121526
Adcy5	-0.194899	-0.467521	-0.33121
Adcy6	-1.02049	-0.345609	-0.683047
Adcy7	-0.133492	0.911606	0.389057
Adcy8	-0.140315	0.637305	0.248495
Adcy9	-0.229014	-1.9838	-1.10641
Adcyap1	-0.0379695	0.942084	0.452057
Adcyap1r1	-0.276775	-0.345609	-0.311192
Add1	0.00979173	0.00488711	0.00733942
Add2	0.432819	-0.170361	0.131229
Add3	0.958192	0.081082	0.519637
Adgra1	-0.488289	1.27734	0.394526
Adgra2	-0.454174	-0.33799	-0.396082
Adgra3	0.562457	-0.0636883	0.249384
Adgrb1	-0.385944	-0.513238	-0.449591
Adgrb2	-0.0925537	-1.75522	-0.923884
Adgrb3	-0.733918	0.40872	-0.162599
Adgrd1	-0.747564	0.843031	0.0477334
Adgre1	0.555634	0.721119	0.638377
Adgre4	0.0439069	1.74975	0.896829
Adgre5	-0.392767	0.294428	-0.0491696
Adgrf1	1.6132	0.347764	0.980484
Adgrf2	1.13559	0.911606	1.0236
Adgrf3	0.0984911	0.00488711	0.0516891
Adgrf4	0.70574	-0.749442	-0.021851
Adgrf5	0.27589	0.949704	0.612797
Adgrg1	-0.665688	0.081082	-0.292303
Adgrg2	-0.160784	-0.19322	-0.177002
Adgrg3	-0.699803	0.492534	-0.103634
Adgrg5	-0.351829	0.56111	0.104641
Adgrg6	0.200836	-0.414185	-0.106674
Adgrg7	0.589749	0.271569	0.430659
Adgrl1	-0.215368	-0.376087	-0.295728
Adgrl2	0.0234378	0.881128	0.452283
Adgrl3	0.0984911	1.10209	0.600292
Adgrl4	0.0166148	1.18591	0.601261
Adgrv1	-0.39959	1.42973	0.515071
Adh1	-0.454174	0.523012	0.0344192
Adh4	-0.392767	-0.429424	-0.411095
Adh5	0.0575529	-1.32852	-0.635485
Adh6a	0.255421	-0.223698	0.0158615
Adh7	0.514696	0.827792	0.671244
Adhfe1	0.0643759	0.903987	0.484181
Adi1	0.296359	2.40503	1.35069
Adig	-0.181253	-1.05422	-0.617738
Adipoq	-0.747564	-0.0941663	-0.420865
Adipor1	-0.460997	0.576349	0.0576759
Adipor2	0.828555	0.26395	0.546252
Adk	0.248598	-0.696106	-0.223754
Adm	-0.256306	-1.22185	-0.739079
Adm2	-0.0243234	-0.551336	-0.28783
Adnp	-0.549696	-1.03898	-0.79434
Adnp2	0.446465	1.064	0.755231
Ado	3.06651	-0.170361	1.44807
Adora1	0.767148	0.0429846	0.405066
Adora2a	1.58591	-0.581814	0.502049
Adora2b	-0.24266	-0.840876	-0.541768
Adora3	0.760325	0.568729	0.664527
Adpgk	-0.0243234	-0.132264	-0.0782936
Adprh	-0.222191	-0.360848	-0.29152
Adprhl1	-1.34117	0.225852	-0.557658
Adprhl2	-0.583812	-0.444663	-0.514237
Adprm	-0.283598	-0.558955	-0.421277
Adra1a	-0.563343	1.35354	0.395097
Adra1b	-0.658865	-0.558955	-0.60891
Adra1d	-0.297244	-1.23709	-0.767167
Adra2a	-0.829441	-0.703725	-0.766583
Adra2b	0.105314	0.583968	0.344641
Adra2c	-0.720272	-0.741823	-0.731048
Adrb1	-0.133492	0.606827	0.236667
Adrb2	-0.91814	-1.16089	-1.03952
Adrb3	-0.802148	-0.734203	-0.768176
Adrbk1	0.596572	1.44497	1.02077
Adrbk2	0.0166148	-0.0560688	-0.019727
Adrm1	-0.549696	0.911606	0.180955
Adsl	-0.590635	1.40687	0.408119
Adss	-0.0857307	-0.360848	-0.22329
Adssl1	-0.795325	0.180135	-0.307595
Adtrp	1.13559	0.164896	0.650244
Aebp1	-0.474643	0.294428	-0.0901077
Aebp2	-0.98637	0.690641	-0.147864
Aen	0.00979173	-0.0713078	-0.030758
Aes	0.378235	-0.566575	-0.0941697
AF067063	0.630687	-0.421804	0.104441
AF251705	0.139429	-1.48853	-0.674552
AF366264	-0.638396	0.10394	-0.267228
AF529169	0.00979173	-1.19899	-0.5946
Afap1	-0.188076	-0.132264	-0.16017
Afap1l1	-0.160784	0.202994	0.021105
Afap1l2	0.364589	-0.139883	0.112353
Aff1	0.460112	1.55164	1.00588
Aff2	0.535165	0.10394	0.319553
Aff3	-1.30023	-0.764681	-1.03246
Aff4	-0.290421	-1.13042	-0.710419
Afg3l1	-1.34799	-0.277034	-0.812512
Afg3l2	-0.856733	-1.11518	-0.985955
Afm	0.548811	-1.17613	-0.313662
Afmid	-0.392767	-1.24471	-0.818738
Afp	-0.0857307	0.0353651	-0.0251828
Aftph	0.535165	0.0582235	0.296694
Aga	-0.55652	1.33068	0.387079
Agap1	-0.727095	0.309667	-0.208714
Agap2	0.27589	-0.63515	-0.17963
Agap3	-0.652042	0.40872	-0.121661
Agbl2	0.078022	0.599207	0.338615
Agbl3	0.221306	-0.444663	-0.111679
Agbl4	-1.06825	0.26395	-0.402148
Agbl5	0.303182	-1.3209	-0.508861
Ager	2.09764	1.07162	1.58463
Agfg1	0.0370838	-0.718964	-0.34094
Agfg2	0.480581	-1.09994	-0.309679
Aggf1	0.821732	-0.269415	0.276159
Agk	-0.310891	-0.658009	-0.48445
Agl	-0.147138	0.583968	0.218415
Agmat	-0.140315	0.286808	0.0732467
Agmo	0.63751	0.439198	0.538354
Ago1	-0.713449	0.492534	-0.110457
Ago2	-5.83072	-2.54002	-4.18537
Ago3	-0.856733	-1.22185	-1.03929
Ago4	0.303182	0.187755	0.245468
Agpat1	1.86566	1.98595	1.9258
Agpat2	0.849024	-0.216078	0.316473
Agpat3	0.153075	0.0582235	0.105649
Agpat4	1.6405	0.065843	0.853169
Agpat5	-1.21835	0.233472	-0.492441
Agpat9	-1.42304	0.134418	-0.644313
Agps	0.282713	-0.216078	0.0333173
Agr2	-0.119846	0.926845	0.4035
Agr3	0.371412	1.52117	0.946289
Agrn	0.425996	-0.703725	-0.138865
Agrp	-0.774856	0.439198	-0.167829
Agt	-0.167607	-0.0332103	-0.100409
Agtpbp1	0.323651	-0.551336	-0.113842
Agtr1a	-0.0379695	0.500154	0.231092
Agtr1b	-0.727095	0.843031	0.0579679
Agtr2	0.0507299	0.660163	0.355447
Agtrap	0.535165	-0.19322	0.170973
Agxt	-0.222191	0.370623	0.0742157
Agxt2	0.535165	-1.09232	-0.278577
Ahctf1	1.82472	0.888748	1.35673
Ahcy	-0.590635	-1.51901	-1.05482
Ahcyl1	-1.49127	-0.604672	-1.04797
Ahcyl2	-1.15695	-0.558955	-0.857951
Ahdc1	1.1083	0.324906	0.716602
Ahi1	0.903608	-0.132264	0.385672
Ahnak	1.25841	1.07162	1.16501
Ahr	-1.45716	-0.818018	-1.13759
Ahrr	-0.24266	-0.177981	-0.21032
Ahsa1	-2.50791	0.728739	-0.889583
Ahsa2	0.0439069	-0.315131	-0.135612
Ahsg	-0.0516155	-0.856115	-0.453865
AI182371	1.05371	0.241091	0.647403
AI314180	0.0302608	0.0277456	0.0290032
AI317395	0.084845	-0.383707	-0.149431
AI413582	2.38421	1.34592	1.86506
AI429214	0.944546	0.523012	0.733779
AI464131	0.194013	-1.33614	-0.571065
AI467606	-0.113023	-1.03898	-0.576003
AI481877	-0.597458	0.10394	-0.246759
AI593442	-0.0106774	-0.0484493	-0.0295633
AI597479	0.446465	-0.0941663	0.17615
AI606181	0.753502	0.225852	0.489677
AI607873	-0.62475	-0.231317	-0.428033
AI661453	0.971839	-0.124644	0.423597
AI837181	-0.576989	-0.734203	-0.655596
AI846148	1.09465	-0.658009	0.218322
AI854703	-0.33136	-0.467521	-0.39944
AI987944	-0.0243234	-0.429424	-0.226874
Aicda	1.23794	-0.848496	0.19472
Aida	-0.788502	-0.64277	-0.715636
Aif1	1.62003	1.23924	1.42964
Aif1l	1.09465	1.04876	1.07171
Aifm1	0.507873	1.60498	1.05643
Aifm2	0.582926	-0.269415	0.156756
Aifm3	-0.460997	-1.0847	-0.772849
Aig1	0.125783	-0.467521	-0.170869
Aim1	-0.542873	-1.17613	-0.859504
Aim1l	0.432819	-0.665628	-0.116404
Aim2	0.405527	0.195374	0.300451
Aimp1	0.084845	-0.0255909	0.0296271
Aimp2	-0.153961	0.081082	-0.0364395
Aip	1.57226	1.14019	1.35623
Aipl1	0.282713	-0.0103519	0.13618
Aire	0.446465	-0.0408298	0.202818
Ajap1	0.159898	-0.147503	0.00619781
Ajuba	-0.795325	0.843031	0.0238528
Ak1	1.31299	-0.277034	0.517978
Ak2	-0.508758	-1.41996	-0.964358
Ak3	0.917254	0.957323	0.937289
Ak4	1.16288	-0.0332103	0.564836
Ak5	-0.0243234	-0.0941663	-0.0592448
Ak6	3.55777	-0.101786	1.72799
Ak7	-0.69298	0.462057	-0.115462
Ak8	-0.119846	2.10787	0.99401
Ak9	-0.276775	-1.54187	-0.909322
Akap1	-0.53605	0.583968	0.023959
Akap10	-1.232	-0.993266	-1.11263
Akap11	0.555634	0.987801	0.771718
Akap12	0.733033	-0.109405	0.311814
Akap13	0.139429	0.477296	0.308362
Akap14	-0.24266	-1.80855	-1.02561
Akap17b	0.234952	-1.80855	-0.7868
Akap3	-0.952255	0.202994	-0.374631
Akap4	0.385058	0.393481	0.38927
Akap5	-0.945432	-0.117025	-0.531228
Akap6	-0.290421	1.30782	0.508699
Akap7	0.753502	0.576349	0.664925
Akap8	1.68826	0.919226	1.30374
Akap8l	0.999131	1.90976	1.45445
Akap9	-0.474643	1.10209	0.313725
Akip1	0.153075	0.987801	0.570438
Akirin1	-0.33136	-0.269415	-0.300387
Akirin2	0.466935	-0.818018	-0.175542
Akna	-0.0106774	0.081082	0.0352023
Aknad1	-0.733918	0.225852	-0.254033
Akp3	1.7906	-0.93231	0.429146
Akr1a1	0.234952	-0.284654	-0.024851
Akr1b10	1.33346	0.065843	0.699651
Akr1b3	0.480581	0.644924	0.562752
Akr1b7	0.0916681	-0.772301	-0.340316
Akr1b8	0.439642	0.0353651	0.237504
Akr1c12	-0.0379695	-0.284654	-0.161311
Akr1c13	-0.269952	0.683022	0.206535
Akr1c14	0.896785	0.0201261	0.458456
Akr1c18	0.0916681	0.964943	0.528305
Akr1c19	0.330474	0.26395	0.297212
Akr1c20	0.248598	-0.0941663	0.0772157
Akr1c21	0.876316	0.294428	0.585372
Akr1c6	0.194013	0.225852	0.209933
Akr1cl	-0.843087	0.10394	-0.369573
Akr1d1	-0.0379695	0.896367	0.429199
Akr1e1	0.34412	0.11156	0.22784
Akr7a5	-1.232	-0.818018	-1.02501
Akt1	0.780794	-0.475141	0.152826
Akt1s1	0.166721	-1.03136	-0.432321
Akt2	0.910431	-1.64854	-0.369055
Akt3	-0.208545	-0.216078	-0.212312
Aktip	-1.42987	0.126799	-0.651534
Alad	-0.549696	-0.444663	-0.49718
Alas1	0.0507299	0.233472	0.142101
Alas2	0.364589	-0.589433	-0.112422
Alb	0.0575529	-0.315131	-0.128789
Alcam	-0.133492	0.10394	-0.0147757
Aldh18a1	0.951369	-0.345609	0.30288
Aldh1a1	0.228129	-0.833257	-0.302564
Aldh1a2	0.0507299	-0.292273	-0.120772
Aldh1a3	0.903608	0.157277	0.530443
Aldh1a7	0.801263	0.40872	0.604991
Aldh1b1	-0.91814	-1.27519	-1.09666
Aldh1l1	-0.17443	0.431579	0.128574
Aldh1l2	-0.426882	-0.383707	-0.405294
Aldh2	0.79444	0.538251	0.666346
Aldh3a1	0.910431	0.142038	0.526235
Aldh3a2	-0.836264	-0.376087	-0.606176
Aldh3b1	2.07717	-0.444663	0.816253
Aldh3b2	0.698917	0.195374	0.447146
Aldh3b3	1.29934	0.766836	1.03309
Aldh4a1	0.514696	-1.00851	-0.246905
Aldh5a1	0.289536	-0.551336	-0.1309
Aldh6a1	-0.0379695	0.134418	0.0482245
Aldh7a1	-0.140315	-1.09994	-0.620127
Aldh8a1	0.18719	-0.398946	-0.105878
Aldh9a1	0.289536	-0.444663	-0.0775635
Aldoa	-0.290421	-0.505619	-0.39802
Aldoart1	0.146252	-1.26757	-0.560658
Aldoart2	-1.19106	0.606827	-0.292117
Aldob	0.0029687	-0.345609	-0.17132
Aldoc	-0.829441	-0.566575	-0.698008
Alg1	-0.39959	0.0887015	-0.155444
Alg10b	0.548811	-1.22185	-0.33652
Alg11	0.0984911	0.797314	0.447903
Alg12	0.541988	0.568729	0.555359
Alg13	-0.501935	-0.0865468	-0.294241
Alg14	-0.959078	-0.307512	-0.633295
Alg2	-0.39959	0.210613	-0.0944883
Alg3	0.753502	-1.88475	-0.565622
Alg5	0.63751	-1.27519	-0.318839
Alg6	-0.297244	-1.00089	-0.649065
Alg8	0.378235	-2.67717	-1.14947
Alg9	-0.215368	-0.497999	-0.356684
Alk	1.41534	1.93262	1.67398
Alkbh1	-0.235837	1.23924	0.501704
Alkbh2	0.105314	0.065843	0.0855786
Alkbh3	0.562457	1.49069	1.02657
Alkbh4	-0.53605	-1.79331	-1.16468
Alkbh5	-0.208545	0.324906	0.0581803
Alkbh6	-0.119846	0.972562	0.426358
Alkbh7	1.92024	1.81071	1.86547
Alkbh8	-0.235837	0.523012	0.143588
Allc	-0.631573	-0.322751	-0.477162
Alms1	-0.153961	0.660163	0.253101
Alox12	0.780794	-0.19322	0.293787
Alox12b	-0.62475	-0.452282	-0.538516
Alox12e	-0.1062	0.728739	0.311269
Alox15	-0.0789076	-1.13042	-0.604662
Alox5	0.310005	-0.0865468	0.111729
Alox5ap	1.05371	0.622066	0.83789
Alox8	-0.256306	-0.566575	-0.41144
Aloxe3	0.0439069	-0.513238	-0.234666
Alpi	-0.24266	1.07924	0.418287
Alpk1	-1.04095	1.31544	0.137243
Alpk2	-0.338183	-0.147503	-0.242843
Alpk3	0.432819	0.492534	0.462677
Alpl	-0.563343	-0.619911	-0.591627
Alppl2	-0.727095	-0.132264	-0.429679
Als2	-0.959078	-0.680867	-0.819973
Als2cl	0.0916681	1.87166	0.981665
Als2cr11	-0.495112	-1.18375	-0.839433
Als2cr12	0.0575529	0.126799	0.0921759
Alx1	-0.542873	1.43735	0.447239
Alx3	-0.406413	0.568729	0.0811582
Alx4	0.405527	0.0887015	0.247114
Alyref	-2.37827	0.454437	-0.961915
Alyref2	-0.590635	0.698261	0.053813
Amacr	-0.665688	1.04876	0.191535
Ambn	0.269067	-0.246556	0.0112553
Ambp	0.0984911	0.446818	0.272654
Ambra1	-1.03413	0.355384	-0.339374
Amd1	1.98847	0.462057	1.22526
Amdhd1	0.00979173	0.164896	0.0873441
Amdhd2	2.22728	0.911606	1.56944
Amelx	-0.413236	-0.833257	-0.623246
Amer1	0.221306	-0.277034	-0.0278642
Amer2	-0.00385433	-1.46567	-0.734764
Amer3	-0.1062	0.340145	0.116972
Amfr	-0.843087	0.934465	0.0456891
Amh	-0.0106774	-0.619911	-0.315294
Amhr2	0.0984911	0.0201261	0.0593086
Amica1	-0.0516155	0.294428	0.121406
Amigo1	-0.890848	-0.437043	-0.663946
Amigo2	1.01278	0.606827	0.809802
Amigo3	-0.113023	-0.307512	-0.210267
Ammecr1	-0.263129	0.843031	0.289951
Ammecr1l	-0.269952	-0.878974	-0.574463
Amn	-0.774856	-0.741823	-0.75834
Amn1	-0.0857307	0.843031	0.37865
Amot	-0.481466	-0.444663	-0.463065
Amotl1	0.125783	-0.223698	-0.0489572
Amotl2	1.91342	-0.284654	0.814381
Ampd1	0.262244	0.774456	0.51835
Ampd2	-0.0652616	0.804934	0.369836
Ampd3	-0.0720846	-0.475141	-0.273613
Amph	0.992308	0.683022	0.837665
Amt	-1.29341	-0.216078	-0.754742
Amtn	-0.959078	1.15543	0.098176
Amy1	0.350943	0.812553	0.581748
Amz1	0.153075	0.698261	0.425668
Amz2	-0.0584385	-0.200839	-0.129639
Anapc1	0.248598	0.980182	0.61439
Anapc10	-1.15012	0.728739	-0.210692
Anapc11	-1.12283	-1.57235	-1.34759
Anapc13	-1.37528	-0.109405	-0.742344
Anapc15	-2.41921	-0.711345	-1.56528
Anapc16	0.541988	-0.200839	0.170574
Anapc2	-0.194899	0.385862	0.0954813
Anapc4	1.42216	-0.711345	0.355407
Anapc5	-1.5595	0.393481	-0.583012
Anapc7	0.514696	0.972562	0.743629
Ang	-1.01366	-0.574194	-0.793928
Ang2	-0.0857307	0.545871	0.23007
Ang4	0.494227	0.431579	0.462903
Ang5	-0.460997	-0.162742	-0.311869
Ang6	0.153075	0.26395	0.208513
Angel1	-0.665688	0.591588	-0.03705
Angel2	-0.406413	0.599207	0.0963972
Angpt1	-1.17741	1.10971	-0.0338509
Angpt2	1.18335	-0.353229	0.415062
Angpt4	0.623864	-0.0255909	0.299137
Angptl1	0.337297	0.050604	0.193951
Angptl2	0.86267	-0.368468	0.247101
Angptl3	-0.904494	-0.200839	-0.552667
Angptl4	2.24774	1.12495	1.68635
Angptl6	-0.604281	-0.459902	-0.532091
Angptl7	-0.570166	0.0887015	-0.240732
Ank	-1.03413	-0.155122	-0.594627
Ank1	0.078022	0.583968	0.330995
Ank3	0.685271	-0.299893	0.192689
Ankar	-0.153961	-0.0560688	-0.105015
Ankdd1a	-0.338183	0.728739	0.195278
Ankdd1b	0.473758	0.903987	0.688872
Ankef1	0.234952	0.972562	0.603757
Ankfy1	-2.26228	0.629685	-0.816295
Ankhd1	-0.283598	0.606827	0.161614
Ankib1	-1.68914	-0.1856	-0.937371
Ankk1	0.521519	0.157277	0.339398
Ankle1	-0.836264	-1.19899	-1.01763
Ankle2	0.371412	-0.551336	-0.0899618
Ankmy1	0.678448	-0.0560688	0.31119
Ankmy2	-0.617927	1.79547	0.58877
Ankra2	0.480581	-1.25233	-0.385874
Ankrd1	-0.208545	-0.33799	-0.273268
Ankrd10	-0.317714	0.302047	-0.00783317
Ankrd11	0.071199	0.55349	0.312345
Ankrd12	0.869493	0.41634	0.642916
Ankrd13a	-0.385944	-0.947549	-0.666747
Ankrd13b	0.153075	0.736358	0.444717
Ankrd13c	0.535165	-0.307512	0.113826
Ankrd13d	-0.215368	0.515393	0.150012
Ankrd16	0.296359	0.850651	0.573505
Ankrd17	-2.31686	1.064	-0.626432
Ankrd2	-0.283598	0.484915	0.100658
Ankrd22	0.698917	0.11156	0.405239
Ankrd23	-0.754387	-0.170361	-0.462374
Ankrd24	0.371412	0.423959	0.397686
Ankrd26	-0.0652616	0.134418	0.0345784
Ankrd27	-0.611104	-0.459902	-0.535503
Ankrd28	-0.310891	-0.170361	-0.240626
Ankrd29	0.166721	-0.0408298	0.0629458
Ankrd33	0.0643759	0.134418	0.0993972
Ankrd33b	-0.474643	-0.292273	-0.383458
Ankrd34a	-0.0925537	0.0582235	-0.0171651
Ankrd34b	-0.0789076	0.164896	0.0429944
Ankrd34c	-0.890848	0.187755	-0.351546
Ankrd35	0.0643759	0.172516	0.118446
Ankrd36	0.0302608	1.13257	0.581416
Ankrd37	0.603395	0.835412	0.719403
Ankrd39	-0.201722	0.187755	-0.00698362
Ankrd40	1.25841	0.896367	1.07739
Ankrd42	-0.0106774	0.423959	0.206641
Ankrd44	-0.181253	0.347764	0.0832556
Ankrd45	-0.802148	-0.414185	-0.608167
Ankrd46	-0.583812	-1.3971	-0.990455
Ankrd49	-0.658865	-0.368468	-0.513666
Ankrd52	-2.37827	-1.82379	-2.10103
Ankrd53	-0.358652	0.26395	-0.047351
Ankrd54	-0.235837	0.0429846	-0.0964263
Ankrd55	0.269067	1.41449	0.84178
Ankrd6	-0.119846	-0.757062	-0.438454
Ankrd60	0.20766	-1.3971	-0.59472
Ankrd61	0.221306	-0.322751	-0.0507227
Ankrd63	0.72621	-2.17429	-0.724039
Ankrd65	0.323651	-0.558955	-0.117652
Ankrd66	1.5518	0.629685	1.09074
Ankrd7	-0.0379695	-1.25233	-0.645149
Ankrd9	0.50105	-0.833257	-0.166104
Anks1	1.89295	0.439198	1.16607
Anks1b	-0.413236	0.065843	-0.173696
Anks3	0.0507299	-1.65616	-0.802716
Anks4b	0.200836	-0.368468	-0.0838157
Anks6	0.739856	-1.27519	-0.267666
Ankub1	0.419173	-0.292273	0.0634502
Ankzf1	-1.32752	-0.528477	-0.927999
Anln	-0.959078	0.782075	-0.0885015
Ano1	0.0439069	0.195374	0.119641
Ano10	0.391881	0.378242	0.385062
Ano2	0.391881	0.606827	0.499354
Ano3	0.494227	0.309667	0.401947
Ano4	-0.0584385	-0.101786	-0.0801122
Ano5	0.999131	0.614446	0.806788
Ano6	0.269067	0.279189	0.274128
Ano7	-0.0720846	-0.147503	-0.109794
Ano8	-0.215368	0.721119	0.252876
Ano9	0.391881	0.690641	0.541261
Anp32a	-0.652042	-0.0560688	-0.354055
Anp32b	0.0507299	-0.551336	-0.250303
Anp32e	-1.10918	1.04876	-0.0302137
Anpep	0.173544	-0.627531	-0.226993
Antxr1	0.0029687	0.340145	0.171557
Antxr2	0.41235	0.370623	0.391486
Antxrl	-0.188076	0.629685	0.220805
Anxa1	0.514696	0.987801	0.751249
Anxa10	-0.91814	0.888748	-0.014696
Anxa11	-0.781679	0.096321	-0.342679
Anxa13	-0.501935	-0.574194	-0.538065
Anxa2	-0.317714	0.507773	0.0950299
Anxa3	-0.788502	1.00304	0.107269
Anxa4	-0.208545	0.477296	0.134375
Anxa5	0.385058	-0.299893	0.0425829
Anxa6	-1.04778	-0.155122	-0.60145
Anxa7	-1.47763	-0.322751	-0.90019
Anxa8	-0.570166	-0.0408298	-0.305498
Anxa9	0.712564	1.23163	0.972094
Aoah	0.869493	-0.269415	0.300039
Aoc1	0.507873	-0.208459	0.149707
Aoc2	-0.0652616	-0.520858	-0.29306
Aoc3	-0.665688	1.07162	0.202964
Aox1	0.644333	0.507773	0.576053
Aox2	-0.979547	-1.13042	-1.05498
Aox3	0.255421	-0.894213	-0.319396
Aox4	-0.645219	0.157277	-0.243971
Ap1ar	-0.372298	0.477296	0.0524989
Ap1b1	0.562457	0.55349	0.557974
Ap1g1	0.562457	2.59551	1.57899
Ap1g2	-0.406413	0.896367	0.244977
Ap1m1	-0.297244	1.90976	0.806258
Ap1m2	0.323651	-1.29805	-0.487197
Ap1s1	-0.385944	1.07162	0.342836
Ap1s2	1.01278	-0.543716	0.23453
Ap1s3	-0.0652616	-0.581814	-0.323538
Ap2a1	0.86267	-0.772301	0.0451846
Ap2a2	-0.379121	-0.223698	-0.301409
Ap2b1	1.34028	-0.528477	0.405902
Ap2m1	-1.00684	0.180135	-0.413352
Ap2s1	0.555634	0.195374	0.375504
Ap3b1	0.0575529	0.70588	0.381717
Ap3b2	0.296359	0.0277456	0.162052
Ap3d1	0.071199	-0.901832	-0.415317
Ap3m1	-0.133492	-0.505619	-0.319555
Ap3m2	-1.22518	-1.52663	-1.3759
Ap3s1	-0.426882	0.172516	-0.127183
Ap3s2	0.425996	0.286808	0.356402
Ap4b1	0.9309	-1.60283	-0.335962
Ap4e1	-0.1062	-0.117025	-0.111612
Ap4m1	-0.201722	-1.45806	-0.829889
Ap4s1	-0.39959	0.271569	-0.0640103
Ap5b1	0.596572	0.454437	0.525505
Ap5m1	0.071199	-0.0408298	0.0151846
Ap5s1	0.971839	-0.208459	0.38169
Ap5z1	-0.385944	-0.124644	-0.255294
Apaf1	0.985485	-0.993266	-0.00389077
Apba1	-0.454174	0.591588	0.0687069
Apba2	-0.297244	0.142038	-0.0776033
Apba3	0.310005	-0.452282	-0.0711387
Apbb1	0.146252	-0.597053	-0.2254
Apbb1ip	1.49039	-0.0941663	0.698111
Apbb2	0.194013	1.68879	0.941404
Apc	0.385058	-0.993266	-0.304104
Apc2	0.248598	-0.254176	-0.00278895
Apcdd1	-0.911317	0.431579	-0.239869
Apcs	0.0507299	0.248711	0.14972
Apeh	-0.365475	-1.67902	-1.02225
Apela	-0.590635	-1.38948	-0.990057
Apex1	-0.55652	-0.238937	-0.397728
Apex2	0.34412	-1.38948	-0.52268
Aph1a	-0.781679	-0.376087	-0.578883
Aph1b	0.0370838	0.393481	0.215282
Aph1c	-0.53605	-0.497999	-0.517025
Api5	-1.60727	-2.01428	-1.81077
Apip	0.978662	-1.359	-0.19017
Apitd1	-0.153961	0.279189	0.0626139
Aplf	-0.147138	-0.421804	-0.284471
Apln	0.733033	-0.467521	0.132756
Aplnr	-0.0925537	0.347764	0.127605
Aplp1	-0.00385433	0.957323	0.476735
Aplp2	-0.160784	-0.421804	-0.291294
Apmap	-0.140315	-0.0560688	-0.0981918
Apoa1	-0.310891	0.218233	-0.0463289
Apoa1bp	0.535165	-0.962788	-0.213812
Apoa2	-0.62475	0.393481	-0.115634
Apoa4	-0.17443	0.119179	-0.0276253
Apoa5	-0.570166	0.759217	0.0945255
Apob	-0.638396	2.33645	0.849028
Apobec1	0.071199	-0.49038	-0.20959
Apobec2	0.507873	0.0125066	0.26019
Apobec3	0.446465	-0.322751	0.0618572
Apobec4	-0.0447925	0.0429846	-0.000903966
Apobr	0.419173	-0.985647	-0.283237
Apoc1	0.466935	0.393481	0.430208
Apoc3	0.678448	0.644924	0.661686
Apoc4	0.9309	-0.528477	0.201212
Apod	0.371412	-1.46567	-0.547131
Apoe	-0.0311464	0.41634	0.192597
Apof	1.07418	-0.711345	0.181419
Apoh	0.248598	0.942084	0.595341
Apol10a	0.180367	-0.947549	-0.383591
Apol10b	-0.0243234	0.454437	0.215057
Apol11a	0.494227	0.500154	0.49719
Apol11b	0.0984911	0.324906	0.211698
Apol6	0.166721	-0.64277	-0.238024
Apol7a	-1.24565	0.675402	-0.285121
Apol7c	-0.713449	0.523012	-0.0952183
Apol8	-1.20471	-0.673248	-0.938977
Apold1	0.146252	-0.315131	-0.0844396
Apom	1.77013	1.40687	1.5885
Apon	0.221306	1.64308	0.932192
Apoo	0.105314	-1.05422	-0.474454
Apool	-0.0106774	0.690641	0.339982
Apopt1	-0.0311464	1.93262	0.950736
App	0.364589	-0.429424	-0.0324174
Appbp2	-0.413236	0.241091	-0.0860723
Appl1	-0.515581	-0.00273239	-0.259157
Appl2	0.241775	-0.452282	-0.105254
Aprt	-1.00002	-0.0408298	-0.520423
Aptx	-0.433705	-1.83903	-1.13637
Aqp1	-0.181253	-0.00273239	-0.0919927
Aqp11	-0.385944	-1.91522	-1.15058
Aqp12	0.34412	-0.856115	-0.255998
Aqp2	-0.201722	0.340145	0.0692113
Aqp3	0.0029687	-1.25995	-0.62849
Aqp4	0.337297	0.530632	0.433964
Aqp5	-0.188076	-0.772301	-0.480188
Aqp6	0.371412	0.675402	0.523407
Aqp7	0.896785	0.11156	0.504173
Aqp8	-0.0857307	1.28496	0.599615
Aqp9	-0.160784	0.804934	0.322075
Aqr	0.733033	1.42973	1.08138
Ar	0.166721	0.065843	0.116282
Araf	0.821732	1.00304	0.912386
Arap1	0.521519	-0.391326	0.0650962
Arap2	1.82472	0.0277456	0.926231
Arap3	-0.713449	0.523012	-0.0952183
Arc	-0.604281	-0.871354	-0.737817
Arcn1	-2.00982	-0.315131	-1.16248
Areg	-0.140315	0.766836	0.313261
Arel1	-0.39959	0.065843	-0.166873
Arf1	-2.05076	0.40872	-0.821021
Arf2	0.20766	0.294428	0.251044
Arf3	0.596572	0.637305	0.616938
Arf4	1.98847	2.29835	2.14341
Arf5	-1.00684	-0.398946	-0.702893
Arf6	-2.46014	2.80886	0.174358
Arfgap1	0.194013	1.20115	0.69758
Arfgap2	0.310005	-0.993266	-0.341631
Arfgap3	-0.0311464	-0.223698	-0.127422
Arfgef1	-1.15695	-0.711345	-0.934145
Arfgef2	-0.208545	-0.429424	-0.318984
Arfgef3	1.4631	0.11156	0.787328
Arfip1	0.0575529	0.363003	0.210278
Arfip2	0.398704	-0.368468	0.0151182
Arfrp1	-0.0106774	-0.505619	-0.258148
Arg1	-0.188076	-1.0847	-0.636388
Arg2	-0.317714	0.423959	0.0531228
Arglu1	0.79444	1.89452	1.34448
Arhgap1	-0.0106774	0.0353651	0.0123439
Arhgap10	-0.0516155	0.324906	0.136645
Arhgap11a	-0.147138	-0.688487	-0.417812
Arhgap12	0.773971	-0.612292	0.0808396
Arhgap15	0.432819	0.652544	0.542682
Arhgap17	0.200836	0.774456	0.487646
Arhgap18	0.56928	-0.558955	0.00516238
Arhgap19	0.337297	1.01066	0.673978
Arhgap20	0.521519	0.302047	0.411783
Arhgap21	-0.317714	-0.284654	-0.301184
Arhgap22	-0.69298	1.42211	0.364566
Arhgap23	0.173544	1.3002	0.736872
Arhgap24	-0.542873	-1.11518	-0.829026
Arhgap25	-0.113023	-2.00666	-1.05984
Arhgap26	0.241775	0.26395	0.252862
Arhgap27	-0.563343	-0.421804	-0.492573
Arhgap28	0.767148	-0.269415	0.248867
Arhgap29	1.23794	0.637305	0.937621
Arhgap30	0.200836	0.7135	0.457168
Arhgap31	-0.235837	-0.124644	-0.180241
Arhgap32	0.0370838	-0.597053	-0.279984
Arhgap33	0.084845	0.698261	0.391553
Arhgap35	0.0370838	-0.277034	-0.119975
Arhgap36	0.589749	0.454437	0.522093
Arhgap39	-0.413236	-0.0636883	-0.238462
Arhgap4	0.269067	0.462057	0.365562
Arhgap40	-0.0447925	-0.558955	-0.301874
Arhgap42	0.371412	-0.856115	-0.242352
Arhgap44	-0.0516155	0.286808	0.117596
Arhgap5	0.541988	-0.947549	-0.202781
Arhgap8	-0.39959	-0.48276	-0.441175
Arhgap9	0.439642	-0.757062	-0.15871
Arhgdia	-0.140315	-1.3971	-0.768707
Arhgdib	-1.06825	1.43735	0.184552
Arhgdig	2.16587	2.11549	2.14068
Arhgef1	-0.0516155	-1.21423	-0.632923
Arhgef10	0.310005	-0.216078	0.0469634
Arhgef10l	-0.495112	-1.10756	-0.801335
Arhgef11	0.651156	0.172516	0.411836
Arhgef12	0.350943	0.00488711	0.177915
Arhgef15	-0.17443	-1.18375	-0.679092
Arhgef16	-0.474643	0.210613	-0.132015
Arhgef17	-0.53605	0.0201261	-0.257962
Arhgef18	0.234952	-0.581814	-0.173431
Arhgef19	-0.488289	-0.406565	-0.447427
Arhgef2	0.071199	-0.650389	-0.289595
Arhgef25	-0.17443	0.225852	0.0257112
Arhgef26	0.753502	-0.353229	0.200136
Arhgef28	0.855847	1.3002	1.07802
Arhgef3	0.180367	0.0201261	0.100247
Arhgef33	1.11512	0.378242	0.746682
Arhgef37	0.337297	0.759217	0.548257
Arhgef38	1.45627	-0.673248	0.391513
Arhgef39	0.391881	-0.208459	0.0917113
Arhgef4	-0.481466	0.096321	-0.192573
Arhgef40	0.528342	0.492534	0.510438
Arhgef5	1.2857	0.050604	0.668151
Arhgef6	-0.597458	0.622066	0.0123041
Arhgef7	-1.63456	-1.51901	-1.57678
Arhgef9	-0.17443	0.119179	-0.0276253
Arid1a	-0.276775	1.07924	0.40123
Arid1b	3.6874	1.20115	2.44428
Arid2	-1.60044	-1.3209	-1.46067
Arid3a	0.0302608	0.782075	0.406168
Arid3b	-0.768033	-0.741823	-0.754928
Arid3c	-0.126669	1.55926	0.716297
Arid4a	-3.94074	1.32306	-1.30884
Arid4b	-2.98552	0.050604	-1.46746
Arid5a	-0.276775	-0.238937	-0.257856
Arid5b	0.173544	-0.33799	-0.0822228
Arih1	-3.13562	0.454437	-1.34059
Arih2	-1.51857	-1.48853	-1.50355
Arl1	1.17653	-0.825637	0.175446
Arl10	0.0166148	-0.147503	-0.065444
Arl11	0.27589	-0.513238	-0.118674
Arl13a	0.269067	-0.155122	0.0569723
Arl13b	-0.576989	-2.05238	-1.31468
Arl14	-0.153961	0.10394	-0.0250102
Arl14ep	-1.30023	1.10971	-0.0952581
Arl14epl	-0.822618	-1.13042	-0.976517
Arl15	0.958192	0.10394	0.531066
Arl16	0.105314	1.55164	0.828479
Arl2	0.958192	0.0887015	0.523447
Arl2bp	0.00979173	0.934465	0.472128
Arl3	-0.317714	1.04114	0.361712
Arl4a	-0.522404	-0.368468	-0.445436
Arl4c	-0.740741	1.30782	0.283539
Arl4d	0.617041	2.30597	1.46151
Arl5a	0.623864	0.241091	0.432478
Arl5b	-0.0175004	0.743978	0.363239
Arl5c	0.835378	-0.886593	-0.0256076
Arl6	-0.153961	-0.818018	-0.485989
Arl6ip1	0.992308	-1.29043	-0.149059
Arl6ip4	0.760325	0.317286	0.538805
Arl6ip5	1.08783	0.11156	0.599695
Arl6ip6	0.425996	0.26395	0.344973
Arl8a	-0.181253	-0.825637	-0.503445
Arl8b	1.06736	-1.78569	-0.359166
Armc1	-0.140315	0.210613	0.0351492
Armc10	-0.993193	-0.421804	-0.707499
Armc12	2.1454	0.843031	1.49422
Armc2	0.105314	-0.962788	-0.428737
Armc3	0.9309	1.0259	0.9784
Armc4	0.153075	-1.02374	-0.435334
Armc5	-2.30321	0.40872	-0.947247
Armc6	0.0439069	0.347764	0.195836
Armc7	-2.41238	-1.66378	-2.03808
Armc8	-0.53605	-1.31328	-0.924668
Armc9	0.11896	0.0277456	0.0733529
Armcx1	0.350943	0.614446	0.482695
Armcx2	0.0507299	0.393481	0.222105
Armcx3	1.00595	0.637305	0.821629
Armcx4	0.0029687	0.363003	0.182986
Armcx5	-0.24266	-0.383707	-0.313184
Armcx6	-0.276775	-0.292273	-0.284524
Armt1	0.0575529	-1.03136	-0.486905
Arnt	-0.1062	-0.254176	-0.180188
Arnt2	-0.754387	-0.345609	-0.549998
Arntl	0.330474	0.26395	0.297212
Arntl2	0.303182	0.248711	0.275946
Arpc1a	-0.46782	-0.216078	-0.341949
Arpc1b	-0.358652	-0.33799	-0.348321
Arpc2	-1.88019	-0.345609	-1.1129
Arpc3	-2.05076	-0.818018	-1.43439
Arpc4	-3.09469	0.446818	-1.32393
Arpc5	-0.945432	0.317286	-0.314073
Arpc5l	0.733033	0.614446	0.673739
Arpp19	-1.25247	-0.33037	-0.791419
Arpp21	0.746679	1.22401	0.985342
Arr3	0.18719	-1.67902	-0.745915
Arrb1	-0.488289	-1.67902	-1.08365
Arrb2	0.767148	0.523012	0.64508
Arrdc1	0.425996	-0.246556	0.0897201
Arrdc2	-0.611104	0.317286	-0.146909
Arrdc3	1.98165	0.530632	1.25614
Arrdc4	-0.188076	0.172516	-0.00778008
Arrdc5	2.07035	1.52117	1.79576
Arsa	-0.297244	0.637305	0.17003
Arsb	0.698917	0.340145	0.519531
Arsg	-0.774856	-0.475141	-0.624999
Arsi	0.11896	-0.825637	-0.353339
Arsj	-0.488289	-0.917071	-0.70268
Arsk	-0.0789076	2.67171	1.2964
Art1	0.34412	-0.612292	-0.134086
Art2b	0.234952	1.89452	1.06474
Art3	0.241775	-0.33799	-0.0481077
Art4	-1.26611	-0.985647	-1.12588
Art5	0.63751	-0.246556	0.195477
Artn	0.405527	0.081082	0.243305
Arv1	0.159898	-0.917071	-0.378586
Arvcf	0.0234378	-0.718964	-0.347763
Arx	-0.522404	0.515393	-0.00350571
As3mt	0.958192	0.233472	0.595832
Asah1	0.808086	0.614446	0.711266
Asah2	1.29934	-0.718964	0.29019
Asap1	1.18335	-0.536097	0.323628
Asap2	0.112137	-1.37424	-0.631052
Asap3	-0.495112	-2.49431	-1.49471
Asb1	-0.46782	0.363003	-0.0524085
Asb10	0.228129	-0.856115	-0.313993
Asb11	0.105314	-0.0408298	0.0322421
Asb12	-0.113023	0.271569	0.0792733
Asb13	0.548811	-0.177981	0.185415
Asb14	-0.324537	0.081082	-0.121727
Asb15	-0.836264	-0.93231	-0.884287
Asb16	-0.0720846	-0.909452	-0.490768
Asb17	0.814909	-0.543716	0.135596
Asb18	0.425996	0.347764	0.38688
Asb2	-0.0993767	-0.528477	-0.313927
Asb3	-0.413236	-0.513238	-0.463237
Asb4	0.698917	-0.985647	-0.143365
Asb5	-0.365475	1.68879	0.66166
Asb6	0.480581	0.70588	0.59323
Asb7	0.623864	0.233472	0.428668
Asb8	0.221306	0.454437	0.337871
Asb9	0.719387	-1.88475	-0.58268
Ascc1	-4.85503	-1.21423	-3.03463
Ascc2	1.92706	-0.246556	0.840253
Ascc3	1.17653	0.507773	0.842151
Ascl1	-0.33136	-1.36662	-0.84899
Ascl2	0.296359	-0.78754	-0.245591
Ascl3	-0.229014	0.843031	0.307008
Ascl4	-0.167607	-0.924691	-0.546149
Ascl5	-0.317714	0.050604	-0.133555
Asf1a	-0.890848	-1.03898	-0.964915
Asf1b	-0.904494	-1.21423	-1.05936
Asgr1	-1.04778	0.881128	-0.0833245
Asgr2	0.541988	-0.589433	-0.0237227
Ash1l	1.09465	0.40872	0.751687
Ash2l	-0.1062	2.42027	1.15703
Asic1	0.27589	0.70588	0.490885
Asic2	0.071199	-0.376087	-0.152444
Asic3	-0.345006	0.050604	-0.147201
Asic4	0.228129	0.515393	0.371761
Asic5	0.466935	-0.505619	-0.0193421
Asl	0.337297	0.583968	0.460633
Asmt	-0.460997	-0.589433	-0.525215
Asna1	0.630687	-1.83141	-0.600361
Asns	-0.372298	0.774456	0.201079
Asnsd1	-0.454174	-0.741823	-0.597999
Aspa	0.9309	0.401101	0.666
Aspdh	-0.0789076	-0.64277	-0.360839
Aspg	-0.460997	0.957323	0.248163
Asph	0.0507299	-0.93231	-0.44079
Asphd1	-0.39959	1.31544	0.457925
Asphd2	-0.515581	0.843031	0.163725
Aspm	0.0234378	-0.0713078	-0.023935
Aspn	0.453288	-0.292273	0.0805077
Asprv1	0.303182	-0.200839	0.0511714
Aspscr1	0.153075	0.949704	0.55139
Asrgl1	1.22429	1.11733	1.17081
Ass1	1.17653	0.637305	0.906917
Aste1	-0.481466	-0.155122	-0.318294
Astl	0.582926	-0.0332103	0.274858
Astn1	0.153075	0.081082	0.117079
Asun	-2.06441	-2.26572	-2.16506
Asxl1	-1.54586	0.248711	-0.648574
Asxl2	-0.774856	2.46598	0.845563
Asxl3	-0.686157	-0.49038	-0.588268
Asz1	0.262244	0.0582235	0.160234
Atad1	-1.55268	-3.08101	-2.31684
Atad2	0.589749	-0.292273	0.148738
Atad2b	-0.433705	1.87928	0.722788
Atad3a	-2.66483	0.622066	-1.02138
Atad5	-0.720272	-0.383707	-0.55199
Atat1	2.11128	-0.277034	0.917125
Atcay	0.0439069	0.919226	0.481566
Ate1	2.58207	0.210613	1.39634
Atf1	-1.15012	-0.627531	-0.888827
Atf2	0.780794	0.873509	0.827151
Atf3	0.651156	-0.254176	0.19849
Atf4	-2.17358	-0.467521	-1.32055
Atf5	0.0302608	-2.22	-1.09487
Atf6	-0.0993767	0.0582235	-0.0205766
Atf6b	0.316828	-0.139883	0.0884724
Atf7	0.357766	1.21639	0.787076
Atf7ip	-5.35311	0.41634	-2.46838
Atf7ip2	0.139429	-1.58759	-0.724079
Atg10	-6.66313	-1.37424	-4.01868
Atg101	-6.44479	-3.25625	-4.85052
Atg12	-9.89724	-0.284654	-5.09095
Atg13	-3.87251	0.698261	-1.58712
Atg14	-4.82091	-1.69426	-3.25759
Atg16l1	-5.203	-1.45044	-3.32672
Atg16l2	0.0439069	0.622066	0.332986
Atg2a	-0.53605	1.18591	0.324929
Atg2b	-0.781679	-0.391326	-0.586503
Atg3	-9.47422	-1.34376	-5.40899
Atg4a	-0.808972	1.3383	0.264663
Atg4b	-1.51174	-0.749442	-1.13059
Atg4c	-0.55652	0.065843	-0.245338
Atg4d	-0.433705	-0.665628	-0.549667
Atg5	-7.92539	-0.254176	-4.08978
Atg7	-10.0474	-1.79331	-5.92033
Atg9a	-2.67166	-3.31721	-2.99443
Atg9b	-1.02731	-0.315131	-0.67122
Athl1	0.371412	-1.32852	-0.478556
Atic	-3.99533	-0.589433	-2.29238
Atl1	0.34412	1.33068	0.837399
Atl2	2.81406	2.14596	2.48001
Atl3	1.09465	0.446818	0.770735
Atm	-0.222191	-1.06946	-0.645826
Atmin	-1.06825	1.74975	0.340752
Atn1	-0.829441	-0.0103519	-0.419896
Atoh1	0.0643759	-1.96856	-0.952092
Atoh7	-0.324537	-1.7476	-1.03607
Atoh8	0.357766	-1.0847	-0.363467
Atox1	-0.358652	0.667783	0.154566
Atp10a	0.507873	-0.627531	-0.0598289
Atp10b	-0.379121	-0.612292	-0.495706
Atp11a	-0.938609	0.279189	-0.32971
Atp11b	-0.474643	0.332525	-0.071059
Atp11c	0.132606	0.134418	0.133512
Atp12a	-0.0516155	0.195374	0.0718794
Atp13a1	-8.64863	0.271569	-4.18853
Atp13a2	-0.686157	-0.985647	-0.835902
Atp13a3	-0.788502	-1.19899	-0.993747
Atp13a4	-0.542873	0.10394	-0.219466
Atp13a5	-0.215368	-2.22	-1.21769
Atp1a1	-1.7369	-0.0865468	-0.911725
Atp1a2	-0.345006	0.987801	0.321398
Atp1a3	0.685271	-0.307512	0.18888
Atp1a4	0.303182	0.00488711	0.154034
Atp1b1	0.269067	0.431579	0.350323
Atp1b2	-0.426882	-0.0179714	-0.222427
Atp1b3	-0.263129	-0.368468	-0.315799
Atp1b4	0.869493	0.065843	0.467668
Atp2a1	0.255421	0.690641	0.473031
Atp2a2	-1.57315	0.766836	-0.403157
Atp2a3	-0.501935	0.355384	-0.0732758
Atp2b1	-0.0311464	1.16305	0.565952
Atp2b2	0.234952	-0.452282	-0.108665
Atp2b3	-0.501935	0.248711	-0.126612
Atp2b4	-0.160784	0.934465	0.38684
Atp2c1	-0.0379695	-0.63515	-0.33656
Atp2c2	-0.870379	-0.467521	-0.66895
Atp4a	0.514696	-1.19899	-0.342148
Atp4b	-0.235837	1.10209	0.433128
Atp5a1	0.071199	-0.93231	-0.430556
Atp5b	-2.15311	0.363003	-0.895052
Atp5c1	-0.126669	0.743978	0.308654
Atp5d	-0.0311464	1.58974	0.779297
Atp5e	1.51086	-0.78754	0.361659
Atp5f1	-0.884025	2.57266	0.844315
Atp5g1	-1.36846	-0.894213	-1.13134
Atp5g2	0.985485	0.766836	0.87616
Atp5g3	-0.62475	-0.543716	-0.584233
Atp5j	-0.843087	0.606827	-0.11813
Atp5j2	-0.522404	0.942084	0.20984
Atp5k	-1.7369	0.164896	-0.786003
Atp5l	-0.126669	0.25633	0.0648307
Atp5o	-0.46782	1.91738	0.72478
Atp5s	-0.433705	1.80309	0.684691
Atp5sl	1.25841	0.629685	0.944045
Atp6ap1	-2.11899	0.957323	-0.580835
Atp6ap1l	0.153075	-0.0560688	0.0485032
Atp6ap2	-1.03413	-0.856115	-0.945123
Atp6v0a1	0.214483	-0.00273239	0.105875
Atp6v0a2	-0.843087	-1.51901	-1.18105
Atp6v0a4	-0.133492	-0.414185	-0.273838
Atp6v0b	0.835378	0.172516	0.503947
Atp6v0c	2.4115	-1.51901	0.446243
Atp6v0d1	-2.05076	-0.78754	-1.41915
Atp6v0d2	-0.0993767	0.363003	0.131813
Atp6v0e	0.842201	-0.49038	0.175911
Atp6v0e2	-1.04095	-1.84665	-1.4438
Atp6v1a	-0.140315	-0.170361	-0.155338
Atp6v1b1	-1.0546	0.500154	-0.277223
Atp6v1b2	0.214483	-0.901832	-0.343675
Atp6v1c1	0.255421	-0.216078	0.0196713
Atp6v1c2	-0.0311464	1.31544	0.642146
Atp6v1d	0.248598	-0.360848	-0.0561254
Atp6v1e1	-1.08872	0.751597	-0.168559
Atp6v1e2	0.357766	-1.07708	-0.359657
Atp6v1f	0.00979173	1.41449	0.712142
Atp6v1g1	-1.88019	-1.52663	-1.70341
Atp6v1g2	0.842201	1.80309	1.32264
Atp6v1g3	-1.74373	1.05638	-0.343675
Atp6v1h	-0.522404	1.3383	0.407947
Atp7a	-0.69298	1.34592	0.326469
Atp7b	-0.515581	0.423959	-0.0458111
Atp8a1	1.16288	-0.901832	0.130526
Atp8a2	-1.43669	-0.368468	-0.902579
Atp8b1	0.0166148	-0.0941663	-0.0387758
Atp8b2	-0.638396	1.74213	0.551868
Atp8b3	0.200836	0.70588	0.453358
Atp8b4	0.72621	0.309667	0.517938
Atp8b5	0.0370838	0.515393	0.276238
Atp9a	-0.249483	1.04876	0.399637
Atp9b	-0.972724	1.14019	0.0837335
Atpaf1	-0.126669	0.149657	0.0114943
Atpaf2	-1.5595	0.134418	-0.712543
Atpif1	-0.890848	-0.246556	-0.568702
Atr	0.507873	-2.07523	-0.783681
Atraid	-0.69298	0.462057	-0.115462
Atrip	-0.222191	-0.231317	-0.226754
Atrn	0.41235	0.0429846	0.227667
Atrnl1	0.439642	-0.315131	0.0622555
Atrx	0.432819	2.00881	1.22082
Atxn1	0.0643759	0.55349	0.308933
Atxn10	-0.413236	-0.993266	-0.703251
Atxn1l	0.419173	-1.10756	-0.344193
Atxn2	0.0439069	0.142038	0.0929724
Atxn2l	1.36757	0.957323	1.16245
Atxn3	0.814909	1.32306	1.06898
Atxn7	0.078022	-0.0332103	0.0224058
Atxn7l2	0.0984911	0.964943	0.531717
Atxn7l3	6.44391	0.25633	3.35012
Atxn7l3b	0.296359	1.42973	0.863045
AU015836	0.337297	0.667783	0.50254
AU018091	0.610218	1.3764	0.993307
AU019823	-0.727095	-1.62568	-1.17639
AU021092	0.0029687	-0.871354	-0.434193
AU022252	-1.03413	-0.63515	-0.834641
AU022751	0.828555	0.515393	0.671974
AU040320	0.391881	0.0353651	0.213623
Auh	0.821732	0.599207	0.71047
Aunip	-0.617927	0.355384	-0.131272
Aup1	0.282713	0.0734625	0.178088
Aurka	-0.310891	1.23924	0.464177
Aurkaip1	-0.00385433	-0.924691	-0.464273
Aurkb	-2.04394	1.77261	-0.135665
Aurkc	-0.304068	-1.38186	-0.842964
Avil	-0.91814	0.195374	-0.361383
Avl9	-0.604281	0.507773	-0.0482536
Avp	-0.55652	0.530632	-0.0129438
Avpi1	-0.590635	1.19353	0.301446
Avpr1a	-0.508758	-0.307512	-0.408135
Avpr1b	-0.979547	0.980182	0.000317337
Avpr2	-0.133492	-1.0466	-0.590047
AW011738	0.20766	-0.650389	-0.221365
AW146154	0.808086	0.286808	0.547447
AW209491	0.473758	0.987801	0.730779
AW549877	-0.652042	0.25633	-0.197856
AW551984	0.310005	0.446818	0.378411
AW554918	-1.10918	-0.741823	-0.925504
AW822073	0.999131	-1.61806	-0.309467
Awat1	0.180367	-0.955169	-0.387401
Awat2	0.330474	1.97072	1.15059
Axin1	2.86864	1.925	2.39682
Axin2	-0.317714	0.683022	0.182654
Axl	0.883139	-0.0103519	0.436394
AY074887	-0.897671	1.3002	0.201265
AY358078	0.084845	0.606827	0.345836
AY761185	-0.69298	-0.863735	-0.778357
Aym1	0.0439069	-0.734203	-0.345148
Azgp1	0.780794	-0.101786	0.339504
Azi2	-5.99447	-0.64277	-3.31862
Azin1	-3.71558	-2.51716	-3.11637
Azin2	0.41235	-0.513238	-0.050444
B020004C17Rik	-1.25929	0.774456	-0.242418
B020004J07Rik	-0.426882	0.081082	-0.1729
B020031M17Rik	0.391881	0.233472	0.312677
B230104I21Rik	0.371412	0.286808	0.32911
B230118H07Rik	0.733033	-1.35138	-0.309175
B230217C12Rik	-0.583812	-0.345609	-0.464711
B230219D22Rik	1.20382	0.324906	0.764364
B2m	6.84646	10.2226	8.53454
B3galnt1	0.466935	0.340145	0.40354
B3galnt2	-0.0584385	0.545871	0.243716
B3galt1	0.419173	-0.0179714	0.200601
B3galt2	-0.147138	0.317286	0.0850742
B3galt4	3.54412	1.07924	2.31168
B3galt5	0.34412	0.157277	0.250698
B3galt6	-3.72923	-1.30567	-2.51745
B3gat1	-0.222191	-0.147503	-0.184847
B3gat2	0.241775	-0.0255909	0.108092
B3gat3	-2.67166	0.0734625	-1.2991
B3glct	0.555634	0.629685	0.59266
B3gnt3	-0.379121	-0.19322	-0.28617
B3gnt4	1.40169	-0.437043	0.482323
B3gnt5	-0.119846	-1.06946	-0.594653
B3gnt6	0.200836	-0.673248	-0.236206
B3gnt7	-0.276775	0.187755	-0.0445103
B3gnt8	1.01278	0.401101	0.706939
B3gnt9	0.589749	-0.414185	0.0877821
B3gntl1	0.385058	0.0353651	0.210212
B430306N03Rik	0.289536	2.01643	1.15298
B4galnt1	-1.07507	-0.177981	-0.626525
B4galnt2	-0.611104	0.0429846	-0.28406
B4galnt3	0.296359	-0.901832	-0.302737
B4galnt4	0.105314	-0.254176	-0.0744307
B4galt1	0.00979173	-1.85427	-0.922238
B4galt2	0.194013	-0.757062	-0.281524
B4galt3	0.139429	-0.772301	-0.316436
B4galt4	-0.33136	0.41634	0.04249
B4galt5	-1.35481	-1.3209	-1.33786
B4galt6	-0.392767	0.25633	-0.0682183
B4galt7	-3.41537	0.446818	-1.48428
B4gat1	0.937723	-0.208459	0.364632
B630005N14Rik	-0.501935	0.210613	-0.145661
B630019K06Rik	-0.884025	-0.0179714	-0.450998
B930041F14Rik	-0.113023	-0.978027	-0.545525
B9d1	-0.188076	-0.917071	-0.552574
B9d2	-0.249483	0.820173	0.285345
Baalc	0.303182	0.995421	0.649301
Baat	0.446465	0.164896	0.305681
Babam1	-1.90748	-0.878974	-1.39323
Bace1	0.978662	-0.528477	0.225092
Bace2	-0.269952	-0.360848	-0.3154
Bach1	0.507873	-0.536097	-0.014112
Bach2	0.269067	-0.703725	-0.217329
Bad	0.269067	0.324906	0.296986
Bag1	-0.0857307	0.187755	0.0510121
Bag2	0.27589	-0.520858	-0.122484
Bag3	-0.338183	-0.177981	-0.258082
Bag4	-0.324537	0.423959	0.0497112
Bag5	0.0166148	1.46783	0.742222
Bag6	-1.66867	-0.924691	-1.29668
Bahcc1	-1.08872	-2.35715	-1.72294
Bahd1	0.316828	-0.0255909	0.145619
Baiap2	-1.22518	-0.231317	-0.728247
Baiap2l1	0.610218	-0.0484493	0.280884
Baiap2l2	0.296359	-1.19899	-0.451317
Baiap3	2.69806	-0.0332103	1.33243
Bak1	1.84519	0.149657	0.997422
Bambi	0.644333	1.75737	1.20085
Banf1	0.460112	#VALUE!	#VALUE!
Banf2	0.330474	0.0277456	0.17911
Bank1	0.446465	0.0582235	0.252344
Banp	-1.15012	0.309667	-0.420228
Bap1	-5.04607	2.53456	-1.25576
Bard1	0.50105	0.500154	0.500602
Barhl1	1.06736	-0.368468	0.349446
Barhl2	-0.447351	-0.848496	-0.647923
Barx1	-0.740741	0.210613	-0.265064
Barx2	0.00979173	-0.0865468	-0.0383775
Basp1	-0.55652	0.987801	0.215641
Batf	0.439642	0.606827	0.523235
Batf2	0.72621	-1.00851	-0.141148
Batf3	1.06054	-0.718964	0.170787
Bax	0.139429	-0.383707	-0.122139
Baz1a	-0.0447925	1.18591	0.570558
Baz1b	0.0916681	-1.67902	-0.793676
Baz2a	-1.12965	-0.856115	-0.992885
Baz2b	0.221306	0.538251	0.379778
Bbc3	0.760325	1.20877	0.984546
Bbip1	0.078022	1.01828	0.548151
Bbox1	0.814909	0.271569	0.543239
Bbs1	0.562457	-1.50377	-0.470658
Bbs10	0.425996	-0.703725	-0.138865
Bbs12	0.350943	1.20115	0.776045
Bbs2	-0.113023	-0.208459	-0.160741
[truncated: 17,070 more rows]
