# Supplementary material for: Machine learning reveals genetic modifiers of the immune microenvironment of cancer
Source: iScience. 2023 Aug 9;26(9):107576. doi: 10.1016/j.isci.2023.107576 (PMC10470213; doi:10.1016/j.isci.2023.107576)
Supplement: Table S9. Genome-wide CRISPRx screen of LPS induced NFKB activity in an immortalized bone-marrow-derived macrophage (iBMDM)-Cas9 with an NF-KB-GFP transgenic reporter, related to Methods — S9A) original, S9B) z-score. [file mmc10.xlsx]

## Sheet: Table S9A. iBMDM_NFKB_original
Table S9A. iBMDM_NFKB_original CRISPRx
Gene	FC in NFKB-GFP lo/hi	p-value
Abcb6	-3.64095	0.000271637
Myd88	3.51527	0.000439303
Pla2g4c	-3.43411	0.000594508
EGFP	3.40448	0.000662901
Lipe	-3.40152	0.000670114
Prkar2b	-3.3935	0.000690068
Il17rd	-3.30046	0.000965249
Rela	3.28132	0.00103322
Mtdh	-3.24554	0.00117227
Urgcp	-3.20046	0.00137207
Hist2h2bb	-3.15799	0.00158858
Sytl2	-3.14071	0.00168538
Irak4	3.13401	0.00172435
Slc10a4	-3.11865	0.0018168
Prss43	-3.08863	0.00201079
Spaca7	-3.08782	0.00201632
Mroh2b	3.04101	0.00235785
Gpr173	3.01474	0.00257197
Ghdc	-3.01262	0.00259002
Suox	3.0124	0.00259191
Capn3	3.00599	0.00264718
Pdk1	3.00565	0.0026501
Acad10	3.00439	0.00266112
Ikzf3	2.99202	0.00277137
Rbbp7	2.97885	0.0028933
Inpp4a	-2.95888	0.00308762
Glb1l2	-2.95717	0.00310479
AU022751	2.94418	0.00323807
Degs2	-2.92874	0.0034034
Zmym2	-2.92598	0.00343372
Mlec	-2.90371	0.00368771
Kdm1a	-2.90371	0.00368771
Nr4a2	-2.88467	0.0039183
Map6	2.88213	0.00394994
Ptprs	2.87588	0.00402897
Tnf	-2.87394	0.00405383
Gda	2.8668	0.00414651
Prpf31	2.85155	0.00435063
4930415F15Rik	-2.83651	0.00456089
Mapk8	2.83423	0.00459363
Kank4	2.83145	0.00463375
Acox2	2.82994	0.00465574
Col1a2	-2.82783	0.00468653
Pygm	2.82185	0.00477472
Shroom4	2.81316	0.00490579
Plcd1	2.80243	0.00507195
Kif13a	2.79477	0.00519373
Rax	2.77692	0.00548773
Anks3	2.77661	0.00549296
Ift43	-2.77474	0.00552453
Arhgap8	2.7747	0.0055253
Gsta4	2.77175	0.0055755
Trim65	-2.77145	0.00558078
Pkd1l2	2.77035	0.00559957
Nfic	2.76934	0.00561696
Lim2	-2.76215	0.00574219
Tesk1	-2.75815	0.00581296
Ankrd44	2.75647	0.00584296
Tmem192	-2.75097	0.00594194
Spink10	2.74228	0.00610151
Top3a	2.74187	0.00610904
Arpc1b	-2.73788	0.00618373
Tlr4	2.72112	0.0065061
2310050C09Rik	-2.7182	0.00656389
1700029P11Rik	-2.71621	0.00660341
Zfp212	-2.71538	0.00662005
Olfr1241	2.71468	0.00663406
Abcc4	-2.71169	0.00669407
Olfr649	-2.71079	0.00671229
Doc2b	-2.70752	0.00677877
Mep1b	2.70647	0.0068002
Crebl2	2.70359	0.00685948
Morf4l2	-2.70269	0.00687806
Traf7	2.70202	0.00689192
Caly	-2.70127	0.00690743
Kdm4c	-2.69553	0.0070277
Skint9	-2.6951	0.00703677
Rusc1	-2.68658	0.00721876
2210016F16Rik	-2.6833	0.00729
Pnpla6	-2.67951	0.00737305
Sacs	2.67878	0.00738905
Ptgdr	2.67776	0.00741159
Clpx	-2.66876	0.00761327
Med18	-2.66642	0.00766649
Slc16a10	-2.6643	0.00771485
Cnpy3	2.66074	0.00779701
Adnp2	-2.65496	0.00793178
Ahi1	-2.65439	0.00794515
Olfr648	-2.65419	0.00794994
Htra1	-2.64623	0.0081394
Cdhr5	2.64261	0.00822698
Atg16l1	-2.64169	0.00824926
Mdm4	-2.64109	0.00826403
Shcbp1l	-2.6398	0.00829538
Nat3	-2.63875	0.00832122
Lpcat2b	2.63659	0.0083745
Vsig1	-2.63505	0.00841251
Ago1	2.6304	0.00852837
Ccdc94	-2.62794	0.00859027
Ccdc184	-2.6195	0.00880582
1700015G11Rik	2.61559	0.00890726
Senp1	-2.61217	0.00899686
Foxj3	2.60978	0.00906001
Cited4	-2.60927	0.0090735
Olfr677	2.60859	0.00909168
2010012O05Rik	-2.60526	0.0091804
Tbc1d7	2.60498	0.00918794
Traip	2.60016	0.00931816
Nprl3	-2.59509	0.00945666
Trafd1	2.59407	0.00948459
Cfap53	-2.59386	0.00949041
C1qtnf7	-2.5895	0.00961155
Olfr576	2.58704	0.0096803
Car3	2.5865	0.00969563
Cpxm2	-2.58454	0.00975081
Grb2	2.58166	0.00983267
Olfr1176	-2.5793	0.00990005
Apobec2	-2.57854	0.00992183
Taf9b	2.57827	0.00992958
Tmem139	-2.57418	0.0100477
Cd4	2.57352	0.0100671
Pik3c2g	2.56466	0.0103276
Atxn3	-2.55922	0.0104906
Mkrn2	2.55841	0.0105153
Tirap	2.555	0.0106188
Olfr691	-2.5548	0.010625
Gipr	-2.55468	0.0106286
Pik3c3	-2.5538	0.0106555
Fscn2	2.55377	0.0106564
Taf10	-2.55213	0.0107067
Stub1	-2.55113	0.0107376
Des	2.54767	0.0108444
Myh4	-2.54677	0.0108724
Trim35	2.54559	0.0109094
Hps3	2.54557	0.01091
Szrd1	-2.54553	0.0109111
Gnb1	2.5446	0.0109402
2210010C04Rik	-2.54177	0.0110293
Naalad2	2.5401	0.0110822
Fam13b	-2.53976	0.0110928
Wdr62	-2.53808	0.0111463
Galk1	-2.53687	0.0111847
Vmn2r124	2.53597	0.0112137
Ripply1	2.53567	0.0112232
Ppp1r3e	-2.53303	0.0113081
Flrt2	-2.53126	0.0113653
Reep5	2.53101	0.0113734
Entpd1	2.52949	0.0114227
Zcchc7	2.52868	0.0114494
Zfp697	2.52798	0.0114721
Pde1c	2.5279	0.0114747
Dcaf10	-2.5274	0.0114911
Mapk8ip3	-2.52621	0.0115299
C1rl	2.52551	0.0115531
Mme	2.52491	0.0115727
Slc37a1	-2.52412	0.0115987
Timm50	-2.52312	0.0116319
Akap2	2.52129	0.0116924
Thnsl2	2.51749	0.0118193
Syne4	-2.51027	0.0120639
Col4a4	2.50868	0.0121182
Prss2	2.50367	0.0122914
Nrap	2.50122	0.0123767
Vmn1r67	-2.50019	0.0124125
Rnf145	2.50002	0.0124185
Fetub	-2.49622	0.0125525
Enpp5	2.49483	0.0126018
Tmem223	2.49436	0.0126186
Ralgapa1	-2.49404	0.0126299
Gpr123	2.49344	0.0126511
Lingo4	-2.49294	0.0126691
Frg1	-2.49267	0.0126786
Evi2a	-2.49231	0.0126915
Npr2	-2.49215	0.0126973
Sap25	-2.49076	0.0127469
Gpc6	2.49036	0.0127613
Vmn2r75	2.48905	0.0128085
Ccser1	2.48606	0.0129165
Eif4e	2.48304	0.0130266
Lpar2	-2.48208	0.0130619
Rfx6	-2.4819	0.0130684
5031414D18Rik	2.48066	0.0131139
Ccdc149	2.47894	0.0131773
4932416K20Rik	-2.47665	0.0132622
Poldip2	2.47588	0.0132909
Vmn2r15	-2.4756	0.0133011
4931423N10Rik	2.47345	0.0133816
4833439L19Rik	2.4734	0.0133836
Irf2bp2	-2.47287	0.0134033
Bcat2	-2.47112	0.013469
Olfr374	2.46815	0.0135815
Pou2f2	-2.46766	0.0136
Sharpin	-2.46624	0.0136538
Ccnt2	2.46604	0.0136616
Tmem199	2.46594	0.0136653
Gm5941	-2.46314	0.0137725
Fam160a1	-2.46305	0.013776
Izumo2	-2.46259	0.0137937
Cpsf3	2.46023	0.0138849
Slc35b4	-2.45931	0.0139205
Reps2	2.4592	0.0139248
Ces2f	-2.45694	0.0140125
Gabra6	-2.45653	0.0140288
Atg16l2	-2.45203	0.0142052
Inafm1	2.45195	0.0142084
Muc5b	2.4477	0.0143773
Pitpna	2.44712	0.0144001
Lrig3	2.44568	0.0144581
Ccdc82	-2.44539	0.0144696
Chaf1a	2.44519	0.0144776
Mx2	-2.44358	0.0145424
Klhl31	2.44064	0.0146613
Rap1gds1	-2.43883	0.014735
Slc37a3	2.4384	0.0147526
Zfp407	2.43817	0.0147617
Krtap15	-2.43651	0.0148297
Tab3	2.43651	0.0148297
Nfkbib	2.43645	0.014832
Ptprk	2.43483	0.0148988
Stxbp4	-2.43438	0.0149172
Rab5a	-2.43167	0.0150293
Sgk3	-2.43108	0.0150541
Igbp1b	2.42994	0.0151013
Lgals9	2.4221	0.0154309
Pgap1	2.42013	0.0155151
Cdc5l	2.41739	0.0156321
Serpine3	2.41733	0.0156349
Gdpd1	-2.41699	0.0156493
AF366264	2.41592	0.0156954
Fam46b	-2.41439	0.0157614
Mrgprb4	2.41335	0.0158064
Ppt1	2.41335	0.0158064
Itgb7	-2.41277	0.0158316
BC023829	2.41167	0.0158798
Plekhg5	2.41124	0.0158983
Naca	2.41124	0.0158983
Pigq	2.41053	0.0159292
Pcdhb22	2.41008	0.0159491
D15Ertd621e	2.40956	0.0159718
Vmn1r46	2.40896	0.015998
Rab34	-2.40757	0.0160593
Cacna2d3	2.40706	0.0160816
Celf6	2.40676	0.0160949
Gsdma3	-2.40648	0.0161069
Foxb1	-2.40485	0.0161792
Cpeb1	-2.40478	0.0161824
Dclre1c	2.40422	0.016207
Atg5	-2.40141	0.0163319
Agpat9	2.4011	0.0163456
Pdlim2	-2.39922	0.01643
Olfr675	-2.3989	0.0164443
Vangl2	-2.39803	0.0164836
Id4	-2.3956	0.0165931
Tas2r126	-2.39462	0.0166377
3110002H16Rik	-2.39406	0.016663
Rhox8	-2.39103	0.0168011
Maob	-2.38985	0.0168554
Svop	2.38834	0.0169246
Sec62	-2.38756	0.0169608
Kcnab2	-2.38753	0.0169621
Kat7	2.3833	0.0171582
Irak1	2.38296	0.0171741
Kalrn	-2.38207	0.0172158
Recql	-2.38093	0.0172688
Nlrp5	-2.38034	0.0172966
Vegfa	-2.38008	0.0173089
Cnot8	2.38003	0.0173111
Mesp1	-2.38003	0.0173114
Ercc2	-2.37939	0.0173413
Olfr1308	-2.37894	0.0173627
Klhl14	-2.37847	0.0173844
Ldhb	-2.37758	0.0174265
Fam227a	-2.37724	0.0174427
Pcdhb21	-2.37621	0.0174916
Cbwd1	-2.37621	0.0174916
Zbed4	-2.37568	0.0175166
Boll	-2.37535	0.0175322
Npw	2.37448	0.0175737
Ccbl1	-2.37403	0.0175953
Dhrs4	2.3731	0.0176395
Ednra	-2.37181	0.0177012
Ing2	-2.36683	0.0179412
Ccr3	-2.3652	0.0180204
Pcdhac1	-2.36483	0.0180386
Olfr922	2.36473	0.0180434
Vmn1r29	2.36164	0.0181944
mmu-mir-425	-2.35876	0.0183363
Ocm	-2.35824	0.0183617
Olfr1297	2.35446	0.0185496
Arx	-2.35339	0.018603
Map3k5	-2.35261	0.0186424
Tmem74	2.35162	0.0186919
Pdgfrl	-2.34995	0.018776
Olfr578	2.34754	0.0188979
Tmem180	-2.34513	0.0190205
Cd276	-2.34471	0.0190419
Stx7	-2.34293	0.0191329
Ttc30b	2.34217	0.0191721
Gm6890	-2.34122	0.0192207
Cul5	2.34118	0.0192228
Nlrp10	-2.3404	0.0192629
Lysmd3	2.34023	0.019272
Olfr539	-2.33925	0.0193224
Atrx	-2.33784	0.0193957
Tnfrsf1a	2.33725	0.0194262
Prps1l3	2.33578	0.0195028
Fam24a	-2.33539	0.0195229
Fam96a	2.33391	0.0196005
Kifc2	2.33367	0.0196132
Abhd12b	-2.33365	0.0196139
Card6	-2.33308	0.0196441
Pigyl	2.33271	0.0196632
Pigp	2.33257	0.0196706
Ift22	-2.3323	0.0196847
Olfr1408	-2.33082	0.0197628
Timmdc1	-2.32883	0.019868
Slc13a3	-2.32856	0.0198823
Mdfic	2.32702	0.0199645
Slc22a5	2.32588	0.0200248
Det1	2.32588	0.0200252
Ube2d1	-2.32522	0.0200602
Zfyve21	-2.32482	0.0200814
Rtl1	-2.32381	0.0201355
Mafa	-2.32326	0.0201653
Dkc1	2.32288	0.0201856
2610034M16Rik	-2.32227	0.0202184
Trpc5os	2.32209	0.020228
Lss	2.32187	0.02024
Btnl6	2.3217	0.0202491
Olfr1228	-2.32137	0.0202671
Gm6432	2.32137	0.0202671
Ythdf1	2.32096	0.0202892
Hyi	-2.32034	0.0203225
Nr2f1	2.31925	0.0203815
Mipol1	2.31854	0.0204202
Olfr1097	-2.31758	0.020472
Trmt13	2.31687	0.020511
Kcnj13	-2.31566	0.020577
Gpatch3	2.31453	0.0206389
Etv1	2.31413	0.0206605
Mpp7	-2.31376	0.0206808
Zbtb3	2.31333	0.0207044
mmu-mir-24-2	2.31191	0.0207826
Kcnab3	-2.31146	0.0208073
Rasl12	-2.31119	0.0208226
Wdr26	2.31052	0.0208596
Wdr83os	-2.30985	0.0208966
C1s2	2.30971	0.0209041
Akr1cl	2.30851	0.0209707
Chn2	-2.30808	0.0209947
Npm1	-2.30784	0.0210079
Cyp17a1	2.30666	0.021074
Arfrp1	-2.30624	0.0210974
Pak2	-2.30574	0.0211252
Fsd1	-2.3054	0.0211442
Cep350	2.30529	0.0211503
Naa10	2.30495	0.0211692
Ptpn6	2.30478	0.0211789
Nomo1	-2.30452	0.0211937
Slc2a1	-2.30263	0.0212998
Olfr1044	2.30259	0.0213021
Mina	-2.30181	0.0213456
Trim59	2.30078	0.021404
Arsa	2.30025	0.0214339
Rnh1	2.30025	0.0214341
Zkscan17	2.29924	0.0214911
mmu-mir-1949	2.29773	0.0215773
Fgf21	2.29725	0.0216043
Ppfibp1	2.29602	0.0216748
Olfr566	-2.29381	0.0218016
Serpinb3d	2.29371	0.0218072
Hesx1	-2.293	0.0218481
Lactb	-2.29243	0.021881
Hook2	2.29166	0.0219255
mmu-mir-1955	-2.29111	0.0219572
Ston2	2.29029	0.0220044
Epn3	2.29016	0.0220119
Neurod1	2.28964	0.0220421
Sart1	-2.28922	0.0220668
Ces1b	-2.28763	0.0221591
Metrn	2.28676	0.0222097
Whamm	2.28515	0.0223037
Dkk1	-2.28495	0.0223157
Hnrnpc	-2.28464	0.0223338
Ccdc175	-2.28429	0.0223544
Erp44	-2.28345	0.022404
Ppp1r14a	-2.2826	0.0224541
Krt19	-2.28144	0.0225223
Armcx3	2.28056	0.0225745
Eml2	-2.28046	0.0225804
Nsa2	-2.27843	0.0227007
Dnm1l	-2.27843	0.0227007
Gpr89	2.2761	0.0228403
Klk8	-2.27449	0.0229363
Tepp	-2.27448	0.022937
Megf8	-2.27446	0.0229382
Itga4	-2.27429	0.0229488
Rcor2	-2.27376	0.0229806
4930402K13Rik	2.27376	0.0229806
Pacrgl	2.27376	0.0229806
Adam26b	2.27287	0.0230341
Zfp575	-2.27147	0.0231184
Pga5	-2.26978	0.0232209
Myo1f	2.26858	0.0232937
Leng1	2.26774	0.023345
Sec24d	-2.26674	0.0234063
Syngr1	2.26478	0.023526
Ube2b	2.26274	0.0236517
Zfp410	-2.26206	0.0236936
Tmem229b	2.26133	0.0237386
Ap3b1	2.26106	0.0237557
Gga2	2.261	0.0237591
Wdr76	-2.26056	0.0237864
Sp1	2.26036	0.0237988
Cdca4	-2.25905	0.0238801
Sirt1	-2.25437	0.0241727
Dsg2	-2.25437	0.0241727
Phf1	-2.25357	0.0242232
mmu-mir-742	-2.25318	0.0242475
Hnrnph3	2.2528	0.0242718
Itch	2.25279	0.0242725
Fem1a	2.25238	0.0242983
Trp73	2.25134	0.0243638
Ubxn11	-2.25117	0.0243746
Zfand5	-2.25045	0.0244205
Tnfaip8l3	-2.24894	0.0245164
Fgd5	2.2472	0.0246274
Efemp2	-2.24692	0.0246454
Fgd6	-2.24638	0.0246798
Cldn18	2.24622	0.0246896
Nfasc	-2.24578	0.0247179
mmu-mir-196a-1	-2.24508	0.024763
Klk11	2.24501	0.0247672
Dzip3	-2.24368	0.024853
Pcdhb9	-2.24301	0.0248961
Zfp763	-2.24276	0.024912
Tmem154	-2.24269	0.0249168
Atp6v1e1	-2.24194	0.0249654
Orc4	-2.24194	0.0249654
Calhm1	-2.24101	0.0250253
Maged2	2.23922	0.0251416
Rab1	2.23721	0.0252726
Sp6	-2.23711	0.0252795
Nlrp9a	-2.23705	0.0252828
Cryba2	-2.23633	0.0253303
Olfr1173	2.23582	0.0253638
Hn1	-2.23532	0.0253964
Cacng3	2.23436	0.0254595
1700015F17Rik	-2.23273	0.0255668
Apoh	2.23165	0.0256381
Simc1	-2.23025	0.0257306
Fam107a	-2.22887	0.0258226
Dpagt1	2.2287	0.0258338
Srebf2	-2.22855	0.0258437
F2rl1	-2.2281	0.025874
Grhpr	2.2251	0.0260743
Ubiad1	2.22492	0.0260867
Apol7e	-2.22424	0.0261324
Pcnxl4	2.22269	0.0262364
Pak3	2.22256	0.0262454
Stk16	2.22255	0.0262459
Dydc2	-2.22114	0.0263418
Iqcd	2.22104	0.026348
Cmah	2.22029	0.0263992
Snd1	2.22019	0.0264059
Gpr151	2.2195	0.026453
Esyt2	2.21946	0.0264552
Rxfp4	-2.2183	0.0265344
Ift74	2.21795	0.0265584
Olfr530	2.21729	0.0266032
Olfr735	-2.21652	0.026656
Crmp1	-2.21592	0.0266967
Gpr155	2.21568	0.0267137
Arrdc4	2.21474	0.0267779
Siah1a	2.21452	0.0267932
Hexa	-2.21352	0.0268619
Gpaa1	2.21294	0.0269021
Olfr1145	2.2126	0.0269251
Ms4a10	2.21053	0.0270684
Npnt	-2.21032	0.0270832
Pigu	2.21026	0.027087
Ap1s2	-2.20979	0.0271198
Spata2	-2.20904	0.0271721
4930544D05Rik	-2.20884	0.0271855
Dok2	2.20506	0.0274498
mmu-mir-1946b	2.20417	0.0275125
Rab38	2.20383	0.0275363
Slc17a9	-2.20383	0.0275363
Idh3a	2.20175	0.0276829
C920025E04Rik	2.20024	0.0277901
Dhrs11	2.20012	0.0277982
Ccdc74a	2.20007	0.0278018
Nagk	2.1981	0.0279419
Olfr601	-2.1975	0.027985
Teddm2	-2.19645	0.0280598
Cpne3	2.19619	0.0280782
Plxnd1	-2.1954	0.0281351
Kif27	2.19499	0.0281643
Cd3g	-2.19422	0.0282195
Mia	-2.19409	0.0282286
Nrg3	2.19401	0.0282345
Bdnf	-2.19401	0.0282347
Sh3yl1	-2.19371	0.0282559
4930452B06Rik	2.1926	0.0283362
Wbp1	-2.19128	0.0284313
Adcy2	-2.19128	0.0284313
Dmrtc1b	2.19021	0.0285089
Fabp5	-2.19021	0.0285089
Limd1	-2.1895	0.0285603
Casc4	-2.1881	0.028662
Olfr97	2.18804	0.0286666
Rimbp3	-2.18782	0.0286828
Gopc	-2.18765	0.028695
Tamm41	-2.1852	0.0288739
Plxna2	2.18487	0.028898
Rab4a	2.18483	0.0289013
Olfr1349	2.18426	0.0289432
Gdpd5	-2.18423	0.0289452
Efs	-2.18363	0.0289891
Xkr4	2.18351	0.0289985
Atrip	-2.18333	0.0290117
Olfr572	2.18331	0.0290128
Nicn1	2.18159	0.0291396
Gucy2g	2.18146	0.0291491
Trim9	2.18126	0.029164
Gmeb2	2.17918	0.029318
Olfr895	-2.17764	0.0294329
Ccl24	2.17669	0.0295034
Gfra2	-2.17443	0.029673
Angptl4	-2.17383	0.0297181
Rcc1	-2.17217	0.0298432
Gtf3c2	-2.17164	0.0298825
F5	2.1711	0.0299237
Gstk1	2.17108	0.0299249
4933436I01Rik	-2.17102	0.0299296
Ppp1r12a	2.17083	0.0299441
Itgb6	-2.17019	0.0299927
Lig1	2.16837	0.0301304
Msantd4	2.16818	0.0301447
Olfr1290	2.16749	0.0301977
Nnat	-2.1663	0.0302881
Lin7c	-2.16615	0.0302997
Ncln	2.1657	0.0303338
Sertad1	-2.16535	0.0303611
Sgcb	2.16473	0.030408
Taok1	-2.16401	0.0304637
mmu-mir-302c	-2.16157	0.0306517
Auh	-2.16122	0.0306782
Il4	-2.16062	0.0307247
Shisa5	2.1591	0.0308425
Sntg2	-2.1591	0.0308425
Aloxe3	2.15883	0.0308632
Psmc3ip	-2.15846	0.0308917
Atp9b	2.1561	0.031076
Cyp8b1	2.15534	0.0311356
Adam3	2.15495	0.0311661
Dagla	-2.15477	0.0311801
Topbp1	-2.15433	0.0312146
Arhgef40	-2.15412	0.0312308
Trib2	-2.15412	0.0312308
Pcsk4	2.15345	0.0312832
Spock3	-2.15226	0.0313772
Ncoa1	2.15146	0.0314398
Serpinb9b	2.15092	0.0314828
Gsk3a	2.14957	0.0315895
Hic1	-2.14915	0.0316221
Zbtb41	2.14837	0.0316842
Cyyr1	2.14744	0.0317585
Uts2	-2.14628	0.0318509
Hpse	-2.14625	0.0318533
Cd96	-2.14601	0.0318725
Efcc1	-2.14492	0.0319596
Tmem106a	-2.14355	0.0320688
Gcc2	-2.14328	0.0320907
Olfr399	2.14136	0.0322447
Gm2a	2.1401	0.0323466
Wac	2.13933	0.032409
Cmpk1	2.13856	0.0324715
Letmd1	-2.13779	0.0325342
Slc22a6	2.13702	0.0325967
Natd1	2.13672	0.032621
Olfr77	2.13646	0.0326419
Ddx46	-2.13603	0.0326766
mmu-mir-18a	2.13603	0.0326766
Acer1	2.13582	0.0326941
Tulp1	2.13492	0.0327672
Atg2b	-2.13291	0.0329318
Xab2	2.13283	0.0329385
Phf21a	2.13068	0.0331155
Ralyl	-2.12932	0.0332281
Wdr48	2.12906	0.0332496
Serpina9	2.12855	0.0332915
Syvn1	2.12852	0.0332938
Golph3l	2.12805	0.0333326
Snrnp48	2.128	0.0333373
1190002N15Rik	2.12691	0.0334273
Mall	2.12672	0.0334436
Tmem38b	-2.12655	0.0334572
Smgc	-2.12637	0.0334726
Bpifb1	2.12582	0.033518
Kcnq3	2.1258	0.0335202
2310022A10Rik	-2.12507	0.0335811
Btf3l4	2.12506	0.0335814
Scarf2	-2.12504	0.0335833
Grsf1	2.12365	0.0336994
Mtg2	-2.12327	0.0337313
Zbtb7c	2.12312	0.0337439
Sema3f	-2.1215	0.0338794
Shisa8	-2.12038	0.0339736
Ubd	-2.12003	0.0340034
Kcne3	-2.11996	0.0340094
Ms4a4b	2.1197	0.0340314
Tas2r135	-2.11955	0.0340441
Dpf3	-2.1187	0.0341162
Fbxo3	-2.11669	0.0342858
Serpinb1b	2.11669	0.0342858
Qk	2.11665	0.0342895
Acan	2.1161	0.0343366
Myo1h	-2.11602	0.0343428
Zc2hc1b	2.11602	0.0343428
Nfxl1	2.1155	0.0343874
Vti1a	-2.1154	0.0343959
Vezf1	-2.11523	0.0344101
Plau	-2.11421	0.0344973
Fkrp	2.11397	0.0345179
2410124H12Rik	2.11386	0.0345275
Mcm6	-2.11386	0.0345275
Dusp14	2.11382	0.0345305
Ccdc172	2.11371	0.0345404
Tomm7	-2.11334	0.0345716
Sh2b2	2.11287	0.0346115
Cox15	-2.11268	0.034628
Asb17	2.11219	0.0346706
Nlrp4c	-2.11168	0.0347141
D430041D05Rik	-2.11135	0.0347427
mmu-mir-27a	2.10884	0.0349585
Foxc1	-2.10759	0.0350661
Brwd1	2.10459	0.0353267
Fibp	-2.10436	0.0353472
Phf6	2.10434	0.0353491
Chek2	2.10346	0.0354258
Ush2a	-2.10333	0.0354372
Proser1	2.10295	0.0354703
Lyrm5	-2.10294	0.035471
Gas6	-2.10266	0.0354958
Pyroxd1	-2.10247	0.0355124
Bpifa1	-2.10151	0.0355966
Pcdha6	2.10132	0.0356129
Lactbl1	-2.10027	0.0357047
Zfhx4	-2.09998	0.0357303
Chd5	-2.09964	0.0357606
Mtcp1	-2.09865	0.0358481
Hspa2	-2.09727	0.0359697
mmu-mir-92a-2	2.09597	0.0360846
Ftsj1	2.09582	0.0360982
H2-Ea-ps	-2.09575	0.0361041
Ptprb	-2.09348	0.0363063
Ikbke	-2.09336	0.0363168
Vipr1	2.09284	0.0363632
Soat2	2.09272	0.0363743
mmu-mir-1953	2.09254	0.0363903
Dsc2	-2.09252	0.0363922
Nrxn3	2.09202	0.0364363
Amy1	2.09129	0.0365017
Mpi	2.09065	0.0365597
Clec3b	-2.09063	0.0365616
Rimklb	-2.09029	0.0365916
Foxo6	-2.08996	0.0366216
Osbpl5	-2.08973	0.0366423
Olfr142	-2.0897	0.0366446
Polr3e	2.0897	0.0366446
Rfx3	2.0892	0.0366896
Slc5a3	-2.08919	0.0366908
Tmem116	-2.08781	0.0368149
Nfatc3	-2.08741	0.0368513
Tmem87a	-2.08687	0.0369003
Ugt8a	2.08658	0.0369262
Nup210	2.08641	0.0369414
Tchh	-2.08595	0.0369834
Hnrnpul2	-2.08414	0.0371475
Sertad4	-2.08382	0.0371766
Zfp964	-2.08298	0.037253
Slc25a10	2.08263	0.0372853
Matk	-2.08238	0.0373073
Ubr2	2.08218	0.0373258
Prdm2	2.08109	0.0374255
Ttc9b	-2.08066	0.0374646
Faim	2.07977	0.0375463
Eif4h	2.07926	0.0375931
Rad23a	2.07785	0.0377236
Txnl1	-2.07785	0.0377236
Cyp2c39	-2.07741	0.0377638
Mmgt2	2.0768	0.0378196
Ydjc	-2.07525	0.0379638
Ywhae	-2.07363	0.0381139
Clock	-2.07363	0.0381139
Hnf1b	-2.07354	0.0381225
Fxr2	2.07325	0.0381491
Psme1	-2.07187	0.0382777
Ncdn	2.07148	0.0383143
Eif4e3	-2.07103	0.0383559
Kri1	2.07079	0.0383784
Gja1	2.06964	0.0384865
Olfr332	2.06909	0.0385376
Tas2r129	-2.06909	0.038538
Chd4	-2.06831	0.0386105
Hist1h1b	2.06606	0.0388225
Rnf113a1	-2.06604	0.038825
Plk3	2.06592	0.0388362
Nucb1	-2.0659	0.0388382
Olfr575	-2.06523	0.0389016
Pibf1	-2.06417	0.0390014
Plcl1	-2.06415	0.0390037
Rexo2	-2.0635	0.0390651
Drg2	2.06344	0.0390712
Olfr1205	-2.06322	0.0390914
Klf5	-2.06318	0.0390957
Asxl2	2.06291	0.0391211
Khk	2.06282	0.03913
Hps1	2.06192	0.0392152
Hist2h4	2.06175	0.0392313
Krt4	-2.06171	0.0392356
Ager	-2.0617	0.0392367
Olfr1170	-2.06134	0.0392711
Trib1	2.06118	0.0392858
Zc3h13	2.06059	0.0393417
Nags	2.06041	0.0393597
Olfr455	-2.05988	0.0394099
Serpina7	-2.05888	0.0395058
Camkk1	2.05839	0.039553
Krt20	2.05788	0.0396014
Ros1	2.05788	0.039602
Olfr1364	-2.05721	0.0396662
Ptp4a2	2.05687	0.0396985
Myo15	-2.05682	0.039704
Gabra1	2.05637	0.0397471
Rdh12	2.056	0.0397827
Hoxb3	2.0559	0.0397925
Olfr654	2.05518	0.0398616
2700081O15Rik	-2.05387	0.0399886
Chrna9	2.05218	0.0401522
Aqp7	-2.05211	0.0401594
Ing1	-2.05107	0.0402606
Dtx2	-2.05095	0.0402719
Timp4	-2.05035	0.0403301
Ifngr2	-2.04904	0.0404579
Kcnn4	-2.04819	0.0405418
Calm1	2.0467	0.0406875
Krt18	2.04668	0.04069
Gm5414	2.04527	0.0408281
Neurod4	2.04437	0.0409165
Ints8	2.04437	0.0409165
Gpr6	2.04437	0.0409165
Gpr115	-2.04437	0.0409168
mmu-mir-681	2.04372	0.0409808
Heyl	2.04324	0.0410288
Taf8	2.04291	0.0410617
Stip1	-2.04284	0.0410684
Olfr1156	2.04242	0.0411095
Unc5a	2.04172	0.0411789
Abtb2	2.04148	0.0412031
Casp1	-2.04148	0.0412033
C1ql2	-2.04076	0.0412746
Tbx20	2.03991	0.0413597
Pnrc2	2.03959	0.0413915
Rad54b	2.038	0.0415503
Junb	2.03744	0.0416062
Greb1l	2.03743	0.0416068
Cnot6l	2.03617	0.0417333
Arhgef5	2.03589	0.041761
Chn1	2.03552	0.0417985
Zfp874b	2.03515	0.0418356
A2m	-2.03448	0.0419028
Prdm6	2.03364	0.041988
Ms4a3	-2.03363	0.0419886
Etf1	2.03236	0.0421172
Nfam1	2.032	0.042154
Slc7a9	-2.03062	0.0422936
Tspan11	2.02981	0.0423754
Ttc34	-2.02927	0.0424309
Cabp7	-2.0292	0.0424377
Tubb3	-2.02883	0.0424751
Gtf2f1	2.02847	0.0425124
Nfe2l3	-2.02826	0.0425339
Moxd2	-2.02809	0.042551
Plin4	-2.0278	0.0425806
Ebi3	2.02741	0.0426208
Klhl21	-2.02731	0.0426304
Pex3	2.02709	0.0426535
Mrpl9	-2.02704	0.0426581
Evl	-2.02654	0.0427094
Ephb2	-2.02601	0.0427639
Gli3	2.02586	0.0427792
Cd47	-2.02531	0.0428352
mmu-mir-99a	-2.02506	0.0428611
Vmn2r57	2.02446	0.042923
Psmg3	-2.02432	0.0429377
Col2a1	2.02405	0.0429649
1700019B03Rik	-2.02355	0.0430169
Kdm5c	2.02272	0.0431017
Hils1	-2.02257	0.0431178
1700066B19Rik	2.02245	0.0431295
2014-03-02	-2.02166	0.0432112
Brinp1	-2.0207	0.0433106
Il15	2.02068	0.0433133
Olfr891	-2.02046	0.0433361
Syn3	2.02045	0.0433369
Gatsl2	-2.01927	0.0434589
Cthrc1	-2.01918	0.0434688
Cacng5	-2.019	0.043487
Rras2	-2.01878	0.0435096
Olfr167	-2.01875	0.0435133
Heca	-2.01814	0.0435766
Hdac10	-2.01698	0.0436974
Dyrk2	-2.01688	0.0437079
Wdr11	-2.01688	0.0437079
Gal3st1	2.01622	0.0437765
Esrrg	-2.01446	0.0439615
Lipt1	-2.01443	0.0439641
Olfr1006	-2.0133	0.0440836
Tpgs2	-2.013	0.044115
Nmi	-2.01272	0.0441442
Bai3	2.0122	0.0441987
Tnfsf13b	2.01092	0.0443336
Usp49	2.01079	0.0443481
Tagln3	2.01061	0.0443671
Cep192	-2.01045	0.0443837
Gm5592	-2.01009	0.0444218
Fbxw22	2.00975	0.0444572
Axin1	2.00963	0.0444703
Pdzd7	-2.00911	0.0445253
Gm4975	2.00875	0.0445634
Trim10	2.00789	0.0446547
Gltpd2	-2.00708	0.044741
Aplf	2.00702	0.0447477
Arhgap42	-2.0069	0.04476
Ptpn21	-2.00654	0.0447992
Nmu	-2.00649	0.0448038
Inmt	2.00638	0.0448159
Sash1	-2.00559	0.0448995
Arhgap9	-2.00515	0.044947
Gna15	-2.00512	0.0449504
Gng3	-2.0046	0.0450057
Ccar2	-2.00433	0.0450347
Atp11b	-2.00307	0.0451697
Amz1	2.00254	0.045227
mmu-mir-16-1	-2.00193	0.0452922
Casr	2.00087	0.0454066
Mapre2	2.00079	0.0454149
Numbl	1.99962	0.045541
Grpel2	1.99912	0.0455953
Pbdc1	-1.99893	0.0456162
B4galnt3	-1.9988	0.0456295
Mrpl35	1.99779	0.045739
Cenpe	1.99751	0.0457699
Zfp618	1.99708	0.045816
Polr2c	-1.99704	0.0458212
Trp53inp2	-1.99681	0.0458457
Gm5127	-1.99577	0.0459585
Hsd17b3	1.99536	0.0460031
Elfn1	1.99456	0.0460905
Zfp346	-1.99436	0.0461131
Myh15	-1.99378	0.0461756
App	-1.99358	0.0461984
Ppa1	1.99344	0.0462134
Tnfrsf12a	1.99203	0.0463678
Hs3st4	-1.99046	0.0465403
Zfp93	-1.9897	0.0466236
Gpr19	1.98906	0.0466943
Bcl11b	-1.98906	0.0466943
Spock1	-1.98896	0.0467059
2410016O06Rik	1.98849	0.0467574
Frzb	-1.98781	0.0468326
Dyx1c1	-1.98779	0.046835
mmu-mir-1944	1.98758	0.0468581
Lrrc39	-1.987	0.0469227
Piwil2	1.9867	0.0469555
Coa5	1.98664	0.0469628
Olfr424	1.9864	0.046989
Setd6	1.98636	0.0469931
Mybph	-1.98517	0.0471255
Ccna1	1.9834	0.0473233
Sdcbp	1.98315	0.0473506
Olfr746	1.98186	0.0474948
Ugt2a1	1.98168	0.0475147
Mlxip	-1.98168	0.0475147
Myrfl	1.98088	0.0476049
Rev1	1.98035	0.0476646
Olfr605	1.98002	0.0477017
Rbpjl	1.97993	0.0477113
Olfr1271	-1.97907	0.047808
Fam192a	1.97834	0.0478902
Gnas	1.97764	0.0479689
Anp32b	-1.97723	0.0480157
Mtrf1	1.97624	0.0481277
Tm4sf20	1.97599	0.0481556
Nlrp6	-1.97577	0.0481803
Rundc1	-1.97564	0.0481954
Tm2d3	1.97537	0.0482265
Tcea3	-1.97507	0.04826
Nrip3	-1.97434	0.0483428
mmu-mir-431	1.97431	0.048346
mmu-mir-1892	-1.9734	0.0484503
Rab40c	-1.97233	0.0485723
Kif13b	-1.97183	0.0486295
Olfr1467	-1.97183	0.0486295
Mafb	-1.97166	0.0486486
Pacs2	1.97117	0.0487041
Tmigd1	1.97081	0.0487461
Cpeb3	-1.97081	0.0487461
Dctpp1	-1.97078	0.048749
Crispld2	1.97065	0.0487645
Usp11	1.97063	0.0487665
Ezh1	1.97053	0.0487779
Flnb	-1.97035	0.0487978
1700019L03Rik	1.97035	0.0487978
Acad12	-1.97008	0.048829
Rslcan18	-1.96981	0.0488603
Eif2b1	-1.96951	0.0488945
Olfr176	1.96867	0.048991
Cdca2	1.96847	0.0490141
Ky	-1.96817	0.0490482
Aebp2	1.96787	0.0490828
Rhpn2	-1.96785	0.0490847
Dusp6	-1.96754	0.0491208
Olfm1	-1.96727	0.0491517
Ncor2	1.96613	0.0492837
Ube3a	1.96583	0.0493179
Rps5	1.96536	0.0493726
Slco2a1	1.96531	0.0493784
Olfr975	1.96526	0.0493836
Mus81	1.96497	0.0494172
4933427D06Rik	-1.96488	0.0494282
C5ar2	-1.96464	0.0494557
Kcng4	-1.96435	0.0494891
Cyfip1	1.96396	0.0495343
Rcor3	1.96374	0.0495601
Entpd7	-1.96218	0.0497412
Dennd4b	1.96218	0.0497418
Dcun1d1	1.9619	0.0497742
C77080	-1.96148	0.0498233
Cd52	1.96111	0.0498668
Prss41	1.96096	0.0498832
Olfr1047	1.96063	0.0499218
D630023F18Rik	1.95948	0.0500571
Ap1g1	-1.95891	0.0501229
Sgms2	1.95891	0.0501238
Zc3h7b	1.95831	0.0501938
Abca9	-1.95716	0.0503287
Zfp655	-1.95656	0.0503988
Speer4b	1.95639	0.0504195
Arl5b	-1.9553	0.050548
Btf3	-1.95449	0.0506438
Aldoc	-1.95293	0.050828
Tnc	1.95263	0.0508634
Dhdds	1.95235	0.0508967
1190007I07Rik	1.95165	0.0509798
Akr1c20	1.95165	0.0509798
Raver1	1.95126	0.0510259
Mroh2a	-1.95094	0.0510643
Olfr923	-1.95054	0.051112
Olfr1019	-1.94839	0.0513679
Morn1	-1.94799	0.0514163
Efhc2	1.94755	0.0514685
Llgl2	1.94728	0.0515011
Vmn2r121	-1.94692	0.0515441
Armc6	-1.9469	0.051547
Trim25	1.94558	0.051705
Lrrc28	-1.94492	0.0517841
Adora1	-1.94483	0.0517951
Slc10a3-ubl4	1.94456	0.0518282
Gnpat	1.94392	0.0519049
mmu-mir-181c	1.94359	0.0519453
Ivns1abp	1.94326	0.0519853
Tnfsf12	1.94314	0.0519993
mmu-mir-302a	-1.94314	0.0519993
mmu-mir-1963	1.94307	0.052008
Polr3c	1.94242	0.0520864
Sohlh1	-1.94199	0.0521385
Mark2	-1.94172	0.0521708
Nkx1-2	1.94172	0.0521715
Rnf222	1.94158	0.0521877
Fam188a	1.94157	0.0521888
Mcpt2	-1.94125	0.0522282
Zbtb7b	-1.94125	0.0522282
1700030J22Rik	1.94062	0.0523038
Tmem114	-1.9403	0.0523429
Them7	1.94008	0.0523701
Rhob	1.93932	0.0524619
Nlrp4b	-1.93897	0.0525051
Ten1	-1.93863	0.0525459
F830016B08Rik	-1.93863	0.0525459
Rgp1	-1.93841	0.052573
Inha	-1.9383	0.052587
Plekhb1	1.93764	0.0526667
Cybb	-1.93712	0.0527311
Map3k4	-1.93664	0.0527889
1110059E24Rik	1.93657	0.052798
Slc12a3	-1.93594	0.0528756
Mpdz	-1.93518	0.052968
Ccdc15	1.93423	0.0530848
Sfrp5	-1.93381	0.053137
Ccdc43	-1.9338	0.0531373
Gm8909	-1.93321	0.0532109
1600002K03Rik	1.93291	0.0532477
Dcaf4	-1.93271	0.0532713
Fam20c	1.93266	0.0532785
Slc34a2	1.93223	0.0533317
Hoxb9	-1.93162	0.053406
Kcnk3	-1.93162	0.0534062
Wipf1	-1.93108	0.0534734
Haus4	1.93085	0.053502
Rc3h2	1.93022	0.0535799
Gnai3	1.92989	0.053621
Alx1	-1.92902	0.0537281
Cd226	-1.9289	0.0537437
Slc25a5	-1.92855	0.0537869
Slc22a17	1.92794	0.0538625
Tnfaip6	-1.92783	0.0538767
Zkscan3	1.92628	0.0540689
Cluap1	-1.92617	0.0540833
Csk	1.92532	0.0541894
Rhoa	-1.92474	0.0542619
Ccno	-1.92458	0.0542821
Ddost	1.92453	0.0542879
Gm1527	1.92399	0.0543562
Aven	1.92364	0.0543994
E330021D16Rik	1.92235	0.0545614
Zc3hav1l	1.92165	0.0546495
Ftl1	1.92139	0.0546824
Rd3l	-1.92139	0.0546824
Lrrc51	-1.92126	0.054699
AU019823	-1.92095	0.0547376
Spaca4	-1.92045	0.0548016
Srp9	-1.92019	0.0548333
5730559C18Rik	-1.91953	0.0549175
Atp6v0c	-1.9195	0.0549211
Eppin	1.91886	0.0550023
Ppp1r7	1.91727	0.0552031
Pou5f2	-1.91681	0.0552621
Tmco1	-1.91666	0.0552807
Hsd17b11	-1.91586	0.0553825
Hsd17b7	-1.91526	0.0554595
Gabrr2	-1.91447	0.0555597
Mtmr4	-1.91434	0.0555765
Smim24	-1.91383	0.0556423
Usp47	1.91318	0.0557254
Mrap2	1.91194	0.0558845
Prdm5	-1.91171	0.055913
Cyp2b9	1.91171	0.055913
Olfr1494	1.91162	0.0559252
Cysltr2	-1.91145	0.0559468
Zkscan16	-1.91109	0.0559928
2014-03-04	-1.91084	0.0560255
Cpt2	1.91043	0.0560772
Tuba3b	-1.91007	0.0561237
Nufip2	-1.9093	0.0562231
Vmn2r24	1.90892	0.0562718
Slc30a6	1.90853	0.0563227
Cyp4a12b	1.9085	0.0563268
Cnga2	1.90737	0.0564733
Olfr421-ps1	-1.90721	0.0564937
Klhl11	-1.90655	0.0565788
2310034C09Rik	1.90626	0.0566162
Stk10	-1.90599	0.0566521
Tmem132a	-1.90489	0.0567938
Klhl42	-1.90452	0.0568429
Asl	1.90438	0.0568607
Atp2c1	-1.90343	0.0569839
Kif1a	1.90343	0.0569851
Gpa33	-1.90332	0.0569986
Nova2	1.90326	0.0570069
Olfr481	1.90272	0.0570766
Prr12	-1.90272	0.0570766
Klhdc8b	1.90252	0.0571033
Acmsd	-1.90236	0.057124
Agbl5	1.90081	0.0573266
Ccm2	-1.90081	0.0573268
5031439G07Rik	-1.90014	0.0574142
Eaf2	1.90004	0.057428
Ubl5	-1.90004	0.057428
Rnase13	-1.90003	0.0574286
Atat1	1.89943	0.0575082
Zxdb	1.89734	0.0577825
Armc1	-1.89671	0.057866
Nras	1.89667	0.0578713
Dclk3	-1.8965	0.0578934
Arfgef2	-1.89644	0.057902
Sirt4	1.89631	0.0579188
Ccnk	1.89617	0.0579381
Fam19a1	-1.89613	0.0579424
Gm17359	-1.89466	0.0581381
Paics	-1.89302	0.0583546
Nupr1l	-1.89289	0.0583721
Ramp2	1.89256	0.058416
Ube2j2	1.89256	0.058416
Dlgap5	1.89246	0.05843
Cep83	-1.89208	0.0584805
Phka2	-1.89146	0.0585636
Ttc39d	-1.89107	0.0586146
Rimbp2	-1.89084	0.0586461
Clptm1l	1.88989	0.0587723
Pik3cb	1.88982	0.0587827
Bmp5	-1.88957	0.0588148
Rsl1d1	1.88924	0.0588594
Entpd5	1.88923	0.0588607
Brca1	-1.88912	0.0588763
Il10ra	1.8885	0.0589594
Relb	-1.88808	0.0590156
Mgrn1	1.88659	0.059216
mmu-mir-547	1.88641	0.0592404
Zswim1	-1.8858	0.0593217
Sbf2	-1.88537	0.0593795
Ccdc34	-1.88517	0.0594069
Jakmip3	1.88509	0.0594174
4933434E20Rik	1.88494	0.0594379
Olfr676	-1.88479	0.0594577
Dap	1.88343	0.0596415
Gm867	-1.88229	0.0597973
Gpr114	-1.88226	0.0598011
Dmxl1	-1.8818	0.0598625
Dctn1	1.88121	0.0599437
Aifm3	1.88092	0.0599828
Ak7	1.8804	0.0600542
Rab26	-1.88014	0.0600885
Ncf1	-1.8798	0.0601352
Jam2	1.87941	0.060188
Klk1b27	-1.8792	0.0602175
Prrt2	1.87806	0.0603728
Popdc3	-1.87789	0.060396
Lrrc3	1.87785	0.0604016
Lama2	1.87761	0.0604339
Col9a1	-1.87742	0.0604606
Kcnj6	-1.87735	0.0604706
Mttp	1.87732	0.0604739
Sec16b	-1.87702	0.0605149
Fyco1	1.87643	0.0605968
mmu-mir-1927	-1.87608	0.0606439
Apoa1	-1.87596	0.0606606
Sf3a1	1.87573	0.060693
Tbc1d31	-1.8756	0.0607104
Agk	-1.87541	0.0607357
Igsf21	-1.87489	0.0608076
Hcfc2	1.87475	0.0608276
Mif4gd	1.87472	0.0608309
Camk2b	1.87459	0.0608493
Fgf18	-1.87326	0.0610332
Ncl	1.87309	0.0610557
Pax3	-1.87302	0.0610653
Rfpl3s	-1.87302	0.0610653
Vmn2r27	-1.87284	0.0610905
Ccdc8	-1.87284	0.0610905
Slc22a23	1.87272	0.0611071
Fbxw2	1.8725	0.0611379
Cyp39a1	1.87244	0.0611462
Tmem238	1.87207	0.0611965
Myo18a	-1.87171	0.0612472
St6galnac3	1.87161	0.0612611
Fcrlb	1.87161	0.0612611
Fbxl18	-1.87148	0.0612792
Yipf2	1.8714	0.061289
Jazf1	1.87131	0.0613026
M6pr	-1.87128	0.0613068
Gm5460	1.87049	0.0614153
Dbr1	-1.87033	0.0614379
Clec2e	-1.86866	0.0616707
Spg7	1.86866	0.0616707
Gatad2b	-1.86866	0.0616707
Rbbp6	-1.86844	0.0617008
Bcap29	-1.86844	0.0617008
Plcxd1	-1.8684	0.0617065
Trdn	-1.8684	0.0617068
Eif1	1.86839	0.0617076
Zfp770	-1.86828	0.0617234
Orm2	1.86762	0.0618152
Zmat4	-1.86762	0.0618152
S100a13	-1.86762	0.0618152
Jdp2	1.86752	0.061829
Polq	1.86739	0.0618466
Tor1a	1.86706	0.0618932
Zbtb26	1.86639	0.0619866
Ccdc71	1.86627	0.0620043
Sars	1.86555	0.0621038
Sh2d4a	1.86439	0.0622674
Dab1	-1.86405	0.0623143
Themis	1.86387	0.0623393
Itm2a	-1.86376	0.0623555
Tex29	-1.86299	0.062464
1200014J11Rik	1.86272	0.0625013
Cotl1	-1.86226	0.0625667
Commd3	1.86182	0.0626284
Tbc1d10c	-1.86153	0.0626698
Smyd3	-1.86109	0.062732
A230065H16Rik	-1.86029	0.0628451
Pyurf	-1.85993	0.0628955
Zfp827	-1.85969	0.0629289
Rmnd5a	1.85962	0.0629397
Sorbs3	-1.85931	0.0629826
Scrn3	-1.8585	0.0630987
3110057O12Rik	-1.85797	0.0631732
Prss58	1.85744	0.0632492
Mex3a	-1.85737	0.0632587
Vsnl1	1.8573	0.0632685
Olfr1443	1.85709	0.063298
Ccdc55	-1.85709	0.063298
Nt5c3	-1.85689	0.0633268
Otol1	-1.8567	0.0633535
H2-M9	-1.85637	0.0634014
Fam173b	-1.85634	0.0634045
Surf6	1.85603	0.063449
Tacr2	-1.85565	0.063503
Rdm1	1.85527	0.0635579
Mdga1	-1.85491	0.0636092
Vamp4	-1.85331	0.0638379
Ccnb3	-1.85312	0.0638657
Tmem123	-1.85252	0.0639514
Atp6v0b	-1.85202	0.0640227
Clcf1	1.85192	0.0640372
Stk3	-1.85143	0.064107
Mfap5	-1.85143	0.064107
Fhod3	1.85069	0.0642148
Clec3a	-1.85069	0.0642148
Adcy6	-1.85062	0.0642247
Ngdn	-1.85047	0.0642453
4930444G20Rik	-1.85047	0.0642453
Snta1	-1.85046	0.064247
Dus3l	-1.84987	0.0643329
Tm9sf2	-1.84968	0.0643593
Kcnmb3	-1.84952	0.0643833
Emc3	-1.84909	0.0644443
Drc1	-1.84909	0.0644449
Acsbg1	1.84898	0.0644607
Pdzrn3	-1.84834	0.0645538
Hpcal1	-1.84801	0.0646006
Slc12a6	-1.84739	0.0646905
Lrrc42	-1.84734	0.0646974
Rapgef4	1.84732	0.0647004
Pidd1	-1.84656	0.0648102
Abcf2	1.84621	0.0648616
Ppp4r2	1.84575	0.0649291
mmu-mir-292	1.84567	0.0649398
Trim66	1.84523	0.0650035
Ythdf2	-1.84446	0.0651158
Ppp2r4	1.84445	0.0651176
Olfr432	1.84383	0.0652078
Thap2	-1.84227	0.0654352
Tmf1	-1.84196	0.0654805
Kirrel3	-1.84162	0.0655313
Ncbp2	-1.84137	0.0655667
Ifne	1.84133	0.0655735
Lctl	1.84125	0.0655846
Ppan	-1.84066	0.0656714
Itpa	-1.84066	0.0656714
Actr8	-1.84055	0.0656882
Ccdc71l	-1.83983	0.0657931
Plekha4	1.83943	0.0658514
Mkln1	-1.83937	0.0658609
Olfr272	1.83937	0.0658609
Grasp	-1.83936	0.0658618
Pgrmc2	1.83936	0.0658618
E130311K13Rik	1.83932	0.0658677
Slc44a3	-1.83924	0.0658794
Slc34a1	1.83867	0.0659643
1700011A15Rik	1.83834	0.0660119
Ndufv2	-1.83818	0.0660357
Mon1b	-1.83817	0.0660368
Ampd3	-1.83752	0.0661339
Lonp2	-1.83665	0.0662616
Caskin2	1.83638	0.0663013
Stoml3	1.83638	0.0663013
Tmem106c	1.83598	0.0663604
Siah1b	-1.83534	0.0664546
Olfr1351	1.8352	0.0664762
Morc4	1.8347	0.0665503
Usp9x	1.8344	0.0665948
Omg	-1.83429	0.0666111
Tex14	1.83398	0.0666575
Epsti1	-1.83366	0.0667051
mmu-mir-375	-1.83366	0.0667051
Atrn	-1.83346	0.0667342
Pcbd2	-1.83345	0.0667352
Zscan5b	-1.83339	0.0667442
Ppm1d	1.83332	0.0667544
Cep57	-1.83331	0.0667568
Ubxn10	1.83322	0.0667692
P2ry4	-1.83289	0.0668192
Krt1	-1.83289	0.0668192
Mapre1	-1.83288	0.0668199
Ptgfr	1.83279	0.0668331
Cdc6	-1.8325	0.0668766
4933406M09Rik	1.83234	0.0669004
Pitpnm2	1.83199	0.0669531
Kcnk18	-1.83167	0.0670007
Itfg1	1.83164	0.0670055
Olfr1196	1.83109	0.0670872
Eif4b	-1.83066	0.0671514
Zyg11b	-1.83034	0.0671997
Fam131a	-1.83018	0.0672227
Bcl2l1	-1.83016	0.067226
Minos1	1.82967	0.0672991
Pank4	1.82951	0.0673236
Cdh3	-1.82887	0.0674187
Ift88	1.82831	0.0675027
Ifna11	1.82825	0.0675117
Pcdhgc5	-1.82796	0.0675554
Cldn8	1.82732	0.0676515
Slc39a7	1.82729	0.0676558
Cmtm5	1.82671	0.0677436
Coro6	-1.82661	0.067758
Plcb2	1.82624	0.0678134
Eif3g	-1.82589	0.067867
Cyp2d40	1.82562	0.0679071
Cyp7a1	1.82503	0.0679972
mmu-mir-464	1.82494	0.0680096
Ndufv1	-1.824	0.0681524
Olfr1128	1.82305	0.0682955
Olfr1469	1.82305	0.0682955
Napa	1.82189	0.0684716
mmu-mir-1199	-1.82148	0.0685338
Coa7	-1.82142	0.0685433
Tarm1	1.82061	0.0686663
Smarca1	-1.82061	0.0686663
Ptx4	1.82047	0.0686869
Rnf208	1.8198	0.0687901
N28178	1.81965	0.0688129
Exog	-1.81953	0.0688307
Triml1	1.81854	0.0689815
Cdx1	1.81854	0.0689815
Dcaf6	-1.81845	0.0689953
Gstm3	-1.81832	0.0690146
6430531B16Rik	-1.81816	0.0690398
Vmn1r201	-1.81738	0.0691591
Aoc1	1.81652	0.0692905
1700017D01Rik	-1.81549	0.069449
Mff	1.81526	0.0694836
Pi4ka	1.8145	0.0696006
Abca6	1.81427	0.0696367
Mad2l1bp	1.81427	0.0696367
Slc30a7	-1.81386	0.0696989
Zfp870	-1.8138	0.0697092
Rgs9bp	-1.81363	0.0697353
Lrfn5	1.8127	0.0698774
Ninj2	1.81265	0.0698857
BC030336	-1.81192	0.0699985
Sybu	1.81148	0.0700664
Crybb1	-1.81147	0.0700679
Crlf3	-1.81122	0.0701069
Olfr412	1.81107	0.0701304
Tsen2	-1.81068	0.0701903
Zfp367	1.81021	0.0702634
Kcnj14	1.80961	0.0703567
Clk1	1.80945	0.0703808
Colq	-1.80943	0.070384
Ntrk3	-1.80884	0.0704757
Ppap2a	-1.80815	0.0705826
F2	-1.80796	0.0706128
Cyp4a29	-1.80791	0.0706205
Cep89	-1.8078	0.0706381
Smpd1	1.80772	0.0706496
Bloc1s6	-1.80724	0.0707246
Bend4	1.80718	0.0707343
Tnfrsf11a	1.80698	0.0707659
Cd14	1.8068	0.0707941
Stk11ip	1.8062	0.0708874
Ppp2r5a	1.80591	0.0709331
Smdt1	1.80587	0.0709391
Rasd1	-1.80534	0.0710215
Pygo1	1.80524	0.0710376
Senp8	1.8051	0.0710598
Usf1	-1.80498	0.071078
Susd3	1.80491	0.0710892
Rgs3	1.80478	0.0711095
Pitx3	-1.80452	0.0711495
Rnf207	1.80452	0.0711495
Fez2	-1.8044	0.0711683
Dusp27	1.80409	0.0712173
Tcf20	-1.80351	0.0713084
Nup43	-1.80323	0.0713518
Ntsr1	-1.80307	0.0713767
Atp13a1	1.803	0.0713881
Sec23a	1.8029	0.0714043
Smco1	1.80278	0.0714229
Wdr83	1.80256	0.0714568
Parvb	1.80225	0.0715061
1110008L16Rik	-1.80225	0.0715061
Pttg1	-1.80213	0.0715249
Ranbp10	1.80123	0.0716671
Anxa8	1.80052	0.0717786
Rps24	1.80046	0.0717875
Mnx1	-1.80038	0.0718001
Adrb3	1.79993	0.0718715
Adcy9	1.79986	0.0718831
Slc6a4	1.79934	0.071965
Myocd	-1.79922	0.0719836
Pcgf6	-1.79889	0.0720365
Hes6	1.7987	0.0720668
Usf2	1.79847	0.0721029
Vps9d1	-1.79834	0.0721227
Myot	1.79825	0.0721376
Hes3	1.79788	0.0721952
Zfp341	-1.79781	0.0722077
Fam168b	-1.79688	0.0723539
mmu-mir-146b	-1.79655	0.0724074
Ykt6	1.79655	0.0724074
Xrcc2	-1.79563	0.0725532
Lipi	-1.79521	0.07262
Tasp1	1.79521	0.07262
Gabrd	1.79506	0.072644
Plag1	1.79481	0.0726842
Glmp	1.7945	0.0727333
Cyp3a44	1.79429	0.0727671
Magoh	-1.7939	0.0728287
Vmn1r212	1.79374	0.0728547
Gys1	1.79355	0.0728856
Csnk1g1	-1.79313	0.0729518
Synpo2	1.79279	0.073006
Actrt3	-1.79252	0.0730496
Wnt11	1.79167	0.0731863
Snap29	1.7912	0.073261
Rps19bp1	-1.79081	0.073323
Vill	-1.79066	0.0733481
Olfr393	1.78976	0.0734922
Lrriq1	1.78966	0.0735091
Olfr930	1.78901	0.0736129
Slc7a14	-1.78857	0.0736847
Bahd1	-1.78836	0.0737177
Angpt2	-1.78824	0.0737366
Rab9b	1.78824	0.0737366
Usp3	1.78816	0.0737507
Erbb2	1.78738	0.0738754
mmu-mir-296	-1.78719	0.0739066
Ano6	1.78618	0.0740709
Tank	-1.78519	0.0742311
Set	-1.78436	0.0743654
Slc11a1	1.78435	0.0743672
Prr19	1.78425	0.0743824
Prss28	1.78388	0.0744439
4930432M17Rik	-1.78385	0.0744481
Arf3	-1.78349	0.0745072
Sell	1.78348	0.0745079
Tbc1d32	1.78271	0.0746335
Msi1	1.78271	0.0746335
Mc5r	-1.78259	0.0746531
Fbxo48	1.78259	0.0746531
Prr32	-1.78229	0.0747018
Il1r1	-1.78175	0.07479
Hnrnpd	1.78169	0.0747993
Ccser2	-1.78117	0.0748855
Sphkap	1.78051	0.0749929
Vmn1r179	1.78017	0.0750476
Spi1	1.77984	0.0751023
Zbtb2	1.77956	0.0751486
Prl2c5	1.77956	0.0751486
Myog	-1.77939	0.075176
Arl2bp	1.77885	0.0752643
4932443I19Rik	-1.7785	0.0753214
Pgpep1l	-1.77783	0.0754311
Atxn2	-1.77767	0.0754589
2700062C07Rik	1.77719	0.0755366
Pogz	1.77717	0.075541
Usp18	1.7767	0.0756174
Slc4a4	-1.77661	0.075632
Olfr202	-1.77661	0.075632
Uba52	1.77625	0.0756923
Tpsb2	-1.77613	0.0757122
Dmrt1	-1.77562	0.0757954
Lyg2	1.77542	0.075829
Ttc37	1.77516	0.0758713
mmu-mir-1907	-1.77506	0.0758872
mmu-mir-19b-1	1.77499	0.0758994
Prlh	1.77483	0.0759262
mmu-let-7c-2	-1.77483	0.0759262
Tmc6	-1.77452	0.0759773
Ccni	-1.77443	0.075992
Hirip3	-1.77422	0.0760264
Tmem256	-1.77422	0.0760269
mmu-mir-693	-1.77397	0.0760675
2200002D01Rik	1.77388	0.0760825
Olfr24	-1.77345	0.0761547
Ffar4	1.77325	0.0761873
Pigs	1.77307	0.0762164
Riok3	-1.77268	0.0762825
Cbr1	-1.77268	0.0762825
Pik3r1	1.77256	0.0763013
Mfsd7c	1.77234	0.0763386
Nt5c2	1.77189	0.0764129
Lyve1	-1.77113	0.0765389
Pex16	1.77113	0.0765389
Espl1	1.77105	0.076553
Tor1aip2	1.771	0.07656
Tcp11l2	1.77082	0.07659
Cd2ap	-1.77057	0.076632
Slc40a1	1.77036	0.0766673
Olfr1276	-1.77034	0.076671
Fam89a	-1.7701	0.0767104
Lrrc1	-1.76994	0.0767364
Spry4	1.76956	0.0768002
Slc7a2	1.76929	0.0768458
Vmn2r11	1.76916	0.076868
Brms1l	-1.76915	0.0768696
Dhx58	-1.769	0.0768939
Snph	-1.76833	0.0770052
Cryaa	1.7683	0.0770109
Ing3	1.76821	0.0770259
Usp15	1.76726	0.077184
Gyg	1.76705	0.0772199
Fam131b	-1.76687	0.0772492
Park2	-1.76634	0.0773394
Tsnax	1.76614	0.0773727
Kpna4	-1.76547	0.0774849
Vmn1r11	1.76537	0.0775011
Pcsk1	-1.76522	0.0775265
Anapc15	-1.76348	0.0778193
Nmur2	1.76191	0.0780842
Cog8	-1.76113	0.0782172
Atp9a	-1.7605	0.0783231
Cul7	-1.76048	0.0783272
Kdelc2	1.76046	0.0783304
N4bp1	-1.76034	0.0783508
Npr1	1.76002	0.0784043
Kcnn1	1.75979	0.0784433
Ptprn	1.75979	0.0784437
Epc2	1.75972	0.0784561
Limk1	1.7596	0.0784759
Fam155a	1.75955	0.0784837
Snx29	1.75942	0.0785069
Mrps25	1.75923	0.078539
Atad1	-1.75878	0.0786147
Cylc2	1.75875	0.0786193
Rundc3b	1.75868	0.0786315
Sec24c	-1.75845	0.0786707
Cyp4f18	-1.75815	0.0787213
Slc15a1	1.75814	0.078724
Cdkn2a	1.75748	0.0788352
H2-T24	1.75744	0.0788423
mmu-mir-1903	-1.75724	0.0788774
Azin2	1.75698	0.0789209
Spaca6	-1.75696	0.078925
Sh3d21	-1.75689	0.0789361
Cbx5	-1.75686	0.0789412
Vhl	-1.75644	0.0790125
Tmcc1	-1.75593	0.0791007
Kndc1	-1.75578	0.0791265
Rgs9	1.75559	0.0791589
Cd86	-1.75507	0.0792475
Rere	-1.75492	0.0792733
Rexo4	-1.75444	0.0793549
Cpa5	1.7533	0.07955
Ssbp3	-1.7531	0.079584
Ptprh	1.75298	0.0796062
Grin3b	-1.7529	0.0796194
Mks1	1.7527	0.0796537
H2-T22	1.75213	0.0797506
Ppp1r13b	1.75211	0.0797553
Olfr339	1.75181	0.0798067
Dnajb5	-1.75121	0.0799095
Mrpl24	1.7511	0.0799287
Ptges	1.75079	0.0799821
Ric8b	1.75058	0.0800178
Oaz1	-1.75024	0.0800763
Gpr45	1.74999	0.0801198
mmu-mir-1196	1.74984	0.0801464
Heatr3	-1.74912	0.0802704
Fmo1	-1.74909	0.0802746
Edc4	1.74883	0.0803212
Gtf2i	1.74876	0.0803324
Tada2b	-1.74861	0.0803588
Topors	1.74843	0.0803902
Itgb1bp1	-1.74836	0.0804017
Ipo7	-1.74797	0.0804685
Pja1	1.74734	0.0805777
1700025G04Rik	1.74643	0.0807362
Rnf2	-1.74643	0.0807363
Arrdc2	1.74615	0.0807844
Papl	-1.74615	0.0807844
Dok7	-1.74613	0.0807882
Ddx25	-1.74586	0.0808352
Ofcc1	-1.74583	0.0808406
Saysd1	1.74566	0.0808703
Oprm1	1.74566	0.0808703
Sostdc1	1.74561	0.0808792
Lrsam1	-1.74424	0.0811166
Mfn1	-1.74397	0.0811641
Vmn2r60	1.74397	0.0811641
Slc6a9	1.74343	0.0812593
Dsg3	-1.74314	0.0813087
Slco4a1	1.74284	0.0813609
Cyp3a11	1.74195	0.0815177
Bin3	1.74179	0.0815454
Fcrl1	-1.74161	0.0815767
Wnt8a	1.74135	0.0816223
Vmn1r233	-1.74128	0.0816337
Olfr180	-1.74107	0.0816705
Tas2r102	-1.74103	0.0816788
Ppp1r9a	1.74079	0.0817207
Acn9	1.74075	0.0817271
Npffr1	-1.73974	0.0819051
Hnf1a	1.73957	0.0819339
Zfp771	-1.73896	0.082042
mmu-mir-719	1.73871	0.0820855
Mb	1.73842	0.0821361
Arhgap12	-1.7384	0.0821402
Tuba4a	1.73743	0.082311
Fmn2	1.73665	0.0824487
Csrp3	-1.73657	0.0824635
Htr2b	1.73562	0.0826304
Zfp609	-1.73547	0.0826574
Fcrl6	1.73524	0.0826978
Tapbp	1.735	0.082741
Sftpd	-1.73472	0.0827903
Mcts2	1.73439	0.0828488
Olfr1357	-1.73439	0.0828488
2310009B15Rik	-1.73439	0.0828488
Fras1	1.73358	0.0829923
Atp13a3	-1.73358	0.0829927
Csgalnact2	1.73317	0.083066
Kptn	1.73252	0.0831818
Olfr1274-ps	-1.73228	0.0832241
Mup21	-1.73138	0.0833836
Sval3	1.73138	0.0833836
Dyrk1a	-1.73138	0.0833836
Exoc2	1.73138	0.0833836
Vmn2r63	-1.73138	0.0833836
mmu-mir-374	-1.73133	0.0833925
Kif5a	1.73089	0.0834721
Rbmxl1	-1.73004	0.0836223
Gm2016	-1.73004	0.0836223
Gm5108	-1.73004	0.0836223
Hscb	-1.73004	0.0836223
Stard5	-1.73004	0.0836223
Vdac2	-1.73004	0.0836223
Defb30	-1.73004	0.0836223
Olfr169	-1.73004	0.0836223
Elp4	-1.73004	0.0836223
Rapgef3	-1.7294	0.0837383
Taar3	1.72924	0.0837657
Ints2	1.72871	0.083861
Snrpa1	-1.72871	0.0838615
Arpc2	1.72868	0.083867
Incenp	1.7285	0.0838994
Fancg	1.72842	0.0839122
Otof	1.72839	0.0839188
Pim3	-1.72838	0.0839209
Riok1	-1.72838	0.0839209
Ildr2	1.7279	0.0840053
Gpd1l	1.72765	0.0840507
Olfr870	-1.72737	0.0841013
Mettl3	-1.72708	0.0841538
Olig3	-1.72693	0.0841794
St14	-1.7265	0.0842578
Gm6880	-1.72603	0.0843416
Rfc3	-1.72603	0.0843416
Oas1g	-1.72603	0.0843416
Rrp1b	-1.72581	0.0843817
Wdr53	-1.72581	0.0843817
Trpm3	-1.72539	0.0844566
Tnks2	-1.72508	0.0845127
Olfr517	-1.72469	0.0845825
H2-K1	1.72432	0.0846509
Lsm10	-1.72405	0.0846997
Sertm1	1.72405	0.0846997
Gbf1	1.72361	0.0847779
Aurka	1.72336	0.0848229
2014-09-06	1.72336	0.0848239
H2-Q8	-1.72336	0.0848239
Olfr218	1.7226	0.0849605
Acta2	-1.7225	0.0849787
Snrpe	-1.72235	0.0850062
Tbc1d4	-1.7221	0.0850519
Tox3	1.72154	0.0851529
Pcdha10	1.72106	0.08524
Med9	1.72068	0.0853085
Ctif	1.72033	0.0853721
Pusl1	-1.72012	0.08541
Gtf3c4	1.7201	0.0854146
Ppp1r32	1.72005	0.0854228
4931429L15Rik	1.71985	0.0854594
Olfml2a	-1.71941	0.0855388
Dynlrb2	1.71934	0.0855516
Zfp146	-1.71934	0.0855516
Smek1	-1.71835	0.0857327
Umps	1.71801	0.0857953
0610007P14Rik	1.71787	0.0858203
Elp6	1.71787	0.0858203
Srrt	-1.71753	0.0858831
9130409I23Rik	-1.71724	0.0859351
Tmem88	-1.71654	0.0860627
Scn1a	1.71633	0.0861023
Iqce	-1.71633	0.0861023
Bmx	1.71629	0.0861089
Prlr	-1.71579	0.0862013
Cnnm3	-1.71564	0.0862285
Dmpk	1.71563	0.0862306
Appl1	-1.71522	0.0863044
Tyw3	1.71503	0.0863401
Chac2	1.71478	0.0863847
Epha2	-1.71421	0.0864902
Ankrd35	-1.71402	0.0865254
1700024G13Rik	1.71367	0.086589
Vmn1r1	-1.71367	0.086589
Nup205	-1.71324	0.0866686
Jakmip1	1.71301	0.0867108
Epor	-1.71297	0.086718
Nr1h4	1.71267	0.0867734
Olfr373	-1.71266	0.0867756
Atp5b	-1.71242	0.0868191
Apbb3	1.71124	0.0870367
Stag1	-1.711	0.0870814
Gucy2c	1.711	0.0870814
Zfp598	-1.71099	0.0870832
Kcna7	-1.71091	0.0870978
Gale	-1.71053	0.0871679
Brpf3	-1.71027	0.087216
Tmem101	1.71002	0.0872623
Nupr1	-1.70998	0.0872691
Gm11541	-1.70998	0.0872691
Thpo	-1.70979	0.0873048
Ikbkb	1.70914	0.0874244
Olfr630	-1.70861	0.0875237
Cdk16	-1.70851	0.0875411
Ushbp1	-1.70848	0.0875479
Htr4	-1.70846	0.0875508
BC030867	1.70766	0.0877001
Aipl1	-1.70758	0.0877142
Olfr1386	1.70745	0.0877386
Olfr1477	-1.70731	0.0877649
mmu-mir-680-1	-1.70731	0.0877649
Timm9	-1.70731	0.0877649
Vmn1r24	1.70731	0.0877649
Olfr765	-1.70731	0.0877649
Hibch	-1.70728	0.0877697
Nhlrc4	1.70706	0.0878103
Hddc2	-1.7069	0.0878405
Carm1	1.70672	0.0878739
Fpr2	-1.70644	0.0879254
Uroc1	1.70632	0.0879486
Cd7	1.70619	0.0879723
Cd37	1.70609	0.087992
Kcnh3	1.70609	0.087992
Coasy	-1.70597	0.0880137
Mreg	1.70597	0.0880137
Olfr1316	-1.70597	0.0880137
Nelfe	-1.70597	0.0880137
Med6	-1.70597	0.0880137
Syndig1l	1.70596	0.0880162
Zdhhc5	-1.70594	0.0880194
Ephx3	-1.70594	0.0880194
Ccnb1ip1	1.70565	0.088073
Tiam2	1.70524	0.0881496
Mgat5	1.70486	0.0882212
Vmn2r30	-1.70463	0.088263
Dnajb6	1.70449	0.0882889
Smr3a	1.70429	0.0883263
Map3k8	-1.70423	0.0883377
Cflar	-1.70365	0.0884472
Rhcg	1.70344	0.0884861
Smim11	-1.70329	0.0885129
Cd200	-1.70298	0.0885722
Crcp	-1.70297	0.0885746
Nudt6	1.70291	0.088585
Zswim6	1.70266	0.0886323
Mvb12b	-1.70251	0.0886593
Adprh	1.7025	0.0886617
Sez6l2	-1.70242	0.0886757
Prdx5	1.70197	0.0887615
Akap1	-1.70171	0.0888105
Lxn	-1.70164	0.0888226
Tmem132b	1.70076	0.0889878
Alg11	-1.70062	0.0890144
2810403A07Rik	1.70013	0.0891067
Bcl2l10	1.69964	0.0891994
Atxn7l1	-1.69934	0.0892559
mmu-mir-190b	-1.69928	0.089266
H2-Q1	1.69918	0.0892847
Doc2g	1.69857	0.0893998
Lad1	-1.69838	0.0894367
Prr5l	-1.69837	0.0894389
Irx3	-1.69832	0.0894481
Wdr25	-1.69797	0.0895143
Pla2g2d	-1.69775	0.0895547
Epyc	-1.6976	0.0895827
Ezr	1.69711	0.0896757
Timm17b	-1.69711	0.0896758
Piga	1.69679	0.0897373
Npvf	1.69661	0.0897709
Sftpa1	1.69652	0.0897868
Galt	1.69609	0.0898683
Mfi2	-1.69593	0.0899
Dnajb1	1.69548	0.0899835
Tll1	-1.69534	0.0900118
Tacr3	-1.6953	0.0900186
Il17b	1.69527	0.0900242
Pcbd1	1.69462	0.0901469
Tmbim7	-1.69433	0.0902034
Efcab10	1.69398	0.0902686
Marveld1	-1.69394	0.0902765
1110065P20Rik	-1.69393	0.0902781
Trim8	1.69391	0.0902816
Rasa1	-1.69344	0.0903714
Gsk3b	1.69344	0.0903714
C1ql4	1.69294	0.0904674
Chmp1a	-1.69259	0.0905326
2610002M06Rik	-1.69259	0.0905326
Mospd3	-1.6925	0.0905512
Dctd	-1.6924	0.0905703
Smim7	-1.69228	0.0905918
mmu-mir-1968	1.69174	0.0906952
Hoxa13	1.69163	0.0907174
Grin2b	-1.6913	0.0907803
Obox2	-1.69126	0.0907876
Hpcal4	1.69055	0.0909235
Vsig2	-1.69055	0.0909235
Fdxacb1	1.69051	0.0909301
Tekt4	-1.69014	0.0910019
Fam184a	-1.68997	0.0910344
Prkg2	-1.68961	0.0911024
Dsg4	1.68942	0.0911388
Itgb2l	1.68942	0.0911388
Rasa4	-1.68935	0.0911522
Zfp799	1.68935	0.0911522
Pigt	1.68892	0.0912341
mmu-mir-384	1.68878	0.0912612
Cct4	-1.68858	0.0912995
Olfr912	-1.68858	0.0912995
Ggt5	-1.68858	0.0912995
Hs3st1	1.68806	0.0914003
Aqr	1.68791	0.0914278
Emilin1	-1.68726	0.0915535
Gmds	1.687	0.0916026
Muc15	1.68694	0.0916154
Rag2	1.68669	0.0916623
mmu-mir-1274a	1.6866	0.0916797
Scnn1g	1.68612	0.0917722
Trmt6	1.68595	0.0918064
Olfr380	-1.68595	0.0918064
Psmc6	1.6856	0.0918727
mmu-mir-29c	1.68517	0.0919563
Kctd5	-1.68517	0.0919563
Tjp2	-1.68494	0.0919998
Ets1	1.68465	0.0920568
Hoxc10	-1.68457	0.0920716
Zpbp	-1.68451	0.0920829
Cyp2c68	1.68405	0.0921712
8030462N17Rik	1.68393	0.0921952
Olfr1099	-1.6836	0.0922598
Brap	-1.68347	0.0922843
Grm3	-1.68342	0.0922938
Slc38a9	1.68342	0.0922938
Pptc7	-1.68331	0.0923149
Lyrm9	-1.68323	0.0923301
Gm5885	1.68323	0.0923301
Olfr392	-1.68293	0.0923892
Hcar1	1.68233	0.092505
Nop16	-1.68216	0.0925373
Kif11	1.6819	0.0925892
Scfd1	1.6819	0.0925892
Mroh8	1.68188	0.0925921
Gckr	1.68175	0.0926168
Cnppd1	1.68159	0.0926483
Mrpl57	-1.68122	0.0927207
Fam47c	-1.68093	0.092777
Fam124b	1.68082	0.0927981
Supt5	-1.68056	0.0928489
Mtx1	-1.68046	0.0928687
mmu-mir-15a	-1.68027	0.0929045
Fem1b	1.68025	0.0929079
mmu-mir-1971	1.67979	0.0929985
Haus6	1.67979	0.0929985
2014-09-11	-1.67927	0.0930985
Zfp52	1.67919	0.0931149
Crbn	1.67892	0.0931682
Rasgef1c	-1.67857	0.0932366
3110021N24Rik	1.67838	0.0932728
Mapk8ip1	-1.67817	0.0933144
Slc35g1	1.67797	0.0933539
Pbx4	1.67762	0.0934209
Rnf223	1.67758	0.093429
Hiatl1	-1.67744	0.0934574
Scaf4	-1.6771	0.0935232
Luzp2	-1.67696	0.0935505
Kif18b	1.67602	0.0937349
Olfr1279	-1.67542	0.0938528
mmu-mir-365-1	-1.67542	0.0938528
Thoc3	1.67521	0.0938935
Spata33	1.67424	0.0940837
Rps6kb2	-1.67413	0.0941055
Matn2	1.67413	0.0941055
Acsl6	-1.67381	0.0941677
Frmpd1	-1.67361	0.0942077
Matn1	-1.6733	0.0942692
E030018B13Rik	1.67324	0.0942808
Pon2	1.67271	0.0943837
mmu-mir-1197	-1.67271	0.0943849
Olfr120	-1.67253	0.0944193
Gm5415	1.67253	0.0944193
U2surp	-1.67233	0.0944597
Gm17296	-1.67233	0.0944597
Tktl1	-1.67142	0.0946389
Atp5k	-1.6712	0.0946831
L1td1	-1.6712	0.0946831
mmu-mir-718	1.67097	0.0947268
Ppp1r35	1.67033	0.0948544
Fut7	-1.67023	0.0948742
Mpped2	-1.67009	0.0949019
Prol1	-1.66987	0.094945
Ifna5	-1.66986	0.0949475
Cdk14	-1.66963	0.0949931
Pacs1	1.66959	0.0949997
Tbc1d19	1.66956	0.0950064
Letm2	1.66862	0.0951925
mmu-mir-1948	1.66852	0.0952125
Ugt1a6a	1.66845	0.095226
Spag4	1.66724	0.0954673
Olfr740	-1.66718	0.0954781
Ostn	-1.66718	0.0954781
Plscr3	1.66706	0.0955034
Lrrc57	1.66692	0.0955294
Mpzl3	-1.66689	0.0955369
Lypd6b	-1.66622	0.0956699
Pcbp3	-1.66622	0.0956699
Hid1	-1.66615	0.095683
Eif2ak4	-1.66615	0.095683
Samt2	-1.66609	0.0956958
Skiv2l2	1.66585	0.0957443
Olfr317	-1.66562	0.09579
B4galt4	-1.66515	0.0958836
Vmn1r69	-1.66514	0.0958843
Gm128	-1.66464	0.0959855
Clrn3	1.66461	0.0959908
Kdm2a	1.6646	0.0959925
Srp68	1.66455	0.0960031
Olfr1318	1.66451	0.096011
H2-M11	1.66335	0.096242
Hoxd9	-1.66335	0.096242
Med19	-1.66322	0.0962686
Zfp385b	1.6629	0.0963327
Prss27	1.66288	0.0963372
Fbxo40	-1.66288	0.0963372
Dnajc2	1.66221	0.0964711
Car6	1.66215	0.0964836
Cpsf4l	1.66201	0.0965109
Fpr-rs3	1.66185	0.0965419
Neb	-1.66154	0.0966051
Wdr27	-1.66126	0.0966613
Nbeal2	-1.66061	0.0967921
A730008H23Rik	1.6605	0.0968149
Fabp7	1.6605	0.0968149
Dnah6	1.66024	0.0968658
Ppp3ca	1.66017	0.0968811
Stim1	1.66015	0.0968844
Copb1	-1.65998	0.096919
Gm13103	-1.65994	0.0969261
Mecr	1.65953	0.0970081
Olfr433	-1.65953	0.0970081
Tspan14	1.65947	0.0970217
Cd300lg	-1.65947	0.0970217
Slc1a7	1.6585	0.0972173
Brox	-1.6585	0.0972173
Bco2	-1.65805	0.0973079
Dnaic2	1.65767	0.0973833
Slc14a2	1.65739	0.0974416
Gpr152	1.65721	0.097477
Hspb8	-1.65708	0.0975041
Kiss1r	1.65708	0.0975041
Arhgap21	1.65686	0.0975475
Myef2	-1.65686	0.0975475
Rnf215	-1.65678	0.0975645
Amdhd1	-1.65669	0.097582
Pkib	1.65648	0.0976241
Ppp2r3d	1.65648	0.0976241
Cort	1.65648	0.0976241
Ube2dnl2	-1.65648	0.0976241
Pkn3	-1.65646	0.0976297
Flot2	-1.65642	0.0976372
Actn1	1.65614	0.0976944
Slco5a1	1.65588	0.097746
Ap4e1	1.65586	0.0977504
Sass6	-1.65581	0.0977595
Snx1	-1.65505	0.0979135
Mpc1	1.65474	0.097977
Cyp4a10	1.65457	0.0980109
Reg1	-1.65419	0.0980894
Terf1	-1.65381	0.0981666
Mapk6	-1.65364	0.0982014
Sec24a	1.65352	0.0982252
Olfr365	1.65342	0.0982459
Dhrs7c	-1.65303	0.0983247
Ncoa7	-1.65283	0.0983656
Amigo3	-1.65259	0.0984136
Pdk4	-1.65247	0.0984387
Serf1	1.65247	0.0984387
Eefsec	-1.6519	0.098554
Arfgap1	-1.6514	0.0986573
Obfc1	1.65096	0.0987469
Mal	-1.65096	0.0987469
Pde4dip	-1.65094	0.0987509
Micu2	1.6509	0.0987589
Aspg	1.6502	0.0989015
[truncated: 17,371 more rows]

## Sheet: Table S9B. iBMDM_NFKB_zscore
Table S9B. iBMDM_NFKB_zscore CRISPRx
Gene	FC in NFKB-GFP lo/hi
Abcb6	-3.55165
Pla2g4c	-3.3491
Lipe	-3.31719
Prkar2b	-3.30933
Il17rd	-3.21822
Mtdh	-3.16444
Urgcp	-3.12029
Hist2h2bb	-3.0787
Sytl2	-3.06178
Slc10a4	-3.04018
Prss43	-3.01078
Spaca7	-3.00998
Ghdc	-2.93634
Inpp4a	-2.88371
Glb1l2	-2.88204
Degs2	-2.8542
Zmym2	-2.85149
Mlec	-2.82968
Kdm1a	-2.82968
Nr4a2	-2.81104
Tnf	-2.80053
4930415F15Rik	-2.76388
Col1a2	-2.75537
Ift43	-2.70339
Trim65	-2.70016
Lim2	-2.69106
Tesk1	-2.68714
Tmem192	-2.68011
Arpc1b	-2.66729
2310050C09Rik	-2.64801
1700029P11Rik	-2.64607
Zfp212	-2.64525
Abcc4	-2.64165
Olfr649	-2.64076
Doc2b	-2.63756
Morf4l2	-2.63283
Caly	-2.63144
Kdm4c	-2.62582
Skint9	-2.6254
Rusc1	-2.61705
2210016F16Rik	-2.61384
Pnpla6	-2.61013
Clpx	-2.5996
Med18	-2.59731
Slc16a10	-2.59524
Adnp2	-2.58609
Ahi1	-2.58553
Olfr648	-2.58533
Htra1	-2.57754
Atg16l1	-2.5731
Mdm4	-2.5725
Shcbp1l	-2.57125
Nat3	-2.57021
Vsig1	-2.56659
Ccdc94	-2.55963
Ccdc184	-2.55136
Senp1	-2.54419
Cited4	-2.54135
2010012O05Rik	-2.53742
Nprl3	-2.52746
Cfap53	-2.52626
C1qtnf7	-2.52198
Cpxm2	-2.51713
Olfr1176	-2.512
Apobec2	-2.51125
Tmem139	-2.50698
Atxn3	-2.49234
Olfr691	-2.488
Gipr	-2.48788
Pik3c3	-2.48702
Taf10	-2.48539
Stub1	-2.4844
Myh4	-2.48014
Szrd1	-2.47893
2210010C04Rik	-2.47524
Fam13b	-2.47328
Wdr62	-2.47163
Galk1	-2.47045
Ppp1r3e	-2.46668
Flrt2	-2.46495
Dcaf10	-2.46117
Mapk8ip3	-2.46001
Slc37a1	-2.45796
Timm50	-2.45698
Syne4	-2.44439
Vmn1r67	-2.43453
Fetub	-2.43063
Ralgapa1	-2.4285
Lingo4	-2.42742
Frg1	-2.42716
Evi2a	-2.42681
Npr2	-2.42665
Sap25	-2.42529
Lpar2	-2.41679
Rfx6	-2.41661
4932416K20Rik	-2.41147
Vmn2r15	-2.41045
Irf2bp2	-2.40777
Bcat2	-2.40606
Pou2f2	-2.40267
Sharpin	-2.40128
Gm5941	-2.39824
Fam160a1	-2.39815
Izumo2	-2.3977
Slc35b4	-2.39449
Ces2f	-2.39217
Gabra6	-2.39176
Atg16l2	-2.38736
Ccdc82	-2.38086
Mx2	-2.37908
Rap1gds1	-2.37443
Krtap15	-2.37216
Stxbp4	-2.37008
Rab5a	-2.36743
Sgk3	-2.36684
Gdpd1	-2.35305
Fam46b	-2.3505
Itgb7	-2.34892
Rab34	-2.34382
Gsdma3	-2.34276
Foxb1	-2.34116
Cpeb1	-2.34109
Atg5	-2.33779
Pdlim2	-2.33565
Olfr675	-2.33533
Vangl2	-2.33448
Id4	-2.3321
Tas2r126	-2.33114
3110002H16Rik	-2.33059
Rhox8	-2.32763
Maob	-2.32647
Sec62	-2.32422
Kcnab2	-2.3242
Kalrn	-2.31885
Recql	-2.31774
Nlrp5	-2.31716
Vegfa	-2.3169
Mesp1	-2.31685
Ercc2	-2.31623
Olfr1308	-2.31578
Klhl14	-2.31533
Ldhb	-2.31446
Fam227a	-2.31412
Pcdhb21	-2.31311
Cbwd1	-2.31311
Zbed4	-2.31259
Boll	-2.31227
Ccbl1	-2.31097
Ednra	-2.3088
Ing2	-2.30392
Ccr3	-2.30233
Pcdhac1	-2.30196
mmu-mir-425	-2.29602
Ocm	-2.29552
Arx	-2.29077
Map3k5	-2.29
Pdgfrl	-2.28739
Tmem180	-2.28267
Cd276	-2.28226
Stx7	-2.28052
Gm6890	-2.27885
Nlrp10	-2.27805
Olfr539	-2.27692
Atrx	-2.27553
Fam24a	-2.27314
Abhd12b	-2.27144
Card6	-2.27087
Ift22	-2.27012
Olfr1408	-2.26866
Timmdc1	-2.26671
Slc13a3	-2.26645
Ube2d1	-2.26318
Zfyve21	-2.26279
Rtl1	-2.2618
Mafa	-2.26126
2610034M16Rik	-2.26029
Olfr1228	-2.2594
Hyi	-2.2584
Olfr1097	-2.2557
Kcnj13	-2.25381
Mpp7	-2.25196
Kcnab3	-2.24971
Rasl12	-2.24943
Wdr83os	-2.24812
Chn2	-2.24639
Npm1	-2.24616
Arfrp1	-2.24459
Pak2	-2.2441
Fsd1	-2.24377
Nomo1	-2.2429
Slc2a1	-2.24105
Mina	-2.24026
Olfr566	-2.23242
Hesx1	-2.23162
Lactb	-2.23106
mmu-mir-1955	-2.22977
Sart1	-2.22792
Ces1b	-2.22637
Dkk1	-2.22374
Hnrnpc	-2.22344
Ccdc175	-2.2231
Erp44	-2.22227
Ppp1r14a	-2.22144
Krt19	-2.22031
Eml2	-2.21934
Nsa2	-2.21736
Dnm1l	-2.21736
Klk8	-2.2135
Tepp	-2.21349
Megf8	-2.21347
Itga4	-2.2133
Rcor2	-2.21278
Zfp575	-2.21054
Pga5	-2.20889
Sec24d	-2.20591
Zfp410	-2.20133
Wdr76	-2.19986
Cdca4	-2.19838
Sirt1	-2.1938
Dsg2	-2.1938
Phf1	-2.19301
mmu-mir-742	-2.19263
Ubxn11	-2.19066
Zfand5	-2.18996
Tnfaip8l3	-2.18848
Efemp2	-2.1865
Fgd6	-2.18597
Nfasc	-2.18539
mmu-mir-196a-1	-2.1847
Dzip3	-2.18333
Pcdhb9	-2.18267
Zfp763	-2.18243
Tmem154	-2.18236
Atp6v1e1	-2.18162
Orc4	-2.18162
Calhm1	-2.18071
Sp6	-2.17689
Nlrp9a	-2.17684
Cryba2	-2.17613
Hn1	-2.17514
1700015F17Rik	-2.1726
Simc1	-2.17018
Fam107a	-2.16882
Srebf2	-2.16851
F2rl1	-2.16807
Apol7e	-2.16429
Dydc2	-2.16125
Rxfp4	-2.15847
Olfr735	-2.15673
Crmp1	-2.15615
Hexa	-2.15379
Npnt	-2.15066
Ap1s2	-2.15014
Spata2	-2.1494
4930544D05Rik	-2.14921
Slc17a9	-2.1443
Olfr601	-2.1381
Teddm2	-2.13707
Plxnd1	-2.13604
Cd3g	-2.13489
Mia	-2.13477
Bdnf	-2.13469
Sh3yl1	-2.1344
Wbp1	-2.13202
Adcy2	-2.13202
Fabp5	-2.13097
Limd1	-2.13027
Casc4	-2.1289
Rimbp3	-2.12862
Gopc	-2.12846
Tamm41	-2.12606
Gdpd5	-2.12511
Efs	-2.12453
Atrip	-2.12422
Olfr895	-2.11865
Gfra2	-2.11551
Angptl4	-2.11492
Rcc1	-2.11329
Gtf3c2	-2.11278
4933436I01Rik	-2.11217
Itgb6	-2.11136
Nnat	-2.10755
Lin7c	-2.1074
Sertad1	-2.10662
Taok1	-2.1053
mmu-mir-302c	-2.10291
Auh	-2.10258
Il4	-2.10199
Sntg2	-2.1005
Psmc3ip	-2.09988
Dagla	-2.09626
Topbp1	-2.09582
Arhgef40	-2.09562
Trib2	-2.09562
Spock3	-2.0938
Hic1	-2.09076
Uts2	-2.08794
Hpse	-2.08791
Cd96	-2.08768
Efcc1	-2.08661
Tmem106a	-2.08527
Gcc2	-2.08501
Letmd1	-2.07963
Ddx46	-2.07791
Atg2b	-2.07486
Ralyl	-2.07133
Tmem38b	-2.06863
Smgc	-2.06844
2310022A10Rik	-2.06717
Scarf2	-2.06714
Mtg2	-2.06541
Sema3f	-2.06368
Shisa8	-2.06259
Ubd	-2.06224
Kcne3	-2.06217
Tas2r135	-2.06177
Dpf3	-2.06093
Fbxo3	-2.05897
Myo1h	-2.05831
Vti1a	-2.0577
Vezf1	-2.05754
Plau	-2.05654
Mcm6	-2.05619
Tomm7	-2.05569
Cox15	-2.05504
Nlrp4c	-2.05406
D430041D05Rik	-2.05373
Foxc1	-2.05006
Fibp	-2.04689
Ush2a	-2.04588
Lyrm5	-2.0455
Gas6	-2.04522
Pyroxd1	-2.04504
Bpifa1	-2.0441
Lactbl1	-2.04289
Zfhx4	-2.04261
Chd5	-2.04227
Mtcp1	-2.0413
Hspa2	-2.03995
H2-Ea-ps	-2.03846
Ptprb	-2.03624
Ikbke	-2.03612
Dsc2	-2.0353
Clec3b	-2.03344
Rimklb	-2.03312
Foxo6	-2.03279
Osbpl5	-2.03256
Olfr142	-2.03254
Slc5a3	-2.03204
Tmem116	-2.03069
Nfatc3	-2.03029
Tmem87a	-2.02976
Tchh	-2.02886
Hnrnpul2	-2.02709
Sertad4	-2.02678
Zfp964	-2.02596
Matk	-2.02537
Ttc9b	-2.02369
Txnl1	-2.02093
Cyp2c39	-2.0205
Ydjc	-2.01838
Ywhae	-2.0168
Clock	-2.0168
Hnf1b	-2.01671
Psme1	-2.01507
Eif4e3	-2.01425
Tas2r129	-2.01235
Chd4	-2.01159
Rnf113a1	-2.00936
Nucb1	-2.00923
Olfr575	-2.00857
Pibf1	-2.00754
Plcl1	-2.00751
Rexo2	-2.00688
Olfr1205	-2.00661
Klf5	-2.00656
Krt4	-2.00512
Ager	-2.00511
Olfr1170	-2.00476
Olfr455	-2.00334
Serpina7	-2.00235
Olfr1364	-2.00072
Myo15	-2.00033
2700081O15Rik	-1.99744
Aqp7	-1.99572
Ing1	-1.9947
Dtx2	-1.99459
Timp4	-1.994
Ifngr2	-1.99272
Kcnn4	-1.99188
Gpr115	-1.98815
Stip1	-1.98665
Casp1	-1.98531
C1ql2	-1.98461
A2m	-1.97846
Ms4a3	-1.97763
Slc7a9	-1.97468
Ttc34	-1.97336
Cabp7	-1.97329
Tubb3	-1.97293
Nfe2l3	-1.97237
Moxd2	-1.9722
Plin4	-1.97192
Klhl21	-1.97144
Mrpl9	-1.97118
Evl	-1.97069
Ephb2	-1.97016
Cd47	-1.96948
mmu-mir-99a	-1.96924
Psmg3	-1.96851
1700019B03Rik	-1.96775
Hils1	-1.96679
2014-03-02	-1.96591
Brinp1	-1.96497
Olfr891	-1.96473
Gatsl2	-1.96357
Cthrc1	-1.96347
Cacng5	-1.9633
Rras2	-1.96309
Olfr167	-1.96306
Heca	-1.96246
Hdac10	-1.96132
Dyrk2	-1.96123
Wdr11	-1.96123
Esrrg	-1.95885
Lipt1	-1.95883
Olfr1006	-1.95771
Tpgs2	-1.95742
Nmi	-1.95715
Cep192	-1.95493
Gm5592	-1.95457
Pdzd7	-1.95362
Gltpd2	-1.95163
Arhgap42	-1.95145
Ptpn21	-1.95109
Nmu	-1.95105
Sash1	-1.95017
Arhgap9	-1.94974
Gna15	-1.94971
Gng3	-1.9492
Ccar2	-1.94893
Atp11b	-1.9477
mmu-mir-16-1	-1.94658
Pbdc1	-1.94364
B4galnt3	-1.94352
Polr2c	-1.94179
Trp53inp2	-1.94157
Gm5127	-1.94056
Zfp346	-1.93917
Myh15	-1.93861
App	-1.9384
Hs3st4	-1.93535
Zfp93	-1.93461
Bcl11b	-1.93398
Spock1	-1.93388
Frzb	-1.93276
Dyx1c1	-1.93274
Lrrc39	-1.93196
Mybph	-1.93017
Mlxip	-1.92676
Olfr1271	-1.9242
Anp32b	-1.9224
Nlrp6	-1.92097
Rundc1	-1.92084
Tcea3	-1.92028
Nrip3	-1.91957
mmu-mir-1892	-1.91864
Rab40c	-1.91759
Kif13b	-1.9171
Olfr1467	-1.9171
Mafb	-1.91694
Cpeb3	-1.9161
Dctpp1	-1.91608
Flnb	-1.91566
Acad12	-1.9154
Rslcan18	-1.91513
Eif2b1	-1.91484
Ky	-1.91353
Rhpn2	-1.91321
Dusp6	-1.91291
Olfm1	-1.91265
4933427D06Rik	-1.9103
C5ar2	-1.91007
Kcng4	-1.90979
Entpd7	-1.90766
C77080	-1.90697
Ap1g1	-1.90446
Abca9	-1.90274
Zfp655	-1.90216
Arl5b	-1.90092
Btf3	-1.90012
Aldoc	-1.8986
Mroh2a	-1.89665
Olfr923	-1.89626
Olfr1019	-1.89416
Morn1	-1.89376
Vmn2r121	-1.89272
Armc6	-1.89269
Lrrc28	-1.89076
Adora1	-1.89067
mmu-mir-302a	-1.88901
Sohlh1	-1.88788
Mark2	-1.88762
Mcpt2	-1.88716
Zbtb7b	-1.88716
Tmem114	-1.88623
Nlrp4b	-1.88493
Ten1	-1.8846
F830016B08Rik	-1.8846
Rgp1	-1.88438
Inha	-1.88427
Cybb	-1.88311
Map3k4	-1.88265
Slc12a3	-1.88196
Mpdz	-1.88122
Sfrp5	-1.87987
Ccdc43	-1.87987
Gm8909	-1.87928
Dcaf4	-1.8788
Hoxb9	-1.87773
Kcnk3	-1.87773
Wipf1	-1.8772
Alx1	-1.87519
Cd226	-1.87506
Slc25a5	-1.87472
Tnfaip6	-1.87402
Cluap1	-1.87239
Rhoa	-1.87099
Ccno	-1.87084
Rd3l	-1.86771
Lrrc51	-1.86758
AU019823	-1.86728
Spaca4	-1.86679
Srp9	-1.86654
5730559C18Rik	-1.86589
Atp6v0c	-1.86586
Pou5f2	-1.86323
Tmco1	-1.86308
Hsd17b11	-1.8623
Hsd17b7	-1.86171
Gabrr2	-1.86094
Mtmr4	-1.86081
Smim24	-1.86031
Prdm5	-1.85824
Cysltr2	-1.85798
Zkscan16	-1.85763
2014-03-04	-1.85738
Tuba3b	-1.85663
Nufip2	-1.85587
Olfr421-ps1	-1.85382
Klhl11	-1.85318
Stk10	-1.85263
Tmem132a	-1.85156
Klhl42	-1.85119
Atp2c1	-1.85013
Gpa33	-1.85002
Prr12	-1.84943
Acmsd	-1.84908
Ccm2	-1.84756
5031439G07Rik	-1.84691
Ubl5	-1.8468
Rnase13	-1.8468
Armc1	-1.84355
Dclk3	-1.84334
Arfgef2	-1.84328
Fam19a1	-1.84298
Gm17359	-1.84153
Paics	-1.83993
Nupr1l	-1.83981
Cep83	-1.83901
Phka2	-1.8384
Ttc39d	-1.83802
Rimbp2	-1.83779
Bmp5	-1.83656
Brca1	-1.83611
Relb	-1.83509
Zswim1	-1.83286
Sbf2	-1.83244
Ccdc34	-1.83224
Olfr676	-1.83187
Gm867	-1.82942
Gpr114	-1.82939
Dmxl1	-1.82895
Rab26	-1.82732
Ncf1	-1.82698
Klk1b27	-1.82639
Popdc3	-1.82512
Col9a1	-1.82465
Kcnj6	-1.82458
Sec16b	-1.82426
mmu-mir-1927	-1.82334
Apoa1	-1.82322
Tbc1d31	-1.82287
Agk	-1.82269
Igsf21	-1.82218
Fgf18	-1.82057
Pax3	-1.82035
Rfpl3s	-1.82035
Vmn2r27	-1.82017
Ccdc8	-1.82017
Myo18a	-1.81906
Fbxl18	-1.81883
M6pr	-1.81864
Dbr1	-1.81771
Clec2e	-1.81607
Gatad2b	-1.81607
Rbbp6	-1.81586
Bcap29	-1.81586
Plcxd1	-1.81582
Trdn	-1.81582
Zfp770	-1.8157
Zmat4	-1.81506
S100a13	-1.81506
Dab1	-1.81156
Itm2a	-1.81128
Tex29	-1.81052
Cotl1	-1.80981
Tbc1d10c	-1.80909
Smyd3	-1.80866
A230065H16Rik	-1.80787
Pyurf	-1.80752
Zfp827	-1.80729
Sorbs3	-1.80692
Scrn3	-1.80612
3110057O12Rik	-1.80561
Mex3a	-1.80502
Ccdc55	-1.80475
Nt5c3	-1.80455
Otol1	-1.80436
H2-M9	-1.80404
Fam173b	-1.80401
Tacr2	-1.80334
Mdga1	-1.80261
Vamp4	-1.80104
Ccnb3	-1.80085
Tmem123	-1.80027
Atp6v0b	-1.79978
Stk3	-1.79921
Mfap5	-1.79921
Clec3a	-1.79847
Adcy6	-1.79841
Ngdn	-1.79827
4930444G20Rik	-1.79827
Snta1	-1.79825
Dus3l	-1.79767
Tm9sf2	-1.79749
Kcnmb3	-1.79733
Emc3	-1.79691
Drc1	-1.79691
Pdzrn3	-1.79617
Hpcal1	-1.79585
Slc12a6	-1.79525
Lrrc42	-1.7952
Pidd1	-1.79444
Ythdf2	-1.79238
Thap2	-1.79023
Tmf1	-1.78993
Kirrel3	-1.78959
Ncbp2	-1.78935
Ppan	-1.78865
Itpa	-1.78865
Actr8	-1.78854
Ccdc71l	-1.78784
Mkln1	-1.78739
Grasp	-1.78738
Slc44a3	-1.78727
Ndufv2	-1.78623
Mon1b	-1.78622
Ampd3	-1.78557
Lonp2	-1.78473
Siah1b	-1.78345
Omg	-1.78242
Epsti1	-1.7818
mmu-mir-375	-1.7818
Atrn	-1.7816
Pcbd2	-1.7816
Zscan5b	-1.78154
Cep57	-1.78145
P2ry4	-1.78104
Krt1	-1.78104
Mapre1	-1.78104
Cdc6	-1.78067
Kcnk18	-1.77985
Eif4b	-1.77886
Zyg11b	-1.77854
Fam131a	-1.77839
Bcl2l1	-1.77837
Cdh3	-1.77711
Pcdhgc5	-1.77622
Coro6	-1.7749
Eif3g	-1.77419
Ndufv1	-1.77234
mmu-mir-1199	-1.76987
Coa7	-1.76981
Smarca1	-1.76902
Exog	-1.76796
Dcaf6	-1.76691
Gstm3	-1.76678
6430531B16Rik	-1.76662
Vmn1r201	-1.76586
1700017D01Rik	-1.764
Slc30a7	-1.76241
Zfp870	-1.76235
Rgs9bp	-1.76218
BC030336	-1.76051
Crybb1	-1.76007
Crlf3	-1.75982
Tsen2	-1.7593
Colq	-1.75807
Ntrk3	-1.75749
Ppap2a	-1.75682
F2	-1.75663
Cyp4a29	-1.75658
Cep89	-1.75647
Bloc1s6	-1.75593
Rasd1	-1.75407
Usf1	-1.75371
Pitx3	-1.75326
Fez2	-1.75315
Tcf20	-1.75227
Nup43	-1.752
Ntsr1	-1.75185
1110008L16Rik	-1.75104
Pttg1	-1.75092
Mnx1	-1.74921
Myocd	-1.74807
Pcgf6	-1.74775
Vps9d1	-1.74721
Zfp341	-1.74669
Fam168b	-1.74579
mmu-mir-146b	-1.74546
Xrcc2	-1.74456
Lipi	-1.74415
Magoh	-1.74287
Csnk1g1	-1.74211
Actrt3	-1.74151
Rps19bp1	-1.73984
Vill	-1.73969
Slc7a14	-1.73764
Bahd1	-1.73744
Angpt2	-1.73732
mmu-mir-296	-1.73629
Tank	-1.73433
Set	-1.73352
4930432M17Rik	-1.73302
Arf3	-1.73266
Mc5r	-1.73179
Prr32	-1.73149
Il1r1	-1.73097
Ccser2	-1.73039
Myog	-1.72865
4932443I19Rik	-1.72778
Pgpep1l	-1.72713
Atxn2	-1.72696
Slc4a4	-1.72593
Olfr202	-1.72593
Tpsb2	-1.72546
Dmrt1	-1.72496
mmu-mir-1907	-1.72442
mmu-let-7c-2	-1.72419
Tmc6	-1.72388
Ccni	-1.7238
Hirip3	-1.72359
Tmem256	-1.72359
mmu-mir-693	-1.72335
Olfr24	-1.72283
Riok3	-1.72208
Cbr1	-1.72208
Lyve1	-1.72057
Cd2ap	-1.72002
Olfr1276	-1.71979
Fam89a	-1.71956
Lrrc1	-1.7194
Brms1l	-1.71862
Dhx58	-1.71848
Snph	-1.71783
Fam131b	-1.7164
Park2	-1.71587
Kpna4	-1.71502
Pcsk1	-1.71478
Anapc15	-1.71307
Cog8	-1.71077
Atp9a	-1.71015
Cul7	-1.71013
N4bp1	-1.70999
Atad1	-1.70847
Sec24c	-1.70815
Cyp4f18	-1.70786
mmu-mir-1903	-1.70696
Spaca6	-1.70669
Sh3d21	-1.70662
Cbx5	-1.70659
Vhl	-1.70618
Tmcc1	-1.70568
Kndc1	-1.70553
Cd86	-1.70484
Rere	-1.70469
Rexo4	-1.70422
Ssbp3	-1.70291
Grin3b	-1.70271
Dnajb5	-1.70106
Oaz1	-1.70011
Heatr3	-1.69901
Fmo1	-1.69899
Tada2b	-1.69851
Itgb1bp1	-1.69827
Ipo7	-1.69789
Rnf2	-1.69638
Papl	-1.69611
Dok7	-1.69608
Ddx25	-1.69582
Ofcc1	-1.69579
Lrsam1	-1.69424
Mfn1	-1.69397
Dsg3	-1.69316
Fcrl1	-1.69166
Vmn1r233	-1.69134
Olfr180	-1.69113
Tas2r102	-1.69109
Npffr1	-1.68982
Zfp771	-1.68906
Arhgap12	-1.68851
Csrp3	-1.68672
Zfp609	-1.68564
Sftpd	-1.68491
Olfr1357	-1.68459
2310009B15Rik	-1.68459
Atp13a3	-1.68379
Olfr1274-ps	-1.68252
Mup21	-1.68164
Dyrk1a	-1.68164
Vmn2r63	-1.68164
mmu-mir-374	-1.68159
Rbmxl1	-1.68033
Gm2016	-1.68033
Gm5108	-1.68033
Hscb	-1.68033
Stard5	-1.68033
Vdac2	-1.68033
Defb30	-1.68033
Olfr169	-1.68033
Elp4	-1.68033
Rapgef3	-1.67969
Snrpa1	-1.67902
Pim3	-1.6787
Riok1	-1.6787
Olfr870	-1.67771
Mettl3	-1.67742
Olig3	-1.67729
St14	-1.67686
Gm6880	-1.6764
Rfc3	-1.6764
Oas1g	-1.6764
Rrp1b	-1.67618
Wdr53	-1.67618
Trpm3	-1.67578
Tnks2	-1.67547
Olfr517	-1.67509
Lsm10	-1.67446
H2-Q8	-1.67378
Acta2	-1.67294
Snrpe	-1.67279
Tbc1d4	-1.67255
Pusl1	-1.67061
Olfml2a	-1.66992
Zfp146	-1.66985
Smek1	-1.66888
Srrt	-1.66807
9130409I23Rik	-1.66779
Tmem88	-1.66711
Iqce	-1.6669
Prlr	-1.66637
Cnnm3	-1.66622
Appl1	-1.66582
Epha2	-1.66482
Ankrd35	-1.66464
Vmn1r1	-1.6643
Nup205	-1.66387
Epor	-1.66361
Olfr373	-1.6633
Atp5b	-1.66307
Stag1	-1.66168
Zfp598	-1.66167
Kcna7	-1.66159
Gale	-1.66122
Brpf3	-1.66097
Nupr1	-1.66068
Gm11541	-1.66068
Thpo	-1.66049
Olfr630	-1.65934
Cdk16	-1.65925
Ushbp1	-1.65921
Htr4	-1.65919
Aipl1	-1.65833
Olfr1477	-1.65806
mmu-mir-680-1	-1.65806
Timm9	-1.65806
Olfr765	-1.65806
Hibch	-1.65804
Hddc2	-1.65767
Fpr2	-1.65722
Coasy	-1.65675
Olfr1316	-1.65675
Nelfe	-1.65675
Med6	-1.65675
Zdhhc5	-1.65672
Ephx3	-1.65672
Vmn2r30	-1.65544
Map3k8	-1.65505
Cflar	-1.65448
Smim11	-1.65413
Cd200	-1.65382
Crcp	-1.65381
Mvb12b	-1.65337
Sez6l2	-1.65328
Akap1	-1.65258
Lxn	-1.65252
Alg11	-1.65152
Atxn7l1	-1.65026
mmu-mir-190b	-1.65021
Lad1	-1.64932
Prr5l	-1.64931
Irx3	-1.64926
Wdr25	-1.64892
Pla2g2d	-1.64871
Epyc	-1.64856
Timm17b	-1.64808
Mfi2	-1.64692
Tll1	-1.64634
Tacr3	-1.6463
Tmbim7	-1.64535
Marveld1	-1.64497
1110065P20Rik	-1.64497
Rasa1	-1.64449
Chmp1a	-1.64366
2610002M06Rik	-1.64366
Mospd3	-1.64356
Dctd	-1.64346
Smim7	-1.64335
Grin2b	-1.64238
Obox2	-1.64235
Vsig2	-1.64165
Tekt4	-1.64125
Fam184a	-1.64108
Prkg2	-1.64073
Rasa4	-1.64048
Cct4	-1.63973
Olfr912	-1.63973
Ggt5	-1.63973
Emilin1	-1.63843
Olfr380	-1.63714
Kctd5	-1.63638
Tjp2	-1.63616
Hoxc10	-1.6358
Zpbp	-1.63574
Olfr1099	-1.63484
Brap	-1.63472
Grm3	-1.63467
Pptc7	-1.63456
Lyrm9	-1.63449
Olfr392	-1.63419
Nop16	-1.63344
Mrpl57	-1.63251
Fam47c	-1.63223
Supt5	-1.63187
Mtx1	-1.63177
mmu-mir-15a	-1.63159
2014-09-11	-1.63061
Rasgef1c	-1.62992
Mapk8ip1	-1.62953
Hiatl1	-1.62881
Scaf4	-1.62848
Luzp2	-1.62834
Olfr1279	-1.62683
mmu-mir-365-1	-1.62683
Rps6kb2	-1.62557
Acsl6	-1.62526
Frmpd1	-1.62506
Matn1	-1.62476
mmu-mir-1197	-1.62418
Olfr120	-1.62401
U2surp	-1.62381
Gm17296	-1.62381
Tktl1	-1.62292
Atp5k	-1.6227
L1td1	-1.6227
Fut7	-1.62175
Mpped2	-1.62162
Prol1	-1.6214
Ifna5	-1.62139
Cdk14	-1.62116
Olfr740	-1.61877
Ostn	-1.61877
Mpzl3	-1.61848
Lypd6b	-1.61783
Pcbp3	-1.61783
Hid1	-1.61776
Eif2ak4	-1.61776
Samt2	-1.6177
Olfr317	-1.61724
B4galt4	-1.61678
Vmn1r69	-1.61677
Gm128	-1.61628
Hoxd9	-1.61502
Med19	-1.61489
Fbxo40	-1.61455
Neb	-1.61324
Wdr27	-1.61297
Nbeal2	-1.61233
Copb1	-1.61171
Gm13103	-1.61168
Olfr433	-1.61128
Cd300lg	-1.61121
Brox	-1.61026
Bco2	-1.60982
Hspb8	-1.60887
Myef2	-1.60866
Rnf215	-1.60858
Amdhd1	-1.6085
Ube2dnl2	-1.60829
Pkn3	-1.60826
Flot2	-1.60823
Sass6	-1.60764
Snx1	-1.60689
Reg1	-1.60604
Terf1	-1.60567
Mapk6	-1.6055
Dhrs7c	-1.60491
Ncoa7	-1.60471
Amigo3	-1.60448
Pdk4	-1.60436
Eefsec	-1.60381
Arfgap1	-1.60331
Mal	-1.60288
Pde4dip	-1.60286
Dtna	-1.60212
Esp3	-1.60174
Clk4	-1.60148
Slc25a47	-1.60128
Fam109a	-1.60128
Olfr976	-1.60103
Trappc8	-1.60043
2010107E04Rik	-1.60043
Gfi1b	-1.60043
Gm6878	-1.60043
Ddx39	-1.60043
Prp2	-1.60043
Gpr37	-1.5987
Bcl9	-1.59852
Olfr981	-1.59801
Ndel1	-1.59728
Olfr1012	-1.59697
Ankrd61	-1.59688
Hist2h2ac	-1.5965
Trim12c	-1.596
Pros1	-1.59548
Elovl1	-1.59546
Ift172	-1.59541
Vmn2r10	-1.59541
Ccna2	-1.59514
Srf	-1.59483
Nup62	-1.59433
Rps11	-1.59426
Pld6	-1.59402
Col25a1	-1.59371
Ldhal6b	-1.59288
Zfp710	-1.59206
Zfp865	-1.59194
Cc2d1b	-1.59171
Sctr	-1.59136
Oit3	-1.59131
Arl9	-1.59055
Atad2	-1.59022
Smim8	-1.58996
Olfr1221	-1.58996
Defb11	-1.58996
Rpl7	-1.58996
Olfr938	-1.58996
Pdcd2l	-1.58996
Gars	-1.58979
Spata31d1a	-1.58904
Mrps7	-1.58865
Smg9	-1.5878
Sptssb	-1.58734
Epha5	-1.58714
Nod2	-1.58679
2310022B05Rik	-1.58622
Erdr1	-1.58575
Myl12a	-1.58529
Dbh	-1.58488
Olfr1024	-1.5845
Olfr910	-1.58436
Olfr1245	-1.58429
Ube2e3	-1.58412
Spg20	-1.58375
Derl3	-1.58341
Gm3258	-1.58341
Psmg1	-1.58341
Olfr173	-1.58341
Pgm1	-1.58305
Ptf1a	-1.58265
Rangap1	-1.58254
Nav2	-1.5823
Olfr933	-1.5821
4930564C03Rik	-1.5821
Prl3d2	-1.5821
Mmadhc	-1.5815
Opn5	-1.58117
Olfr1284	-1.58079
Aqp9	-1.5802
Prdm10	-1.58019
Olfr697	-1.57986
Prpf39	-1.57921
Svs2	-1.57909
Tfpi	-1.57881
Rpl5	-1.57817
Neil2	-1.57805
Papss2	-1.57805
Eno4	-1.57727
Olfr1105	-1.57698
Stra13	-1.57686
Rnf112	-1.57659
A730017C20Rik	-1.5765
Gm765	-1.57603
Ccdc126	-1.57557
Mpv17	-1.57377
1700034O15Rik	-1.57371
Endod1	-1.57332
Rnf216	-1.57317
A630095E13Rik	-1.57316
Hacl1	-1.57316
Synj2bp	-1.57299
Cdc45	-1.57293
Olfr161	-1.57233
Usp8	-1.57201
Wnt2	-1.57142
Npy1r	-1.57142
Elp5	-1.5714
Ndufs1	-1.57094
Stx3	-1.57092
Olfr1104	-1.5707
Arfip1	-1.56976
Nek1	-1.56937
Bmyc	-1.56901
Defb2	-1.569
Cd74	-1.56874
Wnt4	-1.56849
Olig2	-1.56818
Ttyh1	-1.56772
Cd300lb	-1.5677
4933402J07Rik	-1.56769
Krt76	-1.56769
Vmn2r14	-1.56769
Peak1	-1.56736
BC028528	-1.56677
Usp10	-1.56673
Erg	-1.56642
Parp11	-1.56629
Pdgfa	-1.56615
Tmprss15	-1.56492
Prkra	-1.56416
Ptp4a3	-1.5638
Olfr108	-1.56376
mmu-mir-155	-1.56376
Wrap53	-1.56376
Tmem147	-1.56317
Krt32	-1.56178
Cd19	-1.56122
Ifitm6	-1.56121
Hnrnpr	-1.56121
Gm9376	-1.56114
Ssxb2	-1.56114
Olfr533	-1.56107
Slc17a2	-1.56107
Olfr398	-1.56101
Abl1	-1.56084
Prss34	-1.56079
Ppp1r10	-1.5599
Luzp4	-1.55983
Gm13177	-1.55957
Abcb11	-1.55942
Alb	-1.55906
Zc3h3	-1.5588
Pira1	-1.55852
mmu-mir-190	-1.55852
Ube2g2	-1.55795
Col6a4	-1.55775
Mcph1	-1.55732
Slc45a3	-1.55721
Arsg	-1.55617
Eno1b	-1.5559
Olfr784	-1.5559
B4galt1	-1.55523
Fuca1	-1.55444
Sgta	-1.55426
Hivep3	-1.55347
Fbxw5	-1.55305
Lcn10	-1.55298
Hhipl1	-1.55187
4930568D16Rik	-1.55134
Lrrc52	-1.55109
Tnp1	-1.55066
Vmn1r178	-1.55049
Ifit2	-1.55033
mmu-let-7b	-1.54918
Unc13b	-1.54876
Pggt1b	-1.54804
Msto1	-1.54779
Hspb9	-1.54733
Selt	-1.54671
Ispd	-1.54653
Otop1	-1.54574
Tpcn1	-1.54573
Tdpoz4	-1.54542
Atg4c	-1.54478
Sema6c	-1.54439
Mroh7	-1.5439
Usp54	-1.54332
Kctd16	-1.54321
G6b	-1.54306
Grm4	-1.54293
Hist3h2a	-1.54269
Fgf23	-1.54256
Calb1	-1.54225
Ttyh3	-1.542
Tusc2	-1.54177
Calml3	-1.54177
Eri1	-1.54149
Pam16	-1.54149
Comp	-1.54126
Isl2	-1.5409
LOC100502896	-1.54084
Pcbp4	-1.54066
Rad54l	-1.5402
Wdsub1	-1.53994
mmu-mir-1966	-1.53992
Otud3	-1.53905
Rps6ka4	-1.53798
Mycbpap	-1.53755
Ptms	-1.53625
Fgb	-1.53607
Ccp110	-1.53558
Hmcn1	-1.53535
Pold1	-1.53494
Ddx18	-1.53494
Tmem108	-1.53479
Aprt	-1.53371
Eef1e1	-1.53343
Il2rb	-1.53317
Orai3	-1.53257
Nrm	-1.53234
Inpp1	-1.53162
Ap2a1	-1.53161
Cpne9	-1.53143
Apex1	-1.53045
Pik3ip1	-1.53044
Ism1	-1.53044
Oprd1	-1.5298
Olfr877	-1.52973
Cbr4	-1.52973
Lyrm4	-1.5297
Zfp617	-1.5297
mmu-mir-191	-1.5297
Krt15	-1.52964
Itgam	-1.52943
Ece1	-1.52879
Unc45b	-1.52869
LOC100038947	-1.52856
Znrd1	-1.5284
Gcdh	-1.52816
Tnni2	-1.52816
Ostm1	-1.5275
Olfr172	-1.52709
Mrpl22	-1.52709
Rpsa	-1.52709
Cd93	-1.52705
Bad	-1.52619
Serping1	-1.52576
Scd4	-1.52459
Vps13c	-1.52332
Epgn	-1.52316
Gip	-1.52292
Gabra4	-1.52272
Kctd20	-1.52231
Ctnnb1	-1.52223
Ick	-1.52098
Golga4	-1.52035
Otx1	-1.5199
Dennd3	-1.51932
Wbp5	-1.51923
Polr3f	-1.51923
Olfr1217	-1.51923
Idua	-1.51887
1700008F21Rik	-1.51874
Vmn1r89	-1.51862
Olfr1090	-1.51848
Kctd17	-1.51703
Golim4	-1.51662
Zfp277	-1.51647
Lims1	-1.5164
Olfr967	-1.51581
Olfr292	-1.51507
Katnal2	-1.51507
Dnah7a	-1.51496
Agtr2	-1.51409
Ppp1r1c	-1.51399
Chmp6	-1.51399
Scgb1a1	-1.51399
Scgb1b27	-1.51399
Gpr52	-1.51367
Ddi2	-1.5131
Olfr308	-1.51306
Fbxo41	-1.51288
Slc25a54	-1.51269
Thg1l	-1.51245
Trem2	-1.51193
Olfr1256	-1.51193
Zfp11	-1.51084
BC048502	-1.51049
Dgcr14	-1.51049
Slc12a7	-1.51011
Laptm4a	-1.50991
Slc39a9	-1.50937
mmu-mir-103-2	-1.50843
Ppp1r9b	-1.50813
Nhlrc3	-1.50787
Kpna2	-1.50744
Olfr1510	-1.50744
Cdc25c	-1.50702
Rfx8	-1.507
Olfr620	-1.5062
Ltbp4	-1.50615
Mtss1l	-1.50589
Akr1c13	-1.50566
Trim67	-1.50552
Stag3	-1.50527
Sap18	-1.50522
Tubb2a	-1.50498
Phf21b	-1.50498
Igsf23	-1.50492
Wnk3	-1.50486
Brinp2	-1.50469
Dnajc21	-1.5041
Lcp2	-1.5041
Pcdha4-g	-1.50393
mmu-mir-9-2	-1.50351
Cyb561	-1.50329
Lsm4	-1.50293
Cntn4	-1.50292
Ifi27l2a	-1.5022
Rogdi	-1.50112
Reg3g	-1.50089
Lcn2	-1.50059
Trappc3l	-1.49958
Tsn	-1.49936
Magea4	-1.49908
Robo4	-1.49899
Brd1	-1.49833
Olfr338	-1.49827
Ccnd2	-1.49825
Tmx3	-1.49757
Olfr242	-1.49696
Tff1	-1.49696
Eif2ak3	-1.49685
mmu-mir-139	-1.49606
Gm14781	-1.49565
Necap1	-1.49552
Med21	-1.49547
Lmtk2	-1.49532
Prr15l	-1.4953
Cd109	-1.4953
Cenpi	-1.495
Bcs1l	-1.49455
Tmem17	-1.49455
Uchl3	-1.49434
Ppp6r1	-1.49429
Fam195a	-1.49418
Atf7	-1.49365
Tmem86a	-1.49355
Cnot10	-1.49303
Cwc25	-1.49269
Dpysl4	-1.4924
Olfr124	-1.4919
Coq3	-1.49181
Gcsh	-1.49177
Rpl29	-1.49172
Alkbh2	-1.49123
Mbd2	-1.49116
Evi5l	-1.49107
Wipf2	-1.49085
Tmem219	-1.49085
Map9	-1.49081
Mrps27	-1.49064
4930549C01Rik	-1.49039
Olfr667	-1.4902
Gm766	-1.49008
Mapk1ip1l	-1.48984
Pfpl	-1.48976
Rtn4	-1.48868
Tmlhe	-1.48859
Olfr935	-1.48806
Npl	-1.48806
Fgf13	-1.48777
Gm7534	-1.48758
Cyp4a31	-1.48712
Olfr486	-1.48648
Cracr2b	-1.48596
Olfr1214	-1.48514
Scg3	-1.48496
Mras	-1.48496
Nckap1	-1.48489
Gabra5	-1.48415
Vasn	-1.48374
Egr1	-1.48365
Lrch1	-1.48316
Tnrc6c	-1.48245
Rgcc	-1.48245
Lcp1	-1.48243
Crb3	-1.4817
Orm1	-1.48158
Cacna1h	-1.48136
Map2k2	-1.48132
Myo6	-1.48038
Olfm4	-1.47952
Olfr314	-1.47868
Sox21	-1.47846
Tmem8c	-1.47673
Faah	-1.47601
Vmn2r104	-1.47601
L3mbtl4	-1.47599
Hist1h4j	-1.47469
Clec4g	-1.47453
Ufsp1	-1.47338
Cog2	-1.47325
Hnrnpl	-1.47318
Ascl5	-1.47218
Dclre1a	-1.47174
Car7	-1.4708
Ube2l3	-1.47076
Bik	-1.47076
mmu-mir-484	-1.47076
Myl2	-1.47056
Olfr1428	-1.47056
Tmem158	-1.4703
Arhgap1	-1.47014
Cryab	-1.47
Ankle2	-1.46957
mmu-mir-1965	-1.46925
Cib2	-1.46908
Ccdc85b	-1.46885
Krtap6-2	-1.46815
Gm5113	-1.46814
Brd2	-1.46814
Pramel5	-1.46794
Rln1	-1.46771
Clns1a	-1.46684
Csgalnact1	-1.4664
Rbm12b2	-1.46598
Glrp1	-1.46553
Slc27a6	-1.4648
Rbms1	-1.4648
Tdrd1	-1.4648
Ctnnbl1	-1.46467
Dguok	-1.46462
Dusp5	-1.46462
Qtrtd1	-1.46412
Pcnx	-1.46367
Nmral1	-1.46338
Gjc3	-1.46336
Axin2	-1.46319
Olfr1034	-1.46291
Arhgef38	-1.4628
Ago3	-1.46238
Aoc2	-1.4619
Fam178b	-1.46164
mmu-mir-1893	-1.46129
mmu-mir-103-1	-1.46121
Olfr992	-1.46121
Aanat	-1.46079
mmu-mir-217	-1.46074
Grem1	-1.46052
Atf6	-1.46043
Bora	-1.46029
Vmn2r102	-1.46029
Srp72	-1.46029
Gtf2ird1	-1.45943
Iars2	-1.45893
Krt16	-1.45767
Vmn1r6	-1.45767
Ercc6l2	-1.45732
Rom1	-1.45719
Iigp1	-1.45678
Impa2	-1.45596
Olfr827	-1.45524
Tmeff2	-1.45522
Ap2s1	-1.45505
F8a	-1.45505
Cyp4f39	-1.45465
Fam83c	-1.45289
Tvp23b	-1.45251
Olfr678	-1.45243
Exd2	-1.45223
Jam3	-1.45222
Ppp2r2b	-1.45209
Nudcd2	-1.45195
Gk5	-1.45151
Abhd15	-1.45148
Gtf2ird2	-1.45146
Slc22a4	-1.45037
Commd1	-1.4501
Dlg3	-1.45006
Crybg3	-1.44994
Msl3l2	-1.44984
Zrsr1	-1.44967
Tuba8	-1.44956
Prop1	-1.44896
Ccdc146	-1.44896
Olfr1411	-1.44824
Glg1	-1.44768
Bnip3l	-1.44692
4932438H23Rik	-1.44639
Got2	-1.44634
Dnajc12	-1.44617
Slc13a2	-1.44586
Atp6v1h	-1.44569
Qsox1	-1.44557
Tm4sf4	-1.44547
Mfsd2a	-1.44517
Cdkn2c	-1.44504
Il1b	-1.44471
Olfr1331	-1.44457
Olfr569	-1.44457
Mstn	-1.44438
Cactin	-1.44382
Klhl15	-1.44382
Prcp	-1.44353
Crocc	-1.44316
Olfr811	-1.44269
Il6	-1.4426
Gm6792	-1.44239
Tcl1b2	-1.44239
Scn5a	-1.44237
mmu-mir-129-2	-1.44196
Irx1	-1.44129
Ifngr1	-1.44089
Esm1	-1.44088
Thrsp	-1.44064
Aimp2	-1.44031
Polr2i	-1.44012
Rtn4rl2	-1.43915
Ryk	-1.43915
Mid1	-1.43846
Acap3	-1.4384
Phyhip	-1.43816
Rtel1	-1.43783
Nyap1	-1.43709
Tacstd2	-1.43661
Atp8b1	-1.43622
Sumf2	-1.43568
Six2	-1.43522
Ubr4	-1.43522
Tmem81	-1.4352
Aldh16a1	-1.4352
Clec4b1	-1.43435
Ormdl2	-1.43435
Ldoc1l	-1.43421
Olfr1395	-1.43421
Tha1	-1.4336
Gpx6	-1.43347
Tmem110	-1.43343
Cpped1	-1.43328
Ap4s1	-1.43278
Rnaseh2b	-1.4327
Zmat1	-1.43256
Tmed10	-1.43181
Cypt8	-1.43181
Unc13d	-1.43174
Olfr818	-1.43147
Srprb	-1.43147
Lrig1	-1.43067
Itih2	-1.4305
Olfr616	-1.42933
Tmem45a2	-1.4288
Mphosph10	-1.4288
Foxa1	-1.42877
Htra4	-1.42874
Soat1	-1.42829
Prrc2b	-1.42802
Pacrg	-1.42801
Olfr1085	-1.42787
Ube2d3	-1.42754
Cdc42	-1.42754
Lgr6	-1.42736
Lrp3	-1.42736
Serac1	-1.42727
Ubqln3	-1.42679
Zfp106	-1.42655
Rnf144a	-1.42623
Gm10767	-1.42623
Ercc5	-1.4258
Prnd	-1.42409
Stac3	-1.42366
Elp2	-1.42344
Trim56	-1.42314
Rpl28	-1.42213
Mrpl30	-1.42139
Nat8	-1.42135
Armc9	-1.42072
Nppa	-1.42047
Tprg	-1.42046
Nedd1	-1.42046
Fam129a	-1.41963
Rcor1	-1.41962
Bcl7b	-1.41937
Preb	-1.41924
Ahsa1	-1.41885
Tab2	-1.41885
Nudt14	-1.41858
Lamp3	-1.41836
Olfr297	-1.4182
1700001K19Rik	-1.41806
Fzd1	-1.41798
4930579G24Rik	-1.41769
Mmp16	-1.41769
1700052N19Rik	-1.41725
Cstad	-1.41706
Slitrk4	-1.41689
D5Ertd579e	-1.41631
Adamts1	-1.41603
Olfr1000	-1.41583
Taf6	-1.41583
Ptgis	-1.41575
Hunk	-1.41557
Sh2d3c	-1.41551
Vmn1r15	-1.41491
Dnd1	-1.41455
Btnl10	-1.41355
Tmem136	-1.41344
Klf14	-1.41283
Cngb3	-1.41264
Magi2	-1.4124
Cd70	-1.41231
Gm1993	-1.41182
Exosc6	-1.41182
Fam71a	-1.41165
2900026A02Rik	-1.41165
Sorcs2	-1.41164
Mrpl15	-1.4114
Il33	-1.41097
Sucnr1	-1.41064
Olfr312	-1.41064
Olfr488	-1.41051
Zfp943	-1.41051
Vmn1r167	-1.41051
Bbs12	-1.41031
Gc	-1.40987
Cradd	-1.40981
Cyp3a57	-1.40969
Ssbp4	-1.40928
Anapc5	-1.4092
Cst11	-1.4092
Gtf2h2	-1.40913
Fmod	-1.4087
Prdm11	-1.40767
Dctn4	-1.4075
Plxnb3	-1.40701
Adam4	-1.40694
Olfr56	-1.40694
Pax2	-1.40652
Ccdc83	-1.40636
Zfp414	-1.40607
Zfp251	-1.40577
Nxt2	-1.40565
Glud1	-1.4055
Pou3f2	-1.40519
Bach2	-1.40519
Ceacam2	-1.40519
Serpinb1a	-1.40511
Trim47	-1.40469
Zfyve1	-1.40404
Gm5114	-1.40397
Olfr936	-1.40397
Nup107	-1.40397
Gnl3l	-1.40397
Rasl11b	-1.4035
Vmn1r228	-1.40285
Krtap2-4	-1.40266
Ell2	-1.40256
Cox10	-1.40226
Galnt10	-1.40176
Psme3	-1.40157
Pla2g2c	-1.40102
Cx3cr1	-1.40082
Mfsd12	-1.39889
Bsnd	-1.39885
Epb4.1l2	-1.39855
Olfr689	-1.39855
Capg	-1.39829
Klhl34	-1.39787
Lypla2	-1.39787
Scrg1	-1.39779
Pcgf2	-1.397
Pycr2	-1.39686
Ndufaf3	-1.39642
C5ar1	-1.39607
Ndufa7	-1.3948
Shfm1	-1.3948
Cbx4	-1.39476
Prpf19	-1.39419
Klrb1b	-1.39407
Kidins220	-1.39398
Smg6	-1.39398
Fbxo24	-1.39375
Psme2	-1.39361
Cyld	-1.39294
Prss37	-1.39268
Sla	-1.39231
mmu-mir-342	-1.39218
Adamts9	-1.39168
A630095N17Rik	-1.39152
Olfr1048	-1.39152
Bccip	-1.39114
Pfdn4	-1.39083
Serpina3a	-1.39071
Glt8d2	-1.38991
Rsad1	-1.38973
Rprd1a	-1.38829
Pnlip	-1.38723
Fam159b	-1.38704
Sult2a5	-1.38607
Gramd1a	-1.38573
Lrrc58	-1.38528
Dync1li1	-1.38528
Cttnbp2nl	-1.3852
Apobec4	-1.38482
Ubxn7	-1.38482
Gareml	-1.3847
Tbx6	-1.38441
Rin3	-1.38441
Larp4	-1.3844
Rtfdc1	-1.38416
Ptpmt1	-1.38416
Man2b2	-1.38413
BC021891	-1.3836
Slc25a12	-1.38343
Cd302	-1.38318
Pkn1	-1.38304
mmu-mir-466l	-1.38301
A430033K04Rik	-1.38297
G630090E17Rik	-1.38295
Grem2	-1.3825
Trmt2a	-1.38181
Prss56	-1.38031
Nup93	-1.37965
Intu	-1.37953
Mcc	-1.37946
Zfp712	-1.37908
Esp18	-1.37908
Sh3rf2	-1.37908
Gmfb	-1.37908
Arhgef7	-1.37894
Klk4	-1.37893
Cenpn	-1.37889
Echs1	-1.37889
Mpg	-1.37885
Atp6v1g2	-1.37851
Cdc14a	-1.37795
Onecut3	-1.37772
D330045A20Rik	-1.37742
Abra	-1.37739
Klk1b21	-1.37738
Rarres1	-1.3771
Vmn2r76	-1.37709
Arhgap36	-1.37651
C130050O18Rik	-1.37612
Ccnc	-1.37563
Prpf4b	-1.37533
Zbed3	-1.37532
Fam229a	-1.37509
BC003965	-1.37509
Igf1r	-1.37487
Aim2	-1.37446
Psg17	-1.37435
Cpz	-1.37425
Llph	-1.37384
Prss57	-1.37314
Slc39a14	-1.37206
Nos2	-1.37183
Vmn2r83	-1.37139
Dazl	-1.37131
Pdhx	-1.37116
Abca12	-1.37091
Arpc5	-1.37042
Ccm2l	-1.37007
Bglap3	-1.36982
C1ql3	-1.36979
Wdr54	-1.36971
Rhox9	-1.3686
Lypd1	-1.3686
Arhgef28	-1.36846
Hivep2	-1.3681
Syk	-1.36755
Mixl1	-1.36724
Btg4	-1.36714
Mapk1	-1.36642
Fibin	-1.36588
Bcar1	-1.36518
H1fx	-1.36491
Acd	-1.3649
Tomm6	-1.36486
Bfsp2	-1.36422
Dpysl5	-1.36363
Pramel7	-1.36305
Uhmk1	-1.36305
Asb14	-1.36303
Sncb	-1.36257
Cobll1	-1.36251
Gadd45g	-1.36246
Card10	-1.36239
Fnip2	-1.36226
F2rl2	-1.36226
Lyrm1	-1.36205
Gm5820	-1.36205
Vmn1r180	-1.36205
Prl2c1	-1.36205
Cdk2ap1	-1.36205
Slc4a7	-1.36192
Pla2g5	-1.36191
Tmem253	-1.36127
Ylpm1	-1.3612
Kifc3	-1.36054
Mcm5	-1.36028
Psors1c2	-1.35943
Usp40	-1.35929
Alyref	-1.35886
Nat8l	-1.35876
Akap6	-1.35874
Gadl1	-1.35848
Klra17	-1.35848
Lyrm2	-1.35842
4933425L06Rik	-1.35836
Eci2	-1.35812
Ttc33	-1.35812
Tbc1d15	-1.35795
Rnf123	-1.35742
G2e3	-1.35742
Skap1	-1.35735
Fbxw16	-1.35719
Slc38a3	-1.35707
Olfr769	-1.35659
Shank1	-1.35638
Nefm	-1.35635
Plac8	-1.35611
Gyk	-1.35608
Rtp2	-1.35573
Hipk2	-1.35559
Pcdhga12	-1.35514
Psmb8	-1.35492
Prrt3	-1.35438
Atf1	-1.35395
Ankrd23	-1.35383
Apbb1ip	-1.35379
Arid3b	-1.35379
Ttc22	-1.35368
Ces1f	-1.35361
Bai2	-1.35337
Zswim4	-1.35319
Prpf38a	-1.35319
Zfat	-1.35311
Olfr555	-1.35275
Olfr351	-1.35244
Ltn1	-1.35208
Mbip	-1.35206
Espn	-1.35155
Lrrc15	-1.35124
Cep135	-1.35111
Pip5kl1	-1.35075
Egr2	-1.35075
Olfr915	-1.34961
Uqcrc1	-1.34947
Tln2	-1.34941
Slc5a8	-1.34871
Por	-1.34866
Kcnh5	-1.34754
mmu-mir-1-2-as	-1.34731
Trim32	-1.34727
Grm5	-1.34727
Ptprn2	-1.34666
Ace2	-1.34647
1700010D01Rik	-1.34633
Nup160	-1.34633
Noxred1	-1.3462
Dlg1	-1.3462
Abhd2	-1.3462
Frmd4a	-1.34546
Olfr1273-ps	-1.34502
Psmc1	-1.34502
Clec2h	-1.34453
Wscd1	-1.34407
Slc14a1	-1.3438
Camkmt	-1.34358
Vmn1r8	-1.34306
Diras1	-1.34273
Cct2	-1.34241
Tceal6	-1.34241
Slc22a27	-1.34176
Clcn1	-1.34162
Tmem234	-1.3411
Ntm	-1.33927
Cbln4	-1.33877
Adig	-1.33848
Ccdc30	-1.33835
2014-09-08	-1.33745
Dnajc13	-1.33713
Znhit1	-1.33659
Fbrsl1	-1.33657
Rnf168	-1.33638
Dazap1	-1.33638
Tmem72	-1.3362
Adra2a	-1.33605
Mta3	-1.33596
Tsen15	-1.33554
Phactr4	-1.33509
Slc18a2	-1.33506
Olfr1309	-1.33498
Dffb	-1.33487
BC100451	-1.33466
Ppp1r13l	-1.33377
Uxt	-1.33342
Gbp3	-1.33333
mmu-mir-717	-1.33246
Slc38a8	-1.33202
Dnajc3	-1.33184
1700020A23Rik	-1.33115
Pcdha5	-1.33111
Msmo1	-1.33111
Slc10a1	-1.33085
Dus4l	-1.33049
Pcmt1	-1.33027
Cfap61	-1.33018
Cttnbp2	-1.32991
Pcgf3	-1.32968
Spata20	-1.32937
Usp2	-1.32921
Gdnf	-1.32913
Chpt1	-1.32909
Kiss1	-1.32879
Psd2	-1.32804
Zfp451	-1.32804
Agr3	-1.328
Phkg1	-1.32694
Zbtb24	-1.32694
Iqcf5	-1.32669
Otud5	-1.32657
Rad52	-1.32542
Stx1a	-1.32526
Nktr	-1.32522
Als2cr12	-1.32509
Ube2j1	-1.32483
Angptl6	-1.3246
Txlna	-1.32435
Med1	-1.32408
Olfr638	-1.32407
Pkia	-1.32407
Noc2l	-1.32407
Prc1	-1.32341
mmu-mir-1306	-1.32276
Loh12cr1	-1.32276
Scamp4	-1.32245
Mpeg1	-1.32239
Strap	-1.32231
Apoc3	-1.32231
Chmp5	-1.3222
Sall1	-1.3219
4930412D23Rik	-1.32178
Gm12942	-1.32138
Gata2	-1.3212
Azin1	-1.32114
Rpl39l	-1.32014
Anks1b	-1.32005
Dppa5a	-1.31953
Tfpt	-1.31918
Exosc2	-1.31904
mmu-mir-325	-1.31871
Olfr259	-1.31751
Kcne1	-1.31652
Uqcc1	-1.31602
P4hb	-1.31545
Olfr1013	-1.3154
Ntf3	-1.31522
Vstm2l	-1.31511
Mesdc1	-1.31504
Capn6	-1.31447
Sst	-1.31359
Ube3c	-1.31348
Olfr688	-1.31315
Wbp4	-1.31212
Gm572	-1.31212
[truncated: 17,371 more rows]
