# Supplementary material for: Machine learning reveals genetic modifiers of the immune microenvironment of cancer
Source: iScience. 2023 Aug 9;26(9):107576. doi: 10.1016/j.isci.2023.107576 (PMC10470213; doi:10.1016/j.isci.2023.107576)
Supplement: Table S10. Genome-wide CRISPR screen in mouse BMDC to identify genes that control the induction of tumor necrosis factor (Tnf) by bacterial lipopolysaccharide (LPS), related to Methods — S10A) original, S10B) z-score. [file mmc11.xlsx]

## Sheet: Table S10A. BMDC_TNF_original 
Table S10A. BMDC_TNF_original CRISPRx
	Rank	baseMean	log2FoldChange	lfcSE	stat	pvalue	padj
Tnf	1	145.658	3.65386	0.474521	54.6623	1.43125e-13	1.19237e-09
Ly96	2	106.438	3.28868	0.491078	43.7706	3.69216e-11	1.53797e-07
Ticam2	3	89.4767	2.93921	0.498856	33.3997	7.5034e-09	2.0837e-05
Ticam1	4	41.2996	2.99444	0.60261	26.0183	3.38202e-07	0.000704391
Cd14	5	60.4356	2.88679	0.576887	22.9303	1.67987e-06	0.002799
Zfp36	6	46.608	-2.37518	0.49604	21.7057	3.17838e-06	0.00382794
Myd88	7	41.4996	2.71926	0.588264	21.5312	3.48122e-06	0.00382794
Tlr4	8	74.2742	2.22254	0.474279	21.4147	3.69923e-06	0.00382794
Ddost	9	63.7398	2.45287	0.522808	21.2011	4.13534e-06	0.00382794
Ctcf	10	34.4851	2.67337	0.611009	19.5013	1.00531e-05	0.00837525
Pabpc1	11	44.4189	2.33269	0.548088	18.3678	1.82111e-05	0.0137924
Rpn1	12	36.8234	2.39777	0.573267	17.8446	2.39699e-05	0.0166411
Atxn7l3	13	78.2065	-2.03752	0.471813	17.0181	3.70249e-05	0.0237273
Dad1	14	80.7188	1.80528	0.454621	15.3107	9.11982e-05	0.0542695
Polq	15	28.8582	-2.08213	0.539421	14.3487	0.000151881	NA
Tirap	16	68.8263	2.17423	0.544264	14.3392	0.00015265	0.084782
Caprin2	17	35.2988	-1.87868	0.4943	13.9962	0.000183185	0.0953819
C230052I12Rik	18	29.8457	-1.97245	0.51882	13.875	0.000195383	NA
Srp54c	19	135.146	1.59446	0.423393	13.514	0.000236793	0.11163
Tmem258	20	53.9773	1.8352	0.498556	13.4795	0.000241189	0.11163
Rpn2	21	46.3788	1.90974	0.532489	12.828	0.000341478	0.149729
Cul3	22	79.9418	1.58993	0.450124	12.1418	0.000493035	0.205374
Rc3h1	23	60.265	-1.82538	0.502682	11.918	0.000555945	0.220551
Dnttip1	24	82.3006	-1.62165	0.457166	11.7408	0.000611434	0.231539
Cyp2c40	25	24.5582	-1.89178	0.546148	11.6684	0.000635703	NA
Actb	26	16.9497	2.39203	0.730792	11.3837	0.000740926	NA
Fam50a	27	14.4097	-2.44992	0.702221	10.3246	0.00131267	NA
Irf9	28	27.0928	-1.81793	0.551152	10.2015	0.00140328	NA
Paf1	29	62.7793	1.50908	0.47289	9.93523	0.00162145	0.563213
Nipbl	30	36.6338	1.7087	0.540918	9.93403	0.00162251	0.563213
Pla2g7	31	15.7882	-2.02518	0.632286	9.9172	0.00163741	NA
Rara	32	49.7398	-1.51641	0.472993	9.81583	0.00173016	0.576559
Polr2g	33	20.2355	2.09745	0.682786	9.80661	0.00173886	NA
Wdr61	34	38.1714	1.67966	0.542571	9.61478	0.00193017	0.585544
Amotl1	35	30.6217	-1.60048	0.511658	9.51029	0.00204323	NA
Yy1	36	71.9676	-1.33857	0.428649	9.49318	0.00206237	0.585544
Rfwd2	37	26.8971	-1.86133	0.583664	9.49074	0.00206511	NA
Cd7	38	37.8403	-1.52667	0.487369	9.47803	0.00207948	0.585544
Scube3	39	54.1972	1.54218	0.495121	9.43991	0.00212314	0.585544
Enox2	40	46.7905	1.50339	0.488218	9.41003	0.00215802	0.585544
Eny2	41	46.8197	-1.59481	0.501732	9.35096	0.00222868	0.585544
Comtd1	42	25.1699	-2.09865	0.63171	9.34153	0.00224019	NA
Pitpnb	43	33.9299	-1.52368	0.493296	9.33423	0.00224912	0.585544
Klhdc7a	44	39.5988	-1.55491	0.499908	9.18379	0.00244167	0.601097
Polr2j	45	40.917	1.58096	0.522058	9.1752	0.00245316	0.601097
Tubgcp3	46	33.3379	-1.55213	0.509881	8.97903	0.00273096	NA
N4bp2l2	47	35.086	1.699	0.559487	8.96571	0.00275094	0.627486
Stat5b	48	82.5038	-1.71184	0.529635	8.92912	0.00280659	0.627486
Traf5	49	18.9194	-1.76531	0.584268	8.89623	0.0028576	NA
Prps1l3	50	54.6043	-1.41021	0.46608	8.87629	0.00288897	0.627486
Ikzf1	51	19.86	1.9115	0.652162	8.86551	0.00290609	NA
Copz1	52	38.9804	1.53339	0.515488	8.85374	0.00292488	0.627486
Gtf2ird1	53	50.3255	-1.46011	0.477859	8.84591	0.00293746	0.627486
Bcl2a1d	54	42.0994	1.70369	0.564118	8.72324	0.0031418	0.654358
Suz12	55	20.252	-2.16767	0.678257	8.68886	0.00320161	NA
Nans	56	25.356	-1.68601	0.556337	8.68278	0.00321231	NA
Ndor1	57	36.247	1.54201	0.526939	8.57317	0.00341153	0.693206
Csta	58	22.3931	1.84931	0.636616	8.54261	0.00346928	NA
Mamld1	59	34.5202	-1.47958	0.499657	8.48912	0.00357277	0.708684
Fkbp8	60	25.3152	1.74624	0.60321	8.48674	0.00357744	NA
Rnf31	61	30.1956	1.62572	0.560837	8.48054	0.00358965	NA
Rpl10	62	24.1326	1.78386	0.623633	8.40805	0.00373564	NA
Rtf1	63	36.0416	1.52872	0.532042	8.32404	0.00391238	0.749735
Traf6	64	49.887	1.43256	0.496546	8.3022	0.00395971	0.749735
Chrm1	65	30.4305	-1.5279	0.521772	8.24673	0.00408256	NA
Dmrta1	66	13.2519	-1.9103	0.656953	8.22612	0.00412917	NA
Rap1b	67	39.003	-1.43108	0.491393	8.18206	0.00423066	0.776637
Syngap1	68	46.575	1.52336	0.526565	8.11706	0.00438506	0.776637
Gabpb1	69	53.7987	1.38634	0.483979	8.06989	0.00450069	0.776637
Rela	70	37.8198	1.92949	0.633186	8.0611	0.00452257	0.776637
Cypt3	71	49.7391	-1.30584	0.455244	8.02841	0.00460492	0.776637
Mycbp2	72	46.6091	-1.38345	0.477882	8.00644	0.00466113	0.776637
mmu-mir-5133	73	21.633	-1.65603	0.576736	7.97647	0.00473893	NA
Akirin2	74	21.2422	1.82092	0.643822	7.97202	0.0047506	NA
Prol1	75	26.4813	1.65179	0.591328	7.9264	0.00487187	NA
mmu-mir-106a	76	67.065	1.3043	0.458901	7.91304	0.00490798	0.800292
Gtf2b	77	53.0048	1.41962	0.502862	7.88117	0.00499522	0.800292
Lims2	78	22.2402	-1.65596	0.573528	7.87913	0.00500085	NA
Hist1h2bh	79	22.3924	1.72635	0.621832	7.85323	0.00507299	NA
Kctd1	80	31.5981	-1.6059	0.551365	7.83233	0.005132	NA
Ash2l	81	26.8858	1.58954	0.573751	7.72654	0.00544149	NA
Lce3a	82	29.2618	-1.47421	0.520621	7.7133	0.00548154	NA
mmu-mir-501	83	33.1626	-1.41876	0.502417	7.71112	0.00548817	NA
Ddx39b	84	29.4197	1.68349	0.596271	7.69756	0.00552956	NA
Rimbp3	85	16.7659	-1.79138	0.62924	7.66006	0.00564566	NA
Eif2s1	86	21.2652	-1.57517	0.56348	7.59346	0.00585803	NA
Alg2	87	73.8863	1.36348	0.483946	7.55146	0.00599615	0.90028
Invs	88	26.3268	-1.44013	0.519379	7.54977	0.00600178	NA
Ppp2r1a	89	54.0281	-1.33691	0.475285	7.5094	0.0061378	0.90028
Sox2	90	27.2956	-1.58506	0.563667	7.50504	0.00615265	NA
Prrg4	91	39.7852	-1.52255	0.531539	7.50167	0.00616417	0.90028
Rbck1	92	31.5495	1.55166	0.566948	7.48381	0.00622563	NA
Fdxacb1	93	36.8361	1.43044	0.521941	7.45984	0.00630905	0.90028
Ankrd10	94	54.7742	1.32326	0.482031	7.44733	0.00635305	0.90028
mmu-mir-7115	95	39.5872	-1.37182	0.495676	7.4457	0.00635883	0.90028
D3Bwg0562e	96	41.5156	1.42559	0.518105	7.44091	0.00637577	0.90028
Kcnc1	97	23.5791	-1.51987	0.547537	7.43246	0.00640579	NA
BC023829	98	31.3782	1.87943	0.652499	7.3455	0.00672308	NA
Esco2	99	18.7168	-1.57411	0.575277	7.33454	0.00676421	NA
Ern1	100	59.0727	1.25563	0.461946	7.32422	0.00680313	0.943969
Sec61a1	101	36.0613	1.46444	0.537134	7.29575	0.00691179	0.943969
Slc51a	102	32.9323	-1.70896	0.590316	7.25771	0.00705971	NA
Galk1	103	23.202	-1.47471	0.5421	7.25199	0.00708224	NA
Apol9b	104	28.2961	-1.47723	0.537078	7.22785	0.0071781	NA
Sgms1	105	89.078	1.77507	0.59674	7.2057	0.00726723	0.946451
Eif5	106	36.859	-1.38417	0.505942	7.20259	0.00727983	0.946451
Becn1	107	30.8201	-1.35866	0.50134	7.18459	0.00735325	NA
Ramp1	108	37.4534	-1.41093	0.51212	7.17044	0.00741147	0.946451
Scn1b	109	49.3383	-1.32454	0.483281	7.15364	0.00748119	0.946451
Meis3	110	38.6033	-1.30665	0.483001	7.14962	0.00749799	0.946451
Prkci	111	48.7089	1.39779	0.518238	7.0855	0.00777103	0.966275
Ccer1	112	22.8099	-1.46023	0.543013	7.08125	0.00778948	NA
Psmb2	113	29.9835	1.75994	0.638871	7.04566	0.00794577	NA
Sec31a	114	28.4541	1.48221	0.560654	7.0442	0.00795221	NA
Glipr1l2	115	30.8138	-1.3318	0.49744	7.03996	0.00797108	NA
Rpl23a	116	55.1743	1.29792	0.483448	7.01271	0.0080933	0.987108
Fgfr2	117	34.7161	-1.35909	0.503871	6.98021	0.00824161	0.987108
Hsf2bp	118	44.84	-1.28358	0.477775	6.96886	0.00829403	0.987108
Cxcl1	119	39.2159	-1.64294	0.579022	6.91893	0.0085288	0.999331
Ipmk	120	31.5968	-1.52157	0.555975	6.87724	0.00873002	NA
Pold3	121	59.8611	1.19809	0.45455	6.86962	0.00876731	0.999331
Krtap5-1	122	51.4951	-1.29371	0.480685	6.8589	0.00882011	0.999331
Krtap5-4	123	41.7445	-1.24007	0.469097	6.8475	0.00887655	0.999331
mmu-mir-331	124	42.32	-1.25399	0.474263	6.82133	0.00900753	0.999803
Abat	125	28.8591	-1.41063	0.529437	6.80331	0.00909888	NA
Pelo	126	15.9745	-1.61256	0.613883	6.77594	0.00923947	NA
Gimap9	127	55.1675	1.25021	0.476694	6.75777	0.00933402	0.999803
Piezo2	128	40.9506	-1.24187	0.473208	6.74694	0.00939087	0.999803
Caps2	129	32.3687	-1.29658	0.495444	6.73725	0.00944203	NA
Rbx1	130	47.5501	1.49372	0.561923	6.73459	0.00945611	0.999803
mmu-mir-466c-2	131	29.1903	1.6179	0.619831	6.72024	0.00953249	NA
Hist1h2ab	132	63.0051	-1.21495	0.458861	6.69092	0.0096905	0.999803
Olfr187	133	21.9986	1.56547	0.611741	6.68216	0.00973823	NA
Mmrn2	134	35.4952	-1.32576	0.503522	6.6736	0.00978516	0.999803
Chek1	135	21.8186	1.68079	0.641725	6.66683	0.00982236	NA
Dedd2	136	29.4399	-1.37697	0.527623	6.63926	0.00997556	NA
Hmg20a	137	55.9828	-1.42493	0.523349	6.63755	0.00998509	0.999803
Arih2	138	54.9826	1.35214	0.510422	6.6244	0.0100591	0.999803
Bambi	139	53.2232	1.2032	0.467902	6.56423	0.0104048	0.999803
Cd69	140	39.1678	1.34859	0.524929	6.55871	0.0104372	0.999803
Pramel6	141	64.3394	1.15857	0.450215	6.55475	0.0104604	0.999803
Hnf4g	142	103.161	1.12424	0.432745	6.52847	0.0106161	0.999803
Ntrk2	143	34.7018	-1.2653	0.49128	6.51281	0.01071	0.999803
Srsf1	144	26.2962	1.46942	0.578701	6.5121	0.0107143	NA
mmu-mir-5710	145	23.716	1.61469	0.635943	6.50425	0.0107617	NA
mmu-mir-8094	146	47.9092	1.31983	0.516206	6.4978	0.0108008	0.999803
Hspbp1	147	47.7908	-1.2335	0.474466	6.49014	0.0108474	0.999803
Ppp1r27	148	26.9254	-1.42263	0.544955	6.47589	0.0109347	NA
Gmcl1	149	24.9782	-1.6695	0.614032	6.47438	0.010944	NA
Xpr1	150	18.0891	-1.58019	0.612665	6.46472	0.0110037	NA
Ccdc175	151	38.2138	-1.36839	0.519396	6.46076	0.0110282	0.999803
Dcc	152	39.9701	-1.34982	0.514623	6.46029	0.0110311	0.999803
Olfr1123	153	33.3213	1.34759	0.532203	6.44047	0.0111549	NA
Caskin1	154	42.3082	1.34588	0.522606	6.43701	0.0111767	0.999803
Arid1a	155	79.1893	-1.1247	0.435879	6.42636	0.0112439	0.999803
4921511H03Rik	156	48.3505	1.23708	0.485764	6.40295	0.0113931	0.999803
Olfr180	157	53.2234	1.17938	0.464916	6.39592	0.0114383	0.999803
Nsd1	158	22.8037	-1.41709	0.553247	6.39179	0.0114649	NA
Ankrd49	159	25.3617	-1.4462	0.559304	6.37962	0.0115438	NA
Slc22a8	160	42.0988	1.28252	0.505786	6.3783	0.0115524	0.999803
Tead2	161	31.4094	-1.49822	0.563735	6.37721	0.0115595	NA
Rab4a	162	35.4924	-1.39958	0.535811	6.33183	0.011859	0.999803
Dhx15	163	23.1815	1.47945	0.592132	6.3301	0.0118706	NA
Olfr1155	164	30.0161	-1.31977	0.520695	6.31006	0.0120055	NA
mmu-mir-6973b	165	36.279	-1.26995	0.496952	6.30611	0.0120322	0.999803
Iqcc	166	34.52	-1.22764	0.485063	6.29494	0.0121083	0.999803
Olfr273	167	39.5983	-1.20423	0.475566	6.26551	0.012311	0.999803
Ikbkg	168	31.3707	1.48765	0.582326	6.26391	0.0123222	NA
E4f1	169	32.7302	1.41182	0.56367	6.25983	0.0123506	NA
Hrh3	170	26.9068	-1.35349	0.532362	6.25405	0.012391	NA
Setd8	171	24.1692	-1.35172	0.535968	6.25247	0.012402	NA
Asb9	172	32.3448	1.41678	0.560711	6.22946	0.0125642	NA
Lmo7	173	19.6753	-1.44221	0.572326	6.22282	0.0126114	NA
Clec4d	174	60.2388	1.25445	0.49289	6.18527	0.0128818	0.999803
Vmn1r71	175	91.6424	1.13469	0.448784	6.16145	0.0130564	0.999803
Alg11	176	19.48	1.54236	0.627273	6.12906	0.0132978	NA
Bcl2l12	177	16.7745	-1.62813	0.636726	6.12485	0.0133295	NA
Vmn1r24	178	42.6875	1.2155	0.49116	6.11325	0.0134172	0.999803
4931429I11Rik	179	24.3483	1.48583	0.599585	6.11199	0.0134268	NA
Wdr36	180	55.734	1.27639	0.507382	6.10507	0.0134794	0.999803
Scgb1b24	181	26.7016	-1.33112	0.532936	6.06622	0.0137792	NA
Ntrk3	182	21.0367	-1.43112	0.570793	6.06463	0.0137915	NA
Cebpb	183	9.93026	2.01445	0.827245	6.04613	0.0139368	NA
Spata2l	184	40.3758	-1.42724	0.551472	6.02046	0.0141409	0.999803
BC021785	185	20.8594	-1.40322	0.564254	6.00374	0.0142756	NA
Cel	186	34.1187	-1.21963	0.492726	6.0027	0.014284	0.999803
Cyfip1	187	27.8887	-1.33306	0.534978	6.001	0.0142978	NA
Med8	188	20.8304	1.51378	0.622705	5.9909	0.0143798	NA
Zfp786	189	13.8362	-1.60787	0.651833	5.96966	0.0145541	NA
Nlrp4e	190	37.6441	-1.22311	0.492597	5.96549	0.0145885	0.999803
BC030867	191	32.5817	-1.29995	0.519335	5.95399	0.014684	NA
Dcaf10	192	40.3566	1.32113	0.531486	5.95061	0.0147122	0.999803
Ifna6	193	22.0345	-1.35378	0.549193	5.94776	0.014736	NA
Plekhf1	194	43.4876	-1.15282	0.468128	5.94408	0.0147668	0.999803
Acadvl	195	38.2328	-1.42921	0.555047	5.93343	0.0148563	0.999803
Smtnl1	196	17.7198	-1.46339	0.595567	5.92185	0.0149543	NA
mmu-mir-3064	197	18.9061	-1.41693	0.57743	5.91806	0.0149865	NA
4930435E12Rik	198	32.7793	-1.33351	0.530681	5.90927	0.0150614	NA
Hspa5	199	59.101	-1.20515	0.48108	5.88669	0.0152558	0.999803
Rps15	200	19.849	1.59822	0.661742	5.88211	0.0152955	NA
Ppm1l	201	50.906	-1.23994	0.49546	5.88141	0.0153015	0.999803
Armc9	202	31.8036	-1.33312	0.532684	5.8751	0.0153565	NA
Cdc45	203	38.5924	1.26307	0.517293	5.87009	0.0154003	0.999803
Zfp811	204	54.9595	1.17544	0.482171	5.86246	0.0154672	0.999803
Pnpla7	205	40.5706	-1.14593	0.469603	5.84903	0.0155856	0.999803
Kctd9	206	38.8092	-1.19007	0.486477	5.82102	0.0158357	0.999803
Sdr39u1	207	47.972	-1.13317	0.464007	5.80693	0.0159631	0.999803
Parp6	208	61.6085	1.16894	0.47775	5.79556	0.0160667	0.999803
Cdh11	209	49.6971	1.26324	0.51578	5.78763	0.0161394	0.999803
Lamp2	210	58.273	1.22845	0.502969	5.75203	0.0164696	0.999803
Dtx2	211	57.1493	-1.10236	0.452876	5.74979	0.0164906	0.999803
Slxl1	212	74.0796	1.14129	0.468396	5.7371	0.0166102	0.999803
1700066M21Rik	213	34.2975	1.30212	0.539389	5.72763	0.0167	0.999803
Zfp663	214	34.298	1.3014	0.542048	5.71651	0.0168061	0.999803
Vmn1r212	215	40.0975	1.42415	0.582004	5.70832	0.0168847	0.999803
Rbm27	216	24.9099	1.45447	0.612191	5.70635	0.0169036	NA
Dach2	217	33.3391	-1.18635	0.492501	5.70454	0.0169211	NA
Pglyrp1	218	13.234	-1.57313	0.65225	5.69719	0.0169921	NA
Olfr483	219	34.1404	-1.24924	0.512581	5.66484	0.0173083	0.999803
Il27	220	17.1471	-1.49311	0.61441	5.66118	0.0173445	NA
Tspyl3	221	27.2499	1.41894	0.596163	5.66033	0.0173529	NA
Copb1	222	31.1803	1.26053	0.532085	5.63519	0.0176034	NA
Grb7	223	15.2053	-1.52799	0.633364	5.62971	0.0176586	NA
Plek2	224	13.246	-1.61719	0.667886	5.61187	0.0178392	NA
Rgs16	225	41.9354	-1.17771	0.487833	5.61124	0.0178456	0.999803
Olfr372	226	31.2003	-1.40646	0.565773	5.60903	0.0178682	NA
Gm11837	227	13.2272	1.70103	0.732655	5.59916	0.0179691	NA
Fam194a	228	32.5607	-1.29836	0.531891	5.59552	0.0180064	NA
Mchr1	229	26.0983	1.45457	0.606727	5.58299	0.0181358	NA
Tagap1	230	23.3996	-1.33474	0.556261	5.56385	0.018335	NA
Mei4	231	35.6608	1.25558	0.529524	5.56333	0.0183404	0.999803
Myh11	232	34.8793	1.25653	0.530661	5.5624	0.0183503	0.999803
Psmc4	233	21.839	-1.33306	0.557971	5.55906	0.0183853	NA
Ggt6	234	18.5263	-1.38193	0.57978	5.55842	0.018392	NA
Auh	235	17.3329	1.51591	0.650265	5.55718	0.0184051	NA
Cldn7	236	29.8151	1.27261	0.542411	5.51545	0.0188492	NA
Egln2	237	38.814	-1.1427	0.480755	5.50978	0.0189104	0.999803
Mmp14	238	30.9938	-1.3544	0.55296	5.50893	0.0189196	NA
Rnf111	239	53.6377	-1.11001	0.46488	5.50376	0.0189756	0.999803
Ppp1r10	240	23.3539	1.49693	0.631364	5.50255	0.0189887	NA
Sec13	241	78.554	1.29574	0.528216	5.48104	0.0192238	0.999803
Gp5	242	15.3732	1.65766	0.709755	5.47944	0.0192414	NA
Tmem246	243	16.16	-1.48123	0.62064	5.47476	0.019293	NA
mmu-mir-344g	244	15.1643	-1.6534	0.677941	5.47341	0.0193079	NA
Mettl8	245	21.2589	-1.42009	0.589121	5.47136	0.0193306	NA
1700101E01Rik	246	39.9924	-1.14266	0.481399	5.46718	0.0193769	0.999803
Tti2	247	47.8942	1.25499	0.535325	5.46499	0.0194012	0.999803
Rbms1	248	20.6421	1.48655	0.63516	5.46433	0.0194085	NA
Akap1	249	34.1066	-1.37669	0.556112	5.46281	0.0194254	0.999803
Rhbdd1	250	47.7693	-1.11477	0.47235	5.4577	0.0194823	0.999803
Alkbh8	251	45.8388	-1.27799	0.523215	5.43093	0.0197831	0.999803
Zfp352	252	47.753	1.1631	0.495433	5.42818	0.0198143	0.999803
Rps17	253	35.263	1.46172	0.608087	5.41262	0.0199917	0.999803
Lrrcc1	254	15.3814	-1.44774	0.616921	5.40518	0.0200771	NA
Nfkbia	255	54.9973	1.16515	0.491168	5.40042	0.0201319	0.999803
Fam13b	256	39.5585	1.22175	0.522055	5.39342	0.0202129	0.999803
E2f3	257	22.5859	1.46774	0.628569	5.35246	0.0206931	NA
Bod1	258	18.5264	-1.49458	0.623459	5.34732	0.0207542	NA
Napa	259	14.3926	1.89392	0.811675	5.30538	0.0212596	NA
Gm757	260	39.1566	1.2857	0.549341	5.30512	0.0212629	0.999803
Itpk1	261	46.0295	-1.06799	0.460102	5.29851	0.0213436	0.999803
Hilpda	262	37.4323	-1.16278	0.49828	5.28896	0.021461	0.999803
Acsm2	263	48.3293	1.23476	0.527208	5.2889	0.0214618	0.999803
mmu-mir-1198	264	30.2131	-1.36424	0.572982	5.28804	0.0214724	NA
Ncor2	265	15.9691	-1.42687	0.61264	5.28705	0.0214846	NA
Olfr1428	266	28.281	-1.22908	0.526837	5.28215	0.0215451	NA
Rorc	267	8.55431	-2.0405	0.84615	5.27846	0.0215908	NA
Chst4	268	36.0862	-1.2601	0.529636	5.27145	0.021678	0.999803
Nr2f1	269	28.0563	1.32996	0.576647	5.26971	0.0216996	NA
Chid1	270	61.6157	1.09977	0.472289	5.26234	0.0217917	0.999803
Tmed8	271	33.5042	1.30044	0.560186	5.24756	0.0219776	NA
Efcab11	272	30.5991	-1.27224	0.541915	5.2456	0.0220023	NA
Nubpl	273	14.6035	-1.50026	0.64211	5.24396	0.0220231	NA
Irak4	274	23.5547	1.41326	0.619574	5.23524	0.0221338	NA
Leo1	275	18.6813	1.46975	0.648949	5.23265	0.0221667	NA
Hdac6	276	35.5106	-1.54787	0.614296	5.22388	0.0222788	0.999803
Vgll3	277	72.3469	1.0141	0.440485	5.21792	0.0223552	0.999803
Gpt	278	42.1373	-1.2185	0.51434	5.21608	0.0223789	0.999803
Pdpr	279	41.9448	-1.52383	0.605962	5.19405	0.0226644	0.999803
Ppp2r2a	280	27.3039	-1.34848	0.569362	5.18649	0.0227631	NA
Sbf1	281	38.7916	-1.20859	0.514712	5.18529	0.0227789	0.999803
Ric8b	282	26.72	-1.21676	0.527841	5.17487	0.0229159	NA
Gm13125	283	57.8737	1.15016	0.501261	5.17397	0.0229277	0.999803
1700006E09Rik	284	14.0288	-1.49534	0.643342	5.17201	0.0229537	NA
Anxa1	285	46.4087	1.13216	0.492985	5.15896	0.0231267	0.999803
Dusp1	286	39.5872	-1.24334	0.525951	5.15796	0.0231401	0.999803
Lipn	287	46.9978	-1.11052	0.481565	5.15748	0.0231464	0.999803
Hopx	288	14.4042	-1.48926	0.639402	5.15571	0.0231701	NA
Plet1	289	45.7748	1.18755	0.519374	5.14634	0.0232955	0.999803
Pnpla8	290	62.9366	1.22194	0.524607	5.13256	0.023481	0.999803
Ythdc1	291	43.6857	-1.26268	0.532643	5.13198	0.0234889	0.999803
Clec4a2	292	27.8987	-1.3463	0.569017	5.13145	0.0234961	NA
mmu-mir-1902	293	37.443	-1.09225	0.478711	5.13013	0.023514	0.999803
Gpr56	294	23.0226	-1.41163	0.597077	5.10183	0.0239007	NA
Fbln1	295	53.9977	1.27613	0.542793	5.09993	0.0239268	0.999803
mmu-mir-1962	296	35.311	-1.14634	0.501019	5.09349	0.0240158	0.999803
Bfsp2	297	41.9376	-1.21733	0.519871	5.08259	0.0241672	0.999803
Hoxa6	298	18.3423	-1.45146	0.62275	5.0798	0.0242062	NA
Triobp	299	34.486	1.20947	0.533943	5.07004	0.0243429	0.999803
Btf3l4	300	18.6979	-1.61882	0.663423	5.0612	0.0244672	NA
Ngp	301	20.0773	-1.2921	0.566636	5.05945	0.0244921	NA
Myo6	302	49.4889	1.23067	0.53517	5.04306	0.0247248	0.999803
Tysnd1	303	19.6687	-1.30267	0.57541	5.04303	0.0247252	NA
Olfr1033	304	23.7586	1.37989	0.61069	5.04076	0.0247576	NA
Denr	305	17.5425	-1.34532	0.594233	5.03007	0.0249108	NA
Smr3a	306	32.5492	1.18376	0.527493	5.02932	0.0249217	NA
Dock3	307	22.2223	-1.22711	0.543023	5.02475	0.0249876	NA
Slc41a2	308	28.0739	-1.24961	0.547283	5.02251	0.0250199	NA
Alg14	309	22.982	1.38107	0.615685	5.01739	0.025094	NA
Ctdp1	310	54.7951	1.06646	0.471316	5.0148	0.0251316	0.999803
Slirp	311	51.0586	1.13612	0.501085	5.01471	0.0251329	0.999803
Zscan18	312	40.5009	1.37445	0.589108	5.01175	0.0251758	0.999803
BC048546	313	31.1908	-1.16213	0.510733	5.00209	0.0253167	NA
Btbd16	314	11.6857	-1.52753	0.673318	4.99774	0.0253805	NA
Arap2	315	19.0971	1.52549	0.67122	4.99542	0.0254145	NA
Cd48	316	49.697	1.10919	0.49406	4.99127	0.0254755	0.999803
Olfr150	317	29.4254	1.1993	0.538637	4.98589	0.0255549	NA
Nes	318	22.2293	-1.31733	0.575084	4.98031	0.0256374	NA
Vmn1r32	319	64.511	1.08212	0.479629	4.9778	0.0256746	0.999803
Gfra4	320	32.7493	-1.16522	0.51177	4.9734	0.0257401	NA
Mn1	321	24.9358	-1.22623	0.543557	4.96514	0.0258632	NA
Areg	322	24.9478	-1.30667	0.567876	4.96283	0.0258978	NA
Dpf1	323	20.467	-1.25336	0.55846	4.96193	0.0259112	NA
Pkhd1l1	324	21.0223	1.42877	0.638592	4.95684	0.0259877	NA
Chd3	325	43.3005	-1.07249	0.475741	4.94894	0.0261067	0.999803
Rab3gap1	326	82.3131	-0.963389	0.428505	4.9487	0.0261103	0.999803
Olfr866	327	49.1305	1.09391	0.487445	4.94283	0.0261991	0.999803
Cldn16	328	40.5482	1.10194	0.494935	4.93647	0.0262956	0.999803
Alkbh6	329	59.2938	-0.988903	0.441199	4.93568	0.0263077	0.999803
Srpx2	330	31.3581	1.20335	0.542654	4.93363	0.0263389	NA
Slc39a12	331	74.8713	1.05919	0.467558	4.92904	0.026409	0.999803
Chchd7	332	38.6247	-1.11154	0.491936	4.91781	0.0265812	0.999803
Limk1	333	24.7416	1.27307	0.576542	4.89251	0.0269735	NA
Ltb4r2	334	58.8638	1.05267	0.473298	4.88816	0.0270415	0.999803
mmu-mir-7676-2	335	45.2512	-1.14248	0.501727	4.88193	0.0271393	0.999803
Map3k3	336	36.0883	-1.27671	0.54892	4.87984	0.0271721	0.999803
Atf7ip	337	41.3205	1.1448	0.512456	4.87054	0.0273189	0.999803
Ppp1cc	338	18.6735	1.42471	0.651348	4.86905	0.0273426	NA
0610009D07Rik	339	52.0511	1.12827	0.501098	4.86419	0.0274196	0.999803
Rexo2	340	13.4343	-1.43165	0.641795	4.86133	0.0274652	NA
Eftud1	341	28.8392	-1.18093	0.5277	4.85896	0.027503	NA
Acvr1b	342	36.2494	1.1733	0.529123	4.85731	0.0275293	0.999803
Themis2	343	43.1124	-1.17717	0.513968	4.85722	0.0275306	0.999803
Ric8	344	17.7381	-1.3655	0.607313	4.85318	0.0275952	NA
Leprel4	345	45.4255	-1.05012	0.471169	4.85096	0.0276308	0.999803
Ager	346	20.259	1.58744	0.68748	4.85042	0.0276394	NA
Rab5c	347	28.4634	-1.27145	0.555894	4.85014	0.0276439	NA
Arhgap17	348	41.1195	1.1448	0.514831	4.84779	0.0276815	0.999803
Tmem169	349	22.8021	-1.25126	0.561856	4.83772	0.0278437	NA
Apol11b	350	23.8003	-1.39988	0.604433	4.83769	0.0278442	NA
Olfr998	351	17.9361	-1.40975	0.622472	4.83565	0.0278771	NA
C2cd4b	352	26.5011	-1.24819	0.553084	4.83359	0.0279104	NA
Atpaf1	353	49.5084	1.10169	0.494852	4.83183	0.0279389	0.999803
Prl7d1	354	34.6982	-1.26926	0.548988	4.83034	0.0279631	0.999803
Kat5	355	44.4374	1.35161	0.581444	4.82992	0.0279699	0.999803
Cpox	356	54.1821	1.19143	0.527158	4.82635	0.0280279	0.999803
Lctl	357	38.4158	-1.0893	0.489716	4.82063	0.028121	0.999803
Mapk13	358	32.763	-1.09579	0.495172	4.81826	0.0281598	NA
Trnp1	359	17.5371	-1.2938	0.586275	4.79995	0.0284605	NA
Rnf40	360	53.2244	1.09176	0.4911	4.78631	0.0286868	0.999803
Helz2	361	11.2636	1.72622	0.798254	4.78599	0.0286921	NA
Nfil3	362	22.0186	-1.23074	0.554633	4.78493	0.0287099	NA
Ramp2	363	21.7936	1.32626	0.610511	4.78185	0.0287612	NA
D3Ertd254e	364	35.0807	1.15617	0.52723	4.78172	0.0287634	0.999803
3110082J24Rik	365	18.3375	-1.30196	0.58752	4.78111	0.0287735	NA
H1foo	366	20.6777	-1.27883	0.575895	4.77965	0.0287979	NA
mmu-mir-128-2	367	22.2348	-1.36778	0.60001	4.77189	0.0289281	NA
Tead3	368	32.7318	1.14879	0.526938	4.76919	0.0289734	NA
Olfr1016	369	37.4211	1.09787	0.502801	4.76834	0.0289878	0.999803
Rabgef1	370	40.1755	-1.04521	0.47416	4.7653	0.0290391	0.999803
Hsp90b1	371	45.0224	1.24265	0.550213	4.75433	0.0292247	0.999803
Htr1a	372	24.7527	-1.19799	0.5399	4.75392	0.0292316	NA
Rtdr1	373	29.0059	1.35166	0.606361	4.74102	0.0294516	NA
Lhfp	374	46.9838	1.03292	0.47371	4.73705	0.0295197	0.999803
Abhd17b	375	27.8692	-1.16308	0.527833	4.7244	0.0297375	NA
Spata18	376	15.7773	-1.44393	0.644855	4.71687	0.029868	NA
Hbs1l	377	36.2613	1.13667	0.520178	4.71107	0.029969	0.999803
Plxna2	378	37.832	-1.09657	0.497289	4.71045	0.0299797	0.999803
Srrm2	379	18.1065	-1.30547	0.596654	4.68465	0.0304333	NA
Ganc	380	33.3316	1.14144	0.525593	4.68398	0.0304451	NA
Haus7	381	21.984	1.32187	0.613404	4.68323	0.0304584	NA
Mpdu1	382	34.2918	1.20651	0.550755	4.67911	0.0305315	0.999803
Mfsd5	383	20.2482	1.33958	0.623459	4.6757	0.0305922	NA
Lcn6	384	21.8462	-1.24851	0.567313	4.6734	0.0306332	NA
Gm4788	385	32.5719	-1.23547	0.549315	4.67245	0.0306502	NA
Calml3	386	46.4304	-0.990747	0.455484	4.67192	0.0306596	0.999803
Dyx1c1	387	61.2267	0.975988	0.449585	4.66963	0.0307005	0.999803
Nkx1-2	388	30.0195	-1.3171	0.577059	4.66936	0.0307053	NA
Aip	389	11.8817	-1.47351	0.677064	4.66533	0.0307776	NA
Fam132a	390	45.0588	-1.09835	0.495162	4.66203	0.0308366	0.999803
Cetn1	391	31.0072	-1.09654	0.504305	4.65247	0.0310089	NA
Xpa	392	23.5837	-1.18035	0.542883	4.64214	0.0311961	NA
Fbn1	393	39.765	1.10391	0.50849	4.64211	0.0311966	0.999803
Foxa3	394	30.8186	-1.11506	0.51031	4.64145	0.0312086	NA
Kmt2e	395	31.9616	1.1536	0.534199	4.62468	0.0315152	NA
Gadd45a	396	19.884	-1.37031	0.613644	4.62429	0.0315224	NA
Ccnd2	397	28.8351	1.18175	0.550588	4.62057	0.0315908	NA
Bmp8b	398	9.74388	-1.73139	0.775303	4.62025	0.0315966	NA
Olfr835	399	65.1029	1.04064	0.478238	4.61965	0.0316076	0.999803
Klhl23	400	21.6365	-1.2833	0.579605	4.61858	0.0316275	NA
Nxf2	401	22.9992	-1.24808	0.568029	4.61731	0.0316509	NA
Arhgap4	402	15.4045	-1.43055	0.646301	4.6165	0.0316658	NA
Dmrt3	403	19.2954	1.41184	0.649763	4.61623	0.0316707	NA
Phlda2	404	29.8449	-1.11879	0.515547	4.61579	0.0316788	NA
Orc6	405	37.6271	1.28988	0.575778	4.60202	0.0319343	0.999803
Ptbp1	406	50.2901	1.12007	0.51056	4.59541	0.0320578	0.999803
Olfr620	407	29.9898	1.17465	0.550155	4.59123	0.032136	NA
Lcp2	408	49.7356	-0.992065	0.458488	4.58812	0.0321943	0.999803
Ang3	409	28.8692	-1.12467	0.517705	4.58752	0.0322056	NA
Snx30	410	27.1055	-1.18585	0.543251	4.57735	0.0323972	NA
Smim3	411	33.7392	-1.07354	0.496666	4.57639	0.0324154	0.999803
Krt9	412	15.9859	-1.36095	0.624836	4.57565	0.0324294	NA
Ctnna2	413	24.3844	-1.29234	0.580376	4.57444	0.0324524	NA
Wsb2	414	42.688	1.11116	0.512559	4.57442	0.0324527	0.999803
B4galt5	415	55.5997	-1.11286	0.500142	4.57362	0.0324679	0.999803
mmu-mir-6366	416	23.0046	-1.18776	0.550312	4.57342	0.0324717	NA
Ttc24	417	17.5241	-1.30415	0.599616	4.55222	0.0328761	NA
Rpl35a	418	25.7094	1.22304	0.57543	4.54584	0.0329988	NA
Unc13b	419	71.5719	-1.04663	0.474711	4.54083	0.0330955	0.999803
Zfpm2	420	32.748	-1.09237	0.505596	4.53848	0.0331411	NA
Herc4	421	47.1997	-1.18552	0.529932	4.53706	0.0331685	0.999803
mmu-mir-6389	422	21.7667	1.37424	0.645563	4.53319	0.0332435	NA
Cd200r1	423	41.5072	1.07985	0.506906	4.53294	0.0332485	0.999803
Fmo3	424	20.8587	-1.20252	0.558802	4.53224	0.0332621	NA
S100a3	425	37.0523	-1.16301	0.527919	4.52265	0.0334491	0.999803
mmu-mir-30f	426	117.591	0.929222	0.429919	4.52194	0.0334629	0.999803
mmu-let-7c-1	427	14.4156	-1.35371	0.631271	4.52148	0.0334719	NA
Coro1c	428	47.9544	1.02359	0.479273	4.52087	0.0334837	0.999803
Cmc1	429	24.5724	-1.21991	0.560683	4.51776	0.0335447	NA
Ctps	430	86.3879	0.908229	0.425087	4.51773	0.0335453	0.999803
Grik5	431	46.2275	-1.02166	0.473417	4.51729	0.0335539	0.999803
Metrn	432	27.9003	-1.36301	0.602281	4.5153	0.0335929	NA
Dsc3	433	62.1829	1.08065	0.497248	4.51401	0.0336184	0.999803
Esp36	434	27.27	1.22583	0.576288	4.51025	0.0336922	NA
Baiap2	435	36.6353	1.12984	0.527078	4.50726	0.0337513	0.999803
Gpr6	436	19.884	-1.19868	0.560746	4.50659	0.0337644	NA
Nprl3	437	46.2171	-1.05829	0.486863	4.50297	0.033836	0.999803
Foxc2	438	28.2819	-1.10851	0.516529	4.49951	0.0339046	NA
mmu-mir-128-1	439	43.8423	1.05492	0.49785	4.49492	0.0339958	0.999803
Ccdc101	440	37.4478	-1.05855	0.492277	4.49407	0.0340126	0.999803
Nsun7	441	34.8801	1.14801	0.535887	4.49016	0.0340904	0.999803
Mad2l1bp	442	39.7862	-1.11242	0.511205	4.47115	0.0344717	0.999803
Stk40	443	51.0899	-0.971283	0.455565	4.47002	0.0344946	0.999803
Gm1553	444	40.7713	-1.06736	0.493893	4.46629	0.03457	0.999803
Ampd1	445	39.0143	-1.43825	0.611033	4.46359	0.0346246	0.999803
Olfr1437	446	42.7103	-1.0023	0.470426	4.45265	0.0348471	0.999803
Oprm1	447	31.181	-1.09568	0.515316	4.45021	0.0348969	NA
Bhlhe40	448	43.8643	1.02159	0.483518	4.44468	0.0350101	0.999803
Prpf8	449	22.0097	-1.2036	0.564098	4.44366	0.0350311	NA
Olfr582	450	70.9817	0.994805	0.46401	4.43893	0.0351282	0.999803
Tnfrsf26	451	81.3029	0.961846	0.450549	4.43803	0.0351468	0.999803
Agap3	452	17.3401	1.35458	0.645183	4.43737	0.0351604	NA
Qprt	453	15.6051	-1.32231	0.62168	4.42183	0.0354819	NA
Oacyl	454	25.9297	-1.15808	0.540609	4.42023	0.0355153	NA
mmu-mir-6398	455	14.6091	-1.37736	0.643391	4.41209	0.0356852	NA
Olfr1497	456	60.4471	-1.21398	0.538116	4.41003	0.0357282	0.999803
Cep41	457	14.9839	1.42733	0.685328	4.40733	0.0357847	NA
Psmd14	458	33.9227	1.11071	0.526866	4.40208	0.0358952	0.999803
mmu-mir-879	459	16.363	-1.30341	0.615582	4.40062	0.0359259	NA
Ccl19	460	43.2596	1.2145	0.560191	4.39746	0.0359924	0.999803
Fam212b	461	34.3042	-1.08457	0.507953	4.39056	0.0361384	0.999803
Vmn1r119	462	91.8163	1.07427	0.495453	4.38809	0.0361909	0.999803
Bet1	463	35.4594	1.17372	0.55225	4.38336	0.0362914	0.999803
Ell	464	26.3039	1.29361	0.607889	4.3763	0.0364421	NA
Rnf128	465	30.6144	-1.18515	0.547276	4.37325	0.0365074	NA
Aldh1b1	466	31.3984	-1.14491	0.532236	4.37024	0.0365719	NA
Ctf1	467	48.3757	-0.960975	0.456432	4.36677	0.0366463	0.999803
Rhot2	468	26.5244	-1.12851	0.532169	4.36591	0.0366649	NA
Dgka	469	48.7315	1.13276	0.525436	4.36437	0.0366981	0.999803
Mafg	470	32.7356	1.19753	0.563483	4.36305	0.0367265	NA
Nid2	471	22.017	-1.19437	0.564763	4.36183	0.0367528	NA
Hsd17b13	472	39.2179	-1.14396	0.52669	4.35633	0.0368717	0.999803
Chrm4	473	33.5145	1.11007	0.530893	4.35324	0.0369386	0.999803
Inpp5b	474	51.2627	1.02327	0.48596	4.35111	0.0369848	0.999803
Upk3b	475	13.8043	-1.43295	0.670808	4.3476	0.0370611	NA
Zfp128	476	40.9524	-1.01422	0.480842	4.3421	0.037181	0.999803
Strap	477	51.8841	-0.943773	0.449476	4.3365	0.0373035	0.999803
Cdc123	478	36.2676	-1.13845	0.528767	4.33646	0.0373044	0.999803
Gzma	479	33.9161	-1.06364	0.506596	4.33626	0.0373088	0.999803
Litaf	480	69.636	-0.949249	0.448028	4.33481	0.0373406	0.999803
Ppl	481	38.2282	-1.23085	0.559481	4.33219	0.037398	0.999803
Ccdc113	482	43.0728	1.08558	0.515906	4.33105	0.0374231	0.999803
mmu-mir-7651	483	17.7382	-1.23771	0.589639	4.32952	0.0374568	NA
Chmp4c	484	39.5643	1.07741	0.513596	4.32815	0.0374871	0.999803
Irf4	485	34.9083	-1.068	0.505037	4.3211	0.0376426	0.999803
Wasf2	486	38.5596	1.18119	0.558855	4.31983	0.0376707	0.999803
Mrps26	487	19.6837	-1.213	0.576745	4.31574	0.0377614	NA
Rgs5	488	23.9601	-1.14444	0.545166	4.31417	0.0377962	NA
Psma1	489	33.9174	1.07339	0.516823	4.31181	0.0378486	0.999803
Map3k8	490	14.7831	1.54782	0.737057	4.31142	0.0378573	NA
Ushbp1	491	38.8	-1.10147	0.516543	4.30938	0.0379027	0.999803
mmu-mir-101a	492	39.1596	1.11596	0.531116	4.3031	0.038043	0.999803
Tnfaip1	493	58.1082	0.956391	0.457919	4.30303	0.0380446	0.999803
Zfand6	494	30.2191	-1.09259	0.517831	4.30195	0.0380687	NA
Acer2	495	26.1251	-1.16583	0.549891	4.30022	0.0381074	NA
Slc6a6	496	37.6408	-1.2807	0.578818	4.30019	0.0381081	0.999803
C130050O18Rik	497	51.852	1.06211	0.502254	4.2994	0.0381259	0.999803
Nsun4	498	31.003	-1.14446	0.539087	4.29395	0.0382482	NA
4833420G17Rik	499	39.1691	1.06135	0.510835	4.2917	0.0382988	0.999803
Hook1	500	31.1682	1.19316	0.570303	4.28793	0.038384	NA
Csde1	501	19.8929	-1.27554	0.598107	4.28366	0.0384804	NA
Hnrnpul2	502	27.3026	-1.10675	0.52805	4.28041	0.0385539	NA
Synm	503	27.1034	-1.26171	0.581564	4.27875	0.0385918	NA
Krt86	504	59.485	0.962054	0.460967	4.27688	0.0386342	0.999803
Nedd8	505	46.5832	0.994301	0.480448	4.27461	0.0386859	0.999803
Dok1	506	32.9578	-1.09867	0.519626	4.26638	0.0388736	NA
4930451I11Rik	507	31.3922	-1.09192	0.518426	4.26611	0.0388798	NA
Sult2a3	508	35.9003	-1.29419	0.582861	4.26146	0.0389864	0.999803
Pcf11	509	12.6248	1.5333	0.75291	4.25685	0.0390923	NA
Olfr455	510	42.4878	1.02759	0.496031	4.25303	0.0391803	0.999803
Nol7	511	10.8919	-1.57696	0.729719	4.24655	0.0393301	NA
Ufc1	512	27.2991	-1.09045	0.523733	4.24062	0.0394678	NA
Ugt2b38	513	22.0154	-1.15284	0.556578	4.24041	0.0394726	NA
Gm7073	514	17.7109	1.32451	0.647404	4.23727	0.0395458	NA
Skint9	515	57.7367	-0.95428	0.456621	4.23402	0.0396214	0.999803
Commd9	516	40.7517	1.1832	0.553513	4.2268	0.0397904	0.999803
4933425L06Rik	517	35.3104	-1.16036	0.545368	4.22665	0.0397938	0.999803
Lrrc17	518	16.1329	1.37378	0.677066	4.21936	0.0399652	NA
Olfr338	519	29.6112	1.13173	0.548998	4.21724	0.0400151	NA
Fahd2a	520	21.4575	-1.13753	0.549794	4.21669	0.0400283	NA
Sfmbt2	521	21.8183	1.22835	0.59977	4.21658	0.0400307	NA
Paqr7	522	26.9264	-1.33008	0.605206	4.21398	0.0400922	NA
Midn	523	38.9837	1.37648	0.623703	4.21327	0.0401089	0.999803
Lgals1	524	33.3516	-1.08183	0.516347	4.20758	0.0402437	NA
Sypl2	525	14.4082	-1.30727	0.632766	4.20395	0.0403299	NA
Ano8	526	56.5317	1.07911	0.510907	4.20316	0.0403486	0.999803
Podnl1	527	26.5273	-1.14285	0.545241	4.19633	0.0405117	NA
Epn2	528	32.3396	1.21272	0.581718	4.1901	0.0406606	NA
Fcgr3	529	44.0308	1.1408	0.544338	4.18577	0.0407647	0.999803
Lipt2	530	17.9244	-1.22497	0.590361	4.18533	0.0407754	NA
Mtfr2	531	22.4245	-1.23564	0.58736	4.17933	0.0409199	NA
Gm16445	532	20.2649	-1.19376	0.576004	4.17542	0.0410144	NA
2210404O09Rik	533	39.9484	1.07635	0.521326	4.17482	0.041029	0.999803
Ddx10	534	16.1621	1.38549	0.679368	4.1717	0.0411045	NA
2610044O15Rik8	535	28.4811	-1.07698	0.519917	4.17021	0.0411406	NA
Csf1	536	16.3731	-1.26504	0.609553	4.1689	0.0411725	NA
Fau	537	16.5458	1.33483	0.658803	4.16397	0.0412925	NA
Gmnc	538	67.6841	-0.971878	0.464363	4.16352	0.0413035	0.999803
Mrgpra1	539	55.3906	-0.920808	0.447198	4.16286	0.0413196	0.999803
Ints9	540	26.098	1.17043	0.573174	4.16246	0.0413294	NA
Tbc1d9	541	39.9885	-1.01731	0.490103	4.1581	0.0414358	0.999803
Fermt3	542	31.4008	-1.01619	0.495605	4.15634	0.041479	NA
Bnc2	543	73.5282	-0.889944	0.4325	4.15602	0.0414868	0.999803
Mmp10	544	46.8179	-0.979106	0.47408	4.15288	0.0415638	0.999803
Col9a1	545	18.9083	-1.22969	0.591866	4.15257	0.0415714	NA
Gm12	546	32.764	-1.16097	0.549381	4.14831	0.0416761	NA
Fbxl22	547	32.3626	1.06372	0.521528	4.14561	0.0417425	NA
Cdkn2c	548	43.2877	-0.989969	0.479412	4.13959	0.0418913	0.999803
Cltc	549	80.7235	1.00634	0.481462	4.13447	0.0420183	0.999803
Pifo	550	60.2685	-1.03148	0.490216	4.11935	0.0423953	0.999803
P2rx7	551	30.6089	-1.13382	0.542145	4.11908	0.0424021	NA
Elmsan1	552	33.9338	-1.05549	0.510429	4.11692	0.0424562	0.999803
Xlr5c	553	97.2908	0.946853	0.457083	4.11222	0.0425745	0.999803
Wfdc1	554	17.1517	-1.294	0.623587	4.11121	0.0425999	NA
Kera	555	26.5144	-1.14407	0.55056	4.11048	0.0426183	NA
Arntl2	556	38.0087	1.01458	0.500122	4.10724	0.0426999	0.999803
Ercc6l2	557	16.1811	-1.26518	0.615333	4.10714	0.0427025	NA
Trp53	558	61.439	-0.979762	0.471837	4.10567	0.0427397	0.999803
Olfr148	559	24.1729	-1.09011	0.533442	4.10404	0.0427809	NA
Rnf2	560	25.3496	-1.08969	0.532333	4.10367	0.0427903	NA
Ube3a	561	19.2626	1.27705	0.635749	4.10302	0.0428068	NA
Tmem164	562	14.6259	-1.36642	0.657311	4.09797	0.0429348	NA
Clca5	563	23.3944	-1.10668	0.541297	4.09455	0.0430216	NA
Zfp704	564	28.9808	1.20804	0.593531	4.09415	0.043032	NA
mmu-mir-1a-1	565	23.3417	1.22103	0.605343	4.09011	0.0431348	NA
Il1f5	566	18.7097	-1.19315	0.584674	4.08228	0.0433353	NA
Cnpy2	567	40.3577	1.01776	0.500848	4.0787	0.043427	0.999803
Lrrc39	568	30.228	-1.16897	0.559067	4.07444	0.0435368	NA
H2-DMa	569	24.1621	-1.10325	0.541432	4.07264	0.0435831	NA
Ankrd52	570	23.3817	1.19744	0.592267	4.06171	0.0438661	NA
Psca	571	37.9989	1.02043	0.50689	4.05209	0.0441166	0.999803
Epb4.1	572	21.2748	-1.46042	0.665137	4.05025	0.0441649	NA
Aacs	573	18.7035	-1.28728	0.617602	4.04914	0.0441938	NA
C330021F23Rik	574	10.7033	-1.44086	0.702164	4.04877	0.0442035	NA
Jup	575	30.7996	1.14035	0.558624	4.04769	0.0442318	NA
Slc10a3	576	30.1787	1.15475	0.569554	4.04533	0.0442938	NA
Trim44	577	29.2553	-1.19865	0.568892	4.04403	0.0443277	NA
Obox1	578	21.2438	-1.13637	0.558808	4.04243	0.0443698	NA
Creb3l1	579	24.574	-1.1846	0.571593	4.03139	0.0446612	NA
Adprhl1	580	78.9865	0.861371	0.426889	4.03012	0.0446947	0.999803
Mdfic	581	18.6965	-1.18973	0.588973	4.02941	0.0447137	NA
Ewsr1	582	47.9661	1.04867	0.510626	4.02827	0.0447438	0.999803
Arg1	583	33.1251	1.08831	0.540912	4.02568	0.0448125	NA
Gnpnat1	584	42.0974	1.03139	0.509523	4.02087	0.0449406	0.999803
4931406P16Rik	585	24.9559	-1.07535	0.531912	4.01865	0.0449998	NA
Paox	586	44.2318	1.0093	0.50187	4.01447	0.0451115	0.999803
Kansl1	587	53.8305	-0.923519	0.455623	4.01312	0.0451474	0.999803
Tipin	588	25.529	1.15722	0.576827	4.01111	0.0452015	NA
Atp5j2	589	28.6683	-1.08351	0.531213	4.00994	0.0452327	NA
Hoxd9	590	33.5394	-1.14166	0.546327	4.00993	0.0452331	0.999803
Aldh16a1	591	20.6645	-1.16937	0.572907	4.00868	0.0452666	NA
Tusc2	592	36.4684	-1.03872	0.508847	4.00604	0.0453374	0.999803
Clpp	593	42.6779	1.02267	0.51022	4.00324	0.0454129	0.999803
Vmn1r47	594	28.6157	1.16924	0.579333	3.99549	0.0456222	NA
Fpr2	595	30.5821	1.0934	0.545674	3.99472	0.0456429	NA
2700089E24Rik	596	11.4961	-1.37676	0.681148	3.99435	0.0456531	NA
Cotl1	597	22.017	1.21948	0.60746	3.9917	0.045725	NA
Ctdnep1	598	40.9382	-1.31472	0.600391	3.98492	0.0459093	0.999803
Chmp2a	599	33.1525	-0.989447	0.492276	3.98131	0.0460078	NA
Pdlim1	600	40.3836	-1.09647	0.527387	3.97874	0.0460779	0.999803
Cops5	601	22.5913	1.19629	0.600197	3.97364	0.0462179	NA
Sel1l3	602	23.9512	1.35016	0.657506	3.96511	0.0464525	NA
Myo18a	603	23.0041	-1.22462	0.594631	3.96049	0.0465801	NA
Ccnh	604	20.4525	1.2552	0.624871	3.95577	0.0467108	NA
Tet2	605	13.6332	-1.42183	0.692547	3.9537	0.0467685	NA
Zfp329	606	27.6912	-1.25787	0.595493	3.9529	0.0467905	NA
Hbb-y	607	35.8584	1.01176	0.509412	3.95189	0.0468189	0.999803
Vav1	608	19.4763	-1.1433	0.570851	3.95164	0.0468257	NA
Ncdn	609	26.5217	-1.05441	0.526024	3.9418	0.0471003	NA
Gmeb2	610	81.1203	0.977734	0.477607	3.93865	0.0471887	0.999803
Lrrtm1	611	16.1779	-1.29568	0.637422	3.93593	0.0472651	NA
2900026A02Rik	612	71.3488	0.994768	0.489667	3.9316	0.047387	0.999803
Ccl22	613	19.2809	1.26745	0.63829	3.92915	0.0474559	NA
Heyl	614	21.6401	-1.08932	0.546515	3.92707	0.0475148	NA
Olfr1281	615	30.7706	1.21915	0.596992	3.92516	0.0475687	NA
Olfr1402	616	32.9449	-1.01584	0.508859	3.92044	0.0477023	NA
Olfr1253	617	52.8503	-0.997211	0.490153	3.90939	0.0480171	0.999803
Olfr342	618	41.694	1.04702	0.523385	3.90535	0.0481327	0.999803
Ccdc47	619	72.7403	0.905915	0.452465	3.89988	0.0482895	0.999803
Ebf4	620	17.1551	-1.17338	0.589051	3.89931	0.048306	NA
Apobec1	621	35.8765	-1.01473	0.506125	3.89758	0.0483558	0.999803
Rpl17	622	21.2243	1.21021	0.615252	3.89603	0.0484003	NA
Gm6408	623	15.9594	-1.28136	0.634742	3.89429	0.0484504	NA
Fam135b	624	47.3678	0.980577	0.491622	3.89095	0.0485471	0.999803
Frem1	625	19.4821	-1.13619	0.57085	3.88782	0.0486375	NA
Itga9	626	39.9358	1.1359	0.560028	3.88605	0.0486888	0.999803
Il11ra2	627	139.833	0.856584	0.426439	3.88577	0.0486969	0.999803
Cyp2c67	628	26.8825	1.26314	0.619736	3.88308	0.0487749	NA
Rnf4	629	48.3757	-1.00342	0.494401	3.88108	0.0488331	0.999803
Lhpp	630	55.3591	1.01064	0.501105	3.88042	0.0488524	0.999803
Vmn1r37	631	87.555	0.843188	0.425826	3.87959	0.0488766	0.999803
Adora2b	632	23.7692	1.20282	0.603749	3.87915	0.0488892	NA
Serpina6	633	47.0008	-0.916424	0.461027	3.87648	0.0489671	0.999803
Praf2	634	22.5474	1.20161	0.615292	3.87046	0.0491429	NA
Dusp8	635	49.3394	0.916456	0.464755	3.86994	0.0491581	0.999803
Ikbkb	636	35.6819	1.12342	0.555886	3.86712	0.0492409	0.999803
Thoc2	637	18.2979	1.34402	0.675567	3.86622	0.0492673	NA
Xpo6	638	41.1509	-1.10323	0.53533	3.8641	0.0493298	0.999803
Bcl6b	639	40.9437	-1.11506	0.541187	3.86335	0.0493517	0.999803
Apobr	640	25.9315	-1.09854	0.546008	3.86162	0.0494027	NA
Ccdc6	641	23.782	-1.23615	0.600264	3.86114	0.0494167	NA
Zfp804b	642	61.8038	0.911778	0.460314	3.86095	0.0494223	0.999803
Galc	643	22.5859	-1.32673	0.632395	3.85906	0.0494781	NA
Krt19	644	77.0135	0.927722	0.463536	3.85897	0.0494808	0.999803
Tmem132d	645	24.5475	-1.10597	0.551061	3.85874	0.0494875	NA
Atp6v1e1	646	31.9652	1.14955	0.571591	3.85687	0.0495427	NA
Gm8267	647	23.195	-1.11375	0.556661	3.85548	0.0495838	NA
Creb1	648	44.2727	-1.22622	0.574936	3.85378	0.0496339	0.999803
Steap4	649	33.5143	1.03611	0.526962	3.85166	0.0496967	0.999803
Odf3b	650	31.7924	-1.06971	0.530517	3.84966	0.0497561	NA
F7	651	23.9865	-1.1336	0.564781	3.84883	0.0497808	NA
Hgsnat	652	42.4862	0.965327	0.492412	3.84819	0.0497996	0.999803
Slc12a5	653	24.9509	-1.12961	0.563856	3.84795	0.0498067	NA
Lipm	654	55.7392	1.09927	0.53832	3.84518	0.0498892	0.999803
Lrit1	655	31.5842	-1.03974	0.519112	3.84458	0.049907	NA
Aars	656	35.5066	-1.18916	0.569161	3.84449	0.0499097	0.999803
Scd2	657	50.9173	-0.961606	0.479612	3.83898	0.050074	0.999803
Izumo4	658	22.8004	1.12867	0.577907	3.83874	0.0500812	NA
Ank	659	43.4755	0.940475	0.479561	3.83508	0.0501906	0.999803
NonTargetingControlGuideForMouse_83	660	88.305	1.01367	0.49935	3.83369	0.0502324	0.999803
Atxn7l1	661	18.5275	-1.14997	0.5812	3.83175	0.0502903	NA
Dnttip2	662	20.2453	1.22537	0.627313	3.82889	0.0503763	NA
1700018F24Rik	663	18.7128	-1.31836	0.638876	3.82582	0.0504686	NA
Naa40	664	25.5206	1.09132	0.560379	3.82371	0.0505322	NA
Il1rn	665	25.5376	-1.12492	0.562989	3.81789	0.050708	NA
Dlgap4	666	8.35696	-1.61799	0.793859	3.81757	0.0507177	NA
Cobl	667	28.4533	-1.24821	0.604311	3.81014	0.0509433	NA
mmu-mir-6958	668	27.301	-1.03198	0.523263	3.80992	0.0509498	NA
Morc3	669	53.8199	0.898309	0.458558	3.80986	0.0509516	0.999803
mmu-let-7e	670	14.2012	-1.41428	0.688259	3.80946	0.0509639	NA
Dcn	671	27.7023	-1.18577	0.578262	3.80917	0.0509727	NA
Slc8b1	672	37.0449	-0.945837	0.482047	3.80877	0.050985	0.999803
mmu-mir-500	673	20.079	-1.12762	0.571411	3.80826	0.0510005	NA
Akr1c6	674	18.3152	-1.15141	0.58598	3.80808	0.0510059	NA
Pole4	675	37.219	0.997303	0.510275	3.80727	0.0510307	0.999803
Rpl26	676	21.8	1.19192	0.613656	3.80667	0.0510488	NA
Arfip1	677	38.3946	1.00111	0.510285	3.80442	0.0511175	0.999803
Nxph2	678	82.0789	0.94723	0.473956	3.8015	0.0512067	0.999803
Apoc4	679	29.4508	-0.983319	0.501417	3.801	0.051222	NA
Gpatch8	680	55.9825	-0.946653	0.474197	3.80047	0.0512381	0.999803
Fosl2	681	26.5113	-1.06123	0.538316	3.80017	0.0512473	NA
Actl6a	682	47.7811	1.01379	0.50731	3.79744	0.0513309	0.999803
Zfp955a	683	19.4928	-1.28805	0.632067	3.79604	0.051374	NA
Lamb3	684	22.4035	-1.1001	0.558707	3.79519	0.0514002	NA
Kl	685	44.4508	1.00658	0.508634	3.79318	0.0514618	0.999803
Cfhr2	686	26.3084	1.09614	0.561496	3.79306	0.0514655	NA
NonTargetingControlGuideForMouse_36	687	54.1859	0.914724	0.468959	3.79206	0.0514961	0.999803
Hmgn5	688	91.245	0.883488	0.448563	3.78936	0.0515794	0.999803
Ucn2	689	24.9567	-1.03956	0.530274	3.78333	0.0517654	NA
Wrap73	690	69.196	0.950027	0.479562	3.78214	0.0518023	0.999803
Gbp5	691	31.0125	-1.00143	0.508882	3.77566	0.0520034	NA
1700040L02Rik	692	32.7571	-0.959903	0.491457	3.77479	0.0520304	NA
6030468B19Rik	693	20.8493	-1.19052	0.591267	3.7735	0.0520704	NA
Cep85l	694	43.307	-0.899843	0.460826	3.77113	0.0521445	0.999803
Nlgn1	695	52.836	0.948759	0.482961	3.77105	0.0521469	0.999803
Slx	696	162.838	0.781994	0.400228	3.7694	0.0521984	0.999803
Gls	697	21.4621	-1.20965	0.598573	3.76893	0.0522132	NA
Stag1	698	38.6306	-1.00397	0.505507	3.76823	0.0522348	0.999803
Crbn	699	44.8528	0.939819	0.481846	3.76545	0.0523217	0.999803
Acaa1b	700	49.7079	0.948922	0.484703	3.7643	0.0523577	0.999803
Nmd3	701	23.9526	1.12524	0.581453	3.76411	0.0523636	NA
Ankrd46	702	54.7881	0.96956	0.490545	3.76131	0.0524513	0.999803
Smad4	703	52.0464	0.971572	0.494115	3.76103	0.0524604	0.999803
Cgn	704	42.6828	0.976557	0.500528	3.7601	0.0524894	0.999803
Olfr94	705	30.7965	-1.00863	0.51686	3.7591	0.0525207	NA
Zfy2	706	33.1576	-0.954695	0.490155	3.75556	0.0526323	NA
Pabpn1	707	33.9192	0.998073	0.515429	3.75308	0.0527103	0.999803
Cd3g	708	29.642	-0.984215	0.50461	3.75266	0.0527235	NA
mmu-mir-292b	709	19.2939	-1.11624	0.57147	3.7478	0.052877	NA
mmu-mir-1843b	710	34.3074	1.05434	0.537327	3.74666	0.0529131	0.999803
Dapk2	711	21.2417	-1.19042	0.593919	3.74551	0.0529496	NA
Slx4ip	712	11.8682	-1.33478	0.684089	3.74436	0.0529859	NA
Fam159b	713	10.714	-1.40569	0.712114	3.73896	0.0531577	NA
Amy1	714	16.3643	-1.19456	0.607238	3.73795	0.0531896	NA
Nsun3	715	20.2831	-1.19137	0.597821	3.73655	0.0532341	NA
Timm50	716	28.0669	-1.05153	0.534579	3.73463	0.0532955	NA
Ctnna1	717	10.7104	-1.35686	0.694494	3.73445	0.0533013	NA
Micu1	718	23.9727	-1.04165	0.535198	3.73387	0.0533198	NA
Cntn1	719	25.9262	-1.13593	0.575212	3.72862	0.0534877	NA
Ubiad1	720	39.76	0.97753	0.504594	3.72624	0.0535638	0.999803
Gyk	721	15.972	-1.177	0.605265	3.72522	0.0535966	NA
Phldb2	722	10.8962	-1.38844	0.708537	3.72379	0.0536426	NA
Aldh3a2	723	33.7436	-1.00585	0.511083	3.72273	0.0536765	0.999803
Mcoln1	724	36.257	-1.00892	0.512359	3.72191	0.0537028	0.999803
Atg7	725	33.9059	1.2723	0.622982	3.71944	0.0537826	0.999803
Gm3985	726	49.331	0.934329	0.480075	3.71859	0.0538099	0.999803
Masp1	727	19.8958	-1.11372	0.57348	3.71314	0.0539859	NA
Tspan10	728	20.8523	-1.09485	0.565008	3.7064	0.0542043	NA
Ppp6r3	729	21.2572	-1.07355	0.554064	3.70421	0.0542755	NA
Prkd3	730	34.1365	-1.0329	0.522752	3.70195	0.0543491	0.999803
Cadps	731	50.1078	0.985438	0.502809	3.70175	0.0543554	0.999803
Ugt3a2	732	38.5762	1.02406	0.53148	3.70163	0.0543592	0.999803
Wnt2b	733	63.3758	0.895913	0.460908	3.70063	0.0543918	0.999803
Ppt2	734	30.4315	-1.07736	0.542031	3.70023	0.0544051	NA
Emilin3	735	19.4873	-1.28525	0.637715	3.69999	0.0544128	NA
mmu-mir-219b	736	31.9615	1.06981	0.549883	3.6986	0.0544582	NA
Tas2r122	737	64.3539	-0.851398	0.438832	3.69664	0.054522	0.999803
mmu-mir-126b	738	78.3832	0.921786	0.46898	3.69578	0.0545504	0.999803
H60c	739	62.3903	0.880255	0.455017	3.69319	0.0546351	0.999803
Srsf2	740	28.4433	-1.01926	0.52459	3.69281	0.0546476	NA
Olfr996	741	84.8268	0.830035	0.42911	3.69253	0.0546568	0.999803
Map2k1	742	28.4536	1.09485	0.563457	3.69218	0.054668	NA
Ces2a	743	69.7979	0.924625	0.47218	3.68862	0.054785	0.999803
Cnot1	744	16.7385	1.29079	0.668177	3.68326	0.0549614	NA
Pola2	745	46.3871	1.0632	0.536908	3.68101	0.0550355	0.999803
BC049762	746	15.1946	-1.19612	0.61648	3.67988	0.0550729	NA
Olfr460	747	38.398	1.00854	0.519911	3.67844	0.0551202	0.999803
Lrrc43	748	42.1105	0.923196	0.481047	3.6776	0.0551483	0.999803
Tbl3	749	37.0131	1.07288	0.548701	3.66926	0.0554248	0.999803
Tpp1	750	63.5591	0.89957	0.463748	3.66824	0.0554586	0.999803
Sec23b	751	40.3239	1.02984	0.530258	3.66767	0.0554778	0.999803
F11	752	36.4467	0.972041	0.50678	3.66543	0.0555524	0.999803
Steap3	753	31.1866	-1.01421	0.525222	3.66534	0.0555552	NA
Mboat4	754	27.1043	-1.01537	0.525572	3.66117	0.0556945	NA
Tmem186	755	25.9073	1.09611	0.570727	3.65951	0.0557501	NA
Chpt1	756	19.2733	1.24009	0.643113	3.65859	0.0557808	NA
Epo	757	42.8914	0.977934	0.504343	3.65761	0.0558138	0.999803
Add3	758	54.395	0.884411	0.461212	3.65124	0.0560275	0.999803
Il17f	759	41.9075	0.935209	0.489513	3.64913	0.0560985	0.999803
Ccdc132	760	13.4387	-1.25194	0.646187	3.64659	0.0561841	NA
Ptgr1	761	10.1137	-1.3949	0.723785	3.64101	0.0563729	NA
Nf1	762	66.1015	-0.893882	0.459028	3.63909	0.0564376	0.999803
Olfr1393	763	31.3929	-0.998423	0.516734	3.63818	0.0564686	NA
Rhox3g	764	41.1309	1.00168	0.51847	3.62951	0.0567635	0.999803
9430020K01Rik	765	65.7145	0.836892	0.438332	3.62342	0.0569715	0.999803
Dbp	766	57.5119	0.95066	0.491186	3.6233	0.0569757	0.999803
Csnk1a1	767	11.8767	1.38349	0.734431	3.62117	0.0570487	NA
Glra3	768	51.262	1.09931	0.552224	3.62067	0.057066	0.999803
Fst	769	38.0205	-0.920839	0.481633	3.61935	0.0571111	0.999803
mmu-mir-7034	770	18.1115	-1.2172	0.630531	3.61882	0.0571292	NA
Olfr1061	771	23.9659	-1.04929	0.54746	3.61535	0.0572488	NA
Trpc1	772	28.0539	-1.07776	0.549122	3.61106	0.0573966	NA
Cox7b	773	23.1758	1.12262	0.593626	3.60786	0.0575071	NA
Fam115c	774	33.9061	1.07688	0.554884	3.60556	0.0575868	0.999803
Smarca1	775	25.1582	-1.00571	0.526946	3.59915	0.0578092	NA
Slc15a3	776	27.2792	1.04844	0.552758	3.59753	0.0578654	NA
Gmps	777	33.5434	1.13304	0.573805	3.59437	0.0579757	0.999803
Nexn	778	17.3028	1.23815	0.657753	3.59272	0.0580332	NA
Sema3e	779	18.516	-1.16295	0.60109	3.59202	0.0580575	NA
Sharpin	780	53.2038	1.21065	0.589828	3.58151	0.0584259	0.999803
Mxi1	781	31.9846	-0.994265	0.516762	3.58151	0.0584259	NA
Nipal4	782	18.7119	-1.12209	0.584748	3.58129	0.0584339	NA
Iscu	783	40.3358	0.994252	0.520603	3.57757	0.0585646	0.999803
Olfr1024	784	76.8342	0.856245	0.447004	3.5757	0.0586309	0.999803
Mrap	785	53.2378	-0.87869	0.459446	3.57243	0.0587464	0.999803
Vmn1r14	786	28.0857	-1.02406	0.53205	3.57152	0.0587783	NA
Dynlt1f	787	88.3327	0.845859	0.441546	3.57151	0.0587789	0.999803
Clec2i	788	33.319	1.04398	0.545897	3.57005	0.0588306	NA
mmu-mir-7051	789	38.4215	-1.08199	0.54668	3.56925	0.0588587	0.999803
Lrrn4	790	46.0004	0.96017	0.501275	3.5668	0.0589456	0.999803
C1qb	791	67.8378	0.968218	0.499381	3.55287	0.0594424	0.999803
C1qtnf6	792	9.54491	-1.42951	0.744901	3.5522	0.0594665	NA
Duoxa1	793	21.6524	-1.05926	0.555639	3.55058	0.0595246	NA
Olfr175-ps1	794	42.2978	-1.01219	0.516889	3.5488	0.0595884	0.999803
Ppp3cb	795	19.2821	-1.09869	0.578458	3.54783	0.0596232	NA
Olfr1322	796	15.9705	1.26701	0.674868	3.54743	0.0596378	NA
Foxb1	797	39.3765	-1.07732	0.544084	3.5409	0.0598728	0.999803
Asns	798	25.9112	1.1636	0.603124	3.54059	0.0598843	NA
Il12rb2	799	33.7006	0.99626	0.529727	3.5398	0.0599129	0.999803
Bcl2a1b	800	34.7091	1.13595	0.579129	3.53937	0.0599282	0.999803
Gsg1	801	11.2961	-1.29583	0.682881	3.53532	0.0600747	NA
Defb2	802	53.0274	0.892242	0.471509	3.53439	0.0601085	0.999803
Hist1h3a	803	22.6004	-1.05415	0.555221	3.52896	0.0603058	NA
Tbpl2	804	24.3574	-1.14216	0.59349	3.52697	0.060378	NA
Vmn1r234	805	35.8849	-0.925387	0.488424	3.52546	0.0604331	0.999803
Gpr27	806	23.9555	1.14854	0.606347	3.52545	0.0604335	NA
Hoxd1	807	23.7978	-1.11471	0.576166	3.52543	0.060434	NA
BC048502	808	27.4875	-1.01635	0.531264	3.52489	0.0604537	NA
Syngr2	809	20.866	-1.08077	0.568207	3.52423	0.0604778	NA
Bend6	810	15.9737	-1.19679	0.623301	3.5204	0.0606177	NA
mmu-mir-717	811	35.2623	1.03977	0.545878	3.51958	0.0606478	0.999803
Lpcat3	812	26.7154	-1.09717	0.567505	3.51845	0.0606892	NA
1700003M02Rik	813	37.8427	-0.894265	0.474245	3.51742	0.060727	0.999803
Cyp2b23	814	21.4485	-1.0616	0.559653	3.51702	0.0607414	NA
Olfr514	815	28.6443	1.02686	0.547346	3.50943	0.0610203	NA
Ascc3	816	55.7528	0.910918	0.479893	3.50874	0.0610459	0.999803
Vmn2r7	817	18.9081	-1.11829	0.588534	3.50706	0.0611079	NA
4930407I10Rik	818	22.2109	-1.04948	0.554325	3.50601	0.0611466	NA
Chchd5	819	42.6924	0.955169	0.50496	3.50287	0.0612624	0.999803
A330050F15Rik	820	37.6492	-1.04239	0.534166	3.50271	0.0612684	0.999803
Dazap2	821	56.5519	-0.881526	0.464241	3.50078	0.06134	0.999803
Coq9	822	56.5334	1.05244	0.535652	3.4996	0.0613835	0.999803
Xab2	823	29.8037	1.00572	0.539513	3.49757	0.0614589	NA
Cd3d	824	51.6859	-1.11771	0.555354	3.4968	0.0614876	0.999803
Adcy10	825	34.3024	0.999803	0.529555	3.49063	0.061717	0.999803
Hmga1	826	20.86	-1.04966	0.557871	3.48573	0.0619001	NA
Nkx2-6	827	26.4979	-1.23318	0.615381	3.48214	0.0620346	NA
Cers5	828	20.6658	-1.05357	0.560449	3.48086	0.0620826	NA
Dgcr14	829	22.4144	1.1104	0.592127	3.48014	0.0621094	NA
Olr1	830	28.0412	1.1509	0.602382	3.47945	0.0621352	NA
Pear1	831	41.7403	-1.00643	0.520356	3.47688	0.0622321	0.999803
Mas1	832	65.6906	0.862063	0.460455	3.47541	0.0622874	0.999803
Ccbl1	833	53.9958	0.9214	0.486932	3.4751	0.0622988	0.999803
Cyc1	834	32.5411	1.07705	0.563644	3.47377	0.062349	NA
Olfr1341	835	50.1082	0.866011	0.463667	3.47109	0.0624501	0.999803
Pcdhb16	836	27.1101	-0.978915	0.520722	3.46919	0.0625218	NA
Rab7	837	52.2338	0.914303	0.486245	3.46889	0.0625333	0.999803
Sptbn4	838	20.2526	-1.10434	0.581524	3.46738	0.0625905	NA
Stard13	839	16.5339	1.28772	0.688433	3.46163	0.0628086	NA
Spcs3	840	32.7185	1.11945	0.586373	3.46066	0.0628451	NA
Gpr143	841	26.5191	-1.00118	0.532317	3.45938	0.0628938	NA
Itgad	842	14.2225	-1.2401	0.653231	3.45632	0.0630106	NA
Ano3	843	29.431	0.991073	0.533192	3.45497	0.0630618	NA
mmu-mir-6381	844	37.8115	0.941177	0.504808	3.4541	0.0630951	0.999803
Hist1h2ap	845	42.5082	0.894688	0.480742	3.45181	0.0631827	0.999803
Rs1	846	37.8202	0.972767	0.51889	3.45169	0.0631872	0.999803
Adat2	847	14.9977	1.24149	0.671815	3.44961	0.0632667	NA
NonTargetingControlGuideForMouse_76	848	94.1522	0.950729	0.495664	3.44739	0.0633519	0.999803
Etnk1	849	27.2799	1.01656	0.548236	3.44676	0.0633758	NA
Ndufaf2	850	17.535	-1.16137	0.611858	3.44306	0.0635181	NA
Cnot6	851	41.9125	0.901941	0.485828	3.44177	0.0635675	0.999803
Clcnkb	852	18.8808	1.20149	0.646533	3.44112	0.0635926	NA
Chrdl1	853	29.6231	1.08181	0.570569	3.43976	0.0636449	NA
Glrx3	854	18.3008	1.18701	0.639845	3.43885	0.06368	NA
mmu-mir-6339	855	17.2853	1.23853	0.67034	3.43759	0.0637286	NA
Ifitm5	856	34.3226	-0.939461	0.500183	3.43604	0.0637885	0.999803
Tlr13	857	91.6394	0.865453	0.457332	3.43463	0.063843	0.999803
Trrap	858	18.4853	1.1657	0.632932	3.43436	0.0638534	NA
Polr2c	859	25.6913	1.13188	0.603846	3.43356	0.0638842	NA
Kcnq3	860	40.7557	-0.876104	0.47008	3.43249	0.0639256	0.999803
Crygf	861	33.5431	-0.930516	0.498465	3.43247	0.0639264	0.999803
Kctd10	862	32.9476	-0.971194	0.515164	3.43179	0.0639526	NA
Zfp407	863	34.0948	0.960546	0.51954	3.4314	0.0639677	0.999803
Epb4.1l5	864	28.6486	-0.968661	0.519699	3.43134	0.0639702	NA
Slc6a1	865	23.5581	1.09903	0.593805	3.43086	0.0639889	NA
Spns3	866	38.9925	0.916573	0.493838	3.43082	0.0639904	0.999803
Sap30	867	19.4761	-1.13293	0.599045	3.43056	0.0640002	NA
Dpagt1	868	76.6385	0.941453	0.491073	3.43021	0.0640141	0.999803
Exog	869	72.3466	0.849669	0.452551	3.42954	0.06404	0.999803
Pebp1	870	16.5276	-1.23978	0.645744	3.42786	0.0641051	NA
Ptgds	871	18.1231	-1.11751	0.59684	3.4265	0.0641579	NA
Ptrf	872	22.4297	-1.20588	0.617167	3.42441	0.0642393	NA
Strip2	873	30.7374	1.16362	0.611193	3.422	0.064333	NA
Mroh7	874	45.0581	-0.894296	0.476177	3.4195	0.0644304	0.999803
Gfra2	875	29.039	1.00695	0.543718	3.41887	0.064455	NA
Cd180	876	48.3325	0.933277	0.500581	3.41756	0.0645063	0.999803
Impa2	877	32.5716	-1.05116	0.547721	3.41665	0.0645419	NA
Catsperg2	878	18.7089	-1.06215	0.570637	3.41588	0.0645718	NA
Arl6	879	28.2477	1.03486	0.559128	3.41193	0.0647265	NA
Olfr470	880	23.1932	-1.01533	0.545926	3.40935	0.0648281	NA
Tm4sf20	881	16.5595	-1.18523	0.628465	3.40555	0.0649776	NA
BC027072	882	45.0535	-1.0085	0.523468	3.40531	0.0649869	0.999803
Tsr2	883	71.3415	0.841998	0.454592	3.40474	0.0650092	0.999803
Slc16a2	884	22.2224	-1.11087	0.589614	3.40433	0.0650256	NA
NonTargetingControlGuideForMouse_67	885	83.8581	0.8044	0.432872	3.39898	0.0652368	0.999803
Mrps23	886	28.4736	-1.11599	0.57823	3.39827	0.0652647	NA
Fam115a	887	17.3446	-1.12186	0.599286	3.39798	0.0652764	NA
Tmem205	888	26.3011	-0.988323	0.530582	3.39539	0.0653789	NA
Gins3	889	16.577	-1.22693	0.641431	3.39415	0.0654279	NA
Lrrc8b	890	24.3634	-1.04013	0.556443	3.39413	0.0654288	NA
Etaa1	891	61.6181	0.870421	0.466606	3.38994	0.0655953	0.999803
Cdk5rap3	892	25.347	-0.988549	0.530657	3.3885	0.0656526	NA
4833427G06Rik	893	17.5231	1.15623	0.632844	3.38779	0.065681	NA
Slc35a1	894	69.4148	0.891677	0.474309	3.38615	0.0657464	0.999803
Prkaa2	895	36.2725	-0.923335	0.495576	3.38608	0.0657489	0.999803
Naaa	896	22.5838	1.11342	0.601581	3.3851	0.0657883	NA
Kif23	897	11.8581	-1.30682	0.699643	3.38438	0.0658168	NA
Olfr1394	898	21.619	-1.0807	0.584227	3.38171	0.0659236	NA
Aldh3b1	899	23.7721	1.08854	0.587151	3.38165	0.065926	NA
Zfp324	900	66.4794	0.872977	0.468302	3.38104	0.0659503	0.999803
Psmd4	901	35.4468	0.979556	0.533569	3.3809	0.0659561	0.999803
Smarce1	902	21.4268	-1.06697	0.569009	3.38034	0.0659786	NA
Ndufb5	903	21.2524	-1.05489	0.566271	3.37817	0.0660652	NA
Nfx1	904	25.4923	1.11412	0.600435	3.37611	0.0661481	NA
Vmn2r102	905	74.2784	0.871433	0.466509	3.37583	0.0661592	0.999803
Spire1	906	31.189	-1.15956	0.593638	3.37232	0.0663003	NA
mmu-mir-221	907	20.0748	-1.11991	0.598409	3.36883	0.0664408	NA
Lpar2	908	22.7767	1.16665	0.62361	3.36817	0.0664676	NA
Olfr539	909	57.7165	0.922111	0.490619	3.36613	0.06655	0.999803
AI464131	910	57.7383	-0.863827	0.462672	3.36094	0.0667598	0.999803
Ubn1	911	24.5447	1.19807	0.632696	3.35764	0.0668937	NA
Sptlc2	912	19.6593	1.15137	0.629368	3.35763	0.0668941	NA
Pigt	913	47.9508	0.902894	0.488906	3.35715	0.0669137	0.999803
Dennd5b	914	52.0849	-0.888047	0.47465	3.35403	0.0670409	0.999803
Ctr9	915	20.4434	1.22687	0.656422	3.34992	0.0672082	NA
Esrp2	916	44.6499	0.922468	0.497792	3.34906	0.0672435	0.999803
Cenpt	917	23.1952	-1.05353	0.568557	3.34868	0.0672589	NA
Gltpd2	918	17.515	-1.2533	0.647974	3.34674	0.0673383	NA
Gdf5	919	16.5754	-1.11079	0.60051	3.345	0.0674094	NA
Adrb1	920	37.4378	-0.943643	0.505061	3.34378	0.0674594	0.999803
Lin7a	921	32.1206	1.02959	0.560316	3.3412	0.0675655	NA
Birc3	922	23.3763	1.05257	0.578262	3.3401	0.0676107	NA
Cycs	923	38.4071	0.946673	0.512626	3.33944	0.0676378	0.999803
Tmem143	924	35.2974	-0.892039	0.485236	3.33871	0.0676678	0.999803
Cacng5	925	49.5026	0.925327	0.500049	3.33848	0.0676771	0.999803
mmu-mir-5626	926	35.2815	-0.906917	0.492899	3.3344	0.067845	0.999803
Fam26f	927	42.8737	0.917142	0.499654	3.33246	0.0679252	0.999803
Mrps25	928	50.3197	-0.86254	0.466207	3.33206	0.0679416	0.999803
mmu-mir-101b	929	19.8663	-1.04869	0.571438	3.32745	0.0681326	NA
Sptb	930	20.6561	-1.09429	0.585745	3.32697	0.0681523	NA
Arid3c	931	22.8	1.14602	0.616145	3.32683	0.0681581	NA
4930590J08Rik	932	29.031	1.08269	0.581474	3.32594	0.068195	NA
Gpr55	933	28.6296	1.06686	0.576634	3.32552	0.0682125	NA
Gm6588	934	71.3873	-0.806214	0.437187	3.3224	0.068342	0.999803
Zfand2b	935	24.7696	-1.22371	0.62504	3.32224	0.0683486	NA
Apobec4	936	39.3794	-0.93744	0.503825	3.32082	0.0684079	0.999803
Nsl1	937	25.707	1.02602	0.5654	3.32017	0.0684349	NA
Pcdhb4	938	13.2322	-1.2259	0.660089	3.31675	0.0685773	NA
Ang4	939	28.4655	-1.04796	0.561749	3.31658	0.0685845	NA
Sertm1	940	34.2939	0.952148	0.521852	3.31604	0.0686071	0.999803
Xpo7	941	62.5806	0.866835	0.469664	3.31574	0.0686196	0.999803
Sox4	942	14.7924	-1.29077	0.674616	3.31495	0.0686523	NA
Olfr1054	943	19.0807	1.11363	0.615036	3.3119	0.0687798	NA
Slc25a33	944	35.2744	0.930927	0.511684	3.3111	0.0688133	0.999803
Gm13119	945	52.416	0.988905	0.532388	3.3108	0.0688259	0.999803
Clip4	946	71.3842	-0.798132	0.434696	3.30608	0.0690241	0.999803
Epha8	947	25.7128	1.06363	0.579376	3.30596	0.0690292	NA
Adcy9	948	27.082	1.00538	0.551978	3.30423	0.0691017	NA
Rrp12	949	46.4074	0.880215	0.48204	3.30396	0.0691129	0.999803
Crb2	950	27.8781	-0.946987	0.517072	3.30367	0.0691254	NA
Lrdd	951	16.1643	-1.14079	0.613815	3.30328	0.0691418	NA
Cdk7	952	31.5812	0.99383	0.541468	3.29788	0.0693695	NA
Cmpk1	953	24.3591	1.06276	0.581353	3.29451	0.0695118	NA
Extl1	954	41.9317	-0.931528	0.500646	3.29085	0.0696669	0.999803
Krtap19-3	955	41.1544	-0.989846	0.524824	3.28989	0.0697077	0.999803
Prrx2	956	23.0029	-0.988741	0.541079	3.288	0.0697879	NA
Il20	957	38.1975	0.909621	0.502144	3.28781	0.0697963	0.999803
Igfn1	958	29.4568	-1.0093	0.541843	3.28779	0.0697968	NA
Trap1a	959	34.6727	0.985067	0.538733	3.28669	0.0698438	0.999803
Chrnb3	960	28.8623	-0.971871	0.527382	3.2832	0.0699924	NA
Zfp251	961	32.5371	-1.00425	0.537116	3.28176	0.0700536	NA
Maged1	962	20.4375	1.1855	0.647173	3.27771	0.0702267	NA
Lamtor2	963	22.031	-0.992653	0.545189	3.2745	0.0703645	NA
Slc26a7	964	49.5328	0.944256	0.511441	3.27388	0.0703911	0.999803
Gosr2	965	21.4116	1.12874	0.622275	3.27322	0.0704195	NA
Ahctf1	966	24.1549	1.02734	0.569943	3.27308	0.0704253	NA
Vmn1r129	967	71.7703	-0.922502	0.489766	3.27293	0.0704319	0.999803
C330018D20Rik	968	38.9907	0.910497	0.500264	3.26948	0.0705799	0.999803
Supt4a	969	27.4518	1.07377	0.592709	3.26877	0.0706104	NA
Olfr812	970	30.8183	-0.915462	0.502391	3.26822	0.0706344	NA
Gtf2a2	971	7.18658	-1.54158	0.833776	3.26692	0.0706902	NA
mmu-mir-7023	972	10.5123	-1.38575	0.749527	3.26423	0.0708064	NA
Tmem135	973	28.2649	-0.968741	0.527114	3.26284	0.0708662	NA
Nr5a1	974	22.5864	1.07751	0.598369	3.26205	0.0709005	NA
9430023L20Rik	975	26.5271	-0.992663	0.538812	3.26174	0.0709136	NA
Ip6k1	976	27.3061	-1.18135	0.610517	3.26089	0.0709504	NA
Steap1	977	38.2049	0.912471	0.503469	3.25893	0.0710355	0.999803
Olfr284	978	39.0052	-0.889004	0.486871	3.25829	0.0710633	0.999803
Atp2b3	979	27.2829	0.984569	0.545713	3.25783	0.0710833	NA
Gja8	980	17.1549	-1.1905	0.640148	3.25654	0.0711389	NA
Cdh8	981	49.5018	0.978282	0.528222	3.25471	0.0712185	0.999803
Rpl35	982	35.6113	1.0912	0.588879	3.25449	0.0712282	0.999803
Tmem28	983	31.7893	-0.968107	0.525457	3.25324	0.0712826	NA
Vps72	984	24.3596	-1.00006	0.546687	3.25215	0.0713297	NA
Hao2	985	74.2848	0.819667	0.45023	3.24819	0.0715022	0.999803
Brd2	986	18.3059	1.17258	0.648003	3.24715	0.0715476	NA
G3bp2	987	25.1356	-0.983931	0.543029	3.24248	0.0717518	NA
Gm7861	988	102.968	0.782385	0.429238	3.23891	0.0719085	0.999803
Fbxw7	989	32.957	1.05099	0.567732	3.23863	0.0719206	NA
Olfr1238	990	57.5219	0.817953	0.452717	3.23736	0.0719763	0.999803
Crym	991	21.2484	-1.05796	0.574801	3.23551	0.072058	NA
Bex1	992	29.8166	1.13708	0.605579	3.23492	0.0720837	NA
Psma4	993	55.3677	0.835064	0.462592	3.23431	0.0721107	0.999803
Csgalnact2	994	63.5696	1.00544	0.531635	3.2326	0.0721859	0.999803
Tmem138	995	23.9789	-1.00912	0.553542	3.23147	0.072236	NA
Gm436	996	16.3626	-1.10564	0.608431	3.23058	0.0722749	NA
Spag4	997	32.5741	-0.943409	0.515745	3.22775	0.0724001	NA
Asb3	998	42.724	-1.06553	0.556659	3.22709	0.0724295	0.999803
Pigyl	999	39.9652	0.884718	0.491845	3.22641	0.0724594	0.999803
Pus7	1000	22.4154	-1.0527	0.573628	3.22184	0.072662	NA
Scaf11	1001	50.1303	-0.84334	0.464222	3.21891	0.072792	0.999803
Ppme1	1002	16.9271	-1.15141	0.622483	3.2189	0.0727927	NA
H2-T10	1003	24.3801	-1.02742	0.55953	3.21624	0.072911	NA
Zfp442	1004	21.822	-1.02758	0.563925	3.21456	0.0729859	NA
Cyp4f18	1005	40.5323	1.04528	0.562895	3.21395	0.073013	0.999803
Tnr	1006	35.6907	-0.999274	0.538166	3.21227	0.073088	0.999803
Asb11	1007	45.0217	0.900253	0.499248	3.20979	0.0731989	0.999803
S100z	1008	45.5992	0.88693	0.493092	3.20958	0.0732083	0.999803
Actn2	1009	25.1391	-0.966317	0.53436	3.20719	0.0733151	NA
Tyms	1010	17.9062	1.12093	0.631533	3.20719	0.0733152	NA
2410004B18Rik	1011	24.566	-1.03943	0.567462	3.2057	0.0733821	NA
Igbp1b	1012	23.7845	-1.02751	0.56408	3.20245	0.073528	NA
Styxl1	1013	41.7419	-0.849074	0.471113	3.19985	0.0736452	0.999803
Gipr	1014	12.8439	-1.24258	0.677483	3.19979	0.0736478	NA
Gm6460	1015	38.5781	0.957355	0.529026	3.19955	0.0736584	0.999803
Tsc22d4	1016	25.7452	-0.953248	0.528556	3.19608	0.0738152	NA
Aig1	1017	41.163	-0.949513	0.513456	3.19582	0.0738269	0.999803
4930538K18Rik	1018	24.9707	-1.04865	0.569077	3.19533	0.0738489	NA
H2-M11	1019	31.0236	-1.13439	0.591636	3.19485	0.0738704	NA
Casq1	1020	121.895	-0.935823	0.495224	3.19443	0.0738896	0.999803
Vmn2r61	1021	40.5541	-0.869564	0.480816	3.19422	0.0738991	0.999803
Mob3c	1022	14.8151	-1.12578	0.62518	3.19292	0.0739577	NA
Kdm1b	1023	38.3905	0.929813	0.515415	3.19213	0.0739937	0.999803
Ccm2l	1024	13.4308	1.2236	0.691216	3.1911	0.0740403	NA
Ddx28	1025	37.2161	0.926495	0.51882	3.18945	0.0741148	0.999803
Pdia4	1026	32.1809	-0.899852	0.499693	3.18563	0.0742883	NA
Mfsd7a	1027	40.1544	0.878084	0.491083	3.1839	0.074367	0.999803
Gon4l	1028	31.5741	1.03413	0.568317	3.18158	0.0744725	NA
Bptf	1029	26.1048	1.03651	0.577995	3.18136	0.0744825	NA
Klhdc4	1030	23.5593	1.12463	0.619382	3.17683	0.0746893	NA
Gstp1	1031	33.7296	-0.877303	0.489481	3.1764	0.0747092	0.999803
Dnmt3l	1032	27.0986	-1.00468	0.547266	3.17639	0.0747096	NA
Fto	1033	45.6251	0.905491	0.501118	3.17233	0.0748957	0.999803
Wnt8b	1034	24.7536	-0.952504	0.531737	3.17028	0.0749894	NA
Rabl2	1035	48.8945	0.951271	0.524646	3.16959	0.0750213	0.999803
Olfr806	1036	42.1438	-1.20233	0.608135	3.16898	0.0750495	0.999803
Olfr297	1037	52.841	0.85979	0.478369	3.16611	0.0751814	0.999803
9230104L09Rik	1038	47.5772	-0.887973	0.487892	3.16497	0.0752338	0.999803
Skint1	1039	26.1322	-0.959396	0.532738	3.16278	0.0753346	NA
C1qbp	1040	40.9447	-1.20752	0.612125	3.16094	0.0754195	0.999803
Zfp609	1041	38.2027	0.90066	0.504568	3.16036	0.0754465	0.999803
Pard3b	1042	31.5491	0.967002	0.544681	3.15824	0.0755444	NA
Spire2	1043	23.1916	-0.978214	0.547511	3.15765	0.0755718	NA
Med9	1044	24.9582	-0.961928	0.536559	3.15722	0.0755919	NA
Tpt1	1045	27.0883	0.975721	0.550714	3.15148	0.0758579	NA
Olfr318	1046	52.2383	0.948249	0.517631	3.1505	0.0759038	0.999803
Abca7	1047	30.2252	-0.88907	0.498734	3.15005	0.0759246	NA
C330027C09Rik	1048	18.1107	1.09046	0.618813	3.14897	0.0759747	NA
Sgcz	1049	33.9023	0.934382	0.526843	3.14866	0.0759895	0.999803
Olfr46	1050	22.0218	-0.98675	0.550391	3.14831	0.0760059	NA
Rnf186	1051	19.2728	-1.40598	0.704105	3.14756	0.0760405	NA
Pogz	1052	19.4904	-1.07539	0.596321	3.14705	0.0760642	NA
Folr2	1053	40.929	0.900742	0.503554	3.14679	0.0760764	0.999803
Ptplad1	1054	30.8103	-0.942549	0.523185	3.14494	0.0761627	NA
Rps18	1055	29.0356	0.95918	0.541235	3.14125	0.0763354	NA
Dynlrb1	1056	28.8347	0.968249	0.546567	3.14104	0.0763452	NA
Lingo4	1057	22.4277	-1.06793	0.584269	3.14071	0.0763608	NA
1110037F02Rik	1058	29.6262	0.928998	0.525145	3.13967	0.0764091	NA
Gramd1b	1059	27.2818	0.981951	0.552856	3.12877	0.076922	NA
Mri1	1060	37.6241	-0.865331	0.487252	3.12607	0.077049	0.999803
Olfr486	1061	27.3055	-0.96687	0.536911	3.12606	0.0770497	NA
Hdac11	1062	41.3408	-0.952901	0.522735	3.1258	0.0770618	0.999803
2610008E11Rik	1063	33.9394	-0.885605	0.496112	3.12512	0.077094	0.999803
Lrrc1	1064	23.7819	-0.961835	0.539593	3.12026	0.0773246	NA
2010109A12Rik	1065	20.4792	-1.07042	0.590162	3.11998	0.0773376	NA
Igsf21	1066	52.0547	0.898406	0.499731	3.118	0.0774316	0.999803
Mc3r	1067	6.98736	-1.49312	0.82938	3.11717	0.0774713	NA
Ak8	1068	31.5803	0.940151	0.529545	3.11702	0.0774784	NA
Paip1	1069	24.5485	1.17158	0.640569	3.11638	0.0775086	NA
Pole3	1070	19.4835	-1.03448	0.577735	3.11367	0.0776381	NA
Cdk15	1071	12.2655	-1.21568	0.674443	3.11259	0.0776895	NA
Smok3b	1072	65.7003	0.821182	0.461238	3.11236	0.0777003	0.999803
Prpf40a	1073	26.7085	1.02368	0.574873	3.11076	0.0777767	NA
Lad1	1074	18.1079	1.09913	0.626744	3.10929	0.077847	NA
Papss2	1075	22.6101	-1.29138	0.665363	3.10735	0.0779398	NA
Cox5a	1076	16.1913	-1.21306	0.657561	3.10567	0.0780203	NA
Wdr5	1077	46.9763	0.859726	0.485231	3.10357	0.0781206	0.999803
Sacm1l	1078	64.1491	0.804313	0.452746	3.10257	0.0781689	0.999803
Dnajc15	1079	47.5795	-0.850373	0.475627	3.09976	0.0783039	0.999803
1110017D15Rik	1080	28.6414	0.955284	0.543739	3.09805	0.0783862	NA
1700019N19Rik	1081	32.1841	-0.940297	0.522406	3.09768	0.0784041	NA
Hsd17b2	1082	22.6136	-0.958945	0.54136	3.09616	0.0784772	NA
Phpt1	1083	35.0865	0.921064	0.520921	3.09473	0.0785463	0.999803
Slc6a2	1084	15.951	-1.12354	0.629385	3.09356	0.0786028	NA
mmu-mir-6950	1085	28.434	-1.01004	0.556141	3.09226	0.0786655	NA
Kdm6a	1086	33.7073	0.954846	0.540729	3.09116	0.0787185	0.999803
Dnph1	1087	16.3663	-1.13133	0.628167	3.0904	0.0787557	NA
Abhd10	1088	25.5398	-0.924965	0.52352	3.08951	0.0787985	NA
Peo1	1089	27.0742	0.988873	0.562621	3.08773	0.0788846	NA
mmu-mir-141	1090	17.6989	1.17728	0.667675	3.08342	0.0790942	NA
Ddx39	1091	50.8819	0.846656	0.478332	3.08099	0.0792122	0.999803
Olfr646	1092	30.9927	-1.05807	0.571263	3.07832	0.0793423	NA
Fgfr1op	1093	44.4308	0.999652	0.549804	3.07603	0.0794543	0.999803
4930447A16Rik	1094	34.6811	0.930608	0.531914	3.07329	0.0795881	0.999803
Olfr56	1095	25.3389	-0.931385	0.52811	3.07175	0.0796638	NA
Olfr578	1096	56.9151	0.82202	0.467698	3.06924	0.0797869	0.999803
Alkbh4	1097	44.8606	-0.848237	0.477913	3.06842	0.0798273	0.999803
Camsap3	1098	106.481	0.731183	0.414656	3.0677	0.0798626	0.999803
D10Jhu81e	1099	32.9305	-0.965418	0.534403	3.06751	0.0798716	NA
Lrg1	1100	34.5198	-0.885051	0.499455	3.06402	0.0800433	0.999803
Cdh22	1101	14.4053	-1.12627	0.635291	3.06229	0.0801288	NA
Slc22a29	1102	41.5132	0.879659	0.499197	3.0592	0.0802812	0.999803
Id2	1103	48.7439	0.922367	0.513529	3.05868	0.0803067	0.999803
Oxct2a	1104	40.768	-0.879947	0.493195	3.05857	0.0803121	0.999803
Srp68	1105	19.2766	1.13826	0.644045	3.05674	0.0804029	NA
Hsd11b2	1106	18.8939	-1.07182	0.596315	3.05632	0.0804238	NA
Pet100	1107	28.6569	0.953564	0.543042	3.05582	0.0804483	NA
Cyp4b1	1108	43.4653	0.865186	0.493948	3.05577	0.080451	0.999803
Spatc1	1109	49.1433	0.820094	0.467535	3.05497	0.0804904	0.999803
Tssk3	1110	36.2269	0.925698	0.52763	3.05407	0.0805349	0.999803
Cuedc1	1111	25.7424	-1.14276	0.612351	3.05244	0.0806159	NA
Olfr1279	1112	61.6056	0.855607	0.480659	3.05228	0.0806237	0.999803
Nap1l2	1113	23.0168	-0.97626	0.551416	3.05144	0.0806654	NA
Tuba1c	1114	105.107	0.754064	0.427296	3.05009	0.0807326	0.999803
Mrps14	1115	25.9388	-0.930256	0.528156	3.05007	0.0807339	NA
Fam209	1116	24.5722	-1.03887	0.575535	3.04976	0.0807489	NA
Odf3	1117	19.8863	-1.00811	0.57134	3.04901	0.0807862	NA
Coq2	1118	14.0244	-1.20339	0.66441	3.04793	0.0808402	NA
Gtl3	1119	16.1565	1.14667	0.658434	3.04641	0.0809159	NA
4930519G04Rik	1120	19.6825	-1.09799	0.60569	3.04602	0.0809351	NA
Klhdc7b	1121	48.7362	-0.855763	0.482035	3.04534	0.0809689	0.999803
Pcnt	1122	24.3526	-1.00001	0.561618	3.04504	0.080984	NA
Syndig1	1123	22.6241	-1.10043	0.603141	3.04405	0.0810337	NA
Gsk3b	1124	31.5807	-0.915342	0.516856	3.04348	0.0810621	NA
Rhbdf2	1125	15.779	-1.16525	0.649201	3.04327	0.0810724	NA
Ubash3b	1126	50.1101	0.870131	0.491176	3.04327	0.0810724	0.999803
4932429P05Rik	1127	22.424	1.03219	0.588661	3.04296	0.0810878	NA
Arpc4	1128	23.2082	-1.0123	0.567667	3.04288	0.081092	NA
Dnase1l2	1129	44.045	0.925926	0.520872	3.04224	0.0811237	0.999803
Guk1	1130	39.7636	0.920462	0.52206	3.04176	0.081148	0.999803
Rhot1	1131	25.1308	1.01354	0.577346	3.04138	0.0811671	NA
Olfr1338	1132	42.131	-0.994541	0.542284	3.04003	0.0812347	0.999803
Akr1e1	1133	10.3203	1.30306	0.756358	3.03826	0.081323	NA
mmu-let-7a-1	1134	44.077	-0.817587	0.465962	3.03809	0.0813315	0.999803
Rbp4	1135	31.1875	-0.989787	0.548895	3.0363	0.0814215	NA
Spg20	1136	20.6586	-1.08654	0.60299	3.0341	0.0815317	NA
Fam107a	1137	39.9611	0.881417	0.502155	3.03196	0.0816395	0.999803
Arhgef19	1138	20.2773	-1.04151	0.586976	3.02801	0.0818385	NA
Cfl2	1139	26.1261	-0.921878	0.52425	3.02759	0.0818597	NA
mmu-mir-6338	1140	9.48537	1.45471	0.854281	3.02582	0.081949	NA
AI182371	1141	27.2946	-0.903325	0.51638	3.02434	0.0820236	NA
Palm2	1142	39.2053	-0.839585	0.478586	3.02407	0.0820373	0.999803
Scn3b	1143	28.6254	-0.970872	0.545463	3.02353	0.0820647	NA
St6galnac1	1144	17.3382	-1.02786	0.587816	3.02283	0.0821002	NA
Dr1	1145	38.3882	0.964512	0.542685	3.02205	0.0821396	0.999803
Fam96b	1146	34.3104	0.904288	0.517774	3.02039	0.0822237	0.999803
Calr	1147	36.2659	-0.938148	0.523331	3.01992	0.0822477	0.999803
Sox17	1148	31.7785	-1.02807	0.565631	3.01865	0.0823121	NA
Wnt9a	1149	20.8608	-0.976549	0.558207	3.01843	0.082323	NA
Net1	1150	43.6793	-0.809796	0.464027	3.01827	0.0823314	0.999803
Nampt	1151	26.2946	0.987372	0.566943	3.01629	0.0824319	NA
Zadh2	1152	23.5648	1.05751	0.602519	3.01615	0.0824392	NA
Nt5c	1153	39.9847	-0.905487	0.508486	3.01561	0.0824664	0.999803
Olfr938	1154	27.2614	1.0823	0.606158	3.01535	0.0824798	NA
2310014L17Rik	1155	13.0427	1.2688	0.728022	3.0142	0.0825383	NA
Ltn1	1156	26.4911	-1.15788	0.617924	3.01064	0.0827194	NA
Pms1	1157	15.3668	-1.1583	0.646722	3.0098	0.0827625	NA
Gcn1l1	1158	28.451	0.951379	0.546079	3.00806	0.0828512	NA
Ccdc134	1159	24.9403	-0.956041	0.549247	3.00288	0.0831167	NA
Olfr811	1160	44.8424	0.824305	0.474942	2.99924	0.0833035	0.999803
Cntnap5b	1161	52.6273	0.913991	0.513833	2.99803	0.0833656	0.999803
Defb13	1162	41.9418	-0.841839	0.479653	2.99801	0.0833666	0.999803
1700057G04Rik	1163	51.4684	0.806742	0.464625	2.99645	0.0834472	0.999803
Bphl	1164	19.109	-1.00507	0.574993	2.99619	0.0834605	NA
Asb18	1165	27.6715	-1.01819	0.567404	2.99563	0.0834895	NA
Traf2	1166	18.4865	1.14123	0.655049	2.99548	0.0834973	NA
Crygs	1167	41.5549	-0.965842	0.533099	2.99317	0.0836165	0.999803
Ddx21	1168	50.6701	0.98249	0.547285	2.9914	0.083708	0.999803
Hoxb6	1169	30.429	-0.941014	0.531395	2.99028	0.0837657	NA
Efna3	1170	31.1762	0.951936	0.544598	2.9898	0.0837905	NA
Gdi2	1171	21.8083	1.1564	0.648239	2.98858	0.0838539	NA
Tfeb	1172	12.2481	-1.26519	0.709003	2.98743	0.0839133	NA
9030624G23Rik	1173	54.6154	-0.984848	0.536703	2.9874	0.083915	0.999803
Tbc1d31	1174	55.9382	0.847748	0.483908	2.98643	0.0839652	0.999803
Pinx1	1175	43.0913	0.871381	0.498455	2.98516	0.0840309	0.999803
Olfr153	1176	23.5831	-0.942864	0.540407	2.98212	0.0841889	NA
mmu-mir-503	1177	39.9726	-0.849116	0.488137	2.98099	0.0842477	0.999803
Galnt2	1178	36.433	0.887238	0.514339	2.98085	0.0842551	0.999803
Alkbh2	1179	40.1483	0.885943	0.509059	2.97996	0.0843014	0.999803
Kif26b	1180	20.6658	-0.972189	0.558084	2.97905	0.0843486	NA
Ubtd1	1181	20.6222	-1.07854	0.602854	2.97848	0.0843785	NA
mmu-mir-7012	1182	18.3075	-1.40137	0.725944	2.97584	0.0845163	NA
Adam7	1183	39.5692	0.870946	0.502175	2.97411	0.0846067	0.999803
Reps1	1184	38.3655	1.01625	0.570852	2.97389	0.0846182	0.999803
Tmem67	1185	19.687	-0.981799	0.565896	2.97357	0.084635	NA
Fas	1186	32.9308	1.07789	0.594995	2.97347	0.0846402	NA
Kif13b	1187	60.6618	-0.830971	0.470488	2.97279	0.0846759	0.999803
Arid1b	1188	22.4247	-0.987841	0.563083	2.97244	0.0846939	NA
Rbp2	1189	22.9985	-0.936787	0.540623	2.97133	0.084752	NA
Abcb4	1190	66.889	0.754384	0.43624	2.97089	0.0847749	0.999803
P2ry1	1191	40.7326	0.904637	0.521495	2.96897	0.0848758	0.999803
Olfr458	1192	28.2368	0.963487	0.556717	2.96802	0.0849256	NA
Fbxl19	1193	38.038	-0.878984	0.50016	2.96566	0.0850497	0.999803
Bach2	1194	27.4754	0.968787	0.557884	2.96554	0.0850559	NA
Rcsd1	1195	40.9441	0.899887	0.514272	2.96417	0.0851283	0.999803
Aym1	1196	8.95327	1.36488	0.802258	2.96396	0.085139	NA
Olfr412	1197	81.5141	0.867429	0.485993	2.96327	0.0851754	0.999803
Aqp4	1198	23.9608	0.978077	0.570788	2.96268	0.0852065	NA
Olfr1084	1199	33.5079	0.950833	0.545014	2.96174	0.0852562	NA
Tbc1d23	1200	31.5783	-0.908834	0.522861	2.96129	0.0852797	NA
Pced1a	1201	43.8783	0.862416	0.496458	2.9562	0.0855487	0.999803
N28178	1202	29.0479	-0.947083	0.539792	2.95437	0.0856454	NA
BC003965	1203	53.6058	0.846051	0.485352	2.9539	0.0856707	0.999803
Tmem63a	1204	20.2632	-0.976953	0.563449	2.95351	0.0856915	NA
Dip2c	1205	21.8231	-1.0541	0.590238	2.95135	0.0858061	NA
Grtp1	1206	40.5612	0.906979	0.517688	2.95122	0.0858128	0.999803
Acvr2a	1207	18.7008	1.05987	0.617135	2.95063	0.0858443	NA
Cryzl1	1208	26.6996	0.957238	0.554705	2.95036	0.0858584	NA
Defb11	1209	47.7517	0.838072	0.485532	2.95012	0.0858712	0.999803
Il6st	1210	28.2505	0.939935	0.546915	2.94966	0.0858959	NA
Sncaip	1211	63.9706	0.78038	0.451235	2.94948	0.0859052	0.999803
Rasl11b	1212	42.4779	0.913827	0.523407	2.94898	0.0859318	0.999803
Htr4	1213	30.7926	0.929604	0.537406	2.94882	0.0859404	NA
Exosc6	1214	18.322	-1.16564	0.645815	2.94789	0.0859898	NA
Gpaa1	1215	53.4327	0.846125	0.485189	2.94711	0.0860315	0.999803
Zdhhc6	1216	48.9508	-0.83669	0.478428	2.94663	0.086057	0.999803
Gnptab	1217	15.9779	-1.10656	0.629692	2.9462	0.0860795	NA
Olfr263	1218	30.818	-0.967495	0.54599	2.9456	0.0861116	NA
Ninj2	1219	32.1748	-0.970078	0.547275	2.94541	0.086122	NA
Irak1	1220	37.2471	0.910316	0.522492	2.9449	0.086149	0.999803
Tmed6	1221	15.0047	-1.0669	0.617707	2.94466	0.086162	NA
Phlda3	1222	27.6897	-0.96001	0.54575	2.94336	0.0862309	NA
Olfr725	1223	12.8194	-1.23733	0.703412	2.94275	0.0862635	NA
Pcdh18	1224	14.9965	-1.064	0.615801	2.94155	0.0863278	NA
Gm15386	1225	13.6164	1.20169	0.705144	2.93991	0.0864158	NA
Cops3	1226	32.1664	0.976146	0.557443	2.93836	0.0864984	NA
Mettl21e	1227	18.495	1.05126	0.6167	2.93734	0.086553	NA
Slc4a5	1228	18.3219	-1.01169	0.585021	2.93657	0.0865946	NA
Parp1	1229	16.7562	-1.03833	0.601295	2.93638	0.0866049	NA
Cox4i2	1230	17.7257	-1.01417	0.589105	2.93494	0.0866819	NA
Lrrc9	1231	20.0842	-1.04882	0.597381	2.93267	0.0868037	NA
mmu-mir-669k	1232	26.7018	-0.919999	0.53419	2.932	0.0868398	NA
Nrsn1	1233	64.7558	-0.753899	0.436739	2.93158	0.0868623	0.999803
4732456N10Rik	1234	18.7029	-1.04348	0.597548	2.92761	0.0870762	NA
Nkx2-3	1235	18.6892	-1.02535	0.59433	2.92607	0.0871593	NA
Gprc6a	1236	33.3383	-0.890184	0.515419	2.9259	0.0871688	NA
Pkp1	1237	22.7987	-0.976867	0.564545	2.92582	0.0871727	NA
Gm4794	1238	25.5301	1.01003	0.583029	2.92474	0.0872315	NA
Gas2l1	1239	27.6928	-0.879615	0.51156	2.92283	0.0873344	NA
Olfr360	1240	47.5763	-0.832683	0.478207	2.92259	0.0873474	0.999803
Selenbp1	1241	20.0548	-0.996462	0.577027	2.92163	0.0873994	NA
Mmp12	1242	72.3542	0.799049	0.45952	2.92153	0.0874052	0.999803
Dysf	1243	16.7585	-1.04296	0.603026	2.91813	0.0875892	NA
Impg1	1244	25.1489	-1.04178	0.58445	2.91616	0.0876966	NA
Tmem196	1245	15.0053	-1.15702	0.656975	2.9149	0.0877647	NA
Mthfsd	1246	34.7081	-0.835468	0.487779	2.90705	0.0881932	0.999803
Zscan26	1247	71.7654	-0.757962	0.439545	2.90504	0.0883032	0.999803
Dusp11	1248	30.7873	0.919162	0.536648	2.89484	0.0888638	NA
Abhd17a	1249	31.9752	-0.865106	0.504065	2.89379	0.0889216	NA
Ruvbl2	1250	21.0123	1.13255	0.65613	2.89363	0.0889302	NA
Havcr1	1251	48.1319	0.936046	0.534297	2.89342	0.088942	0.999803
Syk	1252	28.0508	0.93296	0.547982	2.89159	0.0890432	NA
Cldn5	1253	23.1898	-0.95561	0.55289	2.89017	0.0891215	NA
Cftr	1254	53.2175	0.789726	0.464603	2.88772	0.089257	0.999803
5430402E10Rik	1255	22.8065	-1.18639	0.643069	2.88754	0.0892674	NA
Pdzd11	1256	33.7124	0.897337	0.525247	2.88691	0.0893021	0.999803
6030498E09Rik	1257	39.7573	0.844439	0.497269	2.88629	0.0893365	0.999803
Prss35	1258	33.1189	0.921478	0.538101	2.88509	0.0894029	NA
Pkd2	1259	23.003	-0.922922	0.540716	2.882	0.0895746	NA
Mesdc1	1260	10.7067	-1.25735	0.720943	2.88173	0.0895897	NA
Apc2	1261	24.575	-0.966467	0.556938	2.88011	0.0896801	NA
Myh7b	1262	19.2825	1.02964	0.609048	2.8794	0.0897195	NA
Pvalb	1263	49.5404	-0.807902	0.469533	2.87842	0.089774	0.999803
Msl3	1264	41.9139	0.870288	0.506296	2.87723	0.0898402	0.999803
mmu-mir-6769b	1265	20.011	1.09019	0.642851	2.87665	0.089873	NA
Irx3	1266	20.6517	1.01557	0.599154	2.87479	0.0899768	NA
Angpt2	1267	16.1871	-1.15992	0.65613	2.8743	0.090004	NA
Larp6	1268	32.5435	-0.879065	0.514516	2.87346	0.0900512	NA
Tuba4a	1269	26.8614	0.977114	0.57381	2.87319	0.0900661	NA
Pkdrej	1270	51.4778	-0.814199	0.473018	2.87272	0.0900926	0.999803
Pabpc4	1271	51.6324	0.881527	0.511273	2.86999	0.0902455	0.999803
Vmn1r181	1272	22.222	-0.94305	0.551736	2.86895	0.0903039	NA
Mael	1273	31.392	-0.859408	0.503331	2.86796	0.0903595	NA
Zfp408	1274	39.9822	-0.815827	0.478466	2.86792	0.0903615	0.999803
Wdr31	1275	47.7618	-0.792659	0.464775	2.86695	0.0904158	0.999803
Mbd3l1	1276	134.37	0.753552	0.435625	2.86596	0.0904718	0.999803
Gucy2e	1277	57.5319	-0.822548	0.475443	2.86439	0.0905601	0.999803
Srpr	1278	51.874	1.03515	0.569102	2.86251	0.0906661	0.999803
Txnl4a	1279	19.4765	-0.973626	0.57048	2.8625	0.0906664	NA
Unkl	1280	47.5536	0.829661	0.48713	2.86245	0.0906693	0.999803
Med19	1281	28.643	0.903869	0.534877	2.86155	0.09072	NA
Manba	1282	71.3848	-0.803772	0.464401	2.86136	0.0907309	0.999803
Chil6	1283	19.0977	-1.03492	0.597578	2.8596	0.0908301	NA
Tars2	1284	28.0681	-0.901645	0.525023	2.85854	0.0908898	NA
Gprc5c	1285	24.1682	-0.905154	0.532784	2.85818	0.0909104	NA
Actl7a	1286	67.4612	0.770088	0.452621	2.85734	0.0909577	0.999803
Sytl2	1287	41.2973	0.907782	0.531129	2.85706	0.0909734	0.999803
Gpr84	1288	34.7197	-0.825956	0.485833	2.85697	0.0909789	0.999803
Exoc2	1289	35.2985	-1.03655	0.575571	2.85621	0.0910217	0.999803
Olfr90	1290	29.2555	-0.953377	0.5472	2.85478	0.0911029	NA
Csf3	1291	16.1812	-1.03117	0.604926	2.85474	0.091105	NA
Uqcrb	1292	10.4847	-1.30987	0.742138	2.85181	0.091271	NA
Fxyd5	1293	18.1284	-1.11022	0.630596	2.8503	0.091357	NA
Cryba2	1294	33.1402	-0.868041	0.5075	2.84996	0.0913763	NA
NonTargetingControlGuideForMouse_46	1295	150.945	-0.675528	0.397651	2.84971	0.0913905	0.999803
Fam155a	1296	30.9899	0.960316	0.558981	2.84655	0.0915704	NA
Trib2	1297	15.1857	-1.06962	0.628534	2.84596	0.0916036	NA
Alg6	1298	49.5344	0.798584	0.471042	2.84499	0.0916594	0.999803
Adcy7	1299	32.1589	0.906286	0.53447	2.84337	0.0917519	NA
Olfr1040	1300	53.6134	0.823617	0.481514	2.84254	0.0917988	0.999803
Ccnb3	1301	43.6554	0.929319	0.535773	2.84253	0.0917994	0.999803
Lztr1	1302	53.8095	-0.850622	0.489802	2.84236	0.0918095	0.999803
Wbp4	1303	40.1631	0.883031	0.515549	2.8421	0.0918244	0.999803
B9d2	1304	31.0125	-0.901717	0.525017	2.84076	0.0919007	NA
mmu-mir-6959	1305	12.0204	1.2677	0.764293	2.83948	0.0919739	NA
Tln1	1306	30.0183	-0.917535	0.5337	2.83903	0.092	NA
Notch4	1307	79.3676	0.730135	0.431248	2.83898	0.0920025	0.999803
Mta2	1308	28.0726	0.918573	0.543393	2.83853	0.0920286	NA
Tmem222	1309	22.0012	1.08397	0.630071	2.83739	0.0920935	NA
mmu-mir-7217	1310	37.4055	0.873102	0.516428	2.83591	0.0921785	0.999803
Lipo1	1311	31.175	-0.884633	0.517847	2.83582	0.0921835	NA
Atg9b	1312	31.7649	-0.896254	0.521706	2.83513	0.0922233	NA
Trappc11	1313	53.2039	0.827355	0.487577	2.83427	0.0922727	0.999803
Lpar1	1314	11.0637	1.2903	0.775686	2.83359	0.092312	NA
Nr2c1	1315	33.6952	0.927249	0.545615	2.83348	0.0923179	0.999803
Osbpl5	1316	56.3702	-0.778827	0.457263	2.83179	0.0924152	0.999803
Uchl4	1317	36.8551	-0.895065	0.518476	2.83066	0.0924806	0.999803
Abcc5	1318	13.4398	-1.13988	0.663689	2.82844	0.0926085	NA
Hoxb7	1319	33.5488	-0.841993	0.495716	2.82828	0.0926177	0.999803
Slc25a41	1320	25.5425	-0.913222	0.537806	2.82822	0.0926207	NA
Phf13	1321	24.3715	-0.91938	0.541002	2.82736	0.0926708	NA
Tecr	1322	86.583	0.718287	0.42497	2.82501	0.0928062	0.999803
Cdnf	1323	60.4186	0.947843	0.541819	2.8239	0.0928704	0.999803
Gfi1b	1324	33.5367	-0.878822	0.515089	2.82245	0.0929544	0.999803
Tmed11	1325	55.1881	-0.761148	0.449865	2.82205	0.0929776	0.999803
Csf2ra	1326	10.9023	1.23209	0.741895	2.82199	0.0929809	NA
Gm14137	1327	36.066	-0.903781	0.525489	2.82094	0.0930419	0.999803
mmu-mir-6372	1328	21.3917	1.04347	0.622145	2.82043	0.0930712	NA
Gm595	1329	49.3396	0.855822	0.498852	2.82016	0.0930873	0.999803
Tff1	1330	32.5506	0.899816	0.531991	2.81957	0.0931216	NA
Dync1h1	1331	19.0829	1.02728	0.613511	2.81743	0.0932454	NA
Tmc6	1332	12.6408	-1.20943	0.703143	2.81673	0.0932861	NA
Cnot2	1333	33.1582	-0.818643	0.485818	2.81637	0.0933074	NA
Avpr2	1334	41.5349	0.818284	0.485649	2.8161	0.0933227	0.999803
Dhh	1335	40.5681	-0.795875	0.471642	2.81598	0.0933296	0.999803
Enpep	1336	83.2652	0.717738	0.426487	2.81479	0.0933989	0.999803
Kbtbd2	1337	31.2082	-0.85467	0.504584	2.81462	0.0934089	NA
Top2a	1338	15.1817	-1.05325	0.622224	2.81294	0.093507	NA
Svs3a	1339	38.7314	0.989492	0.574459	2.81019	0.0936671	0.999803
Cited2	1340	6.81419	-1.47611	0.860002	2.81005	0.0936752	NA
mmu-mir-7006	1341	22.3903	-0.978424	0.570663	2.80722	0.0938407	NA
Rnf146	1342	29.2569	-0.971781	0.559276	2.80638	0.0938901	NA
Utp14b	1343	39.9536	0.831311	0.495465	2.80504	0.0939685	0.999803
mmu-mir-6541	1344	89.5104	-0.836156	0.480288	2.80422	0.0940168	0.999803
Ermard	1345	41.129	0.833037	0.494621	2.804	0.0940292	0.999803
Vmn1r23	1346	32.7116	-1.03421	0.584098	2.79987	0.0942721	NA
mmu-mir-1192	1347	15.0045	-1.11393	0.648018	2.79923	0.0943095	NA
Gpr26	1348	17.5254	-1.07973	0.621071	2.79898	0.0943242	NA
Vmn1r8	1349	46.4082	-0.772709	0.459828	2.79816	0.0943728	0.999803
Olfr223	1350	31.3607	0.947197	0.560914	2.79789	0.0943884	NA
Olfr204	1351	29.4423	-0.855744	0.508666	2.79631	0.0944817	NA
Cage1	1352	54.2146	0.804751	0.475215	2.7924	0.0947121	0.999803
Cxcl12	1353	49.6961	0.855303	0.505718	2.79159	0.09476	0.999803
Ccdc73	1354	9.92385	-1.21222	0.721162	2.79086	0.0948036	NA
Polr2l	1355	33.5195	0.860894	0.516113	2.79064	0.0948164	0.999803
Map1s	1356	14.9936	-1.04153	0.617563	2.7901	0.0948482	NA
Wbp5	1357	26.3243	-1.31219	0.690068	2.78832	0.094954	NA
0610031J06Rik	1358	34.8782	0.884656	0.528212	2.78812	0.0949656	0.999803
Olfr295	1359	18.1421	-1.1782	0.661792	2.78751	0.0950019	NA
Spin2-ps1	1360	30.3819	0.910542	0.546686	2.78715	0.0950229	NA
Ccl24	1361	21.8304	-0.9438	0.559562	2.78678	0.0950451	NA
Clec7a	1362	29.6262	0.872959	0.523654	2.78623	0.0950777	NA
Sdhc	1363	22.9756	1.04571	0.617955	2.78589	0.0950977	NA
Qrsl1	1364	32.9312	0.871172	0.522218	2.78578	0.0951044	NA
Kdelr2	1365	29.0243	1.10801	0.626992	2.78196	0.0953314	NA
6820408C15Rik	1366	7.62041	1.42795	0.843432	2.78123	0.0953748	NA
Plekhg6	1367	18.5208	-1.01101	0.595709	2.78036	0.0954266	NA
Fance	1368	17.1486	-1.05105	0.617947	2.77806	0.0955639	NA
Rps23	1369	23.5693	1.0307	0.609777	2.77724	0.0956127	NA
Pld6	1370	18.331	-0.976817	0.581933	2.77352	0.095835	NA
Igip	1371	39.9726	0.909749	0.535212	2.77338	0.0958438	0.999803
Kcnk16	1372	38.2156	-0.839863	0.495968	2.77336	0.0958446	0.999803
Wfdc15a	1373	31.1701	0.881885	0.530665	2.7729	0.0958723	NA
Slc16a11	1374	8.94128	-1.25853	0.748942	2.77246	0.0958989	NA
Mns1	1375	30.7891	-1.11906	0.619901	2.77195	0.0959294	NA
Clptm1	1376	62.7749	0.780326	0.465695	2.76956	0.0960725	0.999803
Ch25h	1377	37.8033	0.937097	0.54902	2.76688	0.0962334	0.999803
Grk1	1378	31.1938	0.950402	0.558903	2.76606	0.0962827	NA
Timm22	1379	14.591	-1.07363	0.635431	2.76548	0.0963178	NA
Efr3a	1380	34.7191	-0.885068	0.519498	2.76523	0.0963327	0.999803
1700012A03Rik	1381	42.1373	-0.804444	0.478003	2.76468	0.0963662	0.999803
Phgr1	1382	33.1255	-0.908055	0.530863	2.76463	0.0963689	NA
Tprg	1383	20.2409	1.0234	0.615596	2.76463	0.0963689	NA
Dtx3	1384	17.5441	-0.992648	0.591721	2.76402	0.0964055	NA
Oog3	1385	61.9974	0.745204	0.447757	2.76312	0.0964602	0.999803
Trip12	1386	49.8789	1.00692	0.571475	2.76193	0.0965315	0.999803
mmu-mir-484	1387	27.6735	-0.868606	0.518905	2.76123	0.0965739	NA
Gbas	1388	21.4425	-0.990733	0.581458	2.76027	0.0966319	NA
Dynlrb2	1389	35.0731	0.958809	0.560903	2.75949	0.0966792	0.999803
Olfr1258	1390	65.2993	0.837682	0.492415	2.75729	0.096812	0.999803
1110034G24Rik	1391	21.8302	-0.943261	0.562196	2.7559	0.0968965	NA
Pkn1	1392	28.246	-0.952815	0.555092	2.75306	0.0970684	NA
Gm382	1393	31.7742	0.869994	0.522762	2.75301	0.0970715	NA
Olfr1181	1394	27.2788	0.928272	0.555787	2.75267	0.0970922	NA
Npat	1395	27.4688	0.919219	0.554888	2.75207	0.0971288	NA
Syn3	1396	49.1131	-0.915886	0.525358	2.75031	0.0972355	0.999803
Ccrl2	1397	24.3747	-0.909802	0.541794	2.74817	0.097366	NA
Vangl1	1398	22.9807	-0.941333	0.56117	2.7481	0.09737	NA
Gpr37	1399	27.2931	-0.939255	0.550725	2.74786	0.0973849	NA
Crmp1	1400	28.4441	0.911053	0.548711	2.74729	0.0974197	NA
Flywch1	1401	35.087	0.862734	0.516924	2.74543	0.0975328	0.999803
Rundc3b	1402	71.1854	-0.863304	0.498297	2.74328	0.0976639	0.999803
Snx15	1403	25.1581	-1.21499	0.660998	2.74298	0.0976825	NA
Rnf44	1404	41.532	0.796287	0.480563	2.74198	0.0977436	0.999803
Dpp10	1405	32.742	0.849516	0.513464	2.7416	0.0977667	NA
Olfr801	1406	22.2036	-1.16087	0.651266	2.74106	0.0977996	NA
Dnajc19	1407	38.1918	0.882875	0.528691	2.74035	0.0978434	0.999803
Aard	1408	23.7917	-0.921111	0.548681	2.74034	0.097844	NA
Gpr150	1409	30.0101	-0.954647	0.554452	2.73968	0.0978841	NA
Mettl15	1410	44.8439	-0.79747	0.476164	2.73843	0.0979611	0.999803
Kpnb1	1411	24.3462	1.07139	0.627565	2.73822	0.097974	NA
Lama5	1412	43.4892	-0.877226	0.514793	2.7379	0.0979935	0.999803
Kcna7	1413	44.2672	0.841339	0.501064	2.73691	0.0980542	0.999803
Nyap1	1414	39.9421	0.891422	0.531143	2.73684	0.0980584	0.999803
Pcnxl4	1415	24.1783	-1.01552	0.588009	2.73683	0.0980594	NA
mmu-mir-681	1416	26.7252	-1.00006	0.579304	2.73644	0.0980831	NA
Olfr610	1417	58.3278	-0.953572	0.539089	2.73636	0.0980877	0.999803
Htra2	1418	49.3142	0.79451	0.478238	2.73481	0.0981834	0.999803
mmu-mir-344-2	1419	36.8575	-0.850199	0.505071	2.7334	0.0982698	0.999803
Olfr1009	1420	47.3725	0.883651	0.521419	2.73318	0.0982837	0.999803
Pou4f3	1421	65.3038	0.756503	0.456196	2.73278	0.0983082	0.999803
Fbxo8	1422	57.3325	0.767792	0.461175	2.73242	0.0983305	0.999803
Cltb	1423	23.1974	-0.915997	0.550698	2.73062	0.0984413	NA
Vrtn	1424	33.7244	-0.851624	0.507692	2.73012	0.0984722	0.999803
Rnf144b	1425	34.4735	0.982537	0.577587	2.73004	0.0984768	0.999803
Tkt	1426	32.7502	0.85686	0.517682	2.72764	0.098625	NA
Mypn	1427	15.0018	-1.05647	0.63224	2.72673	0.0986813	NA
Pafah2	1428	44.2419	0.818408	0.492578	2.72613	0.0987183	0.999803
Ttc14	1429	17.7181	-0.997621	0.598042	2.72493	0.0987926	NA
Usp45	1430	55.1612	0.799251	0.482976	2.72453	0.0988174	0.999803
Gp9	1431	87.5636	0.774701	0.459072	2.72335	0.0988905	0.999803
Slc36a2	1432	15.5772	-1.07449	0.637632	2.72243	0.0989474	NA
Scai	1433	48.9143	0.892264	0.526328	2.71851	0.0991907	0.999803
Nfya	1434	77.2169	0.722531	0.436345	2.71844	0.0991946	0.999803
Gpkow	1435	18.697	1.06709	0.641017	2.71726	0.0992683	NA
Golga1	1436	26.9167	-0.976345	0.570379	2.71694	0.0992883	NA
Sprr2h	1437	94.5942	-0.697375	0.419369	2.71555	0.0993748	0.999803
Ddit4l	1438	55.5803	0.747048	0.452021	2.71412	0.0994639	0.999803
Kcnk1	1439	39.335	0.96787	0.5705	2.7121	0.0995896	0.999803
Fam73a	1440	55.9654	-0.813871	0.482718	2.71145	0.0996306	0.999803
Dnaja3	1441	46.3823	0.810841	0.491642	2.71116	0.0996483	0.999803
Zc3h7a	1442	22.0269	-0.916964	0.552817	2.71082	0.0996695	NA
Sertad4	1443	34.7061	-0.81684	0.492322	2.70734	0.0998872	0.999803
Ccdc147	1444	14.2241	1.10923	0.676683	2.70731	0.0998895	NA
Sec16a	1445	21.0146	1.05506	0.633216	2.70349	0.100129	NA
Lypd3	1446	23.7674	0.943878	0.574765	2.70306	0.100156	NA
Ubr7	1447	26.6857	0.931228	0.565191	2.70241	0.100197	NA
Pik3c3	1448	69.199	0.853839	0.50295	2.69919	0.100399	0.999803
Arl2	1449	35.121	-0.855011	0.510661	2.69886	0.10042	0.999803
Fbxw10	1450	21.0513	-0.927681	0.561066	2.6988	0.100424	NA
Gdf9	1451	34.1055	-0.931127	0.543352	2.69842	0.100447	0.999803
Lrrc36	1452	31.9689	-0.966396	0.560892	2.6982	0.100462	NA
Srpk3	1453	53.0311	0.772449	0.467927	2.69796	0.100476	0.999803
Csrp3	1454	43.097	-0.795062	0.477867	2.69784	0.100484	0.999803
Cops2	1455	23.5794	0.921955	0.562891	2.69645	0.100572	NA
Vsx1	1456	12.2772	-1.21628	0.712654	2.69554	0.10063	NA
Blcap	1457	12.6604	1.18079	0.715242	2.69542	0.100637	NA
Nfkb2	1458	17.5118	1.05877	0.646602	2.69493	0.100668	NA
Zfp446	1459	33.1207	-0.856759	0.514357	2.69452	0.100694	NA
2310036O22Rik	1460	12.0854	-1.09039	0.660371	2.69401	0.100726	NA
Slco6d1	1461	28.4724	-0.928791	0.550344	2.69321	0.100777	NA
Heatr2	1462	25.9144	0.944577	0.571459	2.69262	0.100814	NA
Rangrf	1463	16.1634	-1.09864	0.649569	2.69063	0.10094	NA
Brinp3	1464	37.4226	0.831686	0.505004	2.69013	0.100972	0.999803
Vmn1r18	1465	17.5396	-1.01225	0.606332	2.68995	0.100983	NA
Dennd2a	1466	22.7829	1.03142	0.617609	2.68904	0.10104	NA
Emc3	1467	29.2204	0.90694	0.552195	2.68709	0.101165	NA
2610002M06Rik	1468	57.9196	-0.73876	0.447884	2.68661	0.101195	0.999803
Susd5	1469	21.8314	-0.941766	0.567043	2.68458	0.101324	NA
Mt4	1470	46.7729	0.883556	0.525181	2.68451	0.101329	0.999803
Gtf2h5	1471	66.692	0.73453	0.445229	2.68307	0.10142	0.999803
Cox6a1	1472	23.5898	-0.883778	0.53694	2.68146	0.101523	NA
Taf6	1473	12.251	-1.26354	0.735592	2.68046	0.101586	NA
Ifi27l2b	1474	35.474	1.02794	0.599447	2.67892	0.101685	0.999803
Polr3a	1475	33.5083	0.981407	0.586257	2.6784	0.101718	NA
Map3k19	1476	78.9732	0.726268	0.439904	2.67815	0.101734	0.999803
Neurog3	1477	30.8224	-1.05369	0.598986	2.67768	0.101764	NA
Phf3	1478	71.5562	0.734853	0.446077	2.67625	0.101855	0.999803
Fam178b	1479	8.94774	-1.29269	0.771608	2.67618	0.10186	NA
Cacng8	1480	13.2362	-1.23959	0.713111	2.6754	0.10191	NA
Hscb	1481	32.1655	0.891379	0.538462	2.67488	0.101943	NA
Zfp384	1482	35.87	-0.796256	0.484696	2.67471	0.101954	0.999803
Cnn3	1483	28.0594	0.911045	0.555517	2.6747	0.101955	NA
Vmn2r2	1484	36.6286	0.994259	0.581282	2.6737	0.102019	0.999803
Per2	1485	33.1302	0.846858	0.517376	2.67163	0.102151	NA
NonTargetingControlGuideForMouse_129	1486	81.4956	0.755873	0.455584	2.67062	0.102216	0.999803
St8sia4	1487	50.88	0.805968	0.486604	2.67034	0.102234	0.999803
Fsip1	1488	27.1029	-0.860491	0.521686	2.66911	0.102313	NA
Fkbp7	1489	36.2846	-0.912904	0.536945	2.66829	0.102366	0.999803
Bpifc	1490	48.1497	-0.796436	0.47908	2.66812	0.102377	0.999803
Gm13078	1491	25.7069	0.952142	0.580276	2.66784	0.102395	NA
Star	1492	29.8371	-0.880813	0.529514	2.66646	0.102484	NA
Mta1	1493	23.2049	-0.991731	0.587872	2.66569	0.102533	NA
Gpr22	1494	24.7335	0.955728	0.580446	2.66486	0.102587	NA
mmu-mir-3473c	1495	16.5035	-1.12953	0.665465	2.66353	0.102672	NA
Snip1	1496	62.2093	0.844293	0.500159	2.66205	0.102768	0.999803
Chmp5	1497	73.7304	-0.748665	0.450376	2.66135	0.102814	0.999803
Arhgap18	1498	12.0913	-1.28749	0.741937	2.66128	0.102818	NA
Kcnn1	1499	22.4129	-0.916921	0.558418	2.66015	0.102891	NA
Cyp2b9	1500	55.3694	0.750878	0.459682	2.65955	0.10293	0.999803
Gzmf	1501	45.6124	0.798393	0.486425	2.65924	0.10295	0.999803
Stxbp6	1502	42.5269	-0.844916	0.503639	2.65899	0.102966	0.999803
Ssxb3	1503	24.5298	0.943512	0.578995	2.65864	0.102989	NA
Xylb	1504	10.305	-1.21794	0.739213	2.6571	0.103088	NA
Fxyd1	1505	24.9393	0.932004	0.569132	2.6566	0.103121	NA
Klhl14	1506	27.0659	0.969064	0.58708	2.65646	0.10313	NA
Retn	1507	25.2769	0.988899	0.602114	2.65506	0.103221	NA
Olfr394	1508	48.7425	0.767385	0.469187	2.65309	0.103349	0.999803
Prpf31	1509	36.0547	0.836949	0.51298	2.65196	0.103423	0.999803
Olfr711	1510	26.8811	0.940048	0.572205	2.65183	0.103431	NA
Mpp4	1511	30.0403	-0.986532	0.575549	2.64984	0.103561	NA
Cwc15	1512	20.6758	-0.968135	0.581957	2.64913	0.103606	NA
Zdhhc24	1513	28.4666	-0.870776	0.528959	2.64895	0.103618	NA
Mkln1	1514	45.0614	-0.755915	0.461953	2.64881	0.103627	0.999803
Gabrg2	1515	27.2678	0.918953	0.562915	2.6475	0.103713	NA
P4ha3	1516	16.3594	-0.986642	0.602519	2.64709	0.10374	NA
mmu-mir-6715	1517	14.6142	-1.02915	0.629051	2.64603	0.103809	NA
NonTargetingControlGuideForMouse_14	1518	74.0966	0.727325	0.443638	2.64579	0.103824	0.999803
Ppm1g	1519	25.5056	1.04699	0.623192	2.64547	0.103845	NA
Card6	1520	28.0832	-0.873357	0.528742	2.64535	0.103853	NA
Prrg2	1521	21.0326	0.954451	0.589039	2.64246	0.104043	NA
Vps41	1522	27.8728	0.924288	0.562202	2.64169	0.104093	NA
Cerkl	1523	106.1	-0.84787	0.494805	2.64058	0.104166	0.999803
Olfr345	1524	28.6411	0.903182	0.552696	2.63816	0.104324	NA
Chp2	1525	20.8459	-0.917019	0.561748	2.63504	0.104529	NA
Spata6	1526	26.5135	-0.861084	0.527029	2.63343	0.104635	NA
C1ql1	1527	53.0511	-0.785732	0.474755	2.63341	0.104637	0.999803
Rnf138rt1	1528	25.1529	-0.890481	0.543202	2.63119	0.104783	NA
Olfr851	1529	57.1326	0.728984	0.448402	2.63107	0.104791	0.999803
Pla2g2c	1530	28.0688	1.00144	0.597684	2.62957	0.10489	NA
Kcnn3	1531	75.8606	-0.728376	0.442945	2.62663	0.105084	0.999803
Lancl3	1532	34.914	-0.977622	0.568903	2.62603	0.105124	0.999803
mmu-mir-449c	1533	24.71	1.15735	0.673206	2.6259	0.105133	NA
Cyp2j13	1534	37.4174	0.815603	0.504317	2.62261	0.105351	0.999803
Mmp21	1535	51.4745	0.799785	0.486485	2.62238	0.105367	0.999803
Olfr904	1536	10.091	-1.22865	0.734111	2.62206	0.105387	NA
Gm4922	1537	36.6416	0.859418	0.52468	2.6197	0.105544	0.999803
Cdrt4	1538	30.2138	-0.835503	0.514274	2.61504	0.105855	NA
Fam21	1539	33.5156	-0.924867	0.548295	2.61396	0.105927	0.999803
Nemf	1540	33.3211	0.891765	0.543439	2.61278	0.106006	NA
Ppan	1541	23.9554	0.964074	0.591263	2.61242	0.10603	NA
Dph2	1542	15.2075	-1.00272	0.616668	2.61113	0.106116	NA
Hpgds	1543	45.0215	0.785069	0.485513	2.61081	0.106137	0.999803
Gprasp2	1544	25.7071	0.988055	0.599118	2.60971	0.106211	NA
Ppfia4	1545	18.8928	-0.942927	0.577713	2.60891	0.106265	NA
Lrrc26	1546	22.0186	-0.943076	0.571382	2.60691	0.106399	NA
Acot4	1547	31.0132	-0.900746	0.541115	2.60654	0.106424	NA
Bloc1s6	1548	44.8365	0.77387	0.478577	2.60555	0.10649	0.999803
Otof	1549	37.3996	0.929584	0.560691	2.60476	0.106543	0.999803
8030423J24Rik	1550	38.6054	-0.827191	0.506237	2.60289	0.106669	0.999803
BC147527	1551	81.1104	0.716127	0.44079	2.60262	0.106687	0.999803
Ttc39a	1552	14.9858	-1.0343	0.637508	2.60192	0.106734	NA
Ccdc154	1553	31.5738	0.845588	0.523752	2.60061	0.106823	NA
Prl2c4	1554	120.916	0.666501	0.41045	2.59839	0.106972	0.999803
Dynlt3	1555	13.4397	-1.03663	0.639757	2.59793	0.107003	NA
Fan1	1556	19.8597	0.967031	0.60348	2.59733	0.107044	NA
Tox2	1557	59.0983	-0.741898	0.454928	2.59611	0.107126	0.999803
Csnk1g3	1558	42.2918	0.923674	0.55267	2.59523	0.107186	0.999803
Cblb	1559	63.5876	-0.709533	0.437202	2.5938	0.107283	0.999803
Asprv1	1560	24.5777	-0.903143	0.550264	2.59372	0.107288	NA
Pa2g4	1561	28.261	-0.938645	0.562526	2.59338	0.107311	NA
Vps37c	1562	44.641	-0.78607	0.481135	2.59315	0.107327	0.999803
Smad2	1563	39.7794	1.00539	0.585157	2.5931	0.10733	0.999803
Angel1	1564	63.7756	1.06405	0.592205	2.59249	0.107372	0.999803
Prelid2	1565	30.0199	-0.909618	0.546623	2.5919	0.107412	NA
Nlrp9a	1566	52.6497	0.755111	0.46607	2.59185	0.107415	0.999803
mmu-mir-327	1567	38.8174	-0.923694	0.546107	2.59172	0.107424	0.999803
Prkar1b	1568	36.4381	0.812841	0.505432	2.59155	0.107435	0.999803
Dnase1l1	1569	62.9647	0.870016	0.51963	2.58876	0.107625	0.999803
Gk2	1570	67.6816	-0.731007	0.448464	2.58763	0.107701	0.999803
Pla2g6	1571	33.5439	-0.829657	0.508541	2.58745	0.107714	0.999803
Olfr520	1572	55.5906	-0.886429	0.522672	2.58744	0.107715	0.999803
Palmd	1573	30.0294	-1.01039	0.589746	2.58434	0.107925	NA
Atp5g2	1574	18.5089	-0.951004	0.582867	2.58144	0.108123	NA
Arfgap1	1575	24.3484	0.953015	0.589101	2.57904	0.108287	NA
Efcab10	1576	17.5463	-0.949987	0.587107	2.57832	0.108336	NA
Zfp383	1577	31.347	0.893052	0.55273	2.57647	0.108463	NA
Gale	1578	35.6914	-0.796782	0.491907	2.57483	0.108576	0.999803
Vmn1r48	1579	50.4742	0.811427	0.498091	2.57475	0.108581	0.999803
Kcnab1	1580	19.4972	-1.10588	0.64727	2.57394	0.108637	NA
Stx5a	1581	27.4839	1.17885	0.671333	2.57241	0.108742	NA
Smarca5	1582	19.6254	1.02555	0.638574	2.5718	0.108784	NA
Vps16	1583	24.3273	0.932158	0.583503	2.57143	0.108809	NA
Sash3	1584	21.2311	0.990433	0.613129	2.57074	0.108857	NA
Trp53bp1	1585	28.8559	-0.82836	0.512936	2.57022	0.108893	NA
Vim	1586	23.2068	-0.929489	0.566793	2.5699	0.108915	NA
Mapk6	1587	28.6666	-0.913221	0.55353	2.56989	0.108916	NA
Vmn1r184	1588	28.8466	-0.972211	0.577747	2.56904	0.108974	NA
Timp1	1589	25.3409	-0.872283	0.537046	2.56882	0.108989	NA
Elp3	1590	50.498	0.739354	0.460615	2.56821	0.109031	0.999803
Dusp10	1591	59.2638	0.755222	0.467301	2.56821	0.109031	0.999803
Chad	1592	13.2342	-1.14349	0.685178	2.56815	0.109035	NA
Ttc23l	1593	48.5426	0.772894	0.479979	2.56802	0.109044	0.999803
mmu-mir-181a-1	1594	21.962	-0.993558	0.604713	2.56778	0.109061	NA
Cwc25	1595	33.7163	0.818864	0.511401	2.56699	0.109115	0.999803
Elovl7	1596	35.2694	0.926768	0.561186	2.5668	0.109129	0.999803
Ttc39c	1597	41.8929	0.796012	0.496378	2.56569	0.109205	0.999803
Suco	1598	29.991	-0.908869	0.550512	2.5637	0.109342	NA
Slc17a5	1599	28.4217	0.927697	0.573003	2.56307	0.109386	NA
Smim6	1600	18.8753	1.01503	0.636134	2.56227	0.109441	NA
Fat4	1601	54.7955	0.725603	0.452237	2.56077	0.109545	0.999803
Kmt2d	1602	45.4209	0.797396	0.4925	2.56064	0.109555	0.999803
Azgp1	1603	27.2736	0.885923	0.553335	2.55733	0.109784	NA
Gm13247	1604	15.3901	1.0649	0.664581	2.55727	0.109788	NA
Fam3c	1605	33.713	0.91578	0.557669	2.55717	0.109795	0.999803
Chrd	1606	14.6024	1.05966	0.666238	2.55708	0.109801	NA
Kif19a	1607	30.9721	0.884434	0.548237	2.55415	0.110005	NA
Mtrf1l	1608	31.9647	-0.97422	0.574528	2.55269	0.110107	NA
Zic1	1609	24.5669	-0.893436	0.551165	2.55219	0.110141	NA
Arhgap8	1610	33.907	0.880821	0.545829	2.55178	0.11017	0.999803
Isx	1611	34.6897	0.891198	0.546577	2.55129	0.110204	0.999803
Zfp87	1612	33.5041	0.841076	0.525961	2.55121	0.11021	NA
Ptpn11	1613	26.1203	0.878529	0.550146	2.55067	0.110247	NA
Slc5a7	1614	46.7843	0.796289	0.493225	2.55028	0.110275	0.999803
Rassf2	1615	37.4397	-0.797591	0.492708	2.54912	0.110356	0.999803
Pbx2	1616	39.5916	-1.09115	0.614922	2.54895	0.110368	0.999803
Rbfox1	1617	14.0438	-1.19595	0.707579	2.54857	0.110394	NA
Gtf2h3	1618	41.3192	0.826366	0.510411	2.54811	0.110426	0.999803
Abcc3	1619	18.1223	-0.97896	0.602064	2.54765	0.110459	NA
Rheb	1620	38.5709	0.980609	0.583857	2.54716	0.110493	0.999803
Dbf4	1621	24.9345	1.02038	0.618101	2.54715	0.110494	NA
1110007C09Rik	1622	18.3137	-0.965408	0.593108	2.54539	0.110616	NA
Fam222b	1623	23.1916	-0.992847	0.594794	2.54443	0.110684	NA
Rasd1	1624	44.6502	-0.846339	0.512914	2.54211	0.110847	0.999803
Naa30	1625	22.9934	-0.966225	0.585046	2.54079	0.110939	NA
Hdac3	1626	41.9173	0.810366	0.502848	2.54031	0.110973	0.999803
Gm11568	1627	28.0826	-0.900653	0.550606	2.53709	0.1112	NA
Sorl1	1628	66.5046	0.759519	0.467967	2.53668	0.111229	0.999803
1700012B09Rik	1629	16.3606	-1.11929	0.663444	2.53577	0.111293	NA
Susd3	1630	18.6733	-1.08971	0.647904	2.5355	0.111312	NA
Atp10d	1631	49.5117	0.752247	0.471756	2.53542	0.111317	0.999803
Lfng	1632	24.568	-0.878959	0.544783	2.53421	0.111402	NA
Cadps2	1633	31.3695	0.912705	0.563185	2.53369	0.111439	NA
Pts	1634	26.1301	-0.877323	0.542088	2.53277	0.111504	NA
Olfr195	1635	47.189	0.756534	0.47305	2.53275	0.111506	0.999803
Hbb-bh2	1636	95.1566	0.730497	0.450251	2.53152	0.111593	0.999803
Rbak	1637	45.9717	0.906585	0.551215	2.53104	0.111627	0.999803
Prp2	1638	18.7179	-1.0833	0.644658	2.529	0.111771	NA
Zbtb7c	1639	21.025	0.948176	0.598956	2.52842	0.111812	NA
Acer3	1640	28.6368	0.913975	0.567062	2.52497	0.112057	NA
Rph3al	1641	16.5547	-1.03179	0.630221	2.52487	0.112064	NA
Slc4a7	1642	32.9444	-0.789703	0.495122	2.52478	0.11207	NA
Sh2b1	1643	35.8903	-0.896039	0.540997	2.52465	0.11208	0.999803
Purg	1644	20.7976	1.01021	0.632436	2.52414	0.112116	NA
Ntpcr	1645	43.2758	0.778106	0.487956	2.52238	0.112241	0.999803
Ttc39b	1646	7.36312	-1.31271	0.817366	2.52237	0.112242	NA
NonTargetingControlGuideForMouse_106	1647	46.7788	0.785172	0.490752	2.52233	0.112244	0.999803
Abra	1648	47.5735	0.748248	0.469483	2.52231	0.112246	0.999803
Nme3	1649	20.6504	0.949728	0.598144	2.52069	0.112361	NA
Creb5	1650	42.2933	0.801439	0.500178	2.51999	0.112411	0.999803
Slc12a9	1651	35.3075	-0.928369	0.555763	2.51898	0.112483	0.999803
Cenpq	1652	29.4152	0.875967	0.550764	2.51857	0.112513	NA
Cxcl10	1653	20.4834	-0.96494	0.591234	2.51676	0.112642	NA
Alox8	1654	32.3784	-0.960688	0.573587	2.51599	0.112697	NA
Cyb5r2	1655	43.4865	0.780894	0.488625	2.51579	0.112711	0.999803
A730017C20Rik	1656	46.1842	0.864018	0.532344	2.51455	0.1128	0.999803
Rbm33	1657	31.5638	0.835507	0.527185	2.51407	0.112834	NA
H2-Oa	1658	37.6094	0.861307	0.533373	2.51382	0.112852	0.999803
mmu-mir-210	1659	16.7336	1.10587	0.68861	2.51369	0.112861	NA
Cr1l	1660	35.461	0.959055	0.58129	2.51274	0.11293	0.999803
Kdelr3	1661	26.1358	-0.869348	0.539678	2.51104	0.113051	NA
Dhrs7	1662	39.5597	0.838458	0.522629	2.51056	0.113086	0.999803
Itk	1663	24.3684	-0.865679	0.539573	2.51025	0.113108	NA
Olfr807	1664	9.92626	-1.15249	0.721168	2.51025	0.113108	NA
Umodl1	1665	20.2455	-0.927442	0.576471	2.50869	0.11322	NA
Cd63	1666	18.8912	1.00588	0.627817	2.50859	0.113227	NA
Slc6a17	1667	22.6108	-0.895524	0.557659	2.50837	0.113243	NA
Ly6g5b	1668	16.1306	1.07876	0.683588	2.5083	0.113248	NA
Lyl1	1669	16.7652	-0.989727	0.613435	2.50713	0.113332	NA
Nol6	1670	38.1946	0.808596	0.507881	2.50616	0.113402	0.999803
Glcci1	1671	14.5941	1.07078	0.677723	2.50581	0.113427	NA
Rae1	1672	30.195	0.857269	0.540748	2.50437	0.113531	NA
Ndufb6	1673	30.7792	0.871348	0.545444	2.50388	0.113566	NA
Olfr837	1674	21.4506	-1.04844	0.626281	2.50155	0.113734	NA
mmu-mir-27b	1675	23.7696	0.931364	0.585222	2.50099	0.113775	NA
mmu-let-7d	1676	24.7632	-0.920237	0.566755	2.50093	0.113779	NA
Slc9a5	1677	26.4783	0.930263	0.581868	2.50076	0.113791	NA
Dlgap1	1678	38.7871	0.792584	0.499065	2.50071	0.113795	0.999803
Ppap2b	1679	46.2225	-0.737675	0.463478	2.49831	0.113969	0.999803
Acd	1680	32.939	0.809717	0.512583	2.49771	0.114012	NA
Fam162b	1681	14.7861	1.11581	0.699932	2.49436	0.114255	NA
Pax9	1682	28.4698	-0.822056	0.516425	2.4942	0.114267	NA
Olfr768	1683	36.8223	0.808625	0.512493	2.48986	0.114582	0.999803
Crk	1684	42.8913	-0.757599	0.475736	2.48926	0.114626	0.999803
Gucy1a2	1685	25.7204	0.876123	0.555775	2.48915	0.114634	NA
Ankrd13d	1686	19.8633	0.954648	0.606645	2.48884	0.114656	NA
Cdca7l	1687	7.97691	-1.23242	0.767789	2.48772	0.114738	NA
Gpr68	1688	66.3052	0.708307	0.446092	2.48697	0.114793	0.999803
Slc10a4	1689	28.661	-0.821422	0.516978	2.48584	0.114875	NA
Cog1	1690	13.8383	-1.08909	0.67189	2.48559	0.114893	NA
Fam189a1	1691	33.9206	-0.786903	0.496429	2.48538	0.114908	0.999803
Ldoc1l	1692	32.3488	0.877119	0.547668	2.48489	0.114945	NA
Cep44	1693	19.4789	0.959227	0.607185	2.4844	0.11498	NA
Vps33a	1694	46.1651	0.795919	0.503178	2.48378	0.115026	0.999803
Bmp2k	1695	25.7251	0.882946	0.558604	2.48246	0.115122	NA
Stat5a	1696	29.81	-0.873334	0.539872	2.48226	0.115136	NA
Vmn1r183	1697	19.4913	-0.957827	0.595874	2.48216	0.115144	NA
Olfr985	1698	44.6172	0.974995	0.582634	2.48143	0.115197	0.999803
mmu-mir-6947	1699	25.1387	-0.929891	0.571944	2.48103	0.115227	NA
Lce1h	1700	23.3807	0.938357	0.589784	2.48098	0.11523	NA
Vmn2r28	1701	32.5556	-0.890101	0.544302	2.48044	0.11527	NA
Crnkl1	1702	28.6629	0.866168	0.54537	2.47958	0.115333	NA
Fbxo33	1703	19.68	-0.999571	0.608837	2.47927	0.115356	NA
mmu-mir-6386	1704	12.4352	-1.09279	0.678329	2.47639	0.115567	NA
Cst3	1705	36.8321	0.97417	0.589438	2.47503	0.115667	0.999803
Reep1	1706	62.5978	0.708747	0.447808	2.47492	0.115675	0.999803
Tmprss15	1707	15.9405	1.03912	0.666348	2.47487	0.115679	NA
1700034E13Rik	1708	24.3499	-1.0496	0.620565	2.47411	0.115735	NA
Nudt2	1709	23.7579	0.897079	0.571192	2.47347	0.115782	NA
Hcst	1710	44.4366	0.803313	0.504261	2.47309	0.11581	0.999803
Mroh9	1711	29.6028	0.932713	0.580771	2.4724	0.115861	NA
Rapgef2	1712	22.2279	-0.892085	0.560664	2.47126	0.115945	NA
mmu-mir-9-2	1713	23.5965	-0.955352	0.586368	2.47106	0.11596	NA
Gast	1714	31.2059	-0.955193	0.578298	2.47078	0.11598	NA
Gm4847	1715	36.256	-0.777647	0.492149	2.47071	0.115986	0.999803
Nr1i2	1716	28.4672	-0.80342	0.509278	2.47067	0.115989	NA
Leprotl1	1717	24.344	0.896455	0.569645	2.47035	0.116012	NA
Ifnb1	1718	27.865	-0.829987	0.524789	2.47015	0.116027	NA
Nrbp2	1719	40.9507	-0.797893	0.497598	2.46985	0.116049	0.999803
Dclk3	1720	21.6377	-0.867251	0.548275	2.46927	0.116092	NA
Dnase2a	1721	66.703	-0.690921	0.436461	2.4683	0.116163	0.999803
Col18a1	1722	49.7376	-0.715525	0.452774	2.46815	0.116174	0.999803
Mrps6	1723	14.588	1.05257	0.675097	2.46789	0.116194	NA
Gm527	1724	10.1099	-1.14406	0.724571	2.46627	0.116314	NA
H2-T9	1725	27.6663	0.863292	0.54874	2.46618	0.11632	NA
Fam193a	1726	13.0315	1.10458	0.706177	2.46454	0.116442	NA
Wdr89	1727	43.4978	-0.808571	0.501653	2.46445	0.116449	0.999803
Rps21	1728	37.2503	-0.786649	0.494811	2.46311	0.116548	0.999803
Col24a1	1729	10.9164	-1.11436	0.699314	2.46298	0.116558	NA
Gm5460	1730	19.5019	-0.938952	0.587834	2.4629	0.116563	NA
Soat2	1731	34.8929	-0.80541	0.504902	2.46223	0.116613	0.999803
Gm6377	1732	30.032	-0.979317	0.586845	2.46184	0.116642	NA
Hnrnpk	1733	14.3995	1.10347	0.703192	2.46126	0.116685	NA
Fam122a	1734	19.4933	-0.971278	0.602624	2.45959	0.116809	NA
Trat1	1735	36.2391	0.798109	0.50907	2.45943	0.116821	0.999803
Samd14	1736	33.5267	0.797113	0.50853	2.4592	0.116838	0.999803
Hip1r	1737	15.5741	1.01602	0.652249	2.45856	0.116886	NA
Abcc6	1738	26.1153	0.852556	0.544176	2.45812	0.116918	NA
Upk1b	1739	36.4159	0.873335	0.547884	2.45784	0.116939	0.999803
Zeb2	1740	22.9648	0.922179	0.589039	2.45556	0.117109	NA
Olfr859	1741	25.5051	0.932252	0.589203	2.45531	0.117128	NA
H2-M2	1742	52.6395	0.797498	0.497781	2.45524	0.117133	0.999803
Fpgs	1743	34.8736	0.908047	0.563332	2.45507	0.117146	0.999803
Prorsd1	1744	23.38	-0.885041	0.555064	2.45493	0.117157	NA
Kcnk9	1745	12.841	1.12263	0.720347	2.45464	0.117178	NA
Fhl1	1746	62.9466	0.909711	0.551553	2.45442	0.117195	0.999803
Lyve1	1747	26.1317	-0.909584	0.56445	2.45408	0.11722	NA
Ifi205	1748	16.3614	-0.953957	0.603609	2.45258	0.117332	NA
Mkks	1749	27.0989	-0.812449	0.516559	2.4515	0.117412	NA
Ccl5	1750	45.2226	0.748154	0.477548	2.45124	0.117432	0.999803
Slc43a3	1751	46.9667	0.787571	0.498814	2.45001	0.117524	0.999803
Pias4	1752	61.8161	0.71215	0.452322	2.44905	0.117596	0.999803
Wbscr28	1753	15.004	-1.07772	0.665333	2.44887	0.11761	NA
Ahnak	1754	17.7389	-0.911536	0.57945	2.44761	0.117704	NA
Max	1755	34.9077	-0.804468	0.506195	2.4476	0.117705	0.999803
Olfr119	1756	44.6431	0.826611	0.516513	2.44629	0.117803	0.999803
Tmem62	1757	23.3985	-0.944919	0.583561	2.44548	0.117864	NA
Glyr1	1758	57.5402	-0.812604	0.499816	2.44543	0.117868	0.999803
Kcnk15	1759	18.6694	1.01455	0.643481	2.44402	0.117973	NA
4930525M21Rik	1760	38.4061	0.843591	0.52985	2.44307	0.118045	0.999803
Neb	1761	30.2154	0.84755	0.538874	2.44056	0.118234	NA
Igsf8	1762	27.8768	0.899278	0.56764	2.44031	0.118253	NA
Tob1	1763	12.6477	-1.08246	0.685267	2.43877	0.118369	NA
Dhx38	1764	59.8688	0.716133	0.455527	2.4387	0.118374	0.999803
Rhoa	1765	35.6558	0.818587	0.520348	2.43724	0.118484	0.999803
Tbc1d8b	1766	86.3946	0.658878	0.420388	2.43684	0.118515	0.999803
Il13	1767	24.9418	-0.887533	0.555185	2.43284	0.118817	NA
Arl14epl	1768	26.6858	0.937786	0.591045	2.4328	0.11882	NA
Med23	1769	34.7047	-0.766318	0.489441	2.43266	0.118831	0.999803
Rfx3	1770	14.2058	-1.01276	0.644026	2.43265	0.118832	NA
Mutyh	1771	15.7838	-0.946724	0.602894	2.43185	0.118893	NA
Sh3rf2	1772	19.892	-0.951326	0.596632	2.42991	0.11904	NA
Ctsg	1773	15.1863	1.0361	0.664338	2.42711	0.119253	NA
Gatc	1774	40.5277	0.796679	0.508492	2.42649	0.1193	0.999803
Gjc1	1775	39.1885	-0.779489	0.492041	2.42569	0.119361	0.999803
Wls	1776	42.513	-0.809601	0.507644	2.42563	0.119365	0.999803
H2-T23	1777	14.2052	1.08985	0.694321	2.42458	0.119445	NA
Deb1	1778	49.7019	0.747713	0.478968	2.42374	0.119509	0.999803
Wdr48	1779	38.0039	0.869095	0.547563	2.42327	0.119545	0.999803
Rxfp4	1780	30.6133	-0.782967	0.500732	2.42282	0.119579	NA
Flt4	1781	47.9382	0.838363	0.524277	2.42235	0.119615	0.999803
Ankrd55	1782	30.9838	0.885311	0.559076	2.42138	0.119689	NA
Dll4	1783	13.6313	-1.01649	0.64063	2.42105	0.119714	NA
Chkb	1784	52.8373	0.717887	0.460863	2.42066	0.119744	0.999803
mmu-mir-342	1785	18.5081	-0.918402	0.584792	2.42062	0.119748	NA
Ipo5	1786	31.4039	-0.79881	0.507852	2.41685	0.120036	NA
mmu-mir-1247	1787	32.1265	0.873439	0.55726	2.41672	0.120046	NA
mmu-mir-339	1788	15.7684	-0.979379	0.619743	2.4166	0.120055	NA
Cela2a	1789	36.2699	-0.769949	0.492474	2.41658	0.120056	0.999803
Cyld	1790	22.0091	0.913134	0.588515	2.41628	0.12008	NA
Olfr963	1791	38.5838	0.794239	0.508106	2.41428	0.120233	0.999803
Obsl1	1792	26.1238	-0.846343	0.539538	2.41408	0.120249	NA
Rtbdn	1793	28.0834	-1.01414	0.608186	2.41261	0.120361	NA
Gpx7	1794	15.9798	-0.947792	0.606252	2.41172	0.12043	NA
Mlh3	1795	60.4637	0.778161	0.488561	2.41169	0.120432	0.999803
Lrfn4	1796	13.0323	-1.26522	0.744664	2.4111	0.120478	NA
Sema4c	1797	27.4958	-0.796846	0.511107	2.41047	0.120526	NA
Aga	1798	11.6823	-1.08527	0.681402	2.40991	0.120569	NA
Cdkn2d	1799	37.2472	-0.796821	0.505054	2.40958	0.120595	0.999803
Npas2	1800	12.2718	-1.16693	0.721673	2.40943	0.120606	NA
Tmem38b	1801	33.7187	-0.823914	0.519358	2.40941	0.120608	0.999803
Ccdc64	1802	22.0311	-0.90535	0.570432	2.409	0.120639	NA
Mmp13	1803	63.7411	0.721773	0.462447	2.40849	0.120678	0.999803
Gbp3	1804	27.0971	-0.884354	0.557176	2.40801	0.120715	NA
Ppil4	1805	36.0862	-0.810404	0.51115	2.40757	0.12075	0.999803
Tmem132b	1806	37.0185	0.825753	0.526611	2.40665	0.12082	0.999803
Bri3bp	1807	23.3859	-0.863183	0.553242	2.40629	0.120848	NA
Olfr344	1808	16.942	-0.965541	0.619419	2.40583	0.120884	NA
Olfr11	1809	15.7676	-1.06268	0.66197	2.40376	0.121044	NA
Cybb	1810	35.8634	0.778653	0.502688	2.40339	0.121072	0.999803
Rfx4	1811	15.5758	-1.02053	0.638447	2.40273	0.121123	NA
Srpk1	1812	25.3338	0.867043	0.560104	2.40262	0.121133	NA
Morn4	1813	29.0212	0.846068	0.545466	2.40109	0.121251	NA
Vmn1r22	1814	40.7281	0.775577	0.498731	2.40032	0.12131	0.999803
Uty	1815	42.2884	0.770733	0.4955	2.40007	0.12133	0.999803
Hnrnpu	1816	77.2276	0.668338	0.429347	2.39962	0.121364	0.999803
Pvrl2	1817	18.7044	-0.89782	0.574497	2.39947	0.121376	NA
Ccnd1	1818	30.6198	-0.879902	0.549815	2.39766	0.121517	NA
Pik3r5	1819	33.1192	0.818873	0.526802	2.39709	0.121561	NA
Sephs2	1820	15.757	-1.11798	0.67898	2.39694	0.121573	NA
Zc3h13	1821	16.5636	-0.938459	0.60142	2.39653	0.121605	NA
Zfp735	1822	41.5282	0.747689	0.482459	2.3963	0.121623	0.999803
Haus6	1823	58.6734	0.778951	0.492812	2.39533	0.121698	0.999803
Speer4f	1824	23.5565	0.900084	0.580619	2.39491	0.121731	NA
Cml1	1825	68.0445	0.830404	0.513691	2.39458	0.121757	0.999803
1600015I10Rik	1826	46.2353	-0.715922	0.45951	2.39318	0.121865	0.999803
mmu-mir-6345	1827	35.2824	0.818179	0.523709	2.39246	0.121922	0.999803
Hsd3b4	1828	50.7009	0.745691	0.477536	2.39234	0.121931	0.999803
Nfib	1829	43.2747	0.763936	0.490383	2.39131	0.122012	0.999803
Fam49b	1830	40.5454	0.855065	0.537641	2.38864	0.12222	0.999803
Slc7a15	1831	44.2221	0.778301	0.502877	2.38774	0.12229	0.999803
Gp2	1832	22.0049	0.924243	0.595504	2.38716	0.122336	NA
Pramel7	1833	21.0518	-0.907735	0.578701	2.38683	0.122362	NA
A830018L16Rik	1834	47.3884	0.764328	0.488742	2.38571	0.122449	0.999803
Dctn5	1835	26.5048	0.852368	0.550204	2.38412	0.122574	NA
Brd8	1836	8.95999	1.29793	0.831659	2.38263	0.122691	NA
Prox1	1837	47.2055	-0.86675	0.533453	2.38224	0.122722	0.999803
Oscar	1838	17.3187	-1.00507	0.63044	2.38187	0.12275	NA
mmu-mir-760	1839	8.54802	-1.22246	0.783045	2.38181	0.122755	NA
Lbx1	1840	28.8465	0.821969	0.53252	2.3812	0.122803	NA
Tmem184a	1841	30.9705	-0.934724	0.57313	2.38113	0.122808	NA
Prex2	1842	28.4434	0.846615	0.547927	2.38072	0.122841	NA
Olfr78	1843	17.9114	0.957991	0.623448	2.38057	0.122853	NA
Akr1d1	1844	41.1193	0.883459	0.553449	2.37941	0.122944	0.999803
Sbno2	1845	44.0835	-0.780673	0.494354	2.37886	0.122987	0.999803
Tex21	1846	36.0686	0.865766	0.546381	2.378	0.123055	0.999803
mmu-mir-3063	1847	43.1101	-0.744844	0.478739	2.3766	0.123165	0.999803
Slc6a19os	1848	38.5884	-0.810239	0.511702	2.37622	0.123195	0.999803
Gsdma2	1849	43.2801	0.735683	0.476705	2.37508	0.123285	0.999803
mmu-let-7f-2	1850	48.1657	0.758813	0.486759	2.37429	0.123348	0.999803
Arl15	1851	28.4514	-0.833213	0.530264	2.37414	0.12336	NA
Rsph3b	1852	197.151	0.723017	0.453657	2.37206	0.123524	0.999803
Cyp2d34	1853	16.7592	-0.960379	0.61477	2.37101	0.123607	NA
Polr2d	1854	27.6658	0.839581	0.544582	2.37066	0.123635	NA
Pcsk1	1855	43.6716	0.885992	0.551541	2.37003	0.123685	0.999803
Mdm4	1856	35.8706	0.764674	0.496803	2.36912	0.123757	0.999803
Flywch2	1857	45.037	0.856552	0.53696	2.36684	0.123937	0.999803
Galr1	1858	28.2574	0.851835	0.549267	2.36661	0.123956	NA
mmu-mir-7039	1859	33.6865	0.8989	0.574288	2.36637	0.123975	0.999803
Ptch1	1860	23.4039	-0.890182	0.565349	2.36618	0.12399	NA
Tyro3	1861	21.9986	0.973281	0.622677	2.36558	0.124038	NA
Lpgat1	1862	14.8087	-0.969825	0.624056	2.36539	0.124053	NA
Snx9	1863	35.8566	0.802087	0.518394	2.36527	0.124062	0.999803
Sepp1	1864	55.1681	0.815619	0.513708	2.36473	0.124105	0.999803
Rbm5	1865	39.7386	0.886493	0.557885	2.36432	0.124138	0.999803
Uhmk1	1866	42.5143	-0.742998	0.478436	2.36422	0.124146	0.999803
Svs3b	1867	37.2138	0.931795	0.579796	2.36372	0.124186	0.999803
Anapc5	1868	28.453	0.93227	0.590982	2.3599	0.12449	NA
N4bp2	1869	45.2301	0.74725	0.482919	2.35926	0.124541	0.999803
Msh2	1870	67.2502	0.872697	0.539067	2.35907	0.124556	0.999803
Tnp1	1871	45.8172	-0.740998	0.47785	2.35882	0.124576	0.999803
Atp10b	1872	25.5441	-0.898845	0.566591	2.35802	0.12464	NA
Vmn2r104	1873	75.8358	0.679853	0.442518	2.35777	0.12466	0.999803
Phc2	1874	15.9846	-0.987276	0.629365	2.35768	0.124668	NA
mmu-mir-6955	1875	21.0357	-0.915523	0.585209	2.35741	0.124689	NA
Vgf	1876	20.6327	-0.926022	0.586988	2.35631	0.124777	NA
3110079O15Rik	1877	33.7405	-0.804011	0.513712	2.35607	0.124796	0.999803
Zfp688	1878	44.2588	-0.801724	0.509065	2.35598	0.124803	0.999803
Fam134b	1879	30.9776	0.835731	0.542937	2.35597	0.124804	NA
Morc4	1880	31.0151	-0.806202	0.517169	2.35593	0.124807	NA
Dfnb59	1881	41.3181	0.794318	0.511548	2.35556	0.124837	0.999803
Optn	1882	34.291	0.816487	0.527884	2.35528	0.124859	0.999803
Igsf10	1883	45.0318	0.757372	0.489384	2.35515	0.12487	0.999803
Dhrs13	1884	28.0733	-0.821532	0.52742	2.3546	0.124914	NA
Zfp879	1885	40.54	-0.772738	0.494867	2.35366	0.124989	0.999803
1700009P17Rik	1886	26.9008	-0.812358	0.525971	2.35308	0.125036	NA
Csgalnact1	1887	28.2607	-0.843139	0.541522	2.35201	0.125121	NA
Hspa1b	1888	29.8024	0.839649	0.54496	2.35075	0.125223	NA
Eno4	1889	17.139	-0.923277	0.596379	2.34992	0.12529	NA
Odf1	1890	17.1243	0.967485	0.633553	2.34984	0.125296	NA
Gcdh	1891	23.6027	-0.947162	0.593281	2.34979	0.1253	NA
Coro2b	1892	34.8991	-0.82522	0.527428	2.34871	0.125387	0.999803
Mtx2	1893	34.5052	-0.818815	0.521209	2.34607	0.125599	0.999803
Tonsl	1894	30.8105	-0.856328	0.543924	2.34583	0.125619	NA
Ppa2	1895	24.7402	0.880114	0.572182	2.3455	0.125646	NA
Shc1	1896	42.2816	0.794458	0.512936	2.34541	0.125652	0.999803
mmu-mir-688	1897	12.0155	-1.1862	0.743926	2.34367	0.125793	NA
Defb15	1898	34.8864	0.782631	0.511315	2.34311	0.125838	0.999803
Crygn	1899	19.282	0.918574	0.602231	2.34232	0.125902	NA
Lgi1	1900	44.4538	-0.743283	0.478649	2.34169	0.125953	0.999803
Coq5	1901	16.3662	1.14213	0.713153	2.34092	0.126015	NA
1700019A02Rik	1902	39.9505	0.841813	0.536753	2.34071	0.126032	0.999803
Ccdc102a	1903	21.2343	1.00882	0.637914	2.34053	0.126046	NA
Mylk3	1904	24.5606	-0.957362	0.603553	2.34029	0.126066	NA
Rmnd5a	1905	25.5041	0.868998	0.568296	2.34024	0.12607	NA
Rad17	1906	29.2619	-0.890228	0.559415	2.33965	0.126118	NA
Mphosph6	1907	26.9119	-0.808071	0.523687	2.33913	0.12616	NA
Asxl1	1908	55.5516	0.725327	0.47246	2.33797	0.126254	0.999803
Kif5b	1909	37.8388	-0.744462	0.483188	2.33784	0.126264	0.999803
F830045P16Rik	1910	48.7599	-0.74036	0.476721	2.33684	0.126345	0.999803
Map3k9	1911	26.3228	-0.814681	0.528903	2.33673	0.126354	NA
Olfr1255	1912	17.7245	-0.946695	0.610989	2.33489	0.126504	NA
Fgf5	1913	23.5891	-0.844632	0.547801	2.33303	0.126655	NA
Higd1b	1914	45.0169	0.76034	0.495084	2.3318	0.126755	0.999803
Rnpepl1	1915	28.8299	0.835274	0.546918	2.3317	0.126763	NA
Mpg	1916	9.13798	-1.18372	0.76667	2.33113	0.12681	NA
L3hypdh	1917	20.2583	-0.868954	0.564594	2.32907	0.126978	NA
Zfp874b	1918	40.5283	0.769831	0.502697	2.32874	0.127005	0.999803
Nkain1	1919	59.2739	0.700532	0.456155	2.32869	0.127009	0.999803
Myl12a	1920	30.3951	0.811775	0.531363	2.3284	0.127032	NA
Ufd1l	1921	30.0038	0.820629	0.53699	2.32836	0.127035	NA
Tsku	1922	33.134	-0.876063	0.551077	2.32775	0.127085	NA
Atf6b	1923	12.6609	1.09493	0.713309	2.32622	0.127211	NA
Dact1	1924	24.9533	-0.809592	0.526994	2.3252	0.127294	NA
Plekha3	1925	21.2339	-0.86096	0.561356	2.32436	0.127363	NA
Macrod1	1926	25.7281	-0.835903	0.539199	2.32419	0.127376	NA
Olfm2	1927	24.9388	0.86174	0.564516	2.32333	0.127447	NA
Olfr1208	1928	17.9096	-1.01215	0.641125	2.32299	0.127475	NA
Postn	1929	29.2441	-0.775588	0.506569	2.32193	0.127562	NA
Ywhaz	1930	45.2244	0.768517	0.499373	2.32154	0.127593	0.999803
Col17a1	1931	47.195	-0.769016	0.492787	2.32064	0.127668	0.999803
Ighmbp2	1932	23.0085	-0.987281	0.614506	2.31996	0.127723	NA
4930444G20Rik	1933	19.8784	-0.866286	0.565762	2.31985	0.127732	NA
Gltpd1	1934	11.2956	-1.09599	0.700771	2.31978	0.127738	NA
Grm7	1935	35.6993	-0.818536	0.522091	2.31795	0.127888	0.999803
Urah	1936	87.7514	0.698767	0.451741	2.3173	0.127942	0.999803
Cdh6	1937	81.5127	0.666716	0.435418	2.31697	0.127969	0.999803
Slc13a3	1938	31.5581	0.831953	0.542139	2.31696	0.12797	NA
Tollip	1939	37.6046	0.772318	0.50828	2.31639	0.128016	0.999803
Slc35e3	1940	59.0712	0.694828	0.455095	2.31567	0.128076	0.999803
Bcl2l10	1941	35.6794	-0.7857	0.510752	2.31557	0.128085	0.999803
Olfr1220	1942	26.4951	0.829038	0.546248	2.31497	0.128134	NA
F13a1	1943	33.9054	0.792152	0.51865	2.3149	0.12814	0.999803
Eif4a1	1944	17.1402	0.974731	0.638772	2.31302	0.128294	NA
Dlgap5	1945	42.6982	0.777239	0.504237	2.31299	0.128297	0.999803
Foxp1	1946	52.4265	0.732662	0.479965	2.31272	0.128319	0.999803
mmu-mir-7665	1947	11.2749	-1.07187	0.694522	2.31267	0.128324	NA
mmu-mir-106b	1948	24.9483	-0.855265	0.554678	2.31207	0.128373	NA
Stmnd1	1949	38.606	-0.742856	0.484303	2.31165	0.128408	0.999803
Rnf133	1950	32.5341	0.79736	0.524351	2.31132	0.128435	NA
Serpina1c	1951	44.2778	-0.776262	0.49794	2.31082	0.128476	0.999803
Gvin1	1952	28.6621	-0.951751	0.591264	2.31012	0.128534	NA
Per3	1953	52.0456	0.765949	0.495236	2.31008	0.128538	0.999803
Jun	1954	19.1008	-0.888375	0.577722	2.30631	0.12885	NA
Gdf6	1955	10.1264	-1.10429	0.718724	2.30422	0.129023	NA
Olfr819	1956	49.9193	0.702553	0.461915	2.30397	0.129044	0.999803
Slitrk3	1957	49.3048	0.757306	0.493401	2.30332	0.129098	0.999803
Olfr25	1958	60.8278	0.742676	0.479973	2.30318	0.129109	0.999803
Atp5sl	1959	43.8624	0.811486	0.522002	2.30313	0.129114	0.999803
Darc	1960	24.5545	0.861115	0.565288	2.30253	0.129163	NA
Olfml2b	1961	17.7328	-0.885404	0.580312	2.30135	0.129262	NA
Cxcr1	1962	20.853	-0.850514	0.558517	2.3013	0.129265	NA
Gpr157	1963	13.2443	-0.981929	0.643871	2.3002	0.129358	NA
mmu-mir-677	1964	33.5464	-0.924879	0.574698	2.29969	0.1294	0.999803
Pnrc1	1965	9.31798	-1.13904	0.739131	2.29889	0.129467	NA
Dclre1b	1966	46.0155	0.73201	0.479783	2.29852	0.129497	0.999803
Magohb	1967	22.9794	0.893443	0.588022	2.2974	0.129591	NA
mmu-mir-3473g	1968	13.1909	-1.11054	0.696487	2.29667	0.129652	NA
Elk1	1969	41.7229	0.760331	0.497373	2.2951	0.129783	0.999803
NonTargetingControlGuideForMouse_133	1970	56.1383	0.806346	0.515872	2.2946	0.129825	0.999803
mmu-mir-669d-2	1971	63.3767	0.713078	0.466786	2.29402	0.129873	0.999803
Hsd3b1	1972	6.4108	-1.29467	0.843376	2.29288	0.129968	NA
Krtap9-5	1973	43.6829	-0.756588	0.491317	2.2928	0.129975	0.999803
Tdrd7	1974	31.1698	0.794798	0.526169	2.29262	0.129991	NA
Otos	1975	29.8194	-0.835844	0.540332	2.29239	0.13001	NA
C130060K24Rik	1976	19.2916	1.0082	0.646991	2.29201	0.130041	NA
Laptm4a	1977	27.2754	0.842899	0.554957	2.29033	0.130182	NA
Hey1	1978	49.533	-0.706474	0.463393	2.28985	0.130223	0.999803
Sos1	1979	24.3424	0.85168	0.564387	2.28877	0.130313	NA
Cpt1a	1980	19.8638	0.962163	0.62864	2.28824	0.130358	NA
Raet1d	1981	27.1135	-0.930904	0.587295	2.28709	0.130454	NA
NonTargetingControlGuideForMouse_123	1982	83.6391	0.728128	0.4708	2.28249	0.130842	0.999803
Lhfpl3	1983	20.6665	-0.843964	0.555456	2.28153	0.130923	NA
Aadac	1984	18.6971	-0.90416	0.591988	2.28135	0.130938	NA
Sc5d	1985	19.8626	-0.877141	0.573587	2.2813	0.130942	NA
Kidins220	1986	53.6188	-0.773499	0.495657	2.28038	0.13102	0.999803
Kifc1	1987	37.6366	0.783681	0.513201	2.28024	0.131031	0.999803
1700030K09Rik	1988	52.0786	-0.758695	0.488965	2.28019	0.131035	0.999803
Dync1i2	1989	16.3618	1.05099	0.68128	2.28002	0.13105	NA
Klk1b21	1990	25.7283	0.862614	0.566331	2.27979	0.131069	NA
Lsm11	1991	56.5224	0.769906	0.499214	2.27972	0.131076	0.999803
Mef2d	1992	17.9434	-0.917513	0.597828	2.27941	0.131102	NA
Acin1	1993	29.0359	0.855952	0.559292	2.27873	0.13116	NA
Haus3	1994	41.9021	0.784583	0.514061	2.27773	0.131244	0.999803
Hsf5	1995	27.08	0.868043	0.569378	2.27754	0.13126	NA
Rax	1996	12.2612	-1.02764	0.676163	2.27689	0.131315	NA
Sox5	1997	96.1082	0.709588	0.461628	2.27639	0.131357	0.999803
Phactr3	1998	28.8421	-0.799706	0.524949	2.27609	0.131382	NA
[truncated: 18,827 more rows]

## Sheet: Table S10B. BMDC_TNF_zscore
Table S10B. BMDC_TNF_zscore CRISPRx
	z-score
0610007P14Rik	-0.75973
0610009B22Rik	-0.402911
0610009D07Rik	2.21415
0610009O20Rik	0.319569
0610010F05Rik	0.550774
0610010K14Rik	-0.477331
0610011F06Rik	0.302465
0610012H03Rik	-0.402243
0610030E20Rik	0.25481
0610031J06Rik	1.74463
0610037L13Rik	-0.324029
0610040J01Rik	0.292802
1100001G20Rik	0.197494
1110001A16Rik	0.346604
1110001J03Rik	-0.893928
1110004E09Rik	-0.404027
1110004F10Rik	-0.691541
1110007C09Rik	-1.82102
1110008F13Rik	-0.715034
1110008J03Rik	-0.0768043
1110008L16Rik	0.406914
1110008P14Rik	0.191214
1110012L19Rik	1.49646
1110017D15Rik	1.88075
1110032A03Rik	-0.162285
1110032F04Rik	-0.140791
1110034G24Rik	-1.77833
1110037F02Rik	1.83009
1110038F14Rik	1.28052
1110051M20Rik	0.199345
1110057K04Rik	0.953302
1110058L19Rik	-1.21142
1110059E24Rik	1.33995
1110059G10Rik	0.296412
1110059M19Rik	0.185181
1110065P20Rik	-1.03119
1190002N15Rik	2.33654
1190003K10Rik	-0.412857
1190005I06Rik	-1.41589
1190007I07Rik	-0.994104
1200014J11Rik	0.453563
1300002K09Rik	-0.742118
1300017J02Rik	-1.03376
1500012F01Rik	0.956429
1500015O10Rik	-1.19389
1600002H07Rik	-0.976329
1600002K03Rik	1.30727
1600012H06Rik	-0.343271
1600014C10Rik	0.724032
1600014C23Rik	-0.00281542
1600014K23Rik	0.562092
1600015I10Rik	-1.34018
1600016N20Rik	0.558503
1700001C02Rik	-0.394414
1700001C19Rik	-0.341271
1700001J03Rik	0.0250704
1700001K19Rik	-0.05157
1700001L19Rik	0.283433
1700001O22Rik	0.555546
1700001P01Rik	-0.555202
1700003E16Rik	2.0861
1700003F12Rik	0.342851
1700003M02Rik	-1.6839
1700006A11Rik	0.0762889
1700006E09Rik	-2.84236
1700007B14Rik	0.475762
1700007G11Rik	0.301247
1700007K09Rik	1.14605
1700007K13Rik	-1.31179
1700008A04Rik	-0.110531
1700008F21Rik	-0.739103
1700008I05Rik	1.06742
1700008O03Rik	0.718767
1700008P02Rik	0.870227
1700009N14Rik	0.242311
1700009P17Rik	-1.52604
1700010B08Rik	1.02057
1700010D01Rik	-1.07048
1700010I14Rik	0.847418
1700011A15Rik	0.173604
1700011E24Rik	0.410459
1700011H14Rik	0.107038
1700011I03Rik	0.363918
1700011L22Rik	-0.736183
1700012A03Rik	-1.51079
1700012B07Rik	1.55905
1700012B09Rik	-2.1176
1700012P22Rik	-0.0126654
1700013D24Rik	1.53433
1700013F07Rik	-0.395791
1700013G24Rik	0.145615
1700013H16Rik	0.00240344
1700015E13Rik	-1.14968
1700015F17Rik	0.357225
1700015G11Rik	-0.373655
1700016C15Rik	0.517315
1700016D06Rik	0.750344
1700016H13Rik	0.145163
1700016K19Rik	-1.03073
1700017B05Rik	1.10312
1700017D01Rik	0.15467
1700017N19Rik	0.346167
1700018B08Rik	0.0733965
1700018C11Rik	0.603832
1700018F24Rik	-2.50127
1700019A02Rik	1.66206
1700019B03Rik	1.11395
1700019D03Rik	-0.263464
1700019G17Rik	0.541343
1700019L03Rik	-1.09638
1700019N19Rik	-1.77262
1700019O17Rik	-0.116823
1700020A23Rik	0.545453
1700020D05Rik	-1.16091
1700020L24Rik	-1.41949
1700021F05Rik	-1.38909
1700021F07Rik	-0.147427
1700021K19Rik	-0.941
1700022I11Rik	0.306942
1700022P22Rik	-0.434906
1700023E05Rik	-0.533156
1700023F06Rik	0.93192
1700024G13Rik	0.434305
1700024P04Rik	-0.222082
1700024P16Rik	0.259893
1700025F22Rik	0.540998
1700025G04Rik	-1.34785
1700026D08Rik	0.163037
1700026L06Rik	-0.354159
1700028K03Rik	-0.588773
1700028P14Rik	-1.41597
1700029F12Rik	1.0844
1700029H14Rik	-0.26381
1700029I15Rik	0.862632
1700029J07Rik	-0.0302515
1700029P11Rik	-0.267921
1700030F18Rik	-0.707024
1700030J22Rik	0.382399
1700030K09Rik	-1.42262
1700031F05Rik	0.119054
1700034E13Rik	-1.98329
1700034F02Rik	0.551498
1700034J05Rik	0.74447
1700034O15Rik	0.774549
1700037C18Rik	-1.16963
1700037H04Rik	0.734108
1700039E15Rik	-0.662619
1700040L02Rik	-1.81041
1700042B14Rik	-1.43505
1700042G07Rik	-0.277318
1700049G17Rik	1.16602
1700052N19Rik	-0.102014
1700054O13Rik	-0.810187
1700055N04Rik	-0.236105
1700056E22Rik	-0.401709
1700057G04Rik	1.59446
1700061G19Rik	1.109
1700065D16Rik	-1.53135
1700065I17Rik	1.15799
1700066B19Rik	-0.134392
1700066M21Rik	2.5492
1700067K01Rik	-0.724923
1700067P10Rik	1.50468
1700071K01Rik	0.626663
1700074P13Rik	-0.2295
1700080E11Rik	-0.663483
1700080O16Rik	0.419213
1700084C01Rik	-0.616542
1700088E04Rik	-1.19478
1700092M07Rik	0.818556
1700093K21Rik	-0.571043
1700094D03Rik	0.0207265
1700101E01Rik	-2.16263
1700102P08Rik	-0.706535
1700106J16Rik	-0.465225
1700109H08Rik	0.0687453
1700110M21Rik	0.747959
1700112E06Rik	1.41686
1700113H08Rik	0.264255
1700122O11Rik	0.728027
1700123I01Rik	-1.10183
1700123K08Rik	0.395063
1700123O20Rik	-1.58875
1700125H20Rik	-0.0521695
1700129C05Rik	-1.3137
1810009A15Rik	0.522257
1810009J06Rik	-0.0172121
1810010H24Rik	2.37528
1810011H11Rik	0.511497
1810011O10Rik	0.277575
1810013L24Rik	0.504957
1810019J16Rik	0.261163
1810022K09Rik	1.17662
1810024B03Rik	-0.265153
1810026J23Rik	0.00311846
1810030O07Rik	0.492009
1810033B17Rik	-0.680564
1810037I17Rik	-1.08124
1810041L15Rik	0.666862
1810043G02Rik	1.47873
1810043H04Rik	-1.64944
1810046K07Rik	0.706697
1810055G02Rik	1.13475
1810062G17Rik	0.645491
1810065E05Rik	1.45277
2010001E11Rik	0.755471
2010002M12Rik	0.438496
2010003K11Rik	-0.81129
2010012O05Rik	-0.806335
2010015L04Rik	-1.06267
2010106E10Rik	-0.319033
2010107E04Rik	-0.0576922
2010107G12Rik	-0.692478
2010107G23Rik	-0.52856
2010109A12Rik	-2.0234
2010109I03Rik	0.258967
2010111I01Rik	0.224726
2010300C02Rik	0.472592
2010315B03Rik	-0.480326
2200002D01Rik	-1.25591
2200002J24Rik	-0.319997
2210010C04Rik	-0.748594
2210013O21Rik	1.17285
2210016F16Rik	0.173974
2210016L21Rik	-0.781707
2210018M11Rik	-0.546328
2210404O07Rik	1.26763
2210404O09Rik	2.11407
2210407C18Rik	-0.0494793
2210408I21Rik	0.902028
2300002M23Rik	1.56835
2300003K06Rik	0.67001
2300005B03Rik	-0.767203
2300009A05Rik	-0.603192
2310002J15Rik	0.471265
2310002L09Rik	0.797954
2310003H01Rik	-0.548901
2310005G13Rik	-0.176446
2310007B03Rik	0.301633
2310007L24Rik	0.254426
2310009B15Rik	0.567829
2310011J03Rik	-0.312583
2310014L17Rik	2.48499
2310022A10Rik	0.0825971
2310022B05Rik	-1.28068
2310030G06Rik	-0.592196
2310033P09Rik	-0.178771
2310034C09Rik	-0.138691
2310035C23Rik	1.25947
2310036O22Rik	-2.0619
2310039H08Rik	-0.435069
2310042D19Rik	1.44228
2310042E22Rik	1.31505
2310044G17Rik	-1.12454
2310045N01Rik	-0.872288
2310047M10Rik	-0.944252
2310050C09Rik	0.800643
2310057J18Rik	-0.684281
2310057M21Rik	0.451575
2310057N15Rik	-0.0870423
2310061I04Rik	-0.244871
2310061N02Rik	-0.789434
2310067B10Rik	0.911487
2310079G19Rik	0.645422
2410002F23Rik	-0.299441
2410004B18Rik	-1.96368
2410004P03Rik	-0.68196
2410012M07Rik	-0.115936
2410015M20Rik	-0.475566
2410016O06Rik	-0.538589
2410018M08Rik	0.921569
2410076I21Rik	-0.177133
2410089E03Rik	0.0794387
2410124H12Rik	-0.576494
2410127L17Rik	0.0782003
2410131K14Rik	0.946741
2410137M14Rik	-0.213214
2410141K09Rik	0.299465
2510002D24Rik	-0.417929
2510003E04Rik	0.0371507
2510009E07Rik	1.0419
2510039O18Rik	0.113618
2510049J12Rik	0.170359
2610002J02Rik	-0.732491
2610002M06Rik	-1.3842
2610008E11Rik	-1.66721
2610015P09Rik	-0.709625
2610018G03Rik	-0.504109
2610020H08Rik	1.04985
2610028H24Rik	-0.333647
2610034B18Rik	0.185908
2610034M16Rik	-0.350748
2610044O15Rik8	-2.03606
2610301B20Rik	1.61819
2610318N02Rik	1.16193
2610507B11Rik	1.1279
2610524H06Rik	0.455141
2610528A11Rik	1.04953
2610528J11Rik	0.594072
2700029M09Rik	-1.72457
2700049A03Rik	-0.271167
2700050L05Rik	1.19255
2700060E02Rik	0.63698
2700062C07Rik	0.936906
2700081O15Rik	-1.35025
2700089E24Rik	-2.61382
2700094K13Rik	-0.767717
2700097O09Rik	1.05758
2810004N23Rik	1.03321
2810006K23Rik	-1.35111
2810007J24Rik	0.443573
2810021J22Rik	-1.57524
2810403A07Rik	-0.292535
2810408A11Rik	0.206892
2810408M09Rik	-1.56589
2810417H13Rik	1.25406
2810428I15Rik	0.492054
2810459M11Rik	-0.362594
2810474O19Rik	0.013236
2900011O08Rik	-0.692813
2900026A02Rik	1.95685
2900092C05Rik	0.999645
3010026O09Rik	0.870197
3110001I22Rik	1.00131
3110002H16Rik	-1.56685
3110007F17Rik	-0.428448
3110009E18Rik	-0.476926
3110021N24Rik	-0.118434
3110035E14Rik	-0.559496
3110040N11Rik	-0.396213
3110043O21Rik	-1.05699
3110047P20Rik	-0.26969
3110052M02Rik	-0.0117826
3110057O12Rik	0.606665
3110062M04Rik	-0.849717
3110079O15Rik	-1.50995
3110082I17Rik	0.372902
3110082J24Rik	-2.46966
3425401B19Rik	0.331596
3632451O06Rik	0.664722
3830406C13Rik	-0.146089
3830417A13Rik	-0.0930172
4430402I18Rik	-1.275
4632428N05Rik	1.72146
4632434I11Rik	0.787209
4732456N10Rik	-1.97148
4833403I15Rik	-0.662578
4833420G17Rik	2.08516
4833423E24Rik	-0.127529
4833424O15Rik	1.13146
4833427G06Rik	2.26804
4833439L19Rik	-0.206041
4921501E09Rik	1.37683
4921504E06Rik	-0.0160883
4921506M07Rik	0.585967
4921507P07Rik	1.10709
4921509C19Rik	-0.148102
4921511H03Rik	2.42386
4921517D22Rik	-0.764549
4921524J17Rik	-1.38729
4921524L21Rik	1.0101
4921530D09Rik	0.432381
4921530L21Rik	-0.655103
4921536K21Rik	-1.33452
4921539E11Rik	-0.0551961
4922501C03Rik	-0.164348
4922501L14Rik	1.37046
4922502D21Rik	0.14186
4922505E12Rik	1.16454
4930402F06Rik	-0.138986
4930402H24Rik	-0.669699
4930402K13Rik	0.348291
4930404A10Rik	0.879125
4930404N11Rik	-0.150419
4930407I10Rik	-1.98305
4930412D23Rik	0.485478
4930415F15Rik	1.30388
4930415L06Rik	-0.95597
4930415O20Rik	-0.541454
4930422G04Rik	-0.914185
4930426D05Rik	0.618986
4930427A07Rik	-0.807944
4930428D18Rik	-0.343236
4930430A15Rik	-0.899354
4930430D24Rik	0.597091
4930430F08Rik	-0.847347
4930432K09Rik	0.638462
4930432K21Rik	0.428818
4930432M17Rik	0.413916
4930433I11Rik	-0.223678
4930435E12Rik	-2.53046
4930444G20Rik	-1.62998
4930444P10Rik	0.408054
4930447A16Rik	1.83319
4930447C04Rik	-0.0343938
4930451C15Rik	1.16822
4930451G09Rik	0.203132
4930451I11Rik	-2.06485
4930452B06Rik	-0.202192
4930453H23Rik	0.86293
4930453N24Rik	0.0191407
4930468A15Rik	-0.0273771
4930469G21Rik	-0.354384
4930474N05Rik	-0.426578
4930480E11Rik	0.7476
4930486L24Rik	0.329811
4930502E18Rik	1.47949
4930503B20Rik	-0.291362
4930503E14Rik	0.144848
4930503L19Rik	0.0099757
4930504O13Rik	0.479885
4930505A04Rik	0.416532
4930506M07Rik	1.51216
4930513O06Rik	1.39675
4930519F16Rik	1.16703
4930519G04Rik	-2.07654
4930522H14Rik	2.0312
4930523C07Rik	0.231373
4930524B15Rik	0.0658538
4930524N10Rik	-0.0641628
4930525M21Rik	1.66548
4930526D03Rik	0.45715
4930529M08Rik	0.410882
4930538K18Rik	-1.98146
4930539E08Rik	-0.571536
4930544D05Rik	1.33249
4930544G11Rik	-0.303865
4930547C10Rik	0.236332
4930548H24Rik	-0.569387
4930549C01Rik	0.313224
4930550C14Rik	0.648728
4930550L24Rik	0.284624
4930555G01Rik	0.842211
4930557A04Rik	-1.03666
4930558K02Rik	0.531006
4930562C15Rik	0.0398691
4930563D23Rik	1.11055
4930563E22Rik	0.64244
4930564B18Rik	-0.624764
4930564C03Rik	-0.285818
4930564D02Rik	1.27606
4930567H17Rik	0.377887
4930568D16Rik	0.492393
4930571K23Rik	-0.0821288
4930578C19Rik	0.842302
4930578I06Rik	-1.18084
4930579F01Rik	0.285056
4930579G24Rik	1.07152
4930590J08Rik	2.1263
4930591A17Rik	0.367884
4930595M18Rik	0.0403194
4930596D02Rik	-0.235727
4931406B18Rik	-0.428919
4931406C07Rik	0.366585
4931406P16Rik	-2.03291
4931408C20Rik	0.000822348
4931409K22Rik	0.757939
4931414P19Rik	-1.29731
4931417E11Rik	0.461361
4931423N10Rik	-0.512971
4931428F04Rik	-0.337996
4931429I11Rik	2.90327
4931429L15Rik	-0.298812
4931431F19Rik	0.822461
4931440F15Rik	1.21182
4931440L10Rik	0.270757
4932411E22Rik	-0.775119
4932411N23Rik	-1.71357
4932414N04Rik	-0.622617
4932416K20Rik	0.373013
4932418E24Rik	-1.22953
4932429P05Rik	2.02897
4932438A13Rik	-0.166985
4932438H23Rik	1.47337
4932443I19Rik	-0.558661
4933402D24Rik	-0.879154
4933402E13Rik	-0.41207
4933402J07Rik	0.216367
4933402N03Rik	-0.118633
4933402P03Rik	-1.12694
4933403O08Rik	0.556336
4933405L10Rik	-0.0211451
4933405O20Rik	0.771928
4933406J08Rik	0.906074
4933406M09Rik	0.29388
4933408B17Rik	1.31567
4933409G03Rik	-0.180969
4933411G11Rik	0.88612
4933411K16Rik	1.17328
4933411K20Rik	0.302059
4933412E24Rik	0.190107
4933413G19Rik	0.410317
4933415F23Rik	-0.200096
4933416C03Rik	-0.464609
4933416I08Rik	0.0255962
4933417A18Rik	-0.0632338
4933421I07Rik	0.848244
4933422H20Rik	-0.293457
4933425L06Rik	-2.19675
4933426M11Rik	-0.337431
4933427D06Rik	0.36579
4933427D14Rik	-0.378035
4933427G17Rik	0.52093
4933428G20Rik	-0.179232
4933430I17Rik	0.287361
4933434E20Rik	-1.09914
4933434I20Rik	1.10895
4933436I01Rik	0.358255
5031414D18Rik	0.971869
5031439G07Rik	-0.53789
5033411D12Rik	0.118661
5330417C22Rik	-0.0689269
5430401F13Rik	0.668057
5430402E10Rik	-2.24691
5430427O19Rik	0.347421
5430435G22Rik	0.672206
5530400C23Rik	-1.27022
5730409E04Rik	-0.580089
5730455P16Rik	0.182933
5730507C01Rik	-0.675011
5730508B09Rik	0.644018
5730559C18Rik	-0.90698
5830403L16Rik	1.2501
5830411N06Rik	-0.35743
5830415F09Rik	-1.39958
5830418K08Rik	-0.181309
5830473C10Rik	0.329698
6030419C18Rik	0.317886
6030458C11Rik	0.0210507
6030468B19Rik	-2.25487
6030498E09Rik	1.66712
6330403A02Rik	-0.105598
6330403K07Rik	1.39277
6330408A02Rik	-1.23083
6330409D20Rik	-0.0906346
6330416G13Rik	0.437168
6430531B16Rik	-0.679243
6430548M08Rik	0.853916
6430550D23Rik	-1.16969
6430571L13Rik	0.232063
6430573F11Rik	-1.89919
6820408C15Rik	2.79171
7420426K07Rik	0.633207
7420461P10Rik	-0.847334
7530416G11Rik	0.738676
8030411F24Rik	0.104724
8030423J24Rik	-1.55463
8030462N17Rik	-0.938528
8430408G22Rik	-0.978407
8430419L09Rik	-0.479816
8430427H17Rik	1.21935
9030617O03Rik	-1.04377
9030624G23Rik	-1.85848
9030624J02Rik	-0.584078
9130008F23Rik	-0.448434
9130011E15Rik	0.911247
9130019O22Rik	0.218099
9130023H24Rik	0.795863
9130204L05Rik	-1.48563
9130401M01Rik	0.369204
9130409I23Rik	0.300769
9230104L09Rik	-1.67177
9230110C19Rik	1.09329
9230110F15Rik	-0.577218
9230112D13Rik	-0.0201127
9330159F19Rik	0.433807
9330182L06Rik	-1.70149
9330182O14Rik	0.103433
9430007A20Rik	0.024747
9430015G10Rik	-1.41278
9430016H08Rik	-0.48819
9430020K01Rik	1.65257
9430023L20Rik	-1.87354
9430038I01Rik	1.58328
9430069I07Rik	0.270868
9530002B09Rik	-1.75393
9530003J23Rik	0.272445
9530053A07Rik	0.496318
9530068E07Rik	0.432717
9530077C05Rik	1.21408
9630033F20Rik	0.224228
9830107B12Rik	-1.05343
9830147E19Rik	0.711707
9930012K11Rik	-0.462685
9930013L23Rik	-0.046889
9930021J03Rik	-1.77259
9930104L06Rik	0.386782
9930111J21Rik2	0.211549
a	-1.12575
A130010J15Rik	-0.674471
A1bg	0.0153785
A1cf	-1.46523
A230046K03Rik	1.14399
A230050P20Rik	0.313665
A230065H16Rik	-1.22553
A2m	1.36018
A330021E22Rik	-0.173413
A330050F15Rik	-1.96939
A330070K13Rik	-0.131174
A3galt2	-0.25973
A430005L14Rik	0.442169
A430033K04Rik	0.376578
A430078G23Rik	-0.204886
A430105I19Rik	-1.20048
A430107P09Rik	1.83395
A4galt	0.582759
A4gnt	0.493882
A530016L24Rik	0.246747
A530054K11Rik	-1.10685
A530064D06Rik	0.336172
A530099J19Rik	0.403437
A630001G21Rik	0.807643
A630007B06Rik	-1.82199
A630023A22Rik	0.522436
A630033H20Rik	-0.888331
A630073D07Rik	-0.160562
A630076J17Rik	0.0781175
A630095E13Rik	1.42519
A630095N17Rik	0.270512
A730017C20Rik	1.70485
A830010M20Rik	-1.34064
A830018L16Rik	1.51272
A830080D01Rik	0.0432301
A930009A15Rik	0.556884
A930018P22Rik	-0.617132
AA414768	-0.267446
AA415398	0.829292
AA467197	0.438045
AA792892	-0.762615
AA986860	-0.158941
AA987161	0.320158
Aaas	-1.37562
Aacs	-2.44135
Aadac	-1.70297
Aadacl2	-0.828707
Aadacl3	-0.204747
Aadat	-0.839645
Aaed1	-1.39907
Aagab	0.439503
Aak1	0.725274
Aamdc	0.793758
Aamp	-1.65821
Aanat	0.299028
Aar2	-0.834432
Aard	-1.73564
Aars	-2.25225
Aars2	0.980711
Aarsd1	-0.573577
Aasdh	1.02319
Aasdhppt	1.34802
Aass	-1.33403
Aatf	1.03958
Aatk	-0.533909
AB124611	1.1614
Abat	-2.6791
Abca1	1.12099
Abca12	1.39851
Abca13	0.153096
Abca14	-0.983794
Abca15	1.72909
Abca16	0.260799
Abca17	-0.853852
Abca2	0.599136
Abca3	0.158558
Abca4	1.28679
Abca5	0.306711
Abca6	0.126738
Abca7	-1.67389
Abca8a	-1.00796
Abca8b	-0.798143
Abca9	-1.39545
Abcb10	-0.0368876
Abcb11	-0.313582
Abcb1a	-0.897377
Abcb1b	-0.536404
Abcb4	1.49355
Abcb5	-1.07046
Abcb6	0.397997
Abcb7	-0.679053
Abcb8	-0.44785
Abcb9	0.674092
Abcc1	0.183135
Abcc10	-0.677256
Abcc12	-0.442813
Abcc2	-0.77946
Abcc3	-1.84713
Abcc5	-2.15728
Abcc6	1.68276
Abcc8	1.38487
Abcc9	-0.358397
Abcd1	-0.707501
Abcd2	-1.33095
Abcd3	-1.4593
Abcd4	0.762285
Abce1	1.25515
Abcf1	0.635299
Abcf2	0.38054
Abcf3	-0.42984
Abcg1	0.551464
Abcg2	0.0315918
Abcg3	0.478304
Abcg4	-0.155822
Abcg5	0.84513
Abcg8	-0.223706
Abhd1	-0.748783
Abhd10	-1.74307
Abhd11	-1.12227
Abhd12	-0.0963663
Abhd12b	-0.215847
Abhd13	-1.35107
Abhd14a	-0.177394
Abhd14b	-0.190013
Abhd15	-0.0361774
Abhd16a	0.289984
Abhd16b	-1.06175
Abhd17a	-1.6277
Abhd17b	-2.202
Abhd17c	0.915694
Abhd2	-0.899334
Abhd3	1.11538
Abhd4	0.321062
Abhd5	0.0651979
Abhd6	1.06027
Abhd8	0.290692
Abi1	-0.507303
Abi2	0.0927348
Abi3	0.0185848
Abi3bp	-0.651273
Abl1	-0.409778
Abl2	-0.74095
Ablim1	0.505452
Ablim2	0.632658
Ablim3	-1.12285
Abo	0.364905
Abr	-0.165264
Abra	1.48173
Abracl	0.397591
Abt1	1.32505
Abtb1	-0.345272
Abtb2	-0.594567
Acaa1a	-0.120799
Acaa1b	1.86849
Acaa2	0.168535
Acaca	-0.0919633
Acacb	0.932246
Acad10	-1.08793
Acad11	-0.423461
Acad12	0.48772
Acad8	0.475469
Acad9	0.601758
Acadl	-0.194261
Acadm	0.133008
Acads	-0.614136
Acadsb	-1.14609
Acadvl	-2.7149
Acan	0.880525
Acap1	0.895999
Acap2	0.766478
Acap3	0.954651
Acat1	-0.311129
Acat3	0.631561
Acbd3	0.772599
Acbd4	0.164137
Acbd5	0.453624
Acbd6	1.152
Acbd7	0.990786
Accs	0.22279
Accsl	-0.586561
Acd	1.6002
Ace	1.51014
Ace2	1.16275
Ace3	-1.40381
Acer1	0.617304
Acer2	-2.20728
Acer3	1.80113
Ache	-1.14673
Acin1	1.6893
Ackr2	-0.648353
Ackr3	-0.0394077
Ackr4	-0.536354
Acly	0.993258
Acmsd	1.0584
Acn9	-0.378393
Acnat1	-0.0778757
Acnat2	0.935964
Aco1	0.757793
Aco2	-1.077
Acot1	0.520408
Acot10	0.305066
Acot11	1.51032
Acot12	-0.404956
Acot13	0.536411
Acot2	-0.231419
Acot3	-0.95716
Acot4	-1.69639
Acot5	-0.721724
Acot6	-1.10412
Acot7	-0.279071
Acot8	-0.535242
Acot9	0.418522
Acox1	0.0860216
Acox2	-0.237825
Acox3	0.751598
Acoxl	0.368891
Acp1	-0.509955
Acp2	0.481473
Acp5	-0.180191
Acp6	1.1738
Acpl2	0.287141
Acpp	0.372211
Acpt	1.03642
Acr	1.38009
Acrbp	0.566839
Acrv1	0.69282
Acsbg1	-0.0557719
Acsbg2	-0.834713
Acsf2	-0.160878
Acsf3	-0.0465926
Acsl1	-0.744768
Acsl3	-0.3085
Acsl4	-0.12955
Acsl5	0.663967
Acsl6	1.19195
Acsm1	0.0758156
Acsm2	2.41939
Acsm3	0.138379
Acsm4	-0.531894
Acsm5	0.0593406
Acss1	1.23083
Acss2	1.14719
Acss3	-0.956091
Acta1	0.0799435
Acta2	1.46593
Actb	4.64981
Actbl2	-0.803369
Actc1	-0.614891
Actg1	-0.421068
Actg2	-0.86861
Actl10	0.586374
Actl11	-0.856441
Actl6a	1.9935
Actl6b	0.328746
Actl7a	1.52382
Actl7b	-0.683439
Actl9	-1.03231
Actn1	-1.07136
Actn2	-1.82277
Actn3	-0.55391
Actn4	1.3431
Actr10	-1.14732
Actr1a	1.10939
Actr1b	-0.0657729
Actr2	1.19272
Actr3	0.405128
Actr3b	1.01767
Actr5	0.183319
Actr6	0.565304
Actr8	0.999523
Actrt1	-0.625691
Actrt2	-0.892476
Actrt3	-0.920781
Acvr1	-1.08579
Acvr1b	2.30094
Acvr1c	-0.110139
Acvr2a	2.08232
Acvr2b	0.49083
Acvrl1	-0.0445604
Acy1	0.561131
Acy3	-0.210689
Acyp1	-0.941136
Acyp2	-0.174928
Ada	1.62212
Adad1	0.450376
Adad2	-0.907207
Adal	0.727596
Adam10	-1.08262
Adam11	-1.44929
Adam12	-0.155779
Adam15	-1.1943
Adam17	0.269309
Adam18	-0.64832
Adam19	-0.109402
Adam1a	-0.224758
Adam1b	0.435455
Adam2	0.399818
Adam20	1.59905
Adam21	0.234677
Adam22	0.88349
Adam23	-0.157763
Adam24	0.315674
Adam25	-0.383657
Adam26a	-0.144155
Adam26b	0.600696
Adam28	-0.862739
Adam29	-0.20105
Adam3	1.33634
Adam30	0.873389
Adam32	0.727187
Adam33	-0.743928
Adam34	0.434927
Adam39	-0.263789
Adam4	0.0546864
Adam5	0.845483
Adam6a	-1.28477
Adam6b	0.666338
Adam7	1.7182
Adam8	1.29971
Adam9	-1.03052
Adamdec1	-0.128831
Adamts1	-0.672216
Adamts10	-0.605257
Adamts12	1.40979
Adamts13	1.43045
Adamts14	-0.93643
Adamts15	0.724205
Adamts16	-0.785599
Adamts17	-0.391273
Adamts18	0.32066
Adamts19	1.46186
Adamts2	-0.18689
Adamts20	-0.278619
Adamts3	-0.343092
Adamts4	-0.852387
Adamts5	-0.200424
Adamts6	1.42503
Adamts7	0.163667
Adamts8	-1.51663
Adamts9	1.18468
Adamtsl1	-0.152533
Adamtsl2	-0.384365
Adamtsl3	0.12886
Adamtsl4	0.651517
Adamtsl5	0.24847
Adap1	0.0769451
Adap2	-0.359246
Adar	-0.325911
Adarb1	0.302479
Adarb2	0.47673
Adat1	0.165849
Adat2	2.43236
Adat3	0.107452
Adc	-0.536928
Adck1	-0.870691
Adck2	0.883023
Adck3	-0.0790267
Adck4	0.94226
Adck5	0.867946
Adcy1	0.390195
Adcy10	1.96655
Adcy2	-0.0927754
Adcy3	-0.527976
Adcy4	1.03616
Adcy5	-0.174514
Adcy6	0.770943
Adcy7	1.78631
Adcy8	-0.523078
Adcy9	1.97729
Adcyap1	1.10997
Adcyap1r1	-0.322173
Add1	-0.317183
Add2	1.58619
Add3	1.74415
Adgb	0.363828
Adh1	0.986964
Adh4	-1.56512
Adh5	-0.106031
Adh6a	-0.67666
Adh7	-0.447742
Adhfe1	-0.303457
Adi1	0.744869
Adig	-0.320706
Adipoq	-0.234729
Adipor1	-1.35885
Adipor2	0.675671
Adk	1.11559
Adm	0.124469
Adm2	1.46121
Adnp	-0.113838
Adnp2	-0.475007
Ado	0.627819
Adora1	0.105216
Adora2a	-0.197704
Adora2b	2.35783
Adora3	-0.322332
Adpgk	1.08406
Adprh	1.32803
Adprhl1	1.69975
Adprhl2	-0.365204
Adprm	0.193162
Adra1a	-1.56913
Adra1b	1.04923
Adra1d	-0.610956
Adra2a	-1.17646
Adra2b	1.28034
Adra2c	1.14267
Adrb1	-1.77907
Adrb2	-0.473611
Adrb3	0.585641
Adrbk1	-0.840846
Adrbk2	0.480063
Adrm1	-0.551704
Adsl	-0.0027628
Adss	0.707086
Adssl1	0.378481
Adtrp	1.24985
Aebp1	1.38165
Aebp2	-0.637136
Aen	0.675738
Aes	-0.0368225
AF067061	0.26653
AF067063	1.0515
AF251705	0.565942
AF366264	-0.577086
AF529169	0.639313
Afap1	0.0178934
Afap1l1	-0.787527
Afap1l2	0.979691
Aff1	-0.369807
Aff2	0.291078
Aff3	0.644038
Aff4	-0.101988
Afg3l1	-0.840308
Afg3l2	-0.464229
Afm	0.363092
Afmid	0.145596
Afp	-0.894546
Aftph	-0.480262
Aga	-2.05203
Agap1	-0.0152893
Agap2	-0.177479
Agap3	2.65032
Agbl1	0.344493
Agbl2	0.957716
Agbl3	0.271065
Agbl4	-1.26277
Agbl5	0.0938604
Ager	3.0991
Agfg1	-0.695759
Agfg2	-0.217907
Aggf1	1.40381
Agk	-0.0364095
Agl	-0.587985
Agmat	0.335908
Agmo	0.233444
Ago1	-0.361794
Ago2	-1.82017
Ago3	-0.384957
Ago4	0.378464
Agpat1	0.566079
Agpat2	1.43018
Agpat3	0.608063
Agpat4	0.908775
Agpat5	1.73588
Agpat6	-0.332134
Agpat9	-0.74831
Agps	0.141059
Agr2	0.654536
Agr3	-0.09322
Agrn	0.902988
Agrp	-0.843778
Agt	0.210743
Agtpbp1	0.477354
Agtr1a	0.15419
Agtr1b	-0.949462
Agtr2	1.00566
Agtrap	-0.303762
Agxt	-1.10494
Agxt2	1.20314
Ahctf1	2.01962
Ahcy	-0.198725
Ahcyl1	-0.896078
Ahcyl2	1.57168
Ahdc1	1.19806
Ahi1	-0.769336
Ahnak	-1.71719
Ahr	-1.59346
Ahrr	0.60199
Ahsa1	1.2176
Ahsa2	0.303985
Ahsg	0.215786
AI118078	0.122603
AI182371	-1.70136
AI314180	-0.325981
AI317395	1.00277
AI413582	-1.67711
AI429214	0.127727
AI462493	-1.08167
AI464131	-1.62524
AI467606	-0.24363
AI593442	0.56385
AI597468	-0.8608
AI597479	-1.90204
AI607873	-0.0385541
AI661453	0.706149
AI747448	-1.33574
AI836003	0.754225
AI837181	-1.07399
AI846148	-1.27296
AI848285	-1.59024
AI987944	-0.483389
Aicda	1.37776
Aida	-0.438178
Aif1	0.351634
Aif1l	-0.985495
Aifm1	0.181221
Aifm2	-0.341158
Aifm3	0.840077
Aig1	-1.79038
Aim1	1.20808
Aim1l	0.266737
Aim2	0.42019
Aimp1	-1.14437
Aimp2	-0.0823023
Aip	-2.80029
Aipl1	-0.482413
Aire	-0.77854
Ajap1	0.373248
Ajuba	0.151127
Ak1	-1.34363
AK129341	0.701298
Ak2	-1.08263
Ak3	0.693965
Ak4	0.0815043
Ak5	0.254271
Ak6	1.41243
Ak7	0.17072
Ak8	1.85158
Akap1	-2.61368
Akap10	-0.421593
Akap11	0.54072
Akap12	-0.778298
Akap13	0.446819
Akap14	-1.3667
Akap17b	0.277816
Akap2	0.788978
Akap3	-0.972356
Akap4	-0.438161
Akap5	0.653492
Akap6	0.143218
Akap7	0.995461
Akap8	-0.421472
Akap8l	0.658948
Akap9	-0.292212
Akip1	1.53557
Akirin1	0.273343
Akirin2	3.54909
Akna	0.337427
Aknad1	-1.23005
Akp3	1.50743
Akr1a1	-0.545613
Akr1b10	0.712506
Akr1b3	-0.0790076
Akr1b7	0.436884
Akr1b8	0.698548
Akr1c12	0.558018
Akr1c13	0.237608
Akr1c14	-0.445956
Akr1c18	-1.05595
Akr1c19	-0.982204
Akr1c20	0.997899
Akr1c21	-0.589338
Akr1c6	-2.1795
Akr1cl	-0.127368
Akr1d1	1.74232
Akr1e1	2.55103
Akr7a5	-0.411716
Akt1	1.21896
Akt1s1	-0.970613
Akt2	-0.0888437
Akt3	0.132209
Aktip	-0.0756044
Alad	-1.104
Alas1	0.591608
Alas2	0.994036
Alb	-1.23174
Alcam	-1.86953
Aldh16a1	-2.21412
Aldh18a1	0.700344
Aldh1a1	-0.41301
Aldh1a2	0.0705388
Aldh1a3	0.63504
Aldh1a7	-0.179529
Aldh1b1	-2.16697
Aldh1l1	0.59095
Aldh1l2	0.631527
Aldh2	-2.02241
Aldh3a1	0.751027
Aldh3a2	-1.89895
Aldh3b1	2.13758
Aldh3b2	0.130838
Aldh4a1	-0.488219
Aldh5a1	-0.747567
Aldh6a1	-0.202112
Aldh7a1	0.710207
Aldh8a1	1.03756
Aldh9a1	0.450067
Aldoa	1.17569
Aldoart1	-0.295472
Aldoart2	0.535482
Aldob	1.01115
Aldoc	0.572704
Alg1	0.71587
Alg10b	-0.587931
Alg11	3.01223
Alg12	0.370528
Alg13	-0.521484
Alg14	2.70136
Alg2	2.66747
Alg3	0.216459
Alg5	1.14243
Alg6	1.57874
Alg8	0.599592
Alg9	-0.457246
Alk	0.673842
Alkbh1	1.3332
Alkbh2	1.74711
Alkbh3	1.13651
Alkbh4	-1.59519
Alkbh5	-0.135888
Alkbh6	-1.8663
Alkbh7	-0.545525
Alkbh8	-2.42345
Allc	0.657758
Alms1	0.788996
Alox12	1.57134
Alox12b	-0.0580136
Alox12e	0.801954
Alox15	-1.1978
Alox5	-1.13022
Alox5ap	-1.10496
Alox8	-1.81192
Aloxe3	-0.821291
Alpi	-0.187459
Alpk1	0.0155288
Alpk2	0.0219676
Alpk3	-0.823641
Alpl	1.11928
Alppl2	0.436178
Als2	0.459934
Als2cl	-0.211297
Als2cr11	-0.941599
Als2cr12	-0.128126
Alx1	-0.276302
Alx3	0.452483
Alx4	2.00352
Alyref	0.191468
Alyref2	-0.894993
Amacr	0.534944
Ambn	-0.140433
Ambp	-1.25975
Ambra1	0.269236
Amd1	-0.519344
Amd2	-1.09744
Amdhd1	0.485493
Amdhd2	0.846994
Amelx	-0.393765
Amer1	0.695852
Amer2	0.834454
Amer3	0.347367
Amfr	-1.14163
Amh	-0.200631
Amhr2	-0.255345
Amica1	-0.256929
Amigo1	-0.190948
Amigo2	-1.18011
Amigo3	0.864311
Ammecr1	-2.36901
Ammecr1l	-0.277183
Amn	-0.0137817
Amn1	-0.4741
Amot	-0.890567
Amotl1	-3.045
Amotl2	0.440299
Ampd1	-2.73233
Ampd2	-0.274847
Ampd3	-1.0177
Amph	0.507852
Amt	0.546327
Amtn	-0.143946
Amy1	-2.26266
Amy2a5	0.276107
Amy2b	0.95213
Amz1	-0.548787
Amz2	0.867178
Anapc1	-0.636963
Anapc10	0.790059
Anapc11	0.120766
Anapc13	-1.08072
Anapc15	-0.275348
Anapc16	-0.135111
Anapc2	-1.60876
Anapc4	1.45184
Anapc5	1.83639
Anapc7	-1.20644
Ang	-0.594475
Ang2	0.0671345
Ang3	-2.12797
Ang4	-1.98013
Ang5	0.448653
Ang6	1.3369
Angel1	2.09037
Angel2	-0.444184
Angpt1	-0.606015
Angpt2	-2.19589
Angpt4	0.818443
Angptl1	-0.720659
Angptl2	0.422406
Angptl3	0.29096
Angptl4	-1.10477
Angptl6	0.0788351
Angptl7	0.804942
Ank	1.85221
Ank1	0.681562
Ank2	0.362418
Ank3	-0.105482
Ankar	0.713772
Ankdd1b	-0.523197
Ankef1	-0.77177
Ankfn1	0.568465
Ankfy1	0.475252
Ankhd1	1.47505
Ankib1	0.889161
Ankk1	-0.671564
Ankle1	-0.600807
Ankle2	1.17873
Ankmy1	-0.311787
Ankmy2	-0.189595
Ankra2	0.29551
Ankrd1	-0.493418
Ankrd10	2.58996
Ankrd11	0.345282
Ankrd12	-0.358351
Ankrd13a	-0.216484
Ankrd13b	1.13152
Ankrd13c	0.394045
Ankrd13d	1.87952
Ankrd16	-0.212094
Ankrd17	0.524188
Ankrd2	-0.230485
Ankrd22	-0.0509705
Ankrd23	0.431404
Ankrd24	-0.225571
Ankrd26	-1.15493
Ankrd27	-1.38096
Ankrd28	0.774489
Ankrd29	-1.00176
Ankrd32	0.552905
Ankrd33	-0.0181942
Ankrd33b	0.213791
Ankrd34a	0.643487
Ankrd34b	-0.631822
Ankrd34c	1.13056
Ankrd35	-0.729477
Ankrd36	1.13952
Ankrd37	-0.47265
Ankrd39	0.413819
Ankrd40	0.58848
Ankrd42	-0.701103
Ankrd44	-0.283371
Ankrd45	0.0767413
Ankrd46	1.90826
Ankrd49	-2.74765
Ankrd50	1.18958
Ankrd52	2.34746
Ankrd53	-1.0237
Ankrd54	-1.37473
Ankrd55	1.74589
Ankrd6	0.435557
Ankrd60	0.794815
Ankrd61	1.41454
Ankrd63	-0.982645
Ankrd66	0.0189527
Ankrd7	-0.148545
Ankrd9	-1.30631
Anks1	0.933308
Anks1b	-0.933869
Anks3	1.34521
Anks4b	1.60521
Anks6	1.38976
Ankzf1	-1.33394
Anln	-0.798885
Ano1	-0.183971
Ano10	-1.03883
Ano2	-0.597042
Ano3	1.94972
Ano4	-0.599699
Ano5	0.246313
Ano6	0.23928
Ano7	1.36275
Ano8	2.1194
Ano9	-0.986899
Anp32a	-0.000667293
Anp32b	-1.56692
Anp32e	-0.118804
Anpep	-0.0328882
Antxr1	-0.190999
Antxr2	0.137283
Antxrl	0.0639305
Anxa1	2.22164
Anxa10	-1.10568
Anxa11	-0.952806
Anxa13	0.102837
Anxa2	0.220966
Anxa3	0.625813
Anxa4	0.323088
Anxa5	0.230999
Anxa6	-0.329816
Anxa7	0.879647
Anxa8	0.400082
Anxa9	-1.05696
Aoah	1.23713
Aoc1	-0.0742962
Aoc2	-0.770106
Aoc3	0.203694
Aox1	-1.27212
Aox2	-1.31502
Aox3	-0.665186
Aox4	-0.292359
Ap1ar	-0.0320318
Ap1b1	1.32888
Ap1g1	1.56031
Ap1g2	0.813082
Ap1m1	-0.912807
Ap1m2	0.392348
Ap1s1	0.0931404
Ap1s2	0.0730203
Ap1s3	1.27047
Ap2a1	0.245627
Ap2a2	-0.11489
Ap2b1	-1.20359
Ap2m1	-0.778196
Ap2s1	-1.01328
Ap3b1	-1.29136
Ap3b2	-0.255624
Ap3d1	-0.057111
Ap3m1	0.501113
Ap3m2	-0.311843
Ap3s1	0.46246
Ap3s2	1.08217
Ap4b1	-0.434062
Ap4e1	0.270326
Ap4m1	-0.85539
Ap4s1	-0.744782
Ap5b1	-0.979071
Ap5m1	1.14171
Ap5s1	1.96147
Ap5z1	-0.54484
Apaf1	0.210768
Apba1	-0.220694
Apba2	-0.282724
Apba3	0.182107
Apbb1	0.880968
Apbb1ip	-0.820167
Apbb2	-1.56756
Apbb3	0.905531
Apc	-0.129043
Apc2	-1.82306
Apcdd1	0.133093
Apcs	1.22194
Apeh	1.15563
Apex1	1.32953
Apex2	1.09815
Aph1a	-1.05548
Aph1b	-0.398463
Aph1c	-1.58005
Api5	0.670548
Apip	-0.119304
Apitd1	-0.797182
Aplf	0.94435
Apln	-0.0178533
Aplnr	0.288417
Aplp1	-1.58325
Aplp2	-0.414044
Apmap	-0.527733
Apoa1	1.51412
Apoa1bp	1.41586
Apoa2	-0.724658
Apoa4	1.30826
Apoa5	0.228004
Apob	1.3192
Apobec1	-1.91607
Apobec2	1.38755
Apobec3	1.5355
Apobec4	-1.76711
Apobr	-2.0776
Apoc1	-0.180545
Apoc2	-0.015171
Apoc3	1.33216
Apoc4	-1.85554
Apod	-0.962235
Apoe	-0.473769
Apof	-0.349763
Apoh	-0.634045
Apol10a	-0.352747
Apol10b	0.954695
Apol11a	0.0659368
Apol11b	-2.65837
Apol6	0.345292
Apol7a	-1.04912
Apol7b	-0.55601
Apol7c	-1.1041
Apol7e	-0.443422
Apol8	1.82996
Apol9a	-0.666102
Apol9b	-2.80745
Apold1	0.168462
Apom	-0.282932
Apon	0.0274241
Apoo	1.00405
Apool	0.397329
Apopt1	0.209548
App	0.0423689
Appbp2	-0.0503884
Appl1	-0.190492
Appl2	-0.0421073
Aprt	0.57255
Aptx	1.12495
Aqp1	-1.42456
Aqp11	0.819747
Aqp12	1.04756
Aqp2	0.172542
Aqp3	0.921123
Aqp4	1.92468
Aqp5	0.823082
Aqp6	-1.27665
Aqp7	0.447517
Aqp8	-0.0190104
Aqp9	-0.493767
Aqr	-0.360007
Ar	-0.199978
Araf	0.0754535
Arap1	-0.956436
Arap2	2.97972
Arap3	0.184179
Arc	-0.163561
Arcn1	-0.522119
Areg	-2.47873
Arel1	0.850911
Arf1	-0.673975
Arf2	1.09102
Arf3	1.43578
Arf4	-0.855896
Arf5	0.442044
Arf6	1.37644
Arfgap1	1.87638
Arfgap2	-1.25409
Arfgap3	0.956882
Arfgef1	-0.237486
Arfgef2	0.612928
Arfip1	1.96906
Arfip2	-0.204494
Arfrp1	0.523121
Arg1	2.13713
Arg2	-0.989213
Arglu1	1.15012
Arhgap1	0.594831
Arhgap10	0.0828614
Arhgap11a	0.383666
Arhgap12	0.905225
Arhgap15	0.73646
Arhgap17	2.246
Arhgap18	-2.44177
Arhgap19	-0.0478603
Arhgap20	-1.10996
Arhgap21	1.03512
Arhgap22	0.433378
Arhgap23	-0.73044
Arhgap24	0.281892
Arhgap25	-1.06181
Arhgap26	1.42427
Arhgap27	-0.874433
Arhgap28	0.282739
Arhgap29	-0.0265583
Arhgap30	-1.44165
Arhgap31	-1.2054
Arhgap32	-0.326274
Arhgap33	-0.259677
Arhgap36	0.330529
Arhgap39	-0.602159
Arhgap4	-2.71749
Arhgap40	-1.20954
Arhgap42	0.354306
Arhgap44	-0.720893
Arhgap5	0.807957
Arhgap6	0.354538
Arhgap8	1.73723
Arhgap9	-0.896655
Arhgdia	0.551641
Arhgdib	-0.245361
Arhgdig	-0.236473
Arhgef1	0.76119
Arhgef10	-1.31905
Arhgef10l	-0.319804
Arhgef11	0.316962
Arhgef12	-0.803603
Arhgef15	-0.340477
Arhgef16	1.2599
Arhgef17	-0.129074
Arhgef18	-0.119592
Arhgef19	-1.9677
Arhgef2	-0.0986438
Arhgef25	1.43216
Arhgef26	0.806318
Arhgef28	0.502084
Arhgef3	-0.153843
Arhgef33	-0.613465
Arhgef37	1.11499
Arhgef38	1.08849
Arhgef39	0.453269
Arhgef4	-0.736622
Arhgef40	-0.0157443
Arhgef5	0.424023
Arhgef6	0.764243
Arhgef7	0.067277
Arhgef9	0.430056
Arid1a	-2.12802
Arid1b	-1.86425
Arid2	-0.821413
Arid3a	0.995607
Arid3b	0.29741
Arid3c	2.24835
Arid4a	-0.395099
Arid4b	0.573937
Arid5a	-0.114626
Arid5b	-0.0259395
Arih1	-1.24854
Arih2	2.64561
Arl1	-0.156734
Arl10	-0.468841
Arl11	-0.397332
Arl13a	1.36856
Arl13b	1.18251
Arl14	0.036124
Arl14ep	1.12908
Arl14epl	1.84702
Arl15	-1.56624
Arl16	-0.654672
Arl2	-1.60825
Arl2bp	-0.079862
Arl3	1.26254
Arl4a	-0.181782
Arl4c	-1.52693
Arl4d	1.04138
Arl5a	0.353725
Arl5b	0.845792
Arl5c	-0.425487
Arl6	2.03411
Arl6ip1	-1.35226
Arl6ip4	-1.00585
Arl6ip5	1.16213
Arl6ip6	-0.684843
Arl8a	1.04486
Arl8b	0.172953
Arl9	1.28254
Armc1	0.448661
Armc10	0.527709
Armc12	-0.604534
Armc2	0.289921
Armc3	-0.654876
Armc4	-0.637949
Armc5	-1.05709
Armc6	0.182562
Armc7	-0.535933
Armc8	1.16863
Armc9	-2.5297
Armcx1	-1.11922
Armcx2	-0.795675
Armcx3	-0.949504
Armcx4	-1.14519
Armcx5	-0.272147
Armcx6	1.07151
Arnt	-0.550308
Arnt2	-1.32694
Arntl	-0.218951
Arntl2	1.99503
Arpc1a	-0.112791
Arpc1b	-0.0735711
Arpc2	-0.136813
Arpc3	0.168517
Arpc4	-1.91139
Arpc5	1.06324
Arpc5l	-0.388666
Arpp19	-1.2203
Arpp21	0.0848796
Arr3	-0.820388
Arrb1	-0.258147
Arrb2	0.204846
Arrdc1	1.33908
Arrdc2	-1.31042
Arrdc3	-0.0244918
Arrdc4	-0.53411
Arrdc5	-0.366962
Arsa	-0.17415
Arsb	-0.751193
Arsg	0.600426
Arsi	-0.0214423
Arsj	-0.115658
Arsk	-0.384282
Art1	-0.252916
Art2b	1.34881
Art3	-1.20563
Art4	-1.04659
Art5	-0.509065
Artn	-0.345654
Arv1	0.757442
Arvcf	-0.659855
Arx	-0.653968
Arxes2	-0.107861
As3mt	0.782619
Asah1	0.223415
Asah2	-0.723016
Asap1	1.22835
Asap2	-1.30576
Asap3	-0.183251
Asb1	0.587668
Asb10	-1.02149
Asb11	1.77469
Asb13	0.297125
Asb14	0.125653
Asb15	0.195335
Asb16	-0.331888
Asb17	0.99867
Asb18	-1.92274
Asb2	0.549169
Asb3	-2.01399
Asb4	-0.748412
Asb5	0.0263123
Asb6	0.0623921
Asb7	-1.12783
Asb8	-0.441251
Asb9	2.77019
Ascc1	0.437714
Ascc2	-1.40121
Ascc3	1.79524
Ascl1	0.0286432
Ascl2	0.163245
Ascl3	-0.417762
Ascl4	-1.1354
Ascl5	-0.928058
Asf1a	1.25
Asf1b	0.128831
Asgr1	0.0780015
Asgr2	0.69385
Ash1l	-0.396855
Ash2l	3.10315
Asic1	0.163011
Asic2	0.476112
Asic3	0.30518
Asic4	0.883987
Asic5	-1.12269
Asl	-0.886953
Asmt	1.65098
Asna1	0.771866
Asns	2.28225
Asnsd1	0.459596
Aspa	0.903169
Aspdh	1.09305
Aspg	0.0351618
Asph	-0.192103
Asphd1	0.483599
Asphd2	0.0855677
Aspm	0.1214
Aspn	0.412908
Asprv1	-1.70101
Aspscr1	1.64561
Asrgl1	-1.34323
Ass1	0.797658
Aste1	-0.740648
Astl	1.1066
Astn1	0.99316
Astn2	-0.347936
Asun	0.36216
Asxl1	1.43755
Asxl2	0.655804
Asxl3	0.264881
Asz1	0.566347
Atad1	0.0380129
Atad2	0.763513
Atad2b	0.737791
Atad3a	0.44047
Atad5	-0.0358561
Atat1	-0.519045
Atcay	0.739844
Ate1	0.283867
Atf1	0.528615
Atf2	-0.666115
Atf3	0.625356
Atf4	0.862264
Atf5	0.994303
Atf6	1.24496
Atf6b	2.14988
Atf7	-0.447132
Atf7ip	2.246
Atg10	-0.523449
Atg12	-0.683988
Atg13	-1.04476
Atg14	-0.973974
Atg16l1	-0.427696
Atg16l2	0.548764
Atg2a	-1.63752
Atg2b	1.22843
Atg3	-0.842544
Atg4a	0.483483
Atg4b	1.04807
Atg4c	-0.301905
Atg4d	-1.97111
Atg5	0.0941861
Atg7	2.49174
Atg9a	-0.341268
Atg9b	-1.68774
Athl1	-0.836027
Atic	1.53814
Atl1	0.308604
Atl2	-0.106811
Atl3	1.24842
Atm	0.0283058
Atmin	-0.81943
Atn1	-1.6371
Atoh1	-0.775202
Atoh7	-1.61662
Atoh8	-0.190749
Atox1	-1.36853
Atp10a	0.35611
Atp10b	-1.69273
Atp10d	1.48943
Atp11a	0.993918
Atp11b	-1.60021
Atp11c	0.600226
Atp12a	0.18889
Atp13a1	0.353882
Atp13a2	0.0485294
Atp13a3	-0.209911
Atp13a4	0.172123
Atp13a5	-1.09366
Atp1a1	-0.838179
Atp1a2	-1.22571
Atp1a3	0.0950775
Atp1a4	-0.40682
Atp1b1	0.560138
Atp1b2	-0.629585
Atp1b3	0.633284
Atp1b4	-1.23049
Atp2a1	0.371424
Atp2a2	-0.368773
Atp2a3	-0.704885
Atp2b1	-1.17679
Atp2b2	0.4295
Atp2b3	1.93719
Atp2b4	-0.234838
Atp2c1	-0.930364
Atp2c2	-1.10311
Atp4a	0.884225
Atp4b	0.131691
Atp5a1	0.28943
Atp5b	1.08469
Atp5c1	0.678132
Atp5d	0.143014
Atp5e	1.95354
Atp5f1	-0.807208
Atp5g1	0.0695756
Atp5g2	-1.79325
Atp5g3	-0.0216139
Atp5h	0.267894
Atp5j	-1.21174
Atp5j2	-2.04864
Atp5k	-0.2588
Atp5l	-0.761951
Atp5o	-0.415844
Atp5s	0.091787
Atp5sl	1.6036
Atp6ap1	-0.270489
Atp6ap1l	0.937286
Atp6ap2	0.429562
Atp6v0a1	0.066237
Atp6v0a2	-0.0897865
Atp6v0a4	0.447243
Atp6v0b	-0.708611
Atp6v0c	-0.692791
Atp6v0d1	0.665377
Atp6v0d2	-1.02674
Atp6v0e	1.08607
Atp6v0e2	0.149086
Atp6v1a	0.482055
Atp6v1b1	0.56425
Atp6v1b2	0.324266
Atp6v1c1	-0.505502
Atp6v1c2	0.00867873
Atp6v1d	-0.429634
Atp6v1e1	2.25516
Atp6v1e2	0.604826
Atp6v1f	-0.360673
Atp6v1g1	1.12286
Atp6v1g2	-0.875941
Atp6v1g3	-0.269309
Atp6v1h	-0.673552
Atp7a	-0.987167
Atp7b	-1.24551
Atp8a1	1.68352
Atp8a2	-0.502005
Atp8b1	1.05236
Atp8b2	0.99809
Atp8b3	-0.441385
Atp8b4	-0.442
Atp8b5	-0.393047
Atp9a	-0.664755
Atp9b	-0.666966
Atpaf1	2.16292
Atpaf2	1.20815
Atpif1	0.416595
Atr	0.917498
Atraid	0.899196
Atrip	-1.16087
Atrn	0.2901
Atrnl1	-0.350086
Atrx	0.786102
Atxn1	-0.001817
Atxn10	0.753647
Atxn1l	0.0774094
Atxn2	-0.0629137
Atxn2l	-0.0255298
Atxn3	0.873588
Atxn7	-0.277276
Atxn7l1	-2.17672
Atxn7l2	0.213253
Atxn7l3	-3.88731
Atxn7l3b	1.0157
AU015228	0.116483
AU018091	1.09183
AU019823	0.231037
AU021092	1.56791
AU022252	1.14299
AU022751	-0.708059
AU040320	-0.509745
AU041133	-1.41571
Auh	2.96124
Aup1	0.550485
Aurka	0.908837
Aurkaip1	-0.936424
Aurkb	0.767175
Aurkc	-0.739263
Auts2	0.939356
Aven	0.825048
Avil	-0.878548
Avl9	-0.300956
Avp	0.670611
Avpi1	-1.1465
Avpr1a	-0.0311421
Avpr1b	0.342141
Avpr2	1.61671
AW146154	1.10126
AW209491	-0.126191
AW549877	-0.562263
AW551984	-0.634692
AW554918	1.12776
Awat1	0.569039
Awat2	0.180456
Axin1	0.0343827
Axin2	-0.568769
Axl	-0.808994
AY074887	-0.0768917
AY358078	-0.683231
AY761185	0.406208
Aym1	2.67016
Azgp1	1.74707
Azi1	-0.826707
Azi2	0.327459
Azin1	-0.68327
B020004C17Rik	0.65934
B020004J07Rik	-1.05703
B020031M17Rik	0.339504
B230118H07Rik	-0.345236
B230216G23Rik	1.73483
B230217C12Rik	0.144553
B230219D22Rik	0.941428
B2m	0.0375076
B3galnt1	0.637835
B3galnt2	0.616775
B3galt1	0.403166
B3galt2	-0.778355
B3galt4	-0.654775
B3galt5	0.705778
B3galt6	-0.596667
B3galtl	0.474909
B3gat1	1.16116
B3gat2	-0.0539417
B3gat3	-1.01154
B3gnt1	-1.55723
B3gnt2	1.65386
B3gnt3	0.0459309
B3gnt4	0.272257
B3gnt5	0.513263
B3gnt6	0.0242804
B3gnt7	0.385338
B3gnt8	-0.8242
B3gnt9	0.0519288
B3gntl1	-0.25125
B430306N03Rik	-0.504411
B4galnt1	0.535344
[truncated: 18,803 more rows]
