# Supplementary material for: Machine learning reveals genetic modifiers of the immune microenvironment of cancer
Source: iScience. 2023 Aug 9;26(9):107576. doi: 10.1016/j.isci.2023.107576 (PMC10470213; doi:10.1016/j.isci.2023.107576)
Supplement: Table S11. Genome-wide CRISPR screen in TH2-differentiated T-cells that were isolated from transgenic mice expressing Cas9 and fluorescent reporters for Il4, Il13, Xbp1, and Gata3, related to Methods — S11A) original, S11B) z-score. [file mmc12.xlsx]

## Sheet: Table S11A. TH2_original
Table S11A. TH2_diff_original CRISPRx
	gata3_lfc	gata3_pval	gata3_rank	il4_lfc	il4_pval	il4_rank	xbp1_lfc	xbp1_pval	xbp1_rank	irf4_lfc	irf4_pval	irf4_rank	il13_lfc	il13_pval	il13_rank
Calml3	-2.82951	0.258833	7206	2.38452	0.390667	9835	-1.77789	0.0448333	158	0.427795	0.390667	13454	1.9844	0.00533333	1
Islr	-0.308576	0.485833	16866	5.11143	0.26	2790	0.174263	0.248333	5221	-0.318952	0.432833	15092	-14.0312	0.00566667	2
Klk4	-0.0907491	0.4895	16997	2.90669	0.262167	2873	0.166277	0.238	4792	0.606891	0.140167	3287	-0.404383	0.0075	3
Fgfr3	-6.57762	0.0703333	767	-0.113352	0.453833	14167	0.417931	0.160167	2199	-0.539841	0.253833	7836	-0.519003	0.00816667	4
Copz2	1.24991	0.121833	2089	-0.633252	0.466667	15044	-0.0709739	0.217	3980	0.150683	0.4595	16135	0.309037	0.00883333	5
Pusl1	0.326001	0.23	5870	4.85734	0.178	750	-0.182956	0.0356667	100	0.241921	0.466833	16430	0.317906	0.009	6
Ddt	0.794679	0.2765	8020	-1.9307	0.344833	6577	-0.593157	0.0811667	517	0.2413	0.445167	15573	0.640583	0.0095	7
Slc46a2	-3.02438	0.164667	3472	6.03184	0.106833	80	0.264569	0.471	16052	0.147119	0.459833	16149	-0.796454	0.0113333	8
Ooep	2.30169	0.2355	6131	2.61927	0.354	7211	0.167615	0.404167	12615	-0.120448	0.457333	16046	-10.4489	0.0118333	9
Papss2	0.151505	0.487	16911	4.61233	0.1785	756	0.0354546	0.379667	11309	0.638479	0.147667	3557	0.800987	0.0125	11
Mrpl4	-0.0173642	0.369667	12037	-0.798754	0.416167	11600	0.42923	0.0795	495	-0.891706	0.3025	9833	-3.72754	0.0125	10
Crip1	1.35626	0.118833	2003	0.614845	0.461667	14685	0.192727	0.0803333	507	-0.849954	0.1455	3491	-0.223295	0.0126667	12
Ap1m1	1.82516	0.225167	5664	-0.118666	0.446833	13675	0.466575	0.063	312	0.747885	0.109667	2244	-0.71763	0.013	13
Nkd1	-8.55542	0.0868333	1139	5.9654	0.161333	521	0.276071	0.439167	14427	-2.98798	0.161	4063	-12.8569	0.0131667	15
St3gal2	0.457821	0.276167	7996	2.53056	0.2875	3833	0.144519	0.111333	1068	0.987774	0.282333	9019	-10.4237	0.0131667	14
Zfp846	-2.23667	0.496	17279	2.34577	0.337	6100	0.876201	0.36	10322	-0.236841	0.352667	11881	-12.0749	0.0133333	16
Lgsn	-2.88965	0.165	3485	-1.96527	0.380167	9079	0.203123	0.0971667	782	0.787046	0.117	2494	-0.550056	0.0138333	17
Cox5a	1.55467	0.1545	3160	2.16414	0.362333	7831	-0.555922	0.442	14588	-2.37827	0.114833	2426	-11.5979	0.0141667	18
Grid2ip	-0.0352309	0.46	15756	-1.09709	0.431833	12723	-0.10073	0.209	3682	0.328525	0.265833	8344	0.277061	0.0143333	20
Cntn5	1.3554	0.365667	11852	0.308942	0.482333	16064	0.0710935	0.3075	7771	-0.129728	0.437333	15259	-9.3099	0.0143333	19
Pagr1a	-0.555302	0.068	704	-0.51505	0.469167	15188	0.436656	0.116667	1173	-0.0737894	0.321167	10610	-0.583893	0.0153333	21
Tbx15	0.346071	0.457667	15650	-0.835911	0.491667	16685	-0.690166	0.084	561	-0.344127	0.2435	7435	0.537778	0.0168333	22
Tnfrsf19	0.142249	0.483333	16735	2.30298	0.3195	5144	0.510477	0.0413333	137	-1.51436	0.170167	4430	-0.703742	0.017	23
Snx20	0	1	1000000	1.03728	0.4455	13587	-1.71198	0.3	7419	0.193413	0.426333	14843	-11.6176	0.0173333	24
Cap1	1.42664	0.129833	2336	2.83468	0.335	5979	0.487734	0.00333333	1	0.667599	0.0645	863	-0.541259	0.0176667	25
Xpc	-1.63166	0.125833	2211	6.9712	0.172667	667	0.842789	0.00566667	3	0.0690455	0.376667	12872	-0.566058	0.0176667	26
Siglec1	-0.406099	0.257	7128	-0.982656	0.420333	11915	0.26394	0.0806667	512	-0.216993	0.257833	8013	-0.633342	0.0178333	27
Ulk3	2.52882	0.1755	3860	4.89006	0.128	199	1.32366	0.1555	2085	0.40548	0.213333	6127	-10.2664	0.0188333	28
Fam84b	-1.24499	0.234	6064	4.21364	0.224833	1683	0.339997	0.302667	7568	0.807453	0.148	3568	-0.538075	0.0198333	29
Plekhh1	-2.44948	0.311833	9613	1.45651	0.341667	6378	0.43814	0.172833	2531	0.253259	0.310833	10198	-1.52497	0.0201667	30
Nob1	-1.6335	0.3825	12551	2.57632	0.3435	6499	2.33256	0.154833	2057	3.17175	0.137333	3200	-10.8774	0.0206667	33
Sh3pxd2a	-0.223275	0.347833	11137	1.48936	0.356333	7373	0.12175	0.1775	2672	-0.670131	0.138333	3226	-0.774801	0.0206667	31
Zfp592	-1.71627	0.143	2766	5.61398	0.164	560	1.55108	0.168333	2402	-0.502874	0.268333	8458	-3.10894	0.0206667	32
Sesn2	0.192214	0.443833	15071	1.3421	0.338167	6159	0.269547	0.037	107	-0.457083	0.167167	4336	-0.274284	0.0208333	34
Astn1	-0.562986	0.372833	12185	5.31471	0.115	119	0.0068944	0.421833	13501	1.17536	0.111833	2334	-2.2327	0.0215	35
Zfp872	5.61262	0.175333	3854	1.8977	0.340333	6285	0.354971	0.458167	15418	-0.0874722	0.4775	16879	-11.3894	0.0216667	36
Cnbp	1.46626	0.1575	3240	-0.903571	0.364333	7960	-0.128008	0.301	7475	1.78537	0.117667	2513	1.55346	0.0225	37
Lag3	-0.215387	0.231333	5927	4.62548	0.192	958	-0.23645	0.0315	82	0.457459	0.307167	10051	0.241585	0.0225	38
Bean1	4.03089	0.273333	7876	-4.95075	0.248667	2430	0.227346	0.338167	9195	0.968598	0.3645	12398	-11.1357	0.0228333	39
Dyrk1b	0.174907	0.433	14623	-1.40361	0.427	12379	0.377587	0.118167	1206	0.304858	0.179	4764	-0.660356	0.0231667	40
Tnip2	-2.42921	0.233167	6021	0.504188	0.434333	12867	-0.228472	0.349333	9796	2.23012	0.2505	7697	-1.8832	0.0233333	41
Gramd1a	-2.31654	0.2125	5157	-1.4474	0.348667	6812	-0.197824	0.0288333	69	0.328388	0.0533333	595	0.249168	0.0235	43
Sptssa	0.418767	0.277833	8081	0.032649	0.499	17216	0.235551	0.132833	1517	0.10041	0.422167	14684	-0.626528	0.0235	42
Mta2	-0.0954708	0.2845	8393	-3.37273	0.321167	5209	0.236794	0.142833	1752	-0.191463	0.235833	7106	-0.192508	0.0241667	44
Tram1	2.35401	0.310167	9538	-2.23032	0.352667	7107	0.331817	0.1705	2462	1.13669	0.0735	1101	-0.560781	0.0246667	45
Naalad2	-5.31444	0.0781667	935	-3.38802	0.335	5975	3.57707	0.127333	1392	0.740958	0.237667	7187	-8.31466	0.0246667	46
Vmn1r197	4.65927	0.0528333	434	2.90587	0.325333	5422	1.00833	0.261667	5727	-0.8073	0.171833	4493	-1.35632	0.0255	47
Slc26a10	-1.31821	0.0791667	958	-2.15437	0.364	7941	0.14749	0.108167	1008	0.817568	0.164333	4200	-0.299431	0.0256667	48
1700113H08Rik	0.903398	0.192	4481	0.0774104	0.488833	16491	-0.202701	0.279	6460	1.4866	0.1965	5443	0.551692	0.0256667	49
Ngef	2.53287	0.349667	11197	1.58979	0.418833	11811	-0.300113	0.112667	1086	1.08921	0.279667	8906	0.789046	0.026	50
Zyg11b	1.38358	0.264833	7472	-2.12396	0.3415	6359	-0.708837	0.0546667	227	1.52659	0.138833	3241	1.23498	0.0261667	52
Ccdc177	1.54208	0.112333	1809	2.99215	0.2975	4240	-0.0914706	0.1455	1827	0.653612	0.249833	7675	0.185963	0.0261667	51
Pcsk7	1.34519	0.431667	14568	-1.17961	0.383167	9286	0	1	1000000	-1.61224	0.183333	4931	-10.5838	0.0263333	53
Crb2	-0.0491001	0.379833	12452	0.685475	0.412333	11355	0.0524625	0.249667	5272	0.449873	0.0366667	275	-0.171064	0.0266667	54
Zfp385a	0.02804	0.482167	16695	4.02258	0.224167	1661	-0.186803	0.384	11543	0.0814605	0.446333	15617	0.569454	0.027	55
Odf3	0.217891	0.147333	2921	-0.709936	0.363667	7905	-0.0507002	0.306333	7724	0.113516	0.3295	10960	0.272245	0.0275	56
Fgf14	-0.65119	0.432	14585	3.47331	0.2035	1162	-1.50246	0.142167	1738	0.324147	0.4305	15009	1.57916	0.0275	57
Nlgn3	0.284311	0.222333	5548	0.0133922	0.490667	16624	0.223033	0.101167	857	-0.595021	0.0878333	1548	-0.62914	0.0276667	59
Hykk	-2.50747	0.334333	10604	2.33789	0.381833	9185	1.16664	0.383333	11498	-1.51883	0.323833	10719	-11.928	0.0276667	60
Dclre1b	-0.369709	0.359333	11611	1.57296	0.346667	6700	0.169498	0.0576667	257	0.346205	0.3585	12145	-0.384429	0.0276667	58
1700012B09Rik	0.837915	0.258667	7193	4.41953	0.274	3316	-0.162325	0.324833	8575	-0.262786	0.452	15838	-9.10186	0.028	61
Fbxw8	-0.200091	0.0733333	829	-3.68917	0.266	3015	0.103131	0.107	980	0.716716	0.0216667	87	-0.145435	0.0295	62
Flt3l	1.30893	0.053	435	-1.40199	0.388	9655	-0.209723	0.185	2905	-0.367735	0.2135	6137	3.40593	0.0295	63
Arrdc1	0.350698	0.194667	4570	-0.104658	0.481833	16031	-0.147235	0.074	437	0.601093	0.037	281	0.194013	0.0296667	64
Fhod3	-0.194993	0.222333	5550	2.00226	0.280667	3561	-0.0676957	0.401667	12473	-0.129354	0.242167	7391	-0.221846	0.0298333	65
Dlec1	-0.138885	0.415167	13891	1.32071	0.35	6921	-0.147305	0.089	651	0.225733	0.194833	5372	0.160728	0.03	66
Sidt2	0	1	1000000	6.03169	0.140667	314	2.82795	0.1875	2979	-0.129109	0.386	13254	-10.0344	0.0301667	67
Ep400	-0.373971	0.1175	1965	-2.30116	0.369167	8290	0.548947	0.025	48	0.0622573	0.454	15911	-0.413999	0.0305	68
Krt17	0.119463	0.474	16336	-4.16152	0.232667	1916	-0.206574	0.113167	1099	0.136979	0.274	8686	0.461296	0.0311667	69
Plin1	0.445087	0.275167	7953	1.67292	0.362	7799	0.958015	0.185	2901	0.578247	0.1235	2706	-1.48326	0.0318333	70
Slc47a1	-0.128468	0.447333	15219	2.85064	0.228167	1782	-0.150286	0.331667	8899	0.809215	0.2175	6327	0.30432	0.0323333	71
Epm2aip1	0.0929905	0.331333	10480	-2.09719	0.337833	6143	0.0149709	0.450667	15039	0.272487	0.0773333	1221	-0.256565	0.0325	72
Tns4	0.455552	0.132667	2444	0.920818	0.393833	10038	0.0272444	0.394667	12109	-0.0257571	0.414833	14415	-1.88306	0.0326667	73
2810459M11Rik	-0.168962	0.137833	2604	-7.13222	0.123667	170	0.245835	0.133167	1528	0.543068	0.106833	2156	-0.198876	0.033	74
Spock2	-0.0830036	0.3175	9873	-2.12312	0.367833	8198	0.222864	0.126833	1378	0.64975	0.207833	5893	-0.427997	0.0331667	75
Rsph6a	0.0436377	0.437667	14824	0.709911	0.419	11814	-0.283362	0.121	1255	1.35191	0.184667	4990	0.601081	0.0333333	76
Supt7l	-0.09977	0.4105	13682	-1.84618	0.355	7263	-0.142514	0.104	915	-0.119705	0.270667	8563	0.151584	0.0333333	77
Tcf19	-0.929449	0.286167	8477	-0.141774	0.487	16368	-1.20467	0.204667	3536	-2.28442	0.3005	9762	1.35488	0.0333333	78
Igfals	1.83243	0.1595	3311	0.746046	0.452	14045	0.232877	0.126333	1364	0.782976	0.124667	2745	-0.495819	0.0335	79
Myo16	-2.38142	0.277333	8058	2.81676	0.2875	3838	-0.667407	0.0138333	12	0.743067	0.0338333	233	0.476317	0.034	80
Glg1	-4.76864	0.137833	2606	0.22056	0.487833	16423	0.221064	0.4525	15148	0.488813	0.1575	3931	-2.23194	0.0343333	81
Otud3	-1.0472	0.2855	8447	0.679984	0.459667	14553	-0.293803	0.369667	10802	-0.0744068	0.358	12122	2.15602	0.0343333	82
Smyd3	-0.518304	0.303667	9239	0.0416593	0.477167	15728	0.176421	0.102333	882	0.558203	0.0843333	1427	-0.404284	0.0345	83
Ccdc17	1.04831	0.254667	7017	-1.16985	0.369167	8289	-0.382168	0.0866667	616	1.47389	0.0533333	596	0.519753	0.0346667	84
Gfer	0.024262	0.4075	13548	3.04659	0.326	5472	-0.0784069	0.207	3605	-0.272392	0.3115	10214	0.244566	0.0346667	85
Cacna1h	0.25949	0.270667	7739	0.394351	0.484167	16206	-0.0681245	0.323167	8488	-0.00748839	0.488833	17335	0.220603	0.0351667	86
AB124611	-5.20203	0.250667	6836	0	1	1000000	2.58721	0.265167	5903	-1.70927	0.154333	3822	-12.391	0.0356667	87
Cluh	-0.807314	0.225833	5686	1.11065	0.381667	9160	0.1154	0.200167	3369	0.890553	0.129167	2896	-0.190968	0.036	88
Coq9	-3.33465	0.265	7489	-2.1313	0.374833	8717	1.59645	0.111167	1061	0.941032	0.286667	9217	-10.2704	0.0366667	89
Zfp804a	-4.75921	0.247833	6717	4.17873	0.272333	3242	-0.556491	0.124167	1318	-0.272001	0.385667	13247	1.29891	0.0368333	90
Gatc	-0.452579	0.385167	12661	0.234503	0.495167	16932	-0.21318	0.236667	4746	0.395345	0.310167	10176	-0.21298	0.0368333	91
Cxcl16	-0.675481	0.325	10219	2.7296	0.362	7808	-0.387218	0.033	91	0.119158	0.368	12532	0.532293	0.037	93
Sp7	-2.279	0.2965	8937	0.694206	0.417333	11696	0.760895	0.295	7196	0.339779	0.442667	15468	-1.53993	0.037	94
Jrk	-2.33715	0.338333	10772	-0.885802	0.444167	13482	-0.0115185	0.475667	16297	0.0363725	0.497	17657	1.42545	0.037	92
Praf2	0.234974	0.3855	12675	0.076986	0.496	17003	0.225765	0.329	8778	-0.755656	0.147833	3565	-0.767919	0.0373333	96
Slc25a28	0.411037	0.134833	2507	1.12094	0.468667	15155	0.545687	0.123	1300	0.221888	0.3475	11668	-0.541705	0.0373333	95
Rad23a	-1.61862	0.382167	12538	0.557345	0.499833	17260	1.68029	0.329833	8820	0.0827813	0.4925	17468	-12.2894	0.0375	97
Anapc4	-1.18332	0.236167	6159	4.06356	0.235167	1995	1.58518	0.0825	543	0.241356	0.398833	13783	-1.64839	0.0376667	98
Cyld	0.415454	0.471667	16250	-2.97139	0.337333	6122	0.221743	0.265	5891	0	1	1000000	-7.14725	0.0386667	99
Cndp2	-2.64653	0.136333	2543	2.04985	0.342	6408	-0.0709782	0.230833	4514	0.225117	0.209333	5955	0.177563	0.0388333	100
Pla2g4c	0.728821	0.00716667	8	0.22682	0.479667	15885	0.472643	0.162333	2263	-0.0344693	0.3765	12860	-1.56604	0.0388333	101
Hexdc	-0.59036	0.160667	3343	1.89214	0.278167	3469	0.194388	0.1615	2240	-0.143816	0.286167	9189	-0.315754	0.039	102
Slc30a8	-4.26996	0.199167	4717	-0.439609	0.473333	15475	-0.866726	0.168667	2412	-0.344676	0.257333	7992	1.7763	0.0393333	103
Gm4894	0	1	1000000	2.53535	0.374	8656	-1.85519	0.295667	7220	0	1	1000000	-10.4224	0.0393333	104
Tox3	-2.73781	0.107833	1683	2.57951	0.305667	4544	0.232536	0.212833	3816	-0.881703	0.436333	15219	-2.95721	0.0398333	105
Aqp7	-0.881761	0.319167	9952	2.02397	0.374667	8700	0.525507	0.093	721	0.712021	0.08	1299	-0.685016	0.04	106
Lrat	-0.404626	0.205	4900	-6.94941	0.153333	428	0.0852142	0.409	12869	-0.212205	0.332667	11092	-0.39432	0.04	107
Phpt1	-0.93185	0.108833	1707	4.82938	0.130167	218	-0.210384	0.0591667	272	0.892197	0.379167	12974	0.231875	0.0401667	108
Ccdc167	2.04354	0.363167	11753	1.26464	0.422	12033	1.77293	0.0851667	595	0.053628	0.413333	14367	-1.7099	0.0403333	110
Cdk4	1.61927	0.117667	1968	4.82638	0.2635	2919	-0.337673	0.180667	2755	0.165764	0.4445	15540	1.97849	0.0403333	109
Dnajb2	0.189114	0.338	10755	-0.16335	0.424	12178	0.455466	0.150667	1959	0.638477	0.179167	4768	-1.64854	0.0405	112
Runx3	-0.295788	0.355667	11480	3.93779	0.212833	1362	-0.66364	0.469333	15961	0.280204	0.227667	6750	-3.68391	0.0405	113
C1ql2	-0.321431	0.320667	10009	3.77572	0.259	2764	0.208211	0.0268333	58	0.191505	0.228	6761	-0.188601	0.0405	111
Sytl5	-0.893479	0.146333	2883	-3.91047	0.232333	1903	-0.1801	0.4795	16514	0.623186	0.247333	7585	-1.3433	0.0405	114
Phkb	-1.47701	0.305	9309	-2.16705	0.387667	9635	2.56437	0.220333	4141	0.254308	0.301	9770	-7.66353	0.0406667	115
Nr1d2	2.39769	0.0815	1008	-0.614424	0.419333	11844	-0.161765	0.141333	1723	1.43391	0.0665	908	0.321086	0.0408333	117
Wfdc9	2.25865	0.259333	7227	-4.73014	0.264333	2946	-0.228156	0.275167	6299	-0.0114175	0.487833	17293	1.34309	0.0408333	116
Glrx5	1.46041	0.153	3116	0.0936353	0.5	17269	0.0635463	0.346667	9625	-0.595791	0.2675	8417	-0.44311	0.0408333	118
Ifna9	2.04022	0.280167	8182	-2.84616	0.360167	7660	-1.73429	0.0693333	380	-2.31757	0.241833	7387	1.86551	0.041	119
Tpm1	0.511549	0.0916667	1247	-0.778039	0.388833	9722	0.190754	0.126167	1355	0.416303	0.254667	7871	-5.87501	0.0413333	121
Upb1	-0.0108408	0.446	15156	-3.10581	0.333167	5862	0.189448	0.325833	8625	0.0287704	0.408833	14171	-0.251441	0.0413333	120
Vopp1	-0.450467	0.311833	9615	0.156518	0.441667	13306	0.329485	0.196667	3260	1.16345	0.204833	5759	-0.37475	0.0415	122
Scrt1	0.845216	0.200167	4756	0.522622	0.498333	17160	-0.212412	0.144	1782	0.0633818	0.478333	16905	0.229063	0.0416667	123
1110008F13Rik	-2.57574	0.3465	11083	-1.81929	0.405	10838	-0.429408	0.112667	1088	0.482621	0.115167	2437	0.3281	0.0418333	124
2410089E03Rik	-0.390136	0.2145	5253	2.19651	0.3085	4656	-0.441337	0.0981667	794	0.593718	0.244167	7457	0.228139	0.042	125
Kcnab1	-2.02175	0.0808333	992	1.84459	0.3795	9034	0.0664735	0.380333	11335	-0.216717	0.306667	10031	0.553053	0.042	126
Ctsll3	-0.020253	0.464833	15950	-3.17216	0.317	5025	0.477707	0.0716667	409	-0.597575	0.344167	11550	-1.43952	0.0428333	127
Abcc9	-0.0924646	0.499667	17423	-0.952723	0.417667	11715	0.0947942	0.334833	9042	0.305288	0.1525	3743	-0.577654	0.043	129
Sh2d5	-1.74628	0.241667	6426	1.31279	0.373167	8582	0.0818329	0.329667	8808	-0.0131042	0.473167	16709	-1.39149	0.043	130
Ptprq	0.941218	0.135167	2519	3.38742	0.185333	854	0.0202232	0.431333	14022	0.07957	0.4945	17550	0.402839	0.043	128
Ccdc157	-0.511988	0.209333	5046	-2.87587	0.337333	6123	0.529364	0.0471667	169	-0.605939	0.1205	2618	-1.01453	0.0431667	132
Hint2	-0.369366	0.3275	10324	1.70528	0.423	12100	-0.416542	0.170833	2471	0.727652	0.261167	8158	0.495817	0.0431667	131
Plec	1.01243	0.386667	12716	-0.157245	0.476833	15719	-2.20139	0.0495	182	0.427571	0.268667	8477	1.00934	0.0435	133
Esrp2	1.77914	0.0858333	1126	-0.104854	0.481333	15990	-0.31818	0.0245	46	0.623396	0.178833	4760	0.268838	0.0436667	134
Galnt10	-0.00774019	0.484167	16777	-0.0287297	0.497833	17125	-0.1078	0.249333	5264	0.675756	0.1885	5128	0.497993	0.0438333	135
Phactr1	0.110232	0.354667	11441	3.01638	0.313667	4899	-0.0452015	0.319333	8310	0.0936555	0.302667	9852	0.181023	0.044	136
Rnf186	-1.85058	0.292167	8747	-0.467451	0.467833	15112	-0.383963	0.1365	1613	-0.511168	0.381833	13094	0.463109	0.0443333	137
Vstm2a	0.519346	0.0728333	813	-0.744958	0.4005	10505	-0.0655868	0.4595	15486	0.496106	0.218333	6364	0.875028	0.0446667	138
Krt83	-0.107255	0.3015	9143	-3.25257	0.3195	5149	0.403474	0.219833	4113	0.582419	0.217167	6310	-0.546334	0.0451667	139
Atrnl1	-1.1752	0.242	6436	-3.58472	0.287167	3818	0.234349	0.423833	13609	0.710405	0.109167	2230	-0.813803	0.0453333	140
Pdcl	1.51247	0.277333	8062	6.57811	0.161	518	0.240566	0.247667	5186	0.101214	0.329167	10944	-0.612303	0.0453333	141
Tmprss5	0.0958709	0.42	14086	-2.37811	0.367167	8145	0.89819	0.278833	6449	-0.504791	0.462833	16267	-10.0547	0.0453333	142
Kbtbd13	-1.7726	0.291	8694	-5.41173	0.2115	1334	-0.392303	0.092	701	0.304466	0.363833	12370	0.489108	0.0455	143
Bcor	-1.65371	0.196333	4630	-4.11719	0.294	4095	0.623218	0.085	592	0.220859	0.2635	8251	-0.366662	0.0456667	144
Dync1li2	7.80779	0.0788333	954	-1.01323	0.491167	16652	0.371643	0.244167	5007	-1.69021	0.0846667	1441	-8.68738	0.0458333	146
Crabp2	-0.121671	0.471667	16242	3.93569	0.177333	741	0.711963	0.314833	8118	0.526326	0.245167	7502	-1.64796	0.0458333	145
Tal1	-0.0952627	0.275	7946	-2.82965	0.323	5310	0.124164	0.127167	1390	0.0800457	0.365	12412	-0.230206	0.0458333	147
H2afj	0.691286	0.3215	10061	-0.702972	0.447167	13703	-0.0979504	0.261667	5732	0.188966	0.461	16189	0.392611	0.0458333	148
C4bp	-0.12774	0.3595	11617	-0.288952	0.475667	15634	0.0401967	0.404667	12654	0.543922	0.310167	10174	-0.25274	0.046	150
Col26a1	0.403743	0.2455	6600	-2.18648	0.344667	6563	0.150053	0.160667	2214	-0.0371007	0.426	14828	-0.778764	0.046	149
Sh2d3c	-0.499559	0.0623333	597	-8.33234	0.112167	106	0.146968	0.145	1816	0.55706	0.206167	5816	-0.224252	0.0463333	151
Rnf41	-0.491651	0.0518333	420	3.05246	0.271667	3216	0.446471	0.135	1575	-0.28515	0.2875	9248	-0.402805	0.0463333	153
2410076I21Rik	-1.10346	0.265667	7521	-0.655057	0.4595	14540	0.999052	0.116	1156	0.258338	0.4545	15934	-3.54597	0.0463333	152
Grem2	-0.191552	0.284667	8401	1.14626	0.409167	11134	0.249053	0.2755	6319	2.23021	0.111667	2329	-1.64315	0.0465	155
Smad7	-4.74818	0.0923333	1274	3.22322	0.265	2965	1.0152	0.251667	5353	0.569105	0.219333	6409	1.02634	0.0465	156
Slc7a6os	3.52611	0.279333	8149	2.62934	0.3765	8839	1.4257	0.218	4038	-0.764334	0.416	14469	-5.79589	0.0465	154
Dstyk	0.719685	0.0845	1093	0.704892	0.491167	16649	0.142779	0.170833	2474	-0.186536	0.236667	7150	-1.60948	0.0468333	157
Sohlh2	-1.8948	0.256333	7098	4.40502	0.186	865	0.427248	0.0841667	567	0.0150295	0.452	15842	-1.88216	0.047	158
Slc27a2	0.501372	0.351833	11315	-1.13081	0.378167	8938	0.0402671	0.331833	8912	0.519361	0.132667	3022	-0.172195	0.0471667	160
Usp21	1.37024	0.173333	3787	-0.585257	0.465667	14977	-0.249176	0.237167	4766	-1.27946	0.3345	11169	1.79149	0.0471667	159
Parp16	0.0352947	0.488	16945	2.41854	0.318333	5082	0.511051	0.0295	74	-0.230623	0.0736667	1107	-0.965966	0.0473333	161
Rabl6	-0.581627	0.0311667	157	-0.572696	0.494333	16875	0.207278	0.0725	418	-0.090157	0.442	15451	-0.196518	0.0475	162
Csrnp2	-0.0497226	0.4075	13543	-0.894115	0.425833	12294	0.0638533	0.3495	9800	0.147948	0.318667	10476	-0.206205	0.0476667	163
Galr3	-0.434619	0.385	12657	-1.03353	0.452833	14099	0.0313357	0.381333	11397	0.374348	0.0266667	131	-0.295102	0.0478333	164
Htra1	0.0253113	0.496833	17312	1.02924	0.363833	7918	-0.21189	0.0553333	233	0.276272	0.119333	2576	0.134651	0.048	165
Tex14	2.45208	0.341667	10891	2.42419	0.364833	7992	-0.392248	0.424667	13659	-0.0365545	0.482667	17077	-1.38807	0.048	166
Eif2b4	-0.036298	0.496	17276	-1.26051	0.398667	10347	-0.0066667	0.492667	17198	0.889212	0.075	1144	-0.516805	0.0483333	167
Mtl5	-0.275167	0.492833	17134	-0.404654	0.494833	16905	0.12404	0.132167	1499	-0.0401782	0.458333	16093	-0.214655	0.0485	168
Nin	-3.31307	0.205667	4924	-1.77797	0.402	10632	0.751631	0.053	212	-1.82921	0.063	830	-2.05893	0.0486667	169
Crkl	0.134784	0.352167	11332	7.74011	0.153667	433	-0.135936	0.172	2503	0.277934	0.261	8149	0.214155	0.0486667	170
Zpbp2	0.0223831	0.4755	16425	0.364209	0.484333	16210	-0.368361	0.207333	3620	1.55387	0.261167	8163	1.03607	0.0488333	172
Gm996	3.51466	0.1155	1914	3.99203	0.204833	1193	-0.85651	0.1685	2407	-1.09588	0.263833	8268	1.74567	0.0488333	173
Gjc1	1.61142	0.187	4290	-0.851216	0.409667	11159	-1.67636	0.0886667	646	-0.754062	0.312833	10258	1.38291	0.0488333	171
Npy	0.479222	0.3665	11892	1.11119	0.421333	11988	-0.35382	0.396667	12219	2.19853	0.0973333	1857	-1.87034	0.049	174
Mlst8	1.65238	0.2025	4829	-3.52363	0.291167	3975	0.325535	0.4835	16709	-0.392603	0.150667	3675	4.12936	0.0491667	175
Wfdc1	0.328711	0.426167	14339	-1.21522	0.386667	9559	0.247601	0.0283333	66	1.86409	0.164167	4192	-1.0419	0.0496667	177
Dok7	-0.668502	0.292333	8749	3.73497	0.1865	869	0.109499	0.262	5741	0.229941	0.339333	11359	-0.157461	0.0496667	176
Gm5134	2.09992	0.418333	14020	-2.36187	0.3665	8104	-0.182409	0.331	8862	0.798991	0.192	5259	1.00045	0.0496667	178
Rabepk	-3.00825	0.141	2695	-2.24681	0.379833	9065	0.886561	0.217	3992	0.104606	0.275833	8757	-1.67499	0.0498333	179
Rom1	0.132557	0.351	11269	-0.399526	0.4035	10733	0.0644418	0.264333	5848	-0.076447	0.412667	14338	-0.179369	0.0501667	180
Romo1	0.136376	0.251	6846	3.52134	0.3035	4475	0.236939	0.1	826	0.791566	0.149333	3640	-0.595843	0.0503333	181
Cgnl1	-4.80619	0.2595	7232	1.68058	0.387333	9604	2.99651	0.169333	2429	-0.542953	0.243333	7426	-9.75168	0.0503333	182
Hes1	-0.17386	0.235333	6124	3.02244	0.261	2817	1.31944	0.192333	3114	-0.0313714	0.486167	17226	-1.36252	0.0505	183
Arcn1	6.9117	0.118333	1994	3.02753	0.262	2868	-2.05428	0.0403333	134	-0.366107	0.221833	6516	1.86042	0.0506667	184
Pklr	1.12207	0.1765	3907	6.98186	0.169667	625	-0.177466	0.1975	3288	0.231338	0.365667	12439	0.238988	0.051	185
Ap1b1	-1.31498	0.3695	12033	3.33291	0.235333	1998	-0.243884	0.334167	9012	2.21655	0.1085	2212	0.704517	0.0511667	187
Thnsl1	-0.643989	0.283	8330	4.85926	0.168667	610	-0.295747	0.025	49	-0.0226638	0.456	15990	0.207244	0.0511667	186
Itih3	1.69228	0.326	10260	-0.948415	0.4	10467	-1.83544	0.0225	35	-0.104367	0.4125	14334	1.71673	0.0513333	188
Cd2	-1.32301	0.146	2872	-2.21139	0.3855	9460	-0.128618	0.480667	16564	-0.138638	0.454333	15930	-1.65359	0.0513333	189
Slc22a7	-1.10473	0.213667	5210	0.984298	0.443	13409	0.690048	0.292333	7055	-0.707395	0.1915	5237	-1.29523	0.0516667	191
Siglec15	-0.299104	0.217833	5377	-1.36958	0.419667	11871	0.260479	0.237667	4780	-0.0166384	0.476333	16838	-0.3711	0.0516667	190
Zc3hc1	-2.23273	0.229	5818	1.99318	0.387667	9628	-0.605631	0.0755	454	-1.3615	0.166833	4316	0.460996	0.0518333	192
Pnpla5	0.297642	0.3915	12903	-4.43288	0.24	2144	-0.173223	0.2045	3523	-0.817814	0.312667	10253	0.192511	0.052	193
Pask	-3.13806	0.285167	8434	4.93349	0.190167	926	-0.40766	0.168	2392	-2.35126	0.216167	6250	1.24696	0.0521667	194
Hlx	-0.719939	0.289667	8631	2.36595	0.287333	3824	-0.067245	0.401333	12460	0.305152	0.361167	12258	-0.246168	0.0521667	196
Ermap	-1.30154	0.289	8599	-0.4799	0.4725	15418	-1.28396	0.165	2322	-0.043654	0.449	15713	1.07453	0.0521667	195
H2-Q2	0.179631	0.302833	9213	1.4366	0.415	11524	-0.10567	0.1365	1611	0.219484	0.145	3472	0.888199	0.0523333	198
Tmem180	0.0838013	0.432	14579	-0.874084	0.481167	15977	-0.107313	0.408833	12863	0.714286	0.465333	16362	0.667871	0.0523333	197
Golph3l	0.350075	0.212833	5169	-2.00303	0.384	9357	0.394568	0.0965	773	-0.0966456	0.4855	17200	-0.420166	0.0523333	199
Syt1	0.911179	0.309	9475	-6.27077	0.205	1194	0.0448037	0.396833	12230	1.34339	0.164667	4215	-0.455595	0.0525	202
Nop16	1.38714	0.381333	12512	2.08564	0.386167	9522	0.631132	0.326333	8650	-0.42114	0.327333	10875	-1.1766	0.0525	201
Ash2l	0.0892245	0.483667	16755	-0.159468	0.492	16706	0.747019	0.084	563	0.0432235	0.347167	11663	-0.616782	0.0525	200
Alkbh8	3.99713	0.275333	7966	5.16424	0.256167	2666	1.33748	0.16	2194	-0.803353	0.3555	12013	-8.98273	0.0526667	203
Os9	-3.52076	0.0735	834	0.12619	0.4965	17026	-0.115167	0.142833	1755	-0.119593	0.478333	16904	0.236846	0.0526667	204
Tnp2	-0.497433	0.179667	4021	-2.03029	0.331833	5781	-0.253146	0.0105	10	0.307067	0.358	12123	0.203246	0.0528333	205
Trip12	-1.51951	0.409	13614	-2.17313	0.369167	8293	-0.152499	0.132667	1513	-0.1182	0.380833	13048	0.196163	0.0528333	206
Rcbtb1	0.80903	0.148667	2978	-0.661152	0.422167	12045	0.130918	0.463	15671	0.781691	0.3695	12581	-1.86965	0.053	207
9130023H24Rik	-0.154287	0.343	10951	0.137393	0.488	16434	-1.10322	0.23	4489	0.364938	0.213	6113	2.06063	0.0531667	208
Pias4	1.28126	0.188	4332	0.161591	0.4585	14465	0.043707	0.293833	7125	0.131119	0.431167	15030	-0.289495	0.0531667	209
Lztr1	0.552919	0.435333	14717	-3.56323	0.263667	2925	0.21572	0.309	7840	-0.241129	0.293	9454	-0.382432	0.0535	210
Foxred2	-1.09183	0.299333	9055	2.46508	0.294167	4098	0.198946	0.119	1218	-0.113006	0.352	11854	-0.300042	0.0536667	211
Hnrnpl	-1.80609	0.121667	2085	-1.27112	0.424833	12240	0.0259939	0.4595	15488	-0.139824	0.471833	16657	-0.621593	0.0538333	212
Siglec5	0.41842	0.4355	14728	0.40909	0.473333	15467	-0.429146	0.0323333	84	0.596813	0.167667	4353	0.481752	0.054	213
Ltn1	-0.732137	0.347833	11140	-4.779	0.266	3016	0.196742	0.2365	4735	1.99933	0.245667	7533	-1.55226	0.054	214
Slc10a1	1.14775	0.418667	14033	1.76531	0.396833	10232	-0.069376	0.423667	13597	-0.774076	0.333833	11134	-1.95086	0.054	215
Sppl3	0.336637	0.486333	16892	-0.757855	0.454667	14227	-2.21524	0.351667	9920	3.74562	0.2335	7010	-6.2187	0.0543333	217
Car5b	0.154192	0.233167	6024	2.45396	0.3745	8684	-0.0585942	0.268667	6047	0.0508848	0.363	12342	0.148426	0.0543333	216
Cd93	-0.143318	0.4475	15224	1.17311	0.4365	13006	0.132856	0.191	3064	0.655536	0.0946667	1771	-0.572509	0.0545	218
S100a2	-1.64032	0.339333	10802	0	1	1000000	0.429417	0.3905	11895	0.0456993	0.476	16828	-1.23936	0.0545	219
Slc50a1	-0.89452	0.273667	7891	0.854742	0.4495	13856	0.5132	0.0998333	820	0.646258	0.176	4635	-0.56367	0.0546667	220
Zfp74	4.70214	0.241333	6409	2.05744	0.391	9862	-0.101536	0.184833	2896	0.466667	0.329167	10942	0.195585	0.0546667	221
Six4	-0.116278	0.1865	4268	2.63883	0.202167	1140	0.00417082	0.4845	16754	-0.195267	0.142	3357	0.129543	0.0548333	224
Rfx7	0.0750396	0.490333	17031	4.11342	0.229167	1810	0.09136	0.2345	4654	0.266669	0.348667	11722	-0.200279	0.0548333	222
Sik2	-1.11263	0.405167	13444	-1.97432	0.341167	6342	0.825096	0.313833	8061	-1.0247	0.391333	13489	-1.81128	0.0548333	223
Cep72	-3.2569	0.362167	11712	3.239	0.257667	2714	1.31234	0.163167	2276	-0.210107	0.464667	16332	-2.90829	0.055	225
Il15	0.358616	0.479333	16589	2.22907	0.373667	8624	0.31617	0.4045	12643	-1.2966	0.208667	5933	-9.90035	0.0555	227
Apoa4	-1.46714	0.3715	12122	-2.64446	0.342667	6441	1.9623	0.0568333	248	-0.115278	0.485833	17210	-7.58827	0.0555	226
Klhdc9	-0.320457	0.302333	9182	-5.47934	0.191833	954	0.373839	0.196167	3236	0.102287	0.263333	8238	-0.594821	0.0556667	228
Il6st	-0.524204	0.460333	15778	0.683739	0.455	14243	-0.374375	0.184833	2898	0.712158	0.1625	4115	-0.573596	0.0563333	230
Cnot11	0.148548	0.325	10225	3.95088	0.2875	3840	-0.777045	0.12	1238	0.214192	0.410333	14231	0.778999	0.0563333	229
Deptor	0.165409	0.485	16814	0.283219	0.477833	15770	0.0655874	0.340833	9325	-0.0153161	0.428167	14915	-0.38916	0.0565	231
Ces2e	-1.8278	0.177	3927	3.09697	0.354333	7235	1.02265	0.211333	3762	-0.606928	0.303167	9878	-6.85313	0.0566667	232
Itga3	0.571323	0.1675	3580	0.00750658	0.4985	17168	-0.166813	0.1145	1128	-0.281571	0.409833	14217	1.1247	0.0566667	233
Elf5	-1.64751	0.2865	8494	-3.55019	0.262167	2875	1.76845	0.0806667	513	0.455014	0.183333	4927	-1.21837	0.0568333	234
Slc4a8	-2.78773	0.2325	5987	-4.06358	0.210333	1305	0.19517	0.057	249	0.87378	0.284	9093	-0.75623	0.057	235
Pik3r2	-3.39523	0.145333	2846	1.55211	0.408167	11063	-0.0173165	0.4965	17387	0.0206254	0.473833	16735	-0.731095	0.057	236
Rsrc1	1.1864	0.346833	11095	0.464061	0.466167	15012	-0.179457	0.0976667	790	0.383396	0.178167	4734	0.36198	0.0571667	237
Lars2	1.20751	0.303833	9254	3.54306	0.258667	2741	0.579939	0.390667	11898	-0.740649	0.341167	11432	-1.76211	0.0571667	238
Tha1	-1.87725	0.244833	6576	0.744576	0.450833	13963	0.465655	0.382833	11464	0.276138	0.233	6994	-2.34786	0.0573333	239
Map3k9	-0.209327	0.329167	10388	-4.22539	0.272833	3266	-0.19376	0.177833	2679	-0.157879	0.2405	7332	0.182829	0.058	240
Mfsd12	0.744607	0.0395	256	-1.29873	0.423833	12164	0.259053	0.0895	658	0.357542	0.225833	6673	-0.532807	0.058	242
Tpcn2	0.0951257	0.3555	11473	0.197222	0.497833	17122	0.169794	0.0815	520	0.309026	0.347833	11685	-0.688387	0.058	241
Cars	-9.2281	0.0503333	402	1.76066	0.403833	10764	-0.230342	0.442	14586	0.219255	0.384333	13187	-0.646603	0.058	243
Adh5	-0.838814	0.2805	8189	2.73423	0.288833	3890	0.171033	0.283	6648	-0.881707	0.0783333	1256	-1.41834	0.0581667	244
Rad54l2	-0.438778	0.452833	15476	4.36555	0.276833	3417	2.95798	0.143333	1767	0.355102	0.258833	8054	-1.96175	0.0581667	245
Sowahc	-1.44756	0.0948333	1342	-2.43333	0.348167	6779	0.167483	0.045	159	0.207352	0.242167	7394	-0.178006	0.0583333	246
Atp6v0d1	0.32291	0.263167	7409	3.72966	0.251333	2509	0.912773	0.1365	1614	1.31912	0.259667	8085	-6.07968	0.0586667	247
Shmt2	0.0857508	0.427	14368	0.0765282	0.4725	15414	-0.160662	0.155667	2089	-0.186962	0.2445	7479	0.1691	0.0586667	248
Taf11	0.119151	0.462833	15865	0.532573	0.477167	15737	0.149347	0.299833	7413	0.499473	0.2855	9160	-5.5649	0.0588333	249
Crebrf	-1.548	0.159667	3313	2.85497	0.338833	6208	1.05161	0.243333	4970	0.431133	0.22	6432	-1.98897	0.059	250
Gadd45g	-0.0774948	0.4525	15449	0.943793	0.379333	9028	0.167621	0.100333	833	0.401134	0.0593333	739	-0.19186	0.0591667	251
Dpm1	0.789489	0.395667	13071	-2.78191	0.336667	6079	-0.0941534	0.4825	16662	0.184679	0.428833	14945	-1.29302	0.0591667	252
Gltscr1l	-0.0855611	0.259333	7224	-2.07969	0.376167	8813	-0.0267196	0.3855	11616	1.67308	0.0903333	1629	-0.148569	0.0593333	254
Pcdh7	0.155585	0.0956667	1361	-0.138916	0.4525	14073	0.0809968	0.151	1965	0.0302912	0.467	16436	-0.116879	0.0593333	253
Arl14	-1.6622	0.128333	2294	-0.98343	0.424333	12206	1.40792	0.029	70	-0.270331	0.375	12801	-1.36085	0.0595	256
Nkx1-2	0.428886	0.294833	8864	-3.4058	0.296667	4203	-0.0641398	0.280667	6529	-0.0754133	0.410833	14257	0.161997	0.0595	255
Apobr	-0.770286	0.219	5410	0.309561	0.479	15844	0.426609	0.181	2767	0.423538	0.215167	6209	-3.07189	0.0598333	257
Ces2h	-3.13185	0.299667	9069	2.92179	0.298	4257	1.954	0.284333	6704	3.84264	0.2295	6821	-9.48319	0.06	258
Macrod1	-0.100923	0.189	4365	1.8688	0.305667	4545	0.105225	0.2095	3698	1.06425	0.1115	2325	-0.178244	0.0601667	260
Tgfbi	-0.155447	0.3345	10608	-0.258844	0.469167	15198	-0.11694	0.4365	14267	-0.343088	0.177167	4692	-0.402011	0.0601667	261
G0s2	-0.023247	0.482667	16711	-0.134852	0.445833	13606	0.0835434	0.233333	4611	1.32145	0.180167	4808	-0.129019	0.0601667	259
Akap12	1.32271	0.359333	11616	-0.887737	0.403333	10719	0.652964	0.4315	14045	2.69484	0.0813333	1348	4.59885	0.0605	263
Dmtn	-0.921026	0.3055	9326	-1.02936	0.387333	9603	-0.713862	0.136167	1605	-0.251433	0.356	12032	2.35681	0.0605	262
Ppil1	0.0186647	0.230833	5909	-0.547796	0.459333	14533	-0.155317	0.256167	5518	-0.327242	0.0545	625	0.462636	0.0608333	265
Cd247	1.02188	0.391333	12893	3.84665	0.224667	1676	1.23613	0.167	2367	0.335928	0.148	3571	-5.71662	0.0608333	264
Skint2	0.469235	0.285167	8431	0.523508	0.4575	14399	-0.779994	0.0661667	350	-0.995263	0.357667	12109	0.477163	0.0608333	266
Dpep1	-0.0901508	0.408833	13604	-2.59908	0.33	5679	0.54587	0.1575	2137	-0.140898	0.378	12925	-8.81828	0.0611667	268
Med13l	-1.7437	0.0588333	529	4.80844	0.1355	273	0.402559	0.1265	1370	0.28083	0.441	15412	-1.32222	0.0611667	267
Tenc1	-1.13353	0.273167	7861	-2.67085	0.352833	7120	-0.022453	0.382167	11435	0.546359	0.123667	2713	0.620152	0.0613333	270
Npbwr1	-0.261336	0.497833	17352	-1.57918	0.3365	6059	-0.117234	0.0983333	801	0.0263493	0.463333	16282	0.439247	0.0613333	269
Fbxo41	1.40669	0.130167	2354	1.13112	0.417333	11693	0.795937	0.0513333	199	0.862711	0.0315	198	-0.549772	0.0613333	272
Zfp213	0.644873	0.313833	9718	3.94214	0.239833	2137	0.669957	0.340667	9319	0.150282	0.401833	13909	-2.44761	0.0613333	273
Bysl	-2.34739	0.366667	11899	1.66202	0.407	10973	0.396562	0.242333	4930	-0.0416311	0.496667	17634	-0.495131	0.0613333	271
Cmklr1	-1.02371	0.484833	16807	-0.294099	0.473	15441	0.633823	0.336167	9105	1.71328	0.1	1942	-2.02109	0.0615	275
Orm3	-1.27991	0.1785	3978	-5.97323	0.199	1070	-0.257006	0.0213333	28	-0.598208	0.141333	3328	0.276761	0.0615	274
Sgsm1	0.00815234	0.419333	14052	-0.173312	0.4735	15476	0.0889399	0.142833	1753	0.23478	0.485667	17202	-0.183399	0.0616667	276
4922505E12Rik	-0.144987	0.4525	15448	2.42151	0.3	4327	-0.0460126	0.309	7841	0.451953	0.0593333	738	0.300523	0.0616667	277
Dact1	-0.356103	0.3705	12077	-5.67433	0.21	1299	-0.447971	0.0588333	267	0.328955	0.3005	9763	0.427411	0.0616667	278
Wdr35	-0.0461509	0.299	9050	0.266217	0.481667	16021	0.189313	0.0276667	62	-0.0575389	0.339167	11351	-0.181744	0.0618333	279
Prrc2b	-0.776509	0.184	4172	-3.12908	0.290333	3950	0.0813942	0.29	6947	-0.019479	0.484333	17154	-0.478958	0.0618333	280
Slc9a1	-5.29841	0.12	2040	1.5746	0.424167	12200	-0.414496	0.144333	1799	1.69972	0.0723333	1076	0.535026	0.062	281
Slc25a34	0.387248	0.445	15121	-3.13613	0.333667	5898	-0.287302	0.0195	20	-0.315763	0.2605	8122	0.203897	0.0621667	283
Fkbp8	0.110571	0.3835	12592	4.7524	0.127167	193	-0.0178518	0.196167	3239	0.691096	0.324833	10766	0.1833	0.0621667	282
Zfp236	-0.31269	0.385667	12681	0.0616315	0.493333	16796	0.179439	0.219333	4083	0.00164243	0.397	13711	-0.512768	0.0621667	284
Prl2c2	0	1	1000000	3.18824	0.3475	6747	-3.80929	0.083	550	0	1	1000000	3.83175	0.0623333	285
Rnft2	0.387966	0.1105	1754	0.437925	0.458	14432	0.280045	0.113	1097	0.214993	0.343167	11512	-0.621879	0.0623333	286
BC048403	1.49618	0.0756667	889	0.851636	0.442167	13333	0.889726	0.296667	7263	-0.800933	0.421833	14667	-1.97867	0.0625	287
E430025E21Rik	-0.850126	0.00866667	13	-2.69445	0.38	9068	0.11624	0.198833	3333	-0.0948181	0.475667	16802	-0.691691	0.0626667	288
Morn3	-4.29684	0.265167	7499	2.06712	0.394333	10071	-3.29231	0.13	1457	-1.49191	0.337667	11293	3.66667	0.0628333	291
Nfam1	0.609449	0.451167	15389	3.16561	0.331333	5754	-1.84076	0.0898333	670	-1.36002	0.3455	11601	2.16538	0.0628333	290
Dmxl2	1.48252	0.2965	8936	1.7263	0.3615	7753	-0.222766	0.442167	14604	-0.166045	0.405833	14062	-6.42807	0.0628333	289
E330009J07Rik	-1.40298	0.211333	5117	-2.36821	0.350333	6950	-0.243476	0.4725	16118	0.774421	0.0321667	206	-0.476051	0.0631667	293
Cdk17	-0.409186	0.404	13398	1.90333	0.4055	10871	0.827979	0.304	7637	2.26099	0.0346667	247	-3.12079	0.0631667	292
Ap1g2	-0.517796	0.116667	1942	0.0689747	0.497167	17068	-0.121221	0.1965	3249	-0.118142	0.382833	13125	0.594264	0.0635	294
Gins2	-0.596169	0.3785	12398	1.13052	0.405833	10882	0.579126	0.437667	14341	-0.0236101	0.4795	16967	-6.57474	0.0635	295
Izumo4	-0.74029	0.450833	15367	-2.83559	0.325333	5426	-0.0543104	0.339	9233	-0.15909	0.284167	9104	-0.235606	0.0636667	296
Rps6kb1	-1.00972	0.251333	6866	1.32409	0.425	12247	1.76517	0.0605	292	0.220365	0.375667	12827	-1.53315	0.0636667	297
Ndufv2	-8.25811	0.103333	1554	0	1	1000000	-0.935277	0.074	438	-1.74243	0.285	9140	1.46626	0.0636667	298
Pemt	0.150416	0.458667	15696	0.482844	0.442667	13375	-1.57536	0.0643333	326	1.21422	0.282167	9016	1.12811	0.0638333	299
Aagab	-0.589738	0.1715	3717	-4.82798	0.2405	2159	0.404022	0.198	3307	-0.313171	0.346667	11645	-0.675295	0.064	301
BC068281	0.77331	0.148	2953	-1.79693	0.3325	5818	1.67865	0.126167	1359	-0.0379027	0.488333	17323	-1.39513	0.064	302
Clgn	-2.17495	0.181333	4069	-0.00783586	0.440667	13225	0.109031	0.199	3339	-0.0914074	0.493667	17530	-0.932296	0.064	300
Zfp317	-4.34327	0.141833	2727	-1.36129	0.369	8276	1.49436	0.100333	835	0.348489	0.385333	13234	-1.51439	0.0641667	304
Ptcd1	0.706138	0.337333	10725	2.52749	0.294833	4127	-0.165164	0.407167	12765	0.0727318	0.497	17653	-0.867381	0.0641667	303
Foxc2	-0.698582	0.172167	3745	-1.14865	0.461	14638	-0.0791925	0.253167	5402	0.314638	0.107	2169	0.167469	0.0643333	305
Gpr182	-2.90313	0.0688333	727	5.63029	0.116333	125	0.496642	0.0765	461	1.3043	0.0281667	144	-1.3595	0.0643333	307
Abcb5	1.3987	0.2595	7237	0.477694	0.428	12433	0.990104	0.239667	4845	-0.835034	0.3155	10355	-1.77211	0.0643333	306
Lrch1	-0.472938	0.202833	4840	-2.48224	0.3305	5703	-0.104992	0.238667	4803	-0.142287	0.362333	12313	0.353726	0.0645	309
Clic6	1.26694	0.213167	5191	2.91021	0.272333	3238	0.10617	0.462833	15652	-0.00803164	0.468833	16528	-0.748271	0.0645	308
Slc7a8	0.406028	0.339	10790	-0.844041	0.44	13190	0.447932	0.107833	992	3.56599	0.0648333	871	-0.424057	0.0648333	310
Map3k2	-1.22804	0.0885	1181	0.0464522	0.497333	17088	0.554192	0.085	591	-0.641499	0.0755	1162	-1.86083	0.0648333	311
Ogfod1	2.03302	0.0443333	322	2.55602	0.2635	2916	-0.543367	0.431167	14018	0.578019	0.271333	8579	-6.22823	0.065	312
Scaper	2.94491	0.319	9943	2.1864	0.312667	4843	0.725284	0.419167	13384	-0.522157	0.402333	13927	-9.49792	0.065	313
Ei24	-0.44205	0.430833	14532	-2.99758	0.3485	6811	1.37655	0.159	2171	0	1	1000000	-8.98119	0.065	314
Metap1	-1.41479	0.480667	16643	-1.88969	0.4015	10586	-0.206774	0.424	13624	-0.264304	0.308	10094	1.08711	0.0651667	315
Kif3b	-2.63476	0.273167	7858	0	1	1000000	-1.60689	0.0741667	439	1.1471	0.210667	6018	1.46082	0.0653333	316
AI837181	-0.430042	0.320667	10014	1.10232	0.381	9121	-0.353113	0.0535	213	0.130786	0.358667	12160	0.651267	0.0653333	317
Mtmr9	-6.17651	0.0461667	348	-2.64668	0.350333	6949	0.357362	0.132833	1516	0.753436	0.102	1999	-1.40035	0.0653333	319
Klhl20	1.23126	0.359333	11615	-1.57684	0.410833	11254	0.916711	0.393667	12052	0.0933811	0.456167	16000	-3.8929	0.0653333	320
Agbl2	-1.10289	0.164667	3471	2.27703	0.322167	5262	-1.0644	0.237833	4785	-0.176232	0.476	16817	-0.413088	0.0653333	318
Bcl11b	0.696416	0.0545	461	0.531926	0.4385	13116	-0.0359617	0.407333	12783	3.6276	0.0476667	471	-0.233784	0.0655	322
Ror1	-1.78776	0.3835	12596	0.820797	0.480167	15920	-0.178071	0.214	3852	-0.702656	0.169167	4397	0.538777	0.0655	321
Fam13c	-0.34708	0.443167	15038	-2.38466	0.345667	6626	0.375674	0.163	2274	-0.346396	0.282	9005	-1.26982	0.0655	323
Cox4i1	-4.90404	0.207	4973	-0.561767	0.4285	12477	0.0670826	0.4695	15974	3.19227	0.205833	5807	-9.58017	0.0658333	324
Gm608	2.13323	0.266667	7566	1.5699	0.361167	7739	3.01306	0.130167	1460	0.870076	0.200167	5587	-3.09069	0.0661667	325
Zfp93	1.67826	0.0685	717	3.67832	0.315833	4988	1.49901	0.141667	1729	0.975128	0.1395	3265	-0.817045	0.0663333	326
Cadm4	-0.165788	0.221667	5519	0.355999	0.436833	13031	-0.00781075	0.469333	15964	0.846305	0.155	3843	-0.218155	0.0665	327
Slco4a1	-1.8582	0.294833	8861	3.6487	0.251333	2512	0.886056	0.28	6509	0.557375	0.227	6727	-1.20956	0.0665	329
Bcl2l10	-4.0186	0.281333	8241	-0.869806	0.442833	13387	-0.532334	0.0653333	337	-0.413833	0.244333	7463	-10.2564	0.0665	328
Lat	3.7076	0.167333	3572	-4.03966	0.302333	4433	0.891093	0.268667	6046	0.881226	0.399667	13823	-8.10465	0.0665	330
1700007K13Rik	-4.82481	0.266333	7555	-2.9407	0.361	7727	-2.82244	0.181333	2784	-1.82461	0.085	1455	3.72826	0.0666667	332
Prickle1	0.452795	0.449	15289	-2.36838	0.371667	8480	0.516782	0.224833	4292	0.790671	0.187333	5082	-0.745062	0.0666667	331
B4galt6	-1.53965	0.1395	2652	-0.418475	0.473833	15509	0.123219	0.358	10219	-0.527279	0.214333	6168	-0.482761	0.067	334
1700011A15Rik	2.01933	0.381	12501	2.32918	0.383333	9300	-0.0484707	0.426333	13763	0.817039	0.392833	13560	-0.168807	0.067	333
Cacnb3	-0.0293726	0.3755	12280	0.600532	0.4665	15035	-0.0624692	0.423333	13572	0.774484	0.085	1458	0.139584	0.067	335
Rabif	-6.02692	0.147667	2937	-0.977052	0.448167	13770	-0.0285385	0.399333	12361	-0.0928752	0.397333	13725	0.799101	0.067	336
5430435G22Rik	1.31167	0.370167	12060	-3.42951	0.296	4178	-0.63205	0.339333	9254	-0.785308	0.309333	10142	2.72525	0.0673333	337
Entpd7	0.799167	0.298167	9008	-4.17093	0.271167	3190	1.50041	0.115	1142	-0.215187	0.4185	14554	-6.51989	0.0673333	338
H2-M1	-0.124274	0.484333	16782	-0.809414	0.4515	14008	0.138365	0.3495	9802	0.146265	0.492833	17481	-0.587596	0.0676667	339
Six2	-1.62896	0.321667	10072	-0.636605	0.451	13966	-0.449882	0.217167	3995	0.908634	0.033	216	0.297141	0.0678333	341
Tll1	-0.0422086	0.467333	16055	-6.69719	0.162833	544	0.0276687	0.347	9644	0.191078	0.450833	15792	-0.694446	0.0678333	340
Znrf2	0.276562	0.464333	15930	0.541427	0.433833	12843	0.106922	0.207	3607	1.12557	0.0521667	566	-0.159194	0.068	342
Ctsa	2.55583	0.321333	10058	3.7455	0.245333	2325	0.107647	0.448667	14952	0.364859	0.229	6811	4.21348	0.068	343
Gramd4	2.2254	0.2615	7324	1.64067	0.415	11525	0.377673	0.290333	6962	1.35353	0.163667	4165	-0.617482	0.0681667	344
Mthfd1l	0.0754789	0.486167	16879	-0.935123	0.456	14311	0.00282166	0.4915	17137	-0.810509	0.164667	4208	-4.69855	0.0681667	345
Acads	-0.213618	0.329	10372	1.86747	0.330667	5712	0.126756	0.062	303	0.365547	0.218833	6380	-0.529294	0.0685	346
Gldc	-1.52292	0.390333	12853	0.32266	0.484333	16211	-0.888664	0.0771667	469	-1.02167	0.254333	7856	0.890047	0.0686667	347
Myocd	-1.54377	0.328333	10356	-3.92725	0.291667	3994	1.11106	0.244333	5017	3.67309	0.106833	2164	-1.73329	0.0688333	349
Fbxo21	0.788196	0.2805	8193	2.49319	0.2695	3126	0.129169	0.329	8777	0.378404	0.221	6480	-0.153051	0.0688333	348
Rap2a	-1.38981	0.2025	4828	2.98572	0.2375	2056	0.0252533	0.459333	15479	-0.341049	0.255833	7922	0.483537	0.0691667	352
Krtap17-1	-0.136266	0.2285	5807	0.170366	0.443167	13412	-0.110421	0.0988333	806	-0.0780304	0.304833	9949	0.116931	0.0691667	351
Ddit3	0.935509	0.276167	8002	-0.517143	0.440167	13202	-0.142571	0.270667	6135	0.14878	0.348167	11698	0.302546	0.0691667	350
Cenpk	2.94076	0.171667	3730	1.66967	0.408167	11066	-1.23433	0.250667	5315	-0.507019	0.182333	4895	1.87063	0.0693333	353
Ilf3	0.0914636	0.463667	15907	1.86251	0.311833	4806	0.673501	0.426833	13799	1.2365	0.216333	6265	-8.89142	0.0693333	355
Tmem44	-0.151362	0.165667	3512	-0.127951	0.463167	14787	0.11793	0.146667	1850	0.336943	0.237333	7172	-0.123124	0.0693333	354
Ankrd46	-1.21094	0.3725	12171	-0.10655	0.4595	14539	-1.24499	0.0571667	252	-0.479895	0.2125	6098	1.07674	0.0695	356
Kif21b	-2.55314	0.36	11632	-1.18698	0.443333	13430	0.378955	0.0693333	379	-1.10652	0.266	8363	-4.77302	0.0696667	358
Spats2l	0.562683	0.445667	15151	-1.04164	0.433167	12804	0.0588905	0.479333	16503	-0.341135	0.4445	15541	-0.529746	0.0696667	357
Ezh1	-1.3773	0.1415	2709	1.94582	0.3995	10428	0.0921998	0.218833	4063	0.8935	0.105167	2106	-0.515837	0.0698333	359
Spry1	-0.839847	0.306667	9365	-2.0689	0.382833	9266	0.0497337	0.2975	7305	0.352377	0.234667	7062	-0.540952	0.07	361
Usp3	-8.04383	0.0978333	1421	3.74	0.319167	5126	1.66565	0.362167	10443	-1.49536	0.333833	11133	-9.25403	0.07	362
Mettl13	-0.169931	0.493333	17156	4.20932	0.157833	480	0.348148	0.163833	2294	-0.552261	0.389667	13411	-0.371036	0.07	360
Calb2	0.556586	0.493	17140	-0.422052	0.411167	11270	0.365811	0.2415	4898	0.646629	0.350167	11783	-6.51437	0.0703333	364
Vav1	-1.94197	0.335	10628	-2.76054	0.357333	7444	0.423005	0.361667	10410	0.849863	0.409167	14186	-6.1812	0.0703333	363
Nelfb	-1.08621	0.155833	3194	3.29231	0.271833	3220	1.36141	0.161833	2246	-0.362384	0.0678333	950	-3.54325	0.0705	367
Clip2	0.0928577	0.419833	14077	2.41668	0.368	8204	0.00757985	0.458167	15416	0.686239	0.330333	10989	-0.134633	0.0705	368
8430427H17Rik	-2.22711	0.432	14582	3.29592	0.314167	4918	-0.0764752	0.425333	13693	0.0730622	0.426833	14863	3.21404	0.0705	365
Mapre3	-0.334328	0.240167	6349	-1.19603	0.431333	12691	0.107593	0.288833	6888	-0.651641	0.440667	15390	-0.353517	0.0705	366
Pibf1	0.360334	0.483833	16767	0.238535	0.484333	16215	1.57784	0.323833	8528	0.0636751	0.496833	17647	-3.84771	0.0705	369
Smim22	0.619564	0.158	3253	1.98457	0.301667	4402	-0.0232402	0.4015	12465	0.676313	0.0673333	932	-0.538272	0.0706667	370
Cntn2	0.559026	0.395667	13068	2.33603	0.307333	4602	-0.24721	0.2295	4470	0.135885	0.424	14755	0.47207	0.0706667	371
Socs1	0.00963909	0.467	16042	2.42067	0.319333	5136	-0.290628	0.0601667	289	0.246032	0.224667	6620	0.141099	0.0708333	374
Rasl2-9	0.47421	0.366	11871	3.02023	0.301	4371	1.00034	0.2225	4216	0.890933	0.2495	7663	-0.937418	0.0708333	373
Pex3	0.163184	0.362	11705	-0.0940656	0.485333	16265	0.0313267	0.391	11914	0.204178	0.432167	15066	-0.173779	0.0708333	372
Chic1	-0.331025	0.413167	13798	0.391326	0.443667	13443	0.224751	0.283	6644	0.779845	0.167167	4328	-1.65448	0.071	375
Ctdsp1	0.939427	0.1065	1635	4.29982	0.138333	294	-0.31281	0.051	196	0.272563	0.199	5534	0.178732	0.071	377
Spg21	-2.02575	0.275667	7977	-0.201602	0.482167	16046	1.37185	0.164333	2302	-1.02235	0.412667	14336	-5.74311	0.071	376
Rnf130	-0.165864	0.316667	9838	1.5593	0.357667	7467	-0.135167	0.086	601	1.64992	0.142167	3360	0.48701	0.0711667	378
Zfp385b	-5.17322	0.0495	384	1.35471	0.428167	12449	-0.129838	0.211	3745	1.35151	0.1945	5361	0.367432	0.0711667	379
Lyzl6	-5.76756	0.208	5001	1.15075	0.443833	13459	0.467298	0.492	17166	-0.297229	0.302	9823	3.1826	0.0711667	380
Ccdc8	-0.797133	0.131167	2393	2.5221	0.267833	3078	-0.303041	0.212667	3811	0.157665	0.4875	17288	0.579904	0.0711667	381
Shisa2	0.0676732	0.339667	10819	-2.56119	0.2425	2235	0.0754999	0.275333	6312	0.61325	0.145	3471	-0.147905	0.0713333	382
Mif4gd	-0.452773	0.348667	11167	3.86354	0.238667	2103	-0.37285	0.181333	2783	0.481088	0.180167	4812	0.392133	0.0715	384
Mpped1	0.404901	0.299333	9059	1.70706	0.394333	10069	0.370034	0.173333	2545	1.08063	0.3735	12742	-0.826673	0.0715	386
Pcgf6	-3.25218	0.198167	4684	5.55746	0.174833	701	-1.09905	0.210833	3738	0.625774	0.409833	14207	1.39388	0.0715	383
Raet1e	-4.98506	0.177833	3955	2.83025	0.361333	7749	-1.0858	0.218333	4048	-0.0303564	0.482167	17062	2.49281	0.0715	385
Casp1	0	1	1000000	0	1	1000000	1.30068	0.3555	10101	0	1	1000000	-8.91618	0.0715	387
Fam26f	0.119744	0.2035	4853	-1.10035	0.361833	7789	0.0910642	0.242833	4950	-0.622126	0.0755	1160	-0.539629	0.0718333	389
Mgrn1	0.525354	0.193167	4514	-4.42263	0.192667	964	-0.0712795	0.292167	7043	0.347094	0.184167	4963	-0.370686	0.0718333	388
Tmem39b	1.23585	0.181	4058	-4.71022	0.265667	2998	-0.305234	0.199833	3357	-0.244043	0.298167	9658	0.566744	0.0718333	390
Tac4	-1.42838	0.344	10985	1.16221	0.427667	12414	-1.07295	0.078	480	-0.334087	0.382833	13126	0.597506	0.0718333	392
Gm266	-0.167554	0.476	16446	1.57605	0.340333	6283	-0.0906482	0.235167	4679	0.0581077	0.48	16985	0.198977	0.0718333	391
Cdh16	-1.13234	0.398167	13181	-4.14542	0.288167	3869	0.703203	0.429667	13942	-1.21811	0.246	7544	-10.1899	0.072	393
Cstf2	-3.14639	0.132333	2432	1.27153	0.404667	10813	0.358385	0.264	5825	0.987526	0.4465	15619	1.21081	0.0723333	394
Smpd5	0.107835	0.205167	4905	1.51215	0.321	5201	-0.0214081	0.400833	12438	0.275647	0.128667	2870	-0.143539	0.0725	395
Lrrc28	-5.02347	0.239333	6313	3.52147	0.199	1072	2.22136	0.263833	5819	-0.607756	0.447667	15664	-4.30395	0.0725	396
Trib2	0.454641	0.420667	14109	0.444299	0.459	14502	-0.0274366	0.348833	9765	0.173442	0.332667	11085	0.179986	0.0726667	398
Fbxl7	2.50412	0.1735	3791	-2.47629	0.334833	5963	0.0630649	0.270833	6138	0.102264	0.455667	15979	-1.04585	0.0726667	397
C78339	0.409315	0.265333	7502	1.01704	0.442	13329	0.0667481	0.286167	6774	0.345858	0.145333	3487	-0.552124	0.0728333	399
Gnptab	-0.059289	0.462167	15831	3.98816	0.300833	4368	1.00274	0.383333	11500	1.2072	0.224167	6603	-3.05022	0.073	400
Dnajc11	0.834123	0.323	10130	0.978643	0.452333	14058	-1.04872	0.232333	4569	-0.260177	0.353333	11911	1.89576	0.073	402
Wipf2	-2.06953	0.265333	7508	0.964741	0.3685	8240	0.416679	0.1325	1505	-0.0425348	0.426167	14838	-1.38378	0.073	401
Klhl25	0.376076	0.273333	7873	-3.83054	0.2325	1910	0.0837192	0.2325	4582	0.263394	0.471833	16655	-0.437258	0.0731667	403
Ppp2cb	-2.20256	0.2685	7648	2.54201	0.312833	4854	-1.21456	0.3615	10402	-1.30058	0.195333	5385	4.57535	0.0733333	404
Srsf11	2.16835	0.257667	7145	-3.26887	0.3175	5054	-1.54075	0.100833	848	0.664896	0.346833	11649	1.60533	0.0733333	405
Reep1	2.63551	0.332333	10524	2.37577	0.318667	5100	2.83008	0.2045	3522	1.37717	0.182167	4884	-2.82858	0.0735	408
Grm7	-0.025927	0.469333	16147	2.33669	0.299	4288	0.0727723	0.293333	7097	0.227138	0.337667	11288	-0.19284	0.0735	406
Nrip1	-0.193849	0.300833	9117	-1.71725	0.388833	9727	0.452997	0.106333	954	-0.0668676	0.396333	13688	-0.583965	0.0735	407
Tmem37	0.341848	0.0546667	465	0.804285	0.428833	12513	-0.0349773	0.296667	7261	0.571771	0.0921667	1691	-0.23611	0.0736667	409
Sardh	-0.670901	0.0353333	205	-1.93904	0.386167	9523	0.646064	0.0418333	140	0.676597	0.227333	6740	-0.538351	0.0736667	410
Iqsec1	0.166972	0.180167	4034	3.75505	0.287167	3819	-0.0213555	0.4815	16605	0.790884	0.265833	8345	0.160643	0.0736667	412
2510003E04Rik	0.066339	0.350333	11231	3.3403	0.285167	3733	-0.387194	0.0981667	795	0.0789768	0.412333	14321	0.448776	0.0736667	411
C2cd4d	-0.1494	0.215833	5309	-0.438645	0.41	11195	0.130402	0.0946667	743	1.08677	0.0561667	659	-0.145966	0.074	413
Pdcd5	-0.500671	0.103333	1552	-3.98572	0.2995	4313	-0.3389	0.178	2689	2.86037	0.0726667	1082	0.543838	0.074	414
Pou5f2	-2.14593	0.281167	8231	2.2988	0.278667	3487	-1.82263	0.0905	681	-2.22286	0.263333	8240	1.62772	0.074	415
Dph6	2.02996	0.277333	8061	-0.803755	0.459167	14511	-3.77459	0.079	488	0.816776	0.318333	10459	3.65187	0.074	416
Has1	-0.738756	0.0786667	945	-0.0568125	0.493833	16840	0.406614	0.169833	2441	1.58466	0.0965	1831	-1.38154	0.0741667	417
Srl	-8.07932	0.0558333	482	-0.900965	0.4405	13218	-0.284208	0.3725	10947	-0.41558	0.321	10601	-1.45531	0.0741667	418
Trap1	0.170087	0.366833	11903	-1.06212	0.436833	13028	0.0229349	0.445333	14775	-0.703034	0.1185	2547	1.81869	0.0743333	420
Socs4	-1.16532	0.46	15759	-0.406938	0.4455	13578	-0.675334	0.213333	3836	-0.152914	0.4795	16965	1.83207	0.0743333	419
E2f8	-0.231642	0.171667	3723	0.569297	0.423	12099	0.134929	0.1245	1326	0.230554	0.104	2066	-0.260062	0.0743333	421
Cog2	-0.144824	0.414667	13869	-4.30693	0.2555	2646	0.0818418	0.307833	7788	0.719903	0.102333	2007	-0.745417	0.0745	424
Ackr3	0.0925243	0.405667	13466	-0.506886	0.4315	12701	-0.180385	0.0216667	31	0.394007	0.296667	9608	0.299153	0.0745	422
Polr3e	-5.25693	0.300667	9105	2.55868	0.306167	4561	-0.0764414	0.3235	8508	0.0762702	0.493667	17524	1.30859	0.0745	423
Anp32a	-1.33006	0.390333	12858	3.40335	0.279833	3529	0	1	1000000	-1.91728	0.145833	3506	-8.53246	0.0746667	425
Bmp3	0.0780449	0.450333	15343	-2.98872	0.284167	3699	-0.170221	0.131	1478	-0.0173933	0.490833	17397	0.190438	0.0746667	426
Gucy1a3	-5.80913	0.158667	3272	-0.738053	0.4095	11151	1.51391	0.128833	1428	-0.64842	0.242667	7407	-1.14163	0.0748333	427
Josd2	-0.244933	0.224	5615	-7.07959	0.165167	573	-0.292865	0.0561667	240	0.0800446	0.2815	8985	0.184678	0.075	430
Tssk1	0.165742	0.351167	11280	-0.490239	0.430667	12637	-0.00201769	0.3965	12208	-0.874825	0.283833	9089	1.25779	0.075	429
Mgat5	-1.37014	0.366667	11897	-0.910215	0.441167	13271	-0.0437656	0.408667	12848	0.193942	0.467167	16448	0.205702	0.075	428
Mkrn1	0	1	1000000	2.67701	0.365667	8049	-0.0990674	0.366833	10671	-1.02899	0.0898333	1608	1.29344	0.0751667	433
Rttn	0.017182	0.4695	16153	-1.43379	0.413333	11419	-0.0554465	0.248167	5210	0.420436	0.1275	2830	0.137493	0.0751667	431
Napa	1.91023	0.0393333	253	5.66676	0.151833	419	-0.542549	0.370667	10853	-0.954368	0.259667	8094	1.59084	0.0751667	432
Meaf6	1.63728	0.148333	2967	0.850636	0.429667	12574	-0.346048	0.416667	13255	-0.637331	0.268333	8459	2.02512	0.0753333	434
Gm5741	2.99239	0.077	914	-0.628871	0.428667	12493	-0.347792	0.2125	3806	0.0537163	0.448833	15703	-9.56158	0.0753333	435
Fam228b	3.43539	0.127667	2266	-0.264006	0.462333	14725	-0.295878	0.43	13958	-0.842861	0.0261667	118	2.66834	0.0755	436
Inip	1.2937	0.474167	16354	1.29706	0.357833	7476	0.110125	0.214	3857	-0.414111	0.278167	8862	-0.433504	0.0755	439
Prkcsh	-2.36196	0.169833	3654	-2.63992	0.366	8071	0.57714	0.439667	14462	0.531702	0.326667	10844	-7.42128	0.0755	437
Atxn1l	-0.168229	0.452	15423	2.3514	0.372333	8530	0.466986	0.370667	10848	0.136814	0.4865	17240	-2.66742	0.0755	438
Zfp526	0.154876	0.214	5225	1.30119	0.356667	7397	-0.222641	0.0316667	83	0.97969	0.0801667	1307	0.169571	0.0756667	440
Aph1a	0.0389663	0.4255	14305	1.56063	0.375	8726	-0.153219	0.148	1879	-0.403391	0.186	5039	0.227267	0.0756667	442
Thyn1	-0.180192	0.398	13169	-2.45027	0.3615	7762	0.349157	0.163667	2290	0.966656	0.265167	8321	-2.94593	0.0756667	441
Ifi205	-1.05983	0.24	6347	-1.18384	0.406833	10969	1.48155	0.154333	2049	0.734179	0.320167	10552	-1.69946	0.0756667	443
Prmt2	-4.21076	0.184667	4194	3.44382	0.3235	5340	-0.108822	0.424667	13657	-0.888397	0.315333	10353	1.71562	0.0758333	444
Tmed7	-0.538189	0.140167	2671	-1.47132	0.415667	11578	0.0488748	0.406833	12749	-0.344107	0.1625	4111	-0.374224	0.076	446
2310050C09Rik	-0.729069	0.431833	14570	1.30603	0.4345	12885	0.240182	0.303167	7589	-0.326043	0.3765	12859	-1.1072	0.076	445
Nkx2-5	0.310423	0.0731667	822	-0.656958	0.396167	10187	-0.184278	0.124333	1322	0.448783	0.145667	3496	0.326434	0.0761667	447
6030419C18Rik	1.33734	0.0946667	1337	-0.615956	0.452667	14091	-0.395523	0.241	4882	2.2743	0.0906667	1638	0.439059	0.0763333	448
Ehhadh	-5.12176	0.239167	6306	4.56886	0.262167	2874	-1.36706	0.164667	2315	-3.44611	0.102833	2036	1.11178	0.0763333	449
Mapk11	-0.0215543	0.406833	13515	-2.16613	0.358667	7530	0.0757353	0.174333	2572	0.66249	0.018	55	-0.137085	0.0763333	450
Pkig	0.762689	0.352333	11337	-0.42229	0.441833	13316	0.120821	0.394333	12093	2.48361	0.0555	647	-0.425931	0.0763333	452
Jrkl	-4.9093	0.0755	888	2.47561	0.207167	1242	0.301691	0.460333	15528	0.478983	0.231667	6931	-1.62612	0.0763333	451
Pvalb	-0.210087	0.4615	15810	-2.19107	0.389833	9789	-0.472274	0.255833	5505	-1.52054	0.181667	4867	1.01083	0.0765	453
Pyroxd2	1.77522	0.1565	3217	0.0680991	0.4965	17029	-0.211373	0.222333	4212	1.0747	0.094	1755	1.88064	0.0766667	457
Cep350	-0.325941	0.490333	17034	0.447958	0.482	16041	0.0635726	0.3125	7991	1.6521	0.130333	2935	0.636803	0.0766667	454
Acot13	-0.947251	0.392667	12958	5.71334	0.147167	377	-0.927295	0.0745	440	2.48138	0.2165	6275	2.73865	0.0766667	455
Agxt	0.18263	0.327833	10330	2.88603	0.336	6042	0.226223	0.241667	4905	0.049334	0.494667	17555	-1.13146	0.0766667	456
Pias3	0.492643	0.465167	15962	5.35168	0.116167	124	0.0102852	0.473667	16183	-0.140855	0.276667	8797	-0.416207	0.077	458
Ints4	1.85567	0.0623333	596	1.49336	0.442833	13395	-0.412576	0.190667	3052	0.0432869	0.483167	17098	0.908392	0.077	459
Ndufaf1	4.01915	0.309833	9528	-1.62426	0.405	10834	-1.78429	0.0676667	359	-0.527528	0.0965	1837	1.6463	0.0771667	460
Etfa	0.482161	0.309333	9492	-2.37778	0.324667	5393	2.24937	0.223	4234	0.963906	0.408333	14158	-5.56578	0.0771667	461
Ckap5	1.62778	0.2725	7826	1.21216	0.445667	13592	-0.7135	0.0391667	121	-0.319934	0.384667	13197	1.2174	0.0773333	462
Tmem214	-2.30332	0.212	5140	-0.891569	0.450667	13950	-0.440638	0.2895	6927	0.179925	0.458167	16080	0.3223	0.0773333	463
Aldh4a1	-0.339775	0.0985	1439	3.17987	0.157333	473	0.0881258	0.150167	1945	0.512556	0.0301667	172	-0.137963	0.0773333	464
Utp14a	-0.696382	0.369833	12045	-3.33616	0.3335	5882	1.97232	0.145333	1822	0.177401	0.473333	16711	-3.83119	0.0775	465
1700093K21Rik	-1.33946	0.458	15664	-1.4099	0.3765	8829	0.537532	0.3625	10452	2.89979	0.166	4272	-4.42081	0.0776667	468
Pax6	-2.22696	0.256	7082	0.440929	0.4975	17104	-0.59976	0.35	9823	-1.4245	0.273	8649	3.43474	0.0776667	466
Fbp2	-1.58338	0.116167	1928	2.75412	0.364333	7969	-0.256179	0.417167	13286	-0.0852643	0.437833	15284	1.66591	0.0776667	467
Rbm10	0.207188	0.167167	3563	1.33145	0.435833	12958	-0.129655	0.161833	2254	0.219743	0.4505	15778	0.780591	0.0778333	469
Ceacam11	-1.8116	0.346	11065	1.83747	0.399333	10412	2.30419	0.251	5329	-0.761549	0.09	1618	-2.6973	0.078	470
Fam57a	-0.134149	0.4645	15939	1.50272	0.432833	12785	-1.66611	0.0825	545	0.578404	0.182333	4893	1.86166	0.0781667	472
Gpr37	-0.474605	0.424667	14272	3.05362	0.187833	896	0.358653	0.270667	6133	-0.209324	0.2765	8787	-0.870656	0.0781667	475
Cul2	0	1	1000000	0.940485	0.450667	13955	-2.11635	0.258667	5619	-0.682226	0.436167	15215	3.38383	0.0781667	471
Smc5	-0.166281	0.175667	3862	-3.27995	0.302667	4446	0.178175	0.200667	3393	0.0251452	0.4495	15732	-0.173252	0.0781667	474
Fgg	-3.23818	0.1345	2499	0.336655	0.482	16043	-1.37982	0.178167	2693	0.0213819	0.453333	15880	4.18316	0.0781667	473
Tmem246	-0.922721	0.281333	8240	-2.89759	0.266833	3047	0.207218	0.0361667	105	1.63259	0.166	4275	-0.983987	0.0783333	477
Kif1b	-4.8812	0.103833	1570	2.51584	0.359833	7639	0.502587	0.0445	155	-0.149718	0.262833	8229	-0.632518	0.0783333	476
Dok4	1.0226	0.339667	10820	4.70059	0.156167	464	-0.196168	0.288333	6873	-0.417834	0.103333	2057	0.429497	0.0785	480
Dyrk1a	-1.41433	0.271667	7784	0	1	1000000	1.01642	0.105833	946	-0.452615	0.179	4767	-1.35662	0.0785	483
Pnpla2	1.19885	0.2405	6369	1.38063	0.401667	10603	0.0257166	0.442833	14643	0.371081	0.273333	8667	-0.180567	0.0785	481
Kcna5	-1.38614	0.141167	2696	1.8152	0.4015	10591	0.105506	0.362833	10470	-0.111614	0.3225	10664	-1.11553	0.0785	482
Eya2	0.00502007	0.489167	16987	-1.53342	0.364	7936	-0.0215578	0.4655	15791	0.0181489	0.482667	17078	0.556108	0.0785	478
Vmn2r2	1.97173	0.379833	12456	1.51185	0.417167	11684	-1.69632	0.325333	8612	0	1	1000000	4.60756	0.0785	479
Wdr16	0.230554	0.351667	11301	-1.54072	0.364167	7945	0.327861	0.362333	10447	0.165843	0.435	15167	-0.546516	0.0786667	484
Anapc16	-0.253139	0.383167	12581	-1.45178	0.370833	8413	0.0319191	0.488167	16947	0.0637195	0.319833	10539	3.27452	0.0788333	487
Zfp146	-1.35509	0.3035	9228	3.56527	0.313667	4897	0.396672	0.396	12183	0.480656	0.414667	14409	1.784	0.0788333	486
Mettl25	-1.97476	0.0285	127	-2.12545	0.3765	8831	-0.972692	0.248333	5217	-0.0997278	0.476833	16857	1.47082	0.0788333	488
Fezf2	-0.348937	0.320333	9997	-1.40246	0.429167	12544	0.463732	0.059	270	-0.0205427	0.496333	17624	-0.928909	0.0788333	485
Lypd6	0.313531	0.380167	12467	1.26373	0.4435	13435	0.146106	0.3585	10239	1.56727	0.167333	4339	-0.863498	0.079	489
Plekho2	-0.0266656	0.4205	14102	-2.28398	0.327167	5529	-0.111844	0.4545	15239	1.84747	0.304333	9930	-5.76623	0.079	490
Rxfp4	-1.81665	0.199667	4739	3.69999	0.247833	2399	-1.06633	0.246333	5114	0.187667	0.39	13429	1.57228	0.079	492
Wdr59	0.0230189	0.435333	14716	-1.84754	0.364167	7948	0.153715	0.206	3587	0.172113	0.457333	16042	-0.133966	0.079	491
Rarres1	-1.01739	0.126333	2227	0.453644	0.445167	13551	-0.422599	0.0398333	130	0.726332	0.151667	3715	0.179614	0.0791667	493
Zfp362	4.36487	0.136667	2551	4.61054	0.215167	1416	-1.13997	0.2255	4328	1.52763	0.122833	2685	1.72571	0.0793333	494
Necab1	-2.5208	0.104167	1578	-4.12022	0.271667	3211	-0.906317	0.00766667	6	-0.962382	0.2775	8838	0.918455	0.0793333	495
Adcy1	0.0669894	0.390167	12847	1.95906	0.294833	4122	0.158067	0.132667	1507	-0.363928	0.312167	10242	-0.156193	0.0793333	496
Iffo1	0.127259	0.387333	12738	-5.45142	0.213833	1383	0.160094	0.397167	12249	0.168956	0.333167	11109	-0.498838	0.0793333	497
Nudcd2	-0.00426622	0.481667	16671	1.34607	0.401333	10569	-0.0105765	0.398667	12334	0.187408	0.301333	9787	0.142112	0.0795	498
Bsn	-0.153577	0.185167	4221	-2.03569	0.3715	8471	0.00883975	0.478	16416	-0.103602	0.2345	7055	-0.147194	0.0798333	499
Plcl2	-0.00333337	0.4615	15811	-0.43999	0.4955	16962	0.101945	0.181667	2801	-0.106388	0.330833	11008	-0.436715	0.0798333	500
Epb4.2	-0.640541	0.430833	14524	-3.22716	0.3505	6964	-0.44888	0.0898333	668	0.856147	0.106833	2157	0.989212	0.08	502
1700012P22Rik	1.33074	0.1735	3793	-2.59539	0.277667	3444	-0.920476	0.407	12760	1.68252	0.270333	8544	-3.6998	0.08	501
Fam73a	0.736392	0.441833	15000	-1.85213	0.401833	10621	-0.207212	0.160667	2212	-0.573485	0.026	116	0.271494	0.0801667	503
Pla2g10	-0.795292	0.384333	12629	-4.22773	0.279	3499	0.0848618	0.476167	16327	-0.54067	0.400167	13846	-1.1286	0.0801667	504
Jund	2.88832	0.2955	8894	-4.11503	0.2575	2706	-0.218212	0.109	1023	-2.88275	0.180333	4818	1.86368	0.0803333	505
Vmn1r223	0	1	1000000	2.75824	0.359833	7641	0.355701	0.469333	15962	-1.80785	0.307667	10077	-3.63284	0.0803333	506
Olig3	-1.48237	0.165167	3494	1.34313	0.373167	8584	0.101052	0.258167	5590	-0.126682	0.438833	15320	-0.314146	0.0805	507
Hnrnpa0	0.883821	0.411667	13740	-2.96134	0.338167	6157	3.65607	0.0866667	619	-0.280874	0.469167	16541	-3.8265	0.0806667	508
Mcph1	4.49302	0.284667	8409	1.81046	0.392167	9945	-2.14543	0.0401667	133	-0.51499	0.212833	6104	1.75852	0.081	510
4930557A04Rik	-0.745236	0.499833	17431	3.28282	0.319167	5127	-1.28152	0.190833	3055	-0.432853	0.390667	13458	1.78455	0.081	511
Rpain	-1.34179	0.209	5033	3.84024	0.1835	826	0.141693	0.0786667	486	0.0424151	0.409833	14208	-0.223766	0.081	509
Tacc2	-0.810299	0.258167	7168	3.05533	0.242167	2220	0.247515	0.1525	2000	0.179152	0.100667	1961	-0.199745	0.0811667	512
Etl4	0.470159	0.138	2607	2.38639	0.386333	9525	-0.158395	0.2555	5491	1.60229	0.117	2493	1.40187	0.0813333	513
Plin5	-0.842365	0.371833	12133	4.41405	0.198	1054	-0.0364099	0.360833	10362	1.27554	0.1405	3300	0.364954	0.0813333	514
Igsf5	0.229422	0.353167	11370	-1.44476	0.415333	11560	-0.04603	0.385167	11601	0.303889	0.1425	3377	0.262327	0.0813333	518
Pgbd5	0.576455	0.3445	11000	-1.14462	0.3845	9391	-0.413598	0.226667	4368	-1.89351	0.292	9417	0.433721	0.0813333	515
Eogt	0.400901	0.397667	13158	2.59613	0.368333	8236	-2.00874	0.057	251	-0.221172	0.308333	10111	1.6155	0.0813333	516
Hsd17b12	-0.270738	0.390667	12869	-0.0612159	0.4945	16892	-0.992886	0.221	4161	-0.58977	0.378333	12945	3.7977	0.0813333	517
Cep68	-1.605	0.0656667	662	-0.966503	0.4855	16278	-0.139187	0.266167	5938	-0.677009	0.232333	6962	0.621163	0.0815	519
Gm101	1.31893	0.0536667	445	-5.18017	0.23	1832	0.434156	0.087	623	2.62241	0.271333	8582	-0.464362	0.0815	522
Tmigd1	-3.12073	0.286	8476	-0.353963	0.482333	16060	-1.53915	0.124333	1324	-1.52909	0.3435	11520	1.45447	0.0815	520
Kir3dl2	0.0571465	0.330333	10436	3.03336	0.268833	3108	0.462098	0.0711667	401	-0.361	0.3835	13153	-0.187264	0.0815	521
Gsdma	-6.22557	0.118667	2002	-4.60531	0.271167	3184	1.19036	0.333833	9002	-0.609645	0.127	2816	-0.558404	0.0816667	523
Phf20	4.19118	0.271167	7761	0	1	1000000	-2.16486	0.271	6149	1.17264	0.210333	6001	3.60119	0.0816667	525
Prkce	0.873632	0.276	7989	0.455691	0.475167	15589	0.154859	0.361833	10420	0.511447	0.368333	12539	-0.905665	0.0816667	524
Slc7a6	0.42575	0.338667	10776	1.2918	0.387167	9588	0.342	0.2465	5128	0.0374978	0.387333	13299	-0.310783	0.0816667	526
Apoe	-0.426202	0.188667	4352	1.96928	0.395667	10154	-0.121997	0.3575	10195	0.768975	0.146167	3512	0.506312	0.0818333	528
Ptges3l	-0.128048	0.465833	15991	2.07083	0.301	4370	-0.0174743	0.411	12966	0.115768	0.498833	17729	-0.562367	0.0818333	527
Rprd1b	-0.694534	0.362167	11711	-4.12352	0.2935	4071	-0.237721	0.415	13178	1.52793	0.1805	4822	2.53932	0.082	530
Ubqlnl	-5.01236	0.1795	4020	2.92336	0.268833	3107	-0.0604219	0.486833	16881	-0.440155	0.384333	13182	3.61486	0.082	531
Polr2f	0.287911	0.233333	6039	0.752251	0.416667	11645	-0.117391	0.295167	7203	0.0914527	0.422333	14690	-0.155849	0.082	529
Cyp4a32	-2.97213	0.185333	4225	1.99884	0.384333	9381	1.75565	0.0536667	217	1.46475	0.155667	3861	-1.62121	0.0821667	534
Btbd3	-2.17384	0.276833	8047	-2.56955	0.328833	5617	0.0163861	0.437333	14319	0.451999	0.160833	4047	0.386657	0.0821667	532
Ly6g6e	1.0242	0.225167	5663	-0.64029	0.464667	14897	0.978547	0.2705	6130	-1.26654	0.402333	13925	-1.59499	0.0821667	533
Cebpe	-0.555303	0.374	12229	0.316238	0.452	14046	0.135393	0.3355	9072	0.933091	0.0203333	75	-0.923065	0.0823333	536
Zfp707	-1.82001	0.1145	1878	-4.19385	0.2595	2778	0.599662	0.339833	9278	0.209403	0.193667	5330	-1.15159	0.0823333	535
Cdk2ap1	0.0303983	0.492833	17129	-0.789491	0.454667	14222	-0.79201	0.0631667	314	-0.116789	0.429333	14964	2.07747	0.0825	537
Best3	0.93379	0.452833	15472	-3.32881	0.330667	5720	-0.263838	0.0336667	93	1.4263	0.176167	4643	1.59647	0.0826667	541
Vwc2l	-2.31597	0.387333	12736	1.02332	0.446333	13647	-2.08355	0.0706667	398	0.261832	0.279833	8909	1.14776	0.0826667	539
Foxj1	-0.119251	0.170167	3670	-1.74474	0.401667	10595	-0.064533	0.336333	9119	0.0353057	0.414167	14393	0.151409	0.0826667	540
Cdhr3	1.20988	0.1915	4456	3.93641	0.140333	310	-0.0607722	0.393833	12069	0.35548	0.445333	15577	-0.822758	0.0826667	538
Ube2a	-1.35454	0.151667	3074	-2.41006	0.323833	5358	-0.988707	0.2645	5866	0.882102	0.293833	9497	1.50247	0.0828333	545
Vmn1r212	0	1	1000000	2.34077	0.390667	9836	3.04735	0.198	3308	-1.62723	0.3155	10359	-3.58201	0.0828333	542
Mapre2	1.76972	0.365667	11855	-0.326591	0.433333	12809	0.309377	0.422333	13525	0.178599	0.332833	11094	-1.53495	0.0828333	543
Cd27	2.24075	0.0893333	1193	-0.160774	0.459667	14551	-0.24826	0.107	971	-0.137306	0.417667	14519	0.274866	0.0828333	544
Pax2	0.0553421	0.354	11409	0.997336	0.392667	9971	-0.0850677	0.1795	2720	-0.133669	0.326833	10854	0.165843	0.083	546
Ndst1	1.51953	0.329167	10380	-0.65839	0.421	11969	-0.480291	0.351333	9899	2.09772	0.0798333	1292	-3.99821	0.0831667	549
Rplp2	2.83332	0.186	4237	3.76832	0.248167	2413	2.0234	0.174167	2568	-1.02314	0.2625	8215	-8.28702	0.0831667	550
Psmb9	-1.03785	0.33	10423	-0.161322	0.476333	15677	-0.0589681	0.232167	4565	0.207421	0.312	10228	0.157372	0.0831667	547
Zfp457	-2.01658	0.267167	7591	-6.16536	0.224667	1682	-1.24418	0.229167	4454	0.00133743	0.4905	17390	1.8846	0.0831667	548
Slc26a3	-0.191306	0.3725	12170	-0.667891	0.460833	14628	-0.166242	0.136	1603	-0.915301	0.066	896	0.572319	0.0833333	551
S100a9	-2.90796	0.286667	8499	0.596303	0.469167	15203	-1.7926	0.0373333	109	3.10236	0.224833	6639	1.69758	0.0833333	555
Gm933	0.0546424	0.468	16090	-2.82434	0.284	3690	-0.190153	0.276667	6359	0.871019	0.235833	7110	0.398625	0.0833333	553
Car9	-0.908145	0.272667	7829	3.76391	0.182	800	-0.984402	0.214333	3870	-0.0220544	0.438833	15318	1.42209	0.0833333	552
Rqcd1	0	1	1000000	2.63244	0.368667	8253	-1.74252	0.1465	1846	-0.0860943	0.497	17661	4.2865	0.0833333	554
Fam122a	-0.262263	0.130333	2355	-2.61658	0.355	7264	0.30472	0.2055	3568	0.806616	0.0258333	115	-0.973414	0.0833333	556
Cdk8	-1.50621	0.126667	2242	-2.14011	0.391667	9907	0.0439855	0.445	14764	-1.86824	0.213333	6134	-0.301758	0.0833333	557
Pigw	-1.20807	0.424833	14282	-0.891809	0.454667	14228	2.80475	0.199833	3363	-0.195384	0.470667	16600	-4.9363	0.0833333	558
Nfxl1	-0.229488	0.246667	6655	-0.279742	0.491167	16651	-0.182073	0.0856667	599	0.361156	0.308167	10096	0.204206	0.0835	560
Zfp30	1.06829	0.4375	14816	2.87671	0.348667	6820	-0.364193	0.201167	3410	0.0078716	0.4675	16463	0.544619	0.0835	559
Tnc	-0.471299	0.128	2276	-8.36751	0.0933333	42	0.149073	0.079	489	0.230547	0.153833	3804	-0.193585	0.0836667	562
Lman2l	-0.555149	0.0936667	1311	2.80133	0.278	3462	-0.0527406	0.3195	8318	1.06304	0.183833	4947	0.391347	0.0836667	561
Ttc39b	0.339487	0.214333	5242	-0.504327	0.417	11675	-0.0958178	0.242167	4923	1.01321	0.0323333	210	0.640124	0.0838333	566
Aldh3b2	-0.660592	0.315167	9771	-0.263282	0.488833	16499	-0.0223442	0.442667	14632	0.560565	0.0748333	1140	0.371915	0.0838333	568
Gpha2	-1.54869	0.112833	1827	4.33574	0.162667	543	0.757685	0.27	6109	0.528491	0.240167	7312	-0.373807	0.0838333	564
Agbl4	3.03992	0.121	2056	0.869185	0.432667	12769	0.502369	0.399667	12381	0.363647	0.253333	7814	1.60507	0.0838333	567
Arfgef1	3.67432	0.164167	3452	-0.54308	0.4285	12470	-1.41588	0.154	2033	-1.91178	0.295333	9546	4.51228	0.0838333	569
Myo7a	0.456489	0.336667	10694	-0.252461	0.483667	16160	-0.169968	0.0873333	629	-0.041443	0.44	15368	0.153377	0.0838333	565
Spata25	0.010761	0.2975	8978	0.305336	0.484667	16231	-0.0720036	0.484333	16747	0.00207719	0.487333	17271	-0.36487	0.0838333	563
Sh3tc1	0.077286	0.397667	13159	-1.13913	0.4355	12937	0.230931	0.111667	1076	0.334579	0.145	3473	-0.368017	0.084	570
Rftn2	-0.106384	0.345	11020	2.50156	0.344833	6576	-0.100329	0.238833	4809	0.517658	0.175833	4631	0.29505	0.0843333	571
Nf1	0.0284465	0.497833	17354	-2.17642	0.387833	9650	1.51237	0.325667	8622	-0.523429	0.064	848	-3.76717	0.0845	573
Adcy7	-4.32084	0.236833	6190	2.08073	0.401167	10562	1.92881	0.276	6339	-2.27281	0.244667	7485	-8.81802	0.0845	574
Tbcb	0.884709	0.432667	14608	-1.06699	0.44	13192	0.0528468	0.346333	9604	-0.0585315	0.475833	16810	-2.73395	0.0845	572
Rdh8	-0.26227	0.4955	17251	-0.966045	0.447	13688	0.893456	0.267833	6009	-0.470632	0.219833	6423	-7.24939	0.0846667	576
Shox2	0.972378	0.184667	4200	-2.7931	0.3555	7319	-0.572591	0.110333	1043	0.210774	0.445833	15598	2.26446	0.0846667	575
H2-Q6	0.711009	0.367667	11936	-3.3409	0.326167	5484	-1.77899	0.0835	557	0.445802	0.457667	16058	1.84958	0.0846667	577
Rnf165	-0.287457	0.297167	8963	1.81441	0.339	6217	-0.0947546	0.169	2419	0.410453	0.259167	8064	0.436606	0.085	579
Thap4	-1.66298	0.0438333	318	-0.32087	0.4855	16280	-0.171429	0.278	6420	0.201827	0.380167	13015	0.393341	0.085	580
Slc35a2	-1.15938	0.451333	15397	-1.46468	0.4115	11301	0.0147519	0.407667	12800	0.731038	0.450667	15785	-0.842469	0.085	578
Cbx6	-0.55808	0.356667	11509	-1.15664	0.440167	13205	-0.354978	0.259	5635	0.0768129	0.468	16491	1.17979	0.0851667	581
Aftph	-0.71913	0.445833	15154	2.28851	0.393667	10035	2.57923	0.15	1939	-1.33394	0.187833	5102	-3.31258	0.0853333	584
Cox7a2	5.14791	0.2195	5431	1.99572	0.4035	10739	-0.0240221	0.477	16369	0.0197907	0.320667	10585	-8.29493	0.0853333	582
Rnpc3	-0.771548	0.2275	5757	-0.519143	0.474167	15533	0.956481	0.0226667	37	0.169428	0.346333	11628	-3.60934	0.0853333	583
Vangl2	2.05599	0.199333	4719	-2.98073	0.3525	7098	0.228997	0.3145	8089	0.537072	0.1955	5390	-1.0691	0.0855	585
Thsd4	3.87597	0.319333	9959	-1.8761	0.393833	10049	1.01562	0.195833	3228	-1.05564	0.245333	7512	-1.59537	0.0855	587
Igf2bp1	0.713767	0.335167	10641	3.00614	0.281833	3606	0.398301	0.0603333	290	0.00785589	0.437167	15252	-0.478793	0.0855	586
Fscn1	1.13804	0.0691667	737	-1.04146	0.332333	5810	0.0344174	0.388667	11790	0.302364	0.497833	17693	-0.291584	0.0855	588
Mon1b	-1.51563	0.226333	5709	-3.35564	0.271667	3209	0.226891	0.241667	4906	0.433378	0.12	2601	-5.02586	0.0856667	589
Stox2	-0.717388	0.423167	14201	-2.85835	0.2925	4017	0.0474512	0.332333	8932	0.346447	0.207333	5863	1.16658	0.0858333	590
Cadm3	1.95113	0.0545	462	-0.342801	0.489667	16556	0.126602	0.323	8482	-0.336934	0.190667	5206	-0.796025	0.086	591
Acsl6	-0.560154	0.102333	1531	1.76411	0.346167	6671	-0.0389056	0.479833	16528	0.323353	0.195333	5384	0.451248	0.086	592
F3	0.292183	0.206667	4958	-0.509177	0.458	14426	-0.47652	0.186833	2963	0.181385	0.4295	14968	0.534278	0.0861667	593
Hoxb7	0.374368	0.151167	3065	-0.213572	0.405333	10855	-0.0269343	0.425333	13696	0.0372839	0.459167	16128	0.420105	0.0861667	594
Vipr2	-3.73356	0.226333	5713	-2.61102	0.372833	8569	-0.10506	0.462333	15631	-1.79708	0.210333	6008	4.26066	0.0863333	596
Erap1	1.62229	0.332333	10520	-0.771333	0.449833	13881	-0.682385	0.1695	2433	-0.0861238	0.4655	16364	1.66259	0.0863333	595
B4galnt3	0.148998	0.391667	12910	-0.821788	0.4025	10654	1.71527	0.0513333	198	0.636273	0.101833	1993	-1.0855	0.0865	600
Fam110b	0.56033	0.468167	16093	4.69906	0.1895	917	-0.0732649	0.266	5932	-0.152631	0.243167	7419	0.403365	0.0865	597
Slc38a2	-4.72657	0.147333	2920	2.28222	0.321833	5246	-2.88241	0.170667	2465	-0.708088	0.384667	13198	2.85985	0.0865	599
Rph3a	1.68502	0.265	7488	-2.02958	0.311167	4767	-0.176698	0.298833	7370	-0.162008	0.480333	16996	0.358186	0.0865	598
Itpripl2	-0.631416	0.287333	8533	-1.8553	0.356167	7352	0.0598868	0.418333	13342	0.397292	0.216833	6289	-0.18462	0.0866667	601
Glyatl3	3.24265	0.295333	8889	-2.31749	0.3835	9319	0.578885	0.375833	11105	1.99548	0.0815	1354	3.36777	0.0868333	603
Camta1	-0.127371	0.360167	11633	-0.3152	0.492667	16752	0.089961	0.323	8481	0.925069	0.162667	4125	-0.300856	0.0868333	602
Jph1	-0.0262655	0.469667	16167	0.493775	0.473833	15506	0.281822	0.4215	13479	0.202687	0.313833	10300	-0.194958	0.087	604
Prkrir	1.55772	0.123667	2142	3.22009	0.127667	195	0.12176	0.193	3137	0.225136	0.438	15291	-0.185123	0.0871667	605
1700021F07Rik	0.459587	0.263667	7426	0.746232	0.490167	16592	-0.217054	0.3065	7734	-0.109858	0.215667	6231	1.47241	0.0871667	606
Mog	-0.695032	0.252167	6902	3.11162	0.263	2898	-1.29819	0.0336667	94	-1.33897	0.192167	5268	1.10088	0.0873333	607
Wnt3	-3.17242	0.0736667	840	-2.78195	0.352333	7088	-1.39095	0.1665	2353	-0.388514	0.460667	16180	2.34144	0.0873333	608
Abca6	-5.0661	0.256	7086	-1.07996	0.447833	13740	0.0731907	0.323333	8495	-0.0751251	0.492	17448	5.67517	0.0873333	609
Psmg4	0.287187	0.178333	3972	-2.78262	0.297833	4246	0.272931	0.0381667	114	0.459233	0.321	10605	-0.188844	0.0873333	610
Eepd1	2.5184	0.3455	11043	5.12638	0.194333	1000	1.4023	0.3185	8277	0.98016	0.384667	13192	-6.61197	0.0875	612
Aifm3	-1.67883	0.4465	15183	-7.05379	0.163	546	-0.424398	0.280167	6513	0.796464	0.420833	14637	1.09914	0.0875	611
Mthfsd	-0.951114	0.0813333	1007	-1.55564	0.376833	8867	0.370737	0.0816667	524	0.681409	0.1775	4707	-3.08082	0.0876667	617
Pitx1	0.265187	0.302667	9200	1.37541	0.369667	8326	0.0141907	0.4485	14945	0.293442	0.2785	8870	-0.14451	0.0876667	616
Lix1	-0.332077	0.394833	13036	1.40118	0.356333	7374	-1.99548	0.0868333	620	-0.300148	0.282333	9018	1.29445	0.0876667	618
Lrrc3b	-0.153777	0.254333	7009	-4.70551	0.244667	2309	0.0426781	0.423	13565	0.079162	0.358333	12143	0.897802	0.0876667	619
Rorc	-0.249645	0.182167	4101	1.9474	0.314167	4916	-0.446246	0.149333	1911	0.198241	0.378167	12931	0.478621	0.0876667	615
Arhgef4	-0.25435	0.481833	16681	4.36654	0.206833	1238	-0.0982	0.480667	16559	0.192879	0.457333	16037	-0.152581	0.0876667	614
Gprasp2	-0.129811	0.493167	17154	-2.66915	0.372167	8516	-1.00795	0.0395	124	0.084706	0.498167	17700	0.466444	0.0876667	613
Igsf9	0.124851	0.142833	2761	-0.771994	0.4525	14082	0.0812449	0.251167	5340	0.337143	0.265	8313	-0.233714	0.088	620
Brcc3	-3.8663	0.286833	8515	-2.06652	0.3975	10272	-1.25129	0.288	6858	-1.14897	0.3625	12325	3.73746	0.088	621
Pdzrn3	-0.128054	0.1685	3607	1.76417	0.401667	10605	0.0450595	0.368	10727	0.533113	0.119	2564	-0.196868	0.0881667	623
Dclk3	-0.824346	0.403667	13379	-8.46607	0.135	266	-0.0524155	0.469333	15963	-0.679235	0.182	4880	-0.48511	0.0881667	622
Spock1	1.15518	0.142333	2746	1.10505	0.4485	13786	-0.0915228	0.230833	4516	0.298653	0.120667	2620	0.231003	0.0881667	624
Mcm9	-0.17534	0.0816667	1015	-2.0549	0.393333	10011	-0.089786	0.1795	2721	0.387307	0.0213333	81	0.137551	0.0883333	625
Gcn1l1	-3.19777	0.169667	3650	2.39143	0.3795	9040	-0.434893	0.408667	12851	2.86429	0.2045	5737	1.64142	0.0883333	627
Pold3	-0.0449003	0.3505	11241	0.271699	0.486333	16323	-0.775858	0.114	1118	-0.271067	0.214	6146	1.56971	0.0883333	626
Ptms	-0.939876	0.4755	16418	3.80111	0.228	1779	-0.274185	0.100167	831	0.638997	0.125833	2783	0.38542	0.0885	629
Homez	-1.38079	0.2355	6134	-1.43521	0.420667	11939	2.65759	0.204167	3506	1.55266	0.208333	5913	-3.55841	0.0885	631
Irf9	5.68351	0.173167	3775	0.624256	0.466	15005	-3.17903	0.150167	1949	-0.867501	0.279167	8892	3.23261	0.0885	630
Gnaz	-0.00955645	0.46	15757	-2.64083	0.309	4678	-0.438502	0.0223333	32	0.0917369	0.303833	9913	0.978652	0.0885	628
Fbxo42	0.859016	0.351667	11300	-1.53951	0.341833	6394	-0.179133	0.280667	6530	-0.273864	0.226667	6710	1.12348	0.0886667	632
Ctxn1	-0.0126638	0.334167	10589	4.7492	0.117167	132	0.445569	0.266833	5966	0.465789	0.0635	837	-1.31559	0.0888333	634
Oxtr	-0.147182	0.136667	2553	1.97147	0.279167	3501	0.13551	0.137667	1636	0.216103	0.149833	3653	-0.115323	0.0888333	633
Ahctf1	-0.674084	0.435833	14744	-2.84914	0.3385	6186	-0.262119	0.207833	3642	0.635038	0.21	5993	-1.86722	0.0888333	635
Foxp3	0.170361	0.359833	11628	2.63344	0.329667	5665	-0.01911	0.459667	15493	-0.206775	0.254667	7875	0.160548	0.0888333	636
Rhou	-6.62503	0.118333	1992	1.06002	0.432833	12787	0.0671067	0.388	11750	1.81585	0.0573333	688	-7.67572	0.089	637
Galp	-6.37371	0.110667	1762	3.56171	0.260667	2809	-0.862394	0.282	6601	-0.479997	0.178833	4756	1.03464	0.089	640
Smpx	-0.234233	0.198	4679	5.13861	0.184	836	-0.546917	0.117667	1195	0.644422	0.221833	6519	0.440538	0.089	639
Ncapd3	-0.874218	0.2535	6961	3.66876	0.302833	4452	1.2193	0.235833	4702	0.0831699	0.296	9575	-2.6577	0.089	638
Cdh3	-0.970541	0.415167	13894	-1.74035	0.4015	10583	0.0529055	0.4245	13648	-0.885454	0.0998333	1929	-9.81853	0.0891667	641
Slx1b	2.50752	0.13	2344	3.42898	0.204833	1192	0.05755	0.319333	8313	-0.00126485	0.31	10171	0.362496	0.0891667	644
Zmat2	-2.23054	0.136	2540	5.73414	0.128	198	0.284469	0.424167	13635	-0.243905	0.317833	10439	1.47361	0.0891667	642
Tac2	0	1	1000000	0	1	1000000	-1.88449	0.2895	6929	-0.7751	0.333333	11118	4.02635	0.0891667	645
Irx4	-0.27712	0.489667	17010	-3.36318	0.285167	3730	-0.063444	0.3455	9556	0.430782	0.353167	11903	0.518905	0.0891667	643
Cntnap2	0.0997762	0.381333	12511	0.0465051	0.4985	17164	-0.0226758	0.421	13458	0.546571	0.0738333	1114	0.127745	0.0895	646
Urod	-0.346291	0.0841667	1088	-0.288395	0.447833	13735	0.00927103	0.486667	16868	0.250016	0.0873333	1531	0.408768	0.0895	647
Krtap4-6	0	1	1000000	0	1	1000000	0	1	1000000	3.77279	0.230167	6857	8.23615	0.0895	648
Fgf17	1.38435	0.0743333	855	-0.769545	0.379333	9022	0.156817	0.302833	7577	1.13604	0.0118333	19	0.961739	0.0896667	650
Uqcr11	-0.734117	0.327167	10310	2.19906	0.3065	4574	-0.257295	0.185833	2929	1.48146	0.1415	3335	1.65724	0.0896667	649
Flii	-0.150191	0.380333	12475	0.0347069	0.464667	14895	-0.0052549	0.440333	14504	0.693863	0.1185	2545	-0.457651	0.0898333	653
Myc	2.19679	0.1425	2752	-0.916829	0.389167	9741	1.09151	0.199833	3359	0.751338	0.120667	2619	-1.09811	0.0898333	651
Ppan	-2.64316	0.0353333	203	3.6743	0.242333	2224	-0.0120118	0.432833	14108	1.3603	0.21	5991	-2.84772	0.0898333	652
Bpifa1	0.660279	0.489833	17018	1.52512	0.379667	9044	1.48021	0.1425	1748	1.80931	0.292167	9422	-1.86165	0.0898333	654
Nrgn	-0.0990894	0.272667	7831	-0.290341	0.4745	15556	0.0438239	0.333667	8993	-0.148364	0.396	13679	0.147751	0.0898333	655
Tomm40l	-0.113246	0.3185	9917	1.19223	0.3815	9151	-0.0872635	0.295	7198	0.941944	0.0351667	252	0.172395	0.09	657
Mtmr6	0.537168	0.2825	8301	-0.809502	0.422167	12048	-0.827653	0.268333	6030	-1.12304	0.234167	7036	1.09484	0.09	659
Gm7092	-0.656962	0.170333	3674	-0.0273407	0.465833	14979	-0.0867612	0.302833	7571	0.413158	0.284167	9105	0.162414	0.09	658
A430078G23Rik	3.91271	0.2875	8543	-0.873779	0.456167	14323	1.53744	0.136	1600	-0.778488	0.329333	10954	-1.61003	0.09	656
Rpap2	0.774162	0.471833	16253	0.659154	0.452167	14048	1.18504	0.305333	7686	-0.0874236	0.467	16433	2.95802	0.09	660
Cks1b	1.75955	0.2475	6700	-2.95065	0.343	6459	0.322524	0.395667	12168	3.81311	0.235333	7094	-1.61515	0.0901667	662
Eef2k	0.647255	0.213833	5214	-1.51255	0.3805	9091	0.361723	0.213667	3845	0.3238	0.266	8355	-1.54284	0.0901667	661
Fam69c	-0.0846369	0.415667	13910	-4.32065	0.238	2073	0.534524	0.221833	4186	0.581054	0.0711667	1038	-0.501777	0.0903333	663
Scamp5	-4.16177	0.170167	3672	-3.19448	0.341667	6391	0.397261	0.369833	10811	-0.112069	0.326833	10861	-6.82723	0.0903333	664
Prr11	-0.299672	0.214167	5228	-0.79103	0.4415	13297	-0.170814	0.2915	7026	1.99768	0.0801667	1310	0.797167	0.0905	665
Csnk1g1	1.13389	0.426833	14366	2.04038	0.3925	9965	-0.20629	0.348333	9751	-0.727781	0.152667	3753	-6.3357	0.0905	667
Kif1c	0.593125	0.494	17188	-0.621377	0.464333	14873	0.349065	0.143333	1764	0.173578	0.289	9299	-0.524266	0.0905	666
Krtcap3	-1.55852	0.168667	3616	2.59957	0.216	1438	0.0112927	0.448	14912	-0.186884	0.2055	5792	-0.281069	0.0906667	668
Lactb	1.75738	0.413333	13809	-6.60099	0.196333	1027	-0.346161	0.411333	12992	1.59784	0.111833	2335	1.60401	0.0908333	671
Serpina11	0	1	1000000	0.556781	0.498667	17190	-2.25853	0.122833	1298	-1.522	0.142333	3364	3.69785	0.0908333	670
Frmd4a	0.140114	0.395333	13057	0.779581	0.422	12032	0.0415428	0.429667	13938	0.13805	0.271833	8600	-0.697494	0.0908333	669
Cdkl4	1.2527	0.3955	13067	2.65811	0.3045	4509	-0.714205	0.0556667	236	0.0680069	0.4305	15006	0.475597	0.091	672
Ttc37	-1.69647	0.171667	3725	-2.68216	0.314667	4942	1.51747	0.1155	1153	-1.0453	0.273167	8657	-2.28459	0.0911667	673
Zfp341	1.20206	0.194167	4551	4.64399	0.0901667	36	0.0754948	0.407833	12812	0.264425	0.187667	5098	0.548586	0.0911667	675
Adc	-0.176916	0.324833	10209	-0.955003	0.433	12794	0.192775	0.116	1157	0.451137	0.201333	5617	0.967805	0.0911667	674
Slc27a4	1.22722	0.206667	4963	-1.07226	0.340333	6290	-0.350647	0.1015	864	0.681185	0.086	1490	0.300907	0.0913333	676
Pabpc6	0.111267	0.408333	13581	-0.0443889	0.491667	16691	-2.41602	0.2215	4178	0.929411	0.257667	8008	3.73282	0.0913333	677
Rad9b	1.12106	0.298833	9041	2.55626	0.303667	4476	-0.315256	0.398167	12314	2.65298	0.216	6244	-2.62936	0.0913333	678
St5	0.183009	0.458	15668	0.577315	0.467333	15081	0.192978	0.266333	5947	1.66076	0.162	4092	1.62321	0.0915	679
Igsf21	-0.208322	0.4355	14725	5.56608	0.0913333	39	0.140218	0.22	4126	-0.10149	0.264167	8274	-0.335372	0.0916667	681
Opn4	-0.0770787	0.2245	5637	-0.405266	0.469167	15189	-0.0672693	0.3715	10890	-0.127962	0.4565	16009	0.614451	0.0916667	680
Zfhx2	-0.788616	0.230833	5907	-0.224226	0.462	14705	0.0941222	0.200667	3388	0.018065	0.398667	13776	-0.285737	0.0918333	682
Prss41	-1.7674	0.302333	9181	2.02806	0.400833	10536	3.13646	0.144167	1789	0.138067	0.462667	16257	-2.64211	0.0918333	683
Reps1	-1.33681	0.288667	8577	-2.62434	0.351833	7056	-0.0895013	0.2045	3526	0.0822782	0.336667	11251	0.572407	0.092	684
Fat4	-1.21195	0.475667	16433	2.90994	0.243167	2262	-0.914999	0.289167	6914	-0.116347	0.4585	16099	2.7706	0.092	685
Ptprn2	-0.823832	0.4325	14604	1.35534	0.423667	12158	-1.21095	0.0506667	192	-0.0351306	0.473	16705	0.407892	0.092	686
Ints3	-1.24064	0.4305	14514	-1.97245	0.378	8926	1.24024	0.0701667	391	-1.19945	0.0446667	419	-0.653628	0.0921667	687
Hs1bp3	0.564219	0.338333	10766	-0.254348	0.461667	14677	-0.0774881	0.373	10964	0.462918	0.0556667	649	-0.502917	0.0921667	688
Rrs1	0.667141	0.0661667	669	3.80755	0.3085	4659	-0.0209403	0.489	16993	0.326879	0.131833	2993	-0.536778	0.0921667	689
S100a3	-0.64306	0.179667	4022	-0.102862	0.499667	17250	0.109209	0.3515	9910	-1.47992	0.160667	4043	-0.524874	0.0921667	690
Trp53rk	0.0745804	0.355	11458	-3.4354	0.243167	2258	-0.0670192	0.385833	11639	0.299274	0.156667	3906	0.371344	0.0921667	691
Trim31	0.171658	0.327	10302	-1.67462	0.4145	11499	-1.10977	0.214667	3888	-0.79787	0.0941667	1758	4.39499	0.0923333	694
Gm1078	-0.422903	0.312833	9667	2.14259	0.306167	4562	-0.184762	0.108	1000	0.485461	0.404333	14002	0.143657	0.0923333	693
1700016K19Rik	-1.04853	0.177667	3944	-2.44511	0.356667	7403	-0.296527	0.0618333	302	0.0621114	0.468333	16503	0.155188	0.0923333	692
Dpcd	-0.0220855	0.489	16974	3.71299	0.228333	1789	0.337576	0.157	2117	-0.402011	0.1865	5055	-0.352576	0.0923333	696
Tmem106c	-0.360237	0.122333	2103	-5.80994	0.2045	1188	0.0235184	0.266833	5964	0.791303	0.187833	5104	-0.259139	0.0923333	698
Mtpn	1.50643	0.326	10257	-1.75731	0.386667	9561	0.11468	0.246333	5118	-0.487373	0.1935	5321	-2.53181	0.0923333	695
Kbtbd3	-1.72109	0.418333	14022	0	1	1000000	0.590732	0.383333	11501	-3.34274	0.196333	5438	-8.22497	0.0923333	701
Nsfl1c	-3.20569	0.366333	11884	4.62078	0.275167	3357	0.487171	0.371	10870	-0.314619	0.2805	8935	-1.45089	0.0923333	700
Ubb	2.92211	0.1705	3684	3.69275	0.243	2253	1.77318	0.0418333	139	-1.32024	0.286167	9193	-2.87463	0.0923333	699
Unc93a	1.10287	0.2395	6315	-3.69368	0.325667	5449	1.05558	0.238833	4810	1.8476	0.320167	10548	-1.64586	0.0923333	697
Acvr2b	0.0692249	0.435667	14738	-2.83465	0.355	7269	-0.073412	0.353833	10032	1.2255	0.119833	2591	0.180736	0.0925	703
Pank4	1.49521	0.413833	13837	3.33655	0.2515	2518	-0.32534	0.31	7895	-0.162182	0.380667	13041	4.9768	0.0925	702
Tmem47	0.0241606	0.126333	2233	6.45338	0.0813333	22	-0.0164619	0.249667	5273	0.392016	0.0798333	1295	-1.65664	0.0926667	707
Foxp2	-5.90067	0.0913333	1241	0.240824	0.494167	16867	-1.36766	0.156833	2113	0.861163	0.0855	1473	1.2476	0.0926667	705
D11Wsu47e	-3.20118	0.123	2124	-5.04482	0.253833	2596	0.774737	0.3005	7439	1.82426	0.224833	6628	5.21399	0.0926667	704
Nr5a1	-1.34421	0.323833	10171	-1.96641	0.332	5786	-1.38591	0.156667	2104	0.241077	0.435667	15198	3.24305	0.0926667	706
Leng9	-1.55949	0.4085	13589	4.25619	0.267833	3082	0.148282	0.169167	2421	1.16296	0.0636667	843	-0.403972	0.0928333	708
Scd1	-1.52987	0.447833	15235	2.44425	0.363	7880	-0.680894	0.193833	3156	0.388447	0.202333	5663	0.464003	0.0928333	710
Ankrd23	-0.250025	0.3945	13021	-1.71324	0.301667	4398	-0.196415	0.272333	6192	-0.220096	0.231833	6934	0.320148	0.0928333	709
Rhag	-5.03457	0.0781667	936	3.23607	0.269	3114	0.0271747	0.453333	15184	0.362572	0.156333	3896	1.08996	0.093	711
Psma3	-1.2924	0.4385	14863	-0.177727	0.447333	13709	-0.812077	0.415833	13215	-0.976589	0.256833	7966	3.41474	0.0931667	712
Ptk2b	1.7207	0.311333	9588	-3.14978	0.348333	6799	-0.534606	0.222	4194	-0.275105	0.1795	4780	1.26376	0.0933333	715
Fbxl19	1.87153	0.374833	12254	-5.47522	0.2065	1232	-0.251365	0.326333	8654	0.105911	0.3895	13404	0.559345	0.0933333	714
Lck	-0.598774	0.0898333	1206	4.1479	0.150833	407	0.124341	0.132667	1510	0.0416921	0.444	15512	0.194467	0.0933333	713
Sec14l4	-1.50392	0.2855	8449	-2.91081	0.3405	6302	0.854496	0.172667	2521	-1.72686	0.167333	4341	-1.25444	0.0933333	717
Slc6a19	-0.306362	0.423833	14240	1.8221	0.354167	7222	0.337323	0.217333	4013	-0.676301	0.307333	10063	-1.68624	0.0933333	718
Gm6531	2.17092	0.187333	4309	1.39237	0.407833	11045	1.09187	0.215667	3924	-0.157288	0.359833	12206	-5.95987	0.0933333	719
Lphn1	0.012395	0.43	14483	1.17361	0.4015	10588	0.0801802	0.247	5148	0.0179371	0.439833	15356	-1.59817	0.0933333	716
Crybb2	-0.0631665	0.489833	17017	2.98983	0.286667	3795	-0.460382	0.361667	10414	-1.94187	0.114	2393	2.47361	0.0935	720
Simc1	2.4909	0.234	6070	-1.31478	0.371833	8486	0.597311	0.339833	9280	0.550259	0.1355	3128	-1.02732	0.0935	724
Wsb1	1.74621	0.106667	1644	2.68418	0.353667	7169	0.200437	0.295667	7221	0.428181	0.139333	3260	-0.54428	0.0935	722
Zfp513	-5.46204	0.239333	6310	-1.22104	0.434167	12862	1.99508	0.285	6728	-0.397843	0.244167	7455	-3.57378	0.0935	721
Gdpd3	0.373371	0.207	4974	0.904195	0.4105	11223	-0.0188227	0.431167	14020	0.0325473	0.4285	14932	-0.165351	0.0935	723
Kcng4	-0.945147	0.3865	12713	5.19398	0.173333	677	1.37331	0.193667	3155	0.0510592	0.474667	16772	-9.00529	0.0935	725
Ap2a2	-3.88982	0.109833	1735	1.80194	0.351667	7039	-0.00325969	0.472667	16133	1.50435	0.186833	5070	0.224251	0.0936667	727
Ly6g5b	-0.0378585	0.4895	17000	0.823263	0.449667	13865	0.891	0.106833	964	0.428201	0.2385	7235	-0.986461	0.0936667	729
Serpine3	0.0939047	0.449333	15308	-2.14549	0.238	2076	0.189953	0.448167	14928	0.956742	0.325667	10815	0.449335	0.0936667	728
Ocstamp	0.105703	0.437	14792	0.571931	0.4605	14607	-0.0532527	0.319	8292	0.11986	0.417833	14527	0.572593	0.0936667	726
Stambpl1	-1.3943	0.355333	11468	-0.774912	0.457	14376	-2.09679	0.0146667	14	0.738611	0.320833	10598	1.64435	0.0938333	731
Ttbk2	-1.58398	0.1085	1702	-1.51106	0.407	10986	1.17987	0.1795	2726	1.04897	0.3545	11961	-1.03453	0.0938333	730
Stx1a	1.59193	0.233667	6050	-4.85709	0.258667	2751	-1.0622	0.2295	4471	0.246019	0.467333	16452	1.69445	0.094	733
Vps37c	-0.902826	0.1745	3824	3.71599	0.190167	927	-0.111349	0.290833	6983	0.00483899	0.4995	17753	-0.29109	0.094	732
Cntfr	0.287938	0.416667	13952	0.784166	0.414167	11477	0.381352	0.166667	2355	0.0615175	0.390167	13431	-0.382623	0.0941667	734
Atp5k	-2.78573	0.2545	7010	4.2039	0.170833	638	-0.315587	0.4185	13353	0.501228	0.113	2369	1.55672	0.0943333	737
Tctn3	0.487505	0.1605	3339	3.92388	0.183833	831	0.206924	0.119	1219	-0.176895	0.159	3980	1.52592	0.0943333	736
Wisp3	-0.493785	0.415667	13913	4.13474	0.1585	484	-0.169661	0.139667	1684	1.13036	0.276167	8771	0.349969	0.0943333	735
Zfp131	1.92543	0.291167	8703	5.31187	0.250667	2484	-0.301032	0.436833	14292	0.101236	0.383833	13165	1.70752	0.0943333	738
Tcf15	3.31565	0.265667	7518	1.4551	0.38	9070	-0.0820796	0.299667	7398	-0.391263	0.218167	6354	-0.146669	0.0943333	739
Hoxb3	-0.127728	0.374833	12256	-0.311378	0.4845	16222	0.470201	0.120167	1241	-0.306709	0.117167	2496	-0.429686	0.0945	745
Mcc	-0.127571	0.249	6761	1.19234	0.424333	12204	0.0912691	0.219833	4112	-0.256705	0.180833	4840	-0.14126	0.0945	744
Adipor1	0.0222859	0.4335	14647	2.26921	0.394	10053	-1.22942	0.199	3335	2.71644	0.189667	5174	1.61872	0.0945	741
Ppp4r1	0.958936	0.252167	6900	-3.07413	0.3365	6065	0.661524	0.0966667	774	-0.728886	0.228333	6783	-0.430831	0.0945	743
H2-Ob	-2.72559	0.206667	4959	2.7507	0.356167	7361	-0.384277	0.179833	2734	0.043437	0.377833	12917	1.41361	0.0945	740
Gm5113	0.112634	0.240167	6356	-2.66006	0.345333	6611	-0.121822	0.112167	1083	0.684422	0.494667	17558	0.203083	0.0945	742
Oprm1	2.61239	0.1845	4192	-1.0087	0.3555	7317	0.244925	0.14	1692	0.745576	0.0405	339	-0.339764	0.0946667	747
Dhx38	-0.533367	0.168	3594	-0.621743	0.4905	16610	0.000518565	0.4905	17078	-0.330361	0.352	11855	-0.199616	0.0946667	746
Fam221b	-1.1314	0.223833	5607	1.29218	0.376167	8804	0.148021	0.469	15949	1.81147	0.1235	2707	1.62401	0.0948333	748
Gpr162	-1.83322	0.163	3412	0.944607	0.400833	10534	0.254922	0.388833	11799	1.56188	0.237167	7164	0.321783	0.0951667	749
Tmem170	0.174718	0.357	11519	0.562439	0.470333	15267	-0.449555	0.209333	3696	0.618471	0.0765	1187	0.465269	0.0953333	750
Kcnab2	0.69428	0.101833	1507	-1.59797	0.35	6920	-0.0240361	0.429333	13919	0.463635	0.318	10447	0.34579	0.0953333	751
Gm15292	0.567581	0.348333	11154	-1.77109	0.348167	6776	-1.78674	0.108333	1012	0.353486	0.421333	14651	3.49394	0.0953333	752
Plxdc1	0.49685	0.315	9759	2.24372	0.353833	7196	-0.04283	0.379833	11317	0.132039	0.428167	14913	1.32606	0.0953333	754
Il16	0.556122	0.282167	8285	3.04959	0.237667	2059	0.0146124	0.496333	17378	-0.434776	0.462333	16243	1.1235	0.0953333	753
Mrpl23	0.0652594	0.334167	10592	-5.74232	0.188333	904	0.0512639	0.353	9990	-0.207565	0.132667	3024	-0.198701	0.0953333	756
Gpr108	0.0172128	0.4585	15687	-2.38679	0.3315	5764	0.0777968	0.364833	10569	0.63392	0.339	11342	-0.765389	0.0953333	755
Leprel1	-1.00766	0.2365	6172	-8.4455	0.1265	188	0.0139492	0.404167	12612	-0.62177	0.112833	2363	-0.705172	0.0955	759
Rnf148	-2.43546	0.310833	9565	2.36874	0.367167	8144	1.40119	0.130667	1465	-1.29327	0.173667	4560	-2.44136	0.0955	760
Ptpn20	-2.3432	0.239667	6332	-0.384766	0.4735	15488	1.59792	0.0973333	785	0.576206	0.209	5950	-1.30844	0.0955	762
Elovl4	0.339487	0.459	15714	-1.65349	0.376167	8818	-0.71777	0.423833	13606	-0.91462	0.2715	8590	-5.66454	0.0955	761
Cecr2	2.24177	0.167167	3561	-0.532749	0.469667	15223	-0.0303217	0.457333	15375	-0.0359965	0.351167	11808	-0.559247	0.0955	758
Zc3h10	-3.96283	0.277667	8076	0	1	1000000	-1.53348	0.161833	2253	0	1	1000000	4.69968	0.0955	757
Mllt11	-1.31056	0.213	5172	1.61236	0.3935	10025	-0.41293	0.15	1941	1.87492	0.0766667	1193	0.471684	0.0956667	763
4930567H17Rik	-1.91115	0.2895	8622	3.65018	0.305	4527	1.06188	0.2355	4690	-0.236282	0.153167	3777	-1.53493	0.0956667	766
Tph2	2.96519	0.0928333	1288	5.09328	0.145333	355	-0.180888	0.0746667	443	0.139021	0.220833	6471	0.17609	0.0956667	764
Hars2	1.77333	0.3775	12364	0	1	1000000	0.0647392	0.494	17278	0.194123	0.484	17137	5.96098	0.0956667	765
Chga	-0.42899	0.215	5271	1.35524	0.371167	8443	-0.647773	0.0563333	243	0.879446	0.029	156	0.785074	0.0958333	769
Slco1b2	0.771887	0.4445	15107	0	1	1000000	-0.347333	0.382667	11461	-1.08037	0.2495	7664	4.71751	0.0958333	770
Ms4a13	0.686371	0.350667	11258	-2.19359	0.359	7564	-0.0732142	0.428667	13888	-0.322446	0.300333	9756	-0.502649	0.0958333	767
Dhdds	0.132037	0.496167	17285	3.73935	0.197833	1051	-0.1605	0.405667	12690	1.05262	0.499833	17764	0.366729	0.0958333	768
Lmtk2	-0.299577	0.161833	3375	1.16203	0.3855	9462	0.136997	0.126167	1357	0.184309	0.173167	4537	-0.129216	0.096	771
1500015O10Rik	0.169985	0.453	15478	-3.36263	0.2155	1425	0.148931	0.0361667	104	0.196609	0.272833	8642	-0.13904	0.096	772
Rprm	-1.94602	0.2275	5760	-2.16168	0.392	9933	-0.594586	0.182833	2836	0.0209594	0.439167	15336	0.538556	0.0961667	773
Lrp12	-1.42008	0.261833	7342	-3.6943	0.324	5362	-0.0832393	0.3595	10296	-0.787889	0.0371667	284	1.25651	0.0963333	774
Glra4	-1.72807	0.395667	13074	0.429659	0.473167	15463	-2.0937	0.276667	6360	0.781089	0.365667	12437	4.02674	0.0965	775
Pex6	-1.10504	0.359833	11627	-1.81528	0.333667	5891	0.0343098	0.4985	17480	0.809617	0.146333	3516	-0.494274	0.0966667	778
Helb	-0.161807	0.2325	5988	3.55789	0.1965	1028	0.110982	0.214333	3866	-0.240966	0.171833	4492	0.201687	0.0966667	776
Efemp2	-3.34415	0.222333	5554	4.46394	0.219667	1540	0.947174	0.2465	5127	0.372556	0.307333	10055	-0.516753	0.0966667	777
Otud7a	1.46817	0.149	2984	2.02434	0.283667	3675	-0.0232544	0.488833	16983	1.57759	0.1155	2444	-0.672043	0.0968333	780
Dixdc1	-2.46818	0.128667	2307	-2.70915	0.344333	6540	0.0568159	0.3895	11835	0.0628716	0.371333	12660	-5.27542	0.0968333	779
Fam47e	0.674422	0.0411667	274	-2.21324	0.321167	5205	0.1382	0.325167	8601	-1.0957	0.1965	5442	-0.474057	0.097	781
Rasl11a	3.13871	0.343167	10955	1.30682	0.425	12245	-0.0293368	0.389333	11826	-0.246498	0.328	10891	-1.03406	0.097	782
Tacr3	-0.528551	0.352833	11354	1.71595	0.329667	5661	-0.608378	0.148833	1900	-0.016334	0.4725	16684	0.60812	0.097	783
Tarm1	-2.24399	0.304167	9272	-2.46942	0.370833	8425	-1.51365	0.112667	1089	-1.5037	0.13	2922	1.62795	0.0971667	785
Bok	-0.358132	0.207167	4978	1.75414	0.384333	9382	-0.195107	0.2065	3599	-0.0666117	0.4635	16293	0.160005	0.0971667	784
Dapk3	-1.17143	0.218333	5394	-4.43744	0.2765	3406	-0.224159	0.107833	999	-0.375236	0.0703333	1019	0.303142	0.0973333	787
Zfp106	-7.04463	0.114833	1893	5.36785	0.179	761	-0.245594	0.3325	8943	-0.349719	0.2305	6874	1.2947	0.0973333	788
Sel1l3	-0.125349	0.377833	12373	1.5731	0.335667	6014	-0.0595612	0.258833	5622	0.139914	0.348333	11710	0.623707	0.0973333	786
Ispd	-0.227839	0.289667	8627	-0.627004	0.427833	12419	0.199129	0.175833	2613	0.163981	0.229	6809	-0.392594	0.0973333	789
Usp27x	5.30282	0.0876667	1166	-1.63126	0.415167	11546	0.102718	0.229	4447	0.567922	0.231667	6928	-1.72811	0.0975	790
Pin1	-0.640246	0.0791667	959	1.29332	0.384167	9363	-0.203306	0.172	2501	0.92342	0.147333	3544	0.385304	0.0978333	791
Pacsin1	-7.1317	0.0615	582	-3.20683	0.349	6853	-0.284706	0.253333	5408	0.0556946	0.390333	13437	1.74872	0.0978333	792
Cyp2a4	-1.92295	0.0953333	1356	2.98442	0.278167	3470	0.900943	0.258833	5626	1.66047	0.1225	2670	-1.75953	0.098	794
Lce6a	-1.04671	0.364833	11818	-0.246576	0.481667	16022	-0.221046	0.398833	12343	-1.63101	0.132167	3006	0.558524	0.098	795
Vmn1r185	0.358684	0.115	1901	-0.996173	0.356	7344	-0.455589	0.406167	12716	-0.436951	0.1325	3015	1.14649	0.098	796
Ephx4	-0.219659	0.115	1897	0.888984	0.446167	13626	0.12023	0.0631667	313	0.1517	0.2925	9432	-0.134215	0.098	793
Rasgrf1	-0.0238846	0.4735	16311	1.14527	0.442167	13334	-1.75365	0.0711667	403	-0.0761448	0.471667	16646	1.69348	0.098	797
Plin2	0.010953	0.354333	11428	-4.83197	0.201333	1113	-0.117861	0.179167	2713	-0.662545	0.170667	4448	0.147881	0.0981667	799
Mc5r	-2.0193	0.4255	14306	2.32855	0.357833	7478	0.120916	0.474833	16242	1.41962	0.217833	6346	2.18751	0.0981667	798
Cst13	-1.28082	0.464	15922	0.713221	0.474167	15539	-1.41071	0.144333	1797	-0.519898	0.366667	12490	1.55273	0.0983333	800
Map3k12	0.316392	0.16	3319	-1.03569	0.393	9993	0.207563	0.209167	3691	0.439215	0.148	3570	-0.470316	0.0985	801
Vamp3	-0.254947	0.372667	12175	3.06999	0.361667	7775	-0.855109	0.292833	7074	1.30697	0.236333	7135	1.56298	0.0986667	802
Vcl	-0.790499	0.442667	15025	4.10594	0.281667	3605	1.6888	0.0923333	706	0.858147	0.2955	9557	-1.45309	0.0986667	806
Smim12	1.1552	0.105	1605	3.41115	0.255	2630	0.309171	0.301833	7523	0.394758	0.360833	12242	-0.256986	0.0986667	805
Ube2d2a	0	1	1000000	0	1	1000000	1.71514	0.186167	2943	-0.507016	0.366333	12469	6.76274	0.0986667	804
Actn2	-4.65332	0.146	2875	-0.804764	0.460333	14604	-0.381375	0.177667	2676	-0.469071	0.392	13520	0.416966	0.0986667	803
Map3k7	-0.111401	0.496167	17293	-1.39498	0.426667	12349	-1.34586	0.185833	2930	2.07978	0.261667	8184	2.3916	0.0988333	810
Ppp2r2b	-4.23701	0.307333	9401	0.25305	0.484167	16208	-1.58149	0.09	673	-2.80873	0.320167	10563	1.36813	0.0988333	809
Fgfbp1	-1.81078	0.055	473	3.28006	0.263167	2901	0.222399	0.106833	967	-0.186153	0.321833	10636	-0.224792	0.0988333	807
Rnf214	-0.254624	0.338167	10758	-5.01533	0.2315	1881	0.0270343	0.467	15850	0.29323	0.354167	11945	-0.606834	0.0988333	808
Bet1l	1.46391	0.197	4648	2.04039	0.328667	5605	-0.176208	0.378333	11234	0.33211	0.165833	4258	0.448548	0.099	812
Gpt2	-0.129585	0.474667	16373	-1.16795	0.436	12976	1.32668	0.129167	1441	1.1155	0.419333	14577	-7.86429	0.099	811
Clpx	-0.616123	0.450667	15365	2.61283	0.272833	3255	0	1	1000000	-2.81854	0.170833	4459	-7.87048	0.0991667	813
Cd6	-1.81062	0.265167	7496	3.62436	0.1935	986	0.296849	0.336167	9104	0.258969	0.325667	10812	2.33426	0.0991667	814
2310002J15Rik	-3.18879	0.242	6443	-4.0846	0.256833	2687	-0.286397	0.289667	6936	-0.417308	0.209833	5979	1.17826	0.0993333	815
Dnd1	0.00379105	0.499333	17411	0.427645	0.466	14999	0.00703376	0.483667	16713	0.236109	0.211	6036	-0.173792	0.0993333	817
Fam222a	-0.208363	0.127333	2254	-0.569191	0.4655	14956	-0.0403773	0.3135	8042	-0.0309691	0.486	17213	-0.100553	0.0993333	816
Nupr1l	0.191591	0.377	12338	-0.421264	0.395167	10117	0.135456	0.126	1349	0.415268	0.0315	196	-0.320887	0.0995	819
Psrc1	-0.0360956	0.424833	14283	-0.780572	0.4745	15555	0.233797	0.242667	4943	0.779965	0.0801667	1309	-0.484039	0.0995	821
Zbtb7a	2.32807	0.191167	4442	2.33773	0.392667	9968	0.462919	0.0336667	97	0.0729468	0.163833	4171	-0.451544	0.0995	820
B020031M17Rik	-1.72337	0.306	9345	1.82593	0.349	6846	-1.3978	0.181167	2780	1.60803	0.400333	13849	1.33996	0.0995	818
Necab2	-2.17092	0.306	9349	2.3044	0.359333	7598	0.127449	0.438333	14379	1.00824	0.0993333	1912	-7.71109	0.0996667	825
Map3k14	-3.72277	0.222833	5577	2.43182	0.370833	8420	-2.38859	0.241667	4909	2.54068	0.199667	5560	3.19182	0.0996667	823
Snx1	-0.211057	0.2415	6417	1.4909	0.37	8347	-0.0713521	0.278	6421	0.197552	0.282333	9020	0.164253	0.0996667	822
Col4a2	-0.413489	0.315167	9772	3.45798	0.261167	2826	-0.110488	0.3285	8770	-0.111548	0.3665	12485	-1.75692	0.0996667	824
Eml4	0.442812	0.397833	13162	2.9951	0.277667	3450	-0.0495375	0.333167	8975	0.247542	0.25	7680	1.1771	0.0998333	826
Dbi	-0.196959	0.0491667	379	-0.312536	0.4795	15876	0.00453522	0.462167	15618	0.0150847	0.437333	15258	-0.0949655	0.1	827
Slc13a1	-4.70903	0.128333	2292	-0.14418	0.472667	15421	2.21413	0.211167	3757	6.69493	0.0926667	1701	-5.4023	0.100333	828
Oas1h	0.169637	0.265167	7497	2.73809	0.307667	4611	-0.256239	0.404	12610	-0.203657	0.349167	11737	-1.3461	0.1005	832
Kcnd2	-0.831847	0.463	15871	-1.98759	0.389333	9755	1.18331	0.2185	4050	0.0642973	0.430333	15001	-1.76794	0.1005	831
Pan2	2.8414	0.3125	9658	-3.62342	0.312333	4827	0.180557	0.458167	15417	-0.0295931	0.436833	15240	0.415715	0.1005	830
Mrgprd	2.5153	0.231333	5934	2.81377	0.3615	7759	-1.77109	0.0681667	364	0	1	1000000	0.710086	0.1005	829
Clec3a	-1.78958	0.224333	5633	2.14402	0.325333	5420	1.16497	0.204	3502	2.15841	0.1405	3304	-1.58495	0.100667	833
Eri3	-1.98348	0.222667	5570	-0.696112	0.402333	10651	-0.0167873	0.354833	10074	0.927275	0.361	12247	-2.14019	0.100667	834
Camk2n2	-0.438172	0.264833	7477	3.96749	0.285	3726	-0.0674719	0.374	11008	0.360491	0.196333	5432	-0.521369	0.100833	835
Hcrtr1	-1.70927	0.2095	5059	-0.22202	0.484	16186	-0.111752	0.366333	10648	-0.50424	0.215167	6206	1.50056	0.100833	838
Asb8	-0.132814	0.36	11630	-4.12398	0.245667	2342	-0.558323	0.0751667	451	0.374381	0.217	6300	0.413215	0.100833	836
Mvp	-5.07663	0.209833	5069	3.04595	0.333333	5870	-0.0567041	0.359667	10304	1.26108	0.267333	8412	1.26034	0.100833	837
Fam175b	0.0761031	0.380167	12469	3.20083	0.225833	1706	-0.208519	0.107	972	0.466639	0.0986667	1891	0.201936	0.101	840
Fgf2	-1.37861	0.326333	10272	-1.10839	0.493167	16788	0.325324	0.147167	1864	-0.372267	0.295833	9567	-1.0872	0.101	839
Moap1	-1.5579	0.4055	13456	0.638663	0.4105	11224	-0.91906	0.404333	12637	0	1	1000000	4.12503	0.101	841
Gm5414	0.925201	0.078	930	2.53493	0.276	3386	0.167023	0.432667	14100	1.35766	0.1	1941	1.21877	0.101167	842
Rars2	-1.3077	0.439833	14921	-4.41513	0.2765	3405	-1.56532	0.115167	1143	-0.861757	0.183167	4924	1.66953	0.101333	845
Arl2bp	1.41536	0.3235	10149	2.22615	0.3275	5544	0.476338	0.447667	14895	0.88069	0.2955	9555	-5.70082	0.101333	846
Fcho1	-2.33776	0.137167	2579	-4.3539	0.266667	3043	-1.57648	0.106833	968	-0.294141	0.296333	9590	1.38561	0.101333	844
Cdc14a	-0.0106445	0.315667	9793	1.1934	0.425	12244	-0.150065	0.147	1859	-0.0661422	0.327667	10883	0.201061	0.101333	843
Zbtb44	-2.58819	0.1875	4314	2.73894	0.301833	4413	0.661124	0.225	4307	-0.255895	0.334667	11170	-7.95587	0.101333	847
AF529169	-5.6352	0.092	1260	-3.37487	0.346	6660	-0.521399	0.345667	9564	0.647825	0.389833	13415	3.38637	0.1015	848
Gmeb1	-0.255703	0.106167	1628	1.28372	0.377667	8909	0.174318	0.11	1039	0.00562088	0.474	16743	-0.354594	0.1015	849
Madcam1	0.216521	0.0868333	1140	0.930911	0.420667	11940	0.062786	0.235167	4681	0.685413	0.0196667	67	-0.129065	0.101667	852
Yif1a	-1.15201	0.416667	13949	1.19483	0.433333	12815	1.13905	0.221667	4181	0.812166	0.0596667	749	-1.67879	0.101667	851
Tm9sf2	2.16835	0.467167	16050	5.0792	0.252833	2565	1.5985	0.1655	2329	-0.213737	0.319167	10511	3.84854	0.101667	850
Chst1	-2.99242	0.155667	3188	-2.7448	0.344333	6547	0.898456	0.284833	6723	0.990706	0.3275	10880	-1.52634	0.101667	853
CK137956	-0.0088066	0.494667	17220	3.78166	0.112333	109	-0.0247865	0.407333	12781	0.320885	0.210667	6024	-0.15587	0.101833	856
Haus4	0.283975	0.0956667	1364	0.291215	0.489333	16526	-0.0117738	0.489333	17013	0.506382	0.2155	6220	0.259878	0.101833	855
Mesp2	-0.3975	0.1765	3903	-0.209037	0.493	16767	-0.0519305	0.324833	8578	0.13964	0.320833	10597	0.312561	0.101833	854
Ret	-0.386137	0.353	11365	-0.141294	0.453667	14158	0.0425346	0.413667	13102	0.0496538	0.496833	17649	-0.162082	0.101833	857
Ccz1	0.548433	0.3925	12955	2.75551	0.2835	3669	-1.66894	0.0871667	626	-0.308233	0.379833	13003	1.52891	0.102	859
Shisa3	0.136165	0.3315	10488	-1.8135	0.328167	5585	0.086186	0.228	4412	0.195962	0.4415	15430	-0.158365	0.102	858
Pdhx	1.12592	0.373	12197	3.37433	0.262	2866	-0.471401	0.445667	14794	0.656221	0.318333	10465	3.82167	0.102333	861
Ybx2	0.489885	0.359667	11621	0.0463796	0.490667	16628	-1.06088	0.216833	3977	0.0261521	0.385167	13225	1.49422	0.102333	860
Dhcr24	-1.40655	0.1075	1677	-9.34465	0.0798333	20	0.193744	0.160167	2196	-0.291922	0.400833	13874	-1.14986	0.1025	862
Apol9b	0.733933	0.171	3702	-1.53114	0.318	5071	0.31616	0.1345	1562	0.38151	0.136	3140	-0.288692	0.102667	867
Larp7	-5.03942	0.174833	3834	2.7647	0.296833	4220	1.54137	0.340833	9338	-1.77775	0.1435	3413	6.7975	0.102667	863
Gbx2	0.378361	0.301167	9133	-1.52574	0.38	9071	0.245398	0.0308333	79	0.281147	0.203667	5715	-0.160203	0.102667	864
Arid1a	-0.299082	0.206333	4951	2.67673	0.271333	3195	-0.03849	0.355	10077	0.2578	0.209667	5974	-0.204406	0.102667	866
Usp31	1.51731	0.331167	10474	2.64671	0.221	1571	-0.011931	0.489333	17018	-0.236823	0.2255	6659	-1.13942	0.102667	868
Ppid	-0.480981	0.4765	16469	1.04541	0.433333	12816	0.114805	0.204833	3543	0.167813	0.451333	15809	-1.37143	0.102667	865
Zfp358	-4.07682	0.198667	4698	-5.5358	0.241833	2212	0.488177	0.365333	10601	-0.142607	0.3385	11322	-1.07232	0.102833	869
Ubp1	-2.63446	0.237333	6217	2.80326	0.343167	6475	1.78432	0.154	2031	0.434245	0.364667	12404	-3.48542	0.102833	871
Sdhaf2	0.882049	0.2775	8070	-3.00284	0.337	6096	-1.31845	0.175833	2611	-2.04546	0.365833	12448	1.14794	0.102833	870
Nrd1	0.389784	0.1865	4269	0.195727	0.484167	16198	-0.0225782	0.41	12910	-0.427315	0.0453333	428	-0.322199	0.103	872
Mras	-3.60323	0.248167	6722	-2.01759	0.388333	9681	0.702135	0.341	9347	-0.273459	0.469333	16548	-3.50453	0.103	873
Ubald1	-2.03258	0.0796667	972	-2.94127	0.332	5790	-0.0769472	0.2435	4977	2.61446	0.0366667	276	0.203236	0.103167	878
2022-09-15	1.58863	0.1575	3241	2.01262	0.379833	9062	0.113635	0.2475	5175	-0.541144	0.1305	2938	-0.899432	0.103167	874
Atg2b	2.15531	0.317833	9895	5.22931	0.227667	1768	-1.07549	0.2265	4364	-0.252484	0.203167	5701	1.34988	0.103167	879
Zfp781	0.406602	0.477167	16504	0	1	1000000	2.61058	0.263	5787	0.142297	0.401333	13891	6.0412	0.103167	880
Rell2	-0.19666	0.396667	13112	-6.34951	0.218333	1504	-1.03765	0.262167	5753	0.044466	0.422	14675	1.29181	0.103167	877
Zfyve27	-0.264131	0.327167	10308	0.280065	0.444	13469	-0.661967	0.116333	1165	0.036233	0.462667	16256	0.259314	0.103167	876
1700023E05Rik	0.327843	0.0953333	1352	-0.030502	0.484	16184	0.119349	0.255333	5488	0.0928622	0.493167	17499	-0.123469	0.103167	875
Man1c1	-1.8474	0.466167	16012	-0.703636	0.415667	11570	-0.178544	0.230833	4519	0.939061	0.0778333	1239	0.268495	0.103333	882
Ms4a1	0.611289	0.373667	12218	1.29904	0.368833	8257	0.286437	0.224833	4290	0.865122	0.286833	9222	-0.482843	0.103333	883
Gabpb1	1.49861	0.479167	16579	1.88875	0.442833	13393	0.621224	0.102167	880	-0.467066	0.3015	9800	-3.11158	0.103333	884
Insl3	0.629105	0.23	5869	-3.34512	0.278	3463	-0.127256	0.231	4528	-0.00838582	0.478667	16917	0.193242	0.103333	881
Foxred1	0.682062	0.4565	15606	0	1	1000000	-0.441033	0.456333	15323	-0.676905	0.126167	2792	-7.4531	0.1035	888
Arl16	-2.22412	0.2215	5513	-1.83875	0.373167	8585	1.23458	0.2	3365	0.254706	0.250333	7693	-1.60412	0.1035	886
Gprc5a	-3.16536	0.0811667	1004	-0.557558	0.468167	15124	-1.16173	0.207833	3641	-0.0711832	0.364667	12407	1.40467	0.1035	885
Trim39	-4.70731	0.2515	6876	-2.61044	0.361667	7782	1.02473	0.239667	4844	0	1	1000000	-1.40742	0.1035	887
Slc45a2	-0.00111591	0.427	14370	-0.658262	0.465	14918	0.0604372	0.3775	11198	-1.97586	0.0931667	1716	0.539124	0.103667	889
Gatad2b	1.08829	0.348333	11156	-1.84678	0.3925	9958	0.420995	0.192	3100	-1.89426	0.165833	4267	-1.32669	0.103667	892
Sall1	-3.10786	0.3945	13017	-0.835522	0.4225	12067	0.84297	0.0551667	230	0.0541642	0.392167	13528	-7.86726	0.103667	891
Selenbp2	-2.66953	0.211333	5116	1.38602	0.425333	12278	-2.03888	0.0631667	316	0.00899914	0.478833	16929	1.44126	0.103667	890
Ulbp1	1.97257	0.0755	883	-2.61396	0.307833	4617	-1.42704	0.164333	2305	1.50614	0.259833	8096	1.65758	0.103833	894
Zfp266	2.00063	0.282167	8286	2.24132	0.388667	9703	0.715191	0.309333	7858	0.905592	0.396833	13706	-8.75801	0.103833	895
Ddi2	0.267086	0.235333	6122	0.502789	0.462333	14720	-0.173671	0.103	896	0.338396	0.498833	17725	0.215102	0.103833	893
3632451O06Rik	0.373281	0.474	16339	3.81455	0.294167	4099	-0.293015	0.118	1202	2.92361	0.158	3947	0.471995	0.104	896
Tex101	0.793599	0.192667	4506	5.1707	0.1565	467	-0.0915693	0.4525	15143	0.319977	0.399167	13800	1.29328	0.104	897
Myb	-0.00578252	0.450667	15363	1.59518	0.3585	7513	0.0115058	0.488	16942	0.262504	0.1225	2667	0.37001	0.104167	900
Ppef2	0.782778	0.00666667	5	0.0823934	0.442667	13373	-1.12665	0.2115	3769	0.805279	0.1965	5440	0.966556	0.104167	899
Itgae	0.591644	0.199667	4737	-0.655474	0.42	11896	-0.058428	0.314333	8084	0.516256	0.216333	6262	0.476732	0.104167	902
Zdhhc15	-3.47314	0.193	4509	-0.0246054	0.497667	17112	-0.0825436	0.479	16481	-1.99119	0.217833	6344	1.92187	0.104167	903
Cdc25a	0.0025287	0.447333	15220	-5.3439	0.227667	1769	-0.0909641	0.192667	3124	0.0681234	0.373	12727	0.422525	0.104167	901
Mrps6	0.958806	0.411667	13742	0.460029	0.405667	10880	1.55403	0.3305	8846	-0.413518	0.391167	13477	-3.61928	0.104167	898
Ceacam3	1.93058	0.315833	9818	-4.41862	0.276833	3418	0.0240353	0.4275	13835	0.441872	0.0725	1079	-0.533957	0.104333	904
Sox5	-2.34377	0.150333	3040	-5.88281	0.200833	1100	0.145315	0.2255	4325	1.74801	0.0863333	1498	-0.408771	0.104333	905
Mrap	0.128744	0.278167	8099	-1.89415	0.266333	3022	0.0350228	0.412	13021	0.713042	0.107	2170	-0.184529	0.1045	907
Aspm	-0.324893	0.165	3484	4.50155	0.137	284	0.0140804	0.478833	16467	0.136283	0.458	16075	-0.178807	0.1045	906
Unc13c	-0.0415126	0.405833	13474	-5.63974	0.228833	1805	-0.0140055	0.440167	14499	-0.259658	0.061	782	-0.112557	0.104667	910
Coro7	0.548889	0.416667	13953	-1.23496	0.461	14642	0.0156879	0.446833	14854	0.152729	0.211333	6052	0.166284	0.104667	909
Gsc	0.328024	0.441333	14969	1.77937	0.431	12659	-0.0502485	0.386	11642	0.296923	0.325167	10784	0.184344	0.104667	908
Fabp4	0.972679	0.392	12934	-2.63657	0.378333	8951	-0.450337	0.395	12132	-1.027	0.1375	3201	-1.63623	0.104833	912
Ndufb4	3.67145	0.073	817	-0.852341	0.370333	8370	0.777691	0.313167	8025	0.205832	0.410667	14248	-5.73731	0.104833	913
Flt1	0.152793	0.4015	13299	0.473278	0.4325	12759	0.488592	0.151	1968	-0.0689512	0.453833	15897	-0.450154	0.104833	911
Myo1g	-7.67485	0.121333	2071	-3.23603	0.320333	5182	-0.907158	0.284167	6694	-1.36091	0.218333	6369	-1.53197	0.105	914
Nudt22	0.302007	0.132333	2436	-2.7313	0.322	5250	-0.264651	0.283833	6683	-0.0713967	0.449667	15740	0.52767	0.105167	915
Yars2	-0.178876	0.0906667	1223	-2.13073	0.317333	5040	0.15677	0.2055	3567	0.690921	0.175667	4619	-0.141418	0.105333	916
Mob3a	0.0921892	0.497667	17341	-0.0214766	0.476167	15661	0.239188	0.2445	5019	0.278455	0.268333	8455	-0.417451	0.105333	917
Zbtb20	-0.264922	0.367667	11937	-8.70213	0.1145	118	-0.0959493	0.216833	3974	0.180272	0.283833	9083	0.153788	0.105333	920
Tmem45a	-2.70407	0.153	3118	2.28528	0.364333	7968	-0.0414315	0.481833	16626	-0.206052	0.323167	10694	-1.86553	0.105333	918
Ints2	-0.204535	0.266833	7575	4.89428	0.1215	156	0.171068	0.1285	1421	0.136197	0.496667	17635	-0.186705	0.105333	919
Kcna7	-0.229529	0.4915	17083	-0.0308665	0.496	17001	-0.485673	0.1065	958	-1.07925	0.277833	8850	0.540273	0.105667	921
Ankrd10	-0.877976	0.312833	9668	-3.09241	0.335167	5987	-0.142374	0.327667	8720	0.55247	0.3005	9760	-0.387661	0.105667	922
Tfcp2l1	-0.575976	0.282667	8311	3.29826	0.198	1055	0.373135	0.4205	13435	0.00245076	0.488667	17331	-3.69092	0.105667	923
Usp48	0.306205	0.436833	14789	2.25859	0.314	4912	0.122707	0.194667	3177	0.694915	0.1345	3095	-0.252267	0.105833	924
Trhr2	0.00614355	0.433333	14633	-6.3928	0.185	850	-0.102247	0.152667	2002	-0.182043	0.1475	3546	0.196524	0.105833	925
Cyp19a1	-2.04536	0.383833	12612	4.27802	0.177833	748	-0.189762	0.433167	14122	-0.424524	0.399333	13804	-7.31596	0.105833	926
Wbscr28	0.269995	0.495	17230	2.69563	0.271333	3193	0.563307	0.256833	5543	1.73139	0.115	2431	1.56025	0.106	931
Sprn	-0.0681646	0.4035	13375	2.92135	0.260333	2802	0.101995	0.2535	5419	0.745377	0.12	2600	-0.195697	0.106	928
Mccc2	-0.424632	0.0643333	637	1.99793	0.305167	4531	-0.14123	0.404167	12619	-0.281522	0.144333	3437	0.480556	0.106	933
Zfp524	-0.0758561	0.323833	10167	-3.513	0.2865	3786	-0.122617	0.4955	17353	-0.18103	0.175	4600	-0.516372	0.106	927
Irak4	-2.47017	0.219167	5417	-2.04743	0.366667	8118	-0.299281	0.1595	2183	0.114037	0.2665	8381	0.417347	0.106	932
B4galnt2	-6.13531	0.0966667	1387	6.24386	0.204	1173	-0.0398042	0.361333	10392	-0.330928	0.429167	14957	-1.26646	0.106	929
Iws1	-1.81296	0.183833	4161	2.7532	0.293333	4057	-0.41075	0.464	15718	-0.323786	0.4495	15728	3.57081	0.106	930
Emd	-0.438229	0.2295	5850	0.271174	0.4695	15214	0.0325024	0.425667	13715	0.377889	0.0291667	159	0.206115	0.106167	935
Smim14	0.911959	0.4855	16837	-2.61206	0.299833	4324	-0.519383	0.133167	1527	0.966835	0.264833	8300	1.46355	0.106167	934
4930427A07Rik	-0.0966498	0.4235	14214	0.451014	0.4415	13289	-0.0538536	0.3915	11934	0.398285	0.175833	4630	0.702052	0.106333	936
Incenp	-2.20078	0.164	3450	1.32182	0.3845	9392	-0.736993	0.138	1645	-0.435925	0.306667	10029	1.18526	0.1065	937
Pou3f1	-0.169947	0.1425	2748	-0.427786	0.469667	15225	-0.0237008	0.412333	13035	-0.122483	0.371333	12657	0.143071	0.1065	938
Commd8	2.04766	0.369833	12050	2.10991	0.335167	5993	-0.770561	0.127833	1405	-0.0850635	0.498167	17704	2.48975	0.1065	939
Pih1d2	0.655418	0.210333	5083	-0.824809	0.455	14241	-0.0387091	0.343167	9444	0.701497	0.0598333	750	0.221651	0.106667	942
Gabrr2	1.24968	0.360833	11664	-0.0436961	0.476833	15706	0.63655	0.204667	3533	-1.58826	0.204333	5735	-1.14656	0.106667	943
B4galt1	-0.888287	0.452	15422	2.96773	0.285833	3755	-0.381158	0.224667	4287	-0.250367	0.327	10862	0.47532	0.106667	940
Prr5l	-0.280992	0.121833	2092	4.21735	0.165833	579	-0.0365342	0.4395	14457	0.068675	0.427	14874	0.451021	0.106667	941
Daam1	3.40294	0.0823333	1036	5.61573	0.149333	394	0.016066	0.481667	16612	0.663611	0.166333	4288	0.214566	0.106833	945
Ndufa11	0.627537	0.1415	2715	0.880199	0.449667	13860	-0.0357492	0.497	17406	0.152453	0.185167	4999	-0.155999	0.106833	944
Adcy9	-1.61744	0.133	2457	-2.7263	0.3515	7031	0.740676	0.0811667	515	-1.39451	0.185667	5019	-2.5347	0.106833	946
Cyp1a2	0.193862	0.453333	15486	-3.87942	0.246833	2366	-0.00234008	0.462333	15626	0.167484	0.2265	6699	-0.121579	0.106833	947
Cd5l	-1.66745	0.241	6396	0.244065	0.453333	14129	0.195558	0.425167	13679	-0.927518	0.0821667	1380	-0.399149	0.107	948
Gpn1	-0.291062	0.394833	13039	0.0194874	0.499167	17226	-0.491674	0.339667	9269	0.746031	0.306833	10038	1.56937	0.107	952
C1rl	-1.20441	0.0276667	119	-0.0676439	0.4985	17175	0.015985	0.431333	14024	-0.0432589	0.331333	11029	-0.486478	0.107	949
Bend4	0.163644	0.190333	4411	1.2824	0.391167	9867	0.0327398	0.382	11427	0.156134	0.361167	12259	-0.215894	0.107	950
Pou4f2	-0.195249	0.476	16444	0.700104	0.419833	11885	-0.123072	0.205333	3564	-0.0458547	0.4545	15933	0.188578	0.107	951
Unc50	-2.0168	0.2025	4830	1.30269	0.419833	11891	1.17089	0.217833	4029	-1.33245	0.0956667	1805	-0.40555	0.107167	954
Cpvl	0.419058	0.1685	3611	2.66455	0.271667	3212	-0.00833096	0.4975	17433	0.14807	0.3495	11755	-0.121444	0.107167	953
Mettl20	1.30795	0.0543333	454	-1.18636	0.378167	8932	-1.43367	0.178167	2691	3.22295	0.0686667	982	0.810959	0.107333	956
Kcnk5	-1.41355	0.0966667	1386	-4.03873	0.290167	3942	-0.0919053	0.276667	6358	2.30208	0.101333	1979	1.22631	0.107333	957
Zbtb24	-1.20659	0.367833	11941	-3.35828	0.334167	5925	-1.16991	0.370833	10855	-0.502806	0.435167	15181	3.54126	0.107333	955
Foxb1	-0.170503	0.246667	6657	-0.946125	0.443667	13448	0.0537072	0.277667	6405	2.11403	0.104333	2078	-0.262164	0.1075	961
Fbxo38	2.53302	0.249167	6768	-0.170114	0.487667	16413	-0.120809	0.370667	10852	-1.03497	0.209333	5967	1.59136	0.1075	959
Them5	-0.808336	0.412667	13779	-1.03343	0.388833	9723	-0.581591	0.1325	1504	-0.742297	0.288	9266	1.32347	0.1075	960
Wfs1	1.45878	0.279333	8144	1.00393	0.423667	12155	-0.209606	0.0683333	367	-0.0334273	0.453833	15893	0.379583	0.1075	958
Slc44a1	0.0226794	0.485667	16860	-0.273461	0.490833	16634	-0.292064	0.266667	5959	1.80404	0.137167	3189	1.24721	0.107667	962
Sun1	-2.08009	0.0556667	479	-0.94879	0.442833	13389	0.0998291	0.4765	16338	0.603543	0.141833	3344	-1.24013	0.107833	965
Pgs1	0.00257276	0.4375	14823	-1.72464	0.2985	4277	0.672094	0.120667	1247	-0.4461	0.218167	6355	-1.41918	0.107833	969
D4Wsu53e	0.0209597	0.293167	8776	-1.74302	0.358667	7528	0.543519	0.295	7197	-0.178627	0.275167	8734	-1.47286	0.107833	966
Ryk	-5.1024	0.104833	1595	-0.378653	0.481167	15978	-0.155682	0.475167	16261	-0.313704	0.283667	9075	-3.46977	0.107833	963
2022-03-06	0.525037	0.415667	13916	-2.05287	0.323333	5335	-0.936595	0.246167	5105	0.739786	0.308167	10103	1.54264	0.107833	968
Pspn	-1.65539	0.430333	14511	-0.805847	0.457167	14384	-0.541828	0.376833	11162	-1.07901	0.3765	12863	-1.38689	0.107833	970
Nme2	1.76953	0.308833	9470	-3.09153	0.343	6457	-1.18487	0.371833	10909	-0.366513	0.444667	15553	3.31935	0.107833	964
Klhl5	-0.0543133	0.452333	15446	0.120628	0.460667	14615	-0.280377	0.213167	3831	0.0953349	0.489167	17344	-0.498862	0.107833	967
2310022B05Rik	0.242601	0.455167	15550	-2.43203	0.358333	7506	-0.432701	0.334333	9022	0.988852	0.2715	8595	1.65509	0.108	974
Cyyr1	-1.48459	0.35	11217	-0.188716	0.432667	12770	-1.49033	0.142	1737	1.50246	0.331333	11024	1.57995	0.108	973
Pdzd3	-0.495736	0.4335	14642	4.64345	0.1985	1062	-0.511391	0.384667	11577	-0.096293	0.337	11266	-3.56016	0.108	972
Mfge8	-0.0258014	0.4625	15843	-0.400392	0.406667	10954	0.0116574	0.454333	15229	0.127404	0.3725	12701	-0.120309	0.108	971
Wfdc13	0.250395	0.404333	13409	3.14543	0.238	2079	0.544534	0.2045	3518	0.637711	0.0411667	348	-0.352207	0.108167	975
Gzmc	-0.938359	0.245167	6590	-3.25158	0.273	3268	0.4487	0.1315	1487	-0.943707	0.11	2264	-1.12935	0.108167	976
Tjp1	4.70557	0.2195	5428	-2.15144	0.317833	5064	0.048382	0.481333	16598	0.113959	0.362833	12335	2.29693	0.108167	978
Paqr3	-0.925182	0.323	10128	5.04204	0.262667	2889	-1.10738	0.204667	3537	0.540499	0.371	12648	1.49573	0.108167	977
Fos	-0.399613	0.101	1492	-3.08854	0.299833	4325	0.57074	0.0623333	307	-0.787389	0.0538333	607	-0.379449	0.108333	979
Kctd5	-1.54123	0.241333	6404	2.0929	0.376333	8824	0.526734	0.118833	1216	0.781141	0.2515	7745	-2.55603	0.108333	980
Brs3	-3.6386	0.209833	5070	-3.78452	0.340333	6296	-0.925396	0.272333	6194	0.868685	0.332167	11061	3.62148	0.108333	981
Msi2	-2.18327	0.183833	4162	-0.192338	0.483667	16161	-0.126986	0.4195	13401	0.637645	0.0576667	696	2.37121	0.1085	983
Ankef1	2.74802	0.0798333	975	2.86737	0.272833	3258	0.414357	0.107833	994	0.305417	0.0763333	1181	-1.44757	0.1085	985
Gpr110	1.46186	0.263167	7410	2.07943	0.301833	4410	-0.207615	0.3605	10353	0.620989	0.131	2956	1.69767	0.1085	982
Rmi2	-0.633027	0.0416667	282	0.169811	0.497167	17074	0.0426048	0.316833	8203	0.0876285	0.4045	14008	-0.122368	0.1085	984
Map2k2	0.0685963	0.364167	11793	0.0578004	0.456333	14325	-0.156246	0.0895	663	0.575908	0.0335	227	0.280931	0.108667	986
Bloc1s3	-0.0556806	0.424833	14275	3.51623	0.199667	1080	-0.35144	0.369333	10783	0.575778	0.0951667	1790	-0.270051	0.108667	988
Jazf1	-0.0802269	0.486667	16898	-0.271491	0.436833	13023	-0.0649418	0.344167	9491	0.609181	0.1905	5200	0.15248	0.108667	987
Nyx	1.30029	0.133833	2483	1.37082	0.372333	8527	0.104074	0.136	1602	0.36815	0.4355	15193	-0.468426	0.108667	989
Pdcd7	0.25365	0.247667	6706	-2.36741	0.314	4909	0.443501	0.0168333	18	1.32951	0.1675	4348	-0.512518	0.108833	990
Mmachc	-1.60132	0.313833	9711	2.03646	0.381667	9163	-0.0248219	0.4985	17476	1.33274	0.1735	4558	-1.51285	0.108833	993
Rgma	-0.149148	0.251167	6858	3.7042	0.182	798	0.111191	0.146833	1853	0.148838	0.273167	8652	-0.104616	0.108833	991
Flrt3	1.58171	0.129667	2332	0.337532	0.479667	15891	-1.62905	0.1575	2133	0.301176	0.464167	16312	0.766859	0.108833	992
Stk32b	-6.56194	0.0675	695	1.58439	0.410833	11248	-0.00329736	0.4825	16654	-0.61526	0.148333	3581	-0.393039	0.109	995
Rbbp6	-0.0191248	0.406167	13482	1.59426	0.382	9193	0.153458	0.128167	1410	0.180453	0.302667	9847	-0.12457	0.109	994
Pop1	-0.118904	0.405667	13467	2.09127	0.333667	5894	0.0743747	0.253	5397	0.111338	0.399667	13818	-0.459389	0.109	996
Krt8	-2.11225	0.1415	2714	0.530721	0.475167	15596	0.291665	0.485167	16784	0.669606	0.216833	6293	-1.53595	0.109167	998
Slc22a1	3.88521	0.09	1211	1.84407	0.345667	6627	-0.383154	0.179	2709	0.554051	0.325833	10818	1.62398	0.109167	999
Smagp	5.59061	0.163	3409	-4.37642	0.251833	2531	0.528373	0.101167	856	0.542482	0.374667	12787	-0.320743	0.109167	997
Cd14	0.954706	0.2925	8755	-1.84276	0.352667	7100	-1.61982	0.1105	1051	-0.567339	0.196833	5454	1.64864	0.109333	1001
Tppp3	-0.935218	0.308333	9447	0.38675	0.430333	12621	1.22098	0.1685	2408	0.0233283	0.426333	14844	-4.52785	0.109333	1000
Flot2	0.921775	0.139667	2656	0.00252596	0.4625	14730	1.11729	0.234333	4652	-0.719338	0.103	2037	-0.436155	0.1095	1007
Mrto4	-1.07894	0.241667	6427	2.46984	0.347167	6733	1.7964	0.0715	407	-0.586028	0.1865	5058	-3.15912	0.1095	1006
Clk1	1.58547	0.190333	4412	-2.35686	0.322167	5269	-0.297409	0.234	4630	0.509628	0.250167	7686	1.17531	0.1095	1002
Svep1	-0.0429762	0.327167	10309	1.52299	0.347167	6731	-0.0445658	0.245	5042	0.0976662	0.316167	10381	0.112691	0.1095	1004
Commd3	-0.631529	0.376	12294	-0.518074	0.430667	12639	-0.482148	0.0536667	216	-0.211625	0.385	13211	0.416243	0.1095	1003
Zfp763	4.28836	0.125	2183	2.12008	0.416167	11604	-1.2572	0.164667	2316	0.708041	0.459833	16148	1.50863	0.1095	1005
Acsl5	-6.57877	0.0296667	135	2.5922	0.296667	4210	0.551163	0.202667	3465	0.639103	0.436833	15243	-0.687628	0.109667	1008
Wnt4	0.362273	0.292667	8769	-0.508335	0.449333	13838	-0.105695	0.2965	7253	-0.555674	0.216333	6268	0.223107	0.109833	1011
Mrpl19	-0.131822	0.202667	4835	2.17955	0.284667	3710	-0.00800869	0.3035	7611	0.596725	0.216333	6259	-0.122464	0.109833	1009
Magi3	-3.64647	0.2715	7779	3.73595	0.175833	711	0.268933	0.468667	15931	-1.9852	0.294833	9526	-4.97993	0.109833	1012
Timm17a	0.0204703	0.4365	14775	-5.64131	0.206333	1225	-0.268892	0.161833	2251	0.14715	0.4975	17679	0.426469	0.109833	1010
Esyt3	0.612219	0.119	2011	-2.27449	0.305833	4550	-0.604456	0.0445	154	1.75997	0.0911667	1655	0.41656	0.11	1013
Arhgap42	4.50975	0.244	6550	1.93354	0.399833	10451	0.0858668	0.497333	17426	-0.880707	0.273833	8684	-6.10851	0.110167	1014
Slc16a6	-0.0157947	0.490167	17026	-4.02757	0.248	2409	0.122866	0.325333	8609	-0.023782	0.465	16339	-0.307972	0.110167	1015
Dtwd2	0.0707079	0.305833	9342	0.916598	0.401	10544	0.183373	0.0576667	258	0.411026	0.151333	3709	-0.201739	0.110333	1016
Cep170	0.858305	0.164333	3462	0.100604	0.499	17215	-0.817118	0.298	7332	-1.27243	0.205833	5804	1.56494	0.110333	1017
Mad2l1bp	-3.48023	0.163167	3419	0.046771	0.498167	17150	-1.06101	0.250667	5313	0.997708	0.0963333	1823	1.352	0.1105	1019
Faim	-0.575327	0.417167	13971	1.64815	0.373833	8629	0.125934	0.4585	15438	0.863112	0.135	3110	1.50685	0.1105	1020
Mlxip	-2.7106	0.263667	7429	-2.44223	0.3675	8172	-1.19404	0.173333	2540	1.02952	0.258833	8050	0.765699	0.1105	1018
Tuba1c	-5.06156	0.0791667	960	0.95426	0.442333	13354	-0.618323	0.3555	10105	1.24074	0.407167	14108	-1.76786	0.1105	1021
Adad2	-0.567439	0.459333	15736	0.443027	0.481333	15989	0.509094	0.402833	12552	-0.325239	0.412	14310	-7.99612	0.110667	1022
Znfx1	0.0503478	0.354333	11426	-0.325789	0.495333	16951	-0.0224422	0.416667	13254	-0.110746	0.224	6594	-0.121959	0.110833	1025
Scai	0.0160754	0.479833	16612	0.55338	0.476	15649	1.15666	0.234833	4669	0.735941	0.318833	10492	-1.54317	0.110833	1023
Myo10	-0.684058	0.134	2488	-1.03415	0.432167	12750	-0.0875945	0.211667	3774	0.16544	0.423833	14751	0.156901	0.110833	1024
Hiat1	1.62419	0.155	3173	5.2106	0.153833	434	-0.0826343	0.398667	12338	0.479991	0.468833	16531	-0.776999	0.110833	1026
4921536K21Rik	0.972539	0.169333	3636	-0.608363	0.434167	12858	0.623308	0.327833	8737	-0.644992	0.0301667	176	-2.10239	0.111	1027
Ttc5	2.53894	0.166667	3553	-1.48589	0.352167	7071	0.479884	0.176	2619	0.188418	0.365333	12426	-0.860705	0.111	1028
Rufy2	-0.933519	0.413167	13801	3.67072	0.246167	2353	-3.93799	0.138833	1664	-0.643829	0.0908333	1644	4.64596	0.111333	1034
Tecr	0.728405	0.269	7670	2.7777	0.344667	6567	-0.111669	0.493	17217	-1.71103	0.107333	2171	-2.62133	0.111333	1029
Arhgef37	-3.13631	0.149667	3016	-3.52128	0.282833	3647	-0.256521	0.432167	14073	-1.2764	0.2475	7586	0.947719	0.111333	1033
Vmn1r201	1.53245	0.325333	10234	2.63902	0.298333	4267	-1.95235	0.057	250	0.0520651	0.463	16273	1.61251	0.111333	1032
Tnrc6c	-0.661088	0.369167	12010	3.81125	0.2375	2052	0.984529	0.0833333	553	0.0946104	0.469	16534	-1.21397	0.111333	1030
Med4	2.10652	0.03	141	0.368216	0.475667	15633	0.751541	0.352167	9957	-0.245624	0.472	16664	-3.78962	0.111333	1031
Slc35g3	0.55814	0.1	1470	-0.811538	0.371833	8489	0.0649354	0.426333	13761	0.967967	0.085	1462	-0.680403	0.1115	1036
2310007L24Rik	0.730845	0.0298333	136	-0.603423	0.394667	10087	0.187681	0.451667	15087	-0.161241	0.390667	13455	1.79834	0.1115	1035
Ccdc174	-0.301573	0.429167	14462	-0.499731	0.475667	15636	0.640191	0.324667	8572	1.33977	0.1815	4864	-1.45531	0.111667	1040
Nudt8	0.360668	0.0735	830	-1.06214	0.342833	6446	0.0244499	0.441	14536	0.333054	0.278833	8876	-0.157861	0.111667	1039
Col11a1	-0.13119	0.485167	16825	2.81486	0.282667	3644	-0.254605	0.254	5437	0.71927	0.310667	10192	1.61617	0.111667	1037
Emb	-1.15268	0.42	14090	3.2179	0.2755	3371	0.972168	0.428333	13871	0	1	1000000	6.72147	0.111667	1038
Fbxl2	-0.677661	0.3285	10359	4.65591	0.122333	159	-0.256974	0.176833	2645	0.507312	0.150333	3669	0.550999	0.111833	1042
Gpld1	-2.91328	0.0266667	110	1.34741	0.426667	12351	-0.249793	0.1445	1802	-0.177824	0.333167	11111	0.388798	0.111833	1041
Myo3b	-0.0320572	0.307833	9419	-2.17512	0.301167	4380	-0.0935476	0.373	10962	1.64527	0.0711667	1041	0.294981	0.112	1046
Rag2	1.17018	0.3775	12363	-0.512253	0.469833	15241	0.769894	0.444	14698	-1.05	0.128	2850	2.58714	0.112	1048
C130050O18Rik	0.413782	0.397833	13161	1.40238	0.4135	11433	2.55415	0.232667	4584	2.51174	0.199667	5552	-3.02684	0.112	1043
Nxph4	0.0709418	0.4975	17336	-2.2538	0.376167	8810	-0.152248	0.0475	172	0.301183	0.311	10202	0.175235	0.112	1044
Nipal4	-0.747928	0.0615	577	1.73441	0.377167	8875	0.0239475	0.383333	11495	-0.124463	0.328667	10920	0.561851	0.112	1047
Mettl24	-0.47043	0.386	12692	2.47299	0.3015	4390	-0.134066	0.1235	1308	-0.132054	0.33	10972	0.137251	0.112	1045
Focad	-0.560482	0.443833	15070	-2.10892	0.3975	10275	-3.80704	0.0745	442	-0.0114166	0.493833	17538	3.46728	0.112	1049
Ttc13	0.0982521	0.476333	16459	4.41897	0.116667	126	0.784848	0.131	1477	0.209038	0.159167	3982	-1.27405	0.112167	1050
Vta1	0	1	1000000	4.04127	0.245333	2327	1.39937	0.370167	10825	-0.885848	0.280667	8940	-7.34465	0.112167	1052
Zswim7	2.05371	0.2565	7112	-0.484611	0.444833	13531	2.44846	0.247167	5161	-0.923231	0.313167	10274	-4.10231	0.112167	1051
Mthfr	-3.22266	0.112333	1807	-5.88639	0.216	1437	-0.0429942	0.469667	15986	-0.392554	0.310833	10195	1.55479	0.112333	1054
H2-M3	1.61793	0.146667	2899	-1.85842	0.403167	10714	-0.686158	0.0825	546	-0.0357093	0.494833	17574	0.316017	0.112333	1053
Klhl14	-0.579513	0.062	591	2.63319	0.251	2499	-0.0718484	0.403833	12599	0.433132	0.0636667	841	-0.759715	0.1125	1056
Tex9	1.63935	0.099	1449	0.0563935	0.471333	15338	0.132197	0.160667	2215	1.02869	0.0743333	1128	-4.35129	0.1125	1059
Fsip1	-0.0380431	0.489	16973	0.614692	0.460333	14599	1.11206	0.3895	11836	0.672841	0.356333	12055	-3.50234	0.1125	1058
Eif6	0.5107	0.2575	7144	2.19028	0.338167	6160	-0.448821	0.108167	1006	-0.285266	0.362	12302	0.527398	0.1125	1055
Tmem237	1.24729	0.156167	3204	-1.64223	0.343167	6465	1.11406	0.249833	5278	0.34115	0.399833	13826	-2.80485	0.1125	1060
Tspan5	-3.14092	0.278	8092	-5.4721	0.230667	1858	1.14069	0.132667	1508	0	1	1000000	-3.54736	0.1125	1057
Pde4dip	-0.770624	0.424333	14259	3.18574	0.267167	3060	-0.164307	0.233333	4608	-0.644343	0.0726667	1080	-0.261974	0.112667	1062
Pomp	-3.08082	0.300167	9090	2.62045	0.3525	7095	-0.0527624	0.396667	12223	0.739535	0.186167	5045	1.31911	0.112667	1061
Bcam	0.112417	0.3575	11539	-1.26169	0.3895	9761	1.15519	0.184	2873	-0.168521	0.476	16823	-1.73057	0.112667	1063
Psmd10	-4.91691	0.0765	907	-0.900344	0.441333	13286	0.256873	0.474833	16248	0.351054	0.3625	12322	-3.48557	0.112833	1064
Wdr54	-5.44107	0.147667	2936	-3.44156	0.327333	5540	-1.34763	0.3445	9510	-2.33474	0.253833	7843	2.64558	0.113	1069
Ankrd34a	-0.235489	0.4505	15353	-0.803222	0.4195	11857	0.169471	0.0705	394	-0.0969055	0.2565	7952	-0.138486	0.113	1065
Sgk3	-0.0164209	0.347667	11131	-6.0152	0.216333	1451	-0.72118	0.337333	9158	1.16825	0.291833	9407	-2.12093	0.113	1066
Tmem53	-4.25765	0.267167	7592	-0.257239	0.484	16194	1.35654	0.177667	2677	0.314552	0.309333	10145	-1.48937	0.113	1068
Smim1	0.0296118	0.449833	15323	-2.12983	0.386833	9574	0.235115	0.159	2170	0.315148	0.474833	16776	-0.516248	0.113	1067
Mrpl44	1.84702	0.083	1051	-0.774394	0.369833	8337	0.610053	0.351333	9897	2.64093	0.157833	3941	3.73773	0.113167	1072
Vmn2r4	3.56088	0.0815	1010	-0.435504	0.452667	14088	1.51408	0.327833	8740	-1.31425	0.176833	4668	7.01412	0.113167	1074
Rrp1	1.54927	0.112833	1823	-4.13189	0.235667	2005	0.475551	0.174167	2567	1.69678	0.2175	6326	-1.14559	0.113167	1070
Dpp4	-3.37219	0.280667	8202	0	1	1000000	-3.50665	0.108	1001	-0.780472	0.328167	10903	3.61282	0.113167	1073
Homer2	0.704084	0.309333	9496	-1.47114	0.418833	11802	1.71517	0.121167	1262	0.25107	0.399667	13816	-1.27379	0.113167	1071
Ifnar2	-5.68846	0.159333	3298	1.62088	0.4165	11626	-0.559597	0.4755	16286	0.237972	0.245333	7519	-1.99694	0.113333	1075
Lmnb1	0.38317	0.3915	12907	-1.70718	0.3275	5545	0.0471082	0.3205	8370	0.151128	0.4825	17073	-0.182921	0.1135	1076
Cplx2	0.0592958	0.365833	11859	1.88077	0.288833	3889	-0.0366892	0.336333	9116	1.87943	0.033	217	0.093392	0.113667	1077
Tecpr1	-0.136013	0.499167	17396	-1.34279	0.421833	12022	0.0992529	0.255	5474	0.0841638	0.3745	12782	-0.161128	0.113667	1078
Pgap1	4.52369	0.188	4333	1.95439	0.372	8505	0.163608	0.458667	15449	-0.700019	0.0656667	890	2.13571	0.113833	1080
Ankrd6	-0.140872	0.300667	9106	2.65784	0.285667	3753	0.0760159	0.199	3341	-0.21639	0.174667	4585	-0.136252	0.113833	1082
Cinp	0.353238	0.465833	15998	2.53544	0.340667	6318	-2.79592	0.206833	3602	1.48735	0.175833	4634	3.37769	0.113833	1081
Txlng	0.673792	0.0718333	787	-0.660164	0.375667	8782	-0.136675	0.289833	6944	0.225596	0.4215	14657	0.363986	0.113833	1079
Bace2	-0.18768	0.0901667	1213	-7.97482	0.100833	53	-0.0231935	0.361333	10393	0.187507	0.1875	5092	0.0989593	0.114	1083
Mdh1	2.35046	0.349167	11185	-3.18267	0.346667	6705	-0.827779	0.402167	12513	-2.19971	0.335	11185	4.51357	0.114	1084
Adam32	2.01184	0.353333	11380	1.13444	0.438833	13140	0.51479	0.172833	2532	-1.02638	0.206833	5843	-0.989395	0.114167	1087
Dcstamp	-4.79133	0.171667	3722	3.94411	0.296333	4190	-0.216072	0.142667	1750	2.11852	0.266167	8367	0.382162	0.114167	1088
Rsbn1	0.137393	0.485	16815	0.427685	0.453833	14166	0.28871	0.0381667	113	-0.0341259	0.376333	12851	-0.122384	0.114167	1085
Sfmbt2	1.88692	0.286667	8502	3.04276	0.283167	3659	-0.0450247	0.492167	17174	0.295812	0.376667	12873	-1.87336	0.114167	1086
Ammecr1	-2.04232	0.0998333	1467	2.67179	0.2515	2519	-0.463856	0.0595	277	0.208557	0.445	15569	0.352009	0.114167	1090
Jsrp1	-3.84363	0.0455	338	-3.5402	0.3185	5094	-0.183752	0.359	10270	-0.0854992	0.449	15712	0.308163	0.114167	1089
Cngb3	-7.52815	0.1255	2202	0.0687636	0.498167	17146	0	1	1000000	-0.597903	0.0933333	1726	6.65608	0.114333	1093
Gtf3c2	0.227848	0.240667	6373	4.2639	0.2615	2847	0.413723	0.281833	6579	-1.94543	0.268	8445	-2.18833	0.114333	1092
Itpkb	0.647853	0.187	4291	0.238122	0.476667	15691	0.385012	0.3115	7955	0.0894354	0.344167	11552	-0.555791	0.114333	1091
Lmbrd2	-2.48599	0.3255	10244	-2.10962	0.3905	9825	-0.221271	0.319333	8311	1.69171	0.114	2394	-3.76691	0.1145	1094
Xpo7	-1.361	0.239833	6339	-1.63979	0.400833	10541	-0.130882	0.425	13673	0.848047	0.2195	6412	0.218091	0.114667	1095
Npr2	-8.56746	0.0796667	973	-3.63899	0.285	3727	2.21655	0.233167	4605	-0.897732	0.260833	8142	-3.67662	0.114667	1097
Fli1	-1.17774	0.103667	1566	5.05179	0.121	151	0.875358	0.260833	5700	0.129545	0.4545	15939	-5.11109	0.114667	1098
Hfm1	-7.27712	0.107	1661	2.31646	0.325833	5453	-0.400561	0.2115	3770	0.130945	0.4625	16246	0.527066	0.114667	1096
Alg9	-0.832231	0.438833	14876	1.47043	0.375167	8739	-0.0432618	0.499333	17530	0.161785	0.250833	7703	-3.19351	0.114833	1101
Eml1	-0.436918	0.417667	13984	-0.905838	0.407667	11024	-0.130857	0.400167	12398	0.599303	0.265167	8318	0.450449	0.114833	1099
Zkscan8	0.0140294	0.486833	16905	5.25235	0.1765	722	-0.488364	0.0613333	297	0.551422	0.267	8400	1.08531	0.114833	1100
Nxpe3	-0.613278	0.364167	11787	1.18287	0.410167	11205	0.668723	0.1105	1048	0.288724	0.287	9227	-0.350457	0.115	1102
Ptprh	1.36328	0.363	11748	0.158816	0.497667	17113	-0.442726	0.422667	13538	0.0436073	0.398	13750	1.08516	0.115	1104
Zmynd15	0.261933	0.292333	8751	1.55906	0.364833	7987	-0.208267	0.0823333	538	0.0137611	0.4555	15972	0.657837	0.115	1103
Galnt7	-0.201663	0.471167	16221	0.592475	0.464	14857	0.0426484	0.475667	16296	1.93897	0.0265	130	0.436129	0.115167	1105
Pax3	3.17929	0.246167	6633	0.445432	0.471167	15328	-0.985852	0.256333	5523	-0.346476	0.275167	8733	1.435	0.115167	1106
Ppm1k	3.61425	0.332	10511	0.829785	0.449667	13873	0.468355	0.418	13327	2.03599	0.0786667	1266	-1.72245	0.115333	1107
Tsen34	0.52014	0.106833	1655	-1.06544	0.470667	15293	0.207908	0.096	764	0.409844	0.177667	4712	-0.475776	0.1155	1109
Gdi1	-0.358067	0.465667	15987	2.88379	0.286167	3773	0.177828	0.3095	7863	0.258965	0.4295	14970	-1.40459	0.1155	1108
Nps	-0.214464	0.356167	11496	1.13912	0.386167	9510	0.798478	0.223167	4242	2.20179	0.055	635	-0.287365	0.115667	1113
Tbx3	-0.498217	0.256667	7116	-4.00367	0.296333	4192	-0.240326	0.432667	14103	-0.616393	0.081	1336	1.1899	0.115667	1112
Pkp2	-1.9866	0.243333	6507	1.5299	0.336333	6050	-0.115455	0.233167	4597	-0.48941	0.123333	2703	0.310027	0.115667	1110
Tagap1	-1.4261	0.411833	13750	-3.45038	0.328667	5608	-1.14577	0.176667	2638	0.419989	0.244167	7459	1.85208	0.115667	1111
Elof1	0.26253	0.486833	16908	2.95378	0.341833	6403	2.22847	0.253167	5404	-0.152124	0.358167	12130	-5.06009	0.115667	1114
Csnk1e	-2.25694	0.262667	7391	-1.73745	0.310833	4753	-0.00534482	0.390667	11903	-0.641224	0.2005	5594	0.791836	0.115833	1115
Larp4	-3.67151	0.066	667	-1.7316	0.388667	9709	0.869182	0.302	7526	-0.880608	0.326167	10833	-2.16202	0.115833	1117
Xkr6	0.163702	0.350667	11254	0.72832	0.4515	14002	0.0281988	0.4325	14092	0.234049	0.410333	14229	0.16123	0.115833	1116
Slfn1	-0.375456	0.488167	16951	0	1	1000000	0	1	1000000	-1.67573	0.0898333	1609	6.99111	0.116	1121
4930538K18Rik	0.956894	0.254667	7018	-0.293487	0.4835	16153	1.20368	0.219833	4119	1.18115	0.260333	8120	-1.0402	0.116	1119
Gpr153	-4.65386	0.107	1660	-1.0064	0.432833	12783	-0.929177	0.386	11647	-1.0254	0.2635	8244	4.78837	0.116	1120
Tff1	0.119295	0.2235	5592	1.97752	0.3715	8463	0.0770287	0.201667	3430	0.0140804	0.325667	10806	-0.161484	0.116	1118
Cav1	2.72128	0.0238333	90	-0.97642	0.4185	11770	-1.36557	0.188333	3005	0.335711	0.136167	3148	0.711801	0.116167	1125
Sox14	0.11018	0.315167	9762	-0.781053	0.4565	14349	0.505279	0.225333	4314	-0.212917	0.245833	7543	-0.462016	0.116167	1124
Lrrc48	0.237371	0.2805	8198	-0.20304	0.445833	13605	0.00634891	0.466333	15820	0.249886	0.329	10937	-0.134608	0.116167	1123
Cntn1	-2.5514	0.361667	11688	-0.215768	0.487333	16382	0.337515	0.230833	4515	-0.322966	0.386833	13282	-2.40752	0.116167	1122
Gjb4	-4.68773	0.157333	3235	-3.93657	0.292667	4024	1.63451	0.0841667	566	0.115849	0.491167	17416	-4.62782	0.116333	1126
Zdhhc16	0.427211	0.383833	12611	-0.286872	0.487667	16407	-0.646538	0.0731667	424	1.058	0.172833	4528	1.10047	0.1165	1130
Aldh16a1	-6.30611	0.135167	2521	0	1	1000000	0.225392	0.426	13734	-2.34452	0.245167	7499	4.10504	0.1165	1128
Erich2	-2.45167	0.2905	8671	4.20112	0.234833	1979	-0.3315	0.2795	6483	0.633001	0.301	9773	1.32875	0.1165	1129
Car14	-0.0744661	0.390167	12848	2.83896	0.277167	3431	0.0506186	0.293667	7113	0.440662	0.324667	10758	-0.332108	0.1165	1131
Rnf180	-0.342863	0.353667	11393	3.50655	0.249667	2449	-0.604443	0.19	3037	0.776317	0.328167	10897	1.35431	0.1165	1127
Nol3	0.286215	0.398667	13195	-4.19153	0.26	2792	0.449428	0.111667	1077	0.825553	0.0125	23	-0.374669	0.116667	1134
Tmem98	-3.20727	0.144167	2800	2.97111	0.295	4130	3.05103	0.165167	2323	1.61831	0.142	3353	-2.69276	0.116667	1133
Lin52	-6.37739	0.149833	3031	-2.89641	0.3465	6698	-0.230266	0.337167	9151	-0.83518	0.308667	10124	-3.89233	0.116667	1135
Uhrf1bp1	-1.3368	0.497833	17353	0.904153	0.456333	14330	-0.37176	0.176333	2631	0.14502	0.418	14532	0.470102	0.116667	1132
Gtf2ird2	-0.373732	0.216	5317	3.37729	0.291333	3982	0.0436029	0.400833	12439	-0.0784123	0.282833	9044	0.693365	0.116833	1137
Pafah1b3	-0.385804	0.392167	12940	6.09445	0.197333	1043	-0.0397224	0.478333	16442	-0.319753	0.368833	12553	-0.429825	0.116833	1139
Lzts1	0.46106	0.425167	14291	2.76054	0.269667	3129	-0.168075	0.187	2969	0.118147	0.473667	16724	0.256459	0.116833	1136
A630023A22Rik	0.235053	0.4565	15608	-2.86084	0.338	6147	-1.0711	0.4255	13708	0.0555211	0.492833	17484	-0.351915	0.116833	1138
Cpt2	0.469203	0.447667	15228	-1.1705	0.356	7343	0.162237	0.314667	8097	-0.421065	0.0936667	1736	-1.25779	0.117	1140
1700006E09Rik	-3.93772	0.2605	7289	-0.601248	0.4655	14963	-1.21114	0.198667	3323	-1.07713	0.3405	11411	4.40378	0.117	1141
Bach2	-1.61321	0.2405	6371	-3.62395	0.340667	6315	0.28235	0.316167	8177	0.516248	0.252667	7778	1.39299	0.117167	1144
Syngr2	-0.631137	0.435833	14741	-0.88241	0.464	14850	1.17662	0.229167	4455	1.17661	0.254167	7855	4.44911	0.117167	1142
Vmn2r15	-3.3795	0.305167	9316	-1.54474	0.420667	11936	-0.503808	0.182333	2818	-0.653161	0.348	11691	1.0878	0.117167	1143
Rnf217	0.369038	0.231667	5945	-2.20635	0.369667	8330	0.0540908	0.432333	14085	1.1943	0.127833	2845	-0.166021	0.117333	1147
Copz1	-1.79579	0.3765	12315	-0.693797	0.408833	11111	0.201494	0.251	5333	-0.298133	0.136667	3175	-1.16128	0.117333	1145
Bud13	1.79223	0.254333	7008	-0.136764	0.495833	16990	-0.94159	0.247833	5200	-0.660592	0.1665	4296	-7.25439	0.117333	1148
Grin3b	-0.647621	0.328	10333	-1.49337	0.413667	11438	-0.0498908	0.495667	17357	0.0153244	0.359667	12200	-0.463108	0.117333	1146
Npvf	-2.66362	0.0588333	527	2.73586	0.284167	3693	-0.0953835	0.411833	13015	-0.408869	0.2295	6823	1.79816	0.1175	1149
Crot	0.208901	0.44	14935	1.20049	0.430167	12606	1.10763	0.181833	2807	-0.389689	0.2985	9675	-1.33188	0.1175	1150
Zfp280b	0.662468	0.434	14663	-3.64371	0.330333	5699	1.60304	0.092	703	1.7961	0.0915	1661	-1.09528	0.117667	1153
Ptpn9	-0.628206	0.376833	12331	-3.99643	0.286333	3785	1.16889	0.173333	2542	3.703	0.0991667	1908	-1.53721	0.117667	1154
Nipsnap3b	0.524685	0.3805	12488	1.36905	0.415167	11548	-2.07135	0.288833	6893	-0.673349	0.337833	11297	2.73831	0.117667	1151
Gmppa	-0.234336	0.312667	9661	-3.41398	0.313667	4900	-0.472147	0.0498333	187	0.515332	0.399667	13819	0.272644	0.117667	1152
Rbpms2	2.31385	0.281667	8264	-2.60254	0.3685	8246	0.647816	0.4315	14039	0.657237	0.435833	15205	-5.8102	0.117833	1155
Ugcg	2.78772	0.185167	4219	2.73244	0.359167	7582	2.10609	0.2835	6672	-0.741072	0.161833	4085	7.30714	0.118	1157
Sssca1	2.06963	0.168667	3617	1.29392	0.437667	13076	-0.488028	0.247333	5164	-2.92055	0.2415	7367	1.08028	0.118	1156
Hyal1	0.293135	0.232	5963	-2.267	0.359833	7637	-0.135949	0.118	1200	0.694234	0.013	24	0.143884	0.118167	1160
Cep290	0.655325	0.0141667	35	-1.8752	0.277	3420	0.00751608	0.447667	14896	0.989241	0.1225	2669	0.298803	0.118167	1161
Srsf12	0.010478	0.455667	15570	2.90797	0.323	5316	-0.170153	0.108167	1005	0.570915	0.152	3726	0.15534	0.118167	1159
Zbtb6	-0.71504	0.474667	16375	-6.03729	0.208833	1278	1.89208	0.0971667	783	0.09504	0.447	15646	-1.68455	0.118167	1158
Cdkn2a	0.459259	0.0493333	380	0.0287735	0.459833	14563	0.00213976	0.478833	16473	0.29958	0.220833	6476	-0.353996	0.118333	1162
Dnah17	-1.10616	0.316	9821	4.94102	0.189333	915	-0.041504	0.494333	17288	0.255316	0.298833	9690	0.319816	0.118333	1164
Slmo1	0.177282	0.281833	8267	-1.35962	0.362333	7828	0.23216	0.2105	3730	0.32038	0.3065	10025	-0.35923	0.118333	1163
Fbxo3	-0.562783	0.458333	15677	0.649822	0.487833	16417	0.731803	0.3125	7997	1.91957	0.0496667	512	-0.871292	0.1185	1166
Mrpl36	1.73835	0.132667	2443	0.440216	0.439667	13174	0.228513	0.214167	3860	0.582183	0.1875	5089	-1.56305	0.1185	1165
Slc13a3	0.108392	0.304667	9291	2.20989	0.324	5367	0.333341	0.101	855	-0.109924	0.411667	14286	-0.667461	0.1185	1167
Myo1e	1.34443	0.422667	14186	0.792596	0.438667	13122	0.116365	0.092	702	0.349229	0.0506667	536	-0.417207	0.118667	1169
Prss29	-7.53833	0.0593333	543	3.62707	0.292167	4014	0.720534	0.311	7940	0.263368	0.338167	11314	-0.755593	0.118667	1170
Dnah6	1.74019	0.3155	9782	0.484337	0.495167	16931	-1.24117	0.373667	10994	-0.123363	0.405667	14047	2.22618	0.118667	1168
Sorbs3	-2.71015	0.228167	5785	-4.02372	0.265	2969	-0.0673877	0.492	17164	0.984868	0.179	4763	-1.17638	0.118833	1171
Amz2	-4.37892	0.104167	1576	2.68112	0.301833	4411	-0.0286958	0.4335	14138	-0.665131	0.4005	13857	-0.831478	0.118833	1172
Phb2	1.12924	0.270167	7717	1.81669	0.383167	9289	0.358391	0.223667	4257	0.114925	0.4335	15117	-1.38463	0.119	1173
Rbm47	4.87612	0.1935	4532	-1.70339	0.3585	7518	-0.910027	0.2935	7102	-1.75272	0.0846667	1444	2.50018	0.119167	1175
Dhrs4	0.0813128	0.344667	11011	-2.29736	0.386333	9532	-0.358886	0.280667	6533	-0.872898	0.165333	4237	0.443071	0.119167	1176
Egr4	0.586928	0.180167	4038	0.116514	0.494833	16907	0.0822785	0.152833	2003	-0.0844833	0.274	8690	-0.226675	0.119167	1174
Litaf	0.459945	0.3325	10530	3.24292	0.2525	2559	0.224417	0.2945	7169	-0.668382	0.328	10893	-0.498996	0.119333	1177
Hkdc1	-4.53914	0.252833	6940	0	1	1000000	-2.55652	0.220167	4132	-0.540695	0.390333	13436	2.81591	0.119333	1178
Irf2	-0.838891	0.4775	16511	1.35512	0.4205	11932	1.59718	0.117667	1190	0.69255	0.1985	5512	-1.51187	0.1195	1179
Ptprcap	0.118595	0.188833	4363	0.711391	0.439167	13150	0.131672	0.221167	4166	0.89041	0.0776667	1237	-0.303869	0.119833	1183
Cldn6	-0.050316	0.440833	14959	-2.09022	0.319	5117	0.261821	0.021	27	0.590788	0.112833	2359	-0.263733	0.119833	1181
Ptprb	-0.695352	0.2925	8754	0.846989	0.460333	14598	0.982007	0.259167	5639	0.0998827	0.352167	11862	-1.08995	0.119833	1180
Cnep1r1	-4.55556	0.248333	6731	-4.09018	0.2875	3843	1.10611	0.203167	3480	0.718513	0.4215	14659	-5.93918	0.119833	1182
Clptm1l	0.0531484	0.321	10039	0.781998	0.3975	10278	0.153057	0.0238333	41	-0.237156	0.145667	3498	-0.101051	0.12	1185
Wnt10a	1.92792	0.181667	4080	2.24186	0.316667	5014	0.279391	0.326667	8668	-0.294575	0.357167	12081	-0.266189	0.12	1184
Ablim3	2.99852	0.203667	4859	2.79866	0.371	8435	1.10004	0.232333	4574	-0.7926	0.343167	11511	-1.49729	0.120167	1186
Qser1	-1.41221	0.3775	12361	-2.48423	0.3335	5886	-0.86617	0.249167	5254	-0.261579	0.455833	15987	1.53529	0.120167	1187
Metrn	0.0396425	0.467	16045	2.76269	0.272167	3233	-0.0927478	0.466167	15815	-0.0202804	0.451333	15814	-0.137562	0.120333	1188
Pex7	-0.53257	0.369167	12013	5.67452	0.1585	486	-0.0863058	0.465833	15802	1.89107	0.0801667	1311	2.91868	0.1205	1191
Elovl2	0.25719	0.2715	7780	-0.646553	0.418333	11762	-0.176876	0.0901667	675	-0.695069	0.160333	4033	0.429486	0.1205	1190
Hr	-2.52587	0.1475	2925	2.80378	0.2805	3555	0.740664	0.149	1903	0.344522	0.229833	6828	-0.394779	0.1205	1194
Sh3d19	-0.182005	0.438	14835	1.32291	0.413	11399	-1.04503	0.253167	5401	-0.845582	0.265667	8340	-1.32047	0.1205	1193
Zfp428	0.288839	0.349667	11198	-3.25338	0.320167	5173	-0.150166	0.397833	12287	0.276446	0.3395	11366	0.716678	0.1205	1189
Mc3r	0.260757	0.448	15250	-2.7714	0.290333	3946	0.0600767	0.42	13414	-0.0341568	0.498	17696	0.449793	0.1205	1192
Scamp4	0.446728	0.246167	6631	-0.939518	0.388833	9724	-0.433879	0.197833	3301	0.192496	0.193167	5305	0.381628	0.120667	1195
Slc11a2	0.399608	0.032	163	-0.756932	0.409167	11137	-0.412124	0.26	5665	0.0882955	0.3035	9897	0.329201	0.120667	1196
Nt5dc2	-2.25049	0.129833	2340	1.99996	0.387167	9593	0.12748	0.4775	16393	-0.848561	0.393833	13598	0.441518	0.120667	1197
Klc2	-0.0188986	0.4775	16510	-0.00427659	0.497667	17117	-0.120506	0.471	16049	0.565507	0.101833	1992	-0.29105	0.120833	1199
Mesp1	-0.963401	0.469	16134	-4.27977	0.289667	3923	-0.0627971	0.3595	10295	-0.180105	0.135667	3133	-1.32999	0.120833	1201
Cnn2	0.667375	0.471333	16224	3.07217	0.3555	7308	0.65626	0.309333	7853	0.271015	0.4365	15227	-1.51706	0.120833	1198
Ube4b	0.0853785	0.405	13439	0.181858	0.445	13549	0.405726	0.2155	3914	0.252295	0.495333	17597	-0.527629	0.120833	1200
Ddit4	0.151264	0.4745	16359	3.79828	0.218833	1514	-0.183996	0.0736667	432	-0.0117746	0.380167	13014	0.270842	0.121	1202
Prss50	0.29605	0.453333	15489	1.06298	0.422833	12094	0.0610886	0.279	6461	0.845246	0.0181667	57	-0.13262	0.121167	1204
Ablim2	-0.115003	0.2555	7058	-0.875818	0.492167	16715	0.0320591	0.327833	8729	0.148963	0.242	7389	-0.227774	0.121167	1203
Epor	-1.21781	0.1645	3465	-3.2429	0.320833	5194	0.0305078	0.353833	10023	0.304621	0.1525	3744	-0.131979	0.121333	1205
Emc6	-2.19404	0.0935	1308	1.30211	0.428167	12450	-0.0652332	0.298667	7365	0.146624	0.193167	5307	0.400188	0.121333	1208
Egfl7	0.905682	0.23	5872	-0.92476	0.387667	9633	-0.123303	0.210833	3739	-0.117021	0.286167	9188	0.203891	0.121333	1207
Mterfd2	0.0432645	0.373667	12221	-0.684426	0.459167	14514	-0.715293	0.065	334	-0.243671	0.323333	10704	0.295865	0.121333	1209
Agr2	-4.6327	0.106667	1648	-3.02578	0.348667	6819	-0.741649	0.407667	12803	-1.49918	0.326167	10832	-2.39715	0.121333	1206
Psmd4	-4.96472	0.143	2768	0.554232	0.473167	15460	-0.214874	0.343333	9454	-0.991558	0.255667	7918	1.00973	0.1215	1210
Acadm	-0.107019	0.3475	11120	-2.32456	0.3445	6555	-0.182673	0.361	10372	0.0997698	0.406667	14092	-1.02287	0.1215	1211
Angptl6	0.918568	0.335667	10659	2.65468	0.302333	4426	-0.164249	0.370167	10819	0.155178	0.2825	9025	-0.432587	0.121667	1213
Nras	-1.73883	0.320167	9989	0.174297	0.487	16366	-2.07081	0.118667	1214	-1.01442	0.366333	12472	2.59458	0.121667	1212
Serp1	0	1	1000000	0	1	1000000	1.35813	0.393333	12041	0	1	1000000	-7.26455	0.121667	1214
Taf3	-3.95228	0.081	997	2.20272	0.370333	8378	1.42271	0.126667	1372	1.4533	0.1465	3521	-2.91357	0.121833	1217
Gm166	-0.18451	0.0578333	516	0.837605	0.374167	8657	0.0768814	0.2095	3699	0.540773	0.158333	3959	-0.172165	0.121833	1216
Lipt2	0.129213	0.3315	10492	-1.27049	0.363667	7908	0.0551448	0.374	11010	0.399313	0.213667	6139	-0.11788	0.121833	1218
Bcl6b	-0.0637254	0.413167	13802	-1.61707	0.372167	8513	0.131905	0.341833	9384	0.204666	0.365667	12434	-0.449991	0.121833	1215
Jam3	-2.96487	0.251	6850	4.55203	0.211333	1331	0.817544	0.304333	7654	0.808363	0.4815	17036	-1.58971	0.121833	1219
Txndc12	4.41737	0.1455	2857	-2.73105	0.351667	7045	0.770193	0.344167	9496	-0.143629	0.305	9967	-1.2461	0.122	1222
Myzap	-0.564558	0.437167	14803	-0.996987	0.452333	14072	3.12884	0.158333	2151	0.798381	0.316333	10386	-3.42461	0.122	1220
Btbd8	2.275	0.262167	7361	3.46507	0.332833	5842	-1.02119	0.250833	5323	0.639806	0.3455	11598	2.75177	0.122	1223
Aifm1	1.34026	0.0681667	707	1.51808	0.365667	8039	0.314404	0.441	14537	-0.267858	0.471167	16622	4.18048	0.122	1221
Slc35e3	-0.374899	0.2225	5562	3.76811	0.209167	1287	-0.0465055	0.313167	8031	-0.641573	0.1125	2350	0.143706	0.122167	1229
Vps72	3.5911	0.159	3286	0.365608	0.429167	12536	-0.0167488	0.442333	14606	0.422244	0.136333	3157	0.473132	0.122167	1226
Herpud1	0.488801	0.451	15385	-0.84823	0.404	10769	0.953222	0.290333	6960	-0.379009	0.236167	7121	-6.37396	0.122167	1225
Ddb1	-0.0953338	0.340667	10863	-2.67207	0.358833	7546	0.0906383	0.171167	2481	0.150411	0.2735	8671	-0.136096	0.122167	1224
Gpr19	-0.920838	0.286833	8512	1.61973	0.368333	8232	-0.189183	0.243167	4965	0.0666003	0.381	13053	1.10479	0.122167	1227
Fabp6	1.14306	0.434333	14674	0.911415	0.4875	16389	-1.70167	0.0521667	204	-0.489835	0.401333	13892	3.94533	0.122167	1228
Prss12	3.68516	0.2435	6521	5.07872	0.133667	251	0.39335	0.404333	12634	-0.236216	0.367333	12514	-1.94389	0.122333	1230
Sfmbt1	0.946902	0.297667	8989	-2.60588	0.303	4456	-1.3778	0.150833	1964	-0.308828	0.381333	13071	2.42463	0.122333	1231
Pcdhga8	-0.398619	0.3155	9780	-1.47472	0.445833	13603	0.633943	0.0198333	24	0.922088	0.0783333	1253	-1.37461	0.1225	1233
Tcte1	-1.71531	0.261167	7314	2.19297	0.311833	4807	-0.0965593	0.39	11864	0.271598	0.264	8273	0.49391	0.1225	1232
4933402J07Rik	1.45865	0.460667	15791	2.68724	0.371667	8478	1.8104	0.293167	7092	-0.326818	0.347167	11661	-4.30526	0.1225	1234
Fig4	-0.346374	0.3215	10068	-0.157944	0.419333	11839	-0.418892	0.427333	13828	3.66795	0.05	518	1.58142	0.122667	1239
Txn1	1.1598	0.190667	4427	-1.43752	0.421667	12003	0.713128	0.339667	9263	-1.54132	0.0926667	1705	-1.28153	0.122667	1241
Gpr114	2.35365	0.309	9476	3.86132	0.224	1653	-0.0569455	0.3475	9681	-0.610787	0.134833	3107	-0.815315	0.122667	1242
Cfb	0.19526	0.428667	14436	0.87986	0.392333	9949	0.0376751	0.421833	13503	0.130259	0.245167	7504	0.172641	0.122667	1235
Vmn1r12	3.29195	0.175	3840	0.340809	0.4955	16964	-1.66585	0.124	1316	-0.319282	0.357333	12088	2.31876	0.122667	1237
Ifi203	-0.294681	0.455833	15578	2.41098	0.362667	7860	-2.5092	0.226167	4349	-1.44179	0.381833	13089	4.74548	0.122667	1238
Kcna2	0.372322	0.321333	10051	-1.09329	0.397667	10285	0.15829	0.1095	1033	0.429589	0.398333	13758	-0.318464	0.122667	1240
Cmas	1.16368	0.2495	6779	-0.750289	0.415167	11541	-0.267851	0.3575	10196	-0.0867886	0.4455	15584	0.576921	0.122667	1236
C9	1.21488	0.339333	10795	-3.22612	0.319167	5131	-0.205441	0.433333	14127	-0.307108	0.286667	9212	3.93609	0.122833	1244
Ttc7	-1.54065	0.211167	5101	3.182	0.167167	598	-0.311712	0.125	1336	-0.0640737	0.3515	11830	1.02513	0.122833	1243
Zfp787	0.330416	0.483	16726	-6.25825	0.190667	936	0.108486	0.225	4305	0.411588	0.108167	2204	-0.208417	0.123	1247
Tspan13	-3.23665	0.348833	11172	1.19009	0.4345	12884	-1.70242	0.0856667	600	1.33814	0.163167	4137	1.23852	0.123	1246
Qsox1	0.935349	0.3615	11685	4.37068	0.192333	961	0.139897	0.226833	4378	-0.0873639	0.407	14100	-0.375574	0.123	1248
Mrpl15	4.64171	0.0875	1159	-0.0483236	0.439333	13156	-0.351965	0.309	7842	-0.0318896	0.474667	16770	1.35125	0.123	1245
Lsg1	-4.95729	0.1605	3337	2.49876	0.337167	6116	1.35912	0.36	10320	-0.505964	0.193167	5309	5.7013	0.123167	1254
Atp2b4	-1.48419	0.339333	10801	-2.18138	0.333333	5871	0.319807	0.450333	15026	1.05839	0.360667	12238	1.89963	0.123167	1253
Stat1	-5.5395	0.1615	3367	1.82179	0.31	4710	-0.176162	0.356	10123	-0.301723	0.419167	14571	0.271182	0.123167	1252
Unc5cl	-0.741961	0.131333	2400	-0.884937	0.451167	13990	0.0171743	0.496333	17375	0.455198	0.4225	14703	-1.29213	0.123167	1249
Zfp426	-1.18155	0.369667	12041	4.38926	0.250833	2494	0.929362	0.187833	2993	0.200163	0.433333	15114	-5.23017	0.123167	1251
Adhfe1	-2.05596	0.231667	5952	3.90916	0.3	4334	0.0575017	0.3575	10190	0.408253	0.4615	16208	-1.24263	0.123167	1250
Pm20d1	0.509695	0.188667	4357	-0.489498	0.430167	12613	-0.769247	0.0728333	421	1.48245	0.0903333	1630	1.42069	0.123333	1258
Fezf1	0.00914976	0.469667	16163	3.03339	0.1895	916	0.0330183	0.2935	7100	0.84288	0.108667	2213	-0.158589	0.123333	1255
Arhgap23	-0.776188	0.462167	15832	-0.244551	0.4875	16403	-0.240092	0.105833	944	-0.377796	0.192	5254	0.514521	0.123333	1257
Dpy19l2	-3.25422	0.274167	7913	0.356226	0.481333	15999	1.36857	0.355	10081	-1.03744	0.2365	7142	-4.13166	0.123333	1256
Cyb5rl	2.41064	0.163667	3441	1.43829	0.419833	11890	-0.879543	0.243667	4989	-2.3283	0.402167	13923	3.08401	0.1235	1259
Srrt	-0.517288	0.360333	11642	-4.14792	0.278833	3491	0.109927	0.444667	14740	0.175762	0.3745	12783	-0.431359	0.123667	1261
Lats1	0.77889	0.045	330	0.933561	0.4235	12141	-0.414373	0.208167	3656	0.0721635	0.485833	17206	0.546661	0.123667	1260
Adam6b	-1.5994	0.195667	4605	0	1	1000000	0.126388	0.460667	15545	1.73129	0.09	1622	-1.46205	0.123833	1262
Ccser2	-0.383135	0.271333	7766	3.64168	0.1825	810	0.033834	0.3355	9069	0.161868	0.223833	6593	-0.113894	0.123833	1263
Tmem221	0.409219	0.4455	15147	-3.19753	0.319333	5140	0.171149	0.316167	8178	0.126693	0.4395	15347	-3.04945	0.123833	1264
Wdr12	1.77774	0.284667	8406	4.10306	0.223833	1646	0.222095	0.401833	12488	-1.64886	0.0693333	997	-1.06621	0.124	1266
Epx	-0.278002	0.375333	12275	1.17865	0.380333	9090	-0.105927	0.131667	1492	0.162367	0.2245	6615	0.170389	0.124	1268
Ttll1	0.0426585	0.361333	11680	4.07342	0.211833	1339	-0.198951	0.177	2655	-0.88323	0.3285	10918	1.41127	0.124	1267
Zfp644	-2.5039	0.146	2871	-2.77195	0.3415	6370	1.84356	0.1725	2517	0.282031	0.390167	13432	-2.60452	0.124	1265
Atp5o	-1.58867	0.0905	1218	1.48949	0.4025	10664	0.438126	0.473833	16190	0.491162	0.041	345	1.25881	0.124167	1273
Spred2	1.01075	0.282833	8317	-0.0794127	0.468667	15157	1.02552	0.280833	6539	-0.50884	0.0483333	491	-1.75542	0.124167	1271
Wrap73	1.51622	0.4145	13865	-4.98409	0.243667	2288	-0.109988	0.362667	10460	1.86266	0.117167	2498	-1.60173	0.124167	1270
Ccnt1	-1.27789	0.378667	12410	0.482822	0.476167	15667	-0.913945	0.093	719	0.671872	0.209833	5981	0.898138	0.124167	1272
Tmed10	-1.55537	0.150833	3052	3.44678	0.187667	891	0.273594	0.283833	6679	0.522541	0.421333	14648	-0.38714	0.124167	1269
Trat1	-3.54376	0.261167	7315	-2.97986	0.3415	6375	-0.784381	0.0226667	36	0.202271	0.476	16826	0.447213	0.124167	1274
Tcp11l1	1.11762	0.3225	10112	2.18077	0.304167	4497	0.0221413	0.399667	12383	0.814943	0.0826667	1399	-0.422203	0.124333	1275
Rdx	0.306091	0.455333	15555	1.56679	0.370167	8358	1.79142	0.3095	7873	-0.252131	0.47	16567	-3.45472	0.124333	1276
Taf15	-1.03949	0.4255	14310	1.31773	0.420667	11946	-0.931094	0.2465	5133	-1.58523	0.0691667	992	0.996883	0.1245	1277
Rhobtb1	-0.102855	0.233167	6026	-2.21197	0.263667	2926	0.161692	0.0398333	129	0.275305	0.2275	6745	-0.192817	0.1245	1279
Esm1	-0.520276	0.289167	8605	-7.25845	0.124167	174	0.209731	0.455167	15270	-0.355005	0.229667	6826	-1.49948	0.1245	1281
Vmn1r4	0	1	1000000	0	1	1000000	-3.81434	0.0596667	279	1.96226	0.267333	8413	3.35893	0.1245	1278
Slc6a5	-0.970966	0.134333	2495	3.43557	0.208667	1277	0.233196	0.0798333	499	0.365673	0.37	12611	-0.161316	0.1245	1280
Mylk3	-0.366946	0.428667	14439	0.324405	0.4445	13505	-0.448577	0.1215	1266	0.496402	0.0723333	1075	0.366359	0.124667	1284
Hmha1	-1.95806	0.0735	836	-0.407217	0.4565	14350	0.182638	0.361	10377	0.835441	0.102667	2024	-0.779683	0.124667	1286
Gap43	-0.34964	0.476667	16482	-1.0982	0.4395	13170	0.618773	0.3295	8803	-1.59811	0.1125	2349	-5.86979	0.124667	1287
Spz1	-2.11495	0.2625	7381	2.46889	0.2405	2154	0.712037	0.310333	7908	-0.628176	0.3555	12014	-1.93834	0.124667	1285
Notch3	-1.16664	0.49	17020	-2.59391	0.302167	4423	-0.208208	0.382333	11439	-0.0325597	0.4355	15187	1.17837	0.124667	1282
Abcc2	3.30968	0.262333	7375	0.786187	0.4535	14146	0.519167	0.3715	10884	0.359793	0.435833	15204	1.17078	0.124667	1283
Sprtn	2.57987	0.199	4708	3.18976	0.2795	3521	1.66707	0.302333	7555	0.719598	0.0873333	1532	-6.40465	0.124833	1291
4933411G11Rik	-2.58677	0.345	11027	2.21838	0.374833	8718	-0.302879	0.164	2300	-2.59995	0.193667	5331	0.45428	0.124833	1288
Tspan14	-1.28955	0.39	12842	0.939435	0.488333	16459	2.05649	0.0266667	57	0.515618	0.228	6765	-2.61136	0.124833	1290
Ddost	-1.28809	0.0378333	236	-3.36728	0.31	4718	-0.164316	0.396	12188	-0.223537	0.319167	10513	0.265348	0.124833	1289
Swap70	5.49223	0.176333	3901	-1.22715	0.428167	12461	-2.19545	0.262333	5762	-1.64073	0.132333	3011	3.37342	0.125	1293
Spaca3	0.0523204	0.4795	16604	1.13817	0.4645	14881	0.672545	0.3055	7695	0.997632	0.303	9866	-1.56885	0.125	1292
Tnfrsf26	0.332679	0.474	16338	1.69933	0.348167	6787	0.133815	0.1225	1285	0.678285	0.140833	3312	-0.506022	0.125167	1296
Egfl8	-0.688132	0.262333	7371	-1.98069	0.339833	6260	-0.0401149	0.4985	17475	0.420201	0.2795	8902	2.49951	0.125167	1297
S1pr5	0.384338	0.302667	9198	1.10185	0.374	8641	0.308826	0.1595	2184	0.0355817	0.4215	14652	-0.820824	0.125167	1294
Adcy2	-0.841238	0.308667	9459	0.609092	0.473167	15459	0.611801	0.069	375	-0.0574767	0.427	14871	-0.363777	0.125167	1295
BC024978	-1.23439	0.1385	2626	1.64447	0.407	10974	0.347595	0.238833	4812	0.323465	0.259333	8075	1.06671	0.125333	1299
4933411K16Rik	0.144333	0.456	15581	-2.48131	0.334667	5958	0.21858	0.130833	1471	-0.109768	0.328667	10922	-0.138806	0.125333	1298
Gm826	0.244126	0.426333	14342	1.32626	0.3415	6364	-0.177925	0.376333	11123	1.86261	0.0808333	1333	0.480679	0.1255	1302
Wipf1	-3.41146	0.0805	989	-6.79929	0.211333	1332	0.23517	0.342333	9407	0.33275	0.280667	8944	-4.41453	0.1255	1301
Poc5	-1.63702	0.336333	10683	-3.11613	0.258667	2748	1.14305	0.2285	4429	-0.106838	0.463333	16289	-0.94555	0.1255	1300
BC030307	0.675201	0.472833	16291	6.24023	0.189	914	0.897966	0.2735	6237	0.709151	0.201833	5643	3.4431	0.125667	1304
Trp53	-0.337827	0.445	15125	-3.78229	0.234833	1977	0.351977	0.218167	4043	-0.177735	0.221333	6501	-0.587315	0.125667	1306
Pcdh19	0.0387253	0.498333	17366	0.704916	0.459333	14529	-1.52443	0.0873333	631	-0.265358	0.228833	6805	1.51369	0.125667	1305
Pnkd	0.222424	0.0576667	512	-0.35797	0.422333	12052	-0.0728683	0.130833	1473	0.0519927	0.299	9695	0.0925998	0.125667	1303
Tars	-0.503191	0.1935	4531	4.02414	0.203667	1165	0.156518	0.121167	1263	-1.14196	0.451833	15832	-0.164097	0.125667	1308
Atp1a1	0.823076	0.1745	3823	3.44454	0.264333	2942	0.221888	0.2295	4469	0.145414	0.462333	16242	-0.455008	0.125667	1307
Dffa	-0.289199	0.282833	8321	0.475191	0.43	12594	-0.0150236	0.4365	14271	0.87997	0.0263333	127	-1.10125	0.125833	1311
Ankrd52	0.218102	0.341833	10898	-0.757605	0.409833	11182	1.19615	0.183333	2850	0.461343	0.213	6112	-1.01556	0.125833	1310
Oas1e	-3.27702	0.216833	5338	-1.23392	0.433	12795	-0.384897	0.401667	12475	1.19306	0.223833	6588	-1.48443	0.125833	1309
Pstpip2	2.01436	0.3785	12401	-0.944171	0.4435	13438	-1.36466	0.168667	2411	2.04887	0.0555	645	2.1837	0.126	1312
Fbxo36	1.51618	0.173	3772	3.9144	0.311333	4777	0.800667	0.426	13740	-2.6123	0.215667	6234	-2.11839	0.126	1317
Kif2a	1.55492	0.181167	4062	-0.780568	0.417833	11728	-2.11598	0.278	6423	2.42733	0.221	6483	2.41195	0.126	1314
Med17	-1.72595	0.320167	9990	1.53768	0.417167	11687	1.31066	0.155	2064	2.71405	0.257833	8014	-6.23842	0.126	1316
Elavl4	-0.242077	0.470833	16210	3.06737	0.281167	3579	0.683173	0.3395	9262	-0.465021	0.2895	9328	-0.862701	0.126	1315
Rbm26	1.51622	0.315167	9763	-0.94815	0.414833	11518	1.71981	0.209333	3694	0.183931	0.441667	15434	3.93437	0.126	1313
Kcne3	-0.386843	0.371	12098	-1.43644	0.3605	7692	-0.379492	0.233833	4625	-0.0426315	0.459	16115	-0.218051	0.126167	1318
Synj1	-1.2972	0.151	3060	-4.13025	0.224167	1655	0.269766	0.182	2810	1.8165	0.0618333	802	2.81976	0.126333	1321
Iqgap3	-0.413944	0.454833	15544	4.6205	0.1845	844	0.154527	0.318	8252	0.220965	0.201667	5634	0.976837	0.126333	1320
F13b	1.45082	0.400833	13266	-1.65565	0.409333	11146	-0.405481	0.377	11166	-0.0760667	0.414833	14418	2.13355	0.126333	1319
Nit1	-1.77551	0.0325	170	-3.169	0.308333	4647	-0.0794607	0.453167	15176	-0.459739	0.0685	976	0.748188	0.1265	1329
Ccdc25	0.450404	0.329	10376	0.619014	0.478	15783	0.407886	0.219667	4103	1.11139	0.133667	3061	-2.43613	0.1265	1325
Trmt10a	-0.0294983	0.497667	17345	-0.0777614	0.488667	16485	-1.55824	0.106	948	1.17157	0.215	6203	1.09973	0.1265	1328
Ephx3	1.11395	0.2125	5155	0.278422	0.4705	15285	0.0852662	0.293833	7126	0.273092	0.253333	7813	-0.260762	0.1265	1323
Cacng8	2.5753	0.063	613	2.29328	0.343167	6474	2.55705	0.101	854	-0.0266545	0.2995	9716	-3.20326	0.1265	1327
Wdr72	-4.17889	0.0896667	1197	2.79031	0.247833	2395	0.357947	0.158833	2163	-0.486683	0.336167	11233	-0.549765	0.1265	1322
Slco2a1	1.74881	0.313167	9681	1.94183	0.3505	6951	0.122795	0.440833	14526	0.152297	0.392833	13559	-1.46396	0.1265	1326
Nxnl2	2.01779	0.325667	10247	-3.18501	0.332	5789	-0.0320379	0.428833	13899	0.0549354	0.4245	14774	-0.273194	0.1265	1324
Lzic	-5.40357	0.227833	5778	4.40691	0.222333	1598	0.948165	0.393333	12039	0	1	1000000	-3.79108	0.126667	1330
Mut	-0.942189	0.4325	14603	-2.25065	0.375833	8791	-0.132884	0.377667	11206	-0.601295	0.113167	2370	1.44786	0.126833	1333
Ssr4	-2.18538	0.2015	4804	-1.82216	0.397833	10302	0.235686	0.440333	14506	-1.40632	0.160833	4054	-1.40704	0.126833	1338
Mrps30	0.509978	0.255667	7064	-1.33341	0.463	14778	0.238679	0.197833	3304	-0.578046	0.251167	7721	-0.71163	0.126833	1336
Il20ra	0.157517	0.455833	15576	-3.90617	0.219	1518	0.4952	0.3675	10694	0.177961	0.308667	10122	-1.49842	0.126833	1337
Thada	1.00429	0.362333	11718	3.89864	0.232833	1919	-0.200755	0.352167	9950	0.034252	0.358	12120	-0.693006	0.126833	1334
Apbb2	-0.763263	0.318833	9931	0.858333	0.464833	14903	-0.0513615	0.4985	17479	-0.170234	0.3985	13769	1.01768	0.126833	1332
Nmnat2	-0.545884	0.0661667	670	0.56963	0.451833	14028	0.0946379	0.214833	3889	0.0942078	0.418	14530	0.16831	0.126833	1331
Vmn2r116	2.94638	0.170167	3662	2.03391	0.311667	4789	2.99306	0.176	2618	-0.824289	0.424833	14788	-4.31854	0.126833	1335
Gprc6a	-0.691896	0.250833	6840	-6.8641	0.176833	729	0.0454956	0.320833	8383	0.462103	0.227	6721	-0.439574	0.127	1340
Sacs	0.272103	0.4855	16839	-3.7742	0.2715	3202	-1.03938	0.218167	4041	2.03091	0.270333	8539	1.5405	0.127	1339
Ces1g	2.2183	0.196333	4628	-2.58171	0.3735	8617	1.20107	0.237833	4784	0.270836	0.369667	12589	-7.19782	0.127	1341
Psmc3ip	0.617506	0.499	17390	3.45028	0.282167	3626	-0.0519183	0.345167	9535	-0.276452	0.195833	5408	0.133885	0.127167	1343
Clca1	-0.754476	0.497333	17330	4.31685	0.233167	1935	-0.0783755	0.416833	13269	0.735404	0.289167	9307	1.36196	0.127167	1344
Ofcc1	-0.565721	0.382833	12569	-2.80991	0.352333	7085	1.38197	0.154167	2039	0.411525	0.300333	9751	-1.39307	0.127167	1342
Slc16a13	-0.607332	0.322833	10122	-0.453172	0.469667	15227	0.826336	0.312667	8006	0.818608	0.144	3431	-1.4081	0.127333	1347
Rpia	-2.94601	0.144333	2807	-6.46033	0.214667	1402	1.87635	0.0788333	487	-0.607044	0.327167	10872	-1.19622	0.127333	1350
Mmp25	2.58043	0.215667	5304	0.497364	0.484167	16202	0.936351	0.172	2497	0.634215	0.392333	13533	-3.51625	0.127333	1349
Fam162a	1.04874	0.214833	5266	-3.8376	0.321333	5219	0.96454	0.2315	4549	0.334059	0.421833	14672	-1.48584	0.127333	1348
Dnph1	0.506009	0.195833	4613	3.9722	0.209333	1289	0.106273	0.172167	2506	0.0266148	0.464	16307	-0.129472	0.127333	1346
Akr1c13	-0.0930502	0.498667	17379	0	1	1000000	0.398753	0.412167	13026	-0.147266	0.481	17018	-1.61839	0.127333	1345
4833427G06Rik	-1.01277	0.243167	6498	0.600335	0.4975	17105	0.557188	0.04	131	0.8411	0.330167	10980	-2.91776	0.1275	1351
Pum2	-2.79375	0.230833	5908	1.94758	0.389	9734	-0.351144	0.234667	4664	-1.38159	0.077	1207	1.18727	0.127667	1353
Crx	-0.616942	0.289333	8619	1.42185	0.421667	12009	-0.341905	0.238167	4794	-0.544506	0.176333	4649	0.628958	0.127667	1352
Tmem201	0.00314203	0.417	13963	-2.2208	0.296	4175	-0.101174	0.481833	16628	0.876424	0.190667	5208	-0.482288	0.127667	1355
Polr3c	0.0121538	0.486833	16903	-2.01716	0.316	4989	0.440016	0.116167	1164	0.552272	0.217333	6320	-1.52896	0.127667	1356
Rab3a	0.156442	0.261833	7334	1.17721	0.384667	9399	0.109561	0.125833	1345	-0.127626	0.424667	14781	-0.187487	0.127667	1354
Camk2b	1.18717	0.378667	12408	-1.06605	0.445667	13602	0.228005	0.3735	10986	-0.684173	0.054	612	-0.459517	0.127833	1361
Cfd	-1.7256	0.2105	5090	-1.11957	0.430833	12654	-0.227846	0.297333	7294	3.44649	0.108333	2208	0.265879	0.127833	1357
Tom1	0.419679	0.251333	6870	-1.80933	0.345667	6632	-0.14544	0.094	733	0.393751	0.131	2965	0.1272	0.127833	1358
Tcerg1	0.00977958	0.420833	14111	-0.101561	0.466	14988	0.247739	0.0485	176	-0.158592	0.15	3661	-0.136968	0.127833	1359
Slc25a27	-4.44102	0.2505	6822	3.92969	0.2915	3987	1.33415	0.143	1757	-1.17395	0.197333	5479	-3.6117	0.127833	1360
Arpc1b	-1.13941	0.251667	6883	1.08274	0.410667	11235	-0.402855	0.1565	2099	1.85759	0.118833	2554	0.644885	0.128	1364
Pcdhb1	-3.48086	0.266	7540	2.75553	0.360333	7679	-0.509245	0.120667	1249	-0.338074	0.299333	9706	0.50887	0.128	1362
4931406P16Rik	-0.514679	0.3175	9877	1.46564	0.406833	10964	0.422907	0.176667	2642	0.434413	0.307667	10078	-0.707276	0.128	1365
Sort1	-2.55278	0.101	1490	-1.56575	0.351	6987	-0.163342	0.424	13616	0.0172155	0.493167	17492	0.896653	0.128	1363
Zfp553	-1.54678	0.109167	1717	0.611367	0.465667	14973	-0.0934255	0.463667	15699	0.489761	0.166167	4281	-0.975792	0.128167	1368
Klrg2	0.0676126	0.28	8175	1.67688	0.392167	9941	0.0463127	0.3475	9674	0.928773	0.244333	7468	-0.307002	0.128167	1366
Neto1	-0.812341	0.0163333	41	4.15121	0.2605	2806	0.979609	0.135	1576	-0.200878	0.264667	8298	-0.360661	0.128167	1367
Dnaaf3	0.103416	0.266833	7571	-3.20796	0.307667	4614	-0.321602	0.01	8	0.158884	0.3065	10021	0.12573	0.128167	1370
Tmtc2	-4.91209	0.0601667	558	1.74992	0.3985	10343	3.17476	0.151167	1975	-0.457143	0.4815	17037	-1.87619	0.128167	1369
Shisa5	-0.350321	0.281167	8227	1.90259	0.331	5737	-0.0607581	0.314	8068	0.0169114	0.487833	17298	0.122314	0.128167	1371
Tctex1d1	-0.783172	0.317167	9864	1.41885	0.390833	9843	-0.0776825	0.458333	15428	-0.0356284	0.437333	15260	0.715414	0.1285	1372
Krt25	0.439211	0.363667	11769	2.93085	0.22	1544	1.33816	0.133333	1533	1.54478	0.116	2463	-1.5749	0.128667	1374
Helz2	-3.72499	0.213167	5183	-3.52573	0.332167	5803	-0.370324	0.113	1093	0.70929	0.119333	2575	0.401415	0.128667	1373
Fas	-1.00547	0.0453333	336	0.488688	0.4415	13293	0.236426	0.194	3161	-0.29057	0.119333	2571	-0.309659	0.128833	1379
Polm	1.10312	0.274	7906	-0.673347	0.467333	15090	-0.238378	0.282667	6632	0.816515	0.149167	3631	1.30739	0.128833	1377
Rgs9	-1.30348	0.227333	5753	-2.43902	0.364167	7953	0.383281	0.3925	12001	-0.375948	0.273333	8665	2.87998	0.128833	1378
Asph	1.44081	0.131333	2405	-2.27921	0.341167	6341	0.116102	0.175167	2588	0.659815	0.334167	11152	-0.169348	0.128833	1380
Ccl7	0.257408	0.481833	16683	3.11233	0.3215	5230	-0.0127799	0.488167	16948	-0.363083	0.4235	14734	1.42589	0.128833	1376
Zfp446	-1.37855	0.357	11524	2.84683	0.299333	4297	0.0964293	0.333333	8980	0.190647	0.4555	15976	-1.00702	0.128833	1381
Plxnb3	-4.59434	0.213833	5222	2.82617	0.3445	6550	-0.245546	0.2825	6620	-0.0726687	0.456833	16023	1.46243	0.128833	1375
Gss	-0.136248	0.242	6435	0.682664	0.451667	14016	0.241195	0.106	950	-0.29236	0.109167	2227	-0.180806	0.129	1382
Fam160b1	1.93562	0.220333	5463	1.40481	0.393667	10030	1.40684	0.128833	1429	-0.333114	0.224333	6611	-1.42298	0.129	1385
Slc38a11	1.31118	0.391667	12912	5.03691	0.146167	368	-1.66235	0.0888333	648	-1.12774	0.224667	6623	1.28637	0.129	1384
Sos2	0.921754	0.471333	16230	2.10006	0.332833	5836	0.13081	0.3785	11253	-1.11167	0.230167	6849	-0.872276	0.129	1383
Rbfox3	-2.28369	0.311333	9591	1.10451	0.445333	13568	-0.523133	0.344167	9488	-0.628767	0.142167	3361	0.664159	0.129167	1388
Atp8b1	4.53258	0.049	376	1.23813	0.427	12367	0.382563	0.3205	8371	0.193704	0.224667	6621	-1.56788	0.129167	1387
Rhobtb3	-0.33765	0.228667	5814	-1.60505	0.410833	11252	0.0784106	0.328333	8755	0.00896221	0.485833	17208	-0.232043	0.129167	1386
Fgf20	-0.00417154	0.490833	17053	-10.3895	0.0701667	10	-0.0997758	0.215	3895	0.162235	0.257333	7994	-0.137089	0.129333	1389
Zfp263	-0.405358	0.374833	12252	2.18509	0.302	4415	-0.149381	0.376	11106	-0.199202	0.318833	10487	0.332696	0.129333	1391
Arf1	-0.271996	0.399333	13214	2.12213	0.304667	4515	-0.48571	0.147	1861	-0.32904	0.4675	16468	0.691588	0.129333	1392
Trim37	-0.162404	0.452833	15465	0.52188	0.473167	15458	-3.04943	0.170833	2470	0.237362	0.475833	16808	1.41283	0.129333	1390
Whsc1l1	-2.60459	0.0523333	428	3.65357	0.201667	1122	1.15402	0.183833	2871	-1.25954	0.167167	4333	-0.387293	0.1295	1393
Ccne1	-1.74861	0.369333	12019	-2.84513	0.357	7427	-1.00447	0.2405	4869	-2.6238	0.212	6073	3.67619	0.1295	1395
Meis1	1.08013	0.462	15825	-0.810329	0.4565	14351	0.101372	0.397167	12246	-0.460759	0.441667	15436	-1.70988	0.1295	1394
Acrv1	1.86488	0.2915	8714	5.27483	0.155333	452	1.27723	0.207167	3613	2.29327	0.235833	7109	-6.48066	0.129667	1399
Inhba	0.251853	0.286167	8479	-6.87091	0.160167	507	0.00349677	0.485	16778	0.30576	0.266167	8366	0.25349	0.129667	1396
Mblac2	0.272525	0.476833	16492	1.7145	0.411667	11324	0.669717	0.413667	13103	-0.346789	0.426167	14840	1.03204	0.129667	1397
Helt	-0.632233	0.454833	15537	2.07519	0.329167	5634	-0.00221481	0.493	17215	0.0819716	0.457	16028	-0.535965	0.129667	1398
Dnali1	-0.896959	0.230667	5900	-0.339053	0.485333	16270	0.329653	0.247	5149	0.50451	0.238	7204	-0.292278	0.129833	1400
Ncln	-0.466409	0.217833	5378	-0.833053	0.412	11341	0.108812	0.148	1872	0.286794	0.253667	7827	-0.11188	0.129833	1401
Ankrd2	2.14097	0.266	7529	0.78304	0.452167	14049	1.40872	0.342167	9403	0.392325	0.431833	15058	-1.22627	0.129833	1402
Nfat5	-2.30769	0.254167	6994	0.200708	0.489667	16553	0.211387	0.227833	4405	0.394107	0.280167	8929	-5.73286	0.13	1404
Dpys	1.70975	0.136667	2550	1.7222	0.419333	11837	0.346634	0.204167	3503	0.190474	0.445833	15599	-1.09244	0.13	1403
Atl2	-3.27755	0.3195	9961	2.15484	0.336833	6086	-0.621809	0.195833	3221	-0.44966	0.199667	5557	0.790102	0.130167	1405
Pla2g12a	1.24561	0.233167	6028	1.81099	0.349833	6906	-0.520924	0.373667	10997	1.45876	0.120833	2629	2.77141	0.130333	1411
Tmem208	-1.01694	0.259167	7219	3.34712	0.312833	4856	0.395379	0.2625	5768	-0.702921	0.291333	9389	-3.15909	0.130333	1407
Eif1a	1.40843	0.4845	16790	2.80832	0.299333	4299	0.48519	0.387833	11739	0.821851	0.303333	9886	-0.856416	0.130333	1406
Piezo1	-0.24761	0.208	5004	-0.797889	0.454333	14201	0.123905	0.441833	14582	-0.827526	0.316333	10390	-0.486602	0.130333	1408
Mttp	-0.515589	0.382667	12563	1.16906	0.383167	9283	0.0718793	0.401833	12489	0.263994	0.4035	13969	0.857859	0.130333	1410
Efna1	-3.15197	0.104167	1577	-2.38001	0.375167	8749	-0.4211	0.00816667	7	0.125583	0.434833	15164	0.17692	0.130333	1409
Traf3ip1	-2.24163	0.214167	5236	-0.0470629	0.4885	16474	0.2922	0.315833	8156	-1.61234	0.0766667	1195	-1.54974	0.1305	1413
Eml3	0.00436131	0.494	17184	-1.3479	0.398333	10328	-0.348051	0.321833	8425	-0.477511	0.323	10686	-0.607009	0.1305	1412
Dgcr2	-2.56726	0.2125	5159	-1.65585	0.357	7422	-1.50618	0.131	1480	-0.122614	0.412167	14315	1.94806	0.1305	1414
Igj	-0.422314	0.431667	14566	-0.59242	0.4745	15559	-0.174034	0.349167	9785	0.897187	0.156	3874	0.538148	0.130667	1416
Sfpq	0.431403	0.372667	12173	0.969011	0.390833	9845	-1.51877	0.0906667	683	-1.24704	0.199833	5567	1.1916	0.130667	1415
Zfp654	-4.87559	0.1795	4019	0.299714	0.488167	16445	0	1	1000000	-0.943819	0.257167	7984	-5.88341	0.130667	1418
Setdb1	-0.203531	0.4805	16633	0.141651	0.494833	16901	2.48804	0.229667	4477	-0.186755	0.376167	12840	-2.05319	0.130667	1417
Msx3	0.424582	0.155	3169	-0.461114	0.408667	11087	0.0928232	0.149167	1907	0.0841889	0.253167	7802	-0.121759	0.130833	1419
Lair1	1.04001	0.451	15379	1.99745	0.365833	8055	0.350885	0.0995	814	0.502371	0.327667	10881	-1.338	0.131	1421
AI848285	0.353804	0.2945	8834	-0.996054	0.440167	13200	-0.0259128	0.360167	10323	0.0509439	0.474	16739	-0.135568	0.131	1420
Nr3c2	-0.304525	0.484833	16802	2.4918	0.2355	2001	-0.252704	0.0478333	173	0.869795	0.0445	417	0.190841	0.131167	1423
Mrp63	-1.60435	0.110167	1744	-1.10338	0.456333	14333	-0.243428	0.452167	15129	0.395774	0.103167	2046	-0.398153	0.131167	1425
Cd300lf	0.296688	0.178167	3963	2.47193	0.293667	4080	0.534615	0.0233333	38	0.328208	0.266	8354	-0.215342	0.131167	1422
Igf1r	-0.412553	0.365167	11836	0.799804	0.4425	13367	0.379159	0.265167	5900	0.341821	0.308	10093	-0.410639	0.131167	1424
Ttyh2	-0.321212	0.272833	7841	1.53958	0.366833	8120	-0.0502383	0.2735	6235	0.232043	0.110667	2294	0.30174	0.131333	1431
Npas1	0.00425637	0.497	17317	-0.891006	0.405167	10844	0.0658338	0.207333	3617	0.515118	0.134667	3098	-0.107844	0.131333	1428
Fam78b	1.91008	0.177667	3951	2.70885	0.271333	3197	0.0389705	0.498833	17493	0.374701	0.228	6760	-0.375452	0.131333	1426
Parp11	5.48346	0.173667	3802	0.0209979	0.4995	17243	-0.692757	0.344167	9489	2.07237	0.253667	7826	1.53458	0.131333	1430
Adra1d	0.22513	0.175833	3875	-1.25793	0.428333	12468	-0.00696603	0.478833	16463	0.177846	0.345	11579	-0.113314	0.131333	1427
Ocrl	0.0277449	0.458333	15675	-2.35928	0.2945	4109	-0.495994	0.0985	804	-0.097658	0.464667	16327	0.211861	0.131333	1429
BC003965	0.0138025	0.4655	15985	-2.81978	0.326833	5521	0.121932	0.156833	2111	0.524254	0.0901667	1627	-0.145199	0.1315	1432
Erlec1	0	1	1000000	0	1	1000000	-1.2554	0.356333	10140	-2.73855	0.171	4464	6.47881	0.1315	1436
Atoh7	-0.371096	0.271	7751	0.808748	0.449	13822	-0.00187852	0.492167	17173	-0.155008	0.2525	7772	0.293312	0.1315	1434
Adamts13	-1.77355	0.461167	15805	4.42059	0.2695	3128	-0.463775	0.110333	1045	-0.141542	0.2595	8077	1.00859	0.1315	1433
Tspan9	-0.718432	0.04	261	0.619571	0.461333	14666	0.105924	0.253833	5434	-0.0824069	0.401333	13893	0.256844	0.1315	1435
Uqcc	-0.587213	0.468167	16091	1.42612	0.4445	13503	-0.473087	0.385167	11599	0.603355	0.211167	6049	1.72309	0.131667	1437
Actrt3	1.32319	0.171833	3738	-1.0275	0.387833	9646	-0.251799	0.0573333	255	0.402686	0.2165	6272	0.267903	0.131667	1438
Ehd4	-1.62775	0.3325	10531	-2.99444	0.345667	6637	-0.684727	0.324167	8546	-0.213902	0.255167	7892	-1.07462	0.131667	1442
Dock3	0.0252379	0.398	13174	1.9757	0.387667	9631	0.143647	0.105167	934	-0.18212	0.307833	10080	-0.132855	0.131667	1441
Nid1	0.0173152	0.442667	15024	-0.243188	0.4615	14674	0.082835	0.212333	3800	0.047799	0.366167	12462	-0.168576	0.131667	1443
Exosc2	-0.678376	0.435667	14736	-1.77515	0.398833	10370	-0.208993	0.0461667	163	-0.17393	0.396667	13697	0.204613	0.131667	1440
Pigr	-2.62339	0.421833	14146	-1.54001	0.419	11826	1.03472	0.385	11595	0.131446	0.460667	16175	-1.59397	0.131667	1444
Tnfaip8	-1.34823	0.1225	2109	5.76877	0.163333	551	-0.217267	0.373333	10980	0.0229257	0.462	16226	-1.57905	0.131667	1445
Pou3f2	-3.42848	0.213167	5185	1.41419	0.4265	12340	-0.0440059	0.414167	13133	-0.204683	0.477	16861	0.469484	0.131667	1439
Fbxl18	-0.178607	0.0868333	1138	1.35501	0.373167	8583	0.079895	0.300333	7433	0.463637	0.0946667	1776	-0.127732	0.131833	1446
Cerkl	1.61011	0.176333	3900	-2.77635	0.336	6039	0.174347	0.038	112	-0.00734727	0.478667	16920	-0.309593	0.131833	1447
Ptprg	-1.57189	0.114	1861	4.56481	0.153667	431	-0.0309703	0.340833	9327	0.510423	0.0161667	43	0.103068	0.132	1449
Zswim4	-2.98302	0.172167	3744	2.11407	0.344333	6527	-0.431641	0.360333	10340	1.59417	0.1445	3454	-6.37258	0.132	1450
Kcne1l	0.0778039	0.265833	7523	-0.954448	0.333833	5901	-0.0389564	0.334	9004	0.262492	0.158333	3957	0.127323	0.132	1451
Naaa	0.00982935	0.450167	15329	3.0468	0.295333	4147	0.0966664	0.313333	8034	0.712277	0.198333	5504	-0.146092	0.132	1448
Pla2g3	0.255424	0.189667	4393	1.63253	0.352833	7117	-0.110345	0.335667	9078	-0.151339	0.2795	8899	0.152077	0.132	1454
Asprv1	-0.0821321	0.319667	9965	-0.673863	0.487167	16370	-0.12715	0.217	3985	-0.0981678	0.292833	9444	0.151099	0.132	1452
Slc37a4	1.17922	0.4095	13631	5.65198	0.067	5	0.365228	0.212	3790	-0.288202	0.324167	10733	-2.60019	0.132	1453
Grin1	0.550715	0.107333	1672	1.13713	0.442	13328	-0.0422995	0.411	12963	0.0901747	0.331667	11041	-0.567532	0.132167	1455
2022-09-10	-1.86909	0.297	8959	1.93043	0.383167	9288	-3.82182	0.0795	497	-0.465984	0.342667	11491	4.22964	0.132167	1456
Mecr	-0.0516998	0.17	3658	-2.22602	0.368667	8255	-0.0545596	0.2905	6965	0.573548	0.0725	1077	0.126287	0.132333	1458
Cpeb4	0.740863	0.00583333	3	-0.107653	0.436833	13021	-0.260371	0.066	344	1.09383	0.152667	3754	0.313769	0.132333	1457
Cmtm2b	1.25962	0.229333	5842	-2.92833	0.354	7212	-3.22545	0.130167	1458	2.78099	0.197	5464	3.19515	0.132333	1459
Atoh1	-0.36765	0.459167	15719	-1.25499	0.431333	12694	-0.391455	0.125333	1339	1.37859	0.1565	3904	0.986277	0.1325	1460
Cyp46a1	0.18148	0.354833	11451	0.185448	0.488333	16461	-0.0108733	0.428833	13903	-0.412385	0.237833	7197	1.46516	0.1325	1461
Fbxw13	0.766564	0.330167	10431	-2.64751	0.3135	4889	0.962819	0.183167	2843	-0.558258	0.154333	3821	-1.43096	0.132667	1467
Parp9	-1.52524	0.0611667	574	0.46769	0.428833	12515	0.304881	0.215	3905	-0.503077	0.229333	6820	-0.419396	0.132667	1466
Rnf133	2.32215	0.120667	2047	0.670966	0.466833	15055	-0.0276487	0.491167	17116	-1.13951	0.283333	9067	-0.687953	0.132667	1463
9430069I07Rik	-0.694499	0.4675	16059	2.71103	0.3515	7027	-1.52905	0.100667	847	0.827474	0.317667	10428	1.53009	0.132667	1462
Tinag	-0.973084	0.440833	14958	1.37708	0.399333	10414	-1.39664	0.3525	9970	0.0958457	0.479333	16960	-6.18064	0.132667	1465
Zkscan4	2.29606	0.235167	6115	3.26667	0.313	4864	0.413392	0.398333	12321	-0.102956	0.493667	17517	-2.0231	0.132667	1464
Exog	-1.81277	0.3735	12217	1.21417	0.4295	12570	0.310733	0.468333	15908	-1.5539	0.321167	10618	-3.40627	0.132833	1469
Evi2a	-4.96536	0.0668333	684	5.42828	0.160833	514	0.550631	0.488333	16963	0.643714	0.362167	12308	-5.53403	0.132833	1468
Unc93b1	-4.91187	0.183667	4156	0	1	1000000	-1.05325	0.387833	11747	-0.775246	0.0413333	357	3.28086	0.133	1472
Dgki	0.333576	0.1935	4530	0.721677	0.432333	12753	-0.105609	0.126667	1377	0.209275	0.129	2889	0.127058	0.133	1473
Tlx1	0.608994	0.2435	6520	2.3394	0.312333	4821	0.28527	0.255333	5487	1.313	0.251167	7723	-0.503158	0.133	1471
Cad	-0.369505	0.410167	13665	0.32938	0.476	15658	-0.421872	0.117167	1182	0.0800226	0.4955	17599	0.486913	0.133	1470
Cyc1	-0.574795	0.481	16650	1.14298	0.4445	13508	-0.49593	0.211833	3778	-0.587896	0.133167	3035	0.568916	0.133167	1474
Ddx19a	-4.22551	0.207833	4997	3.20307	0.350833	6983	0.0183753	0.477833	16408	-3.107	0.140167	3286	-7.15341	0.133167	1477
Sprr2k	2.52655	0.219667	5441	-0.494174	0.433667	12829	3.25909	0.1495	1920	-0.646267	0.354	11937	-3.30425	0.133167	1475
Fastkd3	0.852867	0.103667	1562	-0.663549	0.408	11057	-0.315016	0.436	14245	0.580466	0.419167	14573	-3.235	0.133167	1476
Knop1	-4.86037	0.131	2382	-1.75498	0.411	11266	-1.58233	0.122833	1299	-2.69337	0.192333	5270	1.68421	0.133333	1480
Pga5	-1.12953	0.227	5745	-2.17454	0.373	8574	-0.400212	0.111333	1063	0.273724	0.344667	11567	0.416127	0.133333	1478
Bank1	-1.18981	0.388333	12774	-3.29531	0.3145	4934	0.13383	0.4125	13044	0.24661	0.395	13638	2.50305	0.133333	1479
Trpc4ap	-1.75605	0.278833	8116	-6.56665	0.200167	1089	0.915248	0.242667	4941	0.716468	0.1185	2544	-1.12282	0.1335	1482
Fbxo4	-2.44501	0.3645	11809	4.64398	0.204167	1174	0.361775	0.440167	14492	0.358936	0.189333	5158	-1.14519	0.1335	1483
Ccdc66	0.852651	0.0566667	496	-0.975088	0.399667	10435	-1.77972	0.1385	1650	-0.221829	0.220333	6449	1.88365	0.1335	1485
Mina	1.71682	0.110833	1763	-5.3758	0.207167	1248	-0.572418	0.0448333	157	-0.627483	0.443	15479	-1.69961	0.1335	1481
Ptpn14	5.98473	0.165833	3520	1.86242	0.387833	9644	0.630652	0.144833	1808	0.126388	0.467833	16483	-1.95105	0.1335	1484
Zfp365	-2.84447	0.3335	10571	-5.92921	0.224667	1681	-0.296303	0.0943333	739	2.01821	0.0418333	364	1.27202	0.133667	1486
Gp49a	2.67471	0.2315	5936	-1.5369	0.4245	12223	-0.159595	0.347667	9693	1.17606	0.1865	5060	4.50568	0.133667	1487
Fchsd2	2.08448	0.2915	8715	1.57308	0.411333	11291	0.196251	0.213833	3850	-0.232659	0.224833	6630	-1.76123	0.133667	1488
Tbc1d24	-0.299272	0.409	13608	-3.19735	0.332	5791	0.0649385	0.329	8779	0.450087	0.0731667	1091	0.299635	0.133833	1489
Plekha6	-0.702707	0.360167	11634	-0.12168	0.492	16710	-0.391369	0.286667	6798	0.907077	0.0935	1730	0.239263	0.133833	1490
Dtna	0.232428	0.184667	4204	0.143256	0.446333	13640	0.267565	0.219667	4107	-0.963201	0.383333	13148	-0.767544	0.133833	1492
Tab2	0.240841	0.293333	8790	4.02206	0.198833	1069	0.292561	0.332	8914	-0.00189528	0.489167	17345	1.00149	0.133833	1491
Shf	-2.19203	0.171667	3721	0.221366	0.45	13899	0.184779	0.321	8389	1.41891	0.1765	4654	-0.904471	0.134	1493
4921517D22Rik	-2.45573	0.0978333	1416	-0.844963	0.447833	13737	-0.128263	0.384	11537	-0.15566	0.496333	17625	0.377843	0.134	1494
Zfp574	-0.848626	0.317	9849	4.47068	0.160333	508	-0.0601756	0.3025	7557	0.668029	0.0981667	1874	-0.115338	0.134167	1495
Ppfia3	2.84392	0.073	818	-2.70889	0.333333	5875	0.143285	0.420167	13420	0.556686	0.161333	4072	-0.891995	0.134167	1498
Igf2	-3.39235	0.11	1740	-0.185954	0.488833	16495	0.293992	0.433833	14157	0.254503	0.332667	11088	-3.29088	0.134167	1500
2410066E13Rik	-2.13773	0.359333	11614	1.11559	0.429	12526	-0.202101	0.0678333	361	0.2155	0.402667	13941	0.128539	0.134167	1496
Ip6k1	-0.924604	0.395667	13075	-0.269806	0.4615	14676	-0.33783	0.1765	2635	-0.0023866	0.424333	14770	1.44011	0.134167	1499
Lrpap1	-0.261631	0.3075	9403	3.37064	0.302333	4432	-0.117766	0.202833	3466	-0.0334899	0.467167	16445	0.421187	0.134167	1497
Cops7b	0.258761	0.362833	11734	3.52183	0.2415	2192	-0.0201759	0.449667	14987	0.584715	0.268167	8447	0.349146	0.134333	1503
Ces1f	-1.67535	0.387667	12749	0	1	1000000	2.62828	0.205667	3580	-1.12735	0.320833	10595	-6.47122	0.134333	1502
Urgcp	-1.90093	0.327667	10326	-1.00111	0.387	9578	1.59443	0.326667	8673	0.718134	0.422167	14687	-2.98508	0.134333	1501
Hras1	-6.48201	0.1465	2892	-4.10804	0.2805	3552	1.39014	0.129833	1454	2.7745	0.166167	4282	-2.71664	0.1345	1506
Ebf1	-1.63304	0.273667	7889	4.09322	0.241333	2185	0.987564	0.242333	4931	-0.387434	0.169667	4413	-1.83594	0.1345	1504
Trpv2	5.01484	0.0736667	841	1.58548	0.4025	10663	3.07381	0.145833	1833	0.53044	0.190833	5211	-2.00522	0.1345	1505
Ccdc87	0.622741	0.112833	1825	-1.38955	0.344333	6535	0.69292	0.279	6458	1.06571	0.1915	5238	0.456386	0.1345	1508
Defb20	-2.21384	0.32	9979	0	1	1000000	-1.50544	0.323833	8531	-1.14729	0.22	6431	3.52249	0.1345	1509
Lyst	3.07154	0.298667	9035	-1.40753	0.4105	11226	-0.928251	0.0295	73	0.249327	0.384333	13183	1.19244	0.1345	1507
Gm1965	0.311419	0.348333	11155	-1.57106	0.4075	11022	0.511891	0.335	9053	-1.69823	0.072	1065	4.46614	0.134667	1510
Dnajb9	-2.19785	0.345	11025	1.33996	0.429667	12584	-0.783958	0.2945	7170	1.83353	0.095	1787	4.29194	0.134667	1511
Zscan29	-2.00072	0.223667	5600	-3.95008	0.321833	5243	-0.613651	0.0616667	301	-0.141934	0.272167	8614	-0.430172	0.134667	1513
Hmcn1	1.5742	0.0165	43	-0.440265	0.399167	10387	0.0956297	0.2605	5681	0.289523	0.493167	17495	-0.107359	0.134667	1512
Clic4	-2.1062	0.209833	5067	2.71628	0.292833	4036	1.22673	0.1385	1652	0.989123	0.0533333	599	-2.20085	0.134833	1517
Mrps2	-0.00833082	0.425833	14320	-2.36331	0.319	5120	-0.255742	0.0206667	26	0.0738045	0.366833	12492	0.186925	0.134833	1514
Fam229b	-3.08069	0.294667	8850	2.21435	0.397167	10253	-1.01329	0.393667	12060	-0.131064	0.412333	14323	5.16867	0.134833	1515
Acp5	0.625485	0.484	16772	-3.11642	0.323833	5359	-0.0520265	0.385	11591	0.125472	0.433833	15128	-0.151825	0.134833	1516
Anln	-0.118135	0.4815	16669	-1.5127	0.3525	7097	-1.85599	0.3035	7616	1.1421	0.126667	2812	-5.52833	0.135	1523
Sox30	-0.0215425	0.462667	15857	-1.17649	0.478333	15804	0.0483026	0.279833	6494	0.716905	0.1445	3453	-0.113527	0.135	1519
Pdx1	0.323109	0.109167	1723	1.61934	0.347333	6735	-0.0780395	0.336333	9121	0.170124	0.261667	8186	-0.103045	0.135	1524
Gypa	3.47685	0.187333	4307	2.97888	0.257	2689	1.36709	0.171	2476	0.564696	0.3935	13584	-2.2307	0.135	1521
Pamr1	0.5815	0.401667	13309	1.02883	0.415167	11535	-0.0288578	0.406167	12711	0.13535	0.408333	14153	-0.345251	0.135	1518
Glipr2	1.19614	0.331667	10497	1.64748	0.3465	6683	-0.499382	0.164333	2306	-0.058906	0.416	14468	0.298568	0.135	1522
Speer4e	-1.77771	0.381	12503	2.62987	0.377667	8913	-2.12296	0.268833	6062	-0.887548	0.434333	15149	3.41115	0.135	1525
Braf	-1.67595	0.264667	7466	3.02931	0.266833	3044	0.437622	0.150667	1960	0.348932	0.446	15604	-0.953703	0.135	1520
Gm5615	0.536275	0.364333	11805	-5.49784	0.234833	1987	0.690853	0.3195	8327	-0.579365	0.369333	12575	-2.74255	0.135167	1526
Trim11	0.14608	0.142833	2760	-1.739	0.3995	10423	-0.0357489	0.377833	11209	0.737007	0.2345	7053	-0.465698	0.135333	1528
Vmn1r230	2.67418	0.0985	1438	-0.765571	0.418667	11786	-1.23087	0.226667	4370	-2.2496	0.249333	7658	3.15714	0.135333	1531
Sergef	-0.312367	0.417167	13970	-3.48068	0.3105	4743	0.887229	0.272	6181	2.07657	0.2735	8673	-1.13752	0.135333	1530
Gm4871	-0.368965	0.240667	6377	-1.55826	0.401	10548	-0.186906	0.429667	13936	0.0891645	0.339667	11373	-0.108752	0.135333	1529
Wnt5a	-0.981316	0.438333	14855	2.14381	0.393	9997	3.47021	0.117667	1189	-0.0226903	0.485333	17185	-2.26852	0.135333	1527
Map1s	0.701498	0.164167	3453	0.344777	0.484667	16226	0.0608971	0.4115	12996	0.352601	0.0481667	486	-1.64025	0.1355	1535
Ranbp17	-1.63936	0.357667	11549	-3.81577	0.289833	3933	-0.584322	0.100833	850	-0.363426	0.0738333	1113	0.527753	0.1355	1539
Pdcd6	-0.359878	0.387333	12741	-0.46824	0.440333	13206	0.128305	0.442833	14640	-1.64787	0.0976667	1866	4.31965	0.1355	1540
Nphp4	-2.34804	0.404833	13429	-2.85872	0.351667	7043	-1.44019	0.134	1551	1.58754	0.120667	2621	1.60696	0.1355	1536
Zfp618	-0.271564	0.352833	11355	-0.303464	0.438167	13101	0.0303575	0.486667	16872	0.128282	0.257	7976	0.167104	0.1355	1537
Acp1	1.47283	0.136	2539	1.53782	0.441833	13321	-0.126332	0.331833	8911	-0.112209	0.3315	11036	0.628853	0.1355	1538
C2cd4a	0.229139	0.331333	10478	-0.950952	0.441667	13310	-0.0569423	0.415667	13207	0.151114	0.376333	12854	-0.120317	0.1355	1533
Gjb1	-0.52479	0.444333	15096	-5.65094	0.225333	1693	1.08294	0.144333	1800	0.00895283	0.4405	15382	-1.61604	0.1355	1532
2410004B18Rik	0.22473	0.169167	3630	1.98986	0.325667	5447	0.39025	0.241167	4888	0.273081	0.454	15915	-0.696134	0.1355	1534
Glrb	0.2607	0.198333	4688	-2.85208	0.282667	3640	0.155485	0.183333	2848	0.226313	0.0765	1188	-0.112435	0.135667	1544
Rapgef4	1.72379	0.310167	9537	-0.681898	0.412833	11389	-1.095	0.213333	3839	1.34062	0.1525	3749	1.54664	0.135667	1543
Tbc1d20	-0.442607	0.478833	16565	-1.92625	0.386167	9519	-0.0899644	0.3215	8409	0.455	0.196	5419	0.250733	0.135667	1541
Foxf1	1.94345	0.351167	11282	-3.27198	0.338833	6212	1.45386	0.347833	9710	-1.66444	0.302667	9857	-6.69926	0.135667	1546
Apol10b	1.37057	0.304833	9298	2.46121	0.2955	4150	0.295352	0.323333	8496	-0.119589	0.457833	16063	-0.793448	0.135667	1545
Gk5	0.310666	0.478667	16556	2.22622	0.349	6845	-0.0435274	0.4905	17079	-0.573302	0.458167	16085	0.593508	0.135667	1542
Map7d2	-2.03011	0.1285	2297	2.25807	0.3675	8167	-0.199807	0.2755	6315	0.0976088	0.4565	16008	-0.181818	0.135833	1547
Insig2	0.0568099	0.3575	11540	2.14811	0.270167	3147	0.0457572	0.38	11324	0.301109	0.145667	3497	0.096783	0.136	1549
Zfand6	-3.08087	0.329167	10391	2.03424	0.3935	10028	1.47346	0.130167	1459	-0.434688	0.169167	4396	-4.92795	0.136	1548
Slc6a8	-1.92864	0.136333	2545	0.788236	0.415667	11581	0.120181	0.487833	16934	-0.759538	0.314167	10319	-1.37403	0.136	1550
Kcnh1	-4.66522	0.154167	3151	1.10453	0.476833	15710	1.27366	0.2045	3517	0.442789	0.0961667	1819	-1.2698	0.136167	1551
Wwp2	-4.36324	0.203833	4864	1.25469	0.389167	9742	2.88364	0.116333	1167	-2.39676	0.2045	5744	-5.63126	0.136167	1554
Leap2	4.05252	0.289833	8639	-0.688515	0.4115	11295	-2.65433	0.2155	3920	-0.954435	0.261	8146	3.66034	0.136167	1555
Scgb1a1	1.05263	0.373167	12201	-5.04616	0.253167	2576	1.71476	0.0716667	410	0.367702	0.325167	10785	-3.31817	0.136167	1552
Carns1	3.45414	0.1625	3397	0.476183	0.499833	17258	0.368595	0.4065	12735	0.111796	0.3615	12269	-3.53745	0.136167	1553
Ubl7	-0.811552	0.272667	7830	3.92701	0.243833	2289	1.15141	0.222833	4225	-0.335719	0.0935	1732	-5.14358	0.136333	1557
Orm2	1.50458	0.211833	5136	2.5827	0.324333	5377	-0.811373	0.342167	9401	-0.561027	0.181333	4860	3.03732	0.136333	1560
Fuz	0.0681346	0.405	13438	-0.00921874	0.46	14572	0.0204476	0.338667	9216	-0.0526505	0.347	11653	0.24995	0.136333	1558
Cryl1	-5.90606	0.1765	3908	3.9642	0.175167	703	-0.306097	0.339167	9244	0.386031	0.400333	13852	1.02207	0.136333	1559
1700080E11Rik	1.67583	0.157833	3249	-0.752438	0.410333	11213	0.388561	0.303167	7588	0.395921	0.4325	15082	-0.39315	0.136333	1556
Cyp4f17	1.16953	0.483667	16758	1.74676	0.400167	10485	-0.579093	0.0641667	324	-0.381739	0.240167	7305	1.51163	0.1365	1563
Phlpp2	-0.873036	0.472333	16270	0.718663	0.432	12730	0.0182098	0.493167	17233	-0.180448	0.384	13170	-3.15164	0.1365	1562
Zbtb9	3.24469	0.124833	2179	0.506954	0.4925	16734	0.355264	0.239167	4828	-0.00913918	0.415	14421	-1.5383	0.1365	1561
Elavl3	-1.71353	0.126	2220	-1.99594	0.3745	8691	0.160763	0.317667	8246	0.753096	0.0763333	1186	-4.3136	0.136667	1572
Vmn1r24	1.39887	0.154	3146	-1.12211	0.396667	10219	0.216933	0.3385	9209	2.31858	0.0798333	1296	-0.522845	0.136667	1569
Uts2r	0.483526	0.0985	1437	0.840498	0.436667	13015	0.139812	0.1765	2632	0.586856	0.0808333	1327	-0.84454	0.136667	1567
Sugp1	-4.34938	0.271	7753	1.90691	0.407	10978	2.50018	0.217833	4030	-1.60511	0.1105	2290	-3.08826	0.136667	1570
Ccdc74a	1.46787	0.1465	2893	0.914924	0.4535	14147	-0.0817382	0.463833	15711	1.60799	0.218167	6359	1.42753	0.136667	1564
Kit	-1.34062	0.4335	14645	-1.50968	0.3625	7844	0.528402	0.365333	10600	0.00187107	0.3745	12781	2.33458	0.136667	1566
Lcp2	-1.33368	0.347333	11117	-2.74515	0.316	4992	2.65103	0.2145	3877	0.126238	0.468667	16522	-6.03698	0.136667	1573
Srp68	1.73186	0.0748333	868	3.77878	0.305	4529	0.236023	0.345167	9538	-0.04967	0.486833	17256	1.54126	0.136667	1565
Clasrp	-0.551346	0.372667	12182	0.925677	0.457667	14412	0.407018	0.380667	11358	-0.023224	0.492667	17476	-1.3368	0.136667	1571
Grasp	1.33885	0.464167	15927	1.61632	0.362667	7853	0.371648	0.397833	12282	-0.0268287	0.495	17584	-0.583131	0.136667	1568
Fignl2	-2.2029	0.0598333	550	-3.47793	0.307333	4604	-0.00287747	0.467833	15881	0.77139	0.0345	245	-0.0991424	0.136833	1577
Notch2	-2.17282	0.382667	12562	-0.358235	0.472167	15384	0.532696	0.0636667	318	0.510456	0.178667	4753	-0.386815	0.136833	1578
Il1f6	0.440653	0.475167	16400	-3.66201	0.304333	4505	-0.46156	0.188333	3009	-0.231089	0.241	7347	0.512797	0.136833	1576
Trim60	-2.66518	0.307833	9425	-0.258289	0.488	16438	-1.28443	0.148	1880	-0.954881	0.274	8693	-0.86429	0.136833	1579
Hvcn1	-4.96595	0.235167	6113	5.27949	0.134833	263	-1.44221	0.0921667	705	-0.068149	0.4095	14198	1.53294	0.136833	1574
Ipo9	-0.411854	0.2825	8296	0.654818	0.419	11815	-0.580834	0.308	7793	0.196641	0.472	16660	1.15293	0.136833	1575
Dnajc10	-1.25028	0.486	16877	0.114298	0.495333	16955	1.17201	0.348833	9769	0.0886328	0.4805	16999	-3.33588	0.136833	1580
Taf6	-1.17052	0.2205	5468	-4.76451	0.219833	1543	-0.133916	0.345333	9546	0.622057	0.130667	2940	1.15031	0.137	1582
Nphs1	0.183	0.371833	12132	0.831661	0.400333	10489	0.128262	0.197667	3290	0.192197	0.178167	4729	-0.399205	0.137	1581
Mrpl17	-4.87417	0.2475	6705	-1.52726	0.418	11749	-2.06	0.261667	5734	-0.912346	0.2845	9119	5.45495	0.137	1584
Pah	-1.15709	0.261667	7332	-4.45483	0.270333	3156	0.377723	0.397333	12260	-0.929759	0.3055	9981	-1.55867	0.137	1583
Fam195a	-1.9752	0.103833	1567	-4.42806	0.262333	2878	-0.48879	0.305167	7681	-0.91957	0.121667	2654	1.0842	0.137167	1585
2022-09-11	-0.843048	0.498667	17382	-0.00867063	0.460167	14587	0.580157	0.380833	11368	0.535291	0.185167	4998	1.26173	0.137167	1587
Lpo	-0.416323	0.294667	8847	-1.33377	0.427	12377	0.280179	0.204833	3546	-0.0789602	0.443833	15507	-1.5583	0.137167	1586
Slc51a	-0.43619	0.4935	17168	-2.81298	0.294667	4118	-1.53289	0.136667	1617	-0.684184	0.154833	3841	0.917729	0.137333	1591
Fads6	0.152886	0.471667	16245	-1.93262	0.389333	9759	-0.0878972	0.297167	7284	-0.132982	0.2135	6136	0.152498	0.137333	1589
Cela1	-0.0738854	0.331667	10498	1.77462	0.323167	5319	-0.00804842	0.430333	13980	0.49772	0.288333	9276	0.540825	0.137333	1590
Tmem81	-5.33992	0.176667	3910	-2.05289	0.374333	8672	0.039413	0.498	17462	0.109191	0.297333	9629	4.38001	0.137333	1592
Acap1	0.752166	0.179833	4026	-2.17244	0.366667	8117	0.0525147	0.457833	15398	0.0375911	0.431667	15044	1.22772	0.137333	1588
Skint3	1.83338	0.300167	9091	3.06062	0.349833	6916	2.43449	0.179667	2732	2.82197	0.207	5855	-1.48979	0.1375	1596
Itpr1	2.53184	0.0611667	570	1.87606	0.416833	11662	-0.430819	0.2155	3918	-0.114334	0.2505	7696	0.486947	0.1375	1597
Cnga2	-0.324818	0.347333	11114	-3.13209	0.266333	3023	1.12662	0.0845	575	0.363179	0.257	7974	-2.14142	0.1375	1593
C1ql1	-1.22304	0.1195	2021	-2.34767	0.384667	9410	0.863708	0.276167	6345	0.0765092	0.362	12297	-0.858931	0.1375	1595
Btbd6	-0.0280787	0.496667	17308	4.4137	0.263167	2905	0.752828	0.319333	8315	0.240539	0.4595	16140	-1.15894	0.1375	1594
Ccr3	-1.54887	0.331	10465	-3.20697	0.3405	6303	1.11298	0.1905	3051	0.137838	0.351167	11809	-2.73511	0.137667	1599
Bex1	-5.58668	0.0303333	145	5.37309	0.119833	144	-0.720981	0.3085	7818	-0.354221	0.415333	14440	1.49386	0.137667	1598
Zfp865	-1.54991	0.124833	2181	0.645175	0.437167	13043	0.156951	0.311167	7945	-0.225131	0.322833	10677	-0.323213	0.137833	1603
Ash1l	-2.49138	0.264333	7452	5.91012	0.156167	462	-0.0145352	0.4805	16547	0.307233	0.33	10975	-0.603228	0.137833	1602
Fndc3a	-1.19435	0.458833	15709	3.51788	0.309	4677	-1.04237	0.2185	4056	-1.0089	0.342833	11497	3.25909	0.137833	1601
Cyp4b1	-0.152936	0.448667	15277	0.213553	0.498333	17159	-0.319767	0.2075	3631	-0.090683	0.496833	17643	0.913537	0.137833	1600
Fzd10	-1.52926	0.2235	5595	0.685396	0.455333	14262	-0.0705291	0.277833	6414	0.684329	0.0606667	772	0.411395	0.138	1604
Nup98	-0.619157	0.4545	15522	2.98879	0.2595	2781	-2.01796	0.291333	7014	-1.6419	0.1535	3790	2.36349	0.138	1608
Rgs11	0.75337	0.4775	16512	2.404	0.369167	8294	-0.413061	0.097	778	0.547812	0.179167	4770	0.383422	0.138	1609
Kcnj4	-1.50527	0.300333	9094	0.167927	0.490833	16633	-0.599388	0.0981667	797	0.518795	0.217167	6307	0.657526	0.138	1605
Ubl4b	0.631181	0.451833	15412	0.462773	0.479333	15867	-1.41907	0.1115	1073	0.463554	0.314333	10322	1.3636	0.138	1606
Rabep2	0.137596	0.425833	14325	-8.19105	0.132833	243	-0.0916609	0.222	4190	0.00663357	0.433333	15111	0.300904	0.138	1607
Ephx2	-0.0762062	0.444	15082	-2.58884	0.315167	4959	-0.169859	0.0613333	296	0.417054	0.201833	5644	0.148903	0.138167	1611
Sema3d	3.19519	0.193833	4540	1.41246	0.446667	13663	1.02404	0.300833	7461	-0.544933	0.302167	9826	-3.86988	0.138167	1612
Ibtk	-0.312467	0.444	15076	1.56553	0.360667	7699	0.0581298	0.3905	11889	-0.0452639	0.383167	13138	-1.4574	0.138167	1610
C1qtnf4	0.212201	0.369333	12024	1.05141	0.419667	11875	-0.085758	0.224833	4298	0.156905	0.463	16272	0.102969	0.138167	1613
Tceal5	-2.92441	0.164333	3464	1.40075	0.382	9196	0.0402066	0.4925	17195	2.48086	0.218167	6360	3.18975	0.138333	1617
Vwa5b2	1.90273	0.0753333	881	-1.78434	0.358833	7541	0.233661	0.3485	9754	-0.240522	0.218667	6376	-0.196925	0.138333	1614
Ghrl	0.239426	0.0396667	257	5.251	0.104833	66	-0.0674148	0.258833	5624	0.363267	0.342167	11472	0.172546	0.138333	1616
Ofd1	0.284544	0.458667	15700	5.8528	0.162167	539	-0.441759	0.260667	5697	0.00328888	0.416333	14478	-0.661434	0.138333	1615
Dbt	-0.461218	0.389	12801	-3.01179	0.320167	5172	-1.72951	0.0735	429	1.90634	0.174667	4589	1.73122	0.1385	1619
Kcnip4	0.169097	0.471	16217	-2.73195	0.357833	7483	1.93185	0.2885	6878	-1.64034	0.3075	10072	-3.40958	0.1385	1618
Slc7a15	-1.02016	0.470167	16180	3.37176	0.2435	2274	-0.700233	0.3235	8511	-1.23885	0.189333	5162	-1.50894	0.138667	1624
Ankrd60	0.857506	0.13	2347	3.04594	0.217333	1472	-0.294046	0.244333	5014	-0.0908487	0.293667	9481	-1.09783	0.138667	1623
Arhgap29	1.96209	0.263167	7411	1.28592	0.459167	14517	0.379257	0.427333	13832	-0.642731	0.317667	10437	1.55693	0.138667	1620
Trp73	-0.332843	0.3965	13108	0.820234	0.448333	13772	1.07632	0.2305	4506	1.26231	0.336667	11250	-0.427486	0.138667	1621
Trim56	-0.464516	0.2675	7598	1.1044	0.397667	10291	0.20913	0.0356667	101	0.0212186	0.49	17374	-0.492202	0.138667	1622
Cldn3	0.351706	0.122167	2101	-0.518536	0.366667	8116	0.115167	0.126	1351	0.529705	0.0285	150	-0.203987	0.138833	1625
Ttc16	-3.05067	0.0358333	214	-2.34539	0.366167	8084	-0.147234	0.421167	13467	-0.557742	0.181833	4873	-0.607635	0.138833	1626
Opn3	0.534011	0.4625	15853	-1.50349	0.339833	6259	0	1	1000000	1.18356	0.19	5185	6.30013	0.139	1630
2010109I03Rik	-2.90339	0.224167	5626	-0.444558	0.460833	14632	2.23259	0.181667	2803	-0.375505	0.275833	8761	-3.16192	0.139	1629
Aprt	-0.29653	0.498167	17364	0.645672	0.4175	11707	-0.695099	0.112	1081	-0.166786	0.414167	14396	1.64052	0.139	1628
Pkp1	3.37547	0.177167	3932	-0.700917	0.4225	12072	-0.282559	0.268167	6019	-0.138487	0.429	14949	1.54151	0.139	1627
Parg	-1.09612	0.383	12578	0.347334	0.443833	13458	1.27827	0.193	3139	-1.78926	0.0553333	643	-2.24435	0.139167	1634
Cyp2e1	-0.012792	0.444	15075	2.39831	0.398333	10326	0.0806429	0.216	3946	-0.353114	0.167	4326	-0.157492	0.139167	1631
Phyhipl	1.25536	0.2995	9064	0.715348	0.465667	14976	0.930609	0.1405	1706	-0.50382	0.245333	7513	-0.599621	0.139167	1633
Sdhaf1	0.235068	0.262333	7370	0.223856	0.480833	15959	0.0162082	0.427	13805	-0.205547	0.285333	9150	-0.366514	0.139167	1632
Alg5	-1.43449	0.473833	16332	-0.716579	0.462667	14754	1.56162	0.118833	1217	1.49778	0.326167	10831	-3.08669	0.139167	1635
Actr5	-1.00169	0.389667	12831	-0.270527	0.476667	15702	-0.112709	0.224	4266	-0.012311	0.461333	16202	0.696967	0.139333	1636
Slc12a3	-0.257359	0.350833	11264	-4.08312	0.2665	3029	-0.0863396	0.268	6015	0.203529	0.134	3074	0.191436	0.1395	1637
Lrp2	0.661885	0.238167	6259	0.252248	0.4925	16742	0.23728	0.256833	5546	0.79836	0.195667	5405	0.56046	0.139667	1639
Pank3	-5.30811	0.0846667	1097	2.11124	0.351667	7033	-1.83981	0.312667	8000	1.07029	0.227	6720	2.87003	0.139667	1638
Mypop	-0.6055	0.396667	13111	1.77519	0.4	10470	0.4869	0.111333	1067	-0.221403	0.3295	10961	-0.554477	0.139667	1643
Sqrdl	3.2787	0.255833	7080	-3.44879	0.3315	5767	0.92334	0.281833	6581	0.326431	0.468667	16519	3.04186	0.139667	1642
Tm6sf1	-4.8719	0.258333	7182	1.27139	0.361833	7792	-2.94894	0.170667	2466	0.0185369	0.475667	16803	2.60273	0.139667	1640
Nup133	-0.0509518	0.3585	11585	-1.10631	0.416667	11641	-0.0418751	0.438	14363	0.032407	0.497667	17685	0.392871	0.139667	1641
Hdc	-1.71643	0.048	365	2.88365	0.249	2437	-0.779247	0.310667	7925	1.29458	0.0745	1131	0.759186	0.139833	1644
Kif5c	-0.64818	0.412167	13760	3.68393	0.150333	403	-0.03377	0.484167	16745	-0.630109	0.123667	2716	1.09242	0.139833	1645
Ctsz	0.940873	0.2255	5674	1.0511	0.395	10110	0.603842	0.087	624	1.32025	0.1845	4982	-2.85322	0.139833	1649
Nr2f2	-0.0136591	0.426833	14361	-3.47771	0.2425	2237	-0.0349189	0.382667	11457	-0.149873	0.240333	7314	-0.140336	0.139833	1648
Sf3a2	-0.558224	0.280833	8215	4.28096	0.2285	1794	-0.124698	0.456333	15328	-0.476458	0.253167	7803	-0.332646	0.139833	1647
Htr1b	-2.79909	0.258833	7204	1.56343	0.4055	10869	0.233246	0.3315	8890	0.168345	0.352833	11884	-3.70203	0.139833	1646
Tmub2	1.02802	0.241833	6432	1.16488	0.461333	14662	0.308967	0.142	1735	-0.285972	0.0895	1598	-0.725479	0.14	1650
Kcnj9	-0.246115	0.043	304	6.34148	0.0856667	26	0.270311	0.0566667	246	0.695163	0.0215	84	-0.13947	0.140167	1651
Slc17a1	1.05717	0.474	16340	-0.806938	0.356333	7364	2.69824	0.180333	2749	-0.274775	0.334167	11146	4.35788	0.140167	1652
4933430I17Rik	-0.0588423	0.306667	9364	-3.91503	0.282333	3633	0.13464	0.207	3608	0.704375	0.0401667	332	-0.144025	0.140333	1654
Nr4a1	-1.17816	0.191833	4470	0.578508	0.470667	15297	-0.340742	0.276833	6372	-1.82698	0.111667	2331	1.36784	0.140333	1657
Exoc8	-0.635852	0.3505	11243	-0.21637	0.487167	16372	0.39678	0.302	7529	0.746527	0.303833	9914	-0.49626	0.140333	1655
1700037H04Rik	1.50686	0.220833	5478	-0.927139	0.390333	9817	0.107879	0.252833	5392	0.453266	0.307	10039	-0.299455	0.140333	1653
Sfxn3	0.294088	0.121167	2067	-0.535997	0.473	15437	0.0743796	0.2155	3911	0.76489	0.4665	16418	-0.243429	0.140333	1656
Acta1	-0.794723	0.310167	9540	2.38381	0.296333	4188	-0.119488	0.201	3402	-0.0211881	0.413667	14375	0.15164	0.1405	1658
Cox6a2	-0.0487511	0.365	11824	3.71986	0.216167	1443	-0.386737	0.251	5332	0.109814	0.419167	14569	0.4132	0.1405	1659
Garem	-0.185524	0.410667	13685	-1.90284	0.324167	5372	0.733343	0.0861667	604	-0.327057	0.1875	5088	-0.800983	0.140667	1662
Gpr1	-2.69671	0.3165	9837	1.24654	0.428	12438	1.06434	0.407	12757	-2.65867	0.193667	5329	-3.91171	0.140667	1663
Numb	-1.95944	0.358833	11596	-1.55542	0.3225	5283	0.235986	0.194	3164	0.624633	0.275167	8737	-0.890113	0.140667	1661
Pnma2	0.449007	0.0936667	1309	-1.05696	0.372167	8508	-0.0990937	0.1415	1725	0.13405	0.4615	16204	0.117072	0.140667	1660
Spr	0.780703	0.270333	7729	4.71658	0.148167	386	-1.92486	0.115	1141	1.28062	0.0676667	948	0.909399	0.140833	1664
Gtf2f2	-0.37084	0.444667	15111	1.90526	0.357333	7449	1.28093	0.1745	2581	-1.60277	0.129667	2913	-2.93038	0.140833	1666
Havcr1	1.74263	0.3975	13151	-2.0274	0.403833	10767	0.514332	0.371667	10898	0.711767	0.293833	9495	-4.55142	0.140833	1665
Eif4g1	0.6475	0.401	13271	1.44937	0.3745	8685	-0.918433	0.279	6459	2.03247	0.0823333	1385	1.49923	0.141	1667
Cdip1	0.506604	0.415333	13898	-2.04897	0.3885	9689	-0.165605	0.219333	4088	-3.79441	0.126167	2793	0.380564	0.141	1668
Taar5	-0.575373	0.2955	8893	2.09808	0.312	4810	-0.16487	0.4585	15430	0.716417	0.226833	6713	-0.231951	0.141	1669
Lyl1	-7.53859	0.0425	297	-1.44565	0.4065	10953	0.994732	0.252667	5387	-0.0824129	0.356333	12052	-2.23736	0.141	1670
Slc38a7	-4.79109	0.0586667	524	-2.83624	0.357167	7435	-0.375473	0.155333	2078	1.45574	0.109833	2259	0.443932	0.141167	1672
Lef1	-1.88389	0.147833	2943	-0.444366	0.445333	13564	0.729329	0.0803333	508	0.227764	0.269167	8499	0.00411552	0.141167	1671
P2rx3	-1.10685	0.132833	2451	5.47304	0.1155	121	0.368867	0.178	2687	0.223349	0.406	14067	-1.23049	0.141167	1673
Arhgap1	1.40245	0.160167	3326	1.86713	0.399333	10416	0.98879	0.252	5366	-0.722336	0.342833	11501	-1.38416	0.141333	1675
Sdr9c7	0.254692	0.431333	14545	-3.82815	0.311333	4776	0.0850902	0.217667	4024	0.00196836	0.488167	17312	-1.08007	0.141333	1674
Fam50b	1.43	0.284667	8405	-2.50232	0.34	6267	-0.0504652	0.3075	7769	0.240718	0.249667	7667	-0.113802	0.1415	1676
Rsph4a	1.29193	0.436	14758	2.85596	0.278333	3475	-0.0486465	0.4655	15789	1.33441	0.439167	15329	2.98948	0.1415	1677
Fancd2os	-0.00147236	0.499167	17403	2.48765	0.2725	3246	0.0724587	0.2605	5685	0.0237304	0.443667	15501	0.187351	0.141667	1678
Fosl1	-0.0939803	0.467833	16079	-0.17107	0.474333	15546	-0.0566305	0.2805	6524	0.852946	0.150167	3665	-0.0993443	0.141833	1684
Mrps34	-2.98655	0.161	3353	0.530717	0.4295	12566	-0.0716523	0.288667	6881	-0.205078	0.178333	4739	-0.135136	0.141833	1682
Zbtb11	-0.80359	0.470833	16208	2.00352	0.372667	8554	-0.283178	0.417833	13320	0.684387	0.205667	5800	2.66556	0.141833	1680
Hapln2	0.540621	0.3675	11929	-2.15855	0.429333	12555	0.104037	0.2245	4276	0.264906	0.293167	9457	-0.323795	0.141833	1683
Iqca	-1.02597	0.207167	4977	0.117001	0.47	15245	-0.145775	0.0963333	770	0.220498	0.320167	10550	0.127334	0.141833	1679
Nrk	-8.47633	0.0445	324	2.99848	0.274667	3339	-0.645269	0.346167	9591	-0.633	0.423833	14747	3.27751	0.141833	1681
9930012K11Rik	-3.60207	0.194	4546	-1.52333	0.4195	11863	-0.673037	0.258833	5623	-1.53118	0.128833	2880	0.896387	0.142	1686
Nt5dc3	-2.12315	0.2475	6702	-3.06971	0.3045	4510	-0.874602	0.159167	2172	-0.594157	0.166333	4287	1.3075	0.142	1687
Peli2	-0.975588	0.324833	10207	1.99754	0.253667	2585	0.00186293	0.496667	17392	0.0327726	0.437667	15275	0.47706	0.142	1685
Celf3	0.149288	0.374167	12236	-1.78056	0.395	10115	0.126152	0.1315	1486	0.434881	0.0676667	947	-0.342637	0.142167	1690
Hoxd8	3.12013	0.131333	2403	0.246509	0.489833	16561	-0.109312	0.1715	2485	-0.251706	0.138	3212	0.224296	0.142167	1688
Cant1	-0.68496	0.0943333	1329	-0.36403	0.483167	16122	-0.0451618	0.375167	11070	0.810129	0.1925	5276	0.254151	0.142167	1692
1200014J11Rik	-2.51891	0.143333	2774	0.0437698	0.465167	14934	0.228937	0.3705	10839	0.358729	0.2535	7824	-2.00059	0.142167	1689
Adamts6	2.2813	0.370333	12069	2.69655	0.370667	8398	0.437492	0.3875	11721	1.94389	0.277667	8842	3.22397	0.142167	1691
Vmn1r229	-2.74496	0.289167	8613	2.68301	0.368833	8269	-0.664816	0.157	2122	-1.73456	0.0826667	1398	2.92181	0.142333	1695
Psma7	2.06874	0.227333	5751	4.41227	0.225167	1690	1.61549	0.127	1387	-1.679	0.203	5690	-1.39999	0.142333	1693
Slc25a46	-2.43956	0.068	705	2.33049	0.2485	2420	0.0266747	0.409667	12898	0.110938	0.367833	12529	-0.242187	0.142333	1694
Arx	0.298366	0.0376667	232	0.171541	0.489667	16551	-0.0307008	0.3495	9805	0.207444	0.072	1068	-0.105044	0.1425	1697
Tshb	0.823178	0.271	7752	-2.3604	0.317167	5037	0.0281652	0.428667	13887	1.28167	0.223833	6592	-0.329598	0.1425	1696
1700011H14Rik	0.771967	0.252667	6923	1.1641	0.4015	10589	-0.491552	0.363833	10518	0.912204	0.250833	7710	3.29043	0.1425	1700
Ftsjd1	1.09931	0.409667	13648	-0.706336	0.4635	14816	-0.119349	0.472	16094	0.433643	0.345	11580	-6.43111	0.1425	1698
Odf2	-0.425766	0.334167	10590	-3.3347	0.341333	6356	-1.13892	0.378833	11276	0.406828	0.468667	16523	2.33186	0.1425	1699
Gab2	-0.274046	0.355667	11479	-0.0376421	0.446	13616	-0.231263	0.395333	12150	1.10755	0.069	990	0.356457	0.142667	1701
Atp8b4	-0.72829	0.494667	17218	1.93754	0.3385	6174	0.322416	0.150833	1962	0.294207	0.219833	6424	-1.08695	0.142667	1704
H2-M10.1	-5.0372	0.145167	2842	0	1	1000000	-0.457677	0.429333	13922	-2.27938	0.232833	6989	5.61024	0.142667	1702
Apoo	0	1	1000000	4.22445	0.231333	1876	-2.04991	0.289333	6920	1.73246	0.304167	9921	3.28449	0.142667	1703
Plac1l	0.485466	0.320167	9984	4.67446	0.147833	383	1.04463	0.381833	11416	-1.90296	0.119833	2594	5.80198	0.142833	1706
Hoxa10	0.00817673	0.4455	15140	1.75122	0.385	9425	-0.0225789	0.406333	12721	-0.26643	0.207	5850	0.188693	0.142833	1707
Apom	0.200686	0.457667	15655	-0.161121	0.489833	16570	-1.50537	0.102333	884	0.930327	0.304667	9940	1.27344	0.142833	1705
Gtpbp2	-3.91863	0.1105	1759	4.21562	0.226167	1722	0.790688	0.426833	13800	-1.87254	0.0953333	1794	-3.388	0.143	1714
1700061G19Rik	0.718012	0.285833	8462	4.44506	0.205667	1202	-0.0730437	0.448667	14950	0.524614	0.0985	1886	0.426324	0.143	1708
Scube1	1.24283	0.3635	11764	1.68773	0.394333	10072	0.704311	0.0355	99	0.428615	0.149833	3655	-1.0095	0.143	1713
Emp1	-5.73835	0.071	775	-2.35375	0.373	8577	2.49885	0.266	5934	1.50577	0.173	4531	-2.69441	0.143	1711
Ldlrad4	0.410674	0.269667	7695	1.17204	0.4585	14463	0.703458	0.3295	8802	0.313011	0.248833	7641	-1.15335	0.143	1710
Sgsh	-7.43193	0.119667	2028	0.533218	0.471333	15333	1.70031	0.097	779	0.689943	0.311667	10218	-4.29542	0.143	1712
Ints6	-0.452257	0.370667	12084	-3.51673	0.2675	3066	0.0320527	0.4065	12730	-0.231557	0.372833	12717	-0.180657	0.143	1709
Cuta	0.026992	0.329167	10382	-3.98452	0.282333	3634	-0.872853	0.302333	7553	0.506392	0.173167	4536	1.34229	0.143167	1716
Onecut1	-1.79693	0.3025	9190	-1.28564	0.398333	10329	0.252689	0.3435	9458	0.351683	0.307167	10050	-1.45215	0.143167	1717
Polr2m	-1.3201	0.284333	8388	1.37436	0.373833	8631	0.48886	0.2525	5379	-0.0693818	0.43	14990	-2.72087	0.143167	1715
Ppp1r1a	0.462349	0.408333	13577	-0.0776525	0.4915	16674	-0.00336785	0.347167	9660	-0.654887	0.448333	15690	0.343052	0.143333	1719
Cyp27a1	-2.99091	0.199333	4723	-5.08321	0.259333	2774	0.218279	0.1085	1015	-0.0176335	0.496333	17626	0.456529	0.143333	1718
Nrl	-0.457919	0.167833	3586	1.94442	0.345667	6633	0.221783	0.204	3501	0.810314	0.0613333	786	-0.308684	0.1435	1720
Vmn1r194	2.50755	0.336833	10709	0.013718	0.480333	15921	-1.30314	0.3405	9310	-1.09082	0.258667	8046	2.49471	0.1435	1723
Ddx19b	3.18099	0.124833	2177	1.34281	0.411667	11313	1.57431	0.136667	1616	-0.125978	0.277333	8830	-3.12985	0.1435	1722
Klhl32	0.0830974	0.336333	10681	1.89756	0.338833	6206	-0.114742	0.134333	1558	0.453809	0.343167	11513	0.353562	0.1435	1724
Pole2	0.281215	0.376	12292	2.77453	0.356667	7405	-0.253943	0.372833	10955	-0.0927524	0.3775	12903	-0.68611	0.1435	1721
Fzd5	-0.827534	0.288167	8560	-0.36194	0.476833	15714	-1.32511	0.186333	2949	1.4863	0.1285	2866	1.76578	0.143667	1725
Nckipsd	0.146818	0.477167	16503	-1.80363	0.333667	5890	1.02459	0.2455	5070	2.59126	0.156	3878	-1.55449	0.143667	1728
Lrig2	-1.09389	0.211167	5104	-4.64463	0.261	2821	-0.103829	0.36	10314	0.718532	0.302	9814	1.49245	0.143667	1726
Tmem74	0.300144	0.2735	7883	-0.190115	0.452333	14066	0.339983	0.4195	13405	0.178558	0.385	13218	1.19692	0.143667	1727
Rgs7	2.77671	0.1595	3305	-0.464389	0.450167	13909	-1.46616	0.1535	2018	3.09546	0.144333	3447	2.00005	0.143833	1729
Bptf	-2.79064	0.0848333	1100	4.00222	0.197833	1052	0.127821	0.201667	3432	0.638137	0.156	3872	-0.172499	0.143833	1733
Fem1a	-1.57616	0.196667	4641	1.08243	0.4415	13299	-0.226199	0.472	16098	-0.527625	0.24	7300	-3.12928	0.143833	1734
Desi1	-1.0335	0.309833	9524	1.65238	0.403167	10712	-0.15934	0.130667	1468	0.302345	0.3145	10327	0.353331	0.143833	1730
Prl3b1	-2.18169	0.262167	7362	1.14982	0.458	14433	-0.449522	0.260833	5702	-0.416821	0.363333	12351	1.21965	0.143833	1732
Rab11fip3	0.543025	0.297	8955	2.43076	0.302167	4421	-0.131132	0.324833	8582	0.058182	0.4615	16207	1.02471	0.143833	1731
Spef1	-5.8401	0.102167	1523	0.367501	0.48	15911	0.516613	0.110333	1046	-1.61413	0.087	1521	-3.13058	0.144	1736
Tfdp1	0.0599874	0.315833	9812	-0.38942	0.4895	16534	-0.173211	0.1	824	0.164761	0.209167	5952	0.186154	0.144	1735
Rnase13	1.26443	0.193667	4536	2.41376	0.317	5028	-0.263367	0.443167	14660	-0.446806	0.0846667	1442	0.889575	0.144167	1738
Ifna11	-0.326754	0.244333	6557	2.66543	0.2855	3746	0.283815	0.284833	6718	-1.01066	0.228833	6800	-0.429033	0.144167	1737
Lrrtm4	0.637355	0.136	2537	0.415731	0.488	16430	0.303145	0.449167	14966	2.30932	0.0255	111	-1.02656	0.144333	1739
Dmbt1	-0.848993	0.343833	10978	2.99423	0.323833	5360	-0.0980954	0.4495	14982	1.05312	0.132	3001	1.57421	0.144333	1742
Zyx	-0.0529877	0.482333	16702	2.10459	0.2925	4019	0.0319301	0.3445	9504	0.383302	0.174833	4596	-0.268727	0.144333	1740
Mapt	-1.62681	0.3115	9599	-1.02468	0.393	9991	-0.180988	0.3645	10556	0.581738	0.389667	13406	-0.286995	0.144333	1741
Arf5	2.93961	0.177167	3928	-5.84112	0.222167	1595	0.782175	0.275333	6311	-1.09342	0.0378333	292	-1.08279	0.1445	1743
Casp4	1.8025	0.371	12103	0.628394	0.462167	14719	-3.6296	0.0873333	630	-1.9238	0.0738333	1112	3.17336	0.1445	1746
E130012A19Rik	0.767598	0.124333	2166	-1.20864	0.420333	11920	-0.0365691	0.390167	11871	0.344686	0.085	1460	0.0936099	0.1445	1748
Gm7120	-0.567478	0.218667	5403	1.62776	0.41	11191	-0.226861	0.226833	4376	1.76923	0.103667	2061	1.55656	0.1445	1749
Wnt16	0.558588	0.1335	2468	-0.612908	0.426	12304	0.59419	0.350167	9844	1.54036	0.156167	3887	-1.29564	0.1445	1744
Eif3f	-4.18467	0.2825	8304	-1.24076	0.441	13254	-1.81777	0.2975	7303	-2.9991	0.316167	10385	2.27295	0.1445	1747
Cd3e	-6.31521	0.133667	2479	0	1	1000000	2.92072	0.173167	2536	-0.865972	0.401167	13887	-7.78308	0.1445	1745
Muc5b	0.265178	0.2015	4808	-0.503199	0.422667	12077	-0.125224	0.208833	3679	0.981214	0.101833	1996	0.32196	0.144667	1752
Klra8	1.65419	0.0878333	1171	1.87812	0.368333	8234	-0.701196	0.310667	7928	1.57677	0.249833	7677	1.40012	0.144667	1753
Pard6g	-0.630228	0.313167	9684	-2.24613	0.356833	7412	-0.381569	0.0236667	39	0.298885	0.283	9045	0.11297	0.144667	1750
Il17rd	-0.0169989	0.459333	15735	-0.710803	0.471	15316	-0.0310764	0.364167	10534	0.180208	0.446	15607	0.11707	0.144667	1751
Amacr	0.318046	0.414167	13851	-1.02062	0.3855	9459	-0.250947	0.0555	234	0.504459	0.116667	2482	0.839507	0.144833	1754
Rara	-1.84561	0.0776667	925	-3.92322	0.301	4376	1.08933	0.0776667	475	0.658712	0.199667	5553	-0.843255	0.144833	1757
Dirc2	-1.06495	0.418667	14030	0.997549	0.439	13147	-1.07555	0.335167	9057	-1.15421	0.262667	8223	1.45934	0.144833	1755
Timm44	4.23075	0.162167	3378	-2.23742	0.317667	5057	-0.0243119	0.440167	14494	-0.146477	0.374	12759	-0.3906	0.144833	1758
Gulp1	-5.14207	0.172667	3767	3.46863	0.2475	2382	-0.700509	0.230167	4496	0.74428	0.409167	14193	2.46562	0.144833	1756
Zp2	-1.8157	0.195667	4607	3.27249	0.239667	2129	0.0303774	0.362667	10459	0.388376	0.0713333	1045	-0.130746	0.145	1761
Ciz1	0.721528	0.319833	9973	-3.01405	0.3565	7393	-0.0923826	0.4075	12793	1.35724	0.270167	8533	0.724079	0.145	1760
Rmi1	2.0596	0.3535	11388	3.96647	0.228167	1781	-0.397469	0.0865	613	-0.0942456	0.318667	10483	0.3916	0.145	1759
Scarb1	-9.01934	0.0793333	965	-3.63847	0.322833	5302	0	1	1000000	1.58582	0.324667	10764	-4.79611	0.145	1763
Cdx1	1.6751	0.0996667	1460	2.2059	0.322	5256	0.465616	0.4735	16171	1.09564	0.449	15717	-1.53222	0.145	1762
Kbtbd12	-0.106349	0.454333	15518	1.71709	0.3155	4966	0.245809	0.482	16634	-0.130212	0.3375	11285	1.0835	0.145167	1764
Slc6a1	-1.43228	0.228333	5799	5.23865	0.214667	1400	0.270428	0.426	13741	-0.237858	0.457	16031	-0.344379	0.145167	1765
Alk	-1.1916	0.318833	9930	-0.282259	0.477667	15766	0.182605	0.4585	15432	1.8384	0.0263333	125	1.39783	0.145333	1767
Grik4	-1.62905	0.223667	5606	3.36702	0.3195	5147	0.200739	0.151	1966	1.47695	0.2155	6218	1.39956	0.145333	1768
Ddx41	-0.884642	0.475833	16439	-4.48132	0.2455	2332	-0.215392	0.483667	16714	1.39967	0.231833	6933	-2.65133	0.145333	1766
Stag1	-1.47049	0.396	13087	-1.61106	0.406833	10968	0.289639	0.2115	3767	-1.64514	0.110333	2278	-1.52981	0.1455	1770
Klhdc10	1.27899	0.169	3625	-0.351502	0.444333	13483	0.472411	0.0793333	492	0.812509	0.1745	4581	-0.845752	0.1455	1769
Dos	2.2628	0.116	1925	-2.73024	0.3035	4474	-0.0300031	0.371333	10879	-0.131533	0.276333	8777	0.170856	0.1455	1771
Apoa1bp	0.214672	0.388333	12772	-0.263455	0.493	16769	0.0860181	0.340833	9329	0.424354	0.0553333	641	0.375274	0.145667	1772
1700011I03Rik	-2.45922	0.214167	5229	4.18283	0.237333	2048	-0.0644184	0.494333	17290	-2.20682	0.0935	1734	-3.46555	0.145667	1777
B9d1	1.40225	0.4095	13630	-0.395795	0.478667	15820	0.517348	0.292833	7078	-1.73296	0.101833	1994	-1.36694	0.145667	1775
Mas1	3.89865	0.289	8595	1.70401	0.412	11337	-0.223963	0.478	16422	-2.64836	0.2015	5625	2.16369	0.145667	1773
Med8	0.696167	0.348667	11168	-0.266447	0.4565	14343	0.0506013	0.365167	10593	-0.200531	0.208	5896	-0.620177	0.145667	1779
Prl8a6	0.225702	0.465	15958	-4.59622	0.2595	2779	0.576986	0.353833	10030	2.32059	0.250333	7695	-1.6188	0.145667	1778
Kpna3	-1.23674	0.4855	16845	1.65971	0.406	10908	-0.275091	0.445667	14797	-0.264374	0.438833	15322	1.29685	0.145667	1774
Gspt2	-0.00788698	0.489167	16986	-4.5506	0.2325	1912	-0.0396211	0.376167	11116	0.0479161	0.466	16395	-0.0927111	0.145667	1776
Cbl	0.328272	0.249333	6775	2.13818	0.326333	5485	0.0462615	0.474333	16217	0.825914	0.0341667	236	-0.133733	0.145833	1782
Tnmd	-1.70847	0.356	11495	-3.87573	0.266833	3050	2.94823	0.173333	2546	-0.169336	0.2175	6329	3.12018	0.145833	1781
Inpp5j	0.275299	0.3545	11432	0.0903566	0.4655	14955	0.106298	0.329167	8783	-0.526797	0.259167	8065	-0.993577	0.145833	1783
6430550D23Rik	2.47058	0.0856667	1122	-0.784284	0.407	10982	0.0500983	0.402167	12506	0.325403	0.388833	13374	-0.676851	0.145833	1784
Clns1a	-4.40777	0.168333	3605	0.305452	0.483333	16135	-0.564582	0.042	142	-0.00323662	0.475667	16805	0.493152	0.145833	1780
Hsph1	-2.01819	0.183333	4147	-0.941139	0.4445	13513	0.450406	0.422	13508	-0.319772	0.116667	2483	0.678147	0.146	1787
Ak2	0.0282201	0.353167	11371	-3.44005	0.320833	5195	-0.125745	0.276833	6371	0.0105794	0.283167	9058	1.00231	0.146	1788
Prmt7	0.159733	0.3155	9778	-0.447898	0.489	16505	0.100792	0.269167	6068	0.302322	0.2925	9430	-0.427033	0.146	1789
Cers1	0.201697	0.121	2058	0.265819	0.470333	15268	0.0178752	0.461667	15594	-0.0535713	0.451167	15807	0.186426	0.146	1786
Il13	-0.0994522	0.283333	8341	-0.704086	0.488333	16449	-0.0609681	0.217167	3996	0.00560036	0.486333	17232	0.121488	0.146	1785
Nle1	0.638939	0.0951667	1351	-2.44313	0.374167	8665	0.0392563	0.412167	13029	0.380252	0.0885	1568	-0.324862	0.146167	1794
Nod1	0.130648	0.422833	14191	-5.7674	0.214667	1401	-0.0541378	0.270833	6143	0.2372	0.1045	2079	0.0998373	0.146167	1793
Dusp23	-0.91227	0.0605	559	-4.30885	0.227167	1747	0.104301	0.345833	9573	0.207137	0.148333	3585	-0.309	0.146167	1790
Dnaic2	-0.807632	0.136833	2561	2.08836	0.370667	8401	0.310415	0.186667	2961	-0.369474	0.2515	7736	-0.383517	0.146167	1796
Hk2	-0.484717	0.1995	4730	3.43593	0.321833	5248	-0.0813753	0.276667	6355	0.564169	0.3755	12822	0.127386	0.146167	1791
Trabd2b	0.902996	0.155667	3189	-0.201368	0.450667	13945	-0.440854	0.2635	5800	0.112719	0.391	13468	0.584444	0.146167	1792
Mfsd11	-1.64183	0.498833	17385	-0.356976	0.439667	13177	1.06936	0.3785	11257	0.76681	0.446	15608	2.99109	0.146167	1795
Ppm1e	-2.3452	0.129	2318	-3.53288	0.293667	4079	-0.163184	0.2015	3424	0.321182	0.255833	7929	0.467407	0.146333	1798
Pipox	0.78936	0.420167	14092	0	1	1000000	-0.499635	0.377333	11182	0	1	1000000	-3.3209	0.146333	1797
Rps6kl1	-2.01807	0.243333	6509	-3.26095	0.335167	5990	-0.045356	0.376833	11160	0.268411	0.120667	2622	-1.44526	0.1465	1801
Fdxr	0.115935	0.427	14367	-2.47438	0.363667	7915	0.703668	0.429	13907	-2.58118	0.159167	3988	3.28419	0.1465	1803
Sostdc1	0.743734	0.202667	4838	-4.30552	0.255167	2637	-0.124174	0.244667	5033	0.0855958	0.386167	13262	0.220688	0.1465	1802
Tnip3	3.24215	0.197833	4676	-0.850022	0.448167	13766	1.859	0.0848333	585	-0.371599	0.443333	15490	-0.702941	0.1465	1799
Hsf4	-0.400769	0.0435	313	-3.19653	0.3185	5093	0.213586	0.106833	966	-0.0288091	0.488167	17314	-0.120051	0.1465	1800
Slfn5	4.04935	0.289	8597	4.901	0.279	3500	-1.77659	0.039	119	-1.68597	0.077	1209	1.3242	0.146667	1812
Zfp143	-1.35456	0.2515	6873	-3.89191	0.291	3972	-1.50126	0.0903333	678	1.29407	0.156	3877	-1.52575	0.146667	1807
Pla2g12b	-0.23922	0.498667	17374	0.369635	0.433833	12841	0.0822608	0.251667	5350	1.70933	0.175667	4620	0.383559	0.146667	1809
Glod4	-2.19134	0.363833	11781	0	1	1000000	2.18696	0.2695	6093	-2.9034	0.238167	7216	-2.92284	0.146667	1804
Tgfa	-0.094984	0.405167	13442	-1.60064	0.345333	6610	0.0733011	0.376333	11127	0.704238	0.245667	7531	-0.702859	0.146667	1806
Abi1	-0.551102	0.489333	16988	-2.20868	0.288333	3871	-0.34731	0.224833	4294	0.575336	0.2565	7956	2.48329	0.146667	1810
Vac14	-1.58019	0.3845	12631	-2.90059	0.362167	7816	2.81404	0.153167	2012	-2.05971	0.268667	8483	-7.26625	0.146667	1808
1700011L22Rik	-2.15444	0.371167	12108	4.2247	0.283667	3677	1.12441	0.265667	5914	-0.847795	0.289	9300	-0.875724	0.146667	1805
Clstn3	-0.00120113	0.485	16818	0.080067	0.452333	14068	-0.388765	0.153	2007	0.370265	0.305	9965	1.25938	0.146667	1811
4921530D09Rik	2.63321	0.281167	8226	-0.895055	0.446667	13668	-0.57548	0.214333	3869	0.463366	0.1025	2016	1.08616	0.146833	1816
Slc17a8	-0.691627	0.309667	9509	-1.29832	0.410667	11233	-0.192748	0.1	823	0.244733	0.135167	3112	0.0889851	0.146833	1813
Flna	0.574829	0.0653333	655	-0.59083	0.465	14919	0.465142	0.052	202	0.828286	0.221	6482	-0.408146	0.146833	1819
Ugt8a	-0.786689	0.417667	13989	-1.60407	0.421833	12019	-0.364248	0.283333	6660	0.755524	0.305	9962	3.4924	0.146833	1814
Dyrk4	-4.73461	0.243	6491	2.74723	0.280167	3539	-0.948521	0.383333	11491	1.70739	0.337	11271	3.10342	0.146833	1817
Atp5j	2.85445	0.281667	8266	2.89378	0.3385	6187	0.0268299	0.478333	16445	0.062617	0.458167	16081	3.25753	0.146833	1818
Scp2	-1.89929	0.293833	8807	3.47877	0.2415	2188	-0.362915	0.251	5326	-0.117376	0.479833	16973	0.722563	0.146833	1815
Ak5	0.0278613	0.309333	9490	-6.08384	0.233167	1930	1.30838	0.184	2872	-1.0556	0.0246667	107	-0.888459	0.147	1823
C2	0.156019	0.315667	9797	0.211513	0.4885	16463	-0.0549875	0.327833	8727	0.322618	0.222167	6535	0.388505	0.147	1820
Uck1	0.0114857	0.3895	12823	-2.64555	0.3465	6697	-0.466004	0.172833	2526	0.264242	0.322167	10651	0.189053	0.147	1821
Dhfr	2.80093	0.215167	5281	3.02509	0.355	7267	-0.709214	0.333	8968	0.396471	0.432333	15074	1.26264	0.147	1822
Ccdc92	-0.734217	0.0971667	1402	0.039249	0.448333	13776	0.135695	0.1175	1188	0.58266	0.198667	5518	-0.100472	0.147167	1825
Cend1	0.277499	0.436667	14780	6.37886	0.173333	678	0.626272	0.0301667	76	0.492136	0.250667	7698	-0.458305	0.147167	1824
Dlx4	0.838456	0.2525	6920	1.6113	0.422333	12056	0.815131	0.314	8075	-0.364898	0.342	11460	4.82371	0.147167	1826
Mccc1	-5.44444	0.2225	5564	-0.628399	0.469667	15228	-2.98796	0.163667	2288	0.623995	0.196833	5455	1.80043	0.147333	1829
Emx1	-0.24498	0.389333	12815	2.5572	0.258833	2754	0.235711	0.225	4304	0.526795	0.201833	5645	-0.652741	0.147333	1827
Gm684	0.643245	0.191	4440	1.95947	0.351167	7003	0.790099	0.0578333	260	0.846811	0.289667	9340	-6.49993	0.147333	1828
Pfkp	-0.249236	0.363833	11777	-1.72952	0.351167	7000	-0.143941	0.0466667	165	-0.129725	0.2875	9247	0.0894341	0.1475	1831
Zbtb41	-2.22484	0.348833	11173	-2.74626	0.366833	8126	-4.05966	0.277333	6390	-0.993633	0.389667	13414	-1.96426	0.1475	1830
Ccdc153	0.850513	0.458667	15704	2.38238	0.312333	4824	0.0534768	0.457667	15388	1.42248	0.159833	4009	-0.750633	0.147667	1832
Rufy4	-0.424465	0.199333	4728	-1.66823	0.3955	10143	0.558576	0.456333	15326	0.0646834	0.378833	12965	0.349398	0.147667	1834
Zmym2	-3.14001	0.189167	4373	0.12431	0.4895	16539	0.348122	0.204833	3544	-0.679283	0.424	14756	-0.718278	0.147667	1833
Pif1	-0.0389195	0.3715	12119	1.57264	0.381833	9174	0.133999	0.261167	5709	0.831237	0.00166667	1	0.128781	0.147833	1836
Ubtfl1	1.47055	0.3765	12318	-0.626609	0.432	12736	0.0505887	0.494167	17280	-1.28313	0.2345	7056	-3.27188	0.147833	1838
Tril	-0.0272314	0.315167	9761	0.671033	0.396167	10189	0.604877	0.367333	10687	0.477408	0.331667	11042	-1.20562	0.147833	1837
Dlx1	0.237293	0.269333	7679	2.57879	0.319	5121	-0.128349	0.146	1836	0.0822298	0.4985	17717	0.170034	0.147833	1835
Pnpla6	0.253176	0.0665	675	-1.30333	0.326333	5494	0.127459	0.2605	5683	1.74628	0.0561667	660	-0.122996	0.148	1841
Mmp15	-0.504782	0.146	2870	-3.4248	0.239167	2113	0.459311	0.327167	8693	0.580943	0.0763333	1180	-0.454721	0.148	1840
Slc45a3	-0.277721	0.236667	6179	-0.799395	0.459167	14513	-0.285901	0.181667	2798	-0.198161	0.3955	13660	0.228698	0.148	1839
Gmip	-0.233887	0.4115	13724	0.551932	0.464833	14908	0.0397704	0.390833	11905	1.19208	0.222167	6537	0.243515	0.148333	1844
Mylk	-0.517119	0.225167	5660	1.13696	0.394333	10064	-0.12235	0.441833	14575	0.490423	0.328667	10926	-0.411772	0.148333	1843
Hdhd3	0.0759346	0.4695	16156	0.00502009	0.493833	16842	0.0499915	0.439333	14441	-0.621268	0.454167	15923	-0.30715	0.148333	1842
Scg3	3.10962	0.1405	2682	-0.797618	0.426167	12313	0.0749485	0.486333	16855	-1.774	0.086	1489	-4.36417	0.1485	1845
Klrb1	-0.535198	0.376667	12324	1.7793	0.333333	5867	-0.875432	0.163667	2287	-0.750893	0.3505	11791	1.3538	0.1485	1848
Ttll7	-1.9668	0.139333	2646	-3.89576	0.210333	1306	-0.194835	0.477167	16377	-0.0897155	0.381667	13087	0.537503	0.1485	1847
4930578C19Rik	-4.00665	0.115167	1907	-3.46205	0.318333	5086	-0.207666	0.221	4159	0.0288749	0.496667	17633	0.432972	0.1485	1846
Nadsyn1	-0.0117384	0.474333	16355	-0.742211	0.47	15243	-0.085006	0.322833	8468	0.605841	0.0521667	565	0.327466	0.148667	1851
Mycbp2	-1.71558	0.254167	6992	0.958517	0.484667	16227	-0.183836	0.246333	5115	1.14489	0.0651667	877	1.57022	0.148667	1852
Trpv5	-0.0725349	0.491833	17094	-1.34377	0.427333	12399	0.469173	0.447833	14908	-0.71147	0.324333	10740	-1.74833	0.148667	1850
Pcdh12	-0.757826	0.135333	2522	0.667865	0.458333	14448	0.339867	0.203167	3475	0.242287	0.415167	14429	-1.82424	0.148667	1849
Ddx23	0.759961	0.281833	8268	4.94101	0.235167	1996	-1.96421	0.0395	125	0.526329	0.109	2226	1.18569	0.148833	1857
Med23	-2.07853	0.113833	1860	-0.676745	0.468	15118	0.269773	0.300667	7452	-0.16598	0.3125	10252	0.522548	0.148833	1856
Tada1	-3.94612	0.120833	2051	6.20875	0.151667	414	-0.0932361	0.3555	10107	0.0583255	0.362	12301	-1.18785	0.148833	1860
Nup153	2.76819	0.303167	9222	1.1444	0.422333	12060	-0.624081	0.101	852	0.242003	0.390833	13461	0.460946	0.148833	1855
Ppp1r11	1.62167	0.3705	12074	-2.52994	0.3615	7765	-0.355303	0.457	15359	0.106789	0.470333	16582	-1.31272	0.148833	1858
Slc6a2	-0.0746234	0.462833	15862	4.36897	0.219333	1528	0.0791297	0.470167	16015	0.184021	0.473	16701	0.548015	0.148833	1853
Ppy	-1.01547	0.234333	6079	-1.717	0.356	7345	1.00551	0.234667	4660	-0.117682	0.480833	17017	-0.760076	0.148833	1861
D030056L22Rik	-2.2255	0.422333	14164	5.18149	0.116833	127	0.0599519	0.495667	17358	-0.216361	0.481333	17028	-1.45311	0.148833	1859
AI607873	3.16033	0.243833	6542	3.19175	0.274333	3323	-3.19081	0.147833	1870	-0.00677029	0.499833	17765	1.92789	0.148833	1854
Tmem30a	-2.23535	0.472667	16285	2.58875	0.3005	4345	0.0911141	0.243667	4984	0.688183	0.078	1246	-1.01389	0.149	1862
Fam196a	1.10034	0.433833	14661	-4.11093	0.279333	3516	1.5951	0.124833	1333	-0.931558	0.257167	7985	-0.814541	0.149	1863
Akap8l	-0.746993	0.313333	9690	3.25951	0.259	2760	0.172756	0.4475	14890	0.470377	0.159167	3986	1.42924	0.149167	1865
Ezh2	-0.508789	0.4235	14216	-1.07504	0.434333	12873	0.0826067	0.423333	13573	0.489431	0.356667	12064	4.10322	0.149167	1864
Npas3	-1.70808	0.422833	14188	1.1814	0.424	12175	0.0631343	0.4495	14977	-0.747134	0.196333	5436	0.36273	0.1495	1870
Rtf1	-0.145504	0.493667	17171	1.93316	0.335667	6018	-0.201204	0.255833	5509	0.168267	0.309	10130	-0.391308	0.1495	1867
Ppp1r8	0.866972	0.0458333	343	-0.398192	0.411833	11331	-0.126682	0.369333	10782	0.167532	0.370667	12635	0.30393	0.1495	1871
Klf10	0.511129	0.225	5657	-0.882697	0.336333	6053	-0.525598	0.300333	7428	-0.0546571	0.398167	13752	-0.567068	0.1495	1866
Kctd4	0.4465	0.317	9855	3.55852	0.2825	3639	-0.481453	0.372833	10961	-0.11014	0.434833	15162	2.43816	0.1495	1872
Tmem129	3.95499	0.2655	7517	0	1	1000000	-1.35989	0.362667	10466	-0.0561236	0.498833	17734	-3.11309	0.1495	1869
Zfp454	2.24357	0.358	11565	-0.0651375	0.489167	16518	0.671485	0.319833	8342	0	1	1000000	-3.00492	0.1495	1868
Fut1	-1.02589	0.1315	2406	4.37105	0.197	1038	0.133534	0.478167	16428	0.798924	0.171667	4487	-0.199128	0.149667	1873
Oosp1	0.102892	0.333167	10555	4.49676	0.203333	1159	-0.375198	0.183167	2844	0.0806321	0.4685	16513	2.68261	0.149667	1874
Nme4	-1.1387	0.284	8379	4.43164	0.176833	730	-0.0335334	0.332167	8924	-0.55924	0.1585	3963	-1.17639	0.149833	1878
Recql4	-0.0519167	0.342167	10908	0.624373	0.455167	14251	0.0781879	0.186667	2958	0.224353	0.2165	6273	-0.225923	0.149833	1877
Cbfa2t3	-1.79927	0.257167	7135	-3.72302	0.329333	5654	-0.635737	0.392	11967	0.505158	0.243833	7445	-6.61433	0.149833	1879
Dnmt3l	-1.11296	0.445	15124	0	1	1000000	-1.36447	0.191667	3079	0.110692	0.482833	17087	3.1855	0.149833	1875
Cpm	-5.5276	0.155	3178	0	1	1000000	0.773717	0.134333	1561	0	1	1000000	4.43645	0.149833	1876
Ssxb2	1.41809	0.342333	10918	-2.8725	0.356	7351	0.950398	0.395833	12178	1.50369	0.325	10780	-3.01788	0.15	1880
Rims3	0.118206	0.305167	9310	0.460074	0.44	13193	0.430894	0.241833	4915	0.818999	0.0886667	1572	-0.656062	0.150167	1884
Ifitm6	-0.541278	0.4065	13500	1.99358	0.3975	10279	0.249865	0.169333	2423	1.51758	0.1325	3017	-2.49675	0.150167	1885
Csf2ra	0.344778	0.495833	17266	1.93955	0.3165	5007	-0.0330323	0.434167	14170	0.35082	0.2	5581	0.174465	0.150167	1881
Bckdk	1.72681	0.384667	12638	-2.45262	0.366333	8089	0.674406	0.332667	8955	-0.723304	0.388	13325	-1.50592	0.150167	1882
Tead4	-1.24951	0.439833	14919	-5.72568	0.192667	965	0.208049	0.4425	14617	0.158995	0.412667	14341	-0.438133	0.150167	1883
Arrdc3	1.00041	0.431833	14575	-1.3114	0.432	12742	0.376491	0.486333	16858	0	1	1000000	5.19394	0.150167	1886
Samsn1	-0.204242	0.371167	12104	1.21053	0.3975	10277	-0.0380396	0.354167	10042	0.666367	0.198167	5501	0.180023	0.150333	1889
Lmbrd1	2.09453	0.383833	12613	-0.0329035	0.498167	17155	0.742255	0.279667	6491	1.12491	0.213333	6132	-1.21805	0.150333	1888
Hs3st4	0.411514	0.381667	12515	-0.717249	0.454833	14235	-0.0101363	0.451333	15075	0.140355	0.218	6352	-0.151175	0.150333	1887
Fam60a	0	1	1000000	0	1	1000000	0.778898	0.418167	13340	-2.90465	0.298667	9683	5.81303	0.150333	1891
BC048546	-1.52528	0.473667	16320	0.508417	0.494333	16876	-1.45833	0.1405	1703	-0.0524241	0.378	12926	1.56075	0.150333	1890
Fubp1	-7.62299	0.0463333	351	2.74171	0.307833	4622	1.11992	0.221167	4165	-1.03419	0.262333	8206	-0.754732	0.1505	1892
Nsmf	-7.58792	0.0355	209	2.64274	0.340667	6312	0.117613	0.4945	17305	0.691394	0.351667	11836	1.23719	0.1505	1893
2310022A10Rik	-0.534377	0.384167	12624	2.92681	0.294833	4125	0.10307	0.411667	13008	3.66796	0.0938333	1742	-0.323704	0.150667	1894
2510009E07Rik	-0.671578	0.483333	16743	4.86972	0.141167	319	1.22084	0.1035	904	-0.83943	0.117833	2525	-2.96973	0.150833	1898
Zfp9	0.657273	0.372333	12159	0.277552	0.498333	17156	0.222008	0.195667	3216	-0.442191	0.134667	3099	-0.50065	0.150833	1897
Il5	0.459636	0.210833	5094	-1.03871	0.489833	16565	0.168843	0.129833	1452	0.22173	0.295333	9547	-0.285255	0.150833	1896
D7Ertd443e	1.13299	0.2245	5635	-0.621302	0.437667	13073	-1.97882	0.2815	6575	-0.131079	0.499	17738	1.98634	0.150833	1895
Htr6	-4.39549	0.147833	2947	2.5163	0.390167	9808	0.115608	0.297833	7318	0.513107	0.211	6035	-0.356002	0.151	1899
Pcdhga9	0	1	1000000	-0.421185	0.482333	16059	0.940836	0.398167	12316	-1.08754	0.2585	8036	-2.2898	0.151	1900
Slc20a1	0	1	1000000	2.24275	0.393667	10033	0	1	1000000	-0.317622	0.429167	14959	-6.40672	0.151	1901
Cd163l1	-1.55056	0.166667	3551	-2.45258	0.352167	7073	-0.0433161	0.4185	13357	0.881211	0.105667	2126	-0.217205	0.151167	1904
Supv3l1	-2.48649	0.331667	10499	-5.51104	0.222	1590	1.15362	0.237333	4773	1.36518	0.1885	5132	1.37233	0.151167	1905
Rfx1	-5.13261	0.266333	7556	-0.569331	0.469333	15213	0.0927147	0.489	17002	1.40875	0.3235	10711	-7.99991	0.151167	1907
Prrt1	0.688092	0.350333	11233	1.31352	0.368833	8262	-0.107657	0.175667	2604	0.712376	0.3345	11167	0.183866	0.151167	1902
Vmn2r98	-0.806363	0.4265	14356	-0.416752	0.467	15070	-1.65138	0.0391667	120	-0.0953636	0.407167	14104	2.06826	0.151167	1903
Cdc20b	-0.645633	0.468	16085	0.806935	0.4505	13940	-0.613043	0.466833	15845	-0.10719	0.470167	16574	3.09273	0.151167	1906
Ttc1	-2.02722	0.0536667	443	2.43747	0.359	7563	-0.187303	0.450333	15025	1.64564	0.075	1147	-1.27094	0.151333	1910
Usp40	-0.362314	0.2775	8065	1.44273	0.4185	11777	0.488894	0.108333	1013	0.364445	0.2265	6697	-0.90947	0.151333	1908
Hmgxb4	-0.601932	0.497333	17331	1.37095	0.427833	12430	-0.228593	0.254333	5449	-0.438079	0.2335	7011	2.40949	0.151333	1912
Sry	-1.42916	0.0931667	1297	0.770006	0.455167	14252	-0.028884	0.4895	17026	-0.793786	0.342	11462	1.26026	0.151333	1911
Rwdd4a	-1.18523	0.260667	7299	3.63795	0.243333	2272	-0.517353	0.216667	3969	0.626822	0.342167	11474	0.997064	0.151333	1909
Klhl1	4.87741	0.201833	4816	2.15844	0.402	10638	-3.5659	0.102667	890	-0.350571	0.270667	8561	1.43495	0.1515	1917
Elf3	-1.21787	0.3685	11982	-2.9916	0.352	7068	0.606272	0.102333	883	-0.525263	0.310167	10179	-0.286354	0.1515	1913
Ep300	-2.65293	0.277	8051	-1.7186	0.408167	11065	-0.258667	0.2345	4657	1.10805	0.342333	11479	0.533342	0.1515	1915
Efhd2	1.02361	0.261667	7327	-1.99224	0.323667	5341	0.162277	0.3455	9551	0.102159	0.392667	13550	0.150862	0.1515	1914
Gpr107	-1.98761	0.134667	2505	0.102379	0.442833	13394	-1.11684	0.1435	1768	-0.401637	0.4325	15083	0.458971	0.1515	1916
Kcna1	0.373262	0.387833	12753	-1.42297	0.324833	5407	-0.00541198	0.4285	13875	0.278423	0.129833	2914	0.135401	0.151667	1919
Zic4	1.64439	0.324333	10190	-0.472563	0.4735	15482	0.268473	0.408833	12857	-0.839544	0.321333	10623	-1.38327	0.151667	1918
Adamts8	-0.174105	0.147167	2915	1.05815	0.4035	10736	-0.0285351	0.407	12761	0.520256	0.0365	272	0.0998363	0.151833	1923
Plod3	-0.12482	0.416	13924	-1.95942	0.326333	5493	-0.0586985	0.357	10170	0.938013	0.0581667	713	0.18381	0.151833	1921
Sde2	-0.0429725	0.417167	13969	3.71811	0.206	1217	-0.306356	0.19	3041	0.422784	0.298667	9684	0.426968	0.151833	1922
Apopt1	-2.28599	0.329333	10397	0.322036	0.485	16244	-0.160783	0.325167	8607	-0.00307533	0.374833	12796	0.756963	0.151833	1924
P4ha1	2.75115	0.337833	10742	0.769545	0.466167	15011	0.319911	0.395833	12176	0.206968	0.437167	15251	-2.28703	0.151833	1925
Znrf3	-2.45774	0.236333	6165	-4.63891	0.248833	2434	0.0160319	0.485833	16822	-0.0753007	0.475667	16798	1.07668	0.151833	1920
Itpr3	-0.297207	0.266	7537	-1.97989	0.356833	7419	0.0261099	0.436667	14283	0.694941	0.0411667	349	0.444256	0.152	1927
Ntng2	0.305424	0.270833	7743	-0.83255	0.3445	6554	0.189882	0.483667	16715	0.67379	0.0585	727	-1.23491	0.152	1928
Tmem63b	0.268321	0.408	13565	-2.46164	0.361833	7793	-0.414555	0.232833	4591	0.76334	0.210667	6021	0.411091	0.152	1926
Zfp354c	1.4208	0.144667	2821	0.389769	0.4795	15872	0.701321	0.314333	8085	0.840615	0.259667	8087	-1.40581	0.152167	1929
Apcs	-1.41186	0.403833	13393	0	1	1000000	-0.420724	0.4135	13093	-0.89002	0.404	13987	-5.2898	0.152167	1931
Iqgap1	-2.1354	0.385667	12684	3.03035	0.287	3807	-0.337596	0.429	13909	-0.0426762	0.494833	17567	-2.34619	0.152167	1930
Gm4841	2.29375	0.363333	11760	3.12786	0.349667	6900	-0.669129	0.3055	7694	-1.43698	0.149833	3657	-4.53193	0.152333	1933
Cdk9	-0.322235	0.308667	9463	-0.336794	0.474167	15538	0.217305	0.310833	7935	0.107699	0.4615	16210	-0.388044	0.152333	1932
Mef2d	0.0328157	0.475667	16427	2.34285	0.389	9731	-0.062361	0.347833	9699	0.512121	0.0395	322	-0.336006	0.1525	1934
Kctd17	-0.0596645	0.337833	10743	2.34889	0.261667	2851	0.0801514	0.282833	6635	0.992563	0.0966667	1839	-0.12202	0.1525	1935
Gnptg	-5.81714	0.232667	5996	-0.11588	0.497	17066	1.14641	0.439167	14430	-1.59554	0.152667	3752	2.79049	0.1525	1939
Itpa	0.0413416	0.496	17282	4.031	0.207833	1257	0.0163715	0.306333	7728	-0.690368	0.253833	7841	-2.51192	0.1525	1936
Akap9	-2.49875	0.267833	7618	3.16988	0.239	2110	-0.26265	0.184167	2883	-0.173696	0.331667	11044	-0.478872	0.1525	1937
2610301G19Rik	1.66348	0.288833	8584	-2.92184	0.358167	7493	-1.84531	0.0276667	60	1.33876	0.374667	12788	1.13713	0.1525	1938
Map4k2	2.19929	0.0463333	349	0.19767	0.476833	15709	0.0468805	0.471167	16060	1.55218	0.296667	9611	-2.8726	0.152667	1940
Btnl6	0	1	1000000	0.51382	0.471833	15365	-1.47809	0.15	1940	0.334099	0.341833	11459	2.85702	0.152667	1941
Ap1g1	0.0353536	0.4275	14389	-1.61961	0.405	10832	1.90402	0.321333	8406	0.401053	0.163333	4151	-5.93095	0.152833	1944
Nudcd3	-0.345923	0.198167	4683	0.440373	0.470833	15308	-0.00940879	0.473	16147	0.157698	0.295667	9561	-0.126277	0.152833	1942
Pabpc1l	-0.102367	0.137167	2575	-0.265804	0.419833	11881	0.108494	0.1015	861	0.33839	0.396833	13704	-0.103122	0.152833	1943
Nckap1l	-1.24224	0.285667	8454	4.42708	0.280833	3568	1.11013	0.197333	3281	1.04198	0.1365	3163	-1.52323	0.153	1948
Atp10a	-0.0240115	0.443667	15059	0.0428232	0.4945	16883	-0.0470154	0.3625	10454	0.206098	0.14	3278	-0.146522	0.153	1945
Ppp1r16b	-1.56102	0.0421667	290	-5.8623	0.222333	1600	1.82063	0.0473333	170	-0.195861	0.424167	14761	-0.44739	0.153	1946
Tjp2	1.72403	0.0888333	1186	1.14398	0.402667	10671	0.237912	0.306167	7718	0.452412	0.426	14827	-1.75593	0.153	1947
1700001L19Rik	1.16618	0.450667	15362	1.96825	0.326	5468	0.977484	0.223833	4261	0.88457	0.129	2884	-4.46371	0.153167	1950
Lysmd4	-0.355273	0.483333	16738	2.85996	0.2745	3335	-0.154773	0.389333	11829	-0.727725	0.3025	9834	0.538313	0.153167	1952
Mfap5	-0.128119	0.402333	13333	3.72495	0.2155	1423	0.181941	0.239833	4852	0.325042	0.319167	10509	-0.354866	0.153167	1951
Nadk	-3.87375	0.175	3841	-2.61487	0.374333	8671	0.520881	0.134	1550	-0.213257	0.324333	10738	-0.869122	0.153167	1949
Tmem205	0.561758	0.373333	12208	0.210515	0.4895	16540	-0.363182	0.3625	10457	0.693522	0.0641667	859	0.492777	0.153333	1957
Clec5a	-2.16038	0.267667	7610	3.46889	0.236167	2021	-2.66369	0.214667	3887	0.361118	0.146333	3517	3.65937	0.153333	1954
Kif2b	-0.970264	0.452333	15443	4.08178	0.2225	1602	0.201929	0.077	467	0.16997	0.270333	8542	-0.659336	0.153333	1956
Dzip1	0.318317	0.219	5412	3.83895	0.2235	1637	0.337747	0.237833	4786	-0.110289	0.324167	10732	-0.380433	0.153333	1953
Rdh10	3.35754	0.116667	1938	-2.71083	0.321333	5217	1.17805	0.182	2811	-0.580591	0.4255	14811	-3.13189	0.153333	1955
Fam193b	-0.067174	0.328667	10361	-3.8933	0.265167	2975	-0.0542587	0.289667	6931	-0.785725	0.094	1745	0.132888	0.1535	1960
Ginm1	-0.446772	0.2685	7653	-0.301796	0.466833	15058	0.161727	0.334667	9035	-0.591117	0.205	5763	-0.364259	0.1535	1958
Tas1r2	-0.074771	0.3185	9919	0.120756	0.444333	13489	-0.120522	0.33	8823	0.2388	0.2595	8082	0.127628	0.1535	1962
Mmel1	-0.293578	0.474	16343	0.83992	0.450333	13918	0.102758	0.485333	16800	-0.253928	0.4605	16165	0.563928	0.1535	1961
1110032A03Rik	0	1	1000000	0	1	1000000	0	1	1000000	0	1	1000000	-7.73808	0.1535	1959
Hadh	-0.432647	0.0848333	1102	-0.0578172	0.4885	16467	0.106772	0.192167	3105	0.249817	0.3305	10997	-0.521997	0.153667	1964
4833424O15Rik	-0.324455	0.39	12843	0.409581	0.498167	17143	0.211655	0.316	8169	0.0829594	0.365	12416	-1.64414	0.153667	1963
Tmem147	-1.35554	0.413	13797	5.90135	0.190667	937	0.083455	0.372167	10922	0.945634	0.177333	4696	1.507	0.153833	1965
Cryba4	-5.18971	0.1065	1639	4.64705	0.1045	65	-1.34346	0.171167	2482	-0.58801	0.186833	5069	1.06379	0.153833	1966
Ttc30a1	1.03927	0.370333	12068	-1.6597	0.409167	11141	-0.470578	0.183667	2861	-1.00608	0.2895	9326	0.335867	0.153833	1967
Pdhb	-1.74061	0.330833	10463	-7.92568	0.121	152	-1.27512	0.1645	2310	-0.259079	0.303833	9912	0.416247	0.153833	1969
Crip2	-2.86547	0.215833	5315	0.552243	0.475333	15608	-0.354059	0.414167	13132	-1.06972	0.314833	10336	-0.471107	0.153833	1970
Mmp7	3.46804	0.299667	9071	4.00199	0.162333	541	0.718944	0.310833	7936	0.115742	0.467	16441	-4.26763	0.153833	1971
Ing5	2.76806	0.327	10301	-4.78429	0.258333	2731	0.805209	0.325833	8630	0.272518	0.479	16939	5.0221	0.153833	1968
F8a	-0.0124241	0.432	14581	0.413436	0.474167	15537	0.118359	0.0688333	373	0.218493	0.0995	1917	-0.092324	0.154	1977
Sh3bgrl2	-2.02119	0.267333	7594	3.33649	0.297833	4252	-1.60712	0.0596667	278	-0.95514	0.287333	9241	1.13369	0.154	1972
Mrps24	-0.0438317	0.498	17356	-1.09925	0.346667	6699	0.176318	0.394167	12076	0.360124	0.3575	12093	-0.266956	0.154	1976
Klf7	-1.21501	0.357	11523	5.34292	0.225667	1700	-0.745336	0.284	6691	0.645568	0.386333	13269	1.40667	0.154	1973
Fabp3	-1.06291	0.263	7401	0.656524	0.463	14785	-1.28198	0.161	2227	-0.231762	0.405667	14048	1.55457	0.154	1974
Slit3	0.0663373	0.493833	17178	2.10387	0.381833	9188	-0.765803	0.103667	910	-0.0741906	0.449833	15753	0.215901	0.154	1975
Zfp28	-0.567905	0.384667	12644	0.931837	0.443	13410	0.58932	0.317	8214	-0.0159573	0.448	15679	1.58668	0.154167	1980
Adrb3	0.297328	0.214833	5269	1.83825	0.4185	11771	-0.0216482	0.412	13025	0.609194	0.489833	17370	-0.128947	0.154167	1979
H2afv	4.14034	0.161167	3354	-2.86663	0.3695	8320	0.307105	0.311167	7946	-0.0155417	0.498833	17728	0.785398	0.154167	1978
Alg12	-1.09816	0.0973333	1405	4.08127	0.207667	1253	-0.0950308	0.4445	14725	0.42309	0.276833	8805	-1.9769	0.154333	1983
Zdhhc5	4.29448	0.041	273	1.55492	0.3995	10426	0.0990538	0.225167	4311	-0.124507	0.470167	16573	1.07595	0.154333	1981
Mylpf	-0.560241	0.486667	16899	0.772684	0.447833	13745	-0.228411	0.418167	13335	0.204028	0.472667	16691	1.37048	0.154333	1982
Plxna4	0.725241	0.028	122	-1.60789	0.3115	4778	-0.0507991	0.300167	7423	0.616005	0.0981667	1873	-0.108875	0.1545	1984
Cyp4x1	-1.25334	0.167333	3567	2.17347	0.384333	9380	-0.426082	0.247333	5163	0.621825	0.475167	16785	0.499569	0.1545	1986
Cyp2d22	-0.749468	0.425333	14297	0.0703822	0.471333	15337	0.208113	0.3975	12272	-0.0227678	0.4835	17122	-1.07176	0.1545	1985
Fam92a	-2.60726	0.1865	4272	-0.107304	0.492667	16753	-1.60608	0.314833	8113	1.61984	0.135333	3125	2.3755	0.154667	1990
Cabs1	-1.27475	0.349667	11199	-0.241395	0.481167	15981	1.82135	0.306	7708	-1.66353	0.148833	3614	-2.78487	0.154667	1988
Atp5b	-0.0760796	0.272	7802	4.14636	0.172	656	0.0931756	0.184167	2878	-0.122696	0.304833	9952	-0.089051	0.154667	1987
l7Rn6	-0.165252	0.493	17144	2.19736	0.384333	9386	0.733476	0.336333	9114	-0.165385	0.4465	15626	-3.65243	0.154667	1989
Ppl	-0.0539391	0.494667	17222	-3.04923	0.254	2598	-0.110859	0.197333	3282	0.703761	0.0511667	545	0.120709	0.154833	1994
Sec14l2	-2.61833	0.305333	9321	-2.88974	0.359333	7592	0.0360283	0.494167	17285	-1.87267	0.0906667	1642	-2.67921	0.154833	2000
Fam120b	-0.423743	0.487833	16943	-1.32622	0.4075	11017	0.128237	0.453333	15181	-0.108271	0.329333	10955	-1.08883	0.154833	1998
Slc27a6	4.26011	0.0516667	417	-2.00941	0.329167	5636	-0.249582	0.443167	14657	-0.459862	0.334833	11177	-2.74386	0.154833	1999
Rrad	-0.530587	0.174667	3826	2.84325	0.3365	6062	0.279224	0.263833	5817	0.34718	0.335667	11213	-0.701715	0.154833	1997
Trappc4	-0.628712	0.200833	4779	1.29204	0.418167	11753	0.262549	0.490667	17090	-0.281483	0.3615	12276	-0.389642	0.154833	1996
Slc7a7	0.624027	0.351833	11310	2.6374	0.289833	3931	-1.45304	0.1325	1503	-0.445304	0.3645	12403	1.65915	0.154833	1993
Spon2	-3.11314	0.286833	8516	-0.650511	0.469833	15239	-0.873716	0.294167	7148	-0.405427	0.4085	14162	1.42729	0.154833	1992
[truncated: 16,236 more rows]

## Sheet: Table S11B. TH2_diff_zscore
Table S11B. TH2_diff_zscore CRISPRx
	gata3_lfc	il4_lfc	xbp1_lfc	irf4_lfc	il13_lfc
Dazap2	-5.16766	0.884354	0.348339	-2.27138	1.76497
Pabpc4l	-5.10739	-0.0534753	-0.200325	-1.18995	0.422099
F2rl1	-4.92652	0.19851	-4.39858	0.0292059	-2.00297
St8sia5	-4.82611	-0.132926	2.5968	0.103272	1.88968
Cdh20	-4.72857	0.609795	0.151401	1.54377	-0.370512
Stat6	-4.64761	-0.61419	1.07845	0.796019	0.0683752
Btbd7	-4.48896	1.38039	-2.66847	-0.0893337	2.05904
Usp18	-4.48851	0.220781	0.134233	-0.978151	-0.344683
Tas2r124	-4.4403	-1.01928	1.28446	-2.99072	0.695443
Lmx1a	-4.43297	0.583473	0.407404	-2.77302	-0.598174
Rps20	-4.41922	1.00066	-0.783612	-0.952264	0.496922
Rhox11	-4.40815	-0.132926	1.68881	-0.535312	0.0182197
Tfg	-4.31632	0.799683	-0.0880852	-0.0893337	1.95428
Cntnap5a	-4.27641	-0.132926	-0.764169	-2.58223	1.05082
Sgpp2	-4.26394	-1.77444	-2.62884	-0.0390734	2.1798
Card11	-4.21233	-1.75924	0.895292	-0.425374	0.0965839
Angptl1	-4.18786	-0.437701	2.72145	0.514565	1.33631
Slc7a4	-4.10015	-1.50292	-0.401991	-1.73423	0.488415
Mrgprh	-4.07951	0.505632	0.0118836	-0.463417	0.939437
Cars	-4.06296	0.55675	-0.343759	0.106713	-0.431617
Gpr116	-3.99626	0.348	1.48091	-1.23033	1.2671
Ccnc	-3.98808	0.825677	-1.10315	0.159454	-1.67363
Nbea	-3.98628	-1.26332	-0.0880852	-1.22795	-1.38755
Dcp1a	-3.981	-0.767472	-1.88365	-0.832336	1.87209
Scarb1	-3.96655	-1.55817	-0.0880852	1.32863	-3.3184
Pllp	-3.96235	0.0412008	-0.557916	1.08062	-1.04125
Tmc5	-3.95961	0.577433	-0.0648004	1.31571	0.571347
Ndufb3	-3.93783	-0.132926	-0.941428	-0.0893337	0.0197566
Fam172a	-3.90098	-1.3999	-0.0880852	-2.70481	0.232713
R3hdm1	-3.89594	-0.418492	-2.22527	-0.590343	0.272772
Ptprk	-3.89588	0.00641422	0.594015	-0.849484	0.803398
Lgi1	-3.88884	0.846092	2.87214	-0.694524	3.37869
Gramd1b	-3.88519	0.638394	1.71436	0.963558	-0.451597
Cdc7	-3.87427	0.360342	0.00358915	-0.622262	-1.44705
Dnajc13	-3.85964	-0.132926	-0.0880852	-2.42511	-1.29921
Dennd4a	-3.85489	1.81869	-0.798146	-0.688436	-0.119877
2410002F23Rik	-3.85409	0.905215	-0.857523	3.31616	-0.0844528
Sgcd	-3.84749	1.52638	2.58917	-2.72001	1.31699
Gm711	-3.83337	0.345905	-2.16637	-1.2488	0.696561
4930506M07Rik	-3.83156	-1.56826	0.585138	0.394073	-1.53686
Gapvd1	-3.81103	1.0233	-0.0880852	-1.24606	-0.11334
Mat1a	-3.79052	1.19944	0.529798	-0.0703214	-0.229826
Hspa8	-3.78362	-1.28905	-0.897073	1.32419	-0.68137
Dtd1	-3.77783	1.55925	-0.0880852	-0.0893337	-2.6306
Npr2	-3.75785	-1.55837	2.37223	-0.892042	-2.53957
Gtf2e2	-3.75323	-0.352679	1.32411	-1.34634	-0.508917
Nkd1	-3.75228	2.20381	0.218347	-2.76104	-8.92622
1700039E15Rik	-3.74442	-1.03027	0.135936	0.10742	1.48521
Churc1	-3.73536	0.617918	2.9653	-0.282785	0.30512
Polr2a	-3.72593	0.644527	-0.418659	0.175541	-1.91472
Myo5c	-3.72403	0.23076	1.68732	-0.827392	-4.61216
Nrk	-3.71576	1.04162	-0.804318	-0.655332	2.29836
Stim1	-3.70928	-0.132926	-1.73013	-1.78491	1.32818
Ttc30b	-3.69925	-0.735127	2.43133	-0.0893337	0.459425
Cdk2	-3.69609	-0.132926	-0.245385	0.52415	1.28038
Prepl	-3.67698	-0.470742	-1.11796	-1.52309	-0.645209
Maml2	-3.67578	2.0014	-2.93279	-0.444563	-1.13412
Slc28a2	-3.6508	-0.132926	0.620263	1.41381	2.40861
Akr1c12	-3.64738	-0.132926	2.77137	1.14651	1.97304
Il18	-3.62817	-0.132926	-0.0880852	-0.0893337	0.0182197
Cbll1	-3.62646	0.458515	0.275191	-1.75651	0.563974
Ndufv2	-3.61497	-0.132926	-1.12622	-1.64733	1.03828
1810065E05Rik	-3.5969	0.272739	-0.213477	0.0809253	0.0825954
Zmym5	-3.59447	-0.132926	-0.0880852	-0.0893337	-1.28147
Spi1	-3.54483	-0.830698	0.884596	-2.74856	0.386209
Srl	-3.53239	-0.485846	-0.40355	-0.460925	-0.994225
AW146154	-3.52414	1.67759	1.00223	-1.61668	-1.92728
Pgd	-3.52374	0.379501	1.03198	-0.716151	-1.10299
Pax5	-3.52272	1.07454	0.182312	-1.00494	-0.0894587
Usp3	-3.51601	1.33208	1.76075	-1.42641	-6.41974
Creb3l1	-3.51148	-0.26055	-0.437365	-0.690504	0.157707
Prg4	-3.50778	1.45952	0.00947563	-0.254625	0.0897209
Il3	-3.5044	-0.709615	0.285009	-0.741855	0.435634
Ear5	-3.5043	-0.132926	1.7556	-2.48945	-1.23504
Tdpoz4	-3.49513	-0.132926	0.483345	-1.15219	-1.16135
Iapp	-3.48863	-1.47714	0.405451	0.435942	-0.0253465
Gm15056	-3.46606	0.649264	-1.41902	-0.557493	0.0182197
Dynap	-3.44589	-0.466707	-0.0880852	-1.17549	0.93426
Rasgrp3	-3.44227	1.41575	0.586433	0.0356391	0.958405
Pced1a	-3.41874	-0.225602	-0.754483	-0.848446	0.790312
Slc16a1	-3.41227	0.0887309	-0.511765	-0.671017	0.0520474
Gcgr	-3.40501	0.140031	1.00065	1.17716	1.99232
Racgap1	-3.39993	-0.132926	-0.0880852	-1.52123	-0.258556
Sf3b4	-3.394	0.62052	-1.40805	-0.235697	1.00897
Otogl	-3.3861	0.556701	1.88348	-0.817796	0.715471
Aipl1	-3.38115	-0.811021	-0.11219	-0.0742663	-0.295215
Fshr	-3.37498	0.0536817	1.00342	1.34638	-1.43332
Phkg1	-3.36466	-1.49418	-0.512928	-0.503194	0.712826
Erc2	-3.35253	1.77449	0.169156	-1.18618	3.49118
Myo1g	-3.34559	-1.40052	-1.09501	-1.3062	-1.04756
Magee2	-3.34274	1.91817	-0.847456	-0.548443	0.0182197
Zhx1	-3.34049	-0.520441	-0.113179	1.02464	0.279575
Sytl2	-3.33708	0.911273	-2.95275	-1.99246	-0.0896075
Itgax	-3.33566	-0.45505	3.56506	-0.463503	2.33969
Arfrp1	-3.33315	1.41136	-0.0880852	-0.90973	-1.53876
Npas4	-3.33282	-0.0629581	-0.328374	-1.52413	-0.0696732
Phf11d	-3.32935	-0.132926	-1.64467	-0.0893337	1.03303
Lox	-3.32802	0.867685	-0.176984	0.443122	0.177965
Glb1	-3.32452	0.3365	2.51347	-1.75808	-0.943085
Fubp1	-3.32164	0.941039	1.155	-1.01405	-0.506842
Cops4	-3.32034	-0.625368	-2.2624	-0.827475	1.32256
Tbc1d5	-3.30816	0.198262	-0.0880852	0.755971	-3.64189
Nsmf	-3.30544	0.902273	0.0424624	0.528877	0.878922
Fam170a	-3.29312	0.732951	-0.870872	-0.0893337	-0.243482
D10Jhu81e	-3.28585	-1.07835	-0.142302	2.65088	1.13764
Lyl1	-3.28266	-0.699205	1.01604	-0.163023	-1.53829
Prss29	-3.28254	1.28785	0.71169	0.146158	-0.50744
Cngb3	-3.27783	-0.10599	-0.0880852	-0.623949	4.6488
Ogt	-3.27217	-0.995955	0.918616	-1.98558	0.0182197
Zfp873	-3.26621	-0.43895	1.84942	-1.25448	-0.159038
Gm128	-3.26057	-1.76854	-0.475238	0.425183	0.217284
Tomm34	-3.26018	-0.252594	0.164213	-0.251274	0.178944
Thumpd1	-3.25628	1.0689	0.0397127	1.4392	-0.743697
St8sia6	-3.25426	0.946602	1.68728	0.439227	-0.972492
Sgsh	-3.2334	0.0759432	1.79922	0.52758	-2.97007
Rab21	-3.23002	1.49926	0.573573	-0.0130576	4.15304
Stoml2	-3.20766	-0.166696	2.10319	-1.36063	-0.189659
Trp53i11	-3.20445	0.662811	-0.7478	-0.762972	0.0429238
Ttn	-3.19842	-2.28088	1.01028	-0.308408	-0.272595
Neurod6	-3.19782	-0.490766	-1.26643	-1.01176	0.9988
Gtf2a2	-3.18892	1.59118	-0.634375	-1.54189	-1.73038
Mapk8	-3.18039	1.17893	-1.17337	-0.57507	0.408791
Dph3	-3.17868	-0.964721	-1.07363	-0.21155	-0.555867
Ccdc129	-3.17371	-0.132926	0.679809	1.68802	1.44414
Gtf3c1	-3.17157	-0.444669	1.86785	0.168254	1.37249
Pdgfd	-3.16679	1.10309	-0.0880852	-1.02568	-3.91841
Mgmt	-3.16323	1.29918	-0.0880852	-3.11882	-0.715578
Hfm1	-3.1619	0.774462	-0.532699	0.0277513	0.384896
Itsn1	-3.15958	-1.32349	-0.0504049	-0.109509	-1.10602
Hepacam2	-3.1541	1.11464	-0.483717	0.249731	-0.200768
Ppargc1b	-3.15311	0.0991467	-0.773092	0.352791	0.351125
Serpinc1	-3.15025	-0.370272	2.80585	-2.43379	-1.98969
Slc28a3	-3.14525	1.85534	2.79995	-0.921143	-1.37854
Rnf141	-3.14178	0.849655	-1.69593	-0.421679	0.438306
Csnk2b	-3.13973	-1.03529	-1.21356	-0.0340231	1.31402
Nanp	-3.13143	-0.132926	-1.61355	-0.0893337	-0.133739
2610020H08Rik	-3.13143	-0.809009	-0.908115	3.87374	0.968453
Thra	-3.1266	1.31594	0.613307	-0.297888	-1.08736
Ube2e1	-3.11992	0.298667	-0.442097	-0.384674	0.107549
Ccnd2	-3.11802	1.26922	0.118038	-0.183624	0.100238
Atp8b5	-3.11757	0.27113	-0.590263	-0.204331	-1.41723
Actl11	-3.10827	-1.41005	-2.8448	-0.0893337	0.524014
Plek	-3.10778	0.826785	-2.08248	-1.19334	1.13965
Sult1c1	-3.10778	-0.132926	1.98245	-1.54985	0.0182197
Csnk1g3	-3.10626	-0.212185	0.17425	-0.134643	-1.88174
Vmn1r183	-3.10542	1.13562	1.65963	-1.61464	-0.458219
Abo	-3.10362	-0.132926	2.20334	1.1082	1.59208
Pacsin1	-3.09473	-1.38908	-0.404102	-0.0395342	1.23479
Serpina10	-3.08964	1.95177	-0.0874367	-0.48306	1.65369
Agk	-3.08838	-0.644342	0.289252	-0.619083	0.343468
Parp3	-3.07887	-0.150396	1.30634	1.57089	0.53902
Nsmce4a	-3.06693	0.254321	0.0081049	-0.990067	0.203601
Slc12a6	-3.06045	1.70378	-1.52794	-0.304717	0.828266
Adck3	-3.05912	0.204281	-0.370261	-1.49527	-0.301938
Vstm2l	-3.05659	-1.63822	-0.588355	-0.274845	0.0458983
Zfp106	-3.05452	1.96973	-0.360689	-0.402036	0.918934
Crygd	-3.0518	0.871009	2.4449	-0.273567	3.37058
Arhgdig	-3.04947	0.604234	-1.89364	0.934128	0.194348
Defb28	-3.04763	-1.36501	-0.335606	-0.271301	0.0850737
Krt76	-3.03799	0.119669	-0.242555	-0.853283	-0.0167134
Rusc1	-3.03763	-1.13021	-2.85781	0.55723	0.344313
4931440L10Rik	-3.03037	0.204224	0.161079	1.14392	-1.38937
Tmprss13	-3.02471	-0.782148	-0.319879	1.4779	-2.17074
Star	-3.01925	1.50825	0.267236	-0.707692	0.641113
Gcnt1	-3.01691	-1.27651	-1.13384	-2.0919	1.62371
Rpp30	-3.0099	1.20421	-0.432589	0.889148	-0.91095
Ppfibp2	-3.00143	0.596186	-0.167068	0.0847723	-0.307713
Nkap	-2.99858	1.58804	0.153941	-0.126438	0.0182197
Tstd1	-2.99761	-0.237118	-0.252685	0.0793037	0.801773
1700026D08Rik	-2.99304	1.7844	0.355335	-0.725211	-2.08874
F13a1	-2.98941	-0.355516	-0.161766	-0.306028	-0.358885
E230008N13Rik	-2.98845	-0.965076	-2.56706	-0.528155	0.671473
Awat1	-2.9864	0.844302	-0.0341605	-0.137546	0.382451
Spint5	-2.98384	0.853667	2.33217	-1.36806	0.978959
Eif1ad	-2.98192	0.217937	0.941275	-0.472974	-1.57521
Krtap9-5	-2.97994	-0.967873	-0.976987	-0.962523	-0.658697
Vmn2r85	-2.97605	1.95606	-0.58186	-1.86127	-0.653474
Kifap3	-2.95814	0.924902	-5.00274	0.218522	1.1216
Glis1	-2.94739	-0.84398	-0.604942	1.49295	0.178704
4931417E11Rik	-2.94701	-0.30243	-0.766381	-0.165969	0.636058
Gm5082	-2.94664	-2.21054	-0.0798655	-1.96644	-0.255504
Zfp180	-2.94492	0.100893	-0.0341387	-0.346473	-0.450095
Ube2f	-2.94376	0.437008	-0.78133	2.05715	1.16034
Strap	-2.93407	0.0927334	0.68499	-0.732277	-2.16735
Gm4944	-2.932	-0.510835	-1.34385	1.73623	-1.34233
Prl	-2.92982	-1.35954	0.809903	-1.23432	0.0519935
Tfb1m	-2.92341	-0.720975	0.963664	-0.647644	-1.50799
Ces2b	-2.92164	-0.132926	-0.0880852	-2.6042	0.0182197
Lrrc2	-2.90193	-1.59318	-2.87023	2.02878	0.986265
Cd164l2	-2.89232	-1.82147	0.255816	-0.43272	-0.063372
Sepn1	-2.89183	0.147474	0.447283	1.13786	0.115203
Sntg1	-2.88801	1.24106	1.29712	-2.28715	0.46872
Mst1r	-2.87689	-1.0982	-0.155523	0.90811	-0.0535196
Uri1	-2.87352	-0.689182	0.744014	-1.18016	-0.208671
Lrrtm3	-2.86364	-1.3889	-0.742383	-1.8075	0.884491
Rhou	-2.86072	0.2823	-0.0135983	1.53431	-5.32172
Mia2	-2.86024	0.594557	1.06919	-0.371664	0.212548
Tmem202	-2.85768	-0.736663	0.305853	-0.119665	-1.77314
Myl2	-2.84986	-0.132926	2.71242	-1.91352	1.84389
Galnt1	-2.84669	-0.0104815	0.627297	-0.325554	0.407576
Ippk	-2.8405	-1.86421	-1.03926	4.30413	0.697207
Acsl5	-2.83936	0.882475	0.523693	0.482121	-0.460158
Pkn2	-2.83934	0.128898	0.461261	-0.0886527	0.811486
Fgfr3	-2.83883	-0.177327	0.375808	-0.572033	-0.342847
Ank2	-2.83474	-0.132926	3.07172	-0.948399	0.370319
Stk32b	-2.83159	0.487703	-0.0917452	-0.639469	-0.255215
Bclaf1	-2.82963	0.596168	0.27739	-0.205344	-0.0428721
Kcnh3	-2.82453	0.167036	0.266597	0.973872	-1.48197
Ppwd1	-2.81706	0.0888728	0.983216	0.364852	0.284196
Atp1a4	-2.80874	-0.00663225	-0.113132	0.374867	-0.0866957
Vti1b	-2.80661	0.762288	0.458449	-0.436491	2.52656
Syvn1	-2.80213	0.262639	1.93769	3.29107	-0.0333729
9630033F20Rik	-2.8004	-1.41942	-2.22526	1.80529	1.97055
Chmp3	-2.79573	1.33752	0.352095	0.298692	-0.487677
Hras1	-2.79467	-1.7421	1.45494	2.39149	-1.87173
Cercam	-2.79337	0.467256	-0.472533	0.00984578	-0.45927
A430005L14Rik	-2.78945	1.28465	-0.51264	-1.64089	0.103275
Gtf2ird1	-2.78848	-0.132926	-1.62018	-1.71511	-0.10761
Gm17677	-2.78526	-0.132926	1.21374	-1.75193	0.702197
Prkaa2	-2.78515	0.472269	2.15538	1.68639	-0.256911
Cyp1a1	-2.78448	-0.166199	0.161365	1.34167	-0.57931
Arhgap5	-2.77941	-0.132926	-0.563662	0.0214278	1.31085
Zfp738	-2.7765	1.91134	-2.64104	1.35585	0.621181
Ube2s	-2.77047	1.17697	-0.107027	-0.0816828	-2.68784
Fez1	-2.76232	-1.06077	-0.193071	1.81758	-0.621633
Emcn	-2.75943	1.04143	-0.0899161	1.55377	-0.406662
Id2	-2.74874	-1.53717	-0.0222725	0.457495	-0.945375
Lin52	-2.74635	-1.26749	-0.343675	-0.836111	-2.68965
Galp	-2.74465	1.26225	-1.04532	-0.518524	0.738012
Capn7	-2.74453	-1.42625	2.50169	0.830646	-1.43726
Wfdc15a	-2.72809	-0.0796803	-1.04429	-0.241736	-1.54461
Mif	-2.72224	-0.132926	-0.0880852	1.11024	-1.85572
Cd3e	-2.71763	-0.132926	3.15385	-0.863643	-5.39641
Anapc7	-2.71495	0.701521	-0.203944	-0.220294	1.95991
Aldh16a1	-2.71343	-0.132926	0.162094	-2.18569	2.87406
Plcxd2	-2.71339	-0.932321	-0.0740837	-0.112896	0.0654215
Etfb	-2.71095	1.58239	-0.0251772	0.636937	0.184616
Vmn1r215	-2.70896	1.37645	-0.0855703	-2.2159	-1.50174
Oog3	-2.69835	1.60583	0.047897	-0.67396	-1.36692
Zfp414	-2.6983	0.0228764	1.09296	1.32966	0.286952
Gorasp2	-2.69147	-0.288086	-0.268089	-0.0893337	0.309812
Ptrh1	-2.68834	1.14191	-0.251485	-0.0793067	-0.298811
Ctla2a	-2.68609	-0.132926	-1.51695	-1.64342	1.65573
Actn3	-2.68536	-0.132926	-2.71015	-0.479302	1.62643
Apbb1ip	-2.68355	0.835202	1.97442	-3.54136	0.154066
Nsun6	-2.68186	-1.17103	0.673424	-0.410056	0.218273
Gltpd1	-2.68068	-0.132926	-0.921928	-1.45824	1.577
Defb42	-2.67711	0.78019	-1.10552	-2.41928	-0.310351
Gsdma	-2.67623	-1.93689	1.23319	-0.634448	-0.370258
Bhlhb9	-2.67321	-0.335596	-3.31721	-0.149675	-0.844623
Ugt2b34	-2.66541	1.38473	-1.68281	-2.57468	-0.338831
Rpp40	-2.6648	-0.576601	-0.920022	-0.6592	-0.358881
Ccdc150	-2.66297	-0.474162	0.347351	0.240428	-0.162091
Pim3	-2.66029	0.896839	-0.501845	0.230911	0.24165
Spdef	-2.65426	-0.151136	0.0945409	0.260151	-0.630196
Mtmr9	-2.65357	-1.16967	0.308578	0.584352	-0.95599
Fam71f1	-2.65209	0.746397	-0.35473	-1.12794	-0.610462
Sfrp4	-2.641	1.30887	2.09566	-1.77995	-1.49307
Ttc39c	-2.63763	-1.4992	0.282049	-0.362517	0.637867
Usp13	-2.63524	-1.15021	0.157066	-0.409503	0.00464045
B4galnt2	-2.63455	2.31288	-0.132267	-0.385233	-0.862847
2610018G03Rik	-2.62786	0.971228	-0.72135	0.758511	0.804846
Zbtb43	-2.62566	1.23797	1.52492	2.17012	1.02204
Gstm4	-2.62323	-0.0342538	-1.12315	1.07241	0.290752
Mroh8	-2.62263	1.29738	-1.16421	0.202549	-0.0636895
Fsbp	-2.61302	1.46425	-0.0880852	-2.32596	-0.416179
Ssu72	-2.61218	-0.227694	-1.08516	1.90197	2.64991
Ppp2r2c	-2.61134	1.85731	-2.09436	-2.37766	0.790387
Serpinb1c	-2.60672	0.736783	0.0123621	-0.970055	-0.266556
Klhdc7a	-2.60469	-1.15263	-0.0183418	0.709365	-0.000502291
Cbln1	-2.60197	0.453243	-0.139284	-0.213994	-2.34899
Ascl3	-2.60165	0.42091	0.541948	-1.55467	-0.856752
Snf8	-2.60006	-0.311977	-0.0880852	-1.5142	-1.40269
Gpr157	-2.59301	1.23601	-0.150519	0.363529	0.128288
Pogk	-2.59166	-1.35475	1.67559	-0.334154	-0.968886
Pglyrp4	-2.58546	0.618815	2.35742	-1.18052	-0.647964
Rabif	-2.58449	-0.51565	-0.119762	-0.172378	0.574148
Serpinb6b	-2.58054	-0.132926	2.82189	-0.853696	-1.05623
Aadat	-2.57852	-1.37469	2.79379	-0.29438	-0.280694
Hcst	-2.5772	1.96607	-0.28639	-0.0349738	0.0070793
Ccdc11	-2.56587	-0.132926	-0.0880852	1.56315	-0.34714
Vmn2r14	-2.55281	-0.132926	-0.0880852	0.228165	1.33671
Zfp112	-2.55195	-0.142757	-0.404296	0.698528	0.394808
Prpf40a	-2.54515	1.58779	0.33253	0.455724	2.82731
Atp13a4	-2.54391	1.20473	-1.32662	-0.0893337	-0.207899
Piwil4	-2.54181	-1.39776	0.743049	0.335419	-2.06906
4930502E18Rik	-2.54103	1.7257	1.07111	-0.485937	-1.45526
Triml1	-2.53399	-0.132926	-0.77124	-0.0793333	-0.200366
Ifitm1	-2.53226	0.251258	-0.925057	-0.0893337	1.20694
Magea4	-2.52958	0.364667	-0.384607	0.25183	0.504541
Katna1	-2.52942	-0.132926	-0.0880852	-2.41342	1.22949
Cryl1	-2.52866	1.41991	-0.427845	0.255836	0.729265
Mob3c	-2.52726	0.892369	-0.646449	0.967276	-0.313493
Foxp2	-2.52617	-0.0385915	-1.60615	0.680676	0.886164
Ubap1	-2.52215	0.630548	-0.0636206	0.276134	0.162568
Bdp1	-2.52044	1.53345	-1.66846	-0.361589	1.6355
Dsg4	-2.51804	0.567867	-0.00342282	0.0443569	-0.983038
1700034J05Rik	-2.51607	-0.866567	-0.263544	-0.645919	0.117069
Hist2h2bb	-2.51124	1.82727	0.859045	-1.2279	0.643523
Mxi1	-2.50795	0.91694	-0.511919	-0.319979	0.0357394
Tdp2	-2.50369	0.605787	0.813981	-1.38266	0.703603
Bloc1s2	-2.50329	2.06505	2.52287	0.32001	0.000734526
5830418K08Rik	-2.49979	0.671131	-2.78989	-0.615457	-2.67569
Spef1	-2.4982	0.0110299	0.485343	-1.53261	-2.1597
Lyplal1	-2.49791	1.08901	-0.0880852	-2.15018	-0.0804803
Tmem232	-2.49548	-1.33302	-1.13771	0.3929	0.0373298
Gm11570	-2.49039	0.686487	0.0748718	0.726763	-0.0168301
Zfy1	-2.48889	-0.132926	-0.0880852	-2.96958	0.0182197
Gnptg	-2.4876	-0.178318	1.1844	-1.51599	1.95955
Banf2	-2.48736	0.254635	1.239	0.20957	-1.22347
Slitrk1	-2.48689	1.17246	-1.43433	0.766373	-0.824204
BC030476	-2.48565	-0.132926	-0.22181	2.87274	0.730666
Tagln	-2.48486	1.40003	-1.52633	-0.853288	0.793947
Gucy1a3	-2.4839	-0.422031	1.59232	-0.669119	-0.776003
Pcgf5	-2.48332	-0.132926	-1.60791	-2.15371	-0.774519
Ythdc1	-2.48234	-2.3627	1.31602	-0.292953	0.396442
Agtrap	-2.48177	1.49097	1.25766	-2.53093	1.72014
Vmn1r205	-2.47862	-0.132926	-0.0880852	-0.0893337	0.0182197
Itih1	-2.4744	-0.381287	-0.0550431	-0.113178	-0.578907
Ebag9	-2.47292	0.583425	2.00699	-1.92653	0.622736
Vmn1r181	-2.47249	-0.4042	-0.0880852	-1.02211	1.08089
C8b	-2.47107	-0.219351	0.307868	-0.298562	-0.520723
AW551984	-2.46949	-1.54291	-2.01964	-0.00995907	-1.02284
Lix1l	-2.46932	-0.197699	0.181467	-0.54035	1.54638
Prl8a1	-2.46665	-0.132926	-0.0880852	-0.0893337	2.14535
Nmnat1	-2.46625	2.03474	0.829552	0.0516663	-1.06802
Prpmp5	-2.46557	-1.11892	-0.468678	-1.2841	0.765253
Lyzl6	-2.4647	0.317839	0.430604	-0.355101	2.23233
Ang2	-2.46096	0.492507	1.25446	-1.39219	0.638124
Mmgt1	-2.46055	-0.132926	1.48537	-1.22941	0.0182197
Chd2	-2.45814	-1.26211	0.218143	-0.676374	1.45371
Krr1	-2.45636	0.587106	-0.444945	-0.476434	-0.162893
2210018M11Rik	-2.45525	1.53926	0.142969	-0.147759	0.513986
Emp1	-2.45121	-1.05492	2.68558	1.25705	-1.85626
Vmn1r20	-2.45083	-0.132926	-0.318786	-1.43465	-1.75823
Ubxn4	-2.45051	-0.476088	-2.39312	-0.708459	0.283171
Anpep	-2.4475	1.64332	-1.39592	0.620418	0.24789
Onecut3	-2.44477	-0.343404	1.34715	-0.173324	0.297962
1110004F10Rik	-2.44253	0.152859	-1.14573	1.68605	0.559917
Ipo8	-2.44204	-0.623281	-0.0880852	-1.53456	1.44768
Ubd	-2.4376	0.908952	-0.0880852	0.784575	-1.43382
Cdr2l	-2.43754	1.00509	1.76097	-0.0893337	1.41914
Atp11c	-2.43519	0.500317	3.52153	-2.0729	0.0182197
Gcm2	-2.43506	0.453196	-0.137143	-0.477444	-0.106725
Zfp219	-2.43193	0.421304	1.85204	-0.869407	-0.403898
Nrsn2	-2.43176	0.597569	-0.0544052	-0.295347	0.130784
Cwf19l2	-2.429	-0.132926	2.60255	-2.68989	-1.03647
Ifnar2	-2.42817	0.501996	-0.709225	0.123449	-1.37104
Gm5460	-2.42581	-2.26528	1.0283	1.24044	-0.180051
Gsg2	-2.42548	1.95118	-1.98725	1.88378	0.0294796
Tmem110	-2.42503	1.79524	-0.265285	-0.160541	0.359843
Rell1	-2.4243	-0.735777	0.0353395	0.208732	1.3365
Adam23	-2.42149	-0.0920602	-0.441677	0.0306342	0.498382
Smyd5	-2.42071	1.10752	0.200666	-0.459989	0.450455
Fbxw26	-2.41809	-0.132926	0.319792	-1.91758	0.0182197
Ybey	-2.4162	0.17842	0.521176	-0.511894	-0.689323
St6galnac2	-2.4137	-0.0330886	0.111061	-0.480334	-1.59771
Kpna6	-2.41274	0.975343	1.64919	-0.728352	1.29002
Bnip2	-2.40927	0.641048	0.0273448	0.570519	-0.658002
Mfhas1	-2.40913	-1.50932	-0.707727	-0.0918168	-0.205195
Lctl	-2.40874	0.233685	-0.11683	0.29035	-1.60693
Klk1	-2.40794	1.73545	0.186532	-2.4304	1.73581
Rngtt	-2.40674	0.747639	-0.0880852	-1.70239	0.0469108
Cab39l	-2.40625	0.198983	3.26696	-0.0893337	1.32919
AF529169	-2.40357	-1.45491	-0.666826	0.48992	2.37409
Amelx	-2.4035	0.838627	-1.26538	0.780864	-0.541226
Il2rb	-2.40284	-0.181986	-0.661307	-0.337997	-1.89733
Cml2	-2.40262	0.120026	1.20179	0.138966	1.08685
Gtpbp10	-2.39984	0.00232135	-0.301441	-0.346555	-0.849534
Plp1	-2.39712	-0.606254	0.342366	-0.984515	-0.810519
Usp17lc	-2.39665	-0.132926	-2.37793	-1.88241	0.652448
Ctsj	-2.39454	1.07186	-0.0880852	-2.17267	0.0182197
Mitd1	-2.3937	-0.0163365	-0.847717	-0.0893337	-0.75301
Fam132a	-2.39336	1.10782	-1.16732	-1.44691	0.737979
Endod1	-2.3916	0.935209	-3.13626	-0.161619	-0.10356
Ube2n	-2.39105	0.852955	2.46632	-2.39534	0.163252
Asun	-2.38934	0.280934	-0.0880852	-0.0893337	1.08443
Cd40lg	-2.38839	-0.132926	-0.0880852	-0.0893337	0.0182197
Wbscr22	-2.38803	-0.132926	-2.37957	-2.01855	0.440641
Gpnmb	-2.38718	0.916221	-0.0880852	-0.801891	0.0182197
Mrgpra2a	-2.38667	-0.132926	-1.67039	-0.0893337	2.705
Lsr	-2.38557	-1.35808	0.283559	1.31964	-1.6702
Car1	-2.38339	-0.132926	-0.0880852	-2.03282	0.540195
Mag	-2.38214	-0.133705	-0.502509	-0.104505	1.25245
Pou2af1	-2.38172	1.20852	-0.0167625	0.017605	-0.397384
Il2	-2.38153	-0.132926	2.15827	-2.95012	-2.91441
Mrpl47	-2.38128	-0.132926	1.0453	-1.67457	-0.205057
Bex1	-2.38116	1.97179	-0.888357	-0.406061	1.05748
Pex10	-2.38104	-0.588949	-0.26683	-0.520258	0.820562
Rab25	-2.37859	-1.08895	0.405576	1.19546	-0.559447
1700084C01Rik	-2.37608	1.02061	0.506927	-0.347163	0.599327
Polr2g	-2.37448	-0.483674	0.347757	1.4642	0.917532
Cflar	-2.37242	0.870582	3.10722	-1.50321	-1.11659
Nsmce1	-2.37214	-0.132926	-0.673236	-1.95533	1.45476
Eif3a	-2.3721	0.106285	-0.693877	0.581624	-1.22856
Psg27	-2.37196	1.50203	0.976287	-0.523104	-0.760928
Zbtb14	-2.37041	-0.725531	-1.71636	-0.2682	0.554141
Vamp2	-2.36773	-0.132926	-2.23733	-0.0893337	0.162129
Trim58	-2.36733	-1.26303	-0.479181	-0.0923274	-0.0111036
Bbs10	-2.36725	1.16618	0.0977558	-0.54901	0.00957727
Uty	-2.36689	0.0778945	1.04314	0.0313585	-0.790702
Gins1	-2.36622	1.88483	-0.000813487	0.347295	0.312695
Ccdc94	-2.365	0.0858715	-1.71153	0.948544	-0.477694
Elf4	-2.36191	-0.970933	-0.665011	-0.429232	0.321671
Akr1b3	-2.36153	-0.132926	0.98836	1.17981	0.180218
Sel1l	-2.35999	0.620113	-0.0757602	0.239479	0.0940423
Stat1	-2.35937	0.580695	-0.28362	-0.359119	0.206879
Efcab1	-2.3576	0.288144	0.243244	-1.14432	1.73825
Luc7l3	-2.357	0.116738	-0.732033	-0.561917	0.129705
Aadac	-2.35597	-0.132926	-0.493255	-2.09158	1.61376
Cpm	-2.35387	-0.132926	0.770722	-0.0893337	3.10462
Gm2030	-2.35249	-1.0265	-3.2928	-0.0893337	1.43859
Wrb	-2.35183	0.109265	-1.4667	0.266144	0.116183
Atl1	-2.35153	1.13168	2.34679	-1.68353	-3.24505
Ano5	-2.35142	-0.398917	0.719297	-0.857336	-0.403649
Lrrc14b	-2.34934	0.749849	0.795918	-0.51906	-1.15421
H1f0	-2.34883	1.33709	0.589306	0.366391	-1.25004
Lmbr1	-2.34795	-0.132926	2.77574	-1.31304	1.78745
D330045A20Rik	-2.34751	-0.132926	1.64619	-1.91589	-1.22525
Nfrkb	-2.34517	-0.812266	-1.19615	-1.44855	-5.28937
Gm436	-2.34329	-1.15296	1.89017	0.192276	-1.91112
Cntnap3	-2.34307	-1.08351	2.52255	-0.724546	-0.737559
Oas1f	-2.34107	0.46705	-0.270991	-0.118218	0.400581
Gm3763	-2.33864	-0.768796	-3.1106	-0.816976	0.7084
Elmo1	-2.33748	-0.487417	0.485963	0.0488706	-1.52968
Ctso	-2.3348	-0.132926	0.490683	-0.0893337	0.0558112
Ppa1	-2.33425	-0.426747	-1.2575	-1.40415	0.761837
Rgs18	-2.33368	-0.729532	0.392308	-1.19455	-0.702501
Kctd3	-2.3329	-1.21872	-1.23399	-0.368454	-1.16144
Pdcd11	-2.33094	0.958561	-0.812436	0.14497	0.98818
Sdpr	-2.33083	-1.38287	-0.294224	-0.151523	0.101661
Rpl34	-2.33019	1.19514	1.04817	0.318511	-2.59158
Alppl2	-2.32982	0.179929	-1.13365	0.848208	2.02384
1700029F12Rik	-2.32738	-1.06864	0.194573	1.87372	0.674237
Mr1	-2.32704	0.0635944	1.06979	-0.610587	0.209533
Tmem29	-2.32644	-0.468366	-0.0714442	-0.208186	-0.273838
Actr2	-2.32563	0.250673	-1.1528	-1.7727	0.763367
Lalba	-2.32533	-0.469941	-1.2318	-2.61907	0.403338
Bnip1	-2.32371	-0.132926	-1.18454	0.901268	-0.749808
Zfp513	-2.32359	-0.611223	2.1264	-0.445065	-2.46803
Nap1l4	-2.3213	-0.132926	0.862687	-0.475098	1.06991
Zcchc13	-2.32103	0.830544	-2.09159	-2.91324	-0.0559044
Stk25	-2.31967	0.611169	-0.416068	-1.61731	-3.07882
Snrpd3	-2.31839	-0.132926	-0.0880852	-0.0893337	0.0182197
Lancl2	-2.31632	-0.183716	-0.0880852	0.562588	0.977622
Mccc1	-2.31547	-0.379078	-3.40465	0.468612	1.27076
Cyp3a11	-2.31453	1.57159	-0.746618	-1.57363	-0.299519
Wdr54	-2.31391	-1.48103	-1.58393	-2.17694	1.85873
Mrps33	-2.31351	-0.132926	-0.0880852	-0.0893337	0.394286
Rfx3	-2.31165	-0.132926	3.54805	-0.0893337	-0.0448581
Ppp1r3a	-2.31111	-0.132926	3.87054	-0.0893337	1.182
Tagln2	-2.31093	-0.132926	1.7394	-1.02712	-2.23341
Noxred1	-2.31084	-0.132926	-1.14645	-0.222793	0.400436
Zfp58	-2.31074	1.03256	1.78663	-2.10487	1.8563
Plcd4	-2.3093	0.500076	-0.985682	0.414205	0.241559
Pcdhb16	-2.309	-0.132926	-1.52263	-0.0893337	1.08162
Spidr	-2.30793	0.916243	-0.0880852	-0.0893337	3.12066
Vmn1r48	-2.30495	-0.132926	-0.0880852	-1.79488	0.0182197
Tgds	-2.30301	-0.132926	1.29922	-0.0893337	-1.7084
L1td1	-2.3028	1.53765	0.296698	-0.164466	-0.110112
Ccdc61	-2.30142	0.130895	-0.417198	-0.872433	-1.72883
Zfp646	-2.30076	-0.947783	-0.634404	-0.238879	0.698718
Exoc4	-2.30049	-0.132926	-2.66581	-0.0907585	-0.0647227
Lyn	-2.30033	-0.322178	-1.6098	-0.805147	1.858
Frg1	-2.29922	1.16816	0.101701	-0.520506	-2.25611
Zfp445	-2.29906	0.499684	-0.0880852	0.834891	0.0182197
Osbpl9	-2.29698	-0.327406	1.0936	-1.27338	-0.933701
Astl	-2.2969	1.71528	-0.484625	-0.599614	1.00256
Tns1	-2.2968	0.95788	-0.0752082	-0.239284	-0.0927484
Lzic	-2.29659	1.59332	0.964356	-0.0893337	-2.6192
Gm14085	-2.2965	-0.771444	-1.15221	-0.933659	1.56834
Polr2l	-2.29543	-1.36642	-1.07568	-0.625929	-0.0917892
Gba2	-2.29485	-0.418336	-0.0880852	-1.02727	-1.07446
Pqlc3	-2.29453	0.0894139	-0.0880852	-0.668895	-1.10691
Mark1	-2.29402	0.273929	-0.0880852	-1.07822	-2.23528
2022-03-08	-2.29157	0.0884873	-0.0880852	-0.659763	1.04708
Dcbld2	-2.29128	-1.63015	1.76219	0.217002	0.389113
C030046E11Rik	-2.29048	-0.114285	2.4275	-1.42755	0.427005
Ildr1	-2.28863	0.875572	3.60892	1.80046	3.79247
Vmn2r108	-2.28854	-1.27632	2.58302	-1.73336	0.0155133
Cbx5	-2.28772	-0.234703	1.19923	2.58164	-0.894326
Fam189b	-2.2876	-0.494925	-0.182376	-0.294418	-0.0690682
Nsmce2	-2.28704	-0.132926	-1.40067	-0.0893337	0.611696
Nudt5	-2.28611	-0.727132	-0.522831	0.101883	-0.149774
Adat2	-2.28567	2.0977	-1.05986	-1.55946	-1.42077
Ccdc173	-2.28467	0.58737	-0.268686	-0.0346079	-0.0843132
Gm20767	-2.28463	-0.132926	-0.0880852	-0.0893337	0.0182197
Plekhg6	-2.28452	0.607492	-0.30963	-0.579068	-0.590756
Il31ra	-2.28321	-1.41594	1.02281	1.79676	-0.232361
Rasa2	-2.28311	-0.132926	2.70484	-1.60046	0.0182197
Tmem258	-2.28286	-1.39711	0.947676	0.38605	-0.827269
Ms4a4b	-2.28217	-0.132926	-0.0880852	-2.5594	-1.82856
Ifng	-2.28196	0.650764	0.84689	-2.06548	1.28804
Gimap6	-2.28083	-0.874737	0.748082	0.374043	0.0332325
Kdm6a	-2.28035	0.933522	-0.0880852	-1.16151	0.0182197
Zbed6	-2.27967	-1.23937	-1.89015	1.05027	0.623927
Ssrp1	-2.27939	1.13244	0.308645	-1.27742	2.90402
Nasp	-2.27733	-1.41432	1.98362	-1.95018	0.698125
Supt5	-2.27422	-1.01158	-0.380495	0.312627	-0.0119534
Acbd3	-2.27289	-0.128946	-0.0972387	0.51907	-0.0951821
Fbl	-2.27286	-0.310646	1.53345	0.375355	0.561586
Ccl8	-2.27027	-0.604522	0.980366	-0.735375	3.08653
Pigf	-2.27009	-0.261116	1.57446	-0.106731	0.102336
Gm4788	-2.27007	-0.132926	0.77105	-1.98786	0.522138
B3gnt5	-2.26987	1.5731	-0.0880852	-2.28959	-0.0953256
Prdx3	-2.26857	-0.338014	1.2629	0.307956	-0.269386
Tyw5	-2.2673	-0.0221828	-1.17661	-0.362776	0.176071
Tmem81	-2.26719	-0.937071	-0.0443377	0.00829944	3.06536
Mrpl45	-2.26586	0.111143	-0.0802354	-0.386962	1.06378
Psg23	-2.2648	-0.132926	3.10725	-2.57193	0.0182197
Slco6c1	-2.26427	-0.132926	-0.0880852	-0.0893337	0.0182197
Serpinb1a	-2.26256	-0.718682	3.80799	-2.33755	-0.893277
Moxd1	-2.26153	0.540538	-0.0880852	-0.0604259	-2.13458
Acta2	-2.26103	-0.481302	0.436201	1.44784	0.0508953
Mep1a	-2.26073	2.92544	0.0171278	-0.398883	0.547044
Sult3a1	-2.26057	0.992858	-0.642415	-0.500769	-0.121422
Eif5	-2.26018	0.595041	0.571983	-0.863236	-1.58116
Defa21	-2.2599	0.145617	-0.0880852	1.60997	-0.193493
Gm13177	-2.2588	-0.132926	-0.0880852	-1.91075	0.0182197
Fam89a	-2.25731	-1.45133	0.17868	1.70542	-3.14756
Nr6a1	-2.25728	-0.132926	3.1226	0.625765	-1.77664
Gfral	-2.25698	0.427613	-0.0880852	-1.80999	-3.14986
Naalad2	-2.25542	-1.46006	3.88238	0.573195	-5.76622
Bcl9	-2.25463	0.402837	-1.05809	-0.640914	0.234854
Dus4l	-2.25428	-0.132926	-0.0880852	-1.66144	1.90362
Klk15	-2.25418	0.0153946	0.174351	-1.77946	-0.966601
Ndp	-2.25331	-0.336451	0.681497	-0.570276	0.943654
Pank3	-2.2525	0.694076	-2.13023	0.86767	2.01488
Ldhd	-2.2516	-0.132926	-2.39869	-0.350984	1.30877
Ocln	-2.24968	1.44684	2.16811	1.27456	-1.95366
Slc9a1	-2.24802	0.483869	-0.548166	1.43047	0.390433
Rgmb	-2.24638	-0.849982	-0.00114501	-0.092281	-1.05184
Rpp25l	-2.24557	0.952469	0.267518	0.71975	0.415353
Csnk2a1	-2.24362	-0.132926	-0.0880852	-0.0893337	0.0182197
E330034G19Rik	-2.2434	-0.00597793	0.554257	0.537461	0.430992
Lrrc61	-2.24335	-1.38692	-4.33778	-1.44314	3.38136
Gm12169	-2.24161	1.66698	-0.291324	0.00728034	0.506288
Smgc	-2.24149	2.23426	1.21644	0.0187603	-0.847593
Anapc10	-2.2412	-0.132926	-0.0880852	-3.30287	0.363896
Speer4b	-2.24015	-0.132926	0.972557	1.25322	0.343995
Alx1	-2.23955	-0.581011	3.18048	2.31729	-0.226026
Gjb6	-2.23777	0.840903	-1.58139	0.669741	-0.552627
Ssbp2	-2.23516	1.371	-1.00011	-1.05375	1.12368
Rnf157	-2.23506	1.34741	0.0942738	-0.352307	1.99307
B3galt2	-2.23477	0.392109	-0.0880852	-0.430436	-0.407653
Calu	-2.23448	-1.7446	1.05805	0.106469	0.275583
Wdr17	-2.23446	1.46388	-0.0880852	-3.28993	-1.14056
C1qtnf7	-2.23261	-2.46882	0.0596398	0.918013	0.776556
Anxa6	-2.23099	-0.181423	-0.573887	2.39695	-0.0308757
Dcdc2b	-2.22972	-1.42832	-0.717644	1.3598	-2.10566
Hpcal4	-2.22904	0.813907	-3.56807	0.287316	-0.0372932
Klra17	-2.22899	-0.132926	-0.962155	-1.33814	-0.301918
Ccr1	-2.22898	0.918282	-2.1249	-1.73458	0.0182197
Polr3e	-2.22886	0.869344	-0.172933	-0.0211366	0.928597
Zscan25	-2.22765	-1.32612	-1.14512	-0.974735	1.73537
Pex19	-2.22718	1.5279	0.467139	-0.543481	-0.308429
Rapsn	-2.2263	0.329216	1.50377	-1.44231	0.539608
Cda	-2.22368	-0.593807	0.925896	-0.249989	1.14504
Pcdhb13	-2.22207	0.469839	1.30219	-0.328541	-0.0869916
Tcl1b2	-2.22178	0.735717	1.13397	0.118444	-1.23399
Gm5531	-2.22162	-1.81541	-0.798747	-0.0708695	-0.223651
Fam149a	-2.22134	0.785096	-1.22655	-0.586958	0.562599
Ube2w	-2.22133	-1.35944	-0.0880852	-0.0121039	-0.851798
Serpina12	-2.22096	0.978097	-1.11407	-0.80348	0.573862
Ccdc146	-2.22074	0.978596	1.44472	-0.465768	0.283525
Tatdn3	-2.22041	0.226368	3.05311	-0.0893337	3.47529
Sytl4	-2.22025	1.88244	0.359705	-1.05807	-0.8409
Vmn2r107	-2.21952	0.620326	0.79574	1.27153	1.13901
Sgms2	-2.21662	-0.158813	-0.538377	-0.45842	-2.86754
Psg29	-2.21586	2.21006	0.178564	-0.953309	-0.657041
Tceanc	-2.21565	-0.19744	0.839589	0.335855	-0.0269506
Etf1	-2.21426	1.14339	-0.318274	2.01936	0.626334
Ceacam12	-2.21402	-0.132926	-0.0880852	0.0692488	-0.560205
Serpinb3b	-2.21391	-0.132926	-0.0880852	-0.0893337	0.0182197
Tmc3	-2.21384	1.18266	-1.43724	-0.870189	-0.0257286
Tas2r121	-2.21323	-0.132926	-0.426436	-0.189946	-0.333499
Cops8	-2.21254	-0.132926	-0.0880852	-2.83693	-1.47665
Calb1	-2.20949	-2.61563	-0.967763	-2.32281	-0.743622
Dynll1	-2.20894	-0.132926	-3.46443	-0.0271022	1.40346
Csnk2a2	-2.20853	-0.132926	0.549558	-1.80286	-4.50613
Gm21946	-2.20795	0.71161	3.10675	1.06537	3.63941
Col7a1	-2.20738	-1.3791	1.83421	-0.0893337	-1.13116
Ggta1	-2.20671	0.68684	-0.0880852	-0.104683	0.734301
Cyp2d34	-2.20565	0.49415	-3.53952	-1.07769	0.844671
Lrrc24	-2.2037	0.812958	0.470346	-0.589734	0.0282076
AB124611	-2.20351	-0.132926	2.78366	-1.61768	-8.60212
Xpo5	-2.20111	-1.38563	0.650668	-0.810483	0.637328
Apol10a	-2.19969	0.0354722	0.799909	-1.23555	-0.618014
Pramef17	-2.19964	-0.98685	-0.0473277	-0.913987	0.73006
Caprin2	-2.19963	-0.132926	2.82914	-0.0893337	-0.261338
Ptges3	-2.19942	0.76403	-0.0880852	-0.0893337	0.0182197
Sval3	-2.19793	-0.132926	1.45754	0.251117	-1.68426
Cryba4	-2.19782	1.68739	-1.5793	-0.615103	0.758293
Chodl	-2.19732	-0.190694	-0.912875	-0.241042	-2.552
Gnb4	-2.19639	-0.132926	-1.16706	-0.460968	1.58857
Tmem161b	-2.19584	1.85011	0.935031	1.13249	-0.489416
Cul3	-2.19578	-0.45387	2.82246	0.626025	0.0182197
Rnf128	-2.19484	-0.993486	-0.0880852	-1.31061	-0.838376
Ccdc60	-2.19389	-0.0239656	0.356832	1.78953	-1.00086
Tatdn1	-2.19338	-0.132926	2.38416	-2.72219	-2.30033
Kdm1b	-2.19242	-0.132926	-0.779879	-0.434791	-2.0238
Btk	-2.19189	1.5565	4.13292	-2.17791	0.0182197
1700013F07Rik	-2.19027	-0.800884	0.386816	1.46591	0.125489
Zfp385b	-2.1902	0.397734	-0.232202	1.11912	0.273839
Fbln1	-2.18924	-0.132926	-0.0880852	-0.0893337	1.45964
Snap23	-2.18856	-2.11419	1.72262	-1.72412	-0.602999
Atg16l2	-2.18811	0.426222	-0.598666	0.692456	1.28619
Mga	-2.18793	0.8197	-0.957058	-2.56712	-3.16938
Spaca5	-2.18762	0.600401	2.96363	-1.18878	0.0182197
Tceb1	-2.18608	-0.691225	0.344905	2.11251	0.269264
2210404O07Rik	-2.18588	-1.46468	0.0484405	-0.813029	-1.43919
Gyk	-2.18518	-0.132926	-3.86691	-2.79956	2.27591
Ldb2	-2.18501	0.195026	-4.06149	-0.0893337	1.72407
Vmn1r213	-2.18447	0.101908	-0.415871	-2.14743	0.654708
Bcdin3d	-2.18364	0.0171272	-0.0172917	-1.35778	-0.0678379
Siae	-2.1835	0.42449	-0.0880852	-0.703109	-2.72392
Fam151a	-2.18269	0.626212	-0.0722688	0.144163	0.296053
Zfp207	-2.17958	0.266417	-0.0918995	0.0666792	-0.660865
Slc7a3	-2.17952	-0.081271	0.813044	-1.15121	-0.232918
Fv1	-2.17937	-1.20986	1.52055	-0.58417	-1.23452
Treml2	-2.17876	-0.132926	0.230666	-2.17381	2.71915
Rab4b	-2.17828	0.223358	-0.226265	-1.29237	-0.133475
Ppp1r21	-2.17642	0.405982	-0.141486	0.186879	0.39118
Npy4r	-2.17596	0.821695	-0.244189	-0.914923	-1.99598
Vmn2r50	-2.17584	0.186202	-2.66687	1.81347	0.467722
Gulp1	-2.17581	1.22579	-0.865634	0.576166	1.73353
1110012L19Rik	-2.17576	0.675983	-0.876578	-1.09224	0.798988
Lipf	-2.17544	-0.132926	-0.0880852	-2.72177	-0.520304
Pcdhb14	-2.17526	0.415703	0.523371	-0.0333868	0.370754
Zfp943	-2.17444	-0.696775	-1.45196	1.29561	0.341974
Vmn2r96	-2.17435	-0.132926	-0.0880852	-0.0893337	-0.432007
Gga2	-2.17242	0.640692	0.101361	0.673491	0.456291
Spinkl	-2.1724	-1.45494	-2.54654	-0.0511014	1.82045
Ckmt1	-2.17187	1.51315	1.22837	-3.13837	-1.40966
Rfx1	-2.17144	-0.35594	0.0148259	1.1703	-5.54726
Vmn1r51	-2.17076	1.4996	-0.603386	-1.46371	1.39399
Rpap3	-2.17027	0.042832	0.129681	-0.168198	-0.0979529
Ska3	-2.16986	-0.949491	-0.0891725	2.66427	-0.166554
Calm4	-2.16945	-0.132926	2.11276	-0.20873	-1.57625
Rrnad1	-2.1691	-0.132926	-0.0880852	-2.49511	1.15582
Casc3	-2.16901	0.811342	-0.0880852	1.37312	-2.11654
Cd81	-2.16883	-0.036617	0.23924	1.07572	0.998779
Slc39a14	-2.16851	-0.216375	-1.76302	-0.26839	0.284961
D130040H23Rik	-2.16839	-0.132926	-0.0880852	-1.86203	0.249517
Gpx4	-2.16738	-0.241173	1.77834	-1.40941	-1.32667
Nlrp4e	-2.16705	-0.132926	-3.01084	-1.92849	-0.987411
Ehhadh	-2.16643	1.65676	-1.60549	-3.17068	0.791674
Hdhd2	-2.16572	0.805196	3.18159	-0.0630645	-1.58178
Arl3	-2.16538	0.188207	-0.0880852	-0.92595	2.10155
Tas2r118	-2.16487	-0.301847	-0.0880852	-1.48297	-1.00918
1110034G24Rik	-2.16413	0.895449	-3.59812	-0.603165	0.689181
Scaf4	-2.16399	0.701396	0.745065	-1.63754	0.0376063
Nat3	-2.16263	-1.65443	0.927508	-1.20804	1.47057
Alg10b	-2.16154	0.716109	-0.167102	0.154521	0.150401
Ttll6	-2.16137	-0.229642	1.00049	0.411007	-1.44047
Ndor1	-2.16103	-0.502932	-0.0880852	-0.380291	-1.43277
Zbbx	-2.16097	-0.132926	-0.0880852	-1.03085	0.382676
Atp5c1	-2.15972	0.394342	1.44489	-0.728538	-1.04683
Plk4	-2.15789	-0.785933	-1.68862	-0.889965	0.624185
Mertk	-2.15773	-1.24272	0.545837	-0.066866	1.03604
Gm12695	-2.1576	-0.97962	1.50049	-1.76047	0.538977
Ryk	-2.15749	-0.281249	-0.260889	-0.369832	-2.39568
Bdh2	-2.15639	-0.549291	0.108561	0.272364	0.988281
9130204L05Rik	-2.15503	-0.497675	-0.0880852	2.18071	0.0182197
Rhbdd2	-2.15427	0.466485	-0.204881	-0.515286	-0.429397
2900092C05Rik	-2.15406	0.438408	0.256356	-1.15551	1.09176
Drap1	-2.15351	-0.132926	0.23224	-0.152304	-1.98
Eva1a	-2.15228	1.15999	-0.182212	0.0694619	-0.328516
Otub2	-2.15179	0.0429553	0.225365	-0.125769	0.488949
H2-Oa	-2.1512	-0.763844	1.11784	0.00635716	-0.32572
Nudt4	-2.1493	-0.0920284	-0.523043	3.36488	-0.991585
Ikzf1	-2.14886	-1.94242	-0.696765	-1.25822	0.0027827
Clcn5	-2.1487	-0.164316	-0.0880852	-1.79085	0.0182197
Serpinf1	-2.14698	1.91586	1.4959	-1.12736	-0.168765
Nek5	-2.14608	-0.356824	-0.158332	-0.222626	0.84812
Mvp	-2.14559	1.06021	-0.151025	1.03826	0.895027
Lpin2	-2.14452	2.28487	-2.19109	-1.11908	2.55516
4833423E24Rik	-2.14447	1.15236	-0.181584	-2.18291	-0.795862
Arid5a	-2.14415	0.850653	-1.05153	-0.831471	-3.49495
Pgf	-2.14328	2.01287	-1.38678	-0.0656874	-0.613113
Serpinb6e	-2.14265	-0.132926	1.46964	-0.0417718	-2.33434
Ubxn8	-2.14169	-1.46553	1.66545	-0.818096	-0.625988
Diras1	-2.14137	-1.37553	-0.0880852	-1.49598	2.74152
Abca6	-2.14073	-0.555963	-0.00684529	-0.156507	3.9664
Hoxc12	-2.14007	1.29494	-0.00906316	-0.0469347	-0.114045
Alg13	-2.13921	-0.534038	-0.0968703	0.883486	0.76737
AI314180	-2.13912	-1.27574	-4.11185	-0.0893337	0.425022
Cdhr5	-2.1388	-0.442754	-0.471143	-0.936485	-0.153826
Tuba1c	-2.13863	0.240871	-0.77441	1.02007	-1.21167
Tmem50a	-2.13812	-0.703092	0.0494903	1.83873	-2.08143
Pramel1	-2.13675	0.969064	1.18466	1.66235	0.956275
Tnnc2	-2.13673	-2.2478	-0.880925	-0.47795	0.0592443
Tdrd1	-2.13506	-0.0136897	-0.227635	0.140989	1.17373
Fam115c	-2.13144	0.892877	-0.0880852	-0.491766	1.96773
Rnf32	-2.13042	-0.136971	-1.20042	-2.75104	0.233742
Dnajc9	-2.13031	-0.132926	-0.0880852	-2.83146	2.86001
Rpl7	-2.13012	0.737293	-0.0880852	-0.109669	0.0182197
Larp7	-2.1284	0.950045	1.6228	-1.67891	4.74719
Vmn1r238	-2.12753	-0.132926	-0.0880852	-0.0893337	2.42141
H2-M10.1	-2.12738	-0.132926	-0.596096	-2.12744	3.92122
9030624J02Rik	-2.12665	0.865639	-0.139317	-0.181685	-0.35826
Rhag	-2.12616	1.13469	-0.0579219	0.23486	0.7765
Rbpms	-2.1258	-0.427305	0.895648	-0.658	-1.6164
Lactb2	-2.1255	0.808937	-0.637741	-1.53394	0.140864
Vmn1r72	-2.12479	1.55769	2.17535	-1.12364	1.86916
Rbx1	-2.12464	-1.40582	-0.163875	0.254742	-1.90657
Gm9992	-2.12201	-1.39088	-2.9366	1.67988	-0.551922
Ndufa10	-2.12151	0.129615	-0.872272	-0.708497	0.409252
Gm732	-2.12137	-0.132926	1.27314	-0.0893337	-0.264708
Lrrc28	-2.12104	1.24648	2.37757	-0.63276	-2.976
Naprt1	-2.12057	-1.06692	1.03606	-2.48849	-2.07627
Sfr1	-2.1196	0.227974	3.36609	-1.81418	1.9485
Raf1	-2.11754	0.906861	-0.0880852	2.82033	-1.28841
Ubqlnl	-2.11591	1.0122	-0.155152	-0.482899	2.53305
Fam174b	-2.11443	0.998605	-0.100265	0.477242	0.0482165
Ccdc53	-2.11385	0.0326948	2.22842	-2.08623	1.11926
Smarcc2	-2.11341	-0.278052	1.28892	-0.67713	0.475989
Eln	-2.11296	1.37368	-0.978379	0.608203	0.547944
Aven	-2.11278	-1.40622	0.957636	-0.32431	-0.940035
Lrrc57	-2.11273	-0.132926	-0.0880852	-0.0893337	-0.839429
Gm3646	-2.11217	-0.132926	-0.0880852	-1.22745	-1.56958
Has2	-2.11148	-0.684534	0.648846	0.633065	-0.813178
Fn3krp	-2.11134	-0.0822626	-0.46657	-2.54237	1.68808
Samd7	-2.11124	1.0911	-0.807598	-0.645379	0.678206
Ppp6c	-2.11091	-1.00271	2.98518	-0.0893337	3.47392
Defb1	-2.10987	-0.132926	-0.0880852	-0.0893337	3.81668
D3Ertd751e	-2.10792	-0.519253	-0.0880852	3.31609	0.735089
Ell	-2.10774	0.691632	-0.961351	-0.991265	-0.332081
Rfpl4	-2.10706	-1.41937	-1.11283	-0.867767	-0.449227
Lrrc23	-2.10647	0.432854	2.92733	0.58836	2.46912
Capza3	-2.10624	2.2088	0.134454	-0.419903	-0.199222
Sdhc	-2.10473	-1.46863	2.33279	-0.116957	2.27698
Raet1e	-2.1033	0.975722	-1.2933	-0.116477	1.75245
Gm4975	-2.10239	-0.132926	-0.0880852	-2.19218	1.22138
Ppap2a	-2.10105	-0.0510066	-0.0880852	-1.77909	0.774571
Apol7b	-2.10063	-0.470947	-0.689139	2.44884	-0.00373603
Ccna2	-2.09853	-0.358773	-2.73821	-0.958457	-0.581126
Acrbp	-2.0964	0.00559622	-0.730786	-0.526091	0.438738
Hvcn1	-2.09447	1.93513	-1.6889	-0.150269	1.08467
Zfp459	-2.09444	-0.663397	-0.0880852	-0.306241	2.89789
Zdhhc23	-2.09441	0.21449	-3.43464	-0.0696076	2.26355
Gm5132	-2.09424	-1.24691	1.57895	3.1726	0.0182197
Evi2a	-2.0942	1.99341	0.523103	0.486244	-3.83177
Psmd4	-2.0939	0.084175	-0.32659	-0.975937	0.720682
Rapgef5	-2.09361	-1.2783	3.05984	-0.368425	0.475679
Catsperd	-2.09167	-1.40494	0.204862	-0.0893337	-0.12695
Ntn4	-2.09122	0.282841	0.614466	-2.1939	0.483029
Epc1	-2.09118	0.10627	-0.267927	0.548863	0.249447
A530054K11Rik	-2.09118	-0.132926	-1.34576	-0.367814	0.942157
Ythdf3	-2.09077	-0.132926	-0.0880852	-2.56107	0.597618
Kpna7	-2.09068	-0.801285	-0.557355	0.323854	1.06275
Lsg1	-2.09047	0.845875	1.42051	-0.541742	3.98457
Dennd3	-2.09008	-1.88764	1.7959	-0.65991	1.27222
Vmn1r74	-2.08933	-0.132926	-0.0880852	-0.0893337	0.0496582
Dhx58	-2.08924	-0.661553	-0.660281	-1.11396	-0.0164684
Clec4a1	-2.08845	1.919	2.44632	-0.0893337	3.50674
Cxcr1	-2.08815	-0.254958	-2.26853	1.73709	0.775371
Nmt2	-2.0879	-0.586802	0.427443	1.2508	0.34937
Arf2	-2.08719	0.40456	0.814109	0.50829	-2.00093
Fuk	-2.08644	-0.103892	-0.210381	0.0757284	0.0793977
Prmt8	-2.08583	1.41313	-0.0422905	0.232358	-0.108625
Nubp2	-2.08424	1.09112	0.578691	0.636537	-0.730113
Mettl10	-2.08405	0.918409	-0.0880852	-0.0893337	0.759055
1110057K04Rik	-2.08378	1.76207	0.0951673	-0.868837	-1.14217
Ddx17	-2.08229	0.872877	2.59347	-1.09413	-1.11984
Pck1	-2.08116	0.701654	-0.91336	-0.764398	1.54265
Ubxn2a	-2.0806	1.05245	1.62195	-0.308127	-1.25993
Fbxw15	-2.07989	2.16017	1.5647	-2.50768	0.0182197
Rps25	-2.07965	0.788679	3.22138	-1.5641	-1.94934
Pde8b	-2.07943	-0.397984	-1.27081	0.396884	0.914858
Mtap	-2.07919	0.283314	-0.165341	0.553258	0.0481286
AI597468	-2.07866	-0.132926	0.0837074	1.00794	0.650723
Ttc23	-2.0784	-0.132926	-0.0880852	-1.10461	0.164696
Acy3	-2.07677	0.753533	-0.0880852	-0.542493	0.192594
Vipr1	-2.07648	-3.02542	0.680091	-0.387205	0.494729
Rbpjl	-2.07498	-0.055992	-0.0980724	0.883238	0.27406
Cpsf6	-2.07472	-0.132926	1.76026	-3.26376	-1.06716
Fam98b	-2.07438	0.491291	-0.42775	-0.975481	1.4072
Tcl1b5	-2.07385	-0.132926	-0.0880852	-1.28506	-0.0423959
Hmga1-rs1	-2.07353	0.00759187	-1.85804	-0.625655	1.03796
Mtif2	-2.07276	0.973354	1.25726	-1.03132	-2.21606
Psmd10	-2.07182	-0.485603	0.197038	0.224562	-2.40666
Plekha3	-2.07163	-0.490712	-0.67181	-0.916473	-0.117032
Cyb5	-2.07131	0.716137	0.545053	-0.442242	-2.50594
Tmtc2	-2.0696	0.552541	3.43582	-0.498088	-1.28703
Unc93b1	-2.0695	-0.132926	-1.25717	-0.782521	2.30069
Th	-2.06948	0.570086	-1.85383	0.413911	-0.049336
Ush2a	-2.06875	-1.63448	0.60346	1.2194	-1.30648
Jrkl	-2.06831	0.836807	0.246784	0.33895	-1.11306
Cox4i1	-2.06588	-0.352977	-0.0136251	2.76504	-6.64663
Rab19	-2.06585	-0.77969	0.388223	-0.368557	-1.10052
Uchl5	-2.06543	0.730284	0.574514	-1.6183	-0.657113
Rpa2	-2.06414	0.577686	0.382204	-0.71841	0.781343
Scn7a	-2.063	0.295445	-0.0880852	-0.0893337	0.0182197
Akap3	-2.0621	-0.998735	0.346172	-1.67725	0.138824
Tbc1d15	-2.06195	0.212421	3.82335	-1.17676	0.780815
BC048507	-2.06104	0.120636	0.764823	1.73334	1.48097
Hilpda	-2.06065	-0.491108	-0.924598	-1.40909	0.529793
Cnn3	-2.06024	-1.13604	-4.42448	-1.77316	0.0315388
Tas2r103	-2.06017	0.843671	-0.0880852	0.396487	2.06485
Naip2	-2.05959	-0.274912	-0.110431	-0.200096	0.208117
Scarb2	-2.0594	0.0555208	0.527722	-0.992372	-0.542436
Prrx1	-2.05897	1.16604	-0.0880852	-1.35296	1.14218
Prl2c3	-2.05787	-0.132926	-0.0880852	-0.0893337	0.951169
Ints12	-2.05721	-1.26006	-0.0880852	1.30114	-1.21578
Prdm10	-2.05683	0.10369	-0.0880852	-0.0567995	-3.31805
Pcdh10	-2.05571	1.72952	-0.0387137	-0.504866	-0.754918
Atp12a	-2.0557	-0.351817	-0.0880852	-1.88258	3.43049
Kif1b	-2.05533	0.852564	0.469775	-0.223204	-0.421818
Sult2b1	-2.05491	0.189685	-0.294314	1.52154	0.827269
Slc22a22	-2.05341	-0.136716	1.22843	-0.0228547	1.11726
Sec16a	-2.05324	-0.220168	-0.384092	-0.908182	0.848096
Lsm5	-2.05278	0.669365	-2.83583	1.34676	2.24433
Zfp654	-2.05274	-0.0155235	-0.0880852	-0.933251	-4.07483
Cdc73	-2.05239	1.67256	0.525983	-1.41812	0.736344
Mrpl17	-2.05208	-0.731176	-2.37464	-0.905109	3.81319
Gm766	-2.05173	-1.69547	0.914172	-1.60709	-0.592224
Tm6sf1	-2.05104	0.365095	-3.36133	-0.0727589	1.82892
Bfsp2	-2.0494	-0.409883	-0.18619	0.0128337	0.121266
Syp	-2.04864	0.467236	-1.48737	-0.256511	0.631423
Tas2r130	-2.04583	-0.132926	-1.28954	-3.56482	-1.58862
Knop1	-2.04571	-0.820376	-1.84444	-2.49762	1.18991
Thoc5	-2.04539	0.294709	-1.29852	-1.26979	0.605743
I830077J02Rik	-2.04203	-0.605147	-0.114098	0.978255	0.0602107
Selk	-2.04038	0.241349	1.48337	-0.530012	-2.2431
Mul1	-2.04009	-0.413038	1.22639	-3.02332	0.530575
Rp9	-2.03966	0.324196	0.00704958	-1.4072	0.0182197
Fnd3c2	-2.03838	-0.958986	-2.9643	0.331057	1.25355
Impa1	-2.0378	-0.351511	-0.0880852	-1.45205	0.0182197
Echdc3	-2.03768	-1.16061	-1.64894	-2.82368	-0.591515
Barhl1	-2.03653	-0.770681	-0.164706	-0.0263345	0.334478
Cnga1	-2.03425	-0.132926	-0.0880852	-0.0893337	-1.6178
4921524L21Rik	-2.03423	-0.132926	-0.324407	-0.874221	0.928133
Vmn1r195	-2.03132	-0.222482	-0.0880852	1.14886	-0.971426
Mtus2	-2.02992	2.0803	-0.42459	-0.936356	-0.205961
Hamp	-2.02952	0.983371	-1.3485	-1.94637	-0.128522
1700007K13Rik	-2.02929	-1.28484	-3.22092	-1.72081	2.61194
Grina	-2.02833	0.18407	1.83389	1.10688	1.3809
Zfp42	-2.0274	-0.74446	0.550918	-0.510369	-0.128579
Mtmr11	-2.02599	-0.386577	-0.0513082	1.98714	-0.13368
Gpr146	-2.02499	-1.3463	0.89193	-0.931452	-1.03076
Ndufa5	-2.02326	-0.132926	-0.0880852	-1.87621	2.92853
Zfp868	-2.02124	1.19994	2.10218	-2.47158	0.596071
Epcam	-2.02094	-0.010811	-0.0201062	-0.248795	0.70495
Tmem243	-2.0209	-0.132926	-1.60262	-0.0893337	2.81201
Cgnl1	-2.02069	0.525379	3.23797	-0.574816	-6.76595
Trnt1	-2.01889	-0.898026	0.555962	0.406717	-0.0757422
C86695	-2.01856	-0.132926	1.44533	-0.645103	0.980267
Lig4	-2.01766	-0.772753	-0.0880852	1.61542	1.10992
Nuggc	-2.01726	1.55304	0.253782	-0.977204	0.285605
Pnrc2	-2.01522	0.24173	-0.377001	0.516024	-1.39306
Gm8298	-2.01452	1.60171	-1.97507	-1.44156	0.808336
Dcstamp	-2.01382	1.41204	-0.32792	1.80495	0.284087
Slc38a7	-2.01371	-1.24392	-0.504852	1.21231	0.32706
Slc39a2	-2.01336	-1.42438	-1.95652	-1.12861	-0.0196323
Mad2l1	-2.01119	-0.132926	0.744914	-2.09077	0.198218
Aste1	-2.01106	0.0514035	2.58449	-0.120703	1.59885
Mto1	-2.01106	0.217253	-1.10178	-0.561967	0.035758
Serpinh1	-2.00928	-0.319722	-0.144747	-0.0370907	-0.208734
Sult2a6	-2.00878	-0.132926	0.198942	-0.57839	1.08104
Rpl4	-2.00866	0.705397	0.632845	-0.620764	1.14996
S100a5	-2.00811	0.408916	-0.0880852	-1.80101	0.0182197
Cdc14b	-2.00707	0.692456	-1.16569	-0.459463	-0.102045
Vmn2r109	-2.00689	0.507786	1.82439	-1.66899	-0.5175
Eda	-2.00439	0.433961	-0.376995	0.193523	-0.141698
Nrp1	-2.00377	-0.132926	1.16903	0.64386	0.0182197
Glg1	-2.00334	-0.046529	0.157291	0.347739	-1.53452
Alb	-2.00201	-0.132926	-2.79668	-0.729721	0.622952
2010106E10Rik	-2.00042	-0.132926	-1.20641	-1.1782	0.0182197
Samd9l	-2.00014	0.481066	-0.144124	0.440343	0.367352
Ribc2	-2.00001	-0.935866	-1.32187	1.18218	-0.991185
Adam39	-1.99996	-0.091275	2.19547	-0.674695	0.283057
Nmrk1	-1.99943	1.01069	0.696964	-0.519171	0.0659535
Zfp804a	-1.99899	1.50394	-0.705777	-0.332544	0.92186
Mbl1	-1.99858	-1.32579	1.1986	0.411146	1.2488
Slc37a1	-1.99832	0.782387	0.0577511	-1.27424	-0.53739
Zfp661	-1.99824	0.935738	0.824794	-1.76546	1.46528
Npff	-1.99649	0.351494	-1.8977	-1.11337	1.80399
Zfp735	-1.99485	0.602916	-0.0880852	-1.34256	-0.880279
Spaca4	-1.99443	0.658662	-0.563798	0.439443	0.0302226
Smad7	-1.99389	1.12966	1.03876	0.419532	0.732237
Prkcg	-1.99352	0.928938	0.0342483	0.559886	-0.128811
Pom121	-1.99153	0.998172	0.67012	-0.0893337	0.533869
Itih4	-1.98925	0.46287	-0.0255044	2.20849	-0.646927
Ilkap	-1.98784	0.877133	-0.834039	0.372334	-0.713072
Dyrk4	-1.98763	0.943201	-1.14092	1.43733	2.17724
Btnl10	-1.98745	0.657835	0.0712617	0.190034	0.228652
Otud4	-1.98669	0.378876	-1.89385	0.0212096	0.730705
Ikzf2	-1.98602	1.62865	-0.0880852	-0.797627	1.04381
Pip4k2c	-1.98479	0.360654	-0.0880852	-0.507998	-0.765591
Slc38a2	-1.98391	0.761052	-3.28749	-0.722471	2.0078
Satl1	-1.98387	-1.01108	-1.05141	-0.537907	0.631206
Ubqln1	-1.98365	1.66046	1.25931	-2.18475	-2.20807
Aoc2	-1.98263	-0.132926	-3.09045	-0.49237	1.93953
G6pc2	-1.98124	-0.678424	0.243347	0.225398	-0.828505
Gnpda1	-1.98103	0.579612	1.83905	0.865845	-0.347458
Ereg	-1.981	-0.434164	0.0580782	-0.152238	1.22522
Dmd	-1.97966	-0.628211	2.94991	-1.07723	0.832201
Slc13a1	-1.97581	-0.189403	2.36955	5.89695	-3.74012
Nxf3	-1.97553	0.759712	2.61372	-0.319261	-0.569636
Trim39	-1.97502	-1.15547	1.04934	-0.0893337	-0.960913
Tnfsf12	-1.97488	1.10161	-0.0880852	-0.200388	1.57578
Lmo7	-1.97359	-0.0316953	0.0302313	0.674209	0.0295683
Dnttip2	-1.97283	-1.13747	2.12221	-0.0893337	-1.55604
9130401M01Rik	-1.97216	-0.220395	0.36826	-0.0601721	-0.390716
N4bp2l1	-1.96952	-0.819809	-1.01696	1.81841	0.376402
Gbp7	-1.96921	0.614894	1.13572	-1.33413	-0.0985053
Fbxw20	-1.96911	0.696433	0.487261	-0.20087	-0.440225
Zkscan5	-1.96835	0.0183759	-0.759655	-0.256521	-0.275156
Xpo4	-1.96803	-1.56176	-0.149851	-0.180832	0.304054
Ccnyl1	-1.96636	-1.44695	-0.290328	-0.185128	0.472879
Gjb4	-1.96598	-1.67494	1.72618	0.014253	-3.20132
Serpinb2	-1.96552	0.75549	0.33983	-1.87177	0.723912
Tpgs2	-1.96508	1.70954	-0.453558	-0.13495	0.0227017
Prl8a2	-1.9647	0.798714	2.53919	-1.09368	-0.444586
Alkbh2	-1.96343	0.878872	-1.56529	-0.131389	-0.493523
Taar9	-1.96208	-0.132926	1.20377	-1.17568	1.42569
Ggct	-1.95789	2.08844	1.30802	0.126011	-1.65561
Arhgap4	-1.95734	-1.24415	1.32876	-1.43431	-1.57038
Acvr1	-1.95672	0.252507	-1.33942	-0.664265	0.381779
Htatsf1	-1.9562	0.847222	1.86344	-1.04182	1.12816
St3gal6	-1.95616	2.14293	-0.422201	-0.119082	0.642876
Kcnh1	-1.95558	0.299734	1.32565	0.306587	-0.865168
Tmed11	-1.95386	1.58045	-0.0980439	-0.3479	0.369939
Vmn1r60	-1.95072	-0.132926	-0.0880852	-0.0893337	0.0182197
Gpr153	-1.95033	-0.527148	-1.11945	-1.0062	3.34945
Actn2	-1.95008	-0.448163	-0.511402	-0.508754	0.3083
Tmem253	-1.94972	0.0708534	-0.190257	2.57265	-0.0922532
Prl7c1	-1.94923	0.64675	-0.112375	-0.891295	0.693374
Foxr2	-1.94835	-0.132926	-0.211434	-0.905357	0.0182197
Dnaja2	-1.94753	0.0159004	-3.7771	-0.441892	0.914975
Rap2c	-1.94732	0.895787	-2.43604	0.428899	1.03646
Foxo4	-1.94524	-1.28548	0.423374	0.0390075	-2.02934
Cox7a1	-1.94249	-0.77737	1.29157	-0.75045	-0.869455
Jtb	-1.94162	0.139495	1.33987	1.34112	0.769992
Ube2v1	-1.94122	-0.132926	-0.735474	-1.42612	-0.0442284
Agr2	-1.94056	-1.31816	-0.911298	-1.42983	-1.64946
Utp3	-1.94013	-0.826092	-0.344382	0.828994	-0.00212221
Tmem173	-1.93916	0.737806	0.796243	0.104478	-0.157046
Pnck	-1.93836	-0.860847	-0.0401858	-1.00882	0.113305
Slc35g2	-1.9374	0.675314	1.65083	0.0483671	0.279029
Plekhf1	-1.9374	0.500538	0.214553	-1.02159	0.0310068
Rps6ka2	-1.93675	-0.390147	2.14162	0.0812838	0.670135
Bpifb2	-1.93604	0.283299	0.115573	-0.243342	-1.17296
Birc2	-1.93601	0.218499	-1.11724	2.15625	-0.856356
Bub1	-1.93451	0.0769242	-3.20725	-2.51441	-0.322984
Glp2r	-1.93397	0.842715	0.524035	-0.57344	0.196665
Eci1	-1.93342	-0.132926	0.874484	-1.43813	-1.32301
Snrpd1	-1.93315	0.626484	0.502437	0.313527	-1.5065
H2-Eb2	-1.93312	1.45865	-0.903228	-1.26843	0.118841
Vmn1r14	-1.93289	0.495199	-0.0880852	-2.81703	1.70569
Zfp940	-1.93161	0.479741	-0.524316	0.362879	0.483629
Amy1	-1.93081	-0.791969	-1.19142	-0.988356	0.161502
Stxbp6	-1.92963	0.960601	-0.122332	0.515588	0.619252
Zfp382	-1.92952	0.848323	-0.0880852	-0.0893337	1.52501
Nfkbiz	-1.92837	-0.390212	-0.30197	1.95286	0.509183
Tmem242	-1.92774	-1.04826	1.41075	-0.155953	-0.126934
Krt6a	-1.92773	1.77274	-1.51122	-0.688852	-0.017575
Zc3h18	-1.92557	1.37699	1.4505	-0.427186	-1.32353
Oasl1	-1.92529	-0.644217	1.75448	1.07982	-0.816246
Pla2g2c	-1.92397	-0.666725	0.548908	1.58635	-0.541318
Pnpt1	-1.92349	-1.05215	0.732829	0.231671	0.63717
Plxnb3	-1.92284	0.974123	-0.360635	-0.15431	1.03562
Sc4mol	-1.92134	-0.132926	0.035051	0.556511	-2.44063
Exoc2	-1.92099	0.727911	1.83179	-0.489511	0.613117
Tmem106a	-1.92089	-0.228418	-4.12326	0.49712	2.58827
Ccdc24	-1.92075	-0.305495	0.0266292	0.191224	-0.112621
Fcrls	-1.92041	0.571289	0.134768	0.560637	0.170696
Prkg1	-1.92008	0.286275	-1.90678	-0.129527	0.559119
Ska2	-1.91922	-1.39753	2.71681	-2.03529	1.50393
Kcnj15	-1.9189	0.78454	-0.123116	-2.49601	-0.878997
H2-Aa	-1.9188	1.0538	-0.116689	0.959405	-0.482507
Bcl2a1c	-1.91827	-0.414182	-1.66104	-1.53967	0.410071
D17H6S53E	-1.916	-1.26419	3.31315	0.0651962	1.70515
Gng10	-1.91587	1.28366	-0.640044	0.0567996	0.0286817
Asb18	-1.91557	0.62893	-0.473171	1.71563	0.243767
Tectb	-1.91486	0.886625	-0.519911	-1.77352	0.484512
Calm1	-1.91347	0.199857	-2.43435	-0.0893337	-0.0544447
Add3	-1.91339	0.897217	-1.14623	-0.0663587	0.117121
Ahcyl2	-1.91215	-0.357372	-0.857492	1.15063	-0.222952
Catsperb	-1.91207	0.28386	1.81065	-0.871493	0.945952
Lce1d	-1.91103	0.829434	-0.226012	-1.89554	0.815624
Armc1	-1.91074	-1.37465	-0.437475	-0.781144	1.4184
Lipe	-1.90935	0.0662017	-1.45661	1.54213	-0.229064
Nim1	-1.9075	-0.724179	0.322489	-0.234234	-0.517209
Zfp217	-1.90732	-1.09646	-0.139301	0.0829899	-1.26569
Pdgfc	-1.90677	1.14743	-1.34882	-0.395701	0.364853
Ptar1	-1.90671	1.26234	1.29861	0.267344	-0.490678
D16Ertd472e	-1.90607	0.0973933	-0.0880852	-0.0893337	-0.683072
Lpar3	-1.90568	-0.724688	-1.16247	0.988809	0.791998
Cnep1r1	-1.90493	-1.7351	1.13968	0.553126	-4.11362
2310057M21Rik	-1.90421	-1.53248	-0.0348796	-0.528207	-0.869392
Ankrd49	-1.90227	-0.575189	-0.576541	-0.0893337	-0.751887
Ucn3	-1.90226	0.992729	0.686054	-0.164984	-0.924441
Ndc80	-1.90164	1.95001	-0.718236	-1.06897	0.358458
Igsf9b	-1.89997	0.195142	-1.61422	-0.927131	0.827338
Crisp1	-1.89953	0.979708	-0.0880852	0.628069	-0.830157
Clcc1	-1.89754	1.51401	0.544793	0.539981	1.07652
Hkdc1	-1.89735	-0.132926	-2.92576	-0.572797	1.97723
Zfp580	-1.89713	-2.25978	0.31193	-0.292669	0.890377
Tsen54	-1.89693	0.376672	0.496694	0.230999	-0.560836
Cyp8b1	-1.89609	1.74846	-0.0880852	-0.0893337	0.0182197
F830016B08Rik	-1.89503	-1.47466	-1.5649	-0.218756	0.457494
Cyp2c68	-1.89453	-0.876841	-2.19283	0.535894	0.804243
Prorsd1	-1.89333	-0.132926	-0.978288	0.180097	1.39289
Anapc1	-1.89319	-1.56872	-1.82517	0.525558	2.09919
Hoxd1	-1.89312	-0.491839	2.36058	-0.0893337	0.159878
Hmgn5	-1.88969	1.06397	1.39936	-0.0131961	-0.350726
Rfx5	-1.88932	0.618203	1.50267	1.34057	-1.28475
Slc39a13	-1.88865	1.00726	-0.281058	0.223548	1.60904
Ticam1	-1.88438	0.791857	0.37267	1.25376	-0.164977
Dlg2	-1.88403	1.5703	0.737865	-1.33036	0.259588
Snrpa1	-1.88383	-1.07378	-1.63591	-0.540173	-0.265789
Zfp109	-1.88299	-0.23391	0.677445	1.80153	-1.02899
Cdkl5	-1.88278	-0.00958206	2.47143	-2.30171	0.0182197
Rfesd	-1.8814	-0.132926	3.15829	-1.91054	0.497654
Srprb	-1.88116	-0.70127	0.841669	-0.600437	-0.760631
Eif1b	-1.88115	-0.69379	-3.33874	0.0239162	1.8581
Pdzd2	-1.88046	1.74723	-1.53418	-0.00106247	-0.0837317
Git1	-1.87934	-0.280615	-2.51536	4.24116	-0.352207
Dgkh	-1.87859	-1.25246	2.32673	-0.299151	0.567183
Neurod1	-1.87853	-0.0442389	0.123548	0.241736	-0.0164475
Bms1	-1.87806	-1.04871	0.252119	0.328474	-0.608573
Heph	-1.87802	-0.0214887	1.25974	0.236992	0.0937054
Lin37	-1.8777	-0.391094	0.289573	-0.338621	-1.41392
Prm2	-1.87516	-1.64626	-1.52598	-0.50214	0.672298
Eif3k	-1.87485	-0.00561851	0.128132	0.600556	1.28727
Mtpap	-1.87201	-0.451272	-0.222194	0.514721	0.842947
Nphs2	-1.87165	0.492393	-0.592977	-0.938675	2.04667
Rab24	-1.87152	1.16775	0.4595	-1.18898	0.583313
Ctcf	-1.87064	-0.132926	-0.0880852	-2.34348	0.0182197
Oxsr1	-1.8705	0.949901	-0.767501	-0.516247	-0.895073
Slco1a5	-1.87048	-0.132926	-0.0880852	1.39086	1.76823
Tpbpa	-1.86843	0.678004	3.03955	-1.6287	-0.592441
Vegfc	-1.86802	-0.38806	0.171358	-0.152174	1.14394
Phf5a	-1.86558	1.53404	-3.27737	1.96738	-0.574025
Nagpa	-1.86556	0.415515	0.102539	-0.0531485	-0.524681
Gm6772	-1.86539	0.580177	-0.859588	1.82469	1.11232
Cited2	-1.86417	-0.867409	-0.0024328	0.372774	0.493313
Pyurf	-1.86247	0.429724	0.209151	-0.299393	-0.228838
Gm438	-1.8624	0.263388	-0.1375	-0.25186	0.841349
Reg3a	-1.86221	0.894039	-0.71989	0.55082	-0.851924
4933427G17Rik	-1.85967	-1.22746	0.558256	0.923147	-0.574158
Olfml3	-1.85911	-0.879305	-0.698463	3.38332	-0.634092
1700031F05Rik	-1.85851	-0.808064	0.610657	0.328199	0.554571
Mptx2	-1.85807	0.662109	1.69282	-0.977096	0.0941414
Ccdc155	-1.85544	0.699521	-0.349786	0.116618	-0.703736
Abtb2	-1.85274	1.51293	-0.132323	-0.363171	-0.0427877
Acad8	-1.85231	-0.132926	2.78583	-0.113305	-2.84869
Slc25a27	-1.85203	1.40639	1.39279	-1.13902	-2.49441
Tcf7l2	-1.85168	1.82556	0.39533	0.667284	-0.103279
Arl14epl	-1.84965	-0.735747	-0.466664	-0.224179	-0.0250137
Msantd2	-1.8494	0.587698	-0.141279	0.408162	-0.0206224
Omt2b	-1.8491	-0.132926	-0.0880852	-1.73389	0.0182197
Nrbf2	-1.84884	0.504502	-0.0880852	-1.04815	-0.0353887
Fbxw24	-1.84869	0.397523	1.13834	-1.0705	-0.331677
Aim1	-1.84847	-0.544037	-1.33572	0.902265	-0.201908
Mgea5	-1.8484	1.66394	0.37827	0.738042	-0.119955
Armc6	-1.84697	1.60633	1.60031	0.0183413	1.93865
Lilrb4	-1.84577	0.130561	0.239093	0.266601	0.279851
Tnfrsf23	-1.84567	0.773385	1.28341	-1.83382	-0.735871
Sypl2	-1.84563	-0.239041	-0.84627	-1.20181	0.876299
Wfdc5	-1.84559	-0.468522	0.585009	0.762994	1.14728
Dhrs7	-1.84354	-2.55892	1.7998	-2.92916	2.67121
Mad2l2	-1.84267	-0.732743	-1.69365	0.0799348	0.845682
Dcaf5	-1.84262	1.42693	1.60065	2.83779	-1.16295
E2f5	-1.84079	0.664697	-2.54179	0.703901	-1.77634
Golph3	-1.83976	1.56656	-0.0880852	-1.89243	-0.173923
Arhgap10	-1.83872	-0.366762	1.07876	2.88756	-1.00534
Slc2a2	-1.83871	0.0427296	-1.66617	-2.29794	0.774733
4930578I06Rik	-1.83868	1.20562	-0.268044	0.218188	0.0880872
Clns1a	-1.83667	-0.013276	-0.714757	-0.0922277	0.361302
Tuba4a	-1.83593	-1.97527	-0.171866	0.298626	0.045586
Lrrc69	-1.83375	0.725654	2.4484	-2.47379	0.878976
Crispld1	-1.83151	0.306844	-1.09094	-0.0893337	1.06473
Htr6	-1.83101	0.852743	0.0402373	0.369461	-0.229448
Fam83b	-1.83037	-0.132926	-0.0880852	-0.0893337	0.0182197
Gbp5	-1.82773	0.31672	-2.24699	-0.624218	1.15517
Lsm1	-1.82744	1.33701	2.16014	-0.762512	-1.35711
Aggf1	-1.8274	-0.909697	-0.669482	0.75263	0.345652
Cux2	-1.82696	-1.02986	1.12888	-1.46332	-0.0653582
Cnot1	-1.82666	0.715988	-0.460609	-0.428665	-3.50126
Capza1	-1.82554	0.980721	0.299901	-0.412599	-0.125024
Smek2	-1.82538	0.827084	-1.33765	-0.64464	1.37491
Zfp560	-1.82502	-1.18072	2.11004	1.83112	-0.44632
Hinfp	-1.82484	1.90331	-0.0880852	-2.25775	-4.68275
Oasl2	-1.82386	0.912644	0.126028	-0.37874	0.580913
Amz2	-1.82335	0.917308	-0.119937	-0.684062	-0.560233
Zfp949	-1.8231	1.38945	1.92324	0.813353	-0.0575875
Lrrcc1	-1.82233	-0.916147	2.46261	0.248907	-0.0358645
Zp3r	-1.82128	-0.838813	-0.794714	-0.96513	0.398465
Fancd2	-1.82057	1.14999	1.19369	0.548911	-1.0176
Dcpp1	-1.8204	0.877528	1.95211	-1.04359	-0.339765
Ankrd53	-1.81961	-0.154907	-0.638895	1.34895	0.493578
Lyrm4	-1.81797	1.62301	2.55112	-0.722686	3.49804
Slc30a4	-1.81716	1.54517	0.436958	3.21485	-0.444272
Slc39a11	-1.81715	-0.666933	-0.193204	-0.598225	0.317212
Epb4.1l1	-1.81638	1.09257	0.0764585	-2.73511	-1.18954
Wwp2	-1.81611	0.358555	3.11268	-2.2324	-3.89941
Ubl4	-1.81585	0.964003	0.803544	-0.0893337	0.927279
Pou2f1	-1.81534	1.33054	-0.280297	-0.707618	0.0595584
Klhl10	-1.81399	0.656151	1.27196	-0.716301	-0.15127
Htr1f	-1.81274	0.720524	2.1231	-1.703	-4.06796
Yy2	-1.81162	1.66524	-0.302199	-0.215143	0.322809
Sugp1	-1.80971	0.614039	2.68706	-1.52454	-2.13026
Rcor2	-1.80785	-0.653865	-1.54864	-0.859656	0.428562
Frzb	-1.80782	0.031919	-1.76319	-0.182461	-0.21806
Vmn2r53	-1.80772	-0.132926	-1.29273	-0.324474	-0.769289
Pmpca	-1.80722	0.846007	-0.0880852	-0.822654	-2.6388
Zfp317	-1.80689	-0.66616	1.57061	0.222268	-1.03533
Gltp	-1.80627	-0.93974	0.0835762	0.131567	0.431602
Sult2a7	-1.8061	0.781149	-2.74975	1.73838	-0.0514753
Siglecg	-1.80563	-0.09969	-0.468613	0.106951	0.790128
Sptlc3	-1.80474	-0.957295	2.78788	-0.74419	-0.938058
Hsd11b1	-1.80426	-1.67345	0.836899	0.100561	-0.113206
Cdc25c	-1.80389	0.940437	0.0913846	-0.173882	0.684872
Naa35	-1.80361	0.997175	-0.90596	0.367173	-0.349312
Mtfr1l	-1.80248	-0.855147	0.771711	-0.893457	0.351062
Tmem260	-1.80228	-0.666901	1.50488	-1.19512	0.671626
Ddx60	-1.80223	0.709064	-0.430468	-2.68893	1.27261
Chi3l3	-1.80185	-1.32276	-0.979533	-0.0893337	-0.0732239
Acadsb	-1.80063	0.506019	2.79914	-1.04017	-1.78825
Mchr1	-1.8004	0.817391	-0.653055	1.78224	0.810858
Dek	-1.80039	0.804002	-0.140184	-1.77661	-2.02678
Rps16	-1.8002	-0.489013	-0.195009	1.76241	0.0182197
Vmn2r7	-1.80004	-0.132926	-0.0880852	-0.0893337	1.42917
Gipc2	-1.79963	-0.61573	-1.57714	0.435627	0.330997
Vapa	-1.79935	-0.470205	0.0619335	-0.215512	1.73127
Gzf1	-1.79833	0.733907	3.02382	-1.86943	-1.37282
Mbtd1	-1.79831	-0.132926	1.59031	1.93263	-0.438574
Prkcd	-1.79738	0.415926	-0.500176	0.314741	-0.252786
Nt5c3b	-1.79692	-2.69307	-0.652983	-1.06109	0.372705
Adcy7	-1.79653	0.682126	2.05285	-2.12157	-6.11641
Zfp40	-1.79088	0.198198	0.937431	-3.56893	0.0182197
Csf1r	-1.78994	0.522032	2.93803	-0.636035	0.182296
Usp34	-1.78948	1.07029	-0.0880852	-0.502859	2.55852
Morn3	-1.78544	0.676793	-3.74248	-1.42332	2.5691
Tmem14a	-1.78406	1.21408	1.2393	0.628538	0.0650941
Psmb11	-1.78401	1.03588	-0.0819562	1.71703	-0.553555
Slc38a9	-1.78354	-0.602865	-1.4125	-1.60139	-0.0598264
Fgf10	-1.78297	-1.56471	-0.442619	-0.589305	0.327425
9430016H08Rik	-1.78264	0.362259	-1.87696	-2.03834	0.024952
Wapal	-1.78129	-0.432862	-0.0880852	1.5036	0.0182197
Zfp94	-1.78026	-0.320523	1.57692	-2.44118	1.26178
Krt72	-1.78014	-0.0323013	-0.239899	0.121472	0.253886
Eif2b5	-1.77879	-0.434061	0.204126	0.593449	-0.327489
Abcc1	-1.77495	0.60242	-0.221583	0.0669539	0.118941
Arhgap30	-1.77329	1.64933	0.118088	-0.154044	-0.92134
Slc30a8	-1.77302	-0.305126	-1.05013	-0.397526	1.25398
Scgb1b19	-1.77299	-0.779297	-0.387928	2.00323	-1.10527
Inpp5a	-1.77271	-0.473277	-0.904493	-0.432325	0.164416
Bmpr2	-1.77076	0.55458	1.15549	-0.989672	-1.49145
Rad9a	-1.76882	-0.69529	1.40652	-2.31683	-0.975134
Tmem53	-1.76734	-0.23369	1.41764	0.191924	-1.01792
Nsun7	-1.76601	1.06157	-0.105288	-0.243604	0.629191
Akap7	-1.76397	-0.376483	-0.415102	-0.734107	-1.35359
Tnrc6a	-1.76393	0.107309	-0.645773	0.844482	-0.475981
Il1r1	-1.76338	0.321104	0.876079	1.67241	-0.993147
Mybl1	-1.76327	-0.367657	2.39544	1.28908	-2.79763
Zcchc9	-1.76288	1.00243	-1.00966	0.766076	1.40191
Abhd12	-1.76262	-0.546489	0.637844	-0.434767	1.72052
Setx	-1.76232	1.10314	-0.128503	-0.175512	-1.05315
Gtf2a1l	-1.7619	-0.399372	-2.47813	-2.5103	1.45934
Sft2d2	-1.76175	-0.885418	-0.426048	-0.94122	-0.0305772
Myh4	-1.76131	0.267997	-1.37428	0.390842	0.819688
Nit2	-1.7604	-0.303907	1.51196	1.41672	-0.16088
Tmem116	-1.76028	-0.132926	2.7925	0.0453398	0.268621
Poc1b	-1.75952	0.549884	-0.688711	-1.86246	-0.0701586
Kansl2	-1.75872	0.635473	-0.873092	0.160006	-1.50223
Nt5c1a	-1.75831	0.754894	-0.172972	-0.124788	0.0576642
Ppp2r2b	-1.75781	-0.0338022	-1.8435	-2.60076	0.970019
Clock	-1.75674	-0.0809848	-1.9046	-2.602	1.08577
6430531B16Rik	-1.75581	-0.250875	-0.469031	-0.0124569	0.00224118
C1ra	-1.75368	-0.325339	-0.486875	-0.635609	-0.149853
Gemin2	-1.7534	-0.440848	-1.67516	-1.79023	0.192653
Osm	-1.75264	-1.4954	-0.0278327	0.106268	-0.0535549
Ddx19a	-1.7525	1.12176	-0.067689	-2.86746	-4.95835
Cdk12	-1.75228	0.535186	1.71326	1.99493	-0.692613
Zfp260	-1.75102	-0.596386	-1.22588	-1.39194	0.65624
Ttc14	-1.75059	1.75422	-1.5018	-0.0893337	0.393957
Cnga3	-1.7476	0.708324	0.559038	-0.0813871	1.25439
Srfbp1	-1.74645	0.0418021	1.12247	-1.42395	1.2707
Ung	-1.74614	-1.25225	-0.0725474	-0.502779	0.118102
Prmt2	-1.74568	1.21607	-0.208875	-0.883695	1.21176
Oat	-1.7454	0.789509	0.592701	1.64322	0.53095
Ranbp2	-1.74503	1.15435	-1.85823	2.24635	0.813347
Atp1b4	-1.74419	2.02114	-0.202807	0.871251	0.815358
Stim2	-1.74381	-0.517534	-0.548227	-2.25772	-1.44272
Cryge	-1.74288	-0.639883	-0.393751	0.0742326	0.397152
Mdm2	-1.74104	-1.11611	-0.747781	0.106784	0.10728
Rnf145	-1.73989	0.975984	-2.44769	-2.06996	0.60099
Engase	-1.73842	-1.25067	-0.454247	-0.634834	0.0142244
Ly6g6d	-1.73811	1.55598	-0.0673522	-0.273875	0.146023
Mdn1	-1.73774	-0.440438	0.598883	0.212096	0.641601
Arl13b	-1.73634	-1.21267	0.800697	-0.583798	-0.82338
Ago4	-1.73599	0.395146	0.826641	-0.0580969	0.626896
Dtwd1	-1.73581	-0.022511	2.65246	0.524863	0.479992
Pbx4	-1.73495	-0.132926	-0.559246	-0.331765	0.00735709
Eif3f	-1.73363	-0.618949	-2.10577	-2.77098	1.59949
Anxa1	-1.7333	-0.142159	-0.561443	0.454164	1.10115
Zmym4	-1.73313	-0.132926	-0.0880852	-0.0893337	0.0182197
Vmn1r218	-1.73272	0.560664	1.08016	0.589819	0.851344
Gm11541	-1.73251	-0.132926	1.22707	2.12978	0.611917
Traf3ip3	-1.73235	-0.526089	0.331154	0.518302	0.0112007
Kbtbd2	-1.73227	1.34614	-1.14133	0.443045	-0.164373
Fam154b	-1.73142	1.86805	1.14506	-0.614131	1.31026
Wdr72	-1.73097	0.960078	0.309228	-0.524502	-0.364248
Mamdc2	-1.7301	0.102319	-0.0880852	-2.34051	1.27702
Serping1	-1.72889	1.99515	-0.828941	0.896081	0.192826
Gch1	-1.72836	-0.776553	0.348875	1.2775	-0.629394
Gramd1c	-1.72707	0.562905	1.8209	0.0218619	-0.832818
Myf6	-1.72693	1.15607	-1.22716	-1.05404	-0.0221009
Zfp451	-1.72546	1.44677	-0.222354	-0.718318	-0.0969479
Memo1	-1.72321	0.316623	1.66796	1.01848	-1.76419
Scamp5	-1.72306	-1.38425	0.352866	-0.18954	-4.73143
Chm	-1.72235	0.288359	-0.3197	-0.451237	-0.650353
Iglon5	-1.72078	0.683724	-0.257153	-0.0757175	-0.455831
Zfp235	-1.71947	-0.247136	-0.281728	0.237709	-0.549245
Pabpc5	-1.71921	1.85935	0.714622	-0.0750459	-0.597365
Bphl	-1.71913	0.963378	1.71668	0.243926	-0.401983
Cdkl1	-1.71856	-0.132926	-1.83556	-0.98016	-1.09301
Smco2	-1.71676	-1.26949	1.20021	-0.802745	0.542811
Gm19345	-1.71547	0.834768	0.845742	-0.826437	2.85492
Rrp36	-1.71484	0.22973	-0.194022	2.29574	0.222363
Clvs1	-1.71469	0.104623	1.59375	-2.89934	-0.379316
Sult1c2	-1.71392	0.686965	-0.442997	0.0811065	0.969094
Gm15023	-1.71363	1.1607	-0.0880852	-0.251909	0.0182197
Edar	-1.71346	-0.493356	0.521802	2.26448	-1.41109
Pkd2l2	-1.71309	-0.0613988	0.130441	1.07523	0.202835
Foxk1	-1.71271	-0.785196	-0.314214	1.37218	-0.0537383
Rfc4	-1.71268	1.18265	-0.57273	0.196333	1.01029
Clk4	-1.71177	0.222306	-0.123998	0.0356497	-0.337462
Btla	-1.7116	-0.810832	-3.65919	-2.80948	1.30581
Ptpla	-1.71148	0.577426	-0.892037	-0.00740659	0.699842
C030039L03Rik	-1.71126	-0.0635123	-0.794741	0.700625	0.174979
Baiap3	-1.71123	0.977887	0.148951	-1.09571	-0.749173
Cbr3	-1.71086	0.720022	0.829508	1.97817	1.32281
Cpsf7	-1.71058	-0.0801131	-0.988928	0.342641	-0.750369
Tmsb15b1	-1.70996	-0.132926	0.0517316	-0.0893337	0.0182197
4933408B17Rik	-1.7096	0.908616	-0.406722	-0.0893337	0.0731701
Dctn3	-1.70898	0.847125	1.01016	0.067077	0.486028
Yipf7	-1.70798	-0.132926	-0.0880852	-0.0893337	0.0182197
Gen1	-1.70748	0.60153	-0.667312	0.221236	1.07906
Ap1ar	-1.70698	-0.132926	-0.0880852	-1.59741	-0.15864
Ccdc70	-1.70563	-0.132926	0.737814	0.327652	0.200941
Pcnp	-1.70519	-1.20583	0.020646	-1.33359	1.75066
Sgtb	-1.70491	0.563407	0.272441	-1.34872	0.806933
Ap3s1	-1.70471	1.2212	-0.329412	1.00786	-0.259869
Rnf167	-1.70437	-0.132926	-0.0880852	-0.0893337	1.4957
Hap1	-1.70339	0.342947	0.00352232	-0.0810867	0.318125
Cep164	-1.70326	-1.44478	0.205366	1.4413	-0.321015
Acat1	-1.70316	-1.28405	-0.423288	-0.438289	-3.04675
Acsl4	-1.70093	0.288112	2.79325	2.10223	-0.43969
Fars2	-1.70031	-1.02961	-0.595934	-0.570075	-0.222709
Tacc1	-1.70027	-0.132926	-0.640141	0.0515687	-0.853376
Fgf1	-1.69983	0.243567	0.17498	2.97935	-0.532637
Rwdd2a	-1.6996	-0.685221	2.92721	0.246567	-1.00412
Rtp1	-1.69946	1.52108	0.8533	-0.04189	0.804005
Itgb6	-1.69764	-0.545586	0.0480135	0.00181836	-1.56008
U2af1	-1.69733	1.13495	-2.05671	0.890782	-0.723285
4921530L21Rik	-1.69218	-0.773173	0.60002	-0.163401	-0.495238
Arf6	-1.6919	0.868307	1.69338	-1.95246	0.433926
Fzr1	-1.69125	1.48411	0.843906	0.893688	-0.314184
Agps	-1.68956	-0.458689	-0.410207	0.708188	0.827566
Slfnl1	-1.68923	0.728088	0.612683	-2.73497	-0.388962
Ostm1	-1.68779	-0.513939	2.17966	-0.409575	-2.3532
Fpr-rs4	-1.68521	-0.132926	-2.66931	-0.0893337	-0.0219727
Galnt5	-1.6839	-0.132926	-0.398204	-0.366719	-1.69404
Zfp358	-1.68382	-2.30138	0.45378	-0.216846	-0.727787
Usp37	-1.68263	0.225553	-0.76479	1.25302	-0.0280581
Xrn1	-1.68212	1.28747	0.353687	0.353491	-0.0019809
Stmn2	-1.68101	0.239084	0.975329	-1.6224	1.13273
Plscr5	-1.67994	0.414386	0.228443	-1.08412	1.66049
Npc2	-1.67896	0.0247494	-0.211684	-0.23554	-0.174843
Gchfr	-1.6781	1.2255	0.727873	-1.00453	0.175893
Esrrb	-1.67776	-0.876024	0.0559122	0.908586	0.14437
Zfp954	-1.67705	1.95446	0.346777	-0.798294	-0.559282
Fam126b	-1.67531	0.793119	1.3916	1.06833	1.68129
Calhm2	-1.67486	1.72247	3.2336	-1.97313	-1.52316
Gulo	-1.67207	1.08189	-2.2101	-0.245226	1.13235
Mcm3	-1.67151	1.05836	-0.432214	0.399139	0.755797
1700012A03Rik	-1.67017	1.32977	-0.109587	-1.50027	1.27539
Pcdhb4	-1.66969	0.436862	2.06856	-0.334109	-0.950558
Zfp326	-1.66923	-1.19545	-1.02574	1.45663	0.713612
Rheb	-1.66768	-1.86777	0.571493	-1.11553	0.247307
Ddi1	-1.66756	2.16072	-0.978076	-0.357544	0.581381
Lce1b	-1.66696	0.474921	1.47807	-2.05681	-1.49575
Zfp566	-1.66693	1.82408	0.671268	-0.486967	0.677009
Thap1	-1.66671	0.825478	-0.0103558	1.99821	1.91432
Phospho2	-1.66591	1.15599	2.31283	-1.42958	0.0182197
5430421N21Rik	-1.6657	0.520245	1.28538	-1.69755	-0.0324609
Bricd5	-1.66548	1.64675	-0.124446	-0.0738067	1.25776
Arhgef7	-1.66537	0.0357789	1.15295	0.397225	-0.504893
Stil	-1.66532	0.759236	0.203777	-0.481572	0.354389
Rbm44	-1.66403	-0.396889	0.068005	0.473194	-0.0522811
Ndufb5	-1.66356	1.07862	0.14969	-0.13607	0.460152
Rbm6	-1.66275	0.942869	-0.636671	-0.690972	0.0182197
Mphosph10	-1.66261	-0.410413	-0.0880852	-0.0893337	1.32043
Thap2	-1.66167	0.255089	-0.803387	0.370465	0.235604
Reep2	-1.6616	0.427813	1.00974	1.65132	-0.299254
Bcl2l10	-1.65693	-0.47364	-0.678964	-0.459363	-7.11705
Fign	-1.6562	0.206414	0.186372	1.19337	0.845522
Ptbp1	-1.65611	1.31617	0.0853823	0.746153	-0.175639
Cryz	-1.65392	1.40709	0.619254	-0.159881	1.3347
Atad3a	-1.65392	0.828718	1.30737	-0.0893337	1.71141
Rbks	-1.65337	-1.36303	-0.00874776	-2.21898	0.163567
Cep89	-1.65327	0.16263	1.92331	1.35119	-0.353231
Pcdh18	-1.65225	0.695569	2.06135	-0.0893337	0.437754
4930578C19Rik	-1.65141	-1.48906	-0.318589	-0.0635152	0.319435
Aimp1	-1.65084	-0.132926	-0.779853	-2.00631	0.82298
Slc25a37	-1.64932	0.544042	1.41595	-0.510537	0.525223
Fbxl16	-1.64835	1.24363	-0.0880852	-1.66315	1.52071
Serinc3	-1.6481	-0.132926	-0.0880852	-2.55935	0.0182197
Nol4	-1.645	0.00673242	1.52788	-0.000993926	-1.16557
Ppp5c	-1.64321	-1.39251	-0.637881	-1.84811	0.170129
Bend6	-1.64149	1.73016	-0.162609	-0.662305	0.388283
Pds5a	-1.64135	1.34137	-0.450236	-0.00838087	1.0011
4833420G17Rik	-1.64049	-0.926797	-0.338123	-0.0247008	-0.0901202
Gria2	-1.64045	-0.499267	-1.49702	-0.732652	0.503866
Ikbkg	-1.64035	0.875585	-0.534056	0.355118	0.539725
Pigl	-1.64004	0.587687	-0.0880852	-2.06231	-0.828934
Gm5901	-1.63904	1.73331	1.40566	-0.764731	-0.380892
1190003K10Rik	-1.63712	-0.356023	-1.57429	2.17343	1.13334
Gm773	-1.63651	1.51061	-0.0880852	1.76425	0.0182197
Vmn2r17	-1.63636	1.02099	0.144366	0.162255	-0.184358
Rnase12	-1.63462	-0.442607	2.11058	-0.61893	-1.2171
Hist3h2a	-1.63408	1.15947	-0.55142	-1.13455	0.721528
Calca	-1.63383	0.414346	0.586787	0.115596	3.32862
Nudt15	-1.63361	-1.09729	1.52902	0.591229	0.618943
Jag2	-1.6331	-0.0678072	0.0231768	-0.679491	-0.0526736
Pddc1	-1.63308	-0.132926	-0.930756	0.476632	0.590975
Sh2b2	-1.63133	-2.06115	-0.0802145	-0.0212849	0.600971
Zc3h10	-1.63118	-0.132926	-1.79021	-0.0893337	3.28775
Yipf6	-1.63109	0.758327	-0.446007	-0.797555	2.44655
Tlx2	-1.63085	-0.278244	-0.161018	0.151452	0.00502206
Pdgfra	-1.62881	-2.20807	-0.45291	-0.162279	-0.136636
Cxx1c	-1.62859	0.199566	-4.04909	0.206548	-0.440002
Zkscan2	-1.62846	-0.195378	-0.584982	-2.8234	-0.73546
Dnah9	-1.62792	0.264613	-0.157091	0.31048	0.0739242
Snapc5	-1.62751	-0.975761	-0.904592	-2.48357	-3.88033
Qars	-1.62726	0.821896	2.29748	0.210081	-1.2366
Taf3	-1.6263	0.729912	1.49109	1.21014	-2.00873
Armcx2	-1.62624	-0.132926	2.15694	-1.99146	0.0182197
Akr1c21	-1.62608	0.107392	2.03249	-1.4041	-2.31132
Ebf3	-1.62557	-0.95999	0.859883	0.0394425	0.56726
Snx13	-1.62375	-0.132926	2.95734	-0.0893337	-0.735205
Reep6	-1.62348	-0.497105	0.113623	-0.0079469	1.40488
Tada1	-1.62346	2.29913	-0.191575	-0.0371819	-0.80816
Hcfc2	-1.62237	-0.0330838	-0.40892	0.0906224	-0.362694
Sema3f	-1.62223	0.381281	0.835045	-2.23155	0.1238
Zswim5	-1.62158	-1.02457	0.0419324	-1.30203	0.169485
Iqsec2	-1.61967	0.900261	-0.867921	0.432353	-0.42517
1700006E09Rik	-1.61958	-0.368443	-1.43242	-1.05245	3.0819
Naa60	-1.61934	-1.11542	-0.606265	0.213804	-0.450261
Tmem54	-1.61873	-0.375192	0.0433015	-0.486877	-0.417841
Zmynd11	-1.61744	1.28858	-0.335741	-1.26785	0.299407
Idnk	-1.61719	-0.132926	-0.464854	-0.322583	0.0127945
Klhl12	-1.61712	-0.584861	-2.16154	0.293541	1.53762
3110009E18Rik	-1.61706	-0.388151	-2.43447	-0.0893337	0.988166
Nbeal1	-1.61691	-0.132926	-0.0880852	-1.7314	3.57441
Padi6	-1.61642	0.342531	-1.21197	-0.238673	-0.0309787
Fcgbp	-1.61476	0.0973491	-0.487799	-0.160035	0.534864
Mmab	-1.61366	-0.192391	-0.868543	-2.85629	-0.504717
Mei4	-1.61346	-0.132926	1.91344	-0.0893337	-4.19847
Fam134b	-1.6124	2.2005	2.25747	-1.13021	-0.196043
Trpm7	-1.61224	-0.370067	-0.0880852	2.40068	-1.1713
Cct7	-1.61217	0.83146	2.48241	-0.0893337	1.09417
Pmvk	-1.61174	-1.16457	-0.176842	0.915757	-0.280168
Gmnc	-1.61142	-0.132926	-2.27062	-0.0893337	-1.08833
Tmem240	-1.61126	0.706982	-0.0880852	-1.84853	-0.771627
Gtpbp2	-1.61076	1.51839	0.78956	-1.76367	-2.33879
Mixl1	-1.61016	0.714829	-0.23411	-0.309557	0.229996
Csl	-1.60889	-0.165124	0.293933	0.53652	-0.0162477
Mctp2	-1.6086	0.297525	-0.916578	-1.69114	0.0893648
BC048562	-1.60777	1.68165	0.604602	0.951022	-1.38361
Cdc42	-1.60642	-0.346578	-4.38985	1.07418	0.744617
Ubr2	-1.60635	0.619176	1.66409	-1.22856	-0.608993
P4ha2	-1.60609	0.693936	-1.5381	-0.416498	3.18053
Fam71a	-1.60589	-1.04947	-0.232549	-0.116037	0.256736
Gm20580	-1.60468	-0.589916	0.665269	0.632069	-0.325012
Ldb1	-1.60383	0.386125	0.565281	-0.447877	1.014
Rab3gap2	-1.60226	-1.20509	-0.625927	-0.517473	-0.264978
Ap2a2	-1.59746	0.572918	-0.0917034	1.25579	0.17423
Itih5	-1.59733	1.30855	-0.171084	0.775956	0.264031
1110059E24Rik	-1.59719	-0.136564	-0.342763	0.934465	0.962104
Cypt2	-1.59684	-0.132926	-4.20438	-1.43782	0.568926
Rnls	-1.5958	0.526737	-0.655187	0.347544	-1.36134
Zfp36l1	-1.59492	-0.285412	-3.80105	1.32967	0.658724
Vmn2r90	-1.59324	-0.215695	0.065286	-0.274258	0.195148
Nup35	-1.59125	-0.980808	1.72809	0.906733	-1.80971
Nadk	-1.59004	-1.15721	0.49008	-0.280018	-0.586422
Nol11	-1.58848	0.17839	0.576739	-1.58666	-0.407337
Gm6614	-1.58726	-1.00244	-1.15342	1.18916	-0.803114
Nek7	-1.58701	2.03698	-1.93235	-2.15065	1.26573
Brcc3	-1.58659	-0.942409	-1.47699	-1.11668	2.61835
Wfdc10	-1.58563	-0.773607	0.311341	0.308737	0.543887
Anxa8	-1.5856	1.6827	-0.854535	-0.602462	0.554462
Pofut1	-1.58449	-0.55958	-0.188655	0.000822694	1.03026
Arhgap12	-1.58439	-0.106235	-0.0595315	0.110278	-0.375048
Chmp4b	-1.58425	-0.531987	-0.323685	0.854435	1.72658
Dpy19l4	-1.58376	-1.42535	-0.460094	1.55438	0.5831
Tmem144	-1.58295	1.40333	-0.0880852	-1.53552	0.981342
Klk13	-1.58256	0.655682	-4.055	0.488795	-0.320242
Alx3	-1.58205	0.15499	-0.511539	-0.187515	-0.299787
Mid2	-1.58183	1.75989	-0.00780205	-0.498123	0.592868
2010002M12Rik	-1.58129	-0.32766	2.6173	0.72236	-0.51034
Ctsg	-1.58105	-1.31467	-1.60495	-1.85257	0.590365
4931423N10Rik	-1.58071	1.61145	-1.88098	-2.56349	-0.198977
Acot5	-1.58048	1.14031	-2.47502	-2.07682	-1.49327
Camk1	-1.57931	0.351278	0.808796	-1.25873	0.457688
Jsrp1	-1.57613	-1.51967	-0.292045	-0.165783	0.232607
Anxa4	-1.57521	1.57155	-0.201988	-0.24414	-0.23553
Rgs8	-1.57412	-0.830992	-0.730018	2.22396	-0.620678
A730017C20Rik	-1.57349	0.376299	4.06344	-0.325351	-0.363523
Gpm6b	-1.57336	-0.201174	-1.28202	-0.0339317	0.0808503
Il18r1	-1.57318	-1.02275	-0.0880852	-2.80046	0.0182197
Rnf13	-1.57225	-1.1455	-1.50526	-2.08754	0.650647
Spata31	-1.57153	-0.132926	-0.164518	-0.415487	0.294684
Zfp598	-1.57069	1.28265	-0.237184	0.143679	0.545642
Ints10	-1.57068	-0.125284	-0.133374	0.117985	0.129936
Dhrs7c	-1.57063	0.164584	-0.0234421	0.057609	-0.157304
Capg	-1.5697	0.0115981	-0.193734	-0.0419253	0.688746
Treml1	-1.56866	-0.132926	-2.61451	-0.934149	0.656271
Uxt	-1.56835	0.166988	-1.12889	-0.967118	-0.421372
4930549C01Rik	-1.56822	-0.143621	0.0130304	0.0397953	0.0689956
Nbn	-1.56701	0.834194	2.71145	-0.0280282	-0.244897
Fhl4	-1.56693	-0.337462	-0.214944	1.77297	1.48274
Stom	-1.56635	0.704295	-0.250005	0.929936	-0.0324624
Maats1	-1.56563	-0.132926	0.831328	0.459539	0.34084
Gcnt4	-1.56291	0.801541	-0.292888	0.561149	0.403329
Coro1a	-1.56189	0.942037	-0.909822	-0.229478	1.3172
Col6a1	-1.56183	0.949551	1.45549	1.66353	0.67534
Gm5072	-1.56172	2.17958	-1.37477	-0.0366115	1.88629
Scgb1c1	-1.56165	0.862201	0.563108	-0.718871	-2.66885
Eno3	-1.56147	0.706135	0.642489	-1.10818	-0.399036
Tssk5	-1.56033	0.268644	-0.923177	-0.422514	0.73776
1810030O07Rik	-1.56003	1.61737	-0.973641	-1.16203	-0.556862
Tspan32	-1.55946	-0.0682862	-0.0611958	2.31753	0.304195
Gabrd	-1.55918	-0.838013	-0.229864	0.453314	0.242802
Kel	-1.55901	-0.99351	1.79112	0.972203	1.81385
Gprc5d	-1.55781	-1.51105	-0.432565	-0.205211	-2.53447
Mipol1	-1.55732	-1.05116	-0.36719	-0.387666	0.681367
Zfp941	-1.55683	1.51181	0.831649	0.530529	-0.98983
Polh	-1.55663	0.757781	-3.98349	0.460369	1.5471
Gtf3c5	-1.55613	-1.19508	1.04454	-0.042029	-1.87434
Dzip3	-1.55567	-0.0428975	0.570808	0.325488	0.837973
Cypt1	-1.55562	-0.132926	0.829469	0.742215	0.0182197
Aox3l1	-1.55545	-3.39472	-0.10463	1.48751	-0.193926
Dazl	-1.55543	-0.336298	-0.940694	-2.46484	0.121641
Tpo	-1.55517	2.57803	-0.0258141	1.12807	-0.140967
B630005N14Rik	-1.55413	0.492898	0.0166873	2.2499	0.704384
Btg3	-1.55295	-0.296075	-0.226428	1.06658	0.0462974
Zfp938	-1.5529	0.667496	-0.0880852	0.128117	0.915763
Lin54	-1.55214	0.211327	0.247744	0.145916	0.686284
A830018L16Rik	-1.54841	-0.132926	-0.0880852	0.848166	0.827191
Eng	-1.54742	-2.21573	0.613894	-1.66073	-0.764859
Tbx19	-1.54742	0.0931208	-3.90669	-2.26301	1.50002
Nlrp4f	-1.54592	-0.132926	-2.86054	-2.33075	1.99988
Trim15	-1.54533	-0.503901	0.193592	-0.316281	-0.374718
Taf9b	-1.54154	0.00900474	-0.253257	-1.77769	-0.156309
Ypel2	-1.54128	0.72701	-0.711248	-0.110091	0.396307
Nipa2	-1.54081	-0.506521	0.820994	-0.145094	0.808363
Ppp1r18	-1.5404	0.636446	0.398834	-0.827282	0.222708
Lias	-1.54031	0.384387	-0.165777	-0.168949	-0.119404
Cldn25	-1.53941	0.939288	-1.7306	0.200385	0.727213
Gimap4	-1.5394	0.860149	2.11552	1.18748	-0.200788
Rbbp9	-1.53922	0.825454	0.662117	0.132501	0.278663
4930433I11Rik	-1.53898	-0.132926	-0.0880852	-0.0893337	0.0182197
Usp10	-1.53819	-0.0957562	0.0345329	0.196615	-1.03162
Uchl4	-1.53807	1.68877	0.0732422	-0.617832	-1.2842
Stxbp1	-1.53763	-0.026972	-0.470693	-1.05992	-0.125605
Kcnt2	-1.53724	-0.132926	1.15354	-1.08447	-1.03487
Cndp1	-1.53685	-0.132926	-0.956865	-1.78456	-0.963797
Slc38a6	-1.53523	-0.864814	2.17016	-0.573944	0.253951
Znrd1as	-1.53501	-0.246767	-0.274237	1.34325	-0.547128
Il7	-1.53467	0.22667	1.64906	-0.961405	0.0182197
Vmn1r158	-1.53428	-0.132926	-0.0880852	-2.66245	0.0182197
Rpl36al	-1.53402	-0.750974	-0.499275	-0.624312	-0.583445
Ict1	-1.53381	-0.723639	0.501108	0.483141	-0.201462
Azi2	-1.52875	-0.132926	-1.67589	-0.294059	-1.01035
Agtr2	-1.52852	-0.067164	-0.220534	-1.16998	0.448199
Gpr149	-1.52835	2.11221	-1.03213	-0.343263	0.514097
Pa2g4	-1.52833	-0.365172	-2.19345	-1.25169	1.52156
Ywhaq	-1.52815	0.793193	-1.95429	0.376705	-1.17147
Zc3h15	-1.5275	-0.132926	-0.0880852	-0.839382	1.04108
Fem1b	-1.52713	0.18152	0.293166	0.11331	-2.91698
Nsl1	-1.5264	0.889262	2.10652	-1.71184	-1.90486
Spata7	-1.52586	1.48347	0.0434192	-0.357613	-0.288686
Vipr2	-1.52529	-1.1557	-0.204699	-1.69619	2.98233
Acat3	-1.52529	0.786285	1.47107	2.46495	0.571649
Atp5h	-1.52464	1.80946	-0.301881	-0.013811	-0.943524
Ddx3y	-1.52311	-0.199761	-0.45702	0.744651	-0.390393
Mrgpra3	-1.52217	-0.76412	-0.0880852	-2.62889	-0.185799
Helz2	-1.52133	-1.514	-0.499136	0.544879	0.297481
Cmbl	-1.52127	-0.562643	-0.104317	0.398704	-0.229109
Epha4	-1.52116	-2.10318	0.0748117	0.108242	0.0846099
Map3k14	-1.5203	0.819651	-2.73937	2.18242	2.23875
Rgn	-1.51952	-1.48605	1.133	-0.241262	-0.639717
Hdgf	-1.51903	1.11989	-0.856185	0.314907	-0.122984
Ccdc71l	-1.51792	1.93167	0.0288665	0.157615	0.951017
Sprr4	-1.51713	-0.467074	-1.00764	1.02016	0.867459
Rhot1	-1.51579	-1.21083	0.0684816	-0.686124	-0.971646
Akap6	-1.51538	-1.35081	-0.280601	-1.07613	0.176001
Pdia3	-1.51375	1.64806	1.3405	-0.903154	-2.45604
Mettl4	-1.51319	0.694344	-1.85129	1.17854	0.529411
Rere	-1.51197	-1.11775	-1.03387	-0.270536	1.3977
Abcb8	-1.51166	-0.254288	0.31409	0.0628325	-2.93731
Kdm8	-1.51161	-0.53557	-0.95127	0.729006	0.591471
Rad51	-1.51129	1.09222	-0.162458	3.09913	-0.26567
1700007K09Rik	-1.51067	0.393703	0.604654	0.63107	0.924572
Fut8	-1.51018	-1.3235	-1.65028	-0.321536	1.66381
Nt5c1b	-1.50992	-1.91591	-0.918406	1.75999	1.00106
Dock10	-1.50925	0.113023	-0.0880852	1.18184	-1.23902
1700125H20Rik	-1.50887	-0.641842	0.127895	0.286842	0.185031
Wbp5	-1.50745	0.216907	1.20198	0.238104	-0.198235
Eps8l2	-1.50709	-0.649797	0.077445	0.321094	-1.40087
Kctd14	-1.50694	-0.391535	-0.0880852	-0.58618	0.770728
Vmn2r93	-1.50665	-0.132926	0.817139	-2.26232	0.747482
Otos	-1.50598	-1.34684	0.921777	0.243193	1.23479
Kctd20	-1.50556	0.987917	0.0592431	1.09989	0.00148468
Atp6v1g3	-1.50368	0.202953	-0.923976	-0.0893337	-0.897972
Stac2	-1.50251	-1.72292	0.0402322	-1.80213	-0.778282
Qpct	-1.50191	1.07949	1.8716	-1.64439	-0.849628
Mfap2	-1.50188	-0.322819	-0.598418	-0.477593	0.361821
4930453N24Rik	-1.50109	-0.945906	0.635618	-0.721168	0.592778
B3galt1	-1.50065	-0.869894	0.43672	1.91789	-1.06616
Dennd6b	-1.49941	1.28151	0.28776	-0.94843	0.278734
Clptm1	-1.49911	1.86353	1.57003	-0.545465	-1.90457
Gm6710	-1.49705	0.187843	-0.916423	1.13075	1.21484
Larp4	-1.49663	-0.811216	0.876687	-0.87673	-1.48588
Impg2	-1.4958	0.0949463	-0.462642	-0.231711	0.61476
Smc1a	-1.49529	0.713429	-2.92869	0.236647	1.7415
Vmn1r53	-1.49466	-0.132926	-0.0880852	-0.5713	0.0182197
Arfgap2	-1.49418	-0.345285	-0.142808	-0.89499	0.134651
3830406C13Rik	-1.49375	-0.0324402	2.78107	-0.91684	-1.94782
Mrps21	-1.49344	0.828306	-0.592371	1.30734	-0.421176
Cxcr6	-1.49311	1.47788	-0.0880852	-0.872961	0.0182197
Lcn5	-1.49239	-0.51648	-0.131565	1.25759	-0.572023
Itga8	-1.49193	1.30798	0.0199557	-0.203068	-0.151687
Actr10	-1.49138	-0.132926	-0.0880852	-2.38661	0.813002
Sars	-1.49092	-0.64065	-1.60827	0.0394316	0.515059
Smpd4	-1.49072	1.29147	-0.932344	0.867291	0.415032
Pak1	-1.48956	0.477124	-1.36545	-1.76746	-0.374782
1700024G13Rik	-1.48832	0.400452	0.159147	2.36744	-0.318523
Mme	-1.48715	0.594431	3.13231	-1.25856	2.21916
Ttc23l	-1.48596	-0.0037375	-0.178759	-0.734375	0.0288465
Magi3	-1.48506	1.3305	0.210424	-1.8644	-3.44628
Slc39a12	-1.48482	-0.132926	-2.09471	-1.6241	0.429181
Mapk8ip2	-1.48466	-2.72313	-0.0830696	-0.0893337	-0.0999823
Slc35e1	-1.48386	-0.462026	-3.05504	-0.000589853	-0.438995
Cp	-1.48375	-1.17393	1.7533	0.0987153	-2.03672
Itpk1	-1.48322	-1.42945	1.42312	-1.37646	0.0428562
Fam117b	-1.48183	-1.67488	-0.0213078	0.43404	2.58481
Brs3	-1.48143	-1.61537	-1.11525	0.687402	2.53766
Pabpc2	-1.47987	-1.18343	0.210439	-0.372466	-1.21482
Patl1	-1.47841	0.802596	3.11368	-2.4702	-2.13261
Arhgap24	-1.47792	-0.149603	-0.324095	-0.784482	-1.88384
Vmn2r70	-1.4778	-1.42731	0.897146	-0.843184	0.0878956
Dusp7	-1.47713	0.968197	0.612256	-0.563437	0.66423
Etnk2	-1.47647	-0.181848	0.268393	0.395068	0.524248
Krt78	-1.47558	-0.51071	-0.127711	-0.242686	1.28681
Sla	-1.47498	-0.55817	0.362369	-0.0905491	-0.665727
Thy1	-1.47467	2.94902	0.0675622	-0.658793	-1.9474
Snw1	-1.47438	1.27017	-0.816108	-1.93393	0.953705
Mrpl16	-1.47413	-0.563631	1.92377	-0.0893337	-0.969016
Plekhh3	-1.47229	-0.946256	-1.8436	-1.13252	0.546978
Arg2	-1.47181	0.905449	-0.0880852	-2.45709	0.0182197
Clip4	-1.47155	1.49728	-0.0926857	0.563226	0.203762
Tfrc	-1.47109	1.99993	-0.158694	1.1014	-0.706782
Cry1	-1.47028	-0.424979	-0.249813	-0.498918	-0.386464
Fam228a	-1.47008	1.33222	-1.30179	-1.32179	0.119269
Psd	-1.46998	-0.627723	0.301579	-0.0134991	0.00797014
Prdm12	-1.46908	1.10386	-0.322906	1.02239	-0.0495593
Calhm1	-1.46792	-1.68206	-0.472127	0.0672202	-0.375085
Sult2a2	-1.46784	0.180197	1.23755	-0.601994	-1.0696
Elmod1	-1.46736	0.410699	-0.225122	-0.089944	-0.218001
Btg2	-1.46651	-0.36335	0.638113	1.02511	-0.143909
Mras	-1.46509	-0.923242	0.691268	-0.333847	-2.41986
9930012K11Rik	-1.46456	-0.729637	-0.83514	-1.45844	0.641829
Cyp2d26	-1.46332	-1.14179	1.59795	-1.36099	0.869184
Bmp15	-1.46297	-1.3981	-0.486688	0.451033	0.369516
Ccdc88b	-1.46204	1.16992	-0.273043	-0.3886	0.356288
Chp2	-1.46191	0.585164	-1.471	-0.81751	1.06934
Slc25a5	-1.46174	-1.18139	-1.89821	0.655465	1.45372
Usp17ld	-1.46164	0.439059	0.2489	-1.40563	-0.516872
Bod1l	-1.46136	1.89329	-0.201094	1.0604	0.0645756
4933403O08Rik	-1.45968	1.29766	0.670477	-0.0893337	0.211152
Cacng4	-1.45899	-1.35886	0.130926	0.0517249	-0.148291
Uqcrfs1	-1.45721	2.02621	-1.67285	-0.318415	-0.823354
Spink14	-1.45469	0.639276	-0.609173	-1.77528	1.02628
Mrgpre	-1.45462	0.37875	-0.0833988	-0.394917	-0.035801
Rbm18	-1.45427	-0.998765	-0.483506	-0.0351444	-0.00612629
Dcps	-1.45401	1.13766	0.261172	-1.0454	-3.82343
Glo1	-1.4538	-1.31487	0.751381	-0.099019	-0.819599
Svs3a	-1.45213	-0.132926	-0.0880852	-1.36379	-0.399075
Brip1	-1.45165	1.62776	-1.56396	-2.53734	0.0116315
Duoxa1	-1.4514	-0.988169	-0.41212	-0.612417	-0.124241
Gm1527	-1.4509	1.25778	2.19941	-0.24323	-1.15167
Marf1	-1.45021	0.82273	0.515477	1.56671	-2.73663
Icos	-1.44979	-1.12695	1.20877	-1.09361	-0.646485
Npy6r	-1.449	-0.132926	0.533466	1.3771	-0.956104
Serpinb9	-1.44819	0.602382	-0.0880852	-2.34487	0.0738925
Kif2c	-1.44543	1.16427	0.146567	2.58879	0.515468
Kcnk16	-1.444	0.882281	-0.823284	0.474905	-0.080438
Tmem63c	-1.44381	-1.93585	0.0993593	-0.740456	-0.082879
Acr	-1.44271	-1.31788	-0.380322	-0.00597308	0.244558
Vmn2r77	-1.44067	-0.569727	1.37728	-1.10491	-1.71002
Slc9b1	-1.44023	-0.11026	-0.486558	1.31069	0.734016
Cd248	-1.43857	1.36307	-0.0525148	0.524035	-0.0692433
Top2b	-1.43857	-0.00195689	0.809395	0.923783	0.296039
Pdp2	-1.43838	-0.407795	-0.466757	-1.04094	0.415074
Ganc	-1.43832	0.23035	-0.646409	0.878772	3.6769
Ttc39a	-1.43818	-1.47603	-0.180949	1.75948	-0.19115
Ccdc108	-1.43799	-0.957827	0.461329	-0.00401279	0.228875
Necap1	-1.4379	1.37874	0.379425	0.171317	-1.31416
Trat1	-1.43763	-1.30018	-0.95873	0.0915269	0.329343
Ncf2	-1.43708	0.739388	-3.29699	2.34786	0.578152
Fam24a	-1.43587	0.527414	0.555731	-1.15924	1.28501
Yme1l1	-1.43516	0.248936	3.09363	0.355552	-1.00633
Pnoc	-1.43461	0.373043	-0.248321	0.720191	0.307629
Prkaca	-1.43444	-1.2013	1.79049	-0.0893337	-1.13103
Msl1	-1.43326	-0.673482	-0.0780371	0.206258	0.251591
Acnat1	-1.43319	0.918718	0.192966	-1.82448	0.45019
Hspa1a	-1.43102	-0.639213	-2.97872	2.46559	-0.00609996
Gng11	-1.43052	-0.238682	-2.2383	-0.776397	1.12487
Ablim1	-1.42893	-0.132926	0.609387	-0.483663	2.12268
Lrrc46	-1.42893	0.499821	-1.14441	0.883879	-0.731686
Mtap7d3	-1.42854	0.500294	-0.402929	-1.29091	0.145286
Anxa9	-1.42847	0.32085	0.276211	-0.669679	0.398879
Sf3a1	-1.42829	1.47133	-3.77792	-1.53712	1.88281
Os9	-1.42701	-0.0834952	-0.215918	-0.196268	0.182992
Gamt	-1.42625	-0.0920335	0.141324	-0.0298735	0.603129
Atad5	-1.42497	-0.666337	-1.27331	-1.78012	0.163079
Tet3	-1.4237	-0.232355	-0.0780032	-0.603969	-0.0374008
Fbxl12	-1.42242	2.12844	-0.0663902	-1.37333	-3.0813
Atg4b	-1.4224	-0.0888598	-0.159134	-0.83599	1.04192
Gm14459	-1.42214	0.713264	-0.0880852	-0.0893337	0.0182197
Gabbr1	-1.42147	0.365392	1.35405	0.747338	-0.0216234
9230104L09Rik	-1.42035	-0.132926	3.45127	-0.0893337	-0.454006
BC005561	-1.42019	0.0406072	1.78095	0.53715	0.394434
Atp6v0d2	-1.41999	-0.214429	0.0629606	2.40781	-0.23874
Ttc18	-1.41946	1.07135	-0.561684	-0.268696	-0.310427
Snrnp25	-1.41905	-1.608	0.0183793	0.695162	-0.785615
Casp8	-1.41849	0.147502	0.28536	0.201707	-0.204368
Hdac2	-1.41506	-0.8186	0.326672	-2.59051	2.5004
Zbtb46	-1.41506	0.76245	-0.449876	-0.491209	0.239655
Sirt6	-1.41462	1.21122	-1.24036	0.193074	-0.10497
Gtf2h1	-1.41448	1.70544	-1.41571	-0.330856	-1.81798
Tex30	-1.4142	0.489801	0.0580169	1.02872	-1.0184
Spag16	-1.41371	0.891116	-0.0880852	-1.71008	-2.31386
BC048502	-1.41278	-1.30285	-0.478524	-1.65242	0.595096
Grik5	-1.41172	-1.03307	1.23989	-0.501482	0.170246
Lbx1	-1.41149	1.02789	-0.389903	-0.588062	0.215177
Zfp429	-1.41125	1.12113	2.54087	-0.152048	-1.43311
Wdr34	-1.41065	0.15307	-0.386431	0.105584	-0.123041
8430419L09Rik	-1.41052	-0.297009	1.02575	0.0604891	-0.126323
Klhl8	-1.41048	-0.467622	0.199463	-0.929291	-1.33418
Klhl30	-1.41025	-1.67061	0.269938	-1.88714	-0.944291
Tlr8	-1.41019	2.05564	0.989155	-1.58512	0.0182197
Syt11	-1.41005	0.980916	-1.30074	-0.481186	-0.630009
Pcdhb1	-1.40858	0.946455	-0.653335	-0.391623	0.372237
Mad2l1bp	-1.40829	-0.114605	-1.26578	0.802768	0.958798
4930513O06Rik	-1.40761	-1.68824	-0.119288	-0.436665	0.376052
Fam171a1	-1.40727	-0.132926	3.30654	-0.721985	0.399961
Slco1a1	-1.40712	-0.132926	-0.0880852	-0.800172	1.69774
Dkk4	-1.40689	-1.38119	-0.403055	-0.487985	0.190502
1700010I14Rik	-1.40647	0.00830899	-0.199115	-0.000387642	-0.640356
Cox7b	-1.40646	0.764319	-0.698544	3.35111	0.176247
Speer3	-1.40605	-0.705476	2.12587	-0.335117	2.15533
Cdkn2c	-1.40548	-0.132926	-1.04896	-1.02469	-1.30155
Zdhhc15	-1.40501	-0.142564	-0.179707	-1.86976	1.35525
Otub1	-1.40486	1.25874	0.11271	-0.128118	0.37035
BC023829	-1.40364	-0.320805	0.32054	-0.0893337	-0.751318
Arc	-1.40285	-0.994521	-0.62822	0.397923	0.0330639
Hipk3	-1.40253	0.49834	-0.0121212	-0.167683	0.584339
C1galt1	-1.40151	1.08417	2.07868	-0.973231	0.374119
Vmn1r40	-1.40078	-0.773907	0.0679853	-0.742689	0.669126
Gramd3	-1.39983	1.65801	2.55056	-0.966361	-1.29123
Scaf8	-1.39874	0.141796	-0.784515	0.114396	0.395837
Gpr152	-1.39793	1.29177	0.675855	-0.231808	-0.199748
Galns	-1.39609	-0.132926	0.720998	1.80141	-1.78373
Dctd	-1.39432	0.798618	-0.0880852	-0.0893337	-1.5043
Mansc1	-1.39399	0.207091	0.42728	-0.275563	0.490453
1700017B05Rik	-1.39387	0.767017	0.250794	0.225409	-0.780115
Hnrnpk	-1.39371	1.5415	1.26515	1.0701	0.271783
Mtrf1	-1.39333	-0.132926	-0.0880852	-1.58426	2.16803
1700015F17Rik	-1.39308	-0.0320696	-2.51803	0.686392	1.41478
Vmn2r80	-1.39299	0.876577	-1.64645	-0.177856	1.60291
Vmn1r21	-1.39033	-0.132926	3.18089	-0.627885	1.23599
Defb36	-1.38957	-0.651342	-0.257673	0.922811	0.706217
Frat2	-1.3895	0.713033	-0.664349	-0.0525961	-0.174064
Scgb2b19	-1.38793	0.336443	2.34299	1.42908	-1.34201
Pbdc1	-1.38738	-1.26334	1.40663	-0.440042	-1.37047
Ube2q2	-1.38713	-2.17417	-0.874324	-0.332118	-1.51015
Ugt1a1	-1.38642	1.40744	-1.47952	-0.266764	-0.815818
Cpsf3l	-1.38617	0.26793	-1.20747	1.23543	0.509103
Aadacl3	-1.38613	-0.312823	-1.02319	0.12667	0.256536
Tubgcp4	-1.386	1.30404	-0.0531364	-0.00157706	0.309308
Pou3f2	-1.38439	0.421031	-0.136931	-0.272351	0.344836
Ap5m1	-1.38396	-2.59609	0.542622	2.94291	0.751666
Ryr2	-1.38252	1.39955	1.33955	1.19296	-0.378129
Ralgps1	-1.38233	0.757419	-1.22158	-0.650745	1.89317
Eya3	-1.38132	0.943247	-0.156649	0.0775373	1.55127
Ap2s1	-1.38084	1.01271	0.00813037	0.315752	-0.661361
Tlr7	-1.37952	-0.254375	0.103552	-1.18716	-1.26243
Ppig	-1.37938	1.1713	-0.271746	0.803661	0.40827
Stx17	-1.37928	-0.132926	-1.24974	-1.0006	2.02408
Efcab4a	-1.37927	-0.959856	0.563936	0.481137	-0.0373092
Plekhb1	-1.37912	0.394519	-0.433177	2.92645	0.0776184
Prdm9	-1.37828	1.13461	0.476438	1.22361	-0.295837
4930544D05Rik	-1.37778	-0.0685847	0.860323	1.97833	1.33228
Lysmd1	-1.37747	-1.8876	0.280224	-0.238836	0.0438656
Golim4	-1.37718	1.20989	0.0402532	1.2148	-1.36997
Wipf1	-1.37652	-2.7963	0.172948	0.208195	-3.05294
Plcb2	-1.37636	-0.753121	-1.21495	-0.235791	0.705886
Fbxo30	-1.37568	0.25935	-1.69341	1.07435	-0.439637
Ndufs1	-1.37475	1.21414	-0.120788	0.815381	-0.0648746
Bbs2	-1.37446	-2.34627	0.641882	-0.679785	-2.32119
Pycard	-1.37384	1.16949	-0.754546	1.05068	0.558426
Tmem151b	-1.37311	1.06608	-0.534527	0.622944	-1.63113
Dnajc28	-1.37299	-0.373993	0.595753	-0.152578	0.0269068
Dnah7b	-1.37235	1.56592	2.62713	-0.0782769	-0.230436
Far2	-1.37221	0.244034	1.45946	-0.116064	1.06605
Ccdc172	-1.36942	-0.830198	0.375183	0.488078	0.441488
Pik3r2	-1.36903	0.475057	-0.107306	-0.0708914	-0.490398
Rpl12	-1.36868	0.509224	-0.0880852	-0.0893337	-1.48175
Igf2	-1.3677	-0.205766	0.238239	0.138231	-2.27122
Ifi35	-1.36748	-0.132926	-0.0880852	-0.0893337	-2.89123
Nme3	-1.36743	-2.9419	-0.160667	-0.591954	-0.132531
Eif2s3y	-1.36739	-0.132926	-0.537604	-3.31805	0.0182197
Rgsl1	-1.36715	1.47495	-0.0880852	-1.52312	0.200522
Amt	-1.36661	1.57963	0.823357	0.275723	-0.759371
Cbwd1	-1.36616	1.16422	-0.405889	-0.550095	0.639827
Zfp867	-1.36613	-0.132926	1.25491	-2.53499	-1.46321
Tmem179b	-1.36549	-1.34374	1.69225	3.38139	-1.56513
Ywhah	-1.36543	-0.922915	-1.70728	-0.753066	-1.97674
Hpse	-1.36345	-1.40939	1.03177	-0.265932	-0.634203
Cyp2j8	-1.36187	-0.132926	1.83082	0.117759	-1.58248
Snhg11	-1.36177	0.69569	0.163499	-0.386949	-0.0435435
Vmn2r15	-1.36176	-0.73802	-0.6473	-0.673358	0.774995
Fam26e	-1.36135	0.948912	-0.171627	0.923395	0.0642316
Zfp286	-1.36102	-0.931858	0.751521	-0.112475	0.0347512
Hscb	-1.36084	-0.418348	0.470311	1.06641	-0.503568
Me1	-1.35931	1.10311	-0.694881	-0.890636	0.967856
Cyp3a13	-1.35901	-0.100001	-0.76537	0.846389	0.298692
Yes1	-1.359	-0.132926	-0.0880852	-0.791309	1.87762
Ftsjd2	-1.35858	1.03479	1.57819	-0.474452	0.396019
Rin3	-1.35858	-1.03537	-0.0848429	-1.16288	-0.036414
Zfp503	-1.35845	1.07902	-0.7104	0.441716	0.308274
Entpd5	-1.35842	1.33682	-0.435747	0.447359	0.0222007
Dpp4	-1.35839	-0.132926	-3.98038	-0.787194	2.53163
Sla2	-1.35698	-1.02836	-3.09505	1.24413	0.902358
Rab13	-1.35644	-0.132926	-0.0880852	-1.90334	1.13422
Itfg3	-1.35561	-1.78083	1.11826	-0.784166	-0.0340064
Rslcan18	-1.35544	-0.281706	1.34938	-0.634503	-0.772287
Ttr	-1.35497	1.15089	0.536344	0.153146	1.13934
Cebpz	-1.35446	0.93695	-2.98389	-1.34642	1.00473
Fadd	-1.35413	1.50618	-0.990372	0.0985024	0.42046
Cib1	-1.35409	-0.348183	0.835517	-0.961876	-0.532269
Gm20581	-1.3533	-0.13092	0.869091	0.718691	-0.547288
2010107G12Rik	-1.35172	0.692562	1.56546	0.481704	-0.395751
Ttll13	-1.35165	1.58001	0.171016	0.30239	0.18761
Klhdc3	-1.35149	1.3671	1.00555	0.689226	-1.58495
Fbxo10	-1.35039	1.10636	1.35387	0.898278	0.396169
Slc38a1	-1.35034	1.03659	-2.35484	-0.150549	-0.432603
Rhox7	-1.34943	1.19111	1.05225	-2.40089	0.0182197
Dzank1	-1.3492	0.0652636	-0.693033	-0.309418	0.901047
Guca1a	-1.34908	0.960707	2.0088	-0.549671	-0.80889
Cpxm1	-1.34877	-0.121774	1.44151	0.651736	1.21034
Pkd2l1	-1.34798	-0.842336	-0.237232	-0.0645182	0.0731499
Glul	-1.3457	1.37148	0.245236	-0.192945	-0.738151
Afap1	-1.34563	0.0791321	-0.138405	-0.0454457	-0.431799
Efemp2	-1.34544	1.61566	0.963255	0.243787	-0.341282
Chd1l	-1.34405	-0.0151992	1.017	1.96593	-0.973338
Arl4c	-1.34306	-0.306997	-0.353844	0.432152	-0.214536
Gm11992	-1.34238	-0.132926	-0.413126	0.971653	1.00773
Ccm2	-1.34206	-0.870753	-0.498974	-0.261109	0.245378
Fam114a1	-1.34189	-0.0795048	-0.0267389	-0.53549	-0.214028
Dgkb	-1.34141	0.82864	-0.763776	-0.817704	0.989569
Ppp1r15a	-1.34141	-0.61979	-1.59746	1.77735	0.937998
Prpf8	-1.34135	1.54841	-1.07116	-0.926053	-0.0549214
Pcdhb19	-1.34133	-0.228159	-0.0749157	-0.236162	0.520994
Coq9	-1.34105	-0.967786	1.68393	0.752091	-7.12683
Ano6	-1.34101	1.43606	-0.730816	-0.0893337	0.392667
Tmem207	-1.33932	-1.52966	-1.73009	0.0510424	0.291603
Rnf122	-1.33906	-1.4521	0.179111	-0.260376	0.215433
Col2a1	-1.33746	-1.27187	0.0436056	-0.149819	0.400406
Yeats4	-1.33672	-0.132926	-0.0880852	-0.473028	1.88031
Prss28	-1.33585	0.979756	-0.827394	-0.458611	1.17338
Wars2	-1.33525	1.17691	-0.20031	0.372081	-0.0145448
Zc4h2	-1.33405	0.920843	-0.112565	0.587578	0.785969
Zfand5	-1.3328	-0.412888	-1.38492	-0.364145	0.13709
Cog1	-1.33204	0.255612	2.92724	-0.24279	0.601185
Usp19	-1.33173	-0.189672	-0.017804	1.05473	0.529904
Zfp874b	-1.33173	-1.25887	0.71588	-1.02224	0.522969
Hyal2	-1.33139	0.792875	1.22216	-0.631209	-0.664273
Zcchc7	-1.33127	-0.132926	0.630485	-0.0893337	-1.07072
C330018D20Rik	-1.33122	-0.132926	-0.558085	-3.98107	-0.112886
Nin	-1.33108	-0.82938	0.746207	-1.72492	-1.41416
Slbp	-1.33091	0.467138	-3.18741	-0.821829	-0.959147
Gzmg	-1.3305	-0.132926	-0.0880852	-1.05366	-1.29917
Vmn2r63	-1.33014	-0.132926	1.58706	-1.30086	-0.242409
Atp4b	-1.32973	-0.623381	-0.379219	0.647987	0.158536
Gnb3	-1.3282	-1.17857	0.920694	-0.00645369	0.260304
Nos2	-1.32774	0.00324815	0.121753	0.00711993	0.0357037
Lonp1	-1.32739	0.20302	3.08677	-1.0347	1.99252
Ptrh2	-1.32565	-0.43975	0.0856218	-0.382178	0.0483178
Gstt4	-1.32467	0.533984	1.83968	-2.14244	-0.177764
E2f1	-1.32359	0.282736	-0.481113	-0.0299894	0.015284
Gsdma3	-1.32337	-0.781505	0.437325	1.29197	1.61442
Bnip3l	-1.32254	-0.132926	-0.751515	0.741699	1.23395
Ube2e3	-1.32194	-0.132926	-2.05982	-2.68032	0.776671
Fam71d	-1.32163	0.285734	1.33402	-1.30434	2.61938
Snrnp40	-1.32151	0.480746	1.58495	-0.296946	-0.391467
Tmco5b	-1.32038	-0.390214	-0.69181	-0.325933	1.54698
Tro	-1.32038	-0.838397	0.0290665	0.88595	0.672904
1700080O16Rik	-1.31892	0.202422	-0.909153	0.568821	-0.0328055
Ctsk	-1.31887	-0.132926	-0.731834	-1.72946	-0.0628258
Il12rb1	-1.31746	-1.29842	0.600993	-0.317517	-0.79916
Stx7	-1.31722	-0.385072	0.0166388	-0.281581	0.819908
Cdk15	-1.31706	0.0546001	-0.259623	-0.0924389	1.03893
Tmem132a	-1.31572	0.600885	0.0269082	0.680279	-0.166306
Dgat2	-1.31522	0.380016	1.15961	2.7666	0.148112
Atl2	-1.31468	0.711154	-0.778278	-0.491397	0.567888
Oas1e	-1.31443	-0.616271	-0.515312	0.977443	-1.01449
Rbm20	-1.31362	-0.283221	-0.309323	-0.278853	0.141076
Fam86	-1.3129	0.541442	0.153938	-0.3078	-0.0262477
Fam83c	-1.31168	0.855438	-2.09978	-0.676515	0.326458
Krt39	-1.31124	1.27194	1.46651	0.278374	-0.109315
Crisp4	-1.31056	0.891884	0.268	-1.31138	0.989662
Chst12	-1.31033	0.0813094	0.22926	-0.58997	0.223696
Cdh22	-1.31027	-0.747295	0.31028	0.510704	-0.642875
Tas2r125	-1.31011	0.990315	0.699053	-2.48791	-1.76992
Mmd2	-1.30939	0.768475	0.0882802	-1.05083	0.0948245
Zdhhc4	-1.30892	0.684394	1.1385	0.65484	-0.0859033
Glis3	-1.30847	-0.119396	-1.34657	-0.45295	0.34454
Il21r	-1.30817	1.30138	-4.4694	0.266071	-0.863599
Gm8787	-1.3081	0.0827343	-0.115419	-0.328296	0.796545
Nktr	-1.30704	0.456497	1.30469	-0.167057	0.218162
Hsf2bp	-1.30661	1.32325	0.0377423	0.103812	0.227945
Haus1	-1.30658	0.0319484	-0.742243	-0.485431	0.474039
Vmn2r69	-1.30658	-0.199547	1.58062	2.13149	0.257857
Tmem194b	-1.30608	-0.111768	0.447851	0.229046	2.45909
Zfp706	-1.30599	0.67469	-0.546203	0.565689	0.691782
Mppe1	-1.30569	-1.14349	-0.262221	0.44168	0.00458033
4921511H03Rik	-1.30563	-0.132926	-2.42949	-0.680442	0.741768
Sec61b	-1.30546	-0.0315396	1.30566	0.358608	0.780214
Pdzd4	-1.30514	-1.1876	1.14223	-2.06403	0.997136
Cep72	-1.30514	1.13583	1.36858	-0.277201	-2.00506
Il18bp	-1.30507	0.907458	0.229768	1.33861	0.670148
Slc31a1	-1.30498	0.63241	-0.826339	0.778929	0.472063
Stc2	-1.30475	-1.13621	0.286344	1.31775	-1.21093
Dpy19l2	-1.3039	0.00661322	1.431	-1.01697	-2.85614
Fkbp2	-1.30361	0.357077	0.586038	2.13101	0.301506
Pcgf6	-1.30296	2.04401	-1.30801	0.470203	0.987929
Ap1m2	-1.30201	-0.801279	-2.33405	-1.61756	-0.257553
Tbp	-1.30196	-0.519203	-0.258056	0.343737	-0.134962
Col9a1	-1.3019	-0.132926	-1.36315	0.124634	-0.992538
Tmem11	-1.30171	-1.59125	-0.48476	0.326854	0.158354
Cct8	-1.30153	0.830773	2.78509	-0.64618	-1.08634
Ace2	-1.30147	-0.0891774	1.06906	1.9396	0.0529322
Elovl7	-1.30108	-0.134226	-0.284247	2.9837	-0.646221
Aspdh	-1.30081	-0.132926	0.68163	-0.0893337	0.195827
1700029P11Rik	-1.30048	0.192675	1.62396	0.42712	-0.625948
Ttll2	-1.29999	-1.40863	0.235502	0.981472	-1.23884
Gm11435	-1.29844	-1.57808	2.21492	0.89275	-1.99302
Il4ra	-1.29827	-0.934758	-0.852069	-1.58175	0.150637
Mn1	-1.2978	-0.792929	-0.606036	1.32096	-0.0867805
BC021785	-1.29719	0.898136	-0.0331832	-0.225218	-1.23042
Ano9	-1.2967	0.972675	1.01858	0.952901	-1.42445
Fgg	-1.29649	-0.00105304	-1.61965	-0.070215	2.92842
Palm2	-1.2959	-1.28593	1.39998	1.20638	1.64697
Tspan13	-1.29579	0.33325	-1.97773	1.10717	0.879852
Krtap21-1	-1.29569	-0.528901	1.44232	-1.89384	-0.234871
Tekt1	-1.29527	1.40467	-1.02608	-0.0893337	-1.23401
Ear11	-1.29493	-0.0298984	-0.18113	-0.0212953	0.126858
Ccdc117	-1.29437	-0.801696	-2.38302	-1.69636	0.740194
Rabac1	-1.29351	1.18324	-0.0127379	1.68621	-0.0652403
Ilk	-1.29312	1.0094	0.93556	-0.858307	1.63248
Hapln1	-1.29264	0.164745	0.655485	-0.761596	-0.658568
Aldoart1	-1.29211	-0.132926	-2.08411	-0.0893337	2.10182
Ypel1	-1.29116	1.1173	-0.174094	1.25686	-0.193727
Caprin1	-1.29002	0.436544	-0.552483	-1.13432	-0.770363
Mthfr	-1.28933	-2.43871	-0.135808	-0.440336	1.09987
Gm6760	-1.28909	0.872985	-0.0880852	-0.264645	0.0182197
Snrnp70	-1.28873	2.26635	-1.46477	0.244524	0.180921
Zfp46	-1.28849	0.557342	0.0331275	-1.28237	-1.58359
3110043O21Rik	-1.28834	-0.132926	-0.559192	0.153211	0.782851
Rad51ap1	-1.28766	-0.982138	-0.0560484	2.72244	-0.286825
Csf1	-1.28755	-0.395789	-1.36058	3.05188	1.65207
Mettl16	-1.28739	-0.132926	1.20188	-0.736611	-1.19361
Klhl18	-1.28628	0.0699664	0.509087	0.0255648	0.847378
Zfp300	-1.28595	-0.467014	2.72559	-0.574267	1.38885
Sap30bp	-1.28571	-0.353942	-0.0532055	-0.0471858	0.16207
St8sia2	-1.28553	-0.38577	1.22189	1.40076	0.503984
Pxn	-1.2853	-0.302546	-0.442545	2.63923	-1.60824
1700015G11Rik	-1.28404	-0.227676	-0.172403	-1.21794	2.81778
Gucy2g	-1.28373	0.670272	2.21006	-0.492621	0.924385
Tmem98	-1.28222	1.0309	3.29849	1.35768	-1.85511
Ube3c	-1.28192	-0.255433	-0.576865	0.426292	-0.0726228
Ociad1	-1.28182	-0.478517	0.325243	-0.0143329	-1.45104
Nsfl1c	-1.28149	1.6771	0.452663	-0.370651	-0.991153
Taar2	-1.27989	-0.332085	-0.572032	0.128813	-0.0488253
Nqo2	-1.27977	-1.00188	-0.310932	0.0623416	-0.190678
D11Wsu47e	-1.2794	-2.10905	0.771855	1.54183	3.64555
Slc14a2	-1.27904	0.181835	1.38857	-1.04736	-0.52403
Wbp11	-1.27893	0.150913	-0.785567	-0.362454	0.736868
T	-1.27888	-0.0153623	0.553189	-0.0420195	0.217186
Mtfr1	-1.27884	0.950713	0.206912	1.49877	0.247711
Rfc5	-1.2788	0.900763	-0.721911	-1.12581	1.08369
Gcn1l1	-1.27783	0.80383	-0.570806	2.47177	1.16014
Trim24	-1.27746	0.0697935	0.471985	-0.0978065	0.332259
Pirt	-1.27704	-0.620796	-0.892261	0.183252	0.117736
Aadacl2	-1.27605	-0.430204	2.75607	-0.457071	0.241509
Entpd4	-1.27591	0.513581	0.495105	-0.794372	-0.49696
Padi3	-1.27561	-0.594769	3.04848	2.70684	-1.33135
Cul7	-1.27511	0.548095	0.428986	-1.58952	0.455083
Tex19.1	-1.27437	-0.186257	-0.916032	1.16318	1.02809
Abca13	-1.27394	-0.68566	0.418632	0.376198	0.187295
1810037I17Rik	-1.27375	0.948271	-1.74265	-0.469145	1.5849
2310002J15Rik	-1.27368	-1.73292	-0.40598	-0.46247	0.837929
Ptplb	-1.27247	-0.642315	0.685876	-0.0389689	-0.681706
Cd59b	-1.27088	-0.132926	-1.94254	-1.08597	-1.23323
Ccdc163	-1.26935	1.67081	0.0603086	-0.219365	2.45416
Fam72a	-1.26888	1.92105	-0.278634	-0.186176	-0.149833
Mpc2	-1.26815	0.0813833	-0.746279	-0.734322	0.659691
BC048679	-1.26732	-2.3048	1.77694	-1.91572	-0.855128
Gsx2	-1.26719	1.69552	-0.48162	-0.262724	0.650303
Cd68	-1.2667	-0.184511	-0.0783864	-0.830442	1.06935
Ptdss1	-1.26655	-1.22671	-1.41195	1.6393	0.716117
Wnt3	-1.26612	-1.22265	-1.632	-0.436724	1.64714
Scn3b	-1.26529	-0.132926	-0.901894	-1.46208	0.779398
Il11ra1	-1.26347	-0.132926	-0.81365	3.24073	0.047113
Gprc5a	-1.26286	-0.351329	-1.37758	-0.152982	0.995439
Chrm2	-1.26221	1.06647	1.33464	1.47205	0.799494
Fam98a	-1.26138	2.48854	-4.35276	-0.169733	-1.13285
Pde6b	-1.26121	0.178999	-0.0520521	-0.0191205	0.0749318
Ift88	-1.25991	-0.884002	-3.13659	-0.775579	-0.585679
Galk2	-1.25966	0.0272901	-1.62156	-1.69892	1.4464
Defb43	-1.25887	0.348739	-0.213183	-0.696072	0.421179
Phf10	-1.25851	-0.368018	-0.0351193	4.47381	0.182613
Exosc8	-1.25819	-0.132926	-0.29514	-1.19762	0.815825
Cdkal1	-1.25776	-0.594329	1.21445	0.284254	0.673433
Slc25a54	-1.25771	1.10824	-0.246382	-1.12806	0.349821
Serpina3i	-1.25757	0.94166	1.68787	0.774247	-0.893712
Nt5dc1	-1.25735	-1.16508	2.23931	-0.72936	-1.35441
Efna1	-1.25668	-1.06521	-0.555496	0.0229562	0.141302
Mettl23	-1.25619	0.517143	-1.30997	0.31695	-0.046802
Usp12	-1.25601	-0.132926	-0.0880852	0.226933	-0.459593
Cyp17a1	-1.25589	1.40076	-1.67252	-0.459769	-0.698116
Itga10	-1.25503	0.878718	-1.98985	0.256937	-1.51007
Eif3b	-1.25483	1.98172	0.227583	1.2721	-0.728069
Fmnl2	-1.25436	-0.567454	-0.271942	-0.539848	-0.0693847
Itsn2	-1.25411	-0.0522082	0.474405	0.449097	-0.590337
Ints5	-1.25411	0.234055	0.118557	0.234989	0.132565
Cstf2	-1.2541	0.365152	0.309713	0.793664	0.860573
Gys2	-1.25326	-1.37585	-0.349371	-1.00604	1.04675
Ubc	-1.2531	0.191365	-0.83267	0.0770359	-0.0179899
Kcnd3	-1.25284	0.435861	1.34725	1.52007	-1.54564
Ifitm2	-1.2528	-1.10754	3.35467	0.377785	-0.0591112
Tmem184b	-1.25269	-0.853824	-0.246278	-0.0941072	-0.00353837
Tspan5	-1.25157	-2.27642	1.17806	-0.0893337	-2.44965
Timm10b	-1.25146	-0.523348	0.142929	-0.127146	0.474155
Ryr3	-1.25129	-0.286009	-1.16903	1.12691	0.155071
Bgn	-1.25128	-0.0117105	1.24609	0.125209	-1.22165
Zmym2	-1.25115	-0.0842318	0.298322	-0.696715	-0.481481
Lyrm5	-1.25097	0.882978	0.067134	1.6959	-0.372083
Sgcb	-1.25093	-1.25195	-1.28104	-1.98887	-0.218667
Tmem194	-1.25051	0.607167	-1.66374	3.3501	0.103961
Exoc7	-1.25037	0.162458	-0.359039	1.58789	-0.184959
Pask	-1.25025	1.79959	-0.540578	-2.19171	0.885722
4930547C10Rik	-1.24989	-1.88182	1.62076	-1.51296	1.19565
Arhgef37	-1.24945	-1.51226	-0.372818	-1.23063	0.677541
Glt1d1	-1.24887	0.825928	-1.04889	-0.750075	-1.76106
Tead2	-1.24838	1.9114	0.1351	0.00837958	-0.446243
Inpp4a	-1.24801	0.299928	-2.94787	0.120723	-0.161361
Cdhr1	-1.24796	-0.48662	0.388786	-0.102379	0.416039
Ces2h	-1.24739	1.01158	2.08081	3.34657	-6.57916
Cdc37l1	-1.24651	1.77541	1.61712	1.67613	-1.13747
Slc25a38	-1.24533	-1.07647	-0.814082	1.62011	-0.0183207
Aspa	-1.24459	-0.132926	2.72574	-0.0893337	1.13803
Ripk4	-1.24439	-0.610991	-0.0679675	0.335107	-0.331808
Cops6	-1.24411	0.860924	0.241342	-0.691754	0.77262
Trhr	-1.24388	1.96585	1.56321	0.650553	0.82578
Fdps	-1.24342	1.62007	0.200344	0.400397	2.0753
Tmigd1	-1.24225	-0.271578	-1.79651	-1.45657	1.03008
Gemin6	-1.24225	-0.132926	2.45658	-1.458	2.53679
Ccdc47	-1.24201	0.74806	-0.0880852	0.519182	0.272321
Fgd1	-1.24146	1.60508	1.2571	0.908173	0.016513
Snapc3	-1.24129	0.895278	0.900418	0.431367	-0.124735
Bpnt1	-1.24099	0.29095	-0.204148	-0.264213	0.589128
Lama4	-1.24004	-0.128671	-0.204048	0.060281	0.281109
Ubqln2	-1.23937	0.688656	-0.000223511	-0.314769	2.22455
Dusp14	-1.23898	0.107219	0.325812	-0.328278	0.417258
Spon2	-1.23874	-0.38774	-1.05789	-0.451847	1.01117
Mettl15	-1.23869	-1.48011	-0.133071	-0.78995	-0.207364
Ctnnal1	-1.23829	0.594746	0.628804	0.345295	-0.902416
Ppp1r16a	-1.23796	-2.18211	0.284462	0.901126	-0.740139
[truncated: 16,236 more rows]
