# Supplementary material for: Machine learning reveals genetic modifiers of the immune microenvironment of cancer
Source: iScience. 2023 Aug 9;26(9):107576. doi: 10.1016/j.isci.2023.107576 (PMC10470213; doi:10.1016/j.isci.2023.107576)
Supplement: Table S12. Mouse KO phenotypes related for the BCAC candidate genes downloaded from MGI, related to Methods — S12A) immunity-related phenotype, S12B) mammary-related phenotype. [file mmc13.xlsx]

## Sheet: Table S12A. MGI_immun_phenotype
Table S12A. MGI mouse knockout immune phenotype
Input	Input Type	MGI Gene/Marker ID	Symbol	Name	Feature Type	Entrez Gene ID	MP ID	Term
ENSMUSG00000031983	Ensembl Gene Model	MGI:1916801	2310022B05Rik	RIKEN cDNA 2310022B05 gene	protein coding gene	69551	MP:0005014	increased B cell number
ENSMUSG00000031983	Ensembl Gene Model	MGI:1916801	2310022B05Rik	RIKEN cDNA 2310022B05 gene	protein coding gene	69551	MP:0000218	increased leukocyte cell number
ENSMUSG00000027380	Ensembl Gene Model	MGI:1921371	Acoxl	acyl-Coenzyme A oxidase-like	protein coding gene	74121	MP:0005016	decreased lymphocyte cell number
ENSMUSG00000027380	Ensembl Gene Model	MGI:1921371	Acoxl	acyl-Coenzyme A oxidase-like	protein coding gene	74121	MP:0000219	increased neutrophil cell number
ENSMUSG00000059901	Ensembl Gene Model	MGI:2179942	Adamts14	a disintegrin-like and metallopeptidase (reprolysin type) with thrombospondin type 1 motif, 14	protein coding gene	237360	MP:0008687	increased interleukin-2 secretion
ENSMUSG00000037860	Ensembl Gene Model	MGI:2686159	Aim2	absent in melanoma 2	protein coding gene	383619	MP:0003009	abnormal cytokine secretion
ENSMUSG00000037860	Ensembl Gene Model	MGI:2686159	Aim2	absent in melanoma 2	protein coding gene	383619	MP:0002451	abnormal macrophage physiology
ENSMUSG00000037860	Ensembl Gene Model	MGI:2686159	Aim2	absent in melanoma 2	protein coding gene	383619	MP:0008636	decreased circulating interleukin-18 level
ENSMUSG00000037860	Ensembl Gene Model	MGI:2686159	Aim2	absent in melanoma 2	protein coding gene	383619	MP:0008658	decreased interleukin-1 beta secretion
ENSMUSG00000037860	Ensembl Gene Model	MGI:2686159	Aim2	absent in melanoma 2	protein coding gene	383619	MP:0008685	decreased interleukin-18 secretion
ENSMUSG00000037860	Ensembl Gene Model	MGI:2686159	Aim2	absent in melanoma 2	protein coding gene	383619	MP:0011081	decreased macrophage apoptosis
ENSMUSG00000037860	Ensembl Gene Model	MGI:2686159	Aim2	absent in melanoma 2	protein coding gene	383619	MP:0008045	decreased NK cell number
ENSMUSG00000037860	Ensembl Gene Model	MGI:2686159	Aim2	absent in melanoma 2	protein coding gene	383619	MP:0008560	increased tumor necrosis factor secretion
ENSMUSG00000040407	Ensembl Gene Model	MGI:2178217	Akap9	A kinase (PRKA) anchor protein (yotiao) 9	protein coding gene	100986	MP:0005017	decreased B cell number
ENSMUSG00000040407	Ensembl Gene Model	MGI:2178217	Akap9	A kinase (PRKA) anchor protein (yotiao) 9	protein coding gene	100986	MP:0008211	decreased mature B cell number
ENSMUSG00000040407	Ensembl Gene Model	MGI:2178217	Akap9	A kinase (PRKA) anchor protein (yotiao) 9	protein coding gene	100986	MP:0008074	increased CD4-positive, alpha beta T cell number
ENSMUSG00000040407	Ensembl Gene Model	MGI:2178217	Akap9	A kinase (PRKA) anchor protein (yotiao) 9	protein coding gene	100986	MP:0008078	increased CD8-positive, alpha-beta T cell number
ENSMUSG00000040407	Ensembl Gene Model	MGI:2178217	Akap9	A kinase (PRKA) anchor protein (yotiao) 9	protein coding gene	100986	MP:0005015	increased T cell number
ENSMUSG00000025270	Ensembl Gene Model	MGI:87990	Alas2	aminolevulinic acid synthase 2, erythroid	protein coding gene	11656	MP:0003396	abnormal embryonic hematopoiesis
ENSMUSG00000028766	Ensembl Gene Model	MGI:87983	Alpl	alkaline phosphatase, liver/bone/kidney	protein coding gene	11647	MP:0000221	decreased leukocyte cell number
ENSMUSG00000026024	Ensembl Gene Model	MGI:1921268	Als2	alsin Rho guanine nucleotide exchange factor	protein coding gene	74018	MP:0006082	CNS inflammation
ENSMUSG00000015890	Ensembl Gene Model	MGI:1919011	Amdhd1	amidohydrolase domain containing 1	protein coding gene	71761	MP:0005013	increased lymphocyte cell number
ENSMUSG00000031751	Ensembl Gene Model	MGI:1345634	Amfr	autocrine motility factor receptor	protein coding gene	23802	MP:0001860	liver inflammation
ENSMUSG00000009585	Ensembl Gene Model	MGI:1933111	Apobec3	apolipoprotein B mRNA editing enzyme, catalytic polypeptide 3	protein coding gene	80287	MP:0002490	abnormal immunoglobulin level
ENSMUSG00000019987	Ensembl Gene Model	MGI:88070	Arg1	arginase, liver	protein coding gene	11846	MP:0002451	abnormal macrophage physiology
ENSMUSG00000019987	Ensembl Gene Model	MGI:88070	Arg1	arginase, liver	protein coding gene	11846	MP:0011076	increased macrophage nitric oxide production
ENSMUSG00000030766	Ensembl Gene Model	MGI:1917747	Arhgap17	Rho GTPase activating protein 17	protein coding gene	70497	MP:0008174	decreased follicular B cell number
ENSMUSG00000030766	Ensembl Gene Model	MGI:1917747	Arhgap17	Rho GTPase activating protein 17	protein coding gene	70497	MP:0008211	decreased mature B cell number
ENSMUSG00000030766	Ensembl Gene Model	MGI:1917747	Arhgap17	Rho GTPase activating protein 17	protein coding gene	70497	MP:0009922	increased transitional stage T1 B cell number
ENSMUSG00000030766	Ensembl Gene Model	MGI:1917747	Arhgap17	Rho GTPase activating protein 17	protein coding gene	70497	MP:0008560	increased tumor necrosis factor secretion
ENSMUSG00000028059	Ensembl Gene Model	MGI:103264	Arhgef2	rho/rac guanine nucleotide exchange factor (GEF) 2	protein coding gene	16800	MP:0002451	abnormal macrophage physiology
ENSMUSG00000033542	Ensembl Gene Model	MGI:1858952	Arhgef5	Rho guanine nucleotide exchange factor (GEF) 5	protein coding gene	54324	MP:0005463	abnormal CD4-positive, alpha-beta T cell physiology
ENSMUSG00000033542	Ensembl Gene Model	MGI:1858952	Arhgef5	Rho guanine nucleotide exchange factor (GEF) 5	protein coding gene	54324	MP:0008700	decreased interleukin-4 secretion
ENSMUSG00000019947	Ensembl Gene Model	MGI:2175912	Arid5b	AT rich interactive domain 5B (MRF1-like)	protein coding gene	71371	MP:0002722	abnormal immune system organ morphology
ENSMUSG00000019947	Ensembl Gene Model	MGI:2175912	Arid5b	AT rich interactive domain 5B (MRF1-like)	protein coding gene	71371	MP:0002401	abnormal lymphopoiesis
ENSMUSG00000019947	Ensembl Gene Model	MGI:2175912	Arid5b	AT rich interactive domain 5B (MRF1-like)	protein coding gene	71371	MP:0005092	decreased double-positive T cell number
ENSMUSG00000019947	Ensembl Gene Model	MGI:2175912	Arid5b	AT rich interactive domain 5B (MRF1-like)	protein coding gene	71371	MP:0008208	decreased pro-B cell number
ENSMUSG00000019947	Ensembl Gene Model	MGI:2175912	Arid5b	AT rich interactive domain 5B (MRF1-like)	protein coding gene	71371	MP:0008082	increased single-positive T cell number
ENSMUSG00000019947	Ensembl Gene Model	MGI:2175912	Arid5b	AT rich interactive domain 5B (MRF1-like)	protein coding gene	71371	MP:0001859	kidney inflammation
ENSMUSG00000025035	Ensembl Gene Model	MGI:1929699	Arl3	ADP-ribosylation factor-like 3	protein coding gene	56350	MP:0003254	bile duct inflammation
ENSMUSG00000028053	Ensembl Gene Model	MGI:2183158	Ash1l	ASH1 like histone lysine methyltransferase	protein coding gene	192195	MP:0008596	increased circulating interleukin-6 level
ENSMUSG00000028053	Ensembl Gene Model	MGI:2183158	Ash1l	ASH1 like histone lysine methyltransferase	protein coding gene	192195	MP:0008553	increased circulating tumor necrosis factor level
ENSMUSG00000028053	Ensembl Gene Model	MGI:2183158	Ash1l	ASH1 like histone lysine methyltransferase	protein coding gene	192195	MP:0008705	increased interleukin-6 secretion
ENSMUSG00000028053	Ensembl Gene Model	MGI:2183158	Ash1l	ASH1 like histone lysine methyltransferase	protein coding gene	192195	MP:0005350	increased susceptibility to autoimmune disorder
ENSMUSG00000028053	Ensembl Gene Model	MGI:2183158	Ash1l	ASH1 like histone lysine methyltransferase	protein coding gene	192195	MP:0008560	increased tumor necrosis factor secretion
ENSMUSG00000017550	Ensembl Gene Model	MGI:2442925	Atad5	ATPase family, AAA domain containing 5	protein coding gene	237877	MP:0012431	increased lymphoma incidence
ENSMUSG00000017550	Ensembl Gene Model	MGI:2442925	Atad5	ATPase family, AAA domain containing 5	protein coding gene	237877	MP:0002024	increased T cell derived lymphoma incidence
ENSMUSG00000031820	Ensembl Gene Model	MGI:1915501	Babam1	BRISC and BRCA1 A complex member 1	protein coding gene	68251	MP:0010763	abnormal hematopoietic stem cell physiology
ENSMUSG00000031820	Ensembl Gene Model	MGI:1915501	Babam1	BRISC and BRCA1 A complex member 1	protein coding gene	68251	MP:0004809	increased hematopoietic stem cell number
ENSMUSG00000031820	Ensembl Gene Model	MGI:1915501	Babam1	BRISC and BRCA1 A complex member 1	protein coding gene	68251	MP:0011902	increased hematopoietic stem cell proliferation
ENSMUSG00000027381	Ensembl Gene Model	MGI:1197519	Bcl2l11	BCL2-like 11 (apoptosis facilitator)	protein coding gene	12125	MP:0004939	abnormal B cell morphology
ENSMUSG00000027381	Ensembl Gene Model	MGI:1197519	Bcl2l11	BCL2-like 11 (apoptosis facilitator)	protein coding gene	12125	MP:0002459	abnormal B cell physiology
ENSMUSG00000027381	Ensembl Gene Model	MGI:1197519	Bcl2l11	BCL2-like 11 (apoptosis facilitator)	protein coding gene	12125	MP:0005153	abnormal B cell proliferation
ENSMUSG00000027381	Ensembl Gene Model	MGI:1197519	Bcl2l11	BCL2-like 11 (apoptosis facilitator)	protein coding gene	12125	MP:0008073	abnormal CD4-positive, alpha beta T cell number
ENSMUSG00000027381	Ensembl Gene Model	MGI:1197519	Bcl2l11	BCL2-like 11 (apoptosis facilitator)	protein coding gene	12125	MP:0004392	abnormal CD8-positive, alpha-beta T cell physiology
ENSMUSG00000027381	Ensembl Gene Model	MGI:1197519	Bcl2l11	BCL2-like 11 (apoptosis facilitator)	protein coding gene	12125	MP:0003945	abnormal lymphocyte physiology
ENSMUSG00000027381	Ensembl Gene Model	MGI:1197519	Bcl2l11	BCL2-like 11 (apoptosis facilitator)	protein coding gene	12125	MP:0005068	abnormal NK cell morphology
ENSMUSG00000027381	Ensembl Gene Model	MGI:1197519	Bcl2l11	BCL2-like 11 (apoptosis facilitator)	protein coding gene	12125	MP:0008783	decreased B cell apoptosis
ENSMUSG00000027381	Ensembl Gene Model	MGI:1197519	Bcl2l11	BCL2-like 11 (apoptosis facilitator)	protein coding gene	12125	MP:0005092	decreased double-positive T cell number
ENSMUSG00000027381	Ensembl Gene Model	MGI:1197519	Bcl2l11	BCL2-like 11 (apoptosis facilitator)	protein coding gene	12125	MP:0005016	decreased lymphocyte cell number
ENSMUSG00000027381	Ensembl Gene Model	MGI:1197519	Bcl2l11	BCL2-like 11 (apoptosis facilitator)	protein coding gene	12125	MP:0006414	decreased T cell apoptosis
ENSMUSG00000027381	Ensembl Gene Model	MGI:1197519	Bcl2l11	BCL2-like 11 (apoptosis facilitator)	protein coding gene	12125	MP:0005014	increased B cell number
ENSMUSG00000027381	Ensembl Gene Model	MGI:1197519	Bcl2l11	BCL2-like 11 (apoptosis facilitator)	protein coding gene	12125	MP:0008206	increased B-2 B cell number
ENSMUSG00000027381	Ensembl Gene Model	MGI:1197519	Bcl2l11	BCL2-like 11 (apoptosis facilitator)	protein coding gene	12125	MP:0008074	increased CD4-positive, alpha beta T cell number
ENSMUSG00000027381	Ensembl Gene Model	MGI:1197519	Bcl2l11	BCL2-like 11 (apoptosis facilitator)	protein coding gene	12125	MP:0008078	increased CD8-positive, alpha-beta T cell number
ENSMUSG00000027381	Ensembl Gene Model	MGI:1197519	Bcl2l11	BCL2-like 11 (apoptosis facilitator)	protein coding gene	12125	MP:0005090	increased double-negative T cell number
ENSMUSG00000027381	Ensembl Gene Model	MGI:1197519	Bcl2l11	BCL2-like 11 (apoptosis facilitator)	protein coding gene	12125	MP:0008173	increased follicular B cell number
ENSMUSG00000027381	Ensembl Gene Model	MGI:1197519	Bcl2l11	BCL2-like 11 (apoptosis facilitator)	protein coding gene	12125	MP:0008214	increased immature B cell number
ENSMUSG00000027381	Ensembl Gene Model	MGI:1197519	Bcl2l11	BCL2-like 11 (apoptosis facilitator)	protein coding gene	12125	MP:0002461	increased immunoglobulin level
ENSMUSG00000027381	Ensembl Gene Model	MGI:1197519	Bcl2l11	BCL2-like 11 (apoptosis facilitator)	protein coding gene	12125	MP:0001846	increased inflammatory response
ENSMUSG00000027381	Ensembl Gene Model	MGI:1197519	Bcl2l11	BCL2-like 11 (apoptosis facilitator)	protein coding gene	12125	MP:0000218	increased leukocyte cell number
ENSMUSG00000027381	Ensembl Gene Model	MGI:1197519	Bcl2l11	BCL2-like 11 (apoptosis facilitator)	protein coding gene	12125	MP:0008181	increased marginal zone B cell number
ENSMUSG00000027381	Ensembl Gene Model	MGI:1197519	Bcl2l11	BCL2-like 11 (apoptosis facilitator)	protein coding gene	12125	MP:0008210	increased mature B cell number
ENSMUSG00000027381	Ensembl Gene Model	MGI:1197519	Bcl2l11	BCL2-like 11 (apoptosis facilitator)	protein coding gene	12125	MP:0000220	increased monocyte cell number
ENSMUSG00000027381	Ensembl Gene Model	MGI:1197519	Bcl2l11	BCL2-like 11 (apoptosis facilitator)	protein coding gene	12125	MP:0008044	increased NK cell number
ENSMUSG00000027381	Ensembl Gene Model	MGI:1197519	Bcl2l11	BCL2-like 11 (apoptosis facilitator)	protein coding gene	12125	MP:0004973	increased regulatory T cell number
ENSMUSG00000027381	Ensembl Gene Model	MGI:1197519	Bcl2l11	BCL2-like 11 (apoptosis facilitator)	protein coding gene	12125	MP:0005350	increased susceptibility to autoimmune disorder
ENSMUSG00000027381	Ensembl Gene Model	MGI:1197519	Bcl2l11	BCL2-like 11 (apoptosis facilitator)	protein coding gene	12125	MP:0005015	increased T cell number
ENSMUSG00000027381	Ensembl Gene Model	MGI:1197519	Bcl2l11	BCL2-like 11 (apoptosis facilitator)	protein coding gene	12125	MP:0008189	increased transitional stage B cell number
ENSMUSG00000027381	Ensembl Gene Model	MGI:1197519	Bcl2l11	BCL2-like 11 (apoptosis facilitator)	protein coding gene	12125	MP:0001864	vascular inflammation
ENSMUSG00000035086	Ensembl Gene Model	MGI:1891828	Becn1	beclin 1, autophagy related	protein coding gene	56208	MP:0005463	abnormal CD4-positive, alpha-beta T cell physiology
ENSMUSG00000035086	Ensembl Gene Model	MGI:1891828	Becn1	beclin 1, autophagy related	protein coding gene	56208	MP:0000685	abnormal immune system morphology
ENSMUSG00000035086	Ensembl Gene Model	MGI:1891828	Becn1	beclin 1, autophagy related	protein coding gene	56208	MP:0002451	abnormal macrophage physiology
ENSMUSG00000035086	Ensembl Gene Model	MGI:1891828	Becn1	beclin 1, autophagy related	protein coding gene	56208	MP:0008075	decreased CD4-positive, alpha beta T cell number
ENSMUSG00000035086	Ensembl Gene Model	MGI:1891828	Becn1	beclin 1, autophagy related	protein coding gene	56208	MP:0008079	decreased CD8-positive, alpha-beta T cell number
ENSMUSG00000035086	Ensembl Gene Model	MGI:1891828	Becn1	beclin 1, autophagy related	protein coding gene	56208	MP:0008594	decreased circulating interleukin-10 level
ENSMUSG00000035086	Ensembl Gene Model	MGI:1891828	Becn1	beclin 1, autophagy related	protein coding gene	56208	MP:0004800	decreased susceptibility to experimental autoimmune encephalomyelitis
ENSMUSG00000035086	Ensembl Gene Model	MGI:1891828	Becn1	beclin 1, autophagy related	protein coding gene	56208	MP:0005095	decreased T cell proliferation
ENSMUSG00000035086	Ensembl Gene Model	MGI:1891828	Becn1	beclin 1, autophagy related	protein coding gene	56208	MP:0002023	increased B cell derived lymphoma incidence
ENSMUSG00000035086	Ensembl Gene Model	MGI:1891828	Becn1	beclin 1, autophagy related	protein coding gene	56208	MP:0008641	increased circulating interleukin-1 beta level
ENSMUSG00000035086	Ensembl Gene Model	MGI:1891828	Becn1	beclin 1, autophagy related	protein coding gene	56208	MP:0008647	increased circulating interleukin-12b level
ENSMUSG00000035086	Ensembl Gene Model	MGI:1891828	Becn1	beclin 1, autophagy related	protein coding gene	56208	MP:0008596	increased circulating interleukin-6 level
ENSMUSG00000035086	Ensembl Gene Model	MGI:1891828	Becn1	beclin 1, autophagy related	protein coding gene	56208	MP:0000218	increased leukocyte cell number
ENSMUSG00000035086	Ensembl Gene Model	MGI:1891828	Becn1	beclin 1, autophagy related	protein coding gene	56208	MP:0005013	increased lymphocyte cell number
ENSMUSG00000035086	Ensembl Gene Model	MGI:1891828	Becn1	beclin 1, autophagy related	protein coding gene	56208	MP:0012431	increased lymphoma incidence
ENSMUSG00000035086	Ensembl Gene Model	MGI:1891828	Becn1	beclin 1, autophagy related	protein coding gene	56208	MP:0000220	increased monocyte cell number
ENSMUSG00000035086	Ensembl Gene Model	MGI:1891828	Becn1	beclin 1, autophagy related	protein coding gene	56208	MP:0000219	increased neutrophil cell number
ENSMUSG00000035086	Ensembl Gene Model	MGI:1891828	Becn1	beclin 1, autophagy related	protein coding gene	56208	MP:0006413	increased T cell apoptosis
ENSMUSG00000030103	Ensembl Gene Model	MGI:1097714	Bhlhe40	basic helix-loop-helix family, member e40	protein coding gene	20893	MP:0008076	abnormal CD4-positive T cell differentiation
ENSMUSG00000030103	Ensembl Gene Model	MGI:1097714	Bhlhe40	basic helix-loop-helix family, member e40	protein coding gene	20893	MP:0005463	abnormal CD4-positive, alpha-beta T cell physiology
ENSMUSG00000030103	Ensembl Gene Model	MGI:1097714	Bhlhe40	basic helix-loop-helix family, member e40	protein coding gene	20893	MP:0000716	abnormal immune system cell morphology
ENSMUSG00000030103	Ensembl Gene Model	MGI:1097714	Bhlhe40	basic helix-loop-helix family, member e40	protein coding gene	20893	MP:0001790	abnormal immune system physiology
ENSMUSG00000030103	Ensembl Gene Model	MGI:1097714	Bhlhe40	basic helix-loop-helix family, member e40	protein coding gene	20893	MP:0002425	abnormal susceptibility to autoimmune disorder
ENSMUSG00000030103	Ensembl Gene Model	MGI:1097714	Bhlhe40	basic helix-loop-helix family, member e40	protein coding gene	20893	MP:0001828	abnormal T cell activation
ENSMUSG00000030103	Ensembl Gene Model	MGI:1097714	Bhlhe40	basic helix-loop-helix family, member e40	protein coding gene	20893	MP:0005092	decreased double-positive T cell number
ENSMUSG00000030103	Ensembl Gene Model	MGI:1097714	Bhlhe40	basic helix-loop-helix family, member e40	protein coding gene	20893	MP:0008688	decreased interleukin-2 secretion
ENSMUSG00000030103	Ensembl Gene Model	MGI:1097714	Bhlhe40	basic helix-loop-helix family, member e40	protein coding gene	20893	MP:0005095	decreased T cell proliferation
ENSMUSG00000030103	Ensembl Gene Model	MGI:1097714	Bhlhe40	basic helix-loop-helix family, member e40	protein coding gene	20893	MP:0008074	increased CD4-positive, alpha beta T cell number
ENSMUSG00000030103	Ensembl Gene Model	MGI:1097714	Bhlhe40	basic helix-loop-helix family, member e40	protein coding gene	20893	MP:0008078	increased CD8-positive, alpha-beta T cell number
ENSMUSG00000030103	Ensembl Gene Model	MGI:1097714	Bhlhe40	basic helix-loop-helix family, member e40	protein coding gene	20893	MP:0005090	increased double-negative T cell number
ENSMUSG00000032000	Ensembl Gene Model	MGI:1197007	Birc3	baculoviral IAP repeat-containing 3	protein coding gene	11796	MP:0003009	abnormal cytokine secretion
ENSMUSG00000032000	Ensembl Gene Model	MGI:1197007	Birc3	baculoviral IAP repeat-containing 3	protein coding gene	11796	MP:0002378	abnormal gut-associated lymphoid tissue morphology
ENSMUSG00000032000	Ensembl Gene Model	MGI:1197007	Birc3	baculoviral IAP repeat-containing 3	protein coding gene	11796	MP:0001819	abnormal immune cell physiology
ENSMUSG00000032000	Ensembl Gene Model	MGI:1197007	Birc3	baculoviral IAP repeat-containing 3	protein coding gene	11796	MP:0008656	abnormal interleukin-1 beta secretion
ENSMUSG00000032000	Ensembl Gene Model	MGI:1197007	Birc3	baculoviral IAP repeat-containing 3	protein coding gene	11796	MP:0008662	abnormal interleukin-12 secretion
ENSMUSG00000032000	Ensembl Gene Model	MGI:1197007	Birc3	baculoviral IAP repeat-containing 3	protein coding gene	11796	MP:0000217	abnormal leukocyte cell number
ENSMUSG00000032000	Ensembl Gene Model	MGI:1197007	Birc3	baculoviral IAP repeat-containing 3	protein coding gene	11796	MP:0000717	abnormal lymphocyte cell number
ENSMUSG00000032000	Ensembl Gene Model	MGI:1197007	Birc3	baculoviral IAP repeat-containing 3	protein coding gene	11796	MP:0002451	abnormal macrophage physiology
ENSMUSG00000032000	Ensembl Gene Model	MGI:1197007	Birc3	baculoviral IAP repeat-containing 3	protein coding gene	11796	MP:0002444	abnormal T cell physiology
ENSMUSG00000032000	Ensembl Gene Model	MGI:1197007	Birc3	baculoviral IAP repeat-containing 3	protein coding gene	11796	MP:0008556	abnormal tumor necrosis factor secretion
ENSMUSG00000032000	Ensembl Gene Model	MGI:1197007	Birc3	baculoviral IAP repeat-containing 3	protein coding gene	11796	MP:0008783	decreased B cell apoptosis
ENSMUSG00000032000	Ensembl Gene Model	MGI:1197007	Birc3	baculoviral IAP repeat-containing 3	protein coding gene	11796	MP:0008174	decreased follicular B cell number
ENSMUSG00000032000	Ensembl Gene Model	MGI:1197007	Birc3	baculoviral IAP repeat-containing 3	protein coding gene	11796	MP:0008215	decreased immature B cell number
ENSMUSG00000032000	Ensembl Gene Model	MGI:1197007	Birc3	baculoviral IAP repeat-containing 3	protein coding gene	11796	MP:0003884	decreased macrophage cell number
ENSMUSG00000032000	Ensembl Gene Model	MGI:1197007	Birc3	baculoviral IAP repeat-containing 3	protein coding gene	11796	MP:0005014	increased B cell number
ENSMUSG00000032000	Ensembl Gene Model	MGI:1197007	Birc3	baculoviral IAP repeat-containing 3	protein coding gene	11796	MP:0005154	increased B cell proliferation
ENSMUSG00000032000	Ensembl Gene Model	MGI:1197007	Birc3	baculoviral IAP repeat-containing 3	protein coding gene	11796	MP:0008181	increased marginal zone B cell number
ENSMUSG00000032000	Ensembl Gene Model	MGI:1197007	Birc3	baculoviral IAP repeat-containing 3	protein coding gene	11796	MP:0005015	increased T cell number
ENSMUSG00000032000	Ensembl Gene Model	MGI:1197007	Birc3	baculoviral IAP repeat-containing 3	protein coding gene	11796	MP:0005348	increased T cell proliferation
ENSMUSG00000041684	Ensembl Gene Model	MGI:2179809	Bivm	basic, immunoglobulin-like variable motif containing	protein coding gene	246229	MP:0013406	abnormal epidermal immune compartment
ENSMUSG00000030528	Ensembl Gene Model	MGI:1328362	Blm	Bloom syndrome, RecQ like helicase	protein coding gene	12144	MP:0012431	increased lymphoma incidence
ENSMUSG00000026739	Ensembl Gene Model	MGI:88174	Bmi1	Bmi1 polycomb ring finger oncogene	protein coding gene	12151	MP:0002123	abnormal definitive hematopoiesis
ENSMUSG00000026739	Ensembl Gene Model	MGI:88174	Bmi1	Bmi1 polycomb ring finger oncogene	protein coding gene	12151	MP:0002407	abnormal double-negative T cell morphology
ENSMUSG00000026739	Ensembl Gene Model	MGI:88174	Bmi1	Bmi1 polycomb ring finger oncogene	protein coding gene	12151	MP:0000716	abnormal immune system cell morphology
ENSMUSG00000026739	Ensembl Gene Model	MGI:88174	Bmi1	Bmi1 polycomb ring finger oncogene	protein coding gene	12151	MP:0002722	abnormal immune system organ morphology
ENSMUSG00000026739	Ensembl Gene Model	MGI:88174	Bmi1	Bmi1 polycomb ring finger oncogene	protein coding gene	12151	MP:0002358	abnormal spleen periarteriolar lymphoid sheath morphology
ENSMUSG00000026739	Ensembl Gene Model	MGI:88174	Bmi1	Bmi1 polycomb ring finger oncogene	protein coding gene	12151	MP:0005017	decreased B cell number
ENSMUSG00000026739	Ensembl Gene Model	MGI:88174	Bmi1	Bmi1 polycomb ring finger oncogene	protein coding gene	12151	MP:0005092	decreased double-positive T cell number
ENSMUSG00000026739	Ensembl Gene Model	MGI:88174	Bmi1	Bmi1 polycomb ring finger oncogene	protein coding gene	12151	MP:0011182	decreased hematopoietic cell number
ENSMUSG00000026739	Ensembl Gene Model	MGI:88174	Bmi1	Bmi1 polycomb ring finger oncogene	protein coding gene	12151	MP:0004810	decreased hematopoietic stem cell number
ENSMUSG00000026739	Ensembl Gene Model	MGI:88174	Bmi1	Bmi1 polycomb ring finger oncogene	protein coding gene	12151	MP:0008215	decreased immature B cell number
ENSMUSG00000026739	Ensembl Gene Model	MGI:88174	Bmi1	Bmi1 polycomb ring finger oncogene	protein coding gene	12151	MP:0005016	decreased lymphocyte cell number
ENSMUSG00000026739	Ensembl Gene Model	MGI:88174	Bmi1	Bmi1 polycomb ring finger oncogene	protein coding gene	12151	MP:0008211	decreased mature B cell number
ENSMUSG00000026739	Ensembl Gene Model	MGI:88174	Bmi1	Bmi1 polycomb ring finger oncogene	protein coding gene	12151	MP:0005018	decreased T cell number
ENSMUSG00000026739	Ensembl Gene Model	MGI:88174	Bmi1	Bmi1 polycomb ring finger oncogene	protein coding gene	12151	MP:0013892	increased common lymphocyte progenitor cell number
ENSMUSG00000026739	Ensembl Gene Model	MGI:88174	Bmi1	Bmi1 polycomb ring finger oncogene	protein coding gene	12151	MP:0001861	lung inflammation
ENSMUSG00000017146	Ensembl Gene Model	MGI:104537	Brca1	breast cancer 1, early onset	protein coding gene	12189	MP:0002722	abnormal immune system organ morphology
ENSMUSG00000017146	Ensembl Gene Model	MGI:104537	Brca1	breast cancer 1, early onset	protein coding gene	12189	MP:0006387	abnormal T cell number
ENSMUSG00000017146	Ensembl Gene Model	MGI:104537	Brca1	breast cancer 1, early onset	protein coding gene	12189	MP:0005092	decreased double-positive T cell number
ENSMUSG00000017146	Ensembl Gene Model	MGI:104537	Brca1	breast cancer 1, early onset	protein coding gene	12189	MP:0008083	decreased single-positive T cell number
ENSMUSG00000017146	Ensembl Gene Model	MGI:104537	Brca1	breast cancer 1, early onset	protein coding gene	12189	MP:0005095	decreased T cell proliferation
ENSMUSG00000017146	Ensembl Gene Model	MGI:104537	Brca1	breast cancer 1, early onset	protein coding gene	12189	MP:0005090	increased double-negative T cell number
ENSMUSG00000017146	Ensembl Gene Model	MGI:104537	Brca1	breast cancer 1, early onset	protein coding gene	12189	MP:0012431	increased lymphoma incidence
ENSMUSG00000017146	Ensembl Gene Model	MGI:104537	Brca1	breast cancer 1, early onset	protein coding gene	12189	MP:0002024	increased T cell derived lymphoma incidence
ENSMUSG00000041147	Ensembl Gene Model	MGI:109337	Brca2	breast cancer 2, early onset	protein coding gene	12190	MP:0002396	abnormal hematopoietic system morphology/development
ENSMUSG00000041147	Ensembl Gene Model	MGI:109337	Brca2	breast cancer 2, early onset	protein coding gene	12190	MP:0001606	impaired hematopoiesis
ENSMUSG00000041147	Ensembl Gene Model	MGI:109337	Brca2	breast cancer 2, early onset	protein coding gene	12190	MP:0012431	increased lymphoma incidence
ENSMUSG00000041147	Ensembl Gene Model	MGI:109337	Brca2	breast cancer 2, early onset	protein coding gene	12190	MP:0006413	increased T cell apoptosis
ENSMUSG00000041147	Ensembl Gene Model	MGI:109337	Brca2	breast cancer 2, early onset	protein coding gene	12190	MP:0002024	increased T cell derived lymphoma incidence
ENSMUSG00000053216	Ensembl Gene Model	MGI:3606486	Btn2a2	butyrophilin, subfamily 2, member A2	protein coding gene	238555	MP:0004799	increased susceptibility to experimental autoimmune encephalomyelitis
ENSMUSG00000024942	Ensembl Gene Model	MGI:88263	Capn1	calpain 1	protein coding gene	12333	MP:0003628	abnormal leukocyte adhesion
ENSMUSG00000026029	Ensembl Gene Model	MGI:1261423	Casp8	caspase 8	protein coding gene	12370	MP:0002420	abnormal adaptive immunity
ENSMUSG00000026029	Ensembl Gene Model	MGI:1261423	Casp8	caspase 8	protein coding gene	12370	MP:0004392	abnormal CD8-positive, alpha-beta T cell physiology
ENSMUSG00000026029	Ensembl Gene Model	MGI:1261423	Casp8	caspase 8	protein coding gene	12370	MP:0003396	abnormal embryonic hematopoiesis
ENSMUSG00000026029	Ensembl Gene Model	MGI:1261423	Casp8	caspase 8	protein coding gene	12370	MP:0002396	abnormal hematopoietic system morphology/development
ENSMUSG00000026029	Ensembl Gene Model	MGI:1261423	Casp8	caspase 8	protein coding gene	12370	MP:0002490	abnormal immunoglobulin level
ENSMUSG00000026029	Ensembl Gene Model	MGI:1261423	Casp8	caspase 8	protein coding gene	12370	MP:0002619	abnormal lymphocyte morphology
ENSMUSG00000026029	Ensembl Gene Model	MGI:1261423	Casp8	caspase 8	protein coding gene	12370	MP:0008113	abnormal macrophage differentiation
ENSMUSG00000026029	Ensembl Gene Model	MGI:1261423	Casp8	caspase 8	protein coding gene	12370	MP:0001828	abnormal T cell activation
ENSMUSG00000026029	Ensembl Gene Model	MGI:1261423	Casp8	caspase 8	protein coding gene	12370	MP:0008037	abnormal T cell morphology
ENSMUSG00000026029	Ensembl Gene Model	MGI:1261423	Casp8	caspase 8	protein coding gene	12370	MP:0002444	abnormal T cell physiology
ENSMUSG00000026029	Ensembl Gene Model	MGI:1261423	Casp8	caspase 8	protein coding gene	12370	MP:0005094	abnormal T cell proliferation
ENSMUSG00000026029	Ensembl Gene Model	MGI:1261423	Casp8	caspase 8	protein coding gene	12370	MP:0003944	abnormal T cell subpopulation ratio
ENSMUSG00000026029	Ensembl Gene Model	MGI:1261423	Casp8	caspase 8	protein coding gene	12370	MP:0005017	decreased B cell number
ENSMUSG00000026029	Ensembl Gene Model	MGI:1261423	Casp8	caspase 8	protein coding gene	12370	MP:0005093	decreased B cell proliferation
ENSMUSG00000026029	Ensembl Gene Model	MGI:1261423	Casp8	caspase 8	protein coding gene	12370	MP:0004978	decreased B-1 B cell number
ENSMUSG00000026029	Ensembl Gene Model	MGI:1261423	Casp8	caspase 8	protein coding gene	12370	MP:0008075	decreased CD4-positive, alpha beta T cell number
ENSMUSG00000026029	Ensembl Gene Model	MGI:1261423	Casp8	caspase 8	protein coding gene	12370	MP:0008079	decreased CD8-positive, alpha-beta T cell number
ENSMUSG00000026029	Ensembl Gene Model	MGI:1261423	Casp8	caspase 8	protein coding gene	12370	MP:0013435	decreased CD8-positive, naive alpha-beta T cell number
ENSMUSG00000026029	Ensembl Gene Model	MGI:1261423	Casp8	caspase 8	protein coding gene	12370	MP:0000221	decreased leukocyte cell number
ENSMUSG00000026029	Ensembl Gene Model	MGI:1261423	Casp8	caspase 8	protein coding gene	12370	MP:0008182	decreased marginal zone B cell number
ENSMUSG00000026029	Ensembl Gene Model	MGI:1261423	Casp8	caspase 8	protein coding gene	12370	MP:0006414	decreased T cell apoptosis
ENSMUSG00000026029	Ensembl Gene Model	MGI:1261423	Casp8	caspase 8	protein coding gene	12370	MP:0005018	decreased T cell number
ENSMUSG00000026029	Ensembl Gene Model	MGI:1261423	Casp8	caspase 8	protein coding gene	12370	MP:0005095	decreased T cell proliferation
ENSMUSG00000026029	Ensembl Gene Model	MGI:1261423	Casp8	caspase 8	protein coding gene	12370	MP:0001606	impaired hematopoiesis
ENSMUSG00000026029	Ensembl Gene Model	MGI:1261423	Casp8	caspase 8	protein coding gene	12370	MP:0005014	increased B cell number
ENSMUSG00000026029	Ensembl Gene Model	MGI:1261423	Casp8	caspase 8	protein coding gene	12370	MP:0008078	increased CD8-positive, alpha-beta T cell number
ENSMUSG00000026029	Ensembl Gene Model	MGI:1261423	Casp8	caspase 8	protein coding gene	12370	MP:0010844	increased effector memory CD4-positive, alpha-beta T cell number
ENSMUSG00000026029	Ensembl Gene Model	MGI:1261423	Casp8	caspase 8	protein coding gene	12370	MP:0010850	increased effector memory CD8-positive, alpha-beta T cell number
ENSMUSG00000026029	Ensembl Gene Model	MGI:1261423	Casp8	caspase 8	protein coding gene	12370	MP:0005013	increased lymphocyte cell number
ENSMUSG00000026029	Ensembl Gene Model	MGI:1261423	Casp8	caspase 8	protein coding gene	12370	MP:0000324	increased mast cell number
ENSMUSG00000026029	Ensembl Gene Model	MGI:1261423	Casp8	caspase 8	protein coding gene	12370	MP:0005015	increased T cell number
ENSMUSG00000026029	Ensembl Gene Model	MGI:1261423	Casp8	caspase 8	protein coding gene	12370	MP:0001860	liver inflammation
ENSMUSG00000026029	Ensembl Gene Model	MGI:1261423	Casp8	caspase 8	protein coding gene	12370	MP:0000688	lymphoid hyperplasia
ENSMUSG00000025577	Ensembl Gene Model	MGI:88289	Cbx2	chromobox 2	protein coding gene	12416	MP:0001825	arrested T cell differentiation
ENSMUSG00000039989	Ensembl Gene Model	MGI:1195985	Cbx4	chromobox 4	protein coding gene	12418	MP:0002401	abnormal lymphopoiesis
ENSMUSG00000039989	Ensembl Gene Model	MGI:1195985	Cbx4	chromobox 4	protein coding gene	12418	MP:0005092	decreased double-positive T cell number
ENSMUSG00000039989	Ensembl Gene Model	MGI:1195985	Cbx4	chromobox 4	protein coding gene	12418	MP:0005018	decreased T cell number
ENSMUSG00000021578	Ensembl Gene Model	MGI:1914683	Ccdc127	coiled-coil domain containing 127	protein coding gene	67433	MP:0000218	increased leukocyte cell number
ENSMUSG00000025804	Ensembl Gene Model	MGI:104618	Ccr1	chemokine (C-C motif) receptor 1	protein coding gene	12768	MP:0003628	abnormal leukocyte adhesion
ENSMUSG00000025804	Ensembl Gene Model	MGI:104618	Ccr1	chemokine (C-C motif) receptor 1	protein coding gene	12768	MP:0002451	abnormal macrophage physiology
ENSMUSG00000025804	Ensembl Gene Model	MGI:104618	Ccr1	chemokine (C-C motif) receptor 1	protein coding gene	12768	MP:0002463	abnormal neutrophil physiology
ENSMUSG00000025804	Ensembl Gene Model	MGI:104618	Ccr1	chemokine (C-C motif) receptor 1	protein coding gene	12768	MP:0009481	cecum inflammation
ENSMUSG00000025804	Ensembl Gene Model	MGI:104618	Ccr1	chemokine (C-C motif) receptor 1	protein coding gene	12768	MP:0008075	decreased CD4-positive, alpha beta T cell number
ENSMUSG00000025804	Ensembl Gene Model	MGI:104618	Ccr1	chemokine (C-C motif) receptor 1	protein coding gene	12768	MP:0008079	decreased CD8-positive, alpha-beta T cell number
ENSMUSG00000025804	Ensembl Gene Model	MGI:104618	Ccr1	chemokine (C-C motif) receptor 1	protein coding gene	12768	MP:0008661	decreased interleukin-10 secretion
ENSMUSG00000025804	Ensembl Gene Model	MGI:104618	Ccr1	chemokine (C-C motif) receptor 1	protein coding gene	12768	MP:0008673	decreased interleukin-13 secretion
ENSMUSG00000025804	Ensembl Gene Model	MGI:104618	Ccr1	chemokine (C-C motif) receptor 1	protein coding gene	12768	MP:0000336	decreased mast cell number
ENSMUSG00000025804	Ensembl Gene Model	MGI:104618	Ccr1	chemokine (C-C motif) receptor 1	protein coding gene	12768	MP:0004800	decreased susceptibility to experimental autoimmune encephalomyelitis
ENSMUSG00000025804	Ensembl Gene Model	MGI:104618	Ccr1	chemokine (C-C motif) receptor 1	protein coding gene	12768	MP:0008561	decreased tumor necrosis factor secretion
ENSMUSG00000025804	Ensembl Gene Model	MGI:104618	Ccr1	chemokine (C-C motif) receptor 1	protein coding gene	12768	MP:0002500	granulomatous inflammation
ENSMUSG00000025804	Ensembl Gene Model	MGI:104618	Ccr1	chemokine (C-C motif) receptor 1	protein coding gene	12768	MP:0001606	impaired hematopoiesis
ENSMUSG00000025804	Ensembl Gene Model	MGI:104618	Ccr1	chemokine (C-C motif) receptor 1	protein coding gene	12768	MP:0008719	impaired neutrophil recruitment
ENSMUSG00000025804	Ensembl Gene Model	MGI:104618	Ccr1	chemokine (C-C motif) receptor 1	protein coding gene	12768	MP:0008663	increased interleukin-12 secretion
ENSMUSG00000025804	Ensembl Gene Model	MGI:104618	Ccr1	chemokine (C-C motif) receptor 1	protein coding gene	12768	MP:0011076	increased macrophage nitric oxide production
ENSMUSG00000025804	Ensembl Gene Model	MGI:104618	Ccr1	chemokine (C-C motif) receptor 1	protein coding gene	12768	MP:0008560	increased tumor necrosis factor secretion
ENSMUSG00000025804	Ensembl Gene Model	MGI:104618	Ccr1	chemokine (C-C motif) receptor 1	protein coding gene	12768	MP:0001861	lung inflammation
ENSMUSG00000044052	Ensembl Gene Model	MGI:1096320	Ccr10	chemokine (C-C motif) receptor 10	protein coding gene	12777	MP:0003156	abnormal leukocyte migration
ENSMUSG00000044052	Ensembl Gene Model	MGI:1096320	Ccr10	chemokine (C-C motif) receptor 10	protein coding gene	12777	MP:0008351	decreased gamma-delta intraepithelial T cell number
ENSMUSG00000049103	Ensembl Gene Model	MGI:106185	Ccr2	chemokine (C-C motif) receptor 2	protein coding gene	12772	MP:0003009	abnormal cytokine secretion
ENSMUSG00000049103	Ensembl Gene Model	MGI:106185	Ccr2	chemokine (C-C motif) receptor 2	protein coding gene	12772	MP:0002723	abnormal immune serum protein physiology
ENSMUSG00000049103	Ensembl Gene Model	MGI:106185	Ccr2	chemokine (C-C motif) receptor 2	protein coding gene	12772	MP:0003628	abnormal leukocyte adhesion
ENSMUSG00000049103	Ensembl Gene Model	MGI:106185	Ccr2	chemokine (C-C motif) receptor 2	protein coding gene	12772	MP:0003156	abnormal leukocyte migration
ENSMUSG00000049103	Ensembl Gene Model	MGI:106185	Ccr2	chemokine (C-C motif) receptor 2	protein coding gene	12772	MP:0002442	abnormal leukocyte physiology
ENSMUSG00000049103	Ensembl Gene Model	MGI:106185	Ccr2	chemokine (C-C motif) receptor 2	protein coding gene	12772	MP:0010760	abnormal macrophage chemotaxis
ENSMUSG00000049103	Ensembl Gene Model	MGI:106185	Ccr2	chemokine (C-C motif) receptor 2	protein coding gene	12772	MP:0002446	abnormal macrophage morphology
ENSMUSG00000049103	Ensembl Gene Model	MGI:106185	Ccr2	chemokine (C-C motif) receptor 2	protein coding gene	12772	MP:0002620	abnormal monocyte morphology
ENSMUSG00000049103	Ensembl Gene Model	MGI:106185	Ccr2	chemokine (C-C motif) receptor 2	protein coding gene	12772	MP:0005087	decreased acute inflammation
ENSMUSG00000049103	Ensembl Gene Model	MGI:106185	Ccr2	chemokine (C-C motif) receptor 2	protein coding gene	12772	MP:0008075	decreased CD4-positive, alpha beta T cell number
ENSMUSG00000049103	Ensembl Gene Model	MGI:106185	Ccr2	chemokine (C-C motif) receptor 2	protein coding gene	12772	MP:0001876	decreased inflammatory response
ENSMUSG00000049103	Ensembl Gene Model	MGI:106185	Ccr2	chemokine (C-C motif) receptor 2	protein coding gene	12772	MP:0008688	decreased interleukin-2 secretion
ENSMUSG00000049103	Ensembl Gene Model	MGI:106185	Ccr2	chemokine (C-C motif) receptor 2	protein coding gene	12772	MP:0008706	decreased interleukin-6 secretion
ENSMUSG00000049103	Ensembl Gene Model	MGI:106185	Ccr2	chemokine (C-C motif) receptor 2	protein coding gene	12772	MP:0005016	decreased lymphocyte cell number
ENSMUSG00000049103	Ensembl Gene Model	MGI:106185	Ccr2	chemokine (C-C motif) receptor 2	protein coding gene	12772	MP:0003884	decreased macrophage cell number
ENSMUSG00000049103	Ensembl Gene Model	MGI:106185	Ccr2	chemokine (C-C motif) receptor 2	protein coding gene	12772	MP:0000223	decreased monocyte cell number
ENSMUSG00000049103	Ensembl Gene Model	MGI:106185	Ccr2	chemokine (C-C motif) receptor 2	protein coding gene	12772	MP:0000222	decreased neutrophil cell number
ENSMUSG00000049103	Ensembl Gene Model	MGI:106185	Ccr2	chemokine (C-C motif) receptor 2	protein coding gene	12772	MP:0004800	decreased susceptibility to experimental autoimmune encephalomyelitis
ENSMUSG00000049103	Ensembl Gene Model	MGI:106185	Ccr2	chemokine (C-C motif) receptor 2	protein coding gene	12772	MP:0005095	decreased T cell proliferation
ENSMUSG00000049103	Ensembl Gene Model	MGI:106185	Ccr2	chemokine (C-C motif) receptor 2	protein coding gene	12772	MP:0020332	impaired leukocyte tethering or rolling
ENSMUSG00000049103	Ensembl Gene Model	MGI:106185	Ccr2	chemokine (C-C motif) receptor 2	protein coding gene	12772	MP:0003799	impaired macrophage chemotaxis
ENSMUSG00000049103	Ensembl Gene Model	MGI:106185	Ccr2	chemokine (C-C motif) receptor 2	protein coding gene	12772	MP:0005014	increased B cell number
ENSMUSG00000049103	Ensembl Gene Model	MGI:106185	Ccr2	chemokine (C-C motif) receptor 2	protein coding gene	12772	MP:0008078	increased CD8-positive, alpha-beta T cell number
ENSMUSG00000049103	Ensembl Gene Model	MGI:106185	Ccr2	chemokine (C-C motif) receptor 2	protein coding gene	12772	MP:0008560	increased tumor necrosis factor secretion
ENSMUSG00000049103	Ensembl Gene Model	MGI:106185	Ccr2	chemokine (C-C motif) receptor 2	protein coding gene	12772	MP:0001860	liver inflammation
ENSMUSG00000035448	Ensembl Gene Model	MGI:104616	Ccr3	chemokine (C-C motif) receptor 3	protein coding gene	12771	MP:0002423	abnormal mast cell physiology
ENSMUSG00000035448	Ensembl Gene Model	MGI:104616	Ccr3	chemokine (C-C motif) receptor 3	protein coding gene	12771	MP:0008603	decreased circulating interleukin-4 level
ENSMUSG00000035448	Ensembl Gene Model	MGI:104616	Ccr3	chemokine (C-C motif) receptor 3	protein coding gene	12771	MP:0000223	decreased monocyte cell number
ENSMUSG00000035448	Ensembl Gene Model	MGI:104616	Ccr3	chemokine (C-C motif) receptor 3	protein coding gene	12771	MP:0008764	increased mast cell degranulation
ENSMUSG00000025510	Ensembl Gene Model	MGI:1096360	Cd151	CD151 antigen	protein coding gene	12476	MP:0005094	abnormal T cell proliferation
ENSMUSG00000005763	Ensembl Gene Model	MGI:88334	Cd247	CD247 antigen	protein coding gene	12503	MP:0008399	abnormal alpha-beta intraepithelial T cell morphology
ENSMUSG00000005763	Ensembl Gene Model	MGI:88334	Cd247	CD247 antigen	protein coding gene	12503	MP:0005463	abnormal CD4-positive, alpha-beta T cell physiology
ENSMUSG00000005763	Ensembl Gene Model	MGI:88334	Cd247	CD247 antigen	protein coding gene	12503	MP:0002407	abnormal double-negative T cell morphology
ENSMUSG00000005763	Ensembl Gene Model	MGI:88334	Cd247	CD247 antigen	protein coding gene	12503	MP:0008356	abnormal gamma-delta T cell differentiation
ENSMUSG00000005763	Ensembl Gene Model	MGI:88334	Cd247	CD247 antigen	protein coding gene	12503	MP:0008894	abnormal intraepithelial T cell morphology
ENSMUSG00000005763	Ensembl Gene Model	MGI:88334	Cd247	CD247 antigen	protein coding gene	12503	MP:0005068	abnormal NK cell morphology
ENSMUSG00000005763	Ensembl Gene Model	MGI:88334	Cd247	CD247 antigen	protein coding gene	12503	MP:0010766	abnormal NK cell physiology
ENSMUSG00000005763	Ensembl Gene Model	MGI:88334	Cd247	CD247 antigen	protein coding gene	12503	MP:0008036	abnormal NK T cell morphology
ENSMUSG00000005763	Ensembl Gene Model	MGI:88334	Cd247	CD247 antigen	protein coding gene	12503	MP:0004946	abnormal regulatory T cell physiology
ENSMUSG00000005763	Ensembl Gene Model	MGI:88334	Cd247	CD247 antigen	protein coding gene	12503	MP:0008081	abnormal single-positive T cell number
ENSMUSG00000005763	Ensembl Gene Model	MGI:88334	Cd247	CD247 antigen	protein coding gene	12503	MP:0002145	abnormal T cell differentiation
ENSMUSG00000005763	Ensembl Gene Model	MGI:88334	Cd247	CD247 antigen	protein coding gene	12503	MP:0008037	abnormal T cell morphology
ENSMUSG00000005763	Ensembl Gene Model	MGI:88334	Cd247	CD247 antigen	protein coding gene	12503	MP:0002444	abnormal T cell physiology
ENSMUSG00000005763	Ensembl Gene Model	MGI:88334	Cd247	CD247 antigen	protein coding gene	12503	MP:0005094	abnormal T cell proliferation
ENSMUSG00000005763	Ensembl Gene Model	MGI:88334	Cd247	CD247 antigen	protein coding gene	12503	MP:0008352	absent gamma-delta intraepithelial T cell
ENSMUSG00000005763	Ensembl Gene Model	MGI:88334	Cd247	CD247 antigen	protein coding gene	12503	MP:0008075	decreased CD4-positive, alpha beta T cell number
ENSMUSG00000005763	Ensembl Gene Model	MGI:88334	Cd247	CD247 antigen	protein coding gene	12503	MP:0008079	decreased CD8-positive, alpha-beta T cell number
ENSMUSG00000005763	Ensembl Gene Model	MGI:88334	Cd247	CD247 antigen	protein coding gene	12503	MP:0005092	decreased double-positive T cell number
ENSMUSG00000005763	Ensembl Gene Model	MGI:88334	Cd247	CD247 antigen	protein coding gene	12503	MP:0008040	decreased NK T cell number
ENSMUSG00000005763	Ensembl Gene Model	MGI:88334	Cd247	CD247 antigen	protein coding gene	12503	MP:0008083	decreased single-positive T cell number
ENSMUSG00000005763	Ensembl Gene Model	MGI:88334	Cd247	CD247 antigen	protein coding gene	12503	MP:0005095	decreased T cell proliferation
ENSMUSG00000005763	Ensembl Gene Model	MGI:88334	Cd247	CD247 antigen	protein coding gene	12503	MP:0005090	increased double-negative T cell number
ENSMUSG00000005763	Ensembl Gene Model	MGI:88334	Cd247	CD247 antigen	protein coding gene	12503	MP:0004973	increased regulatory T cell number
ENSMUSG00000005763	Ensembl Gene Model	MGI:88334	Cd247	CD247 antigen	protein coding gene	12503	MP:0004799	increased susceptibility to experimental autoimmune encephalomyelitis
ENSMUSG00000024669	Ensembl Gene Model	MGI:88340	Cd5	CD5 antigen	protein coding gene	12507	MP:0008747	abnormal T cell anergy
ENSMUSG00000024669	Ensembl Gene Model	MGI:88340	Cd5	CD5 antigen	protein coding gene	12507	MP:0002444	abnormal T cell physiology
ENSMUSG00000024669	Ensembl Gene Model	MGI:88340	Cd5	CD5 antigen	protein coding gene	12507	MP:0005017	decreased B cell number
ENSMUSG00000024669	Ensembl Gene Model	MGI:88340	Cd5	CD5 antigen	protein coding gene	12507	MP:0008075	decreased CD4-positive, alpha beta T cell number
ENSMUSG00000024669	Ensembl Gene Model	MGI:88340	Cd5	CD5 antigen	protein coding gene	12507	MP:0005092	decreased double-positive T cell number
ENSMUSG00000024669	Ensembl Gene Model	MGI:88340	Cd5	CD5 antigen	protein coding gene	12507	MP:0008174	decreased follicular B cell number
ENSMUSG00000024669	Ensembl Gene Model	MGI:88340	Cd5	CD5 antigen	protein coding gene	12507	MP:0004800	decreased susceptibility to experimental autoimmune encephalomyelitis
ENSMUSG00000024669	Ensembl Gene Model	MGI:88340	Cd5	CD5 antigen	protein coding gene	12507	MP:0005095	decreased T cell proliferation
ENSMUSG00000024669	Ensembl Gene Model	MGI:88340	Cd5	CD5 antigen	protein coding gene	12507	MP:0005090	increased double-negative T cell number
ENSMUSG00000024669	Ensembl Gene Model	MGI:88340	Cd5	CD5 antigen	protein coding gene	12507	MP:0004973	increased regulatory T cell number
ENSMUSG00000024669	Ensembl Gene Model	MGI:88340	Cd5	CD5 antigen	protein coding gene	12507	MP:0005348	increased T cell proliferation
ENSMUSG00000024670	Ensembl Gene Model	MGI:103566	Cd6	CD6 antigen	protein coding gene	12511	MP:0002459	abnormal B cell physiology
ENSMUSG00000024670	Ensembl Gene Model	MGI:103566	Cd6	CD6 antigen	protein coding gene	12511	MP:0005093	decreased B cell proliferation
ENSMUSG00000024670	Ensembl Gene Model	MGI:103566	Cd6	CD6 antigen	protein coding gene	12511	MP:0004978	decreased B-1 B cell number
ENSMUSG00000024670	Ensembl Gene Model	MGI:103566	Cd6	CD6 antigen	protein coding gene	12511	MP:0008706	decreased interleukin-6 secretion
ENSMUSG00000024670	Ensembl Gene Model	MGI:103566	Cd6	CD6 antigen	protein coding gene	12511	MP:0008169	increased B-1b cell number
ENSMUSG00000027435	Ensembl Gene Model	MGI:106664	Cd93	CD93 antigen	protein coding gene	17064	MP:0001798	impaired macrophage phagocytosis
ENSMUSG00000073802	Ensembl Gene Model	MGI:104737	Cdkn2b	cyclin dependent kinase inhibitor 2B	protein coding gene	12579	MP:0002619	abnormal lymphocyte morphology
ENSMUSG00000073802	Ensembl Gene Model	MGI:104737	Cdkn2b	cyclin dependent kinase inhibitor 2B	protein coding gene	12579	MP:0000240	extramedullary hematopoiesis
ENSMUSG00000073802	Ensembl Gene Model	MGI:104737	Cdkn2b	cyclin dependent kinase inhibitor 2B	protein coding gene	12579	MP:0008210	increased mature B cell number
ENSMUSG00000073802	Ensembl Gene Model	MGI:104737	Cdkn2b	cyclin dependent kinase inhibitor 2B	protein coding gene	12579	MP:0000220	increased monocyte cell number
ENSMUSG00000073802	Ensembl Gene Model	MGI:104737	Cdkn2b	cyclin dependent kinase inhibitor 2B	protein coding gene	12579	MP:0000688	lymphoid hyperplasia
ENSMUSG00000028551	Ensembl Gene Model	MGI:105388	Cdkn2c	cyclin dependent kinase inhibitor 2C	protein coding gene	12580	MP:0002444	abnormal T cell physiology
ENSMUSG00000028551	Ensembl Gene Model	MGI:105388	Cdkn2c	cyclin dependent kinase inhibitor 2C	protein coding gene	12580	MP:0002023	increased B cell derived lymphoma incidence
ENSMUSG00000028551	Ensembl Gene Model	MGI:105388	Cdkn2c	cyclin dependent kinase inhibitor 2C	protein coding gene	12580	MP:0005014	increased B cell number
ENSMUSG00000028551	Ensembl Gene Model	MGI:105388	Cdkn2c	cyclin dependent kinase inhibitor 2C	protein coding gene	12580	MP:0002024	increased T cell derived lymphoma incidence
ENSMUSG00000028551	Ensembl Gene Model	MGI:105388	Cdkn2c	cyclin dependent kinase inhibitor 2C	protein coding gene	12580	MP:0005015	increased T cell number
ENSMUSG00000028551	Ensembl Gene Model	MGI:105388	Cdkn2c	cyclin dependent kinase inhibitor 2C	protein coding gene	12580	MP:0000688	lymphoid hyperplasia
ENSMUSG00000056501	Ensembl Gene Model	MGI:88373	Cebpb	CCAAT/enhancer binding protein (C/EBP), beta	protein coding gene	12608	MP:0002421	abnormal cell-mediated immunity
ENSMUSG00000056501	Ensembl Gene Model	MGI:88373	Cebpb	CCAAT/enhancer binding protein (C/EBP), beta	protein coding gene	12608	MP:0002123	abnormal definitive hematopoiesis
ENSMUSG00000056501	Ensembl Gene Model	MGI:88373	Cebpb	CCAAT/enhancer binding protein (C/EBP), beta	protein coding gene	12608	MP:0001800	abnormal humoral immune response
ENSMUSG00000056501	Ensembl Gene Model	MGI:88373	Cebpb	CCAAT/enhancer binding protein (C/EBP), beta	protein coding gene	12608	MP:0002419	abnormal innate immunity
ENSMUSG00000056501	Ensembl Gene Model	MGI:88373	Cebpb	CCAAT/enhancer binding protein (C/EBP), beta	protein coding gene	12608	MP:0002344	abnormal lymph node B cell domain morphology
ENSMUSG00000056501	Ensembl Gene Model	MGI:88373	Cebpb	CCAAT/enhancer binding protein (C/EBP), beta	protein coding gene	12608	MP:0002347	abnormal lymph node T cell domain morphology
ENSMUSG00000056501	Ensembl Gene Model	MGI:88373	Cebpb	CCAAT/enhancer binding protein (C/EBP), beta	protein coding gene	12608	MP:0002451	abnormal macrophage physiology
ENSMUSG00000056501	Ensembl Gene Model	MGI:88373	Cebpb	CCAAT/enhancer binding protein (C/EBP), beta	protein coding gene	12608	MP:0002377	abnormal mucosa-associated lymphoid tissue morphology
ENSMUSG00000056501	Ensembl Gene Model	MGI:88373	Cebpb	CCAAT/enhancer binding protein (C/EBP), beta	protein coding gene	12608	MP:0008752	abnormal tumor necrosis factor level
ENSMUSG00000056501	Ensembl Gene Model	MGI:88373	Cebpb	CCAAT/enhancer binding protein (C/EBP), beta	protein coding gene	12608	MP:0008594	decreased circulating interleukin-10 level
ENSMUSG00000056501	Ensembl Gene Model	MGI:88373	Cebpb	CCAAT/enhancer binding protein (C/EBP), beta	protein coding gene	12608	MP:0008618	decreased circulating interleukin-12 level
ENSMUSG00000056501	Ensembl Gene Model	MGI:88373	Cebpb	CCAAT/enhancer binding protein (C/EBP), beta	protein coding gene	12608	MP:0000240	extramedullary hematopoiesis
ENSMUSG00000056501	Ensembl Gene Model	MGI:88373	Cebpb	CCAAT/enhancer binding protein (C/EBP), beta	protein coding gene	12608	MP:0002500	granulomatous inflammation
ENSMUSG00000056501	Ensembl Gene Model	MGI:88373	Cebpb	CCAAT/enhancer binding protein (C/EBP), beta	protein coding gene	12608	MP:0001798	impaired macrophage phagocytosis
ENSMUSG00000056501	Ensembl Gene Model	MGI:88373	Cebpb	CCAAT/enhancer binding protein (C/EBP), beta	protein coding gene	12608	MP:0008596	increased circulating interleukin-6 level
ENSMUSG00000056501	Ensembl Gene Model	MGI:88373	Cebpb	CCAAT/enhancer binding protein (C/EBP), beta	protein coding gene	12608	MP:0008553	increased circulating tumor necrosis factor level
ENSMUSG00000056501	Ensembl Gene Model	MGI:88373	Cebpb	CCAAT/enhancer binding protein (C/EBP), beta	protein coding gene	12608	MP:0008663	increased interleukin-12 secretion
ENSMUSG00000052435	Ensembl Gene Model	MGI:103572	Cebpe	CCAAT/enhancer binding protein (C/EBP), epsilon	protein coding gene	110794	MP:0002415	abnormal neutrophil differentiation
ENSMUSG00000052435	Ensembl Gene Model	MGI:103572	Cebpe	CCAAT/enhancer binding protein (C/EBP), epsilon	protein coding gene	110794	MP:0005065	abnormal neutrophil morphology
ENSMUSG00000052435	Ensembl Gene Model	MGI:103572	Cebpe	CCAAT/enhancer binding protein (C/EBP), epsilon	protein coding gene	110794	MP:0002463	abnormal neutrophil physiology
ENSMUSG00000052435	Ensembl Gene Model	MGI:103572	Cebpe	CCAAT/enhancer binding protein (C/EBP), epsilon	protein coding gene	110794	MP:0000240	extramedullary hematopoiesis
ENSMUSG00000052435	Ensembl Gene Model	MGI:103572	Cebpe	CCAAT/enhancer binding protein (C/EBP), epsilon	protein coding gene	110794	MP:0001846	increased inflammatory response
ENSMUSG00000052435	Ensembl Gene Model	MGI:103572	Cebpe	CCAAT/enhancer binding protein (C/EBP), epsilon	protein coding gene	110794	MP:0001861	lung inflammation
ENSMUSG00000052435	Ensembl Gene Model	MGI:103572	Cebpe	CCAAT/enhancer binding protein (C/EBP), epsilon	protein coding gene	110794	MP:0003303	peritoneal inflammation
ENSMUSG00000026031	Ensembl Gene Model	MGI:1336166	Cflar	CASP8 and FADD-like apoptosis regulator	protein coding gene	12633	MP:0002458	abnormal B cell number
ENSMUSG00000026031	Ensembl Gene Model	MGI:1336166	Cflar	CASP8 and FADD-like apoptosis regulator	protein coding gene	12633	MP:0008073	abnormal CD4-positive, alpha beta T cell number
ENSMUSG00000026031	Ensembl Gene Model	MGI:1336166	Cflar	CASP8 and FADD-like apoptosis regulator	protein coding gene	12633	MP:0008077	abnormal CD8-positive, alpha-beta T cell number
ENSMUSG00000026031	Ensembl Gene Model	MGI:1336166	Cflar	CASP8 and FADD-like apoptosis regulator	protein coding gene	12633	MP:0002123	abnormal definitive hematopoiesis
ENSMUSG00000026031	Ensembl Gene Model	MGI:1336166	Cflar	CASP8 and FADD-like apoptosis regulator	protein coding gene	12633	MP:0000717	abnormal lymphocyte cell number
ENSMUSG00000026031	Ensembl Gene Model	MGI:1336166	Cflar	CASP8 and FADD-like apoptosis regulator	protein coding gene	12633	MP:0008470	abnormal spleen B cell follicle morphology
ENSMUSG00000026031	Ensembl Gene Model	MGI:1336166	Cflar	CASP8 and FADD-like apoptosis regulator	protein coding gene	12633	MP:0003884	decreased macrophage cell number
ENSMUSG00000026031	Ensembl Gene Model	MGI:1336166	Cflar	CASP8 and FADD-like apoptosis regulator	protein coding gene	12633	MP:0008083	decreased single-positive T cell number
ENSMUSG00000026031	Ensembl Gene Model	MGI:1336166	Cflar	CASP8 and FADD-like apoptosis regulator	protein coding gene	12633	MP:0008078	increased CD8-positive, alpha-beta T cell number
ENSMUSG00000026031	Ensembl Gene Model	MGI:1336166	Cflar	CASP8 and FADD-like apoptosis regulator	protein coding gene	12633	MP:0000218	increased leukocyte cell number
ENSMUSG00000026031	Ensembl Gene Model	MGI:1336166	Cflar	CASP8 and FADD-like apoptosis regulator	protein coding gene	12633	MP:0000220	increased monocyte cell number
ENSMUSG00000026031	Ensembl Gene Model	MGI:1336166	Cflar	CASP8 and FADD-like apoptosis regulator	protein coding gene	12633	MP:0000219	increased neutrophil cell number
ENSMUSG00000030538	Ensembl Gene Model	MGI:1344418	Cib1	calcium and integrin binding 1 (calmyrin)	protein coding gene	23991	MP:0000222	decreased neutrophil cell number
ENSMUSG00000030538	Ensembl Gene Model	MGI:1344418	Cib1	calcium and integrin binding 1 (calmyrin)	protein coding gene	23991	MP:0000220	increased monocyte cell number
ENSMUSG00000029661	Ensembl Gene Model	MGI:88468	Col1a2	collagen, type I, alpha 2	protein coding gene	12843	MP:0005016	decreased lymphocyte cell number
ENSMUSG00000029661	Ensembl Gene Model	MGI:88468	Col1a2	collagen, type I, alpha 2	protein coding gene	12843	MP:0000218	increased leukocyte cell number
ENSMUSG00000029661	Ensembl Gene Model	MGI:88468	Col1a2	collagen, type I, alpha 2	protein coding gene	12843	MP:0000219	increased neutrophil cell number
ENSMUSG00000001865	Ensembl Gene Model	MGI:88479	Cpa3	carboxypeptidase A3, mast cell	protein coding gene	12873	MP:0001845	abnormal inflammatory response
ENSMUSG00000001865	Ensembl Gene Model	MGI:88479	Cpa3	carboxypeptidase A3, mast cell	protein coding gene	12873	MP:0000359	abnormal mast cell morphology
ENSMUSG00000001865	Ensembl Gene Model	MGI:88479	Cpa3	carboxypeptidase A3, mast cell	protein coding gene	12873	MP:0011696	absent mast cells
ENSMUSG00000018916	Ensembl Gene Model	MGI:1339752	Csf2	colony stimulating factor 2 (granulocyte-macrophage)	protein coding gene	12981	MP:0008245	abnormal alveolar macrophage morphology
ENSMUSG00000018916	Ensembl Gene Model	MGI:1339752	Csf2	colony stimulating factor 2 (granulocyte-macrophage)	protein coding gene	12981	MP:0002442	abnormal leukocyte physiology
ENSMUSG00000018916	Ensembl Gene Model	MGI:1339752	Csf2	colony stimulating factor 2 (granulocyte-macrophage)	protein coding gene	12981	MP:0005040	abnormal MHC II cell surface expression on macrophages
ENSMUSG00000018916	Ensembl Gene Model	MGI:1339752	Csf2	colony stimulating factor 2 (granulocyte-macrophage)	protein coding gene	12981	MP:0004800	decreased susceptibility to experimental autoimmune encephalomyelitis
ENSMUSG00000018916	Ensembl Gene Model	MGI:1339752	Csf2	colony stimulating factor 2 (granulocyte-macrophage)	protein coding gene	12981	MP:0003799	impaired macrophage chemotaxis
ENSMUSG00000018916	Ensembl Gene Model	MGI:1339752	Csf2	colony stimulating factor 2 (granulocyte-macrophage)	protein coding gene	12981	MP:0001861	lung inflammation
ENSMUSG00000018916	Ensembl Gene Model	MGI:1339752	Csf2	colony stimulating factor 2 (granulocyte-macrophage)	protein coding gene	12981	MP:0000688	lymphoid hyperplasia
ENSMUSG00000071713	Ensembl Gene Model	MGI:1339759	Csf2rb	colony stimulating factor 2 receptor, beta, low-affinity (granulocyte-macrophage)	protein coding gene	12983	MP:0001861	lung inflammation
ENSMUSG00000026011	Ensembl Gene Model	MGI:88556	Ctla4	cytotoxic T-lymphocyte-associated protein 4	protein coding gene	12477	MP:0003009	abnormal cytokine secretion
ENSMUSG00000026011	Ensembl Gene Model	MGI:88556	Ctla4	cytotoxic T-lymphocyte-associated protein 4	protein coding gene	12477	MP:0002490	abnormal immunoglobulin level
ENSMUSG00000026011	Ensembl Gene Model	MGI:88556	Ctla4	cytotoxic T-lymphocyte-associated protein 4	protein coding gene	12477	MP:0004946	abnormal regulatory T cell physiology
ENSMUSG00000026011	Ensembl Gene Model	MGI:88556	Ctla4	cytotoxic T-lymphocyte-associated protein 4	protein coding gene	12477	MP:0002145	abnormal T cell differentiation
ENSMUSG00000026011	Ensembl Gene Model	MGI:88556	Ctla4	cytotoxic T-lymphocyte-associated protein 4	protein coding gene	12477	MP:0008037	abnormal T cell morphology
ENSMUSG00000026011	Ensembl Gene Model	MGI:88556	Ctla4	cytotoxic T-lymphocyte-associated protein 4	protein coding gene	12477	MP:0002444	abnormal T cell physiology
ENSMUSG00000026011	Ensembl Gene Model	MGI:88556	Ctla4	cytotoxic T-lymphocyte-associated protein 4	protein coding gene	12477	MP:0001844	autoimmune response
ENSMUSG00000026011	Ensembl Gene Model	MGI:88556	Ctla4	cytotoxic T-lymphocyte-associated protein 4	protein coding gene	12477	MP:0013435	decreased CD8-positive, naive alpha-beta T cell number
ENSMUSG00000026011	Ensembl Gene Model	MGI:88556	Ctla4	cytotoxic T-lymphocyte-associated protein 4	protein coding gene	12477	MP:0005092	decreased double-positive T cell number
ENSMUSG00000026011	Ensembl Gene Model	MGI:88556	Ctla4	cytotoxic T-lymphocyte-associated protein 4	protein coding gene	12477	MP:0005018	decreased T cell number
ENSMUSG00000026011	Ensembl Gene Model	MGI:88556	Ctla4	cytotoxic T-lymphocyte-associated protein 4	protein coding gene	12477	MP:0005088	increased acute inflammation
ENSMUSG00000026011	Ensembl Gene Model	MGI:88556	Ctla4	cytotoxic T-lymphocyte-associated protein 4	protein coding gene	12477	MP:0005090	increased double-negative T cell number
ENSMUSG00000026011	Ensembl Gene Model	MGI:88556	Ctla4	cytotoxic T-lymphocyte-associated protein 4	protein coding gene	12477	MP:0010844	increased effector memory CD4-positive, alpha-beta T cell number
ENSMUSG00000026011	Ensembl Gene Model	MGI:88556	Ctla4	cytotoxic T-lymphocyte-associated protein 4	protein coding gene	12477	MP:0010850	increased effector memory CD8-positive, alpha-beta T cell number
ENSMUSG00000026011	Ensembl Gene Model	MGI:88556	Ctla4	cytotoxic T-lymphocyte-associated protein 4	protein coding gene	12477	MP:0001846	increased inflammatory response
ENSMUSG00000026011	Ensembl Gene Model	MGI:88556	Ctla4	cytotoxic T-lymphocyte-associated protein 4	protein coding gene	12477	MP:0008681	increased interleukin-17 secretion
ENSMUSG00000026011	Ensembl Gene Model	MGI:88556	Ctla4	cytotoxic T-lymphocyte-associated protein 4	protein coding gene	12477	MP:0008687	increased interleukin-2 secretion
ENSMUSG00000026011	Ensembl Gene Model	MGI:88556	Ctla4	cytotoxic T-lymphocyte-associated protein 4	protein coding gene	12477	MP:0008699	increased interleukin-4 secretion
ENSMUSG00000026011	Ensembl Gene Model	MGI:88556	Ctla4	cytotoxic T-lymphocyte-associated protein 4	protein coding gene	12477	MP:0004973	increased regulatory T cell number
ENSMUSG00000026011	Ensembl Gene Model	MGI:88556	Ctla4	cytotoxic T-lymphocyte-associated protein 4	protein coding gene	12477	MP:0005015	increased T cell number
ENSMUSG00000026011	Ensembl Gene Model	MGI:88556	Ctla4	cytotoxic T-lymphocyte-associated protein 4	protein coding gene	12477	MP:0005348	increased T cell proliferation
ENSMUSG00000026011	Ensembl Gene Model	MGI:88556	Ctla4	cytotoxic T-lymphocyte-associated protein 4	protein coding gene	12477	MP:0002933	joint inflammation
ENSMUSG00000026011	Ensembl Gene Model	MGI:88556	Ctla4	cytotoxic T-lymphocyte-associated protein 4	protein coding gene	12477	MP:0001861	lung inflammation
ENSMUSG00000026011	Ensembl Gene Model	MGI:88556	Ctla4	cytotoxic T-lymphocyte-associated protein 4	protein coding gene	12477	MP:0001869	pancreas inflammation
ENSMUSG00000026011	Ensembl Gene Model	MGI:88556	Ctla4	cytotoxic T-lymphocyte-associated protein 4	protein coding gene	12477	MP:0001870	salivary gland inflammation
ENSMUSG00000026011	Ensembl Gene Model	MGI:88556	Ctla4	cytotoxic T-lymphocyte-associated protein 4	protein coding gene	12477	MP:0001873	stomach inflammation
ENSMUSG00000026011	Ensembl Gene Model	MGI:88556	Ctla4	cytotoxic T-lymphocyte-associated protein 4	protein coding gene	12477	MP:0001864	vascular inflammation
ENSMUSG00000060843	Ensembl Gene Model	MGI:2661445	Ctnna3	catenin (cadherin associated protein), alpha 3	protein coding gene	216033	MP:0001713	decreased trophoblast giant cell number
ENSMUSG00000007891	Ensembl Gene Model	MGI:88562	Ctsd	cathepsin D	protein coding gene	13033	MP:0008470	abnormal spleen B cell follicle morphology
ENSMUSG00000007891	Ensembl Gene Model	MGI:88562	Ctsd	cathepsin D	protein coding gene	13033	MP:0005092	decreased double-positive T cell number
ENSMUSG00000007891	Ensembl Gene Model	MGI:88562	Ctsd	cathepsin D	protein coding gene	13033	MP:0005016	decreased lymphocyte cell number
ENSMUSG00000004552	Ensembl Gene Model	MGI:107361	Ctse	cathepsin E	protein coding gene	13034	MP:0001790	abnormal immune system physiology
ENSMUSG00000004552	Ensembl Gene Model	MGI:107361	Ctse	cathepsin E	protein coding gene	13034	MP:0008641	increased circulating interleukin-1 beta level
ENSMUSG00000004552	Ensembl Gene Model	MGI:107361	Ctse	cathepsin E	protein coding gene	13034	MP:0008635	increased circulating interleukin-18 level
ENSMUSG00000004552	Ensembl Gene Model	MGI:107361	Ctse	cathepsin E	protein coding gene	13034	MP:0005091	increased double-positive T cell number
ENSMUSG00000004552	Ensembl Gene Model	MGI:107361	Ctse	cathepsin E	protein coding gene	13034	MP:0008699	increased interleukin-4 secretion
ENSMUSG00000004552	Ensembl Gene Model	MGI:107361	Ctse	cathepsin E	protein coding gene	13034	MP:0008702	increased interleukin-5 secretion
ENSMUSG00000029705	Ensembl Gene Model	MGI:88568	Cux1	cut-like homeobox 1	protein coding gene	13047	MP:0002145	abnormal T cell differentiation
ENSMUSG00000029705	Ensembl Gene Model	MGI:88568	Cux1	cut-like homeobox 1	protein coding gene	13047	MP:0008752	abnormal tumor necrosis factor level
ENSMUSG00000029705	Ensembl Gene Model	MGI:88568	Cux1	cut-like homeobox 1	protein coding gene	13047	MP:0005017	decreased B cell number
ENSMUSG00000029705	Ensembl Gene Model	MGI:88568	Cux1	cut-like homeobox 1	protein coding gene	13047	MP:0005092	decreased double-positive T cell number
ENSMUSG00000034675	Ensembl Gene Model	MGI:1931838	Dbn1	drebrin 1	protein coding gene	56320	MP:0008078	increased CD8-positive, alpha-beta T cell number
ENSMUSG00000034675	Ensembl Gene Model	MGI:1931838	Dbn1	drebrin 1	protein coding gene	56320	MP:0000218	increased leukocyte cell number
ENSMUSG00000028436	Ensembl Gene Model	MGI:1916220	Dcaf12	DDB1 and CUL4 associated factor 12	protein coding gene	68970	MP:0013435	decreased CD8-positive, naive alpha-beta T cell number
ENSMUSG00000028436	Ensembl Gene Model	MGI:1916220	Dcaf12	DDB1 and CUL4 associated factor 12	protein coding gene	68970	MP:0005016	decreased lymphocyte cell number
ENSMUSG00000028436	Ensembl Gene Model	MGI:1916220	Dcaf12	DDB1 and CUL4 associated factor 12	protein coding gene	68970	MP:0000219	increased neutrophil cell number
ENSMUSG00000003812	Ensembl Gene Model	MGI:1329019	Dnase2a	deoxyribonuclease II alpha	protein coding gene	13423	MP:0008713	abnormal cytokine level
ENSMUSG00000003812	Ensembl Gene Model	MGI:1329019	Dnase2a	deoxyribonuclease II alpha	protein coding gene	13423	MP:0002123	abnormal definitive hematopoiesis
ENSMUSG00000003812	Ensembl Gene Model	MGI:1329019	Dnase2a	deoxyribonuclease II alpha	protein coding gene	13423	MP:0002446	abnormal macrophage morphology
ENSMUSG00000003812	Ensembl Gene Model	MGI:1329019	Dnase2a	deoxyribonuclease II alpha	protein coding gene	13423	MP:0008635	increased circulating interleukin-18 level
ENSMUSG00000003812	Ensembl Gene Model	MGI:1329019	Dnase2a	deoxyribonuclease II alpha	protein coding gene	13423	MP:0008553	increased circulating tumor necrosis factor level
ENSMUSG00000003812	Ensembl Gene Model	MGI:1329019	Dnase2a	deoxyribonuclease II alpha	protein coding gene	13423	MP:0002933	joint inflammation
ENSMUSG00000020661	Ensembl Gene Model	MGI:1261827	Dnmt3a	DNA methyltransferase 3A	protein coding gene	13435	MP:0013660	abnormal bone marrow hematopoietic cell morphology
ENSMUSG00000020661	Ensembl Gene Model	MGI:1261827	Dnmt3a	DNA methyltransferase 3A	protein coding gene	13435	MP:0004809	increased hematopoietic stem cell number
ENSMUSG00000020143	Ensembl Gene Model	MGI:2149010	Dock2	dedicator of cyto-kinesis 2	protein coding gene	94176	MP:0002144	abnormal B cell differentiation
ENSMUSG00000020143	Ensembl Gene Model	MGI:2149010	Dock2	dedicator of cyto-kinesis 2	protein coding gene	94176	MP:0008076	abnormal CD4-positive T cell differentiation
ENSMUSG00000020143	Ensembl Gene Model	MGI:2149010	Dock2	dedicator of cyto-kinesis 2	protein coding gene	94176	MP:0002432	abnormal CD4-positive, alpha beta T cell morphology
ENSMUSG00000020143	Ensembl Gene Model	MGI:2149010	Dock2	dedicator of cyto-kinesis 2	protein coding gene	94176	MP:0005010	abnormal CD8-positive, alpha beta T cell morphology
ENSMUSG00000020143	Ensembl Gene Model	MGI:2149010	Dock2	dedicator of cyto-kinesis 2	protein coding gene	94176	MP:0002436	abnormal CD8-positive, alpha-beta cytotoxic T cell morphology
ENSMUSG00000020143	Ensembl Gene Model	MGI:2149010	Dock2	dedicator of cyto-kinesis 2	protein coding gene	94176	MP:0008080	abnormal CD8-positive, alpha-beta T cell differentiation
ENSMUSG00000020143	Ensembl Gene Model	MGI:2149010	Dock2	dedicator of cyto-kinesis 2	protein coding gene	94176	MP:0008077	abnormal CD8-positive, alpha-beta T cell number
ENSMUSG00000020143	Ensembl Gene Model	MGI:2149010	Dock2	dedicator of cyto-kinesis 2	protein coding gene	94176	MP:0002396	abnormal hematopoietic system morphology/development
ENSMUSG00000020143	Ensembl Gene Model	MGI:2149010	Dock2	dedicator of cyto-kinesis 2	protein coding gene	94176	MP:0001800	abnormal humoral immune response
ENSMUSG00000020143	Ensembl Gene Model	MGI:2149010	Dock2	dedicator of cyto-kinesis 2	protein coding gene	94176	MP:0000685	abnormal immune system morphology
ENSMUSG00000020143	Ensembl Gene Model	MGI:2149010	Dock2	dedicator of cyto-kinesis 2	protein coding gene	94176	MP:0001790	abnormal immune system physiology
ENSMUSG00000020143	Ensembl Gene Model	MGI:2149010	Dock2	dedicator of cyto-kinesis 2	protein coding gene	94176	MP:0003156	abnormal leukocyte migration
ENSMUSG00000020143	Ensembl Gene Model	MGI:2149010	Dock2	dedicator of cyto-kinesis 2	protein coding gene	94176	MP:0002619	abnormal lymphocyte morphology
ENSMUSG00000020143	Ensembl Gene Model	MGI:2149010	Dock2	dedicator of cyto-kinesis 2	protein coding gene	94176	MP:0008037	abnormal T cell morphology
ENSMUSG00000020143	Ensembl Gene Model	MGI:2149010	Dock2	dedicator of cyto-kinesis 2	protein coding gene	94176	MP:0005017	decreased B cell number
ENSMUSG00000020143	Ensembl Gene Model	MGI:2149010	Dock2	dedicator of cyto-kinesis 2	protein coding gene	94176	MP:0008170	decreased B-1b cell number
ENSMUSG00000020143	Ensembl Gene Model	MGI:2149010	Dock2	dedicator of cyto-kinesis 2	protein coding gene	94176	MP:0008075	decreased CD4-positive, alpha beta T cell number
ENSMUSG00000020143	Ensembl Gene Model	MGI:2149010	Dock2	dedicator of cyto-kinesis 2	protein coding gene	94176	MP:0008079	decreased CD8-positive, alpha-beta T cell number
ENSMUSG00000020143	Ensembl Gene Model	MGI:2149010	Dock2	dedicator of cyto-kinesis 2	protein coding gene	94176	MP:0013435	decreased CD8-positive, naive alpha-beta T cell number
ENSMUSG00000020143	Ensembl Gene Model	MGI:2149010	Dock2	dedicator of cyto-kinesis 2	protein coding gene	94176	MP:0005016	decreased lymphocyte cell number
ENSMUSG00000020143	Ensembl Gene Model	MGI:2149010	Dock2	dedicator of cyto-kinesis 2	protein coding gene	94176	MP:0008182	decreased marginal zone B cell number
ENSMUSG00000020143	Ensembl Gene Model	MGI:2149010	Dock2	dedicator of cyto-kinesis 2	protein coding gene	94176	MP:0008211	decreased mature B cell number
ENSMUSG00000020143	Ensembl Gene Model	MGI:2149010	Dock2	dedicator of cyto-kinesis 2	protein coding gene	94176	MP:0008045	decreased NK cell number
ENSMUSG00000020143	Ensembl Gene Model	MGI:2149010	Dock2	dedicator of cyto-kinesis 2	protein coding gene	94176	MP:0008083	decreased single-positive T cell number
ENSMUSG00000020143	Ensembl Gene Model	MGI:2149010	Dock2	dedicator of cyto-kinesis 2	protein coding gene	94176	MP:0005018	decreased T cell number
ENSMUSG00000020143	Ensembl Gene Model	MGI:2149010	Dock2	dedicator of cyto-kinesis 2	protein coding gene	94176	MP:0001606	impaired hematopoiesis
ENSMUSG00000020143	Ensembl Gene Model	MGI:2149010	Dock2	dedicator of cyto-kinesis 2	protein coding gene	94176	MP:0008720	impaired neutrophil chemotaxis
ENSMUSG00000020143	Ensembl Gene Model	MGI:2149010	Dock2	dedicator of cyto-kinesis 2	protein coding gene	94176	MP:0012764	increased alpha-beta T cell number
ENSMUSG00000020143	Ensembl Gene Model	MGI:2149010	Dock2	dedicator of cyto-kinesis 2	protein coding gene	94176	MP:0005014	increased B cell number
ENSMUSG00000020143	Ensembl Gene Model	MGI:2149010	Dock2	dedicator of cyto-kinesis 2	protein coding gene	94176	MP:0004977	increased B-1 B cell number
ENSMUSG00000020143	Ensembl Gene Model	MGI:2149010	Dock2	dedicator of cyto-kinesis 2	protein coding gene	94176	MP:0008078	increased CD8-positive, alpha-beta T cell number
ENSMUSG00000020143	Ensembl Gene Model	MGI:2149010	Dock2	dedicator of cyto-kinesis 2	protein coding gene	94176	MP:0010841	increased central memory CD4-positive, alpha-beta T cell number
ENSMUSG00000020143	Ensembl Gene Model	MGI:2149010	Dock2	dedicator of cyto-kinesis 2	protein coding gene	94176	MP:0010847	increased central memory CD8 positive, alpha-beta T cell number
ENSMUSG00000020143	Ensembl Gene Model	MGI:2149010	Dock2	dedicator of cyto-kinesis 2	protein coding gene	94176	MP:0010844	increased effector memory CD4-positive, alpha-beta T cell number
ENSMUSG00000020143	Ensembl Gene Model	MGI:2149010	Dock2	dedicator of cyto-kinesis 2	protein coding gene	94176	MP:0005425	increased macrophage cell number
ENSMUSG00000020143	Ensembl Gene Model	MGI:2149010	Dock2	dedicator of cyto-kinesis 2	protein coding gene	94176	MP:0000219	increased neutrophil cell number
ENSMUSG00000020143	Ensembl Gene Model	MGI:2149010	Dock2	dedicator of cyto-kinesis 2	protein coding gene	94176	MP:0008044	increased NK cell number
ENSMUSG00000020143	Ensembl Gene Model	MGI:2149010	Dock2	dedicator of cyto-kinesis 2	protein coding gene	94176	MP:0008082	increased single-positive T cell number
ENSMUSG00000063904	Ensembl Gene Model	MGI:1922471	Dpp3	dipeptidylpeptidase 3	protein coding gene	75221	MP:0008657	increased interleukin-1 beta secretion
ENSMUSG00000063904	Ensembl Gene Model	MGI:1922471	Dpp3	dipeptidylpeptidase 3	protein coding gene	75221	MP:0008660	increased interleukin-10 secretion
ENSMUSG00000063904	Ensembl Gene Model	MGI:1922471	Dpp3	dipeptidylpeptidase 3	protein coding gene	75221	MP:0008705	increased interleukin-6 secretion
ENSMUSG00000063904	Ensembl Gene Model	MGI:1922471	Dpp3	dipeptidylpeptidase 3	protein coding gene	75221	MP:0008560	increased tumor necrosis factor secretion
ENSMUSG00000035000	Ensembl Gene Model	MGI:94919	Dpp4	dipeptidylpeptidase 4	protein coding gene	13482	MP:0005016	decreased lymphocyte cell number
ENSMUSG00000035000	Ensembl Gene Model	MGI:94919	Dpp4	dipeptidylpeptidase 4	protein coding gene	13482	MP:0000220	increased monocyte cell number
ENSMUSG00000035000	Ensembl Gene Model	MGI:94919	Dpp4	dipeptidylpeptidase 4	protein coding gene	13482	MP:0000219	increased neutrophil cell number
ENSMUSG00000035000	Ensembl Gene Model	MGI:94919	Dpp4	dipeptidylpeptidase 4	protein coding gene	13482	MP:0001861	lung inflammation
ENSMUSG00000022191	Ensembl Gene Model	MGI:1261425	Drosha	drosha, ribonuclease type III	protein coding gene	14000	MP:0001790	abnormal immune system physiology
ENSMUSG00000022191	Ensembl Gene Model	MGI:1261425	Drosha	drosha, ribonuclease type III	protein coding gene	14000	MP:0008698	abnormal interleukin-4 secretion
ENSMUSG00000022191	Ensembl Gene Model	MGI:1261425	Drosha	drosha, ribonuclease type III	protein coding gene	14000	MP:0004941	abnormal regulatory T cell morphology
ENSMUSG00000022191	Ensembl Gene Model	MGI:1261425	Drosha	drosha, ribonuclease type III	protein coding gene	14000	MP:0001828	abnormal T cell activation
ENSMUSG00000022191	Ensembl Gene Model	MGI:1261425	Drosha	drosha, ribonuclease type III	protein coding gene	14000	MP:0001863	blood vessel inflammation
ENSMUSG00000022191	Ensembl Gene Model	MGI:1261425	Drosha	drosha, ribonuclease type III	protein coding gene	14000	MP:0008079	decreased CD8-positive, alpha-beta T cell number
ENSMUSG00000022191	Ensembl Gene Model	MGI:1261425	Drosha	drosha, ribonuclease type III	protein coding gene	14000	MP:0005092	decreased double-positive T cell number
ENSMUSG00000022191	Ensembl Gene Model	MGI:1261425	Drosha	drosha, ribonuclease type III	protein coding gene	14000	MP:0005016	decreased lymphocyte cell number
ENSMUSG00000022191	Ensembl Gene Model	MGI:1261425	Drosha	drosha, ribonuclease type III	protein coding gene	14000	MP:0004974	decreased regulatory T cell number
ENSMUSG00000022191	Ensembl Gene Model	MGI:1261425	Drosha	drosha, ribonuclease type III	protein coding gene	14000	MP:0001829	increased activated T cell number
ENSMUSG00000022191	Ensembl Gene Model	MGI:1261425	Drosha	drosha, ribonuclease type III	protein coding gene	14000	MP:0008078	increased CD8-positive, alpha-beta T cell number
ENSMUSG00000022191	Ensembl Gene Model	MGI:1261425	Drosha	drosha, ribonuclease type III	protein coding gene	14000	MP:0008346	increased gamma-delta T cell number
ENSMUSG00000022191	Ensembl Gene Model	MGI:1261425	Drosha	drosha, ribonuclease type III	protein coding gene	14000	MP:0000218	increased leukocyte cell number
ENSMUSG00000022191	Ensembl Gene Model	MGI:1261425	Drosha	drosha, ribonuclease type III	protein coding gene	14000	MP:0001858	intestinal inflammation
ENSMUSG00000022191	Ensembl Gene Model	MGI:1261425	Drosha	drosha, ribonuclease type III	protein coding gene	14000	MP:0001860	liver inflammation
ENSMUSG00000022191	Ensembl Gene Model	MGI:1261425	Drosha	drosha, ribonuclease type III	protein coding gene	14000	MP:0001861	lung inflammation
ENSMUSG00000057098	Ensembl Gene Model	MGI:95275	Ebf1	early B cell factor 1	protein coding gene	13591	MP:0004939	abnormal B cell morphology
ENSMUSG00000057098	Ensembl Gene Model	MGI:95275	Ebf1	early B cell factor 1	protein coding gene	13591	MP:0008192	abnormal germinal center B cell physiology
ENSMUSG00000057098	Ensembl Gene Model	MGI:95275	Ebf1	early B cell factor 1	protein coding gene	13591	MP:0001800	abnormal humoral immune response
ENSMUSG00000057098	Ensembl Gene Model	MGI:95275	Ebf1	early B cell factor 1	protein coding gene	13591	MP:0002619	abnormal lymphocyte morphology
ENSMUSG00000057098	Ensembl Gene Model	MGI:95275	Ebf1	early B cell factor 1	protein coding gene	13591	MP:0008202	absent B-1 B cells
ENSMUSG00000057098	Ensembl Gene Model	MGI:95275	Ebf1	early B cell factor 1	protein coding gene	13591	MP:0008212	absent mature B cells
ENSMUSG00000057098	Ensembl Gene Model	MGI:95275	Ebf1	early B cell factor 1	protein coding gene	13591	MP:0001802	arrested B cell differentiation
ENSMUSG00000057098	Ensembl Gene Model	MGI:95275	Ebf1	early B cell factor 1	protein coding gene	13591	MP:0005017	decreased B cell number
ENSMUSG00000057098	Ensembl Gene Model	MGI:95275	Ebf1	early B cell factor 1	protein coding gene	13591	MP:0005093	decreased B cell proliferation
ENSMUSG00000057098	Ensembl Gene Model	MGI:95275	Ebf1	early B cell factor 1	protein coding gene	13591	MP:0004978	decreased B-1 B cell number
ENSMUSG00000057098	Ensembl Gene Model	MGI:95275	Ebf1	early B cell factor 1	protein coding gene	13591	MP:0008207	decreased B-2 B cell number
ENSMUSG00000057098	Ensembl Gene Model	MGI:95275	Ebf1	early B cell factor 1	protein coding gene	13591	MP:0010845	decreased effector memory CD4-positive, alpha-beta T cell number
ENSMUSG00000057098	Ensembl Gene Model	MGI:95275	Ebf1	early B cell factor 1	protein coding gene	13591	MP:0008178	decreased germinal center B cell number
ENSMUSG00000057098	Ensembl Gene Model	MGI:95275	Ebf1	early B cell factor 1	protein coding gene	13591	MP:0008215	decreased immature B cell number
ENSMUSG00000057098	Ensembl Gene Model	MGI:95275	Ebf1	early B cell factor 1	protein coding gene	13591	MP:0008182	decreased marginal zone B cell number
ENSMUSG00000057098	Ensembl Gene Model	MGI:95275	Ebf1	early B cell factor 1	protein coding gene	13591	MP:0008045	decreased NK cell number
ENSMUSG00000057098	Ensembl Gene Model	MGI:95275	Ebf1	early B cell factor 1	protein coding gene	13591	MP:0008209	decreased pre-B cell number
ENSMUSG00000057098	Ensembl Gene Model	MGI:95275	Ebf1	early B cell factor 1	protein coding gene	13591	MP:0008208	decreased pro-B cell number
ENSMUSG00000057098	Ensembl Gene Model	MGI:95275	Ebf1	early B cell factor 1	protein coding gene	13591	MP:0008190	decreased transitional stage B cell number
ENSMUSG00000057098	Ensembl Gene Model	MGI:95275	Ebf1	early B cell factor 1	protein coding gene	13591	MP:0012764	increased alpha-beta T cell number
ENSMUSG00000057098	Ensembl Gene Model	MGI:95275	Ebf1	early B cell factor 1	protein coding gene	13591	MP:0008782	increased B cell apoptosis
ENSMUSG00000057098	Ensembl Gene Model	MGI:95275	Ebf1	early B cell factor 1	protein coding gene	13591	MP:0005014	increased B cell number
ENSMUSG00000057098	Ensembl Gene Model	MGI:95275	Ebf1	early B cell factor 1	protein coding gene	13591	MP:0008169	increased B-1b cell number
ENSMUSG00000057098	Ensembl Gene Model	MGI:95275	Ebf1	early B cell factor 1	protein coding gene	13591	MP:0008074	increased CD4-positive, alpha beta T cell number
ENSMUSG00000057098	Ensembl Gene Model	MGI:95275	Ebf1	early B cell factor 1	protein coding gene	13591	MP:0008078	increased CD8-positive, alpha-beta T cell number
ENSMUSG00000057098	Ensembl Gene Model	MGI:95275	Ebf1	early B cell factor 1	protein coding gene	13591	MP:0008082	increased single-positive T cell number
ENSMUSG00000057098	Ensembl Gene Model	MGI:95275	Ebf1	early B cell factor 1	protein coding gene	13591	MP:0005015	increased T cell number
ENSMUSG00000057098	Ensembl Gene Model	MGI:95275	Ebf1	early B cell factor 1	protein coding gene	13591	MP:0008560	increased tumor necrosis factor secretion
ENSMUSG00000040659	Ensembl Gene Model	MGI:106504	Efhd2	EF hand domain containing 2	protein coding gene	27984	MP:0008177	increased germinal center B cell number
ENSMUSG00000020929	Ensembl Gene Model	MGI:1336880	Eftud2	elongation factor Tu GTP binding domain containing 2	protein coding gene	20624	MP:0000221	decreased leukocyte cell number
ENSMUSG00000020929	Ensembl Gene Model	MGI:1336880	Eftud2	elongation factor Tu GTP binding domain containing 2	protein coding gene	20624	MP:0005016	decreased lymphocyte cell number
ENSMUSG00000032446	Ensembl Gene Model	MGI:1201683	Eomes	eomesodermin	protein coding gene	13813	MP:0003156	abnormal leukocyte migration
ENSMUSG00000032446	Ensembl Gene Model	MGI:1201683	Eomes	eomesodermin	protein coding gene	13813	MP:0008050	decreased memory T cell number
ENSMUSG00000032446	Ensembl Gene Model	MGI:1201683	Eomes	eomesodermin	protein coding gene	13813	MP:0008045	decreased NK cell number
ENSMUSG00000055024	Ensembl Gene Model	MGI:1276116	Ep300	E1A binding protein p300	protein coding gene	328572	MP:0002420	abnormal adaptive immunity
ENSMUSG00000055024	Ensembl Gene Model	MGI:1276116	Ep300	E1A binding protein p300	protein coding gene	328572	MP:0002144	abnormal B cell differentiation
ENSMUSG00000055024	Ensembl Gene Model	MGI:1276116	Ep300	E1A binding protein p300	protein coding gene	328572	MP:0001800	abnormal humoral immune response
ENSMUSG00000055024	Ensembl Gene Model	MGI:1276116	Ep300	E1A binding protein p300	protein coding gene	328572	MP:0008240	abnormal spleen marginal zone macrophage morphology
ENSMUSG00000055024	Ensembl Gene Model	MGI:1276116	Ep300	E1A binding protein p300	protein coding gene	328572	MP:0008188	abnormal transitional stage B cell morphology
ENSMUSG00000055024	Ensembl Gene Model	MGI:1276116	Ep300	E1A binding protein p300	protein coding gene	328572	MP:0005017	decreased B cell number
ENSMUSG00000055024	Ensembl Gene Model	MGI:1276116	Ep300	E1A binding protein p300	protein coding gene	328572	MP:0005093	decreased B cell proliferation
ENSMUSG00000055024	Ensembl Gene Model	MGI:1276116	Ep300	E1A binding protein p300	protein coding gene	328572	MP:0000221	decreased leukocyte cell number
ENSMUSG00000055024	Ensembl Gene Model	MGI:1276116	Ep300	E1A binding protein p300	protein coding gene	328572	MP:0005016	decreased lymphocyte cell number
ENSMUSG00000055024	Ensembl Gene Model	MGI:1276116	Ep300	E1A binding protein p300	protein coding gene	328572	MP:0008182	decreased marginal zone B cell number
ENSMUSG00000055024	Ensembl Gene Model	MGI:1276116	Ep300	E1A binding protein p300	protein coding gene	328572	MP:0008083	decreased single-positive T cell number
ENSMUSG00000055024	Ensembl Gene Model	MGI:1276116	Ep300	E1A binding protein p300	protein coding gene	328572	MP:0000240	extramedullary hematopoiesis
ENSMUSG00000055024	Ensembl Gene Model	MGI:1276116	Ep300	E1A binding protein p300	protein coding gene	328572	MP:0001829	increased activated T cell number
ENSMUSG00000055024	Ensembl Gene Model	MGI:1276116	Ep300	E1A binding protein p300	protein coding gene	328572	MP:0008782	increased B cell apoptosis
ENSMUSG00000055024	Ensembl Gene Model	MGI:1276116	Ep300	E1A binding protein p300	protein coding gene	328572	MP:0005014	increased B cell number
ENSMUSG00000055024	Ensembl Gene Model	MGI:1276116	Ep300	E1A binding protein p300	protein coding gene	328572	MP:0005091	increased double-positive T cell number
ENSMUSG00000055024	Ensembl Gene Model	MGI:1276116	Ep300	E1A binding protein p300	protein coding gene	328572	MP:0002461	increased immunoglobulin level
ENSMUSG00000055024	Ensembl Gene Model	MGI:1276116	Ep300	E1A binding protein p300	protein coding gene	328572	MP:0001859	kidney inflammation
ENSMUSG00000028552	Ensembl Gene Model	MGI:104583	Eps15	epidermal growth factor receptor pathway substrate 15	protein coding gene	13858	MP:0008180	abnormal marginal zone B cell morphology
ENSMUSG00000028552	Ensembl Gene Model	MGI:104583	Eps15	epidermal growth factor receptor pathway substrate 15	protein coding gene	13858	MP:0008470	abnormal spleen B cell follicle morphology
ENSMUSG00000028552	Ensembl Gene Model	MGI:104583	Eps15	epidermal growth factor receptor pathway substrate 15	protein coding gene	13858	MP:0005017	decreased B cell number
ENSMUSG00000028552	Ensembl Gene Model	MGI:104583	Eps15	epidermal growth factor receptor pathway substrate 15	protein coding gene	13858	MP:0000221	decreased leukocyte cell number
ENSMUSG00000028552	Ensembl Gene Model	MGI:104583	Eps15	epidermal growth factor receptor pathway substrate 15	protein coding gene	13858	MP:0005016	decreased lymphocyte cell number
ENSMUSG00000028552	Ensembl Gene Model	MGI:104583	Eps15	epidermal growth factor receptor pathway substrate 15	protein coding gene	13858	MP:0008181	increased marginal zone B cell number
ENSMUSG00000028552	Ensembl Gene Model	MGI:104583	Eps15	epidermal growth factor receptor pathway substrate 15	protein coding gene	13858	MP:0009922	increased transitional stage T1 B cell number
ENSMUSG00000019768	Ensembl Gene Model	MGI:1352467	Esr1	estrogen receptor 1 (alpha)	protein coding gene	13982	MP:0002144	abnormal B cell differentiation
ENSMUSG00000019768	Ensembl Gene Model	MGI:1352467	Esr1	estrogen receptor 1 (alpha)	protein coding gene	13982	MP:0002458	abnormal B cell number
ENSMUSG00000019768	Ensembl Gene Model	MGI:1352467	Esr1	estrogen receptor 1 (alpha)	protein coding gene	13982	MP:0002123	abnormal definitive hematopoiesis
ENSMUSG00000019768	Ensembl Gene Model	MGI:1352467	Esr1	estrogen receptor 1 (alpha)	protein coding gene	13982	MP:0002490	abnormal immunoglobulin level
ENSMUSG00000019768	Ensembl Gene Model	MGI:1352467	Esr1	estrogen receptor 1 (alpha)	protein coding gene	13982	MP:0005017	decreased B cell number
ENSMUSG00000019768	Ensembl Gene Model	MGI:1352467	Esr1	estrogen receptor 1 (alpha)	protein coding gene	13982	MP:0008075	decreased CD4-positive, alpha beta T cell number
ENSMUSG00000019768	Ensembl Gene Model	MGI:1352467	Esr1	estrogen receptor 1 (alpha)	protein coding gene	13982	MP:0008079	decreased CD8-positive, alpha-beta T cell number
ENSMUSG00000019768	Ensembl Gene Model	MGI:1352467	Esr1	estrogen receptor 1 (alpha)	protein coding gene	13982	MP:0008215	decreased immature B cell number
ENSMUSG00000019768	Ensembl Gene Model	MGI:1352467	Esr1	estrogen receptor 1 (alpha)	protein coding gene	13982	MP:0008211	decreased mature B cell number
ENSMUSG00000019768	Ensembl Gene Model	MGI:1352467	Esr1	estrogen receptor 1 (alpha)	protein coding gene	13982	MP:0005091	increased double-positive T cell number
ENSMUSG00000039748	Ensembl Gene Model	MGI:1349427	Exo1	exonuclease 1	protein coding gene	26909	MP:0012431	increased lymphoma incidence
ENSMUSG00000037709	Ensembl Gene Model	MGI:1889842	Fam13a	family with sequence similarity 13, member A	protein coding gene	58909	MP:0020386	adipose tissue inflammation
ENSMUSG00000064138	Ensembl Gene Model	MGI:1915925	Fam172a	family with sequence similarity 172, member A	protein coding gene	68675	MP:0013678	decreased Ly6C-positive NK T cell number
ENSMUSG00000003808	Ensembl Gene Model	MGI:1913840	Farsa	phenylalanyl-tRNA synthetase, alpha subunit	protein coding gene	66590	MP:0000221	decreased leukocyte cell number
ENSMUSG00000001786	Ensembl Gene Model	MGI:1917004	Fbxo7	F-box protein 7	protein coding gene	69754	MP:0013762	abnormal effector T cell number
ENSMUSG00000001786	Ensembl Gene Model	MGI:1917004	Fbxo7	F-box protein 7	protein coding gene	69754	MP:0002145	abnormal T cell differentiation
ENSMUSG00000001786	Ensembl Gene Model	MGI:1917004	Fbxo7	F-box protein 7	protein coding gene	69754	MP:0008075	decreased CD4-positive, alpha beta T cell number
ENSMUSG00000001786	Ensembl Gene Model	MGI:1917004	Fbxo7	F-box protein 7	protein coding gene	69754	MP:0008079	decreased CD8-positive, alpha-beta T cell number
ENSMUSG00000001786	Ensembl Gene Model	MGI:1917004	Fbxo7	F-box protein 7	protein coding gene	69754	MP:0000221	decreased leukocyte cell number
ENSMUSG00000001786	Ensembl Gene Model	MGI:1917004	Fbxo7	F-box protein 7	protein coding gene	69754	MP:0005018	decreased T cell number
ENSMUSG00000001786	Ensembl Gene Model	MGI:1917004	Fbxo7	F-box protein 7	protein coding gene	69754	MP:0000240	extramedullary hematopoiesis
ENSMUSG00000001786	Ensembl Gene Model	MGI:1917004	Fbxo7	F-box protein 7	protein coding gene	69754	MP:0008945	hyperchromic macrocytic anemia
ENSMUSG00000001786	Ensembl Gene Model	MGI:1917004	Fbxo7	F-box protein 7	protein coding gene	69754	MP:0001829	increased activated T cell number
ENSMUSG00000001786	Ensembl Gene Model	MGI:1917004	Fbxo7	F-box protein 7	protein coding gene	69754	MP:0005090	increased double-negative T cell number
ENSMUSG00000001786	Ensembl Gene Model	MGI:1917004	Fbxo7	F-box protein 7	protein coding gene	69754	MP:0010844	increased effector memory CD4-positive, alpha-beta T cell number
ENSMUSG00000001786	Ensembl Gene Model	MGI:1917004	Fbxo7	F-box protein 7	protein coding gene	69754	MP:0010850	increased effector memory CD8-positive, alpha-beta T cell number
ENSMUSG00000001786	Ensembl Gene Model	MGI:1917004	Fbxo7	F-box protein 7	protein coding gene	69754	MP:0008049	increased memory T cell number
ENSMUSG00000001786	Ensembl Gene Model	MGI:1917004	Fbxo7	F-box protein 7	protein coding gene	69754	MP:0008186	increased pro-B cell number
ENSMUSG00000005540	Ensembl Gene Model	MGI:95497	Fcer2a	Fc receptor, IgE, low affinity II, alpha polypeptide	protein coding gene	14128	MP:0005153	abnormal B cell proliferation
ENSMUSG00000005540	Ensembl Gene Model	MGI:95497	Fcer2a	Fc receptor, IgE, low affinity II, alpha polypeptide	protein coding gene	14128	MP:0003009	abnormal cytokine secretion
ENSMUSG00000005540	Ensembl Gene Model	MGI:95497	Fcer2a	Fc receptor, IgE, low affinity II, alpha polypeptide	protein coding gene	14128	MP:0001800	abnormal humoral immune response
ENSMUSG00000005540	Ensembl Gene Model	MGI:95497	Fcer2a	Fc receptor, IgE, low affinity II, alpha polypeptide	protein coding gene	14128	MP:0001790	abnormal immune system physiology
ENSMUSG00000005540	Ensembl Gene Model	MGI:95497	Fcer2a	Fc receptor, IgE, low affinity II, alpha polypeptide	protein coding gene	14128	MP:0010760	abnormal macrophage chemotaxis
ENSMUSG00000005540	Ensembl Gene Model	MGI:95497	Fcer2a	Fc receptor, IgE, low affinity II, alpha polypeptide	protein coding gene	14128	MP:0002461	increased immunoglobulin level
ENSMUSG00000015947	Ensembl Gene Model	MGI:95498	Fcgr1	Fc receptor, IgG, high affinity I	protein coding gene	14129	MP:0002421	abnormal cell-mediated immunity
ENSMUSG00000015947	Ensembl Gene Model	MGI:95498	Fcgr1	Fc receptor, IgG, high affinity I	protein coding gene	14129	MP:0002454	abnormal macrophage antigen presentation
ENSMUSG00000015947	Ensembl Gene Model	MGI:95498	Fcgr1	Fc receptor, IgG, high affinity I	protein coding gene	14129	MP:0002451	abnormal macrophage physiology
ENSMUSG00000015947	Ensembl Gene Model	MGI:95498	Fcgr1	Fc receptor, IgG, high affinity I	protein coding gene	14129	MP:0001876	decreased inflammatory response
ENSMUSG00000015947	Ensembl Gene Model	MGI:95498	Fcgr1	Fc receptor, IgG, high affinity I	protein coding gene	14129	MP:0004828	decreased susceptibility to autoimmune hemolytic anemia
ENSMUSG00000015947	Ensembl Gene Model	MGI:95498	Fcgr1	Fc receptor, IgG, high affinity I	protein coding gene	14129	MP:0001798	impaired macrophage phagocytosis
ENSMUSG00000038421	Ensembl Gene Model	MGI:2138647	Fcrla	Fc receptor-like A	protein coding gene	98752	MP:0001800	abnormal humoral immune response
ENSMUSG00000015852	Ensembl Gene Model	MGI:1933397	Fcrls	Fc receptor-like S, scavenger receptor	protein coding gene	80891	MP:0008079	decreased CD8-positive, alpha-beta T cell number
ENSMUSG00000053158	Ensembl Gene Model	MGI:95514	Fes	feline sarcoma oncogene	protein coding gene	14159	MP:0000217	abnormal leukocyte cell number
ENSMUSG00000053158	Ensembl Gene Model	MGI:95514	Fes	feline sarcoma oncogene	protein coding gene	14159	MP:0002451	abnormal macrophage physiology
ENSMUSG00000053158	Ensembl Gene Model	MGI:95514	Fes	feline sarcoma oncogene	protein coding gene	14159	MP:0005017	decreased B cell number
ENSMUSG00000053158	Ensembl Gene Model	MGI:95514	Fes	feline sarcoma oncogene	protein coding gene	14159	MP:0000220	increased monocyte cell number
ENSMUSG00000053158	Ensembl Gene Model	MGI:95514	Fes	feline sarcoma oncogene	protein coding gene	14159	MP:0000219	increased neutrophil cell number
ENSMUSG00000053158	Ensembl Gene Model	MGI:95514	Fes	feline sarcoma oncogene	protein coding gene	14159	MP:0003132	increased pre-B cell number
ENSMUSG00000053158	Ensembl Gene Model	MGI:95514	Fes	feline sarcoma oncogene	protein coding gene	14159	MP:0008186	increased pro-B cell number
ENSMUSG00000021732	Ensembl Gene Model	MGI:1099809	Fgf10	fibroblast growth factor 10	protein coding gene	14165	MP:0000221	decreased leukocyte cell number
ENSMUSG00000030849	Ensembl Gene Model	MGI:95523	Fgfr2	fibroblast growth factor receptor 2	protein coding gene	14183	MP:0020386	adipose tissue inflammation
ENSMUSG00000030849	Ensembl Gene Model	MGI:95523	Fgfr2	fibroblast growth factor receptor 2	protein coding gene	14183	MP:0008346	increased gamma-delta T cell number
ENSMUSG00000030849	Ensembl Gene Model	MGI:95523	Fgfr2	fibroblast growth factor receptor 2	protein coding gene	14183	MP:0004947	skin inflammation
ENSMUSG00000055805	Ensembl Gene Model	MGI:1888994	Fmnl1	formin-like 1	protein coding gene	57778	MP:0002446	abnormal macrophage morphology
ENSMUSG00000055805	Ensembl Gene Model	MGI:1888994	Fmnl1	formin-like 1	protein coding gene	57778	MP:0002451	abnormal macrophage physiology
ENSMUSG00000055805	Ensembl Gene Model	MGI:1888994	Fmnl1	formin-like 1	protein coding gene	57778	MP:0003884	decreased macrophage cell number
ENSMUSG00000055805	Ensembl Gene Model	MGI:1888994	Fmnl1	formin-like 1	protein coding gene	57778	MP:0003799	impaired macrophage chemotaxis
ENSMUSG00000024912	Ensembl Gene Model	MGI:107179	Fosl1	fos-like antigen 1	protein coding gene	14283	MP:0008597	decreased circulating interleukin-6 level
ENSMUSG00000024912	Ensembl Gene Model	MGI:107179	Fosl1	fos-like antigen 1	protein coding gene	14283	MP:0000240	extramedullary hematopoiesis
ENSMUSG00000024912	Ensembl Gene Model	MGI:107179	Fosl1	fos-like antigen 1	protein coding gene	14283	MP:0001860	liver inflammation
ENSMUSG00000030067	Ensembl Gene Model	MGI:1914004	Foxp1	forkhead box P1	protein coding gene	108655	MP:0002144	abnormal B cell differentiation
ENSMUSG00000030067	Ensembl Gene Model	MGI:1914004	Foxp1	forkhead box P1	protein coding gene	108655	MP:0002459	abnormal B cell physiology
ENSMUSG00000030067	Ensembl Gene Model	MGI:1914004	Foxp1	forkhead box P1	protein coding gene	108655	MP:0001828	abnormal T cell activation
ENSMUSG00000030067	Ensembl Gene Model	MGI:1914004	Foxp1	forkhead box P1	protein coding gene	108655	MP:0001802	arrested B cell differentiation
ENSMUSG00000030067	Ensembl Gene Model	MGI:1914004	Foxp1	forkhead box P1	protein coding gene	108655	MP:0008075	decreased CD4-positive, alpha beta T cell number
ENSMUSG00000030067	Ensembl Gene Model	MGI:1914004	Foxp1	forkhead box P1	protein coding gene	108655	MP:0008079	decreased CD8-positive, alpha-beta T cell number
ENSMUSG00000030067	Ensembl Gene Model	MGI:1914004	Foxp1	forkhead box P1	protein coding gene	108655	MP:0008211	decreased mature B cell number
ENSMUSG00000030067	Ensembl Gene Model	MGI:1914004	Foxp1	forkhead box P1	protein coding gene	108655	MP:0006413	increased T cell apoptosis
ENSMUSG00000039521	Ensembl Gene Model	MGI:1891436	Foxp3	forkhead box P3	protein coding gene	20371	MP:0002459	abnormal B cell physiology
ENSMUSG00000039521	Ensembl Gene Model	MGI:1891436	Foxp3	forkhead box P3	protein coding gene	20371	MP:0002432	abnormal CD4-positive, alpha beta T cell morphology
ENSMUSG00000039521	Ensembl Gene Model	MGI:1891436	Foxp3	forkhead box P3	protein coding gene	20371	MP:0005463	abnormal CD4-positive, alpha-beta T cell physiology
ENSMUSG00000039521	Ensembl Gene Model	MGI:1891436	Foxp3	forkhead box P3	protein coding gene	20371	MP:0008397	abnormal CD4-positive, CD25-positive, alpha-beta regulatory T cell morphology
ENSMUSG00000039521	Ensembl Gene Model	MGI:1891436	Foxp3	forkhead box P3	protein coding gene	20371	MP:0004392	abnormal CD8-positive, alpha-beta T cell physiology
ENSMUSG00000039521	Ensembl Gene Model	MGI:1891436	Foxp3	forkhead box P3	protein coding gene	20371	MP:0003009	abnormal cytokine secretion
ENSMUSG00000039521	Ensembl Gene Model	MGI:1891436	Foxp3	forkhead box P3	protein coding gene	20371	MP:0002435	abnormal effector T cell morphology
ENSMUSG00000039521	Ensembl Gene Model	MGI:1891436	Foxp3	forkhead box P3	protein coding gene	20371	MP:0002378	abnormal gut-associated lymphoid tissue morphology
ENSMUSG00000039521	Ensembl Gene Model	MGI:1891436	Foxp3	forkhead box P3	protein coding gene	20371	MP:0002722	abnormal immune system organ morphology
ENSMUSG00000039521	Ensembl Gene Model	MGI:1891436	Foxp3	forkhead box P3	protein coding gene	20371	MP:0001790	abnormal immune system physiology
ENSMUSG00000039521	Ensembl Gene Model	MGI:1891436	Foxp3	forkhead box P3	protein coding gene	20371	MP:0001845	abnormal inflammatory response
ENSMUSG00000039521	Ensembl Gene Model	MGI:1891436	Foxp3	forkhead box P3	protein coding gene	20371	MP:0008894	abnormal intraepithelial T cell morphology
ENSMUSG00000039521	Ensembl Gene Model	MGI:1891436	Foxp3	forkhead box P3	protein coding gene	20371	MP:0002344	abnormal lymph node B cell domain morphology
ENSMUSG00000039521	Ensembl Gene Model	MGI:1891436	Foxp3	forkhead box P3	protein coding gene	20371	MP:0002347	abnormal lymph node T cell domain morphology
ENSMUSG00000039521	Ensembl Gene Model	MGI:1891436	Foxp3	forkhead box P3	protein coding gene	20371	MP:0002619	abnormal lymphocyte morphology
ENSMUSG00000039521	Ensembl Gene Model	MGI:1891436	Foxp3	forkhead box P3	protein coding gene	20371	MP:0003945	abnormal lymphocyte physiology
ENSMUSG00000039521	Ensembl Gene Model	MGI:1891436	Foxp3	forkhead box P3	protein coding gene	20371	MP:0002446	abnormal macrophage morphology
ENSMUSG00000039521	Ensembl Gene Model	MGI:1891436	Foxp3	forkhead box P3	protein coding gene	20371	MP:0004941	abnormal regulatory T cell morphology
ENSMUSG00000039521	Ensembl Gene Model	MGI:1891436	Foxp3	forkhead box P3	protein coding gene	20371	MP:0004946	abnormal regulatory T cell physiology
ENSMUSG00000039521	Ensembl Gene Model	MGI:1891436	Foxp3	forkhead box P3	protein coding gene	20371	MP:0008470	abnormal spleen B cell follicle morphology
ENSMUSG00000039521	Ensembl Gene Model	MGI:1891436	Foxp3	forkhead box P3	protein coding gene	20371	MP:0002145	abnormal T cell differentiation
ENSMUSG00000039521	Ensembl Gene Model	MGI:1891436	Foxp3	forkhead box P3	protein coding gene	20371	MP:0003944	abnormal T cell subpopulation ratio
ENSMUSG00000039521	Ensembl Gene Model	MGI:1891436	Foxp3	forkhead box P3	protein coding gene	20371	MP:0004975	absent regulatory T cells
ENSMUSG00000039521	Ensembl Gene Model	MGI:1891436	Foxp3	forkhead box P3	protein coding gene	20371	MP:0001844	autoimmune response
ENSMUSG00000039521	Ensembl Gene Model	MGI:1891436	Foxp3	forkhead box P3	protein coding gene	20371	MP:0010169	decreased CD4-positive, CD25-positive, alpha-beta regulatory T cell number
ENSMUSG00000039521	Ensembl Gene Model	MGI:1891436	Foxp3	forkhead box P3	protein coding gene	20371	MP:0005092	decreased double-positive T cell number
ENSMUSG00000039521	Ensembl Gene Model	MGI:1891436	Foxp3	forkhead box P3	protein coding gene	20371	MP:0004974	decreased regulatory T cell number
ENSMUSG00000039521	Ensembl Gene Model	MGI:1891436	Foxp3	forkhead box P3	protein coding gene	20371	MP:0005018	decreased T cell number
ENSMUSG00000039521	Ensembl Gene Model	MGI:1891436	Foxp3	forkhead box P3	protein coding gene	20371	MP:0000240	extramedullary hematopoiesis
ENSMUSG00000039521	Ensembl Gene Model	MGI:1891436	Foxp3	forkhead box P3	protein coding gene	20371	MP:0001829	increased activated T cell number
ENSMUSG00000039521	Ensembl Gene Model	MGI:1891436	Foxp3	forkhead box P3	protein coding gene	20371	MP:0008074	increased CD4-positive, alpha beta T cell number
ENSMUSG00000039521	Ensembl Gene Model	MGI:1891436	Foxp3	forkhead box P3	protein coding gene	20371	MP:0008078	increased CD8-positive, alpha-beta T cell number
ENSMUSG00000039521	Ensembl Gene Model	MGI:1891436	Foxp3	forkhead box P3	protein coding gene	20371	MP:0008593	increased circulating interleukin-10 level
ENSMUSG00000039521	Ensembl Gene Model	MGI:1891436	Foxp3	forkhead box P3	protein coding gene	20371	MP:0008602	increased circulating interleukin-4 level
ENSMUSG00000039521	Ensembl Gene Model	MGI:1891436	Foxp3	forkhead box P3	protein coding gene	20371	MP:0008626	increased circulating interleukin-5 level
ENSMUSG00000039521	Ensembl Gene Model	MGI:1891436	Foxp3	forkhead box P3	protein coding gene	20371	MP:0008596	increased circulating interleukin-6 level
ENSMUSG00000039521	Ensembl Gene Model	MGI:1891436	Foxp3	forkhead box P3	protein coding gene	20371	MP:0008553	increased circulating tumor necrosis factor level
ENSMUSG00000039521	Ensembl Gene Model	MGI:1891436	Foxp3	forkhead box P3	protein coding gene	20371	MP:0001846	increased inflammatory response
ENSMUSG00000039521	Ensembl Gene Model	MGI:1891436	Foxp3	forkhead box P3	protein coding gene	20371	MP:0000218	increased leukocyte cell number
ENSMUSG00000039521	Ensembl Gene Model	MGI:1891436	Foxp3	forkhead box P3	protein coding gene	20371	MP:0005013	increased lymphocyte cell number
ENSMUSG00000039521	Ensembl Gene Model	MGI:1891436	Foxp3	forkhead box P3	protein coding gene	20371	MP:0000220	increased monocyte cell number
ENSMUSG00000039521	Ensembl Gene Model	MGI:1891436	Foxp3	forkhead box P3	protein coding gene	20371	MP:0005350	increased susceptibility to autoimmune disorder
ENSMUSG00000039521	Ensembl Gene Model	MGI:1891436	Foxp3	forkhead box P3	protein coding gene	20371	MP:0006413	increased T cell apoptosis
ENSMUSG00000039521	Ensembl Gene Model	MGI:1891436	Foxp3	forkhead box P3	protein coding gene	20371	MP:0005015	increased T cell number
ENSMUSG00000039521	Ensembl Gene Model	MGI:1891436	Foxp3	forkhead box P3	protein coding gene	20371	MP:0005348	increased T cell proliferation
ENSMUSG00000039521	Ensembl Gene Model	MGI:1891436	Foxp3	forkhead box P3	protein coding gene	20371	MP:0001860	liver inflammation
ENSMUSG00000039521	Ensembl Gene Model	MGI:1891436	Foxp3	forkhead box P3	protein coding gene	20371	MP:0001861	lung inflammation
ENSMUSG00000039521	Ensembl Gene Model	MGI:1891436	Foxp3	forkhead box P3	protein coding gene	20371	MP:0003865	lymph node inflammation
ENSMUSG00000039521	Ensembl Gene Model	MGI:1891436	Foxp3	forkhead box P3	protein coding gene	20371	MP:0002405	respiratory system inflammation
ENSMUSG00000039521	Ensembl Gene Model	MGI:1891436	Foxp3	forkhead box P3	protein coding gene	20371	MP:0001870	salivary gland inflammation
ENSMUSG00000039521	Ensembl Gene Model	MGI:1891436	Foxp3	forkhead box P3	protein coding gene	20371	MP:0004947	skin inflammation
ENSMUSG00000039521	Ensembl Gene Model	MGI:1891436	Foxp3	forkhead box P3	protein coding gene	20371	MP:0001873	stomach inflammation
ENSMUSG00000015312	Ensembl Gene Model	MGI:107776	Gadd45b	growth arrest and DNA-damage-inducible 45 beta	protein coding gene	17873	MP:0005463	abnormal CD4-positive, alpha-beta T cell physiology
ENSMUSG00000015312	Ensembl Gene Model	MGI:107776	Gadd45b	growth arrest and DNA-damage-inducible 45 beta	protein coding gene	17873	MP:0008664	decreased interleukin-12 secretion
ENSMUSG00000015312	Ensembl Gene Model	MGI:107776	Gadd45b	growth arrest and DNA-damage-inducible 45 beta	protein coding gene	17873	MP:0008688	decreased interleukin-2 secretion
ENSMUSG00000015312	Ensembl Gene Model	MGI:107776	Gadd45b	growth arrest and DNA-damage-inducible 45 beta	protein coding gene	17873	MP:0008700	decreased interleukin-4 secretion
ENSMUSG00000015312	Ensembl Gene Model	MGI:107776	Gadd45b	growth arrest and DNA-damage-inducible 45 beta	protein coding gene	17873	MP:0008706	decreased interleukin-6 secretion
ENSMUSG00000015312	Ensembl Gene Model	MGI:107776	Gadd45b	growth arrest and DNA-damage-inducible 45 beta	protein coding gene	17873	MP:0004799	increased susceptibility to experimental autoimmune encephalomyelitis
ENSMUSG00000015312	Ensembl Gene Model	MGI:107776	Gadd45b	growth arrest and DNA-damage-inducible 45 beta	protein coding gene	17873	MP:0005348	increased T cell proliferation
ENSMUSG00000046006	Ensembl Gene Model	MGI:3608341	Gapt	Grb2-binding adaptor, transmembrane	protein coding gene	238875	MP:0005154	increased B cell proliferation
ENSMUSG00000046006	Ensembl Gene Model	MGI:3608341	Gapt	Grb2-binding adaptor, transmembrane	protein coding gene	238875	MP:0008181	increased marginal zone B cell number
ENSMUSG00000028048	Ensembl Gene Model	MGI:95665	Gba	glucosidase, beta, acid	protein coding gene	14466	MP:0010210	abnormal circulating cytokine level
ENSMUSG00000028048	Ensembl Gene Model	MGI:95665	Gba	glucosidase, beta, acid	protein coding gene	14466	MP:0002722	abnormal immune system organ morphology
ENSMUSG00000028048	Ensembl Gene Model	MGI:95665	Gba	glucosidase, beta, acid	protein coding gene	14466	MP:0001845	abnormal inflammatory response
ENSMUSG00000028048	Ensembl Gene Model	MGI:95665	Gba	glucosidase, beta, acid	protein coding gene	14466	MP:0002446	abnormal macrophage morphology
ENSMUSG00000028048	Ensembl Gene Model	MGI:95665	Gba	glucosidase, beta, acid	protein coding gene	14466	MP:0002145	abnormal T cell differentiation
ENSMUSG00000028048	Ensembl Gene Model	MGI:95665	Gba	glucosidase, beta, acid	protein coding gene	14466	MP:0008639	decreased circulating interleukin-1 alpha level
ENSMUSG00000028048	Ensembl Gene Model	MGI:95665	Gba	glucosidase, beta, acid	protein coding gene	14466	MP:0008642	decreased circulating interleukin-1 beta level
ENSMUSG00000028048	Ensembl Gene Model	MGI:95665	Gba	glucosidase, beta, acid	protein coding gene	14466	MP:0008597	decreased circulating interleukin-6 level
ENSMUSG00000028048	Ensembl Gene Model	MGI:95665	Gba	glucosidase, beta, acid	protein coding gene	14466	MP:0008554	decreased circulating tumor necrosis factor level
ENSMUSG00000028048	Ensembl Gene Model	MGI:95665	Gba	glucosidase, beta, acid	protein coding gene	14466	MP:0005092	decreased double-positive T cell number
ENSMUSG00000028048	Ensembl Gene Model	MGI:95665	Gba	glucosidase, beta, acid	protein coding gene	14466	MP:0000221	decreased leukocyte cell number
ENSMUSG00000028048	Ensembl Gene Model	MGI:95665	Gba	glucosidase, beta, acid	protein coding gene	14466	MP:0000240	extramedullary hematopoiesis
ENSMUSG00000028048	Ensembl Gene Model	MGI:95665	Gba	glucosidase, beta, acid	protein coding gene	14466	MP:0008593	increased circulating interleukin-10 level
ENSMUSG00000028048	Ensembl Gene Model	MGI:95665	Gba	glucosidase, beta, acid	protein coding gene	14466	MP:0008608	increased circulating interleukin-13 level
ENSMUSG00000028048	Ensembl Gene Model	MGI:95665	Gba	glucosidase, beta, acid	protein coding gene	14466	MP:0008599	increased circulating interleukin-2 level
ENSMUSG00000028048	Ensembl Gene Model	MGI:95665	Gba	glucosidase, beta, acid	protein coding gene	14466	MP:0008623	increased circulating interleukin-3 level
ENSMUSG00000028048	Ensembl Gene Model	MGI:95665	Gba	glucosidase, beta, acid	protein coding gene	14466	MP:0008629	increased circulating interleukin-9 level
ENSMUSG00000028048	Ensembl Gene Model	MGI:95665	Gba	glucosidase, beta, acid	protein coding gene	14466	MP:0001860	liver inflammation
ENSMUSG00000028048	Ensembl Gene Model	MGI:95665	Gba	glucosidase, beta, acid	protein coding gene	14466	MP:0001861	lung inflammation
ENSMUSG00000028048	Ensembl Gene Model	MGI:95665	Gba	glucosidase, beta, acid	protein coding gene	14466	MP:0003865	lymph node inflammation
ENSMUSG00000028048	Ensembl Gene Model	MGI:95665	Gba	glucosidase, beta, acid	protein coding gene	14466	MP:0004947	skin inflammation
ENSMUSG00000034520	Ensembl Gene Model	MGI:95718	Gjc1	gap junction protein, gamma 1	protein coding gene	14615	MP:0001606	impaired hematopoiesis
ENSMUSG00000021556	Ensembl Gene Model	MGI:1917329	Golm1	golgi membrane protein 1	protein coding gene	105348	MP:0001859	kidney inflammation
ENSMUSG00000021556	Ensembl Gene Model	MGI:1917329	Golm1	golgi membrane protein 1	protein coding gene	105348	MP:0001860	liver inflammation
ENSMUSG00000054199	Ensembl Gene Model	MGI:1917579	Gon4l	gon-4-like (C.elegans)	protein coding gene	76022	MP:0001800	abnormal humoral immune response
ENSMUSG00000054199	Ensembl Gene Model	MGI:1917579	Gon4l	gon-4-like (C.elegans)	protein coding gene	76022	MP:0008071	absent B cells
ENSMUSG00000054199	Ensembl Gene Model	MGI:1917579	Gon4l	gon-4-like (C.elegans)	protein coding gene	76022	MP:0001802	arrested B cell differentiation
ENSMUSG00000054199	Ensembl Gene Model	MGI:1917579	Gon4l	gon-4-like (C.elegans)	protein coding gene	76022	MP:0005017	decreased B cell number
ENSMUSG00000054199	Ensembl Gene Model	MGI:1917579	Gon4l	gon-4-like (C.elegans)	protein coding gene	76022	MP:0008215	decreased immature B cell number
ENSMUSG00000054199	Ensembl Gene Model	MGI:1917579	Gon4l	gon-4-like (C.elegans)	protein coding gene	76022	MP:0002460	decreased immunoglobulin level
ENSMUSG00000054199	Ensembl Gene Model	MGI:1917579	Gon4l	gon-4-like (C.elegans)	protein coding gene	76022	MP:0008208	decreased pro-B cell number
ENSMUSG00000054199	Ensembl Gene Model	MGI:1917579	Gon4l	gon-4-like (C.elegans)	protein coding gene	76022	MP:0005018	decreased T cell number
ENSMUSG00000053647	Ensembl Gene Model	MGI:1924104	Gper1	G protein-coupled estrogen receptor 1	protein coding gene	76854	MP:0008075	decreased CD4-positive, alpha beta T cell number
ENSMUSG00000053647	Ensembl Gene Model	MGI:1924104	Gper1	G protein-coupled estrogen receptor 1	protein coding gene	76854	MP:0008079	decreased CD8-positive, alpha-beta T cell number
ENSMUSG00000053647	Ensembl Gene Model	MGI:1924104	Gper1	G protein-coupled estrogen receptor 1	protein coding gene	76854	MP:0005018	decreased T cell number
ENSMUSG00000047415	Ensembl Gene Model	MGI:2441763	Gpr68	G protein-coupled receptor 68	protein coding gene	238377	MP:0002451	abnormal macrophage physiology
ENSMUSG00000047415	Ensembl Gene Model	MGI:2441763	Gpr68	G protein-coupled receptor 68	protein coding gene	238377	MP:0003884	decreased macrophage cell number
ENSMUSG00000047415	Ensembl Gene Model	MGI:2441763	Gpr68	G protein-coupled receptor 68	protein coding gene	238377	MP:0000223	decreased monocyte cell number
ENSMUSG00000047415	Ensembl Gene Model	MGI:2441763	Gpr68	G protein-coupled receptor 68	protein coding gene	238377	MP:0000220	increased monocyte cell number
ENSMUSG00000028096	Ensembl Gene Model	MGI:1914799	Gpr89	G protein-coupled receptor 89	protein coding gene	67549	MP:0008037	abnormal T cell morphology
ENSMUSG00000028096	Ensembl Gene Model	MGI:1914799	Gpr89	G protein-coupled receptor 89	protein coding gene	67549	MP:0006387	abnormal T cell number
ENSMUSG00000042351	Ensembl Gene Model	MGI:1333842	Grap2	GRB2-related adaptor protein 2	protein coding gene	17444	MP:0002432	abnormal CD4-positive, alpha beta T cell morphology
ENSMUSG00000042351	Ensembl Gene Model	MGI:1333842	Grap2	GRB2-related adaptor protein 2	protein coding gene	17444	MP:0002407	abnormal double-negative T cell morphology
ENSMUSG00000042351	Ensembl Gene Model	MGI:1333842	Grap2	GRB2-related adaptor protein 2	protein coding gene	17444	MP:0001825	arrested T cell differentiation
ENSMUSG00000042351	Ensembl Gene Model	MGI:1333842	Grap2	GRB2-related adaptor protein 2	protein coding gene	17444	MP:0008075	decreased CD4-positive, alpha beta T cell number
ENSMUSG00000042351	Ensembl Gene Model	MGI:1333842	Grap2	GRB2-related adaptor protein 2	protein coding gene	17444	MP:0008079	decreased CD8-positive, alpha-beta T cell number
ENSMUSG00000042351	Ensembl Gene Model	MGI:1333842	Grap2	GRB2-related adaptor protein 2	protein coding gene	17444	MP:0005018	decreased T cell number
ENSMUSG00000042351	Ensembl Gene Model	MGI:1333842	Grap2	GRB2-related adaptor protein 2	protein coding gene	17444	MP:0001829	increased activated T cell number
ENSMUSG00000042351	Ensembl Gene Model	MGI:1333842	Grap2	GRB2-related adaptor protein 2	protein coding gene	17444	MP:0005090	increased double-negative T cell number
ENSMUSG00000042351	Ensembl Gene Model	MGI:1333842	Grap2	GRB2-related adaptor protein 2	protein coding gene	17444	MP:0008049	increased memory T cell number
ENSMUSG00000035266	Ensembl Gene Model	MGI:2176740	Helq	helicase, POLQ-like	protein coding gene	191578	MP:0005013	increased lymphocyte cell number
ENSMUSG00000028634	Ensembl Gene Model	MGI:106589	Hivep3	human immunodeficiency virus type I enhancer binding protein 3	protein coding gene	16656	MP:0005092	decreased double-positive T cell number
ENSMUSG00000028634	Ensembl Gene Model	MGI:106589	Hivep3	human immunodeficiency virus type I enhancer binding protein 3	protein coding gene	16656	MP:0008688	decreased interleukin-2 secretion
ENSMUSG00000039377	Ensembl Gene Model	MGI:96109	Hlx	H2.0-like homeobox	protein coding gene	15284	MP:0001606	impaired hematopoiesis
ENSMUSG00000025188	Ensembl Gene Model	MGI:2177763	Hps1	HPS1, biogenesis of lysosomal organelles complex 3 subunit 1	protein coding gene	192236	MP:0002451	abnormal macrophage physiology
ENSMUSG00000025188	Ensembl Gene Model	MGI:2177763	Hps1	HPS1, biogenesis of lysosomal organelles complex 3 subunit 1	protein coding gene	192236	MP:0010766	abnormal NK cell physiology
ENSMUSG00000028037	Ensembl Gene Model	MGI:2443016	Ifi44	interferon-induced protein 44	protein coding gene	99899	MP:0008658	decreased interleukin-1 beta secretion
ENSMUSG00000028037	Ensembl Gene Model	MGI:2443016	Ifi44	interferon-induced protein 44	protein coding gene	99899	MP:0008078	increased CD8-positive, alpha-beta T cell number
ENSMUSG00000034459	Ensembl Gene Model	MGI:99450	Ifit1	interferon-induced protein with tetratricopeptide repeats 1	protein coding gene	15957	MP:0002444	abnormal T cell physiology
ENSMUSG00000034459	Ensembl Gene Model	MGI:99450	Ifit1	interferon-induced protein with tetratricopeptide repeats 1	protein coding gene	15957	MP:0001847	brain inflammation
ENSMUSG00000045932	Ensembl Gene Model	MGI:99449	Ifit2	interferon-induced protein with tetratricopeptide repeats 2	protein coding gene	15958	MP:0008642	decreased circulating interleukin-1 beta level
ENSMUSG00000045932	Ensembl Gene Model	MGI:99449	Ifit2	interferon-induced protein with tetratricopeptide repeats 2	protein coding gene	15958	MP:0008648	decreased circulating interleukin-12b level
ENSMUSG00000045932	Ensembl Gene Model	MGI:99449	Ifit2	interferon-induced protein with tetratricopeptide repeats 2	protein coding gene	15958	MP:0008597	decreased circulating interleukin-6 level
ENSMUSG00000045932	Ensembl Gene Model	MGI:99449	Ifit2	interferon-induced protein with tetratricopeptide repeats 2	protein coding gene	15958	MP:0008554	decreased circulating tumor necrosis factor level
ENSMUSG00000045932	Ensembl Gene Model	MGI:99449	Ifit2	interferon-induced protein with tetratricopeptide repeats 2	protein coding gene	15958	MP:0008706	decreased interleukin-6 secretion
ENSMUSG00000045932	Ensembl Gene Model	MGI:99449	Ifit2	interferon-induced protein with tetratricopeptide repeats 2	protein coding gene	15958	MP:0008561	decreased tumor necrosis factor secretion
ENSMUSG00000045932	Ensembl Gene Model	MGI:99449	Ifit2	interferon-induced protein with tetratricopeptide repeats 2	protein coding gene	15958	MP:0020155	enhanced humoral immune response
ENSMUSG00000032089	Ensembl Gene Model	MGI:96538	Il10ra	interleukin 10 receptor, alpha	protein coding gene	16154	MP:0008713	abnormal cytokine level
ENSMUSG00000032089	Ensembl Gene Model	MGI:96538	Il10ra	interleukin 10 receptor, alpha	protein coding gene	16154	MP:0000717	abnormal lymphocyte cell number
ENSMUSG00000032089	Ensembl Gene Model	MGI:96538	Il10ra	interleukin 10 receptor, alpha	protein coding gene	16154	MP:0004972	abnormal regulatory T cell number
ENSMUSG00000032089	Ensembl Gene Model	MGI:96538	Il10ra	interleukin 10 receptor, alpha	protein coding gene	16154	MP:0001844	autoimmune response
ENSMUSG00000032089	Ensembl Gene Model	MGI:96538	Il10ra	interleukin 10 receptor, alpha	protein coding gene	16154	MP:0009481	cecum inflammation
ENSMUSG00000032089	Ensembl Gene Model	MGI:96538	Il10ra	interleukin 10 receptor, alpha	protein coding gene	16154	MP:0005016	decreased lymphocyte cell number
ENSMUSG00000032089	Ensembl Gene Model	MGI:96538	Il10ra	interleukin 10 receptor, alpha	protein coding gene	16154	MP:0005018	decreased T cell number
ENSMUSG00000032089	Ensembl Gene Model	MGI:96538	Il10ra	interleukin 10 receptor, alpha	protein coding gene	16154	MP:0008638	increased circulating interleukin-1 alpha level
ENSMUSG00000032089	Ensembl Gene Model	MGI:96538	Il10ra	interleukin 10 receptor, alpha	protein coding gene	16154	MP:0008641	increased circulating interleukin-1 beta level
ENSMUSG00000032089	Ensembl Gene Model	MGI:96538	Il10ra	interleukin 10 receptor, alpha	protein coding gene	16154	MP:0008617	increased circulating interleukin-12 level
ENSMUSG00000032089	Ensembl Gene Model	MGI:96538	Il10ra	interleukin 10 receptor, alpha	protein coding gene	16154	MP:0008614	increased circulating interleukin-17 level
ENSMUSG00000032089	Ensembl Gene Model	MGI:96538	Il10ra	interleukin 10 receptor, alpha	protein coding gene	16154	MP:0008599	increased circulating interleukin-2 level
ENSMUSG00000032089	Ensembl Gene Model	MGI:96538	Il10ra	interleukin 10 receptor, alpha	protein coding gene	16154	MP:0008596	increased circulating interleukin-6 level
ENSMUSG00000032089	Ensembl Gene Model	MGI:96538	Il10ra	interleukin 10 receptor, alpha	protein coding gene	16154	MP:0008553	increased circulating tumor necrosis factor level
ENSMUSG00000032089	Ensembl Gene Model	MGI:96538	Il10ra	interleukin 10 receptor, alpha	protein coding gene	16154	MP:0000219	increased neutrophil cell number
ENSMUSG00000000791	Ensembl Gene Model	MGI:104579	Il12rb1	interleukin 12 receptor, beta 1	protein coding gene	16161	MP:0002435	abnormal effector T cell morphology
ENSMUSG00000000791	Ensembl Gene Model	MGI:104579	Il12rb1	interleukin 12 receptor, beta 1	protein coding gene	16161	MP:0003945	abnormal lymphocyte physiology
ENSMUSG00000015966	Ensembl Gene Model	MGI:1355292	Il17rb	interleukin 17 receptor B	protein coding gene	50905	MP:0008568	abnormal interleukin secretion
ENSMUSG00000015966	Ensembl Gene Model	MGI:1355292	Il17rb	interleukin 17 receptor B	protein coding gene	50905	MP:0002145	abnormal T cell differentiation
ENSMUSG00000015966	Ensembl Gene Model	MGI:1355292	Il17rb	interleukin 17 receptor B	protein coding gene	50905	MP:0001876	decreased inflammatory response
ENSMUSG00000015966	Ensembl Gene Model	MGI:1355292	Il17rb	interleukin 17 receptor B	protein coding gene	50905	MP:0008661	decreased interleukin-10 secretion
ENSMUSG00000015966	Ensembl Gene Model	MGI:1355292	Il17rb	interleukin 17 receptor B	protein coding gene	50905	MP:0008673	decreased interleukin-13 secretion
ENSMUSG00000015966	Ensembl Gene Model	MGI:1355292	Il17rb	interleukin 17 receptor B	protein coding gene	50905	MP:0008682	decreased interleukin-17 secretion
ENSMUSG00000015966	Ensembl Gene Model	MGI:1355292	Il17rb	interleukin 17 receptor B	protein coding gene	50905	MP:0008703	decreased interleukin-5 secretion
ENSMUSG00000015966	Ensembl Gene Model	MGI:1355292	Il17rb	interleukin 17 receptor B	protein coding gene	50905	MP:0008706	decreased interleukin-6 secretion
ENSMUSG00000015966	Ensembl Gene Model	MGI:1355292	Il17rb	interleukin 17 receptor B	protein coding gene	50905	MP:0008712	decreased interleukin-9 secretion
ENSMUSG00000015966	Ensembl Gene Model	MGI:1355292	Il17rb	interleukin 17 receptor B	protein coding gene	50905	MP:0008040	decreased NK T cell number
ENSMUSG00000015966	Ensembl Gene Model	MGI:1355292	Il17rb	interleukin 17 receptor B	protein coding gene	50905	MP:0008672	increased interleukin-13 secretion
ENSMUSG00000015966	Ensembl Gene Model	MGI:1355292	Il17rb	interleukin 17 receptor B	protein coding gene	50905	MP:0008702	increased interleukin-5 secretion
ENSMUSG00000015966	Ensembl Gene Model	MGI:1355292	Il17rb	interleukin 17 receptor B	protein coding gene	50905	MP:0008711	increased interleukin-9 secretion
ENSMUSG00000015966	Ensembl Gene Model	MGI:1355292	Il17rb	interleukin 17 receptor B	protein coding gene	50905	MP:0001861	lung inflammation
ENSMUSG00000026770	Ensembl Gene Model	MGI:96549	Il2ra	interleukin 2 receptor, alpha chain	protein coding gene	16184	MP:0002459	abnormal B cell physiology
ENSMUSG00000026770	Ensembl Gene Model	MGI:96549	Il2ra	interleukin 2 receptor, alpha chain	protein coding gene	16184	MP:0004946	abnormal regulatory T cell physiology
ENSMUSG00000026770	Ensembl Gene Model	MGI:96549	Il2ra	interleukin 2 receptor, alpha chain	protein coding gene	16184	MP:0001828	abnormal T cell activation
ENSMUSG00000026770	Ensembl Gene Model	MGI:96549	Il2ra	interleukin 2 receptor, alpha chain	protein coding gene	16184	MP:0008037	abnormal T cell morphology
ENSMUSG00000026770	Ensembl Gene Model	MGI:96549	Il2ra	interleukin 2 receptor, alpha chain	protein coding gene	16184	MP:0002444	abnormal T cell physiology
ENSMUSG00000026770	Ensembl Gene Model	MGI:96549	Il2ra	interleukin 2 receptor, alpha chain	protein coding gene	16184	MP:0005016	decreased lymphocyte cell number
ENSMUSG00000026770	Ensembl Gene Model	MGI:96549	Il2ra	interleukin 2 receptor, alpha chain	protein coding gene	16184	MP:0005013	increased lymphocyte cell number
ENSMUSG00000026770	Ensembl Gene Model	MGI:96549	Il2ra	interleukin 2 receptor, alpha chain	protein coding gene	16184	MP:0008049	increased memory T cell number
ENSMUSG00000026770	Ensembl Gene Model	MGI:96549	Il2ra	interleukin 2 receptor, alpha chain	protein coding gene	16184	MP:0000219	increased neutrophil cell number
ENSMUSG00000026770	Ensembl Gene Model	MGI:96549	Il2ra	interleukin 2 receptor, alpha chain	protein coding gene	16184	MP:0008880	lacrimal gland inflammation
ENSMUSG00000026770	Ensembl Gene Model	MGI:96549	Il2ra	interleukin 2 receptor, alpha chain	protein coding gene	16184	MP:0003304	large intestinal inflammation
ENSMUSG00000026770	Ensembl Gene Model	MGI:96549	Il2ra	interleukin 2 receptor, alpha chain	protein coding gene	16184	MP:0001861	lung inflammation
ENSMUSG00000026770	Ensembl Gene Model	MGI:96549	Il2ra	interleukin 2 receptor, alpha chain	protein coding gene	16184	MP:0000688	lymphoid hyperplasia
ENSMUSG00000026770	Ensembl Gene Model	MGI:96549	Il2ra	interleukin 2 receptor, alpha chain	protein coding gene	16184	MP:0001870	salivary gland inflammation
ENSMUSG00000030748	Ensembl Gene Model	MGI:105367	Il4ra	interleukin 4 receptor, alpha	protein coding gene	16190	MP:0010210	abnormal circulating cytokine level
ENSMUSG00000030748	Ensembl Gene Model	MGI:105367	Il4ra	interleukin 4 receptor, alpha	protein coding gene	16190	MP:0003009	abnormal cytokine secretion
ENSMUSG00000030748	Ensembl Gene Model	MGI:105367	Il4ra	interleukin 4 receptor, alpha	protein coding gene	16190	MP:0002723	abnormal immune serum protein physiology
ENSMUSG00000030748	Ensembl Gene Model	MGI:105367	Il4ra	interleukin 4 receptor, alpha	protein coding gene	16190	MP:0001790	abnormal immune system physiology
ENSMUSG00000030748	Ensembl Gene Model	MGI:105367	Il4ra	interleukin 4 receptor, alpha	protein coding gene	16190	MP:0011075	abnormal macrophage activation involved in immune response
ENSMUSG00000030748	Ensembl Gene Model	MGI:105367	Il4ra	interleukin 4 receptor, alpha	protein coding gene	16190	MP:0002451	abnormal macrophage physiology
ENSMUSG00000030748	Ensembl Gene Model	MGI:105367	Il4ra	interleukin 4 receptor, alpha	protein coding gene	16190	MP:0008661	decreased interleukin-10 secretion
ENSMUSG00000030748	Ensembl Gene Model	MGI:105367	Il4ra	interleukin 4 receptor, alpha	protein coding gene	16190	MP:0008700	decreased interleukin-4 secretion
ENSMUSG00000030748	Ensembl Gene Model	MGI:105367	Il4ra	interleukin 4 receptor, alpha	protein coding gene	16190	MP:0008703	decreased interleukin-5 secretion
ENSMUSG00000030748	Ensembl Gene Model	MGI:105367	Il4ra	interleukin 4 receptor, alpha	protein coding gene	16190	MP:0005095	decreased T cell proliferation
ENSMUSG00000030748	Ensembl Gene Model	MGI:105367	Il4ra	interleukin 4 receptor, alpha	protein coding gene	16190	MP:0002500	granulomatous inflammation
ENSMUSG00000030748	Ensembl Gene Model	MGI:105367	Il4ra	interleukin 4 receptor, alpha	protein coding gene	16190	MP:0003799	impaired macrophage chemotaxis
ENSMUSG00000030748	Ensembl Gene Model	MGI:105367	Il4ra	interleukin 4 receptor, alpha	protein coding gene	16190	MP:0008602	increased circulating interleukin-4 level
ENSMUSG00000030748	Ensembl Gene Model	MGI:105367	Il4ra	interleukin 4 receptor, alpha	protein coding gene	16190	MP:0008699	increased interleukin-4 secretion
ENSMUSG00000030748	Ensembl Gene Model	MGI:105367	Il4ra	interleukin 4 receptor, alpha	protein coding gene	16190	MP:0000220	increased monocyte cell number
ENSMUSG00000030748	Ensembl Gene Model	MGI:105367	Il4ra	interleukin 4 receptor, alpha	protein coding gene	16190	MP:0001860	liver inflammation
ENSMUSG00000030748	Ensembl Gene Model	MGI:105367	Il4ra	interleukin 4 receptor, alpha	protein coding gene	16190	MP:0002405	respiratory system inflammation
ENSMUSG00000021756	Ensembl Gene Model	MGI:96560	Il6st	interleukin 6 signal transducer	protein coding gene	16195	MP:0002459	abnormal B cell physiology
ENSMUSG00000021756	Ensembl Gene Model	MGI:96560	Il6st	interleukin 6 signal transducer	protein coding gene	16195	MP:0002490	abnormal immunoglobulin level
ENSMUSG00000021756	Ensembl Gene Model	MGI:96560	Il6st	interleukin 6 signal transducer	protein coding gene	16195	MP:0001845	abnormal inflammatory response
ENSMUSG00000021756	Ensembl Gene Model	MGI:96560	Il6st	interleukin 6 signal transducer	protein coding gene	16195	MP:0000217	abnormal leukocyte cell number
ENSMUSG00000021756	Ensembl Gene Model	MGI:96560	Il6st	interleukin 6 signal transducer	protein coding gene	16195	MP:0001828	abnormal T cell activation
ENSMUSG00000021756	Ensembl Gene Model	MGI:96560	Il6st	interleukin 6 signal transducer	protein coding gene	16195	MP:0005002	abnormal T cell clonal deletion
ENSMUSG00000021756	Ensembl Gene Model	MGI:96560	Il6st	interleukin 6 signal transducer	protein coding gene	16195	MP:0002145	abnormal T cell differentiation
ENSMUSG00000021756	Ensembl Gene Model	MGI:96560	Il6st	interleukin 6 signal transducer	protein coding gene	16195	MP:0009481	cecum inflammation
ENSMUSG00000021756	Ensembl Gene Model	MGI:96560	Il6st	interleukin 6 signal transducer	protein coding gene	16195	MP:0005092	decreased double-positive T cell number
ENSMUSG00000021756	Ensembl Gene Model	MGI:96560	Il6st	interleukin 6 signal transducer	protein coding gene	16195	MP:0004810	decreased hematopoietic stem cell number
ENSMUSG00000021756	Ensembl Gene Model	MGI:96560	Il6st	interleukin 6 signal transducer	protein coding gene	16195	MP:0002460	decreased immunoglobulin level
ENSMUSG00000021756	Ensembl Gene Model	MGI:96560	Il6st	interleukin 6 signal transducer	protein coding gene	16195	MP:0008700	decreased interleukin-4 secretion
ENSMUSG00000021756	Ensembl Gene Model	MGI:96560	Il6st	interleukin 6 signal transducer	protein coding gene	16195	MP:0001829	increased activated T cell number
ENSMUSG00000021756	Ensembl Gene Model	MGI:96560	Il6st	interleukin 6 signal transducer	protein coding gene	16195	MP:0005014	increased B cell number
ENSMUSG00000021756	Ensembl Gene Model	MGI:96560	Il6st	interleukin 6 signal transducer	protein coding gene	16195	MP:0008074	increased CD4-positive, alpha beta T cell number
ENSMUSG00000021756	Ensembl Gene Model	MGI:96560	Il6st	interleukin 6 signal transducer	protein coding gene	16195	MP:0008078	increased CD8-positive, alpha-beta T cell number
ENSMUSG00000021756	Ensembl Gene Model	MGI:96560	Il6st	interleukin 6 signal transducer	protein coding gene	16195	MP:0008596	increased circulating interleukin-6 level
ENSMUSG00000021756	Ensembl Gene Model	MGI:96560	Il6st	interleukin 6 signal transducer	protein coding gene	16195	MP:0005090	increased double-negative T cell number
ENSMUSG00000021756	Ensembl Gene Model	MGI:96560	Il6st	interleukin 6 signal transducer	protein coding gene	16195	MP:0001846	increased inflammatory response
ENSMUSG00000021756	Ensembl Gene Model	MGI:96560	Il6st	interleukin 6 signal transducer	protein coding gene	16195	MP:0008705	increased interleukin-6 secretion
ENSMUSG00000021756	Ensembl Gene Model	MGI:96560	Il6st	interleukin 6 signal transducer	protein coding gene	16195	MP:0000218	increased leukocyte cell number
ENSMUSG00000021756	Ensembl Gene Model	MGI:96560	Il6st	interleukin 6 signal transducer	protein coding gene	16195	MP:0000219	increased neutrophil cell number
ENSMUSG00000021756	Ensembl Gene Model	MGI:96560	Il6st	interleukin 6 signal transducer	protein coding gene	16195	MP:0008082	increased single-positive T cell number
ENSMUSG00000021756	Ensembl Gene Model	MGI:96560	Il6st	interleukin 6 signal transducer	protein coding gene	16195	MP:0001873	stomach inflammation
ENSMUSG00000037035	Ensembl Gene Model	MGI:96571	Inhbb	inhibin beta-B	protein coding gene	16324	MP:0001313	increased incidence of corneal inflammation
ENSMUSG00000028696	Ensembl Gene Model	MGI:96581	Ipp	IAP promoted placental gene	protein coding gene	16351	MP:0000221	decreased leukocyte cell number
ENSMUSG00000018899	Ensembl Gene Model	MGI:96590	Irf1	interferon regulatory factor 1	protein coding gene	16362	MP:0008590	abnormal circulating interleukin-10 level
ENSMUSG00000018899	Ensembl Gene Model	MGI:96590	Irf1	interferon regulatory factor 1	protein coding gene	16362	MP:0008601	abnormal circulating interleukin-4 level
ENSMUSG00000018899	Ensembl Gene Model	MGI:96590	Irf1	interferon regulatory factor 1	protein coding gene	16362	MP:0008713	abnormal cytokine level
ENSMUSG00000018899	Ensembl Gene Model	MGI:96590	Irf1	interferon regulatory factor 1	protein coding gene	16362	MP:0000685	abnormal immune system morphology
ENSMUSG00000018899	Ensembl Gene Model	MGI:96590	Irf1	interferon regulatory factor 1	protein coding gene	16362	MP:0001790	abnormal immune system physiology
ENSMUSG00000018899	Ensembl Gene Model	MGI:96590	Irf1	interferon regulatory factor 1	protein coding gene	16362	MP:0002490	abnormal immunoglobulin level
ENSMUSG00000018899	Ensembl Gene Model	MGI:96590	Irf1	interferon regulatory factor 1	protein coding gene	16362	MP:0003945	abnormal lymphocyte physiology
ENSMUSG00000018899	Ensembl Gene Model	MGI:96590	Irf1	interferon regulatory factor 1	protein coding gene	16362	MP:0002451	abnormal macrophage physiology
ENSMUSG00000018899	Ensembl Gene Model	MGI:96590	Irf1	interferon regulatory factor 1	protein coding gene	16362	MP:0008037	abnormal T cell morphology
ENSMUSG00000018899	Ensembl Gene Model	MGI:96590	Irf1	interferon regulatory factor 1	protein coding gene	16362	MP:0006387	abnormal T cell number
ENSMUSG00000018899	Ensembl Gene Model	MGI:96590	Irf1	interferon regulatory factor 1	protein coding gene	16362	MP:0005094	abnormal T cell proliferation
ENSMUSG00000018899	Ensembl Gene Model	MGI:96590	Irf1	interferon regulatory factor 1	protein coding gene	16362	MP:0008079	decreased CD8-positive, alpha-beta T cell number
ENSMUSG00000018899	Ensembl Gene Model	MGI:96590	Irf1	interferon regulatory factor 1	protein coding gene	16362	MP:0008600	decreased circulating interleukin-2 level
ENSMUSG00000018899	Ensembl Gene Model	MGI:96590	Irf1	interferon regulatory factor 1	protein coding gene	16362	MP:0008045	decreased NK cell number
ENSMUSG00000018899	Ensembl Gene Model	MGI:96590	Irf1	interferon regulatory factor 1	protein coding gene	16362	MP:0004800	decreased susceptibility to experimental autoimmune encephalomyelitis
ENSMUSG00000018899	Ensembl Gene Model	MGI:96590	Irf1	interferon regulatory factor 1	protein coding gene	16362	MP:0004977	increased B-1 B cell number
ENSMUSG00000018899	Ensembl Gene Model	MGI:96590	Irf1	interferon regulatory factor 1	protein coding gene	16362	MP:0008074	increased CD4-positive, alpha beta T cell number
ENSMUSG00000018899	Ensembl Gene Model	MGI:96590	Irf1	interferon regulatory factor 1	protein coding gene	16362	MP:0008608	increased circulating interleukin-13 level
ENSMUSG00000018899	Ensembl Gene Model	MGI:96590	Irf1	interferon regulatory factor 1	protein coding gene	16362	MP:0008623	increased circulating interleukin-3 level
ENSMUSG00000018899	Ensembl Gene Model	MGI:96590	Irf1	interferon regulatory factor 1	protein coding gene	16362	MP:0008602	increased circulating interleukin-4 level
ENSMUSG00000018899	Ensembl Gene Model	MGI:96590	Irf1	interferon regulatory factor 1	protein coding gene	16362	MP:0008626	increased circulating interleukin-5 level
ENSMUSG00000018899	Ensembl Gene Model	MGI:96590	Irf1	interferon regulatory factor 1	protein coding gene	16362	MP:0008596	increased circulating interleukin-6 level
ENSMUSG00000018899	Ensembl Gene Model	MGI:96590	Irf1	interferon regulatory factor 1	protein coding gene	16362	MP:0005091	increased double-positive T cell number
ENSMUSG00000018899	Ensembl Gene Model	MGI:96590	Irf1	interferon regulatory factor 1	protein coding gene	16362	MP:0012431	increased lymphoma incidence
ENSMUSG00000041515	Ensembl Gene Model	MGI:96395	Irf8	interferon regulatory factor 8	protein coding gene	15900	MP:0005078	abnormal cytotoxic T cell physiology
ENSMUSG00000041515	Ensembl Gene Model	MGI:96395	Irf8	interferon regulatory factor 8	protein coding gene	15900	MP:0002123	abnormal definitive hematopoiesis
ENSMUSG00000041515	Ensembl Gene Model	MGI:96395	Irf8	interferon regulatory factor 8	protein coding gene	15900	MP:0001800	abnormal humoral immune response
ENSMUSG00000041515	Ensembl Gene Model	MGI:96395	Irf8	interferon regulatory factor 8	protein coding gene	15900	MP:0005017	decreased B cell number
ENSMUSG00000041515	Ensembl Gene Model	MGI:96395	Irf8	interferon regulatory factor 8	protein coding gene	15900	MP:0008079	decreased CD8-positive, alpha-beta T cell number
ENSMUSG00000041515	Ensembl Gene Model	MGI:96395	Irf8	interferon regulatory factor 8	protein coding gene	15900	MP:0008174	decreased follicular B cell number
ENSMUSG00000041515	Ensembl Gene Model	MGI:96395	Irf8	interferon regulatory factor 8	protein coding gene	15900	MP:0005016	decreased lymphocyte cell number
ENSMUSG00000041515	Ensembl Gene Model	MGI:96395	Irf8	interferon regulatory factor 8	protein coding gene	15900	MP:0003884	decreased macrophage cell number
ENSMUSG00000041515	Ensembl Gene Model	MGI:96395	Irf8	interferon regulatory factor 8	protein coding gene	15900	MP:0000223	decreased monocyte cell number
ENSMUSG00000041515	Ensembl Gene Model	MGI:96395	Irf8	interferon regulatory factor 8	protein coding gene	15900	MP:0005018	decreased T cell number
ENSMUSG00000041515	Ensembl Gene Model	MGI:96395	Irf8	interferon regulatory factor 8	protein coding gene	15900	MP:0005014	increased B cell number
ENSMUSG00000041515	Ensembl Gene Model	MGI:96395	Irf8	interferon regulatory factor 8	protein coding gene	15900	MP:0008169	increased B-1b cell number
ENSMUSG00000041515	Ensembl Gene Model	MGI:96395	Irf8	interferon regulatory factor 8	protein coding gene	15900	MP:0008206	increased B-2 B cell number
ENSMUSG00000041515	Ensembl Gene Model	MGI:96395	Irf8	interferon regulatory factor 8	protein coding gene	15900	MP:0008074	increased CD4-positive, alpha beta T cell number
ENSMUSG00000041515	Ensembl Gene Model	MGI:96395	Irf8	interferon regulatory factor 8	protein coding gene	15900	MP:0008173	increased follicular B cell number
ENSMUSG00000041515	Ensembl Gene Model	MGI:96395	Irf8	interferon regulatory factor 8	protein coding gene	15900	MP:0002461	increased immunoglobulin level
ENSMUSG00000041515	Ensembl Gene Model	MGI:96395	Irf8	interferon regulatory factor 8	protein coding gene	15900	MP:0000218	increased leukocyte cell number
ENSMUSG00000041515	Ensembl Gene Model	MGI:96395	Irf8	interferon regulatory factor 8	protein coding gene	15900	MP:0005013	increased lymphocyte cell number
ENSMUSG00000041515	Ensembl Gene Model	MGI:96395	Irf8	interferon regulatory factor 8	protein coding gene	15900	MP:0012431	increased lymphoma incidence
ENSMUSG00000041515	Ensembl Gene Model	MGI:96395	Irf8	interferon regulatory factor 8	protein coding gene	15900	MP:0005425	increased macrophage cell number
ENSMUSG00000041515	Ensembl Gene Model	MGI:96395	Irf8	interferon regulatory factor 8	protein coding gene	15900	MP:0008181	increased marginal zone B cell number
ENSMUSG00000041515	Ensembl Gene Model	MGI:96395	Irf8	interferon regulatory factor 8	protein coding gene	15900	MP:0008210	increased mature B cell number
ENSMUSG00000041515	Ensembl Gene Model	MGI:96395	Irf8	interferon regulatory factor 8	protein coding gene	15900	MP:0000219	increased neutrophil cell number
ENSMUSG00000041515	Ensembl Gene Model	MGI:96395	Irf8	interferon regulatory factor 8	protein coding gene	15900	MP:0008189	increased transitional stage B cell number
ENSMUSG00000027087	Ensembl Gene Model	MGI:96608	Itgav	integrin alpha V	protein coding gene	16410	MP:0000685	abnormal immune system morphology
ENSMUSG00000027087	Ensembl Gene Model	MGI:96608	Itgav	integrin alpha V	protein coding gene	16410	MP:0001790	abnormal immune system physiology
ENSMUSG00000027087	Ensembl Gene Model	MGI:96608	Itgav	integrin alpha V	protein coding gene	16410	MP:0008751	abnormal interleukin level
ENSMUSG00000027087	Ensembl Gene Model	MGI:96608	Itgav	integrin alpha V	protein coding gene	16410	MP:0008246	abnormal leukocyte morphology
ENSMUSG00000027087	Ensembl Gene Model	MGI:96608	Itgav	integrin alpha V	protein coding gene	16410	MP:0008752	abnormal tumor necrosis factor level
ENSMUSG00000027087	Ensembl Gene Model	MGI:96608	Itgav	integrin alpha V	protein coding gene	16410	MP:0004974	decreased regulatory T cell number
ENSMUSG00000027087	Ensembl Gene Model	MGI:96608	Itgav	integrin alpha V	protein coding gene	16410	MP:0001798	impaired macrophage phagocytosis
ENSMUSG00000027087	Ensembl Gene Model	MGI:96608	Itgav	integrin alpha V	protein coding gene	16410	MP:0001846	increased inflammatory response
ENSMUSG00000027087	Ensembl Gene Model	MGI:96608	Itgav	integrin alpha V	protein coding gene	16410	MP:0004973	increased regulatory T cell number
ENSMUSG00000027087	Ensembl Gene Model	MGI:96608	Itgav	integrin alpha V	protein coding gene	16410	MP:0003304	large intestinal inflammation
ENSMUSG00000031990	Ensembl Gene Model	MGI:1933825	Jam3	junction adhesion molecule 3	protein coding gene	83964	MP:0003628	abnormal leukocyte adhesion
ENSMUSG00000031990	Ensembl Gene Model	MGI:1933825	Jam3	junction adhesion molecule 3	protein coding gene	83964	MP:0002442	abnormal leukocyte physiology
ENSMUSG00000031990	Ensembl Gene Model	MGI:1933825	Jam3	junction adhesion molecule 3	protein coding gene	83964	MP:0000222	decreased neutrophil cell number
ENSMUSG00000031990	Ensembl Gene Model	MGI:1933825	Jam3	junction adhesion molecule 3	protein coding gene	83964	MP:0008720	impaired neutrophil chemotaxis
ENSMUSG00000031990	Ensembl Gene Model	MGI:1933825	Jam3	junction adhesion molecule 3	protein coding gene	83964	MP:0001861	lung inflammation
ENSMUSG00000031990	Ensembl Gene Model	MGI:1933825	Jam3	junction adhesion molecule 3	protein coding gene	83964	MP:0003303	peritoneal inflammation
ENSMUSG00000054342	Ensembl Gene Model	MGI:1277957	Kcnn4	potassium intermediate/small conductance calcium-activated channel, subfamily N, member 4	protein coding gene	16534	MP:0001545	abnormal hematopoietic system physiology
ENSMUSG00000054342	Ensembl Gene Model	MGI:1277957	Kcnn4	potassium intermediate/small conductance calcium-activated channel, subfamily N, member 4	protein coding gene	16534	MP:0002444	abnormal T cell physiology
ENSMUSG00000018395	Ensembl Gene Model	MGI:107689	Kif3a	kinesin family member 3A	protein coding gene	16568	MP:0012754	abnormal cranial neural crest cell morphology
ENSMUSG00000003032	Ensembl Gene Model	MGI:1342287	Klf4	Kruppel-like factor 4 (gut)	protein coding gene	16600	MP:0013026	decreased Ly6C low monocyte number
ENSMUSG00000005148	Ensembl Gene Model	MGI:1338056	Klf5	Kruppel-like factor 5	protein coding gene	12224	MP:0008880	lacrimal gland inflammation
ENSMUSG00000039089	Ensembl Gene Model	MGI:2143628	L3mbtl3	L3MBTL3 histone methyl-lysine binding protein	protein coding gene	237339	MP:0002123	abnormal definitive hematopoiesis
ENSMUSG00000051998	Ensembl Gene Model	MGI:2443362	Lax1	lymphocyte transmembrane adaptor 1	protein coding gene	240754	MP:0002459	abnormal B cell physiology
ENSMUSG00000051998	Ensembl Gene Model	MGI:2443362	Lax1	lymphocyte transmembrane adaptor 1	protein coding gene	240754	MP:0001828	abnormal T cell activation
ENSMUSG00000051998	Ensembl Gene Model	MGI:2443362	Lax1	lymphocyte transmembrane adaptor 1	protein coding gene	240754	MP:0002444	abnormal T cell physiology
ENSMUSG00000026822	Ensembl Gene Model	MGI:96757	Lcn2	lipocalin 2	protein coding gene	16819	MP:0002423	abnormal mast cell physiology
ENSMUSG00000026822	Ensembl Gene Model	MGI:96757	Lcn2	lipocalin 2	protein coding gene	16819	MP:0005014	increased B cell number
ENSMUSG00000026822	Ensembl Gene Model	MGI:96757	Lcn2	lipocalin 2	protein coding gene	16819	MP:0000218	increased leukocyte cell number
ENSMUSG00000026822	Ensembl Gene Model	MGI:96757	Lcn2	lipocalin 2	protein coding gene	16819	MP:0005013	increased lymphocyte cell number
ENSMUSG00000026822	Ensembl Gene Model	MGI:96757	Lcn2	lipocalin 2	protein coding gene	16819	MP:0005425	increased macrophage cell number
ENSMUSG00000026822	Ensembl Gene Model	MGI:96757	Lcn2	lipocalin 2	protein coding gene	16819	MP:0000220	increased monocyte cell number
ENSMUSG00000026822	Ensembl Gene Model	MGI:96757	Lcn2	lipocalin 2	protein coding gene	16819	MP:0000219	increased neutrophil cell number
ENSMUSG00000068220	Ensembl Gene Model	MGI:96777	Lgals1	lectin, galactose binding, soluble 1	protein coding gene	16852	MP:0003009	abnormal cytokine secretion
ENSMUSG00000068220	Ensembl Gene Model	MGI:96777	Lgals1	lectin, galactose binding, soluble 1	protein coding gene	16852	MP:0008687	increased interleukin-2 secretion
ENSMUSG00000068220	Ensembl Gene Model	MGI:96777	Lgals1	lectin, galactose binding, soluble 1	protein coding gene	16852	MP:0004799	increased susceptibility to experimental autoimmune encephalomyelitis
ENSMUSG00000043501	Ensembl Gene Model	MGI:895068	Lgals2	lectin, galactose-binding, soluble 2	protein coding gene	107753	MP:0001790	abnormal immune system physiology
ENSMUSG00000043501	Ensembl Gene Model	MGI:895068	Lgals2	lectin, galactose-binding, soluble 2	protein coding gene	107753	MP:0000222	decreased neutrophil cell number
ENSMUSG00000043501	Ensembl Gene Model	MGI:895068	Lgals2	lectin, galactose-binding, soluble 2	protein coding gene	107753	MP:0020155	enhanced humoral immune response
ENSMUSG00000043501	Ensembl Gene Model	MGI:895068	Lgals2	lectin, galactose-binding, soluble 2	protein coding gene	107753	MP:0008074	increased CD4-positive, alpha beta T cell number
ENSMUSG00000043501	Ensembl Gene Model	MGI:895068	Lgals2	lectin, galactose-binding, soluble 2	protein coding gene	107753	MP:0008078	increased CD8-positive, alpha-beta T cell number
ENSMUSG00000043501	Ensembl Gene Model	MGI:895068	Lgals2	lectin, galactose-binding, soluble 2	protein coding gene	107753	MP:0000218	increased leukocyte cell number
ENSMUSG00000043501	Ensembl Gene Model	MGI:895068	Lgals2	lectin, galactose-binding, soluble 2	protein coding gene	107753	MP:0005013	increased lymphocyte cell number
ENSMUSG00000043501	Ensembl Gene Model	MGI:895068	Lgals2	lectin, galactose-binding, soluble 2	protein coding gene	107753	MP:0005015	increased T cell number
ENSMUSG00000033880	Ensembl Gene Model	MGI:99554	Lgals3bp	lectin, galactoside-binding, soluble, 3 binding protein	protein coding gene	19039	MP:0008617	increased circulating interleukin-12 level
ENSMUSG00000033880	Ensembl Gene Model	MGI:99554	Lgals3bp	lectin, galactoside-binding, soluble, 3 binding protein	protein coding gene	19039	MP:0008560	increased tumor necrosis factor secretion
ENSMUSG00000028063	Ensembl Gene Model	MGI:96794	Lmna	lamin A	protein coding gene	16905	MP:0008244	abnormal peritoneal macrophage morphology
ENSMUSG00000031861	Ensembl Gene Model	MGI:1858422	Lpar2	lysophosphatidic acid receptor 2	protein coding gene	53978	MP:0008661	decreased interleukin-10 secretion
ENSMUSG00000031861	Ensembl Gene Model	MGI:1858422	Lpar2	lysophosphatidic acid receptor 2	protein coding gene	53978	MP:0008672	increased interleukin-13 secretion
ENSMUSG00000031861	Ensembl Gene Model	MGI:1858422	Lpar2	lysophosphatidic acid receptor 2	protein coding gene	53978	MP:0008560	increased tumor necrosis factor secretion
ENSMUSG00000031861	Ensembl Gene Model	MGI:1858422	Lpar2	lysophosphatidic acid receptor 2	protein coding gene	53978	MP:0001861	lung inflammation
ENSMUSG00000049988	Ensembl Gene Model	MGI:2445284	Lrrc25	leucine rich repeat containing 25	protein coding gene	211228	MP:0008752	abnormal tumor necrosis factor level
ENSMUSG00000049988	Ensembl Gene Model	MGI:2445284	Lrrc25	leucine rich repeat containing 25	protein coding gene	211228	MP:0001853	heart inflammation
ENSMUSG00000018819	Ensembl Gene Model	MGI:96832	Lsp1	lymphocyte specific 1	protein coding gene	16985	MP:0000685	abnormal immune system morphology
ENSMUSG00000018819	Ensembl Gene Model	MGI:96832	Lsp1	lymphocyte specific 1	protein coding gene	16985	MP:0002442	abnormal leukocyte physiology
ENSMUSG00000018819	Ensembl Gene Model	MGI:96832	Lsp1	lymphocyte specific 1	protein coding gene	16985	MP:0002401	abnormal lymphopoiesis
ENSMUSG00000018819	Ensembl Gene Model	MGI:96832	Lsp1	lymphocyte specific 1	protein coding gene	16985	MP:0008720	impaired neutrophil chemotaxis
ENSMUSG00000018819	Ensembl Gene Model	MGI:96832	Lsp1	lymphocyte specific 1	protein coding gene	16985	MP:0005425	increased macrophage cell number
ENSMUSG00000015889	Ensembl Gene Model	MGI:96836	Lta4h	leukotriene A4 hydrolase	protein coding gene	16993	MP:0005087	decreased acute inflammation
ENSMUSG00000034041	Ensembl Gene Model	MGI:96891	Lyl1	lymphoblastomic leukemia 1	protein coding gene	17095	MP:0010763	abnormal hematopoietic stem cell physiology
ENSMUSG00000034041	Ensembl Gene Model	MGI:96891	Lyl1	lymphoblastomic leukemia 1	protein coding gene	17095	MP:0002145	abnormal T cell differentiation
ENSMUSG00000034041	Ensembl Gene Model	MGI:96891	Lyl1	lymphoblastomic leukemia 1	protein coding gene	17095	MP:0001802	arrested B cell differentiation
ENSMUSG00000034041	Ensembl Gene Model	MGI:96891	Lyl1	lymphoblastomic leukemia 1	protein coding gene	17095	MP:0005017	decreased B cell number
ENSMUSG00000034041	Ensembl Gene Model	MGI:96891	Lyl1	lymphoblastomic leukemia 1	protein coding gene	17095	MP:0008208	decreased pro-B cell number
ENSMUSG00000055435	Ensembl Gene Model	MGI:96909	Maf	avian musculoaponeurotic fibrosarcoma oncogene homolog	protein coding gene	17132	MP:0008700	decreased interleukin-4 secretion
ENSMUSG00000055435	Ensembl Gene Model	MGI:96909	Maf	avian musculoaponeurotic fibrosarcoma oncogene homolog	protein coding gene	17132	MP:0002461	increased immunoglobulin level
ENSMUSG00000055435	Ensembl Gene Model	MGI:96909	Maf	avian musculoaponeurotic fibrosarcoma oncogene homolog	protein coding gene	17132	MP:0012431	increased lymphoma incidence
ENSMUSG00000021754	Ensembl Gene Model	MGI:1346872	Map3k1	mitogen-activated protein kinase kinase kinase 1	protein coding gene	26401	MP:0001853	heart inflammation
ENSMUSG00000021754	Ensembl Gene Model	MGI:1346872	Map3k1	mitogen-activated protein kinase kinase kinase 1	protein coding gene	26401	MP:0011707	impaired fibroblast cell migration
ENSMUSG00000020941	Ensembl Gene Model	MGI:1858204	Map3k14	mitogen-activated protein kinase kinase kinase 14	protein coding gene	53859	MP:0008217	abnormal B cell activation
ENSMUSG00000020941	Ensembl Gene Model	MGI:1858204	Map3k14	mitogen-activated protein kinase kinase kinase 14	protein coding gene	53859	MP:0002459	abnormal B cell physiology
ENSMUSG00000020941	Ensembl Gene Model	MGI:1858204	Map3k14	mitogen-activated protein kinase kinase kinase 14	protein coding gene	53859	MP:0008397	abnormal CD4-positive, CD25-positive, alpha-beta regulatory T cell morphology
ENSMUSG00000020941	Ensembl Gene Model	MGI:1858204	Map3k14	mitogen-activated protein kinase kinase kinase 14	protein coding gene	53859	MP:0000685	abnormal immune system morphology
ENSMUSG00000020941	Ensembl Gene Model	MGI:1858204	Map3k14	mitogen-activated protein kinase kinase kinase 14	protein coding gene	53859	MP:0001790	abnormal immune system physiology
ENSMUSG00000020941	Ensembl Gene Model	MGI:1858204	Map3k14	mitogen-activated protein kinase kinase kinase 14	protein coding gene	53859	MP:0002490	abnormal immunoglobulin level
ENSMUSG00000020941	Ensembl Gene Model	MGI:1858204	Map3k14	mitogen-activated protein kinase kinase kinase 14	protein coding gene	53859	MP:0002619	abnormal lymphocyte morphology
ENSMUSG00000020941	Ensembl Gene Model	MGI:1858204	Map3k14	mitogen-activated protein kinase kinase kinase 14	protein coding gene	53859	MP:0002401	abnormal lymphopoiesis
ENSMUSG00000020941	Ensembl Gene Model	MGI:1858204	Map3k14	mitogen-activated protein kinase kinase kinase 14	protein coding gene	53859	MP:0008036	abnormal NK T cell morphology
ENSMUSG00000020941	Ensembl Gene Model	MGI:1858204	Map3k14	mitogen-activated protein kinase kinase kinase 14	protein coding gene	53859	MP:0008470	abnormal spleen B cell follicle morphology
ENSMUSG00000020941	Ensembl Gene Model	MGI:1858204	Map3k14	mitogen-activated protein kinase kinase kinase 14	protein coding gene	53859	MP:0001828	abnormal T cell activation
ENSMUSG00000020941	Ensembl Gene Model	MGI:1858204	Map3k14	mitogen-activated protein kinase kinase kinase 14	protein coding gene	53859	MP:0001802	arrested B cell differentiation
ENSMUSG00000020941	Ensembl Gene Model	MGI:1858204	Map3k14	mitogen-activated protein kinase kinase kinase 14	protein coding gene	53859	MP:0003254	bile duct inflammation
ENSMUSG00000020941	Ensembl Gene Model	MGI:1858204	Map3k14	mitogen-activated protein kinase kinase kinase 14	protein coding gene	53859	MP:0005017	decreased B cell number
ENSMUSG00000020941	Ensembl Gene Model	MGI:1858204	Map3k14	mitogen-activated protein kinase kinase kinase 14	protein coding gene	53859	MP:0005093	decreased B cell proliferation
ENSMUSG00000020941	Ensembl Gene Model	MGI:1858204	Map3k14	mitogen-activated protein kinase kinase kinase 14	protein coding gene	53859	MP:0004978	decreased B-1 B cell number
ENSMUSG00000020941	Ensembl Gene Model	MGI:1858204	Map3k14	mitogen-activated protein kinase kinase kinase 14	protein coding gene	53859	MP:0008207	decreased B-2 B cell number
ENSMUSG00000020941	Ensembl Gene Model	MGI:1858204	Map3k14	mitogen-activated protein kinase kinase kinase 14	protein coding gene	53859	MP:0008603	decreased circulating interleukin-4 level
ENSMUSG00000020941	Ensembl Gene Model	MGI:1858204	Map3k14	mitogen-activated protein kinase kinase kinase 14	protein coding gene	53859	MP:0008174	decreased follicular B cell number
ENSMUSG00000020941	Ensembl Gene Model	MGI:1858204	Map3k14	mitogen-activated protein kinase kinase kinase 14	protein coding gene	53859	MP:0008178	decreased germinal center B cell number
ENSMUSG00000020941	Ensembl Gene Model	MGI:1858204	Map3k14	mitogen-activated protein kinase kinase kinase 14	protein coding gene	53859	MP:0002460	decreased immunoglobulin level
ENSMUSG00000020941	Ensembl Gene Model	MGI:1858204	Map3k14	mitogen-activated protein kinase kinase kinase 14	protein coding gene	53859	MP:0008182	decreased marginal zone B cell number
ENSMUSG00000020941	Ensembl Gene Model	MGI:1858204	Map3k14	mitogen-activated protein kinase kinase kinase 14	protein coding gene	53859	MP:0000336	decreased mast cell number
ENSMUSG00000020941	Ensembl Gene Model	MGI:1858204	Map3k14	mitogen-activated protein kinase kinase kinase 14	protein coding gene	53859	MP:0008040	decreased NK T cell number
ENSMUSG00000020941	Ensembl Gene Model	MGI:1858204	Map3k14	mitogen-activated protein kinase kinase kinase 14	protein coding gene	53859	MP:0004974	decreased regulatory T cell number
ENSMUSG00000020941	Ensembl Gene Model	MGI:1858204	Map3k14	mitogen-activated protein kinase kinase kinase 14	protein coding gene	53859	MP:0009923	decreased transitional stage T1 B cell number
ENSMUSG00000020941	Ensembl Gene Model	MGI:1858204	Map3k14	mitogen-activated protein kinase kinase kinase 14	protein coding gene	53859	MP:0009926	decreased transitional stage T2 B cell number
ENSMUSG00000020941	Ensembl Gene Model	MGI:1858204	Map3k14	mitogen-activated protein kinase kinase kinase 14	protein coding gene	53859	MP:0001846	increased inflammatory response
ENSMUSG00000020941	Ensembl Gene Model	MGI:1858204	Map3k14	mitogen-activated protein kinase kinase kinase 14	protein coding gene	53859	MP:0008181	increased marginal zone B cell number
ENSMUSG00000020941	Ensembl Gene Model	MGI:1858204	Map3k14	mitogen-activated protein kinase kinase kinase 14	protein coding gene	53859	MP:0008210	increased mature B cell number
ENSMUSG00000020941	Ensembl Gene Model	MGI:1858204	Map3k14	mitogen-activated protein kinase kinase kinase 14	protein coding gene	53859	MP:0001859	kidney inflammation
ENSMUSG00000020941	Ensembl Gene Model	MGI:1858204	Map3k14	mitogen-activated protein kinase kinase kinase 14	protein coding gene	53859	MP:0008880	lacrimal gland inflammation
ENSMUSG00000020941	Ensembl Gene Model	MGI:1858204	Map3k14	mitogen-activated protein kinase kinase kinase 14	protein coding gene	53859	MP:0001860	liver inflammation
ENSMUSG00000020941	Ensembl Gene Model	MGI:1858204	Map3k14	mitogen-activated protein kinase kinase kinase 14	protein coding gene	53859	MP:0001861	lung inflammation
ENSMUSG00000020941	Ensembl Gene Model	MGI:1858204	Map3k14	mitogen-activated protein kinase kinase kinase 14	protein coding gene	53859	MP:0001869	pancreas inflammation
ENSMUSG00000004567	Ensembl Gene Model	MGI:1890498	Mcoln1	mucolipin 1	protein coding gene	94178	MP:0002451	abnormal macrophage physiology
ENSMUSG00000079033	Ensembl Gene Model	MGI:104526	Mef2b	myocyte enhancer factor 2B	protein coding gene	17259	MP:0008171	abnormal mature B cell morphology
ENSMUSG00000079033	Ensembl Gene Model	MGI:104526	Mef2b	myocyte enhancer factor 2B	protein coding gene	17259	MP:0008178	decreased germinal center B cell number
ENSMUSG00000079033	Ensembl Gene Model	MGI:104526	Mef2b	myocyte enhancer factor 2B	protein coding gene	17259	MP:0002023	increased B cell derived lymphoma incidence
ENSMUSG00000079033	Ensembl Gene Model	MGI:104526	Mef2b	myocyte enhancer factor 2B	protein coding gene	17259	MP:0008177	increased germinal center B cell number
ENSMUSG00000065465	Ensembl Gene Model	MGI:3619343	Mir33	microRNA 33	miRNA gene	723897	MP:0002451	abnormal macrophage physiology
ENSMUSG00000026743	Ensembl Gene Model	MGI:1329038	Mllt10	myeloid/lymphoid or mixed-lineage leukemia; translocated to, 10	protein coding gene	17354	MP:0000219	increased neutrophil cell number
ENSMUSG00000003948	Ensembl Gene Model	MGI:1914718	Mmd	monocyte to macrophage differentiation-associated	protein coding gene	67468	MP:0008113	abnormal macrophage differentiation
ENSMUSG00000003948	Ensembl Gene Model	MGI:1914718	Mmd	monocyte to macrophage differentiation-associated	protein coding gene	67468	MP:0011080	increased macrophage apoptosis
ENSMUSG00000017737	Ensembl Gene Model	MGI:97011	Mmp9	matrix metallopeptidase 9	protein coding gene	17395	MP:0003009	abnormal cytokine secretion
ENSMUSG00000017737	Ensembl Gene Model	MGI:97011	Mmp9	matrix metallopeptidase 9	protein coding gene	17395	MP:0004808	abnormal hematopoietic stem cell morphology
ENSMUSG00000017737	Ensembl Gene Model	MGI:97011	Mmp9	matrix metallopeptidase 9	protein coding gene	17395	MP:0008246	abnormal leukocyte morphology
ENSMUSG00000017737	Ensembl Gene Model	MGI:97011	Mmp9	matrix metallopeptidase 9	protein coding gene	17395	MP:0002463	abnormal neutrophil physiology
ENSMUSG00000017737	Ensembl Gene Model	MGI:97011	Mmp9	matrix metallopeptidase 9	protein coding gene	17395	MP:0008594	decreased circulating interleukin-10 level
ENSMUSG00000017737	Ensembl Gene Model	MGI:97011	Mmp9	matrix metallopeptidase 9	protein coding gene	17395	MP:0001876	decreased inflammatory response
ENSMUSG00000017737	Ensembl Gene Model	MGI:97011	Mmp9	matrix metallopeptidase 9	protein coding gene	17395	MP:0004800	decreased susceptibility to experimental autoimmune encephalomyelitis
ENSMUSG00000017737	Ensembl Gene Model	MGI:97011	Mmp9	matrix metallopeptidase 9	protein coding gene	17395	MP:0001606	impaired hematopoiesis
ENSMUSG00000017737	Ensembl Gene Model	MGI:97011	Mmp9	matrix metallopeptidase 9	protein coding gene	17395	MP:0008672	increased interleukin-13 secretion
ENSMUSG00000017737	Ensembl Gene Model	MGI:97011	Mmp9	matrix metallopeptidase 9	protein coding gene	17395	MP:0008699	increased interleukin-4 secretion
ENSMUSG00000017737	Ensembl Gene Model	MGI:97011	Mmp9	matrix metallopeptidase 9	protein coding gene	17395	MP:0008702	increased interleukin-5 secretion
ENSMUSG00000017737	Ensembl Gene Model	MGI:97011	Mmp9	matrix metallopeptidase 9	protein coding gene	17395	MP:0005013	increased lymphocyte cell number
ENSMUSG00000017737	Ensembl Gene Model	MGI:97011	Mmp9	matrix metallopeptidase 9	protein coding gene	17395	MP:0005425	increased macrophage cell number
ENSMUSG00000017737	Ensembl Gene Model	MGI:97011	Mmp9	matrix metallopeptidase 9	protein coding gene	17395	MP:0000220	increased monocyte cell number
ENSMUSG00000017737	Ensembl Gene Model	MGI:97011	Mmp9	matrix metallopeptidase 9	protein coding gene	17395	MP:0005348	increased T cell proliferation
ENSMUSG00000017737	Ensembl Gene Model	MGI:97011	Mmp9	matrix metallopeptidase 9	protein coding gene	17395	MP:0002933	joint inflammation
ENSMUSG00000017737	Ensembl Gene Model	MGI:97011	Mmp9	matrix metallopeptidase 9	protein coding gene	17395	MP:0001861	lung inflammation
ENSMUSG00000034543	Ensembl Gene Model	MGI:1921772	Morc2a	microrchidia 2A	protein coding gene	74522	MP:0004234	abnormal masticatory muscle morphology
ENSMUSG00000024906	Ensembl Gene Model	MGI:1918961	Mus81	MUS81 structure-specific endonuclease subunit	protein coding gene	71711	MP:0002023	increased B cell derived lymphoma incidence
ENSMUSG00000024906	Ensembl Gene Model	MGI:1918961	Mus81	MUS81 structure-specific endonuclease subunit	protein coding gene	71711	MP:0001846	increased inflammatory response
ENSMUSG00000024906	Ensembl Gene Model	MGI:1918961	Mus81	MUS81 structure-specific endonuclease subunit	protein coding gene	71711	MP:0008657	increased interleukin-1 beta secretion
ENSMUSG00000024906	Ensembl Gene Model	MGI:1918961	Mus81	MUS81 structure-specific endonuclease subunit	protein coding gene	71711	MP:0012431	increased lymphoma incidence
ENSMUSG00000024906	Ensembl Gene Model	MGI:1918961	Mus81	MUS81 structure-specific endonuclease subunit	protein coding gene	71711	MP:0001861	lung inflammation
ENSMUSG00000001751	Ensembl Gene Model	MGI:1351641	Naglu	alpha-N-acetylglucosaminidase (Sanfilippo disease IIIB)	protein coding gene	27419	MP:0002446	abnormal macrophage morphology
ENSMUSG00000056724	Ensembl Gene Model	MGI:2448554	Nbeal2	neurobeachin-like 2	protein coding gene	235627	MP:0000222	decreased neutrophil cell number
ENSMUSG00000056724	Ensembl Gene Model	MGI:2448554	Nbeal2	neurobeachin-like 2	protein coding gene	235627	MP:0001846	increased inflammatory response
ENSMUSG00000056724	Ensembl Gene Model	MGI:2448554	Nbeal2	neurobeachin-like 2	protein coding gene	235627	MP:0000218	increased leukocyte cell number
ENSMUSG00000020716	Ensembl Gene Model	MGI:97306	Nf1	neurofibromin 1	protein coding gene	18015	MP:0002123	abnormal definitive hematopoiesis
ENSMUSG00000020716	Ensembl Gene Model	MGI:97306	Nf1	neurofibromin 1	protein coding gene	18015	MP:0011180	abnormal hematopoietic cell number
ENSMUSG00000020716	Ensembl Gene Model	MGI:97306	Nf1	neurofibromin 1	protein coding gene	18015	MP:0002423	abnormal mast cell physiology
ENSMUSG00000020716	Ensembl Gene Model	MGI:97306	Nf1	neurofibromin 1	protein coding gene	18015	MP:0008250	abnormal myeloid leukocyte morphology
ENSMUSG00000020716	Ensembl Gene Model	MGI:97306	Nf1	neurofibromin 1	protein coding gene	18015	MP:0000218	increased leukocyte cell number
ENSMUSG00000020716	Ensembl Gene Model	MGI:97306	Nf1	neurofibromin 1	protein coding gene	18015	MP:0005013	increased lymphocyte cell number
ENSMUSG00000020716	Ensembl Gene Model	MGI:97306	Nf1	neurofibromin 1	protein coding gene	18015	MP:0012431	increased lymphoma incidence
ENSMUSG00000020716	Ensembl Gene Model	MGI:97306	Nf1	neurofibromin 1	protein coding gene	18015	MP:0008764	increased mast cell degranulation
ENSMUSG00000020716	Ensembl Gene Model	MGI:97306	Nf1	neurofibromin 1	protein coding gene	18015	MP:0000220	increased monocyte cell number
ENSMUSG00000020716	Ensembl Gene Model	MGI:97306	Nf1	neurofibromin 1	protein coding gene	18015	MP:0000219	increased neutrophil cell number
ENSMUSG00000009073	Ensembl Gene Model	MGI:97307	Nf2	neurofibromin 2	protein coding gene	18016	MP:0012431	increased lymphoma incidence
ENSMUSG00000027878	Ensembl Gene Model	MGI:97364	Notch2	notch 2	protein coding gene	18129	MP:0002144	abnormal B cell differentiation
ENSMUSG00000027878	Ensembl Gene Model	MGI:97364	Notch2	notch 2	protein coding gene	18129	MP:0004392	abnormal CD8-positive, alpha-beta T cell physiology
ENSMUSG00000027878	Ensembl Gene Model	MGI:97364	Notch2	notch 2	protein coding gene	18129	MP:0005078	abnormal cytotoxic T cell physiology
ENSMUSG00000027878	Ensembl Gene Model	MGI:97364	Notch2	notch 2	protein coding gene	18129	MP:0008751	abnormal interleukin level
ENSMUSG00000027878	Ensembl Gene Model	MGI:97364	Notch2	notch 2	protein coding gene	18129	MP:0008193	abnormal marginal zone B cell physiology
ENSMUSG00000027878	Ensembl Gene Model	MGI:97364	Notch2	notch 2	protein coding gene	18129	MP:0008470	abnormal spleen B cell follicle morphology
ENSMUSG00000027878	Ensembl Gene Model	MGI:97364	Notch2	notch 2	protein coding gene	18129	MP:0008183	absent marginal zone B cells
ENSMUSG00000027878	Ensembl Gene Model	MGI:97364	Notch2	notch 2	protein coding gene	18129	MP:0001802	arrested B cell differentiation
ENSMUSG00000027878	Ensembl Gene Model	MGI:97364	Notch2	notch 2	protein coding gene	18129	MP:0005017	decreased B cell number
ENSMUSG00000027878	Ensembl Gene Model	MGI:97364	Notch2	notch 2	protein coding gene	18129	MP:0004978	decreased B-1 B cell number
ENSMUSG00000027878	Ensembl Gene Model	MGI:97364	Notch2	notch 2	protein coding gene	18129	MP:0008207	decreased B-2 B cell number
ENSMUSG00000027878	Ensembl Gene Model	MGI:97364	Notch2	notch 2	protein coding gene	18129	MP:0008174	decreased follicular B cell number
ENSMUSG00000027878	Ensembl Gene Model	MGI:97364	Notch2	notch 2	protein coding gene	18129	MP:0008182	decreased marginal zone B cell number
ENSMUSG00000027878	Ensembl Gene Model	MGI:97364	Notch2	notch 2	protein coding gene	18129	MP:0008211	decreased mature B cell number
ENSMUSG00000027878	Ensembl Gene Model	MGI:97364	Notch2	notch 2	protein coding gene	18129	MP:0008209	decreased pre-B cell number
ENSMUSG00000027878	Ensembl Gene Model	MGI:97364	Notch2	notch 2	protein coding gene	18129	MP:0008190	decreased transitional stage B cell number
ENSMUSG00000027878	Ensembl Gene Model	MGI:97364	Notch2	notch 2	protein coding gene	18129	MP:0009926	decreased transitional stage T2 B cell number
ENSMUSG00000027878	Ensembl Gene Model	MGI:97364	Notch2	notch 2	protein coding gene	18129	MP:0005154	increased B cell proliferation
ENSMUSG00000027878	Ensembl Gene Model	MGI:97364	Notch2	notch 2	protein coding gene	18129	MP:0008596	increased circulating interleukin-6 level
ENSMUSG00000027878	Ensembl Gene Model	MGI:97364	Notch2	notch 2	protein coding gene	18129	MP:0008705	increased interleukin-6 secretion
ENSMUSG00000027878	Ensembl Gene Model	MGI:97364	Notch2	notch 2	protein coding gene	18129	MP:0008181	increased marginal zone B cell number
ENSMUSG00000027878	Ensembl Gene Model	MGI:97364	Notch2	notch 2	protein coding gene	18129	MP:0005015	increased T cell number
ENSMUSG00000027878	Ensembl Gene Model	MGI:97364	Notch2	notch 2	protein coding gene	18129	MP:0009922	increased transitional stage T1 B cell number
ENSMUSG00000031754	Ensembl Gene Model	MGI:1915469	Nudt21	nudix (nucleoside diphosphate linked moiety X)-type motif 21	protein coding gene	68219	MP:0005088	increased acute inflammation
ENSMUSG00000038495	Ensembl Gene Model	MGI:2654703	Otud7b	OTU domain containing 7B	protein coding gene	229603	MP:0010675	decreased activation-induced B cell apoptosis
ENSMUSG00000038495	Ensembl Gene Model	MGI:2654703	Otud7b	OTU domain containing 7B	protein coding gene	229603	MP:0005014	increased B cell number
ENSMUSG00000038495	Ensembl Gene Model	MGI:2654703	Otud7b	OTU domain containing 7B	protein coding gene	229603	MP:0005154	increased B cell proliferation
ENSMUSG00000038495	Ensembl Gene Model	MGI:2654703	Otud7b	OTU domain containing 7B	protein coding gene	229603	MP:0000688	lymphoid hyperplasia
ENSMUSG00000038507	Ensembl Gene Model	MGI:2143990	Parp12	poly (ADP-ribose) polymerase family, member 12	protein coding gene	243771	MP:0000218	increased leukocyte cell number
ENSMUSG00000038507	Ensembl Gene Model	MGI:2143990	Parp12	poly (ADP-ribose) polymerase family, member 12	protein coding gene	243771	MP:0000219	increased neutrophil cell number
ENSMUSG00000021699	Ensembl Gene Model	MGI:99555	Pde4d	phosphodiesterase 4D, cAMP specific	protein coding gene	238871	MP:0008752	abnormal tumor necrosis factor level
ENSMUSG00000021699	Ensembl Gene Model	MGI:99555	Pde4d	phosphodiesterase 4D, cAMP specific	protein coding gene	238871	MP:0008720	impaired neutrophil chemotaxis
ENSMUSG00000021699	Ensembl Gene Model	MGI:99555	Pde4d	phosphodiesterase 4D, cAMP specific	protein coding gene	238871	MP:0008719	impaired neutrophil recruitment
ENSMUSG00000033065	Ensembl Gene Model	MGI:97548	Pfkm	phosphofructokinase, muscle	protein coding gene	18642	MP:0004809	increased hematopoietic stem cell number
ENSMUSG00000028961	Ensembl Gene Model	MGI:97553	Pgd	phosphogluconate dehydrogenase	protein coding gene	110208	MP:0012762	abnormal alpha-beta T cell morphology
ENSMUSG00000028961	Ensembl Gene Model	MGI:97553	Pgd	phosphogluconate dehydrogenase	protein coding gene	110208	MP:0005010	abnormal CD8-positive, alpha beta T cell morphology
ENSMUSG00000028961	Ensembl Gene Model	MGI:97553	Pgd	phosphogluconate dehydrogenase	protein coding gene	110208	MP:0004392	abnormal CD8-positive, alpha-beta T cell physiology
ENSMUSG00000028961	Ensembl Gene Model	MGI:97553	Pgd	phosphogluconate dehydrogenase	protein coding gene	110208	MP:0002145	abnormal T cell differentiation
ENSMUSG00000028961	Ensembl Gene Model	MGI:97553	Pgd	phosphogluconate dehydrogenase	protein coding gene	110208	MP:0008075	decreased CD4-positive, alpha beta T cell number
ENSMUSG00000028961	Ensembl Gene Model	MGI:97553	Pgd	phosphogluconate dehydrogenase	protein coding gene	110208	MP:0008079	decreased CD8-positive, alpha-beta T cell number
ENSMUSG00000024011	Ensembl Gene Model	MGI:1921366	Pi16	peptidase inhibitor 16	protein coding gene	74116	MP:0001790	abnormal immune system physiology
ENSMUSG00000024011	Ensembl Gene Model	MGI:1921366	Pi16	peptidase inhibitor 16	protein coding gene	74116	MP:0002344	abnormal lymph node B cell domain morphology
ENSMUSG00000024011	Ensembl Gene Model	MGI:1921366	Pi16	peptidase inhibitor 16	protein coding gene	74116	MP:0004973	increased regulatory T cell number
ENSMUSG00000034579	Ensembl Gene Model	MGI:2444945	Pla2g3	phospholipase A2, group III	protein coding gene	237625	MP:0005462	abnormal mast cell differentiation
ENSMUSG00000034579	Ensembl Gene Model	MGI:2444945	Pla2g3	phospholipase A2, group III	protein coding gene	237625	MP:0000359	abnormal mast cell morphology
ENSMUSG00000034579	Ensembl Gene Model	MGI:2444945	Pla2g3	phospholipase A2, group III	protein coding gene	237625	MP:0008765	decreased mast cell degranulation
ENSMUSG00000034579	Ensembl Gene Model	MGI:2444945	Pla2g3	phospholipase A2, group III	protein coding gene	237625	MP:0001849	ear inflammation
ENSMUSG00000042632	Ensembl Gene Model	MGI:1859152	Pla2g6	phospholipase A2, group VI	protein coding gene	53357	MP:0005092	decreased double-positive T cell number
ENSMUSG00000046223	Ensembl Gene Model	MGI:97612	Plaur	plasminogen activator, urokinase receptor	protein coding gene	18793	MP:0008713	abnormal cytokine level
ENSMUSG00000046223	Ensembl Gene Model	MGI:97612	Plaur	plasminogen activator, urokinase receptor	protein coding gene	18793	MP:0002451	abnormal macrophage physiology
ENSMUSG00000046223	Ensembl Gene Model	MGI:97612	Plaur	plasminogen activator, urokinase receptor	protein coding gene	18793	MP:0002463	abnormal neutrophil physiology
ENSMUSG00000046223	Ensembl Gene Model	MGI:97612	Plaur	plasminogen activator, urokinase receptor	protein coding gene	18793	MP:0002499	chronic inflammation
ENSMUSG00000046223	Ensembl Gene Model	MGI:97612	Plaur	plasminogen activator, urokinase receptor	protein coding gene	18793	MP:0002467	impaired neutrophil phagocytosis
ENSMUSG00000046223	Ensembl Gene Model	MGI:97612	Plaur	plasminogen activator, urokinase receptor	protein coding gene	18793	MP:0001846	increased inflammatory response
ENSMUSG00000046223	Ensembl Gene Model	MGI:97612	Plaur	plasminogen activator, urokinase receptor	protein coding gene	18793	MP:0001860	liver inflammation
ENSMUSG00000046223	Ensembl Gene Model	MGI:97612	Plaur	plasminogen activator, urokinase receptor	protein coding gene	18793	MP:0013498	trachea inflammation
ENSMUSG00000034247	Ensembl Gene Model	MGI:2443207	Plekhm1	pleckstrin homology domain containing, family M (with RUN domain) member 1	protein coding gene	353047	MP:0000218	increased leukocyte cell number
ENSMUSG00000020660	Ensembl Gene Model	MGI:97742	Pomc	pro-opiomelanocortin-alpha	protein coding gene	18976	MP:0008596	increased circulating interleukin-6 level
ENSMUSG00000020660	Ensembl Gene Model	MGI:97742	Pomc	pro-opiomelanocortin-alpha	protein coding gene	18976	MP:0008705	increased interleukin-6 secretion
ENSMUSG00000020660	Ensembl Gene Model	MGI:97742	Pomc	pro-opiomelanocortin-alpha	protein coding gene	18976	MP:0008560	increased tumor necrosis factor secretion
ENSMUSG00000028691	Ensembl Gene Model	MGI:99523	Prdx1	peroxiredoxin 1	protein coding gene	18477	MP:0002619	abnormal lymphocyte morphology
ENSMUSG00000028691	Ensembl Gene Model	MGI:99523	Prdx1	peroxiredoxin 1	protein coding gene	18477	MP:0008038	abnormal NK T cell number
ENSMUSG00000028691	Ensembl Gene Model	MGI:99523	Prdx1	peroxiredoxin 1	protein coding gene	18477	MP:0000240	extramedullary hematopoiesis
ENSMUSG00000028691	Ensembl Gene Model	MGI:99523	Prdx1	peroxiredoxin 1	protein coding gene	18477	MP:0002023	increased B cell derived lymphoma incidence
ENSMUSG00000028691	Ensembl Gene Model	MGI:99523	Prdx1	peroxiredoxin 1	protein coding gene	18477	MP:0012431	increased lymphoma incidence
ENSMUSG00000028691	Ensembl Gene Model	MGI:99523	Prdx1	peroxiredoxin 1	protein coding gene	18477	MP:0002024	increased T cell derived lymphoma incidence
ENSMUSG00000029513	Ensembl Gene Model	MGI:1336167	Prkab1	protein kinase, AMP-activated, beta 1 non-catalytic subunit	protein coding gene	19079	MP:0008597	decreased circulating interleukin-6 level
ENSMUSG00000029513	Ensembl Gene Model	MGI:1336167	Prkab1	protein kinase, AMP-activated, beta 1 non-catalytic subunit	protein coding gene	19079	MP:0013675	decreased Ly6C-positive mature NK cell number
ENSMUSG00000029513	Ensembl Gene Model	MGI:1336167	Prkab1	protein kinase, AMP-activated, beta 1 non-catalytic subunit	protein coding gene	19079	MP:0005016	decreased lymphocyte cell number
ENSMUSG00000029513	Ensembl Gene Model	MGI:1336167	Prkab1	protein kinase, AMP-activated, beta 1 non-catalytic subunit	protein coding gene	19079	MP:0000240	extramedullary hematopoiesis
ENSMUSG00000029513	Ensembl Gene Model	MGI:1336167	Prkab1	protein kinase, AMP-activated, beta 1 non-catalytic subunit	protein coding gene	19079	MP:0013514	increased memory-marker CD4-negative NK T cell number
ENSMUSG00000029513	Ensembl Gene Model	MGI:1336167	Prkab1	protein kinase, AMP-activated, beta 1 non-catalytic subunit	protein coding gene	19079	MP:0013418	increased memory-marker gamma-delta T cell number
ENSMUSG00000029513	Ensembl Gene Model	MGI:1336167	Prkab1	protein kinase, AMP-activated, beta 1 non-catalytic subunit	protein coding gene	19079	MP:0000219	increased neutrophil cell number
ENSMUSG00000052889	Ensembl Gene Model	MGI:97596	Prkcb	protein kinase C, beta	protein coding gene	18751	MP:0001800	abnormal humoral immune response
ENSMUSG00000052889	Ensembl Gene Model	MGI:97596	Prkcb	protein kinase C, beta	protein coding gene	18751	MP:0005017	decreased B cell number
ENSMUSG00000052889	Ensembl Gene Model	MGI:97596	Prkcb	protein kinase C, beta	protein coding gene	18751	MP:0005093	decreased B cell proliferation
ENSMUSG00000052889	Ensembl Gene Model	MGI:97596	Prkcb	protein kinase C, beta	protein coding gene	18751	MP:0004978	decreased B-1 B cell number
ENSMUSG00000052889	Ensembl Gene Model	MGI:97596	Prkcb	protein kinase C, beta	protein coding gene	18751	MP:0020154	impaired humoral immune response
ENSMUSG00000052889	Ensembl Gene Model	MGI:97596	Prkcb	protein kinase C, beta	protein coding gene	18751	MP:0008074	increased CD4-positive, alpha beta T cell number
ENSMUSG00000052889	Ensembl Gene Model	MGI:97596	Prkcb	protein kinase C, beta	protein coding gene	18751	MP:0008078	increased CD8-positive, alpha-beta T cell number
ENSMUSG00000052889	Ensembl Gene Model	MGI:97596	Prkcb	protein kinase C, beta	protein coding gene	18751	MP:0005015	increased T cell number
ENSMUSG00000048752	Ensembl Gene Model	MGI:2447303	Prss50	protease, serine 50	protein coding gene	235631	MP:0008079	decreased CD8-positive, alpha-beta T cell number
ENSMUSG00000048752	Ensembl Gene Model	MGI:2447303	Prss50	protease, serine 50	protein coding gene	235631	MP:0005018	decreased T cell number
ENSMUSG00000078652	Ensembl Gene Model	MGI:1096366	Psme3	proteaseome (prosome, macropain) activator subunit 3 (PA28 gamma, Ki)	protein coding gene	19192	MP:0005092	decreased double-positive T cell number
ENSMUSG00000034117	Ensembl Gene Model	MGI:1330275	Ptgdr2	prostaglandin D2 receptor 2	protein coding gene	14764	MP:0003009	abnormal cytokine secretion
ENSMUSG00000034117	Ensembl Gene Model	MGI:1330275	Ptgdr2	prostaglandin D2 receptor 2	protein coding gene	14764	MP:0001845	abnormal inflammatory response
ENSMUSG00000034117	Ensembl Gene Model	MGI:1330275	Ptgdr2	prostaglandin D2 receptor 2	protein coding gene	14764	MP:0001876	decreased inflammatory response
ENSMUSG00000027843	Ensembl Gene Model	MGI:107170	Ptpn22	protein tyrosine phosphatase, non-receptor type 22 (lymphoid)	protein coding gene	19260	MP:0008217	abnormal B cell activation
ENSMUSG00000027843	Ensembl Gene Model	MGI:107170	Ptpn22	protein tyrosine phosphatase, non-receptor type 22 (lymphoid)	protein coding gene	19260	MP:0002144	abnormal B cell differentiation
ENSMUSG00000027843	Ensembl Gene Model	MGI:107170	Ptpn22	protein tyrosine phosphatase, non-receptor type 22 (lymphoid)	protein coding gene	19260	MP:0004939	abnormal B cell morphology
ENSMUSG00000027843	Ensembl Gene Model	MGI:107170	Ptpn22	protein tyrosine phosphatase, non-receptor type 22 (lymphoid)	protein coding gene	19260	MP:0002458	abnormal B cell number
ENSMUSG00000027843	Ensembl Gene Model	MGI:107170	Ptpn22	protein tyrosine phosphatase, non-receptor type 22 (lymphoid)	protein coding gene	19260	MP:0002459	abnormal B cell physiology
ENSMUSG00000027843	Ensembl Gene Model	MGI:107170	Ptpn22	protein tyrosine phosphatase, non-receptor type 22 (lymphoid)	protein coding gene	19260	MP:0002408	abnormal double-positive T cell morphology
ENSMUSG00000027843	Ensembl Gene Model	MGI:107170	Ptpn22	protein tyrosine phosphatase, non-receptor type 22 (lymphoid)	protein coding gene	19260	MP:0001828	abnormal T cell activation
ENSMUSG00000027843	Ensembl Gene Model	MGI:107170	Ptpn22	protein tyrosine phosphatase, non-receptor type 22 (lymphoid)	protein coding gene	19260	MP:0002145	abnormal T cell differentiation
ENSMUSG00000027843	Ensembl Gene Model	MGI:107170	Ptpn22	protein tyrosine phosphatase, non-receptor type 22 (lymphoid)	protein coding gene	19260	MP:0008037	abnormal T cell morphology
ENSMUSG00000027843	Ensembl Gene Model	MGI:107170	Ptpn22	protein tyrosine phosphatase, non-receptor type 22 (lymphoid)	protein coding gene	19260	MP:0006387	abnormal T cell number
ENSMUSG00000027843	Ensembl Gene Model	MGI:107170	Ptpn22	protein tyrosine phosphatase, non-receptor type 22 (lymphoid)	protein coding gene	19260	MP:0002444	abnormal T cell physiology
ENSMUSG00000027843	Ensembl Gene Model	MGI:107170	Ptpn22	protein tyrosine phosphatase, non-receptor type 22 (lymphoid)	protein coding gene	19260	MP:0003944	abnormal T cell subpopulation ratio
ENSMUSG00000027843	Ensembl Gene Model	MGI:107170	Ptpn22	protein tyrosine phosphatase, non-receptor type 22 (lymphoid)	protein coding gene	19260	MP:0001844	autoimmune response
ENSMUSG00000027843	Ensembl Gene Model	MGI:107170	Ptpn22	protein tyrosine phosphatase, non-receptor type 22 (lymphoid)	protein coding gene	19260	MP:0008783	decreased B cell apoptosis
ENSMUSG00000027843	Ensembl Gene Model	MGI:107170	Ptpn22	protein tyrosine phosphatase, non-receptor type 22 (lymphoid)	protein coding gene	19260	MP:0008174	decreased follicular B cell number
ENSMUSG00000027843	Ensembl Gene Model	MGI:107170	Ptpn22	protein tyrosine phosphatase, non-receptor type 22 (lymphoid)	protein coding gene	19260	MP:0008211	decreased mature B cell number
ENSMUSG00000027843	Ensembl Gene Model	MGI:107170	Ptpn22	protein tyrosine phosphatase, non-receptor type 22 (lymphoid)	protein coding gene	19260	MP:0005014	increased B cell number
ENSMUSG00000027843	Ensembl Gene Model	MGI:107170	Ptpn22	protein tyrosine phosphatase, non-receptor type 22 (lymphoid)	protein coding gene	19260	MP:0005154	increased B cell proliferation
ENSMUSG00000027843	Ensembl Gene Model	MGI:107170	Ptpn22	protein tyrosine phosphatase, non-receptor type 22 (lymphoid)	protein coding gene	19260	MP:0008074	increased CD4-positive, alpha beta T cell number
ENSMUSG00000027843	Ensembl Gene Model	MGI:107170	Ptpn22	protein tyrosine phosphatase, non-receptor type 22 (lymphoid)	protein coding gene	19260	MP:0010835	increased CD4-positive, alpha-beta memory T cell number
ENSMUSG00000027843	Ensembl Gene Model	MGI:107170	Ptpn22	protein tyrosine phosphatase, non-receptor type 22 (lymphoid)	protein coding gene	19260	MP:0008078	increased CD8-positive, alpha-beta T cell number
ENSMUSG00000027843	Ensembl Gene Model	MGI:107170	Ptpn22	protein tyrosine phosphatase, non-receptor type 22 (lymphoid)	protein coding gene	19260	MP:0005091	increased double-positive T cell number
ENSMUSG00000027843	Ensembl Gene Model	MGI:107170	Ptpn22	protein tyrosine phosphatase, non-receptor type 22 (lymphoid)	protein coding gene	19260	MP:0010844	increased effector memory CD4-positive, alpha-beta T cell number
ENSMUSG00000027843	Ensembl Gene Model	MGI:107170	Ptpn22	protein tyrosine phosphatase, non-receptor type 22 (lymphoid)	protein coding gene	19260	MP:0010850	increased effector memory CD8-positive, alpha-beta T cell number
ENSMUSG00000027843	Ensembl Gene Model	MGI:107170	Ptpn22	protein tyrosine phosphatase, non-receptor type 22 (lymphoid)	protein coding gene	19260	MP:0008173	increased follicular B cell number
ENSMUSG00000027843	Ensembl Gene Model	MGI:107170	Ptpn22	protein tyrosine phosphatase, non-receptor type 22 (lymphoid)	protein coding gene	19260	MP:0008177	increased germinal center B cell number
ENSMUSG00000027843	Ensembl Gene Model	MGI:107170	Ptpn22	protein tyrosine phosphatase, non-receptor type 22 (lymphoid)	protein coding gene	19260	MP:0001846	increased inflammatory response
ENSMUSG00000027843	Ensembl Gene Model	MGI:107170	Ptpn22	protein tyrosine phosphatase, non-receptor type 22 (lymphoid)	protein coding gene	19260	MP:0008663	increased interleukin-12 secretion
ENSMUSG00000027843	Ensembl Gene Model	MGI:107170	Ptpn22	protein tyrosine phosphatase, non-receptor type 22 (lymphoid)	protein coding gene	19260	MP:0008687	increased interleukin-2 secretion
ENSMUSG00000027843	Ensembl Gene Model	MGI:107170	Ptpn22	protein tyrosine phosphatase, non-receptor type 22 (lymphoid)	protein coding gene	19260	MP:0008049	increased memory T cell number
ENSMUSG00000027843	Ensembl Gene Model	MGI:107170	Ptpn22	protein tyrosine phosphatase, non-receptor type 22 (lymphoid)	protein coding gene	19260	MP:0004973	increased regulatory T cell number
ENSMUSG00000027843	Ensembl Gene Model	MGI:107170	Ptpn22	protein tyrosine phosphatase, non-receptor type 22 (lymphoid)	protein coding gene	19260	MP:0005015	increased T cell number
ENSMUSG00000027843	Ensembl Gene Model	MGI:107170	Ptpn22	protein tyrosine phosphatase, non-receptor type 22 (lymphoid)	protein coding gene	19260	MP:0005348	increased T cell proliferation
ENSMUSG00000027843	Ensembl Gene Model	MGI:107170	Ptpn22	protein tyrosine phosphatase, non-receptor type 22 (lymphoid)	protein coding gene	19260	MP:0009922	increased transitional stage T1 B cell number
ENSMUSG00000027843	Ensembl Gene Model	MGI:107170	Ptpn22	protein tyrosine phosphatase, non-receptor type 22 (lymphoid)	protein coding gene	19260	MP:0001864	vascular inflammation
ENSMUSG00000020380	Ensembl Gene Model	MGI:109292	Rad50	RAD50 double strand break repair protein	protein coding gene	19360	MP:0002432	abnormal CD4-positive, alpha beta T cell morphology
ENSMUSG00000020380	Ensembl Gene Model	MGI:109292	Rad50	RAD50 double strand break repair protein	protein coding gene	19360	MP:0004808	abnormal hematopoietic stem cell morphology
ENSMUSG00000020380	Ensembl Gene Model	MGI:109292	Rad50	RAD50 double strand break repair protein	protein coding gene	19360	MP:0001545	abnormal hematopoietic system physiology
ENSMUSG00000020380	Ensembl Gene Model	MGI:109292	Rad50	RAD50 double strand break repair protein	protein coding gene	19360	MP:0000716	abnormal immune system cell morphology
ENSMUSG00000020380	Ensembl Gene Model	MGI:109292	Rad50	RAD50 double strand break repair protein	protein coding gene	19360	MP:0002722	abnormal immune system organ morphology
ENSMUSG00000020380	Ensembl Gene Model	MGI:109292	Rad50	RAD50 double strand break repair protein	protein coding gene	19360	MP:0005017	decreased B cell number
ENSMUSG00000020380	Ensembl Gene Model	MGI:109292	Rad50	RAD50 double strand break repair protein	protein coding gene	19360	MP:0005089	decreased double-negative T cell number
ENSMUSG00000020380	Ensembl Gene Model	MGI:109292	Rad50	RAD50 double strand break repair protein	protein coding gene	19360	MP:0008215	decreased immature B cell number
ENSMUSG00000020380	Ensembl Gene Model	MGI:109292	Rad50	RAD50 double strand break repair protein	protein coding gene	19360	MP:0001876	decreased inflammatory response
ENSMUSG00000020380	Ensembl Gene Model	MGI:109292	Rad50	RAD50 double strand break repair protein	protein coding gene	19360	MP:0008673	decreased interleukin-13 secretion
ENSMUSG00000020380	Ensembl Gene Model	MGI:109292	Rad50	RAD50 double strand break repair protein	protein coding gene	19360	MP:0008700	decreased interleukin-4 secretion
ENSMUSG00000020380	Ensembl Gene Model	MGI:109292	Rad50	RAD50 double strand break repair protein	protein coding gene	19360	MP:0008703	decreased interleukin-5 secretion
ENSMUSG00000020380	Ensembl Gene Model	MGI:109292	Rad50	RAD50 double strand break repair protein	protein coding gene	19360	MP:0003884	decreased macrophage cell number
ENSMUSG00000020380	Ensembl Gene Model	MGI:109292	Rad50	RAD50 double strand break repair protein	protein coding gene	19360	MP:0008209	decreased pre-B cell number
ENSMUSG00000020380	Ensembl Gene Model	MGI:109292	Rad50	RAD50 double strand break repair protein	protein coding gene	19360	MP:0008208	decreased pro-B cell number
ENSMUSG00000020380	Ensembl Gene Model	MGI:109292	Rad50	RAD50 double strand break repair protein	protein coding gene	19360	MP:0005018	decreased T cell number
ENSMUSG00000020380	Ensembl Gene Model	MGI:109292	Rad50	RAD50 double strand break repair protein	protein coding gene	19360	MP:0001606	impaired hematopoiesis
ENSMUSG00000020380	Ensembl Gene Model	MGI:109292	Rad50	RAD50 double strand break repair protein	protein coding gene	19360	MP:0008672	increased interleukin-13 secretion
ENSMUSG00000020380	Ensembl Gene Model	MGI:109292	Rad50	RAD50 double strand break repair protein	protein coding gene	19360	MP:0008699	increased interleukin-4 secretion
ENSMUSG00000020380	Ensembl Gene Model	MGI:109292	Rad50	RAD50 double strand break repair protein	protein coding gene	19360	MP:0008702	increased interleukin-5 secretion
ENSMUSG00000020380	Ensembl Gene Model	MGI:109292	Rad50	RAD50 double strand break repair protein	protein coding gene	19360	MP:0003134	increased late pro-B cell number
ENSMUSG00000020380	Ensembl Gene Model	MGI:109292	Rad50	RAD50 double strand break repair protein	protein coding gene	19360	MP:0012431	increased lymphoma incidence
ENSMUSG00000020380	Ensembl Gene Model	MGI:109292	Rad50	RAD50 double strand break repair protein	protein coding gene	19360	MP:0005425	increased macrophage cell number
ENSMUSG00000020380	Ensembl Gene Model	MGI:109292	Rad50	RAD50 double strand break repair protein	protein coding gene	19360	MP:0002024	increased T cell derived lymphoma incidence
ENSMUSG00000004451	Ensembl Gene Model	MGI:1927244	Ralb	v-ral simian leukemia viral oncogene B	protein coding gene	64143	MP:0000218	increased leukocyte cell number
ENSMUSG00000026358	Ensembl Gene Model	MGI:1354694	Rgs1	regulator of G-protein signaling 1	protein coding gene	50778	MP:0002459	abnormal B cell physiology
ENSMUSG00000026358	Ensembl Gene Model	MGI:1354694	Rgs1	regulator of G-protein signaling 1	protein coding gene	50778	MP:0002461	increased immunoglobulin level
ENSMUSG00000026358	Ensembl Gene Model	MGI:1354694	Rgs1	regulator of G-protein signaling 1	protein coding gene	50778	MP:0008181	increased marginal zone B cell number
ENSMUSG00000019944	Ensembl Gene Model	MGI:1916538	Rhobtb1	Rho-related BTB domain containing 1	protein coding gene	69288	MP:0013679	increased Ly6C-positive NK T cell number
ENSMUSG00000041740	Ensembl Gene Model	MGI:1859162	Rnf10	ring finger protein 10	protein coding gene	50849	MP:0005016	decreased lymphocyte cell number
ENSMUSG00000041740	Ensembl Gene Model	MGI:1859162	Rnf10	ring finger protein 10	protein coding gene	50849	MP:0000220	increased monocyte cell number
ENSMUSG00000000751	Ensembl Gene Model	MGI:1915525	Rpa1	replication protein A1	protein coding gene	68275	MP:0002123	abnormal definitive hematopoiesis
ENSMUSG00000000751	Ensembl Gene Model	MGI:1915525	Rpa1	replication protein A1	protein coding gene	68275	MP:0005013	increased lymphocyte cell number
ENSMUSG00000000751	Ensembl Gene Model	MGI:1915525	Rpa1	replication protein A1	protein coding gene	68275	MP:0012431	increased lymphoma incidence
ENSMUSG00000045092	Ensembl Gene Model	MGI:1096355	S1pr1	sphingosine-1-phosphate receptor 1	protein coding gene	13609	MP:0002459	abnormal B cell physiology
ENSMUSG00000045092	Ensembl Gene Model	MGI:1096355	S1pr1	sphingosine-1-phosphate receptor 1	protein coding gene	13609	MP:0003156	abnormal leukocyte migration
ENSMUSG00000045092	Ensembl Gene Model	MGI:1096355	S1pr1	sphingosine-1-phosphate receptor 1	protein coding gene	13609	MP:0003945	abnormal lymphocyte physiology
ENSMUSG00000045092	Ensembl Gene Model	MGI:1096355	S1pr1	sphingosine-1-phosphate receptor 1	protein coding gene	13609	MP:0008053	abnormal NK cell differentiation
ENSMUSG00000045092	Ensembl Gene Model	MGI:1096355	S1pr1	sphingosine-1-phosphate receptor 1	protein coding gene	13609	MP:0005017	decreased B cell number
ENSMUSG00000045092	Ensembl Gene Model	MGI:1096355	S1pr1	sphingosine-1-phosphate receptor 1	protein coding gene	13609	MP:0008045	decreased NK cell number
ENSMUSG00000045092	Ensembl Gene Model	MGI:1096355	S1pr1	sphingosine-1-phosphate receptor 1	protein coding gene	13609	MP:0004800	decreased susceptibility to experimental autoimmune encephalomyelitis
ENSMUSG00000045092	Ensembl Gene Model	MGI:1096355	S1pr1	sphingosine-1-phosphate receptor 1	protein coding gene	13609	MP:0011707	impaired fibroblast cell migration
ENSMUSG00000045092	Ensembl Gene Model	MGI:1096355	S1pr1	sphingosine-1-phosphate receptor 1	protein coding gene	13609	MP:0008074	increased CD4-positive, alpha beta T cell number
ENSMUSG00000045092	Ensembl Gene Model	MGI:1096355	S1pr1	sphingosine-1-phosphate receptor 1	protein coding gene	13609	MP:0008078	increased CD8-positive, alpha-beta T cell number
ENSMUSG00000024790	Ensembl Gene Model	MGI:1913656	Sac3d1	SAC3 domain containing 1	protein coding gene	66406	MP:0002459	abnormal B cell physiology
ENSMUSG00000024790	Ensembl Gene Model	MGI:1913656	Sac3d1	SAC3 domain containing 1	protein coding gene	66406	MP:0002423	abnormal mast cell physiology
ENSMUSG00000024790	Ensembl Gene Model	MGI:1913656	Sac3d1	SAC3 domain containing 1	protein coding gene	66406	MP:0005348	increased T cell proliferation
ENSMUSG00000028064	Ensembl Gene Model	MGI:107560	Sema4a	sema domain, immunoglobulin domain (Ig), transmembrane domain (TM) and short cytoplasmic domain, (semaphorin) 4A	protein coding gene	20351	MP:0005463	abnormal CD4-positive, alpha-beta T cell physiology
ENSMUSG00000028064	Ensembl Gene Model	MGI:107560	Sema4a	sema domain, immunoglobulin domain (Ig), transmembrane domain (TM) and short cytoplasmic domain, (semaphorin) 4A	protein coding gene	20351	MP:0003009	abnormal cytokine secretion
ENSMUSG00000021795	Ensembl Gene Model	MGI:109515	Sftpd	surfactant associated protein D	protein coding gene	20390	MP:0008245	abnormal alveolar macrophage morphology
ENSMUSG00000021795	Ensembl Gene Model	MGI:109515	Sftpd	surfactant associated protein D	protein coding gene	20390	MP:0008713	abnormal cytokine level
ENSMUSG00000021795	Ensembl Gene Model	MGI:109515	Sftpd	surfactant associated protein D	protein coding gene	20390	MP:0002446	abnormal macrophage morphology
ENSMUSG00000021795	Ensembl Gene Model	MGI:109515	Sftpd	surfactant associated protein D	protein coding gene	20390	MP:0002451	abnormal macrophage physiology
ENSMUSG00000021795	Ensembl Gene Model	MGI:109515	Sftpd	surfactant associated protein D	protein coding gene	20390	MP:0002463	abnormal neutrophil physiology
ENSMUSG00000021795	Ensembl Gene Model	MGI:109515	Sftpd	surfactant associated protein D	protein coding gene	20390	MP:0005425	increased macrophage cell number
ENSMUSG00000021795	Ensembl Gene Model	MGI:109515	Sftpd	surfactant associated protein D	protein coding gene	20390	MP:0000219	increased neutrophil cell number
ENSMUSG00000021795	Ensembl Gene Model	MGI:109515	Sftpd	surfactant associated protein D	protein coding gene	20390	MP:0001861	lung inflammation
ENSMUSG00000034908	Ensembl Gene Model	MGI:2446134	Sidt2	SID1 transmembrane family, member 2	protein coding gene	214597	MP:0001860	liver inflammation
ENSMUSG00000056917	Ensembl Gene Model	MGI:107576	Sipa1	signal-induced proliferation associated gene 1	protein coding gene	20469	MP:0002123	abnormal definitive hematopoiesis
ENSMUSG00000056917	Ensembl Gene Model	MGI:107576	Sipa1	signal-induced proliferation associated gene 1	protein coding gene	20469	MP:0000240	extramedullary hematopoiesis
ENSMUSG00000056917	Ensembl Gene Model	MGI:107576	Sipa1	signal-induced proliferation associated gene 1	protein coding gene	20469	MP:0004809	increased hematopoietic stem cell number
ENSMUSG00000056917	Ensembl Gene Model	MGI:107576	Sipa1	signal-induced proliferation associated gene 1	protein coding gene	20469	MP:0000218	increased leukocyte cell number
ENSMUSG00000029050	Ensembl Gene Model	MGI:98310	Ski	ski sarcoma viral oncogene homolog (avian)	protein coding gene	20481	MP:0012431	increased lymphoma incidence
ENSMUSG00000015316	Ensembl Gene Model	MGI:1351314	Slamf1	signaling lymphocytic activation molecule family member 1	protein coding gene	27218	MP:0005463	abnormal CD4-positive, alpha-beta T cell physiology
ENSMUSG00000015316	Ensembl Gene Model	MGI:1351314	Slamf1	signaling lymphocytic activation molecule family member 1	protein coding gene	27218	MP:0003009	abnormal cytokine secretion
ENSMUSG00000015316	Ensembl Gene Model	MGI:1351314	Slamf1	signaling lymphocytic activation molecule family member 1	protein coding gene	27218	MP:0002451	abnormal macrophage physiology
ENSMUSG00000026177	Ensembl Gene Model	MGI:1345275	Slc11a1	solute carrier family 11 (proton-coupled divalent metal ion transporters), member 1	protein coding gene	18173	MP:0005016	decreased lymphocyte cell number
ENSMUSG00000026177	Ensembl Gene Model	MGI:1345275	Slc11a1	solute carrier family 11 (proton-coupled divalent metal ion transporters), member 1	protein coding gene	18173	MP:0000219	increased neutrophil cell number
ENSMUSG00000001918	Ensembl Gene Model	MGI:105305	Slc1a5	solute carrier family 1 (neutral amino acid transporter), member 5	protein coding gene	20514	MP:0002444	abnormal T cell physiology
ENSMUSG00000001918	Ensembl Gene Model	MGI:105305	Slc1a5	solute carrier family 1 (neutral amino acid transporter), member 5	protein coding gene	20514	MP:0005017	decreased B cell number
ENSMUSG00000001918	Ensembl Gene Model	MGI:105305	Slc1a5	solute carrier family 1 (neutral amino acid transporter), member 5	protein coding gene	20514	MP:0010836	decreased CD4-positive, alpha-beta memory T cell number
ENSMUSG00000001918	Ensembl Gene Model	MGI:105305	Slc1a5	solute carrier family 1 (neutral amino acid transporter), member 5	protein coding gene	20514	MP:0004800	decreased susceptibility to experimental autoimmune encephalomyelitis
ENSMUSG00000001918	Ensembl Gene Model	MGI:105305	Slc1a5	solute carrier family 1 (neutral amino acid transporter), member 5	protein coding gene	20514	MP:0008074	increased CD4-positive, alpha beta T cell number
ENSMUSG00000020334	Ensembl Gene Model	MGI:1353479	Slc22a4	solute carrier family 22 (organic cation transporter), member 4	protein coding gene	30805	MP:0001858	intestinal inflammation
ENSMUSG00000022404	Ensembl Gene Model	MGI:1342248	Slc25a17	solute carrier family 25 (mitochondrial carrier, peroxisomal membrane protein), member 17	protein coding gene	20524	MP:0001860	liver inflammation
ENSMUSG00000023942	Ensembl Gene Model	MGI:1927073	Slc29a1	solute carrier family 29 (nucleoside transporters), member 1	protein coding gene	63959	MP:0008706	decreased interleukin-6 secretion
ENSMUSG00000017002	Ensembl Gene Model	MGI:109297	Slpi	secretory leukocyte peptidase inhibitor	protein coding gene	20568	MP:0002451	abnormal macrophage physiology
ENSMUSG00000017002	Ensembl Gene Model	MGI:109297	Slpi	secretory leukocyte peptidase inhibitor	protein coding gene	20568	MP:0005154	increased B cell proliferation
ENSMUSG00000017002	Ensembl Gene Model	MGI:109297	Slpi	secretory leukocyte peptidase inhibitor	protein coding gene	20568	MP:0008705	increased interleukin-6 secretion
ENSMUSG00000037049	Ensembl Gene Model	MGI:98325	Smpd1	sphingomyelin phosphodiesterase 1, acid lysosomal	protein coding gene	20597	MP:0000716	abnormal immune system cell morphology
ENSMUSG00000037049	Ensembl Gene Model	MGI:98325	Smpd1	sphingomyelin phosphodiesterase 1, acid lysosomal	protein coding gene	20597	MP:0004778	increased macrophage derived foam cell number
ENSMUSG00000020439	Ensembl Gene Model	MGI:1354727	Smtn	smoothelin	protein coding gene	29856	MP:0001858	intestinal inflammation
ENSMUSG00000070643	Ensembl Gene Model	MGI:98361	Sox13	SRY (sex determining region Y)-box 13	protein coding gene	20668	MP:0005092	decreased double-positive T cell number
ENSMUSG00000070643	Ensembl Gene Model	MGI:98361	Sox13	SRY (sex determining region Y)-box 13	protein coding gene	20668	MP:0008347	decreased gamma-delta T cell number
ENSMUSG00000070643	Ensembl Gene Model	MGI:98361	Sox13	SRY (sex determining region Y)-box 13	protein coding gene	20668	MP:0005095	decreased T cell proliferation
ENSMUSG00000070643	Ensembl Gene Model	MGI:98361	Sox13	SRY (sex determining region Y)-box 13	protein coding gene	20668	MP:0005348	increased T cell proliferation
ENSMUSG00000061878	Ensembl Gene Model	MGI:1316649	Sphk1	sphingosine kinase 1	protein coding gene	20698	MP:0008713	abnormal cytokine level
ENSMUSG00000061878	Ensembl Gene Model	MGI:1316649	Sphk1	sphingosine kinase 1	protein coding gene	20698	MP:0005014	increased B cell number
ENSMUSG00000029304	Ensembl Gene Model	MGI:98389	Spp1	secreted phosphoprotein 1	protein coding gene	20750	MP:0001545	abnormal hematopoietic system physiology
ENSMUSG00000029304	Ensembl Gene Model	MGI:98389	Spp1	secreted phosphoprotein 1	protein coding gene	20750	MP:0001790	abnormal immune system physiology
ENSMUSG00000029304	Ensembl Gene Model	MGI:98389	Spp1	secreted phosphoprotein 1	protein coding gene	20750	MP:0001845	abnormal inflammatory response
ENSMUSG00000029304	Ensembl Gene Model	MGI:98389	Spp1	secreted phosphoprotein 1	protein coding gene	20750	MP:0003156	abnormal leukocyte migration
ENSMUSG00000029304	Ensembl Gene Model	MGI:98389	Spp1	secreted phosphoprotein 1	protein coding gene	20750	MP:0002442	abnormal leukocyte physiology
ENSMUSG00000029304	Ensembl Gene Model	MGI:98389	Spp1	secreted phosphoprotein 1	protein coding gene	20750	MP:0010760	abnormal macrophage chemotaxis
ENSMUSG00000029304	Ensembl Gene Model	MGI:98389	Spp1	secreted phosphoprotein 1	protein coding gene	20750	MP:0002446	abnormal macrophage morphology
ENSMUSG00000029304	Ensembl Gene Model	MGI:98389	Spp1	secreted phosphoprotein 1	protein coding gene	20750	MP:0002451	abnormal macrophage physiology
ENSMUSG00000029304	Ensembl Gene Model	MGI:98389	Spp1	secreted phosphoprotein 1	protein coding gene	20750	MP:0005087	decreased acute inflammation
ENSMUSG00000029304	Ensembl Gene Model	MGI:98389	Spp1	secreted phosphoprotein 1	protein coding gene	20750	MP:0008597	decreased circulating interleukin-6 level
ENSMUSG00000029304	Ensembl Gene Model	MGI:98389	Spp1	secreted phosphoprotein 1	protein coding gene	20750	MP:0008664	decreased interleukin-12 secretion
ENSMUSG00000029304	Ensembl Gene Model	MGI:98389	Spp1	secreted phosphoprotein 1	protein coding gene	20750	MP:0000221	decreased leukocyte cell number
ENSMUSG00000029304	Ensembl Gene Model	MGI:98389	Spp1	secreted phosphoprotein 1	protein coding gene	20750	MP:0003884	decreased macrophage cell number
ENSMUSG00000029304	Ensembl Gene Model	MGI:98389	Spp1	secreted phosphoprotein 1	protein coding gene	20750	MP:0004822	decreased susceptibility to experimental autoimmune uveoretinitis
ENSMUSG00000029304	Ensembl Gene Model	MGI:98389	Spp1	secreted phosphoprotein 1	protein coding gene	20750	MP:0008561	decreased tumor necrosis factor secretion
ENSMUSG00000029304	Ensembl Gene Model	MGI:98389	Spp1	secreted phosphoprotein 1	protein coding gene	20750	MP:0002500	granulomatous inflammation
ENSMUSG00000029304	Ensembl Gene Model	MGI:98389	Spp1	secreted phosphoprotein 1	protein coding gene	20750	MP:0003799	impaired macrophage chemotaxis
ENSMUSG00000029304	Ensembl Gene Model	MGI:98389	Spp1	secreted phosphoprotein 1	protein coding gene	20750	MP:0004809	increased hematopoietic stem cell number
ENSMUSG00000029304	Ensembl Gene Model	MGI:98389	Spp1	secreted phosphoprotein 1	protein coding gene	20750	MP:0008660	increased interleukin-10 secretion
ENSMUSG00000029304	Ensembl Gene Model	MGI:98389	Spp1	secreted phosphoprotein 1	protein coding gene	20750	MP:0008699	increased interleukin-4 secretion
ENSMUSG00000029304	Ensembl Gene Model	MGI:98389	Spp1	secreted phosphoprotein 1	protein coding gene	20750	MP:0005013	increased lymphocyte cell number
ENSMUSG00000029304	Ensembl Gene Model	MGI:98389	Spp1	secreted phosphoprotein 1	protein coding gene	20750	MP:0005425	increased macrophage cell number
ENSMUSG00000003992	Ensembl Gene Model	MGI:1914220	Ssbp2	single-stranded DNA binding protein 2	protein coding gene	66970	MP:0005016	decreased lymphocyte cell number
ENSMUSG00000003992	Ensembl Gene Model	MGI:1914220	Ssbp2	single-stranded DNA binding protein 2	protein coding gene	66970	MP:0002023	increased B cell derived lymphoma incidence
ENSMUSG00000003992	Ensembl Gene Model	MGI:1914220	Ssbp2	single-stranded DNA binding protein 2	protein coding gene	66970	MP:0012431	increased lymphoma incidence
ENSMUSG00000003992	Ensembl Gene Model	MGI:1914220	Ssbp2	single-stranded DNA binding protein 2	protein coding gene	66970	MP:0003132	increased pre-B cell number
ENSMUSG00000030283	Ensembl Gene Model	MGI:106011	St8sia1	ST8 alpha-N-acetyl-neuraminide alpha-2,8-sialyltransferase 1	protein coding gene	20449	MP:0008079	decreased CD8-positive, alpha-beta T cell number
ENSMUSG00000030283	Ensembl Gene Model	MGI:106011	St8sia1	ST8 alpha-N-acetyl-neuraminide alpha-2,8-sialyltransferase 1	protein coding gene	20449	MP:0005348	increased T cell proliferation
ENSMUSG00000026104	Ensembl Gene Model	MGI:103063	Stat1	signal transducer and activator of transcription 1	protein coding gene	20846	MP:0008076	abnormal CD4-positive T cell differentiation
ENSMUSG00000026104	Ensembl Gene Model	MGI:103063	Stat1	signal transducer and activator of transcription 1	protein coding gene	20846	MP:0008080	abnormal CD8-positive, alpha-beta T cell differentiation
ENSMUSG00000026104	Ensembl Gene Model	MGI:103063	Stat1	signal transducer and activator of transcription 1	protein coding gene	20846	MP:0013434	abnormal CD8-positive, naive alpha-beta T cell number
ENSMUSG00000026104	Ensembl Gene Model	MGI:103063	Stat1	signal transducer and activator of transcription 1	protein coding gene	20846	MP:0002442	abnormal leukocyte physiology
ENSMUSG00000026104	Ensembl Gene Model	MGI:103063	Stat1	signal transducer and activator of transcription 1	protein coding gene	20846	MP:0002451	abnormal macrophage physiology
ENSMUSG00000026104	Ensembl Gene Model	MGI:103063	Stat1	signal transducer and activator of transcription 1	protein coding gene	20846	MP:0005040	abnormal MHC II cell surface expression on macrophages
ENSMUSG00000026104	Ensembl Gene Model	MGI:103063	Stat1	signal transducer and activator of transcription 1	protein coding gene	20846	MP:0010766	abnormal NK cell physiology
ENSMUSG00000026104	Ensembl Gene Model	MGI:103063	Stat1	signal transducer and activator of transcription 1	protein coding gene	20846	MP:0001828	abnormal T cell activation
ENSMUSG00000026104	Ensembl Gene Model	MGI:103063	Stat1	signal transducer and activator of transcription 1	protein coding gene	20846	MP:0002145	abnormal T cell differentiation
ENSMUSG00000026104	Ensembl Gene Model	MGI:103063	Stat1	signal transducer and activator of transcription 1	protein coding gene	20846	MP:0005017	decreased B cell number
ENSMUSG00000026104	Ensembl Gene Model	MGI:103063	Stat1	signal transducer and activator of transcription 1	protein coding gene	20846	MP:0004978	decreased B-1 B cell number
ENSMUSG00000026104	Ensembl Gene Model	MGI:103063	Stat1	signal transducer and activator of transcription 1	protein coding gene	20846	MP:0008079	decreased CD8-positive, alpha-beta T cell number
ENSMUSG00000026104	Ensembl Gene Model	MGI:103063	Stat1	signal transducer and activator of transcription 1	protein coding gene	20846	MP:0013435	decreased CD8-positive, naive alpha-beta T cell number
ENSMUSG00000026104	Ensembl Gene Model	MGI:103063	Stat1	signal transducer and activator of transcription 1	protein coding gene	20846	MP:0005079	decreased cytotoxic T cell cytolysis
ENSMUSG00000026104	Ensembl Gene Model	MGI:103063	Stat1	signal transducer and activator of transcription 1	protein coding gene	20846	MP:0008658	decreased interleukin-1 beta secretion
ENSMUSG00000026104	Ensembl Gene Model	MGI:103063	Stat1	signal transducer and activator of transcription 1	protein coding gene	20846	MP:0005016	decreased lymphocyte cell number
ENSMUSG00000026104	Ensembl Gene Model	MGI:103063	Stat1	signal transducer and activator of transcription 1	protein coding gene	20846	MP:0008791	decreased NK cell degranulation
ENSMUSG00000026104	Ensembl Gene Model	MGI:103063	Stat1	signal transducer and activator of transcription 1	protein coding gene	20846	MP:0008045	decreased NK cell number
ENSMUSG00000026104	Ensembl Gene Model	MGI:103063	Stat1	signal transducer and activator of transcription 1	protein coding gene	20846	MP:0008083	decreased single-positive T cell number
ENSMUSG00000026104	Ensembl Gene Model	MGI:103063	Stat1	signal transducer and activator of transcription 1	protein coding gene	20846	MP:0008074	increased CD4-positive, alpha beta T cell number
ENSMUSG00000026104	Ensembl Gene Model	MGI:103063	Stat1	signal transducer and activator of transcription 1	protein coding gene	20846	MP:0008647	increased circulating interleukin-12b level
ENSMUSG00000026104	Ensembl Gene Model	MGI:103063	Stat1	signal transducer and activator of transcription 1	protein coding gene	20846	MP:0010844	increased effector memory CD4-positive, alpha-beta T cell number
ENSMUSG00000026104	Ensembl Gene Model	MGI:103063	Stat1	signal transducer and activator of transcription 1	protein coding gene	20846	MP:0010850	increased effector memory CD8-positive, alpha-beta T cell number
ENSMUSG00000026104	Ensembl Gene Model	MGI:103063	Stat1	signal transducer and activator of transcription 1	protein coding gene	20846	MP:0000218	increased leukocyte cell number
ENSMUSG00000026104	Ensembl Gene Model	MGI:103063	Stat1	signal transducer and activator of transcription 1	protein coding gene	20846	MP:0005013	increased lymphocyte cell number
ENSMUSG00000026104	Ensembl Gene Model	MGI:103063	Stat1	signal transducer and activator of transcription 1	protein coding gene	20846	MP:0011076	increased macrophage nitric oxide production
ENSMUSG00000026104	Ensembl Gene Model	MGI:103063	Stat1	signal transducer and activator of transcription 1	protein coding gene	20846	MP:0000220	increased monocyte cell number
ENSMUSG00000026104	Ensembl Gene Model	MGI:103063	Stat1	signal transducer and activator of transcription 1	protein coding gene	20846	MP:0000219	increased neutrophil cell number
ENSMUSG00000026104	Ensembl Gene Model	MGI:103063	Stat1	signal transducer and activator of transcription 1	protein coding gene	20846	MP:0008039	increased NK T cell number
ENSMUSG00000026104	Ensembl Gene Model	MGI:103063	Stat1	signal transducer and activator of transcription 1	protein coding gene	20846	MP:0005015	increased T cell number
ENSMUSG00000026104	Ensembl Gene Model	MGI:103063	Stat1	signal transducer and activator of transcription 1	protein coding gene	20846	MP:0001861	lung inflammation
ENSMUSG00000026104	Ensembl Gene Model	MGI:103063	Stat1	signal transducer and activator of transcription 1	protein coding gene	20846	MP:0003303	peritoneal inflammation
ENSMUSG00000003824	Ensembl Gene Model	MGI:1919096	Syce2	synaptonemal complex central element protein 2	protein coding gene	71846	MP:0005013	increased lymphocyte cell number
ENSMUSG00000022749	Ensembl Gene Model	MGI:1914831	Tbc1d23	TBC1 domain family, member 23	protein coding gene	67581	MP:0008752	abnormal tumor necrosis factor level
ENSMUSG00000022749	Ensembl Gene Model	MGI:1914831	Tbc1d23	TBC1 domain family, member 23	protein coding gene	67581	MP:0008596	increased circulating interleukin-6 level
ENSMUSG00000022749	Ensembl Gene Model	MGI:1914831	Tbc1d23	TBC1 domain family, member 23	protein coding gene	67581	MP:0008553	increased circulating tumor necrosis factor level
ENSMUSG00000022749	Ensembl Gene Model	MGI:1914831	Tbc1d23	TBC1 domain family, member 23	protein coding gene	67581	MP:0001846	increased inflammatory response
ENSMUSG00000033083	Ensembl Gene Model	MGI:2429660	Tbc1d4	TBC1 domain family, member 4	protein coding gene	210789	MP:0000221	decreased leukocyte cell number
ENSMUSG00000038517	Ensembl Gene Model	MGI:1920424	Tbkbp1	TBK1 binding protein 1	protein coding gene	73174	MP:0000218	increased leukocyte cell number
ENSMUSG00000038517	Ensembl Gene Model	MGI:1920424	Tbkbp1	TBK1 binding protein 1	protein coding gene	73174	MP:0005013	increased lymphocyte cell number
ENSMUSG00000040943	Ensembl Gene Model	MGI:2443298	Tet2	tet methylcytosine dioxygenase 2	protein coding gene	214133	MP:0002123	abnormal definitive hematopoiesis
ENSMUSG00000040943	Ensembl Gene Model	MGI:2443298	Tet2	tet methylcytosine dioxygenase 2	protein coding gene	214133	MP:0010763	abnormal hematopoietic stem cell physiology
ENSMUSG00000040943	Ensembl Gene Model	MGI:2443298	Tet2	tet methylcytosine dioxygenase 2	protein coding gene	214133	MP:0008112	abnormal monocyte differentiation
ENSMUSG00000040943	Ensembl Gene Model	MGI:2443298	Tet2	tet methylcytosine dioxygenase 2	protein coding gene	214133	MP:0008250	abnormal myeloid leukocyte morphology
ENSMUSG00000040943	Ensembl Gene Model	MGI:2443298	Tet2	tet methylcytosine dioxygenase 2	protein coding gene	214133	MP:0005017	decreased B cell number
ENSMUSG00000040943	Ensembl Gene Model	MGI:2443298	Tet2	tet methylcytosine dioxygenase 2	protein coding gene	214133	MP:0008209	decreased pre-B cell number
ENSMUSG00000040943	Ensembl Gene Model	MGI:2443298	Tet2	tet methylcytosine dioxygenase 2	protein coding gene	214133	MP:0008208	decreased pro-B cell number
ENSMUSG00000040943	Ensembl Gene Model	MGI:2443298	Tet2	tet methylcytosine dioxygenase 2	protein coding gene	214133	MP:0000240	extramedullary hematopoiesis
ENSMUSG00000040943	Ensembl Gene Model	MGI:2443298	Tet2	tet methylcytosine dioxygenase 2	protein coding gene	214133	MP:0005014	increased B cell number
ENSMUSG00000040943	Ensembl Gene Model	MGI:2443298	Tet2	tet methylcytosine dioxygenase 2	protein coding gene	214133	MP:0010129	increased DN1 thymic pro-T cell number
ENSMUSG00000040943	Ensembl Gene Model	MGI:2443298	Tet2	tet methylcytosine dioxygenase 2	protein coding gene	214133	MP:0005090	increased double-negative T cell number
ENSMUSG00000040943	Ensembl Gene Model	MGI:2443298	Tet2	tet methylcytosine dioxygenase 2	protein coding gene	214133	MP:0011181	increased hematopoietic cell number
ENSMUSG00000040943	Ensembl Gene Model	MGI:2443298	Tet2	tet methylcytosine dioxygenase 2	protein coding gene	214133	MP:0004809	increased hematopoietic stem cell number
ENSMUSG00000040943	Ensembl Gene Model	MGI:2443298	Tet2	tet methylcytosine dioxygenase 2	protein coding gene	214133	MP:0000218	increased leukocyte cell number
ENSMUSG00000040943	Ensembl Gene Model	MGI:2443298	Tet2	tet methylcytosine dioxygenase 2	protein coding gene	214133	MP:0000220	increased monocyte cell number
ENSMUSG00000040943	Ensembl Gene Model	MGI:2443298	Tet2	tet methylcytosine dioxygenase 2	protein coding gene	214133	MP:0000219	increased neutrophil cell number
ENSMUSG00000040943	Ensembl Gene Model	MGI:2443298	Tet2	tet methylcytosine dioxygenase 2	protein coding gene	214133	MP:0001860	liver inflammation
ENSMUSG00000032440	Ensembl Gene Model	MGI:98729	Tgfbr2	transforming growth factor, beta receptor II	protein coding gene	21813	MP:0002459	abnormal B cell physiology
ENSMUSG00000032440	Ensembl Gene Model	MGI:98729	Tgfbr2	transforming growth factor, beta receptor II	protein coding gene	21813	MP:0005010	abnormal CD8-positive, alpha beta T cell morphology
ENSMUSG00000032440	Ensembl Gene Model	MGI:98729	Tgfbr2	transforming growth factor, beta receptor II	protein coding gene	21813	MP:0003396	abnormal embryonic hematopoiesis
ENSMUSG00000032440	Ensembl Gene Model	MGI:98729	Tgfbr2	transforming growth factor, beta receptor II	protein coding gene	21813	MP:0001828	abnormal T cell activation
ENSMUSG00000032440	Ensembl Gene Model	MGI:98729	Tgfbr2	transforming growth factor, beta receptor II	protein coding gene	21813	MP:0001844	autoimmune response
ENSMUSG00000032440	Ensembl Gene Model	MGI:98729	Tgfbr2	transforming growth factor, beta receptor II	protein coding gene	21813	MP:0001851	eye inflammation
ENSMUSG00000032440	Ensembl Gene Model	MGI:98729	Tgfbr2	transforming growth factor, beta receptor II	protein coding gene	21813	MP:0001846	increased inflammatory response
ENSMUSG00000032440	Ensembl Gene Model	MGI:98729	Tgfbr2	transforming growth factor, beta receptor II	protein coding gene	21813	MP:0000218	increased leukocyte cell number
ENSMUSG00000032440	Ensembl Gene Model	MGI:98729	Tgfbr2	transforming growth factor, beta receptor II	protein coding gene	21813	MP:0008049	increased memory T cell number
ENSMUSG00000032440	Ensembl Gene Model	MGI:98729	Tgfbr2	transforming growth factor, beta receptor II	protein coding gene	21813	MP:0004973	increased regulatory T cell number
ENSMUSG00000032440	Ensembl Gene Model	MGI:98729	Tgfbr2	transforming growth factor, beta receptor II	protein coding gene	21813	MP:0002024	increased T cell derived lymphoma incidence
ENSMUSG00000032440	Ensembl Gene Model	MGI:98729	Tgfbr2	transforming growth factor, beta receptor II	protein coding gene	21813	MP:0005348	increased T cell proliferation
ENSMUSG00000032440	Ensembl Gene Model	MGI:98729	Tgfbr2	transforming growth factor, beta receptor II	protein coding gene	21813	MP:0001860	liver inflammation
ENSMUSG00000032440	Ensembl Gene Model	MGI:98729	Tgfbr2	transforming growth factor, beta receptor II	protein coding gene	21813	MP:0001869	pancreas inflammation
ENSMUSG00000032440	Ensembl Gene Model	MGI:98729	Tgfbr2	transforming growth factor, beta receptor II	protein coding gene	21813	MP:0001873	stomach inflammation
ENSMUSG00000047407	Ensembl Gene Model	MGI:1194497	Tgif1	TGFB-induced factor homeobox 1	protein coding gene	21815	MP:0008713	abnormal cytokine level
ENSMUSG00000034274	Ensembl Gene Model	MGI:1351333	Thoc5	THO complex 5	protein coding gene	107829	MP:0002401	abnormal lymphopoiesis
ENSMUSG00000034274	Ensembl Gene Model	MGI:1351333	Thoc5	THO complex 5	protein coding gene	107829	MP:0004810	decreased hematopoietic stem cell number
ENSMUSG00000034274	Ensembl Gene Model	MGI:1351333	Thoc5	THO complex 5	protein coding gene	107829	MP:0000221	decreased leukocyte cell number
ENSMUSG00000071337	Ensembl Gene Model	MGI:107914	Tia1	cytotoxic granule-associated RNA binding protein 1	protein coding gene	21841	MP:0002451	abnormal macrophage physiology
ENSMUSG00000044827	Ensembl Gene Model	MGI:1341295	Tlr1	toll-like receptor 1	protein coding gene	21897	MP:0003009	abnormal cytokine secretion
ENSMUSG00000044827	Ensembl Gene Model	MGI:1341295	Tlr1	toll-like receptor 1	protein coding gene	21897	MP:0002451	abnormal macrophage physiology
ENSMUSG00000044827	Ensembl Gene Model	MGI:1341295	Tlr1	toll-like receptor 1	protein coding gene	21897	MP:0002460	decreased immunoglobulin level
ENSMUSG00000044827	Ensembl Gene Model	MGI:1341295	Tlr1	toll-like receptor 1	protein coding gene	21897	MP:0008706	decreased interleukin-6 secretion
ENSMUSG00000044827	Ensembl Gene Model	MGI:1341295	Tlr1	toll-like receptor 1	protein coding gene	21897	MP:0008561	decreased tumor necrosis factor secretion
ENSMUSG00000051498	Ensembl Gene Model	MGI:1341296	Tlr6	toll-like receptor 6	protein coding gene	21899	MP:0002420	abnormal adaptive immunity
ENSMUSG00000051498	Ensembl Gene Model	MGI:1341296	Tlr6	toll-like receptor 6	protein coding gene	21899	MP:0002421	abnormal cell-mediated immunity
ENSMUSG00000051498	Ensembl Gene Model	MGI:1341296	Tlr6	toll-like receptor 6	protein coding gene	21899	MP:0003009	abnormal cytokine secretion
ENSMUSG00000051498	Ensembl Gene Model	MGI:1341296	Tlr6	toll-like receptor 6	protein coding gene	21899	MP:0002419	abnormal innate immunity
ENSMUSG00000051498	Ensembl Gene Model	MGI:1341296	Tlr6	toll-like receptor 6	protein coding gene	21899	MP:0002451	abnormal macrophage physiology
ENSMUSG00000051498	Ensembl Gene Model	MGI:1341296	Tlr6	toll-like receptor 6	protein coding gene	21899	MP:0008664	decreased interleukin-12 secretion
ENSMUSG00000051498	Ensembl Gene Model	MGI:1341296	Tlr6	toll-like receptor 6	protein coding gene	21899	MP:0008706	decreased interleukin-6 secretion
ENSMUSG00000051498	Ensembl Gene Model	MGI:1341296	Tlr6	toll-like receptor 6	protein coding gene	21899	MP:0008561	decreased tumor necrosis factor secretion
ENSMUSG00000024799	Ensembl Gene Model	MGI:1920416	Tm7sf2	transmembrane 7 superfamily member 2	protein coding gene	73166	MP:0005016	decreased lymphocyte cell number
ENSMUSG00000001420	Ensembl Gene Model	MGI:1919163	Tmem79	transmembrane protein 79	protein coding gene	71913	MP:0004947	skin inflammation
ENSMUSG00000039304	Ensembl Gene Model	MGI:107414	Tnfsf10	tumor necrosis factor (ligand) superfamily, member 10	protein coding gene	22035	MP:0004918	abnormal negative T cell selection
ENSMUSG00000039304	Ensembl Gene Model	MGI:107414	Tnfsf10	tumor necrosis factor (ligand) superfamily, member 10	protein coding gene	22035	MP:0008687	increased interleukin-2 secretion
ENSMUSG00000039304	Ensembl Gene Model	MGI:107414	Tnfsf10	tumor necrosis factor (ligand) superfamily, member 10	protein coding gene	22035	MP:0004803	increased susceptibility to autoimmune diabetes
ENSMUSG00000039304	Ensembl Gene Model	MGI:107414	Tnfsf10	tumor necrosis factor (ligand) superfamily, member 10	protein coding gene	22035	MP:0004799	increased susceptibility to experimental autoimmune encephalomyelitis
ENSMUSG00000039304	Ensembl Gene Model	MGI:107414	Tnfsf10	tumor necrosis factor (ligand) superfamily, member 10	protein coding gene	22035	MP:0001860	liver inflammation
ENSMUSG00000052707	Ensembl Gene Model	MGI:2385292	Tnrc6a	trinucleotide repeat containing 6a	protein coding gene	233833	MP:0011182	decreased hematopoietic cell number
ENSMUSG00000052707	Ensembl Gene Model	MGI:2385292	Tnrc6a	trinucleotide repeat containing 6a	protein coding gene	233833	MP:0001606	impaired hematopoiesis
ENSMUSG00000026723	Ensembl Gene Model	MGI:1274787	Trdmt1	tRNA aspartic acid methyltransferase 1	protein coding gene	13434	MP:0008045	decreased NK cell number
ENSMUSG00000021326	Ensembl Gene Model	MGI:97904	Trim27	tripartite motif-containing 27	protein coding gene	19720	MP:0008560	increased tumor necrosis factor secretion
ENSMUSG00000064140	Ensembl Gene Model	MGI:2684869	Trim38	tripartite motif-containing 38	protein coding gene	214158	MP:0008596	increased circulating interleukin-6 level
ENSMUSG00000064140	Ensembl Gene Model	MGI:2684869	Trim38	tripartite motif-containing 38	protein coding gene	214158	MP:0008553	increased circulating tumor necrosis factor level
ENSMUSG00000033209	Ensembl Gene Model	MGI:2140873	Ttc28	tetratricopeptide repeat domain 28	protein coding gene	209683	MP:0000218	increased leukocyte cell number
ENSMUSG00000033209	Ensembl Gene Model	MGI:2140873	Ttc28	tetratricopeptide repeat domain 28	protein coding gene	209683	MP:0005013	increased lymphocyte cell number
ENSMUSG00000033209	Ensembl Gene Model	MGI:2140873	Ttc28	tetratricopeptide repeat domain 28	protein coding gene	209683	MP:0000219	increased neutrophil cell number
ENSMUSG00000035186	Ensembl Gene Model	MGI:1344410	Ubd	ubiquitin D	protein coding gene	24108	MP:0003945	abnormal lymphocyte physiology
ENSMUSG00000035186	Ensembl Gene Model	MGI:1344410	Ubd	ubiquitin D	protein coding gene	24108	MP:0013522	decreased memory-marker CD4-positive NK T cell number
ENSMUSG00000035186	Ensembl Gene Model	MGI:1344410	Ubd	ubiquitin D	protein coding gene	24108	MP:0013883	increased CD4-positive, CD25-positive NK T cell number
ENSMUSG00000021520	Ensembl Gene Model	MGI:1914780	Uqcrb	ubiquinol-cytochrome c reductase binding protein	protein coding gene	67530	MP:0000218	increased leukocyte cell number
ENSMUSG00000030534	Ensembl Gene Model	MGI:2446237	Vps33b	vacuolar protein sorting 33B	protein coding gene	233405	MP:0005016	decreased lymphocyte cell number
ENSMUSG00000030534	Ensembl Gene Model	MGI:2446237	Vps33b	vacuolar protein sorting 33B	protein coding gene	233405	MP:0000240	extramedullary hematopoiesis
ENSMUSG00000030534	Ensembl Gene Model	MGI:2446237	Vps33b	vacuolar protein sorting 33B	protein coding gene	233405	MP:0005425	increased macrophage cell number
ENSMUSG00000030534	Ensembl Gene Model	MGI:2446237	Vps33b	vacuolar protein sorting 33B	protein coding gene	233405	MP:0000220	increased monocyte cell number
ENSMUSG00000030534	Ensembl Gene Model	MGI:2446237	Vps33b	vacuolar protein sorting 33B	protein coding gene	233405	MP:0000219	increased neutrophil cell number
ENSMUSG00000001930	Ensembl Gene Model	MGI:98941	Vwf	Von Willebrand factor	protein coding gene	22371	MP:0005088	increased acute inflammation
ENSMUSG00000001930	Ensembl Gene Model	MGI:98941	Vwf	Von Willebrand factor	protein coding gene	22371	MP:0004799	increased susceptibility to experimental autoimmune encephalomyelitis
ENSMUSG00000042015	Ensembl Gene Model	MGI:2445123	Wdr41	WD repeat domain 41	protein coding gene	218460	MP:0008074	increased CD4-positive, alpha beta T cell number
ENSMUSG00000042015	Ensembl Gene Model	MGI:2445123	Wdr41	WD repeat domain 41	protein coding gene	218460	MP:0008078	increased CD8-positive, alpha-beta T cell number
ENSMUSG00000042015	Ensembl Gene Model	MGI:2445123	Wdr41	WD repeat domain 41	protein coding gene	218460	MP:0008647	increased circulating interleukin-12b level
ENSMUSG00000042015	Ensembl Gene Model	MGI:2445123	Wdr41	WD repeat domain 41	protein coding gene	218460	MP:0008560	increased tumor necrosis factor secretion
ENSMUSG00000005150	Ensembl Gene Model	MGI:1915086	Wdr83	WD repeat domain containing 83	protein coding gene	67836	MP:0001859	kidney inflammation
ENSMUSG00000028173	Ensembl Gene Model	MGI:1915401	Wls	wntless WNT ligand secretion mediator	protein coding gene	68151	MP:0002145	abnormal T cell differentiation
ENSMUSG00000028173	Ensembl Gene Model	MGI:1915401	Wls	wntless WNT ligand secretion mediator	protein coding gene	68151	MP:0002444	abnormal T cell physiology
ENSMUSG00000028173	Ensembl Gene Model	MGI:1915401	Wls	wntless WNT ligand secretion mediator	protein coding gene	68151	MP:0003944	abnormal T cell subpopulation ratio
ENSMUSG00000028173	Ensembl Gene Model	MGI:1915401	Wls	wntless WNT ligand secretion mediator	protein coding gene	68151	MP:0005092	decreased double-positive T cell number
ENSMUSG00000028173	Ensembl Gene Model	MGI:1915401	Wls	wntless WNT ligand secretion mediator	protein coding gene	68151	MP:0008347	decreased gamma-delta T cell number
ENSMUSG00000028173	Ensembl Gene Model	MGI:1915401	Wls	wntless WNT ligand secretion mediator	protein coding gene	68151	MP:0000222	decreased neutrophil cell number
ENSMUSG00000028173	Ensembl Gene Model	MGI:1915401	Wls	wntless WNT ligand secretion mediator	protein coding gene	68151	MP:0005018	decreased T cell number
ENSMUSG00000028173	Ensembl Gene Model	MGI:1915401	Wls	wntless WNT ligand secretion mediator	protein coding gene	68151	MP:0005090	increased double-negative T cell number
ENSMUSG00000028173	Ensembl Gene Model	MGI:1915401	Wls	wntless WNT ligand secretion mediator	protein coding gene	68151	MP:0005425	increased macrophage cell number
ENSMUSG00000028173	Ensembl Gene Model	MGI:1915401	Wls	wntless WNT ligand secretion mediator	protein coding gene	68151	MP:0000324	increased mast cell number
ENSMUSG00000028173	Ensembl Gene Model	MGI:1915401	Wls	wntless WNT ligand secretion mediator	protein coding gene	68151	MP:0000219	increased neutrophil cell number
ENSMUSG00000028173	Ensembl Gene Model	MGI:1915401	Wls	wntless WNT ligand secretion mediator	protein coding gene	68151	MP:0005348	increased T cell proliferation
ENSMUSG00000028173	Ensembl Gene Model	MGI:1915401	Wls	wntless WNT ligand secretion mediator	protein coding gene	68151	MP:0004947	skin inflammation
ENSMUSG00000020484	Ensembl Gene Model	MGI:98970	Xbp1	X-box binding protein 1	protein coding gene	22433	MP:0000221	decreased leukocyte cell number
ENSMUSG00000020484	Ensembl Gene Model	MGI:98970	Xbp1	X-box binding protein 1	protein coding gene	22433	MP:0005016	decreased lymphocyte cell number
ENSMUSG00000020484	Ensembl Gene Model	MGI:98970	Xbp1	X-box binding protein 1	protein coding gene	22433	MP:0005018	decreased T cell number
ENSMUSG00000020484	Ensembl Gene Model	MGI:98970	Xbp1	X-box binding protein 1	protein coding gene	22433	MP:0001606	impaired hematopoiesis
ENSMUSG00000020484	Ensembl Gene Model	MGI:98970	Xbp1	X-box binding protein 1	protein coding gene	22433	MP:0003306	small intestinal inflammation
ENSMUSG00000026187	Ensembl Gene Model	MGI:104517	Xrcc5	X-ray repair complementing defective repair in Chinese hamster cells 5	protein coding gene	22596	MP:0002144	abnormal B cell differentiation
ENSMUSG00000026187	Ensembl Gene Model	MGI:104517	Xrcc5	X-ray repair complementing defective repair in Chinese hamster cells 5	protein coding gene	22596	MP:0008080	abnormal CD8-positive, alpha-beta T cell differentiation
ENSMUSG00000026187	Ensembl Gene Model	MGI:104517	Xrcc5	X-ray repair complementing defective repair in Chinese hamster cells 5	protein coding gene	22596	MP:0001800	abnormal humoral immune response
ENSMUSG00000026187	Ensembl Gene Model	MGI:104517	Xrcc5	X-ray repair complementing defective repair in Chinese hamster cells 5	protein coding gene	22596	MP:0002145	abnormal T cell differentiation
ENSMUSG00000026187	Ensembl Gene Model	MGI:104517	Xrcc5	X-ray repair complementing defective repair in Chinese hamster cells 5	protein coding gene	22596	MP:0008070	absent T cells
ENSMUSG00000026187	Ensembl Gene Model	MGI:104517	Xrcc5	X-ray repair complementing defective repair in Chinese hamster cells 5	protein coding gene	22596	MP:0001802	arrested B cell differentiation
ENSMUSG00000026187	Ensembl Gene Model	MGI:104517	Xrcc5	X-ray repair complementing defective repair in Chinese hamster cells 5	protein coding gene	22596	MP:0001825	arrested T cell differentiation
ENSMUSG00000026187	Ensembl Gene Model	MGI:104517	Xrcc5	X-ray repair complementing defective repair in Chinese hamster cells 5	protein coding gene	22596	MP:0008207	decreased B-2 B cell number
ENSMUSG00000026187	Ensembl Gene Model	MGI:104517	Xrcc5	X-ray repair complementing defective repair in Chinese hamster cells 5	protein coding gene	22596	MP:0008075	decreased CD4-positive, alpha beta T cell number
ENSMUSG00000026187	Ensembl Gene Model	MGI:104517	Xrcc5	X-ray repair complementing defective repair in Chinese hamster cells 5	protein coding gene	22596	MP:0008079	decreased CD8-positive, alpha-beta T cell number
ENSMUSG00000026187	Ensembl Gene Model	MGI:104517	Xrcc5	X-ray repair complementing defective repair in Chinese hamster cells 5	protein coding gene	22596	MP:0013435	decreased CD8-positive, naive alpha-beta T cell number
ENSMUSG00000026187	Ensembl Gene Model	MGI:104517	Xrcc5	X-ray repair complementing defective repair in Chinese hamster cells 5	protein coding gene	22596	MP:0005018	decreased T cell number
ENSMUSG00000026187	Ensembl Gene Model	MGI:104517	Xrcc5	X-ray repair complementing defective repair in Chinese hamster cells 5	protein coding gene	22596	MP:0008169	increased B-1b cell number
ENSMUSG00000026187	Ensembl Gene Model	MGI:104517	Xrcc5	X-ray repair complementing defective repair in Chinese hamster cells 5	protein coding gene	22596	MP:0008074	increased CD4-positive, alpha beta T cell number
ENSMUSG00000026187	Ensembl Gene Model	MGI:104517	Xrcc5	X-ray repair complementing defective repair in Chinese hamster cells 5	protein coding gene	22596	MP:0005090	increased double-negative T cell number
ENSMUSG00000026187	Ensembl Gene Model	MGI:104517	Xrcc5	X-ray repair complementing defective repair in Chinese hamster cells 5	protein coding gene	22596	MP:0010844	increased effector memory CD4-positive, alpha-beta T cell number
ENSMUSG00000026187	Ensembl Gene Model	MGI:104517	Xrcc5	X-ray repair complementing defective repair in Chinese hamster cells 5	protein coding gene	22596	MP:0010850	increased effector memory CD8-positive, alpha-beta T cell number
ENSMUSG00000026187	Ensembl Gene Model	MGI:104517	Xrcc5	X-ray repair complementing defective repair in Chinese hamster cells 5	protein coding gene	22596	MP:0000219	increased neutrophil cell number
ENSMUSG00000022471	Ensembl Gene Model	MGI:95606	Xrcc6	X-ray repair complementing defective repair in Chinese hamster cells 6	protein coding gene	14375	MP:0002144	abnormal B cell differentiation
ENSMUSG00000022471	Ensembl Gene Model	MGI:95606	Xrcc6	X-ray repair complementing defective repair in Chinese hamster cells 6	protein coding gene	14375	MP:0004939	abnormal B cell morphology
ENSMUSG00000022471	Ensembl Gene Model	MGI:95606	Xrcc6	X-ray repair complementing defective repair in Chinese hamster cells 6	protein coding gene	14375	MP:0002722	abnormal immune system organ morphology
ENSMUSG00000022471	Ensembl Gene Model	MGI:95606	Xrcc6	X-ray repair complementing defective repair in Chinese hamster cells 6	protein coding gene	14375	MP:0002145	abnormal T cell differentiation
ENSMUSG00000022471	Ensembl Gene Model	MGI:95606	Xrcc6	X-ray repair complementing defective repair in Chinese hamster cells 6	protein coding gene	14375	MP:0008037	abnormal T cell morphology
ENSMUSG00000022471	Ensembl Gene Model	MGI:95606	Xrcc6	X-ray repair complementing defective repair in Chinese hamster cells 6	protein coding gene	14375	MP:0008213	absent immature B cells
ENSMUSG00000022471	Ensembl Gene Model	MGI:95606	Xrcc6	X-ray repair complementing defective repair in Chinese hamster cells 6	protein coding gene	14375	MP:0008212	absent mature B cells
ENSMUSG00000022471	Ensembl Gene Model	MGI:95606	Xrcc6	X-ray repair complementing defective repair in Chinese hamster cells 6	protein coding gene	14375	MP:0000238	absent pre-B cells
ENSMUSG00000022471	Ensembl Gene Model	MGI:95606	Xrcc6	X-ray repair complementing defective repair in Chinese hamster cells 6	protein coding gene	14375	MP:0001802	arrested B cell differentiation
ENSMUSG00000022471	Ensembl Gene Model	MGI:95606	Xrcc6	X-ray repair complementing defective repair in Chinese hamster cells 6	protein coding gene	14375	MP:0005017	decreased B cell number
ENSMUSG00000022471	Ensembl Gene Model	MGI:95606	Xrcc6	X-ray repair complementing defective repair in Chinese hamster cells 6	protein coding gene	14375	MP:0008083	decreased single-positive T cell number
ENSMUSG00000022471	Ensembl Gene Model	MGI:95606	Xrcc6	X-ray repair complementing defective repair in Chinese hamster cells 6	protein coding gene	14375	MP:0005018	decreased T cell number
ENSMUSG00000022471	Ensembl Gene Model	MGI:95606	Xrcc6	X-ray repair complementing defective repair in Chinese hamster cells 6	protein coding gene	14375	MP:0005091	increased double-positive T cell number
ENSMUSG00000022471	Ensembl Gene Model	MGI:95606	Xrcc6	X-ray repair complementing defective repair in Chinese hamster cells 6	protein coding gene	14375	MP:0002024	increased T cell derived lymphoma incidence
ENSMUSG00000007817	Ensembl Gene Model	MGI:3040693	Zmiz1	zinc finger, MIZ-type containing 1	protein coding gene	328365	MP:0005017	decreased B cell number
ENSMUSG00000007817	Ensembl Gene Model	MGI:3040693	Zmiz1	zinc finger, MIZ-type containing 1	protein coding gene	328365	MP:0008045	decreased NK cell number
ENSMUSG00000007817	Ensembl Gene Model	MGI:3040693	Zmiz1	zinc finger, MIZ-type containing 1	protein coding gene	328365	MP:0005018	decreased T cell number

## Sheet: Table S12B. MGI_mamm_phenotype
Table S12B. MGI mouse knockout mammary phenotype
Input	Input Type	MGI Gene/Marker ID	Symbol	Name	Feature Type	Entrez Gene ID	MP ID	Term
ENSMUSG00000056501	Ensembl Gene Model	MGI:88373	Cebpb	CCAAT/enhancer binding protein (C/EBP), beta	protein coding gene	12608	MP:0000662	abnormal branching of the mammary ductal tree
ENSMUSG00000041147	Ensembl Gene Model	MGI:109337	Brca2	breast cancer 2, early onset	protein coding gene	12190	MP:0000662	abnormal branching of the mammary ductal tree
ENSMUSG00000025499	Ensembl Gene Model	MGI:96224	Hras	Harvey rat sarcoma virus oncogene	protein coding gene	15461	MP:0000662	abnormal branching of the mammary ductal tree
ENSMUSG00000024907	Ensembl Gene Model	MGI:95637	Gal	galanin and GMAP prepropeptide	protein coding gene	14419	MP:0000662	abnormal branching of the mammary ductal tree
ENSMUSG00000021732	Ensembl Gene Model	MGI:1099809	Fgf10	fibroblast growth factor 10	protein coding gene	14165	MP:0000662	abnormal branching of the mammary ductal tree
ENSMUSG00000019768	Ensembl Gene Model	MGI:1352467	Esr1	estrogen receptor 1 (alpha)	protein coding gene	13982	MP:0000662	abnormal branching of the mammary ductal tree
ENSMUSG00000017146	Ensembl Gene Model	MGI:104537	Brca1	breast cancer 1, early onset	protein coding gene	12189	MP:0000662	abnormal branching of the mammary ductal tree
ENSMUSG00000003227	Ensembl Gene Model	MGI:1343498	Edar	ectodysplasin-A receptor	protein coding gene	13608	MP:0000662	abnormal branching of the mammary ductal tree
ENSMUSG00000027381	Ensembl Gene Model	MGI:1197519	Bcl2l11	BCL2-like 11 (apoptosis facilitator)	protein coding gene	12125	MP:0006271	abnormal involution of the mammary gland
ENSMUSG00000022306	Ensembl Gene Model	MGI:1334444	Zfpm2	zinc finger protein, multitype 2	protein coding gene	22762	MP:0006271	abnormal involution of the mammary gland
ENSMUSG00000021756	Ensembl Gene Model	MGI:96560	Il6st	interleukin 6 signal transducer	protein coding gene	16195	MP:0006271	abnormal involution of the mammary gland
ENSMUSG00000017146	Ensembl Gene Model	MGI:104537	Brca1	breast cancer 1, early onset	protein coding gene	12189	MP:0006271	abnormal involution of the mammary gland
ENSMUSG00000021732	Ensembl Gene Model	MGI:1099809	Fgf10	fibroblast growth factor 10	protein coding gene	14165	MP:0008904	abnormal mammary fat pad morphology
ENSMUSG00000020941	Ensembl Gene Model	MGI:1858204	Map3k14	mitogen-activated protein kinase kinase kinase 14	protein coding gene	53859	MP:0008904	abnormal mammary fat pad morphology
ENSMUSG00000003227	Ensembl Gene Model	MGI:1343498	Edar	ectodysplasin-A receptor	protein coding gene	13608	MP:0008904	abnormal mammary fat pad morphology
ENSMUSG00000019768	Ensembl Gene Model	MGI:1352467	Esr1	estrogen receptor 1 (alpha)	protein coding gene	13982	MP:0009506	abnormal mammary gland alveolus morphology
ENSMUSG00000030849	Ensembl Gene Model	MGI:95523	Fgfr2	fibroblast growth factor receptor 2	protein coding gene	14183	MP:0013785	abnormal mammary gland bud morphology
ENSMUSG00000018604	Ensembl Gene Model	MGI:98495	Tbx3	T-box 3	protein coding gene	21386	MP:0013785	abnormal mammary gland bud morphology
ENSMUSG00000056501	Ensembl Gene Model	MGI:88373	Cebpb	CCAAT/enhancer binding protein (C/EBP), beta	protein coding gene	12608	MP:0000628	abnormal mammary gland development
ENSMUSG00000027381	Ensembl Gene Model	MGI:1197519	Bcl2l11	BCL2-like 11 (apoptosis facilitator)	protein coding gene	12125	MP:0000628	abnormal mammary gland development
ENSMUSG00000025499	Ensembl Gene Model	MGI:96224	Hras	Harvey rat sarcoma virus oncogene	protein coding gene	15461	MP:0000628	abnormal mammary gland development
ENSMUSG00000020941	Ensembl Gene Model	MGI:1858204	Map3k14	mitogen-activated protein kinase kinase kinase 14	protein coding gene	53859	MP:0000628	abnormal mammary gland development
ENSMUSG00000020647	Ensembl Gene Model	MGI:1276523	Ncoa1	nuclear receptor coactivator 1	protein coding gene	17977	MP:0000628	abnormal mammary gland development
ENSMUSG00000019768	Ensembl Gene Model	MGI:1352467	Esr1	estrogen receptor 1 (alpha)	protein coding gene	13982	MP:0000628	abnormal mammary gland development
ENSMUSG00000018604	Ensembl Gene Model	MGI:98495	Tbx3	T-box 3	protein coding gene	21386	MP:0000628	abnormal mammary gland development
ENSMUSG00000017146	Ensembl Gene Model	MGI:104537	Brca1	breast cancer 1, early onset	protein coding gene	12189	MP:0000628	abnormal mammary gland development
ENSMUSG00000056501	Ensembl Gene Model	MGI:88373	Cebpb	CCAAT/enhancer binding protein (C/EBP), beta	protein coding gene	12608	MP:0009503	abnormal mammary gland duct morphology
ENSMUSG00000035086	Ensembl Gene Model	MGI:1891828	Becn1	beclin 1, autophagy related	protein coding gene	56208	MP:0009503	abnormal mammary gland duct morphology
ENSMUSG00000027381	Ensembl Gene Model	MGI:1197519	Bcl2l11	BCL2-like 11 (apoptosis facilitator)	protein coding gene	12125	MP:0009503	abnormal mammary gland duct morphology
ENSMUSG00000019768	Ensembl Gene Model	MGI:1352467	Esr1	estrogen receptor 1 (alpha)	protein coding gene	13982	MP:0009503	abnormal mammary gland duct morphology
ENSMUSG00000017146	Ensembl Gene Model	MGI:104537	Brca1	breast cancer 1, early onset	protein coding gene	12189	MP:0009503	abnormal mammary gland duct morphology
ENSMUSG00000018604	Ensembl Gene Model	MGI:98495	Tbx3	T-box 3	protein coding gene	21386	MP:0004135	abnormal mammary gland embryonic development
ENSMUSG00000037815	Ensembl Gene Model	MGI:88274	Ctnna1	catenin (cadherin associated protein), alpha 1	protein coding gene	12385	MP:0009504	abnormal mammary gland epithelium morphology
ENSMUSG00000028551	Ensembl Gene Model	MGI:105388	Cdkn2c	cyclin dependent kinase inhibitor 2C	protein coding gene	12580	MP:0009504	abnormal mammary gland epithelium morphology
ENSMUSG00000019768	Ensembl Gene Model	MGI:1352467	Esr1	estrogen receptor 1 (alpha)	protein coding gene	13982	MP:0009504	abnormal mammary gland epithelium morphology
ENSMUSG00000017146	Ensembl Gene Model	MGI:104537	Brca1	breast cancer 1, early onset	protein coding gene	12189	MP:0009504	abnormal mammary gland epithelium morphology
ENSMUSG00000056501	Ensembl Gene Model	MGI:88373	Cebpb	CCAAT/enhancer binding protein (C/EBP), beta	protein coding gene	12608	MP:0010172	abnormal mammary gland epithelium physiology
ENSMUSG00000037815	Ensembl Gene Model	MGI:88274	Ctnna1	catenin (cadherin associated protein), alpha 1	protein coding gene	12385	MP:0010172	abnormal mammary gland epithelium physiology
ENSMUSG00000070348	Ensembl Gene Model	MGI:88313	Ccnd1	cyclin D1	protein coding gene	12443	MP:0006270	abnormal mammary gland growth during lactation
ENSMUSG00000070348	Ensembl Gene Model	MGI:88313	Ccnd1	cyclin D1	protein coding gene	12443	MP:0006269	abnormal mammary gland growth during pregnancy
ENSMUSG00000062991	Ensembl Gene Model	MGI:96083	Nrg1	neuregulin 1	protein coding gene	211323	MP:0006269	abnormal mammary gland growth during pregnancy
ENSMUSG00000017146	Ensembl Gene Model	MGI:104537	Brca1	breast cancer 1, early onset	protein coding gene	12189	MP:0006269	abnormal mammary gland growth during pregnancy
ENSMUSG00000037035	Ensembl Gene Model	MGI:96571	Inhbb	inhibin beta-B	protein coding gene	16324	MP:0009505	abnormal mammary gland lobule morphology
ENSMUSG00000019768	Ensembl Gene Model	MGI:1352467	Esr1	estrogen receptor 1 (alpha)	protein coding gene	13982	MP:0009505	abnormal mammary gland lobule morphology
ENSMUSG00000017146	Ensembl Gene Model	MGI:104537	Brca1	breast cancer 1, early onset	protein coding gene	12189	MP:0009505	abnormal mammary gland lobule morphology
ENSMUSG00000038079	Ensembl Gene Model	MGI:2138365	Tmem237	transmembrane protein 237	protein coding gene	381259	MP:0000627	abnormal mammary gland morphology
ENSMUSG00000037035	Ensembl Gene Model	MGI:96571	Inhbb	inhibin beta-B	protein coding gene	16324	MP:0000627	abnormal mammary gland morphology
ENSMUSG00000028551	Ensembl Gene Model	MGI:105388	Cdkn2c	cyclin dependent kinase inhibitor 2C	protein coding gene	12580	MP:0000627	abnormal mammary gland morphology
ENSMUSG00000022306	Ensembl Gene Model	MGI:1334444	Zfpm2	zinc finger protein, multitype 2	protein coding gene	22762	MP:0000627	abnormal mammary gland morphology
ENSMUSG00000019768	Ensembl Gene Model	MGI:1352467	Esr1	estrogen receptor 1 (alpha)	protein coding gene	13982	MP:0000627	abnormal mammary gland morphology
ENSMUSG00000017146	Ensembl Gene Model	MGI:104537	Brca1	breast cancer 1, early onset	protein coding gene	12189	MP:0000627	abnormal mammary gland morphology
ENSMUSG00000030849	Ensembl Gene Model	MGI:95523	Fgfr2	fibroblast growth factor receptor 2	protein coding gene	14183	MP:0013721	abnormal mammary placode morphology
ENSMUSG00000021732	Ensembl Gene Model	MGI:1099809	Fgf10	fibroblast growth factor 10	protein coding gene	14165	MP:0013721	abnormal mammary placode morphology
ENSMUSG00000030849	Ensembl Gene Model	MGI:95523	Fgfr2	fibroblast growth factor receptor 2	protein coding gene	14183	MP:0000629	absent mammary gland
ENSMUSG00000018604	Ensembl Gene Model	MGI:98495	Tbx3	T-box 3	protein coding gene	21386	MP:0000629	absent mammary gland
ENSMUSG00000020941	Ensembl Gene Model	MGI:1858204	Map3k14	mitogen-activated protein kinase kinase kinase 14	protein coding gene	53859	MP:0009297	decreased mammary fat pad weight
ENSMUSG00000017146	Ensembl Gene Model	MGI:104537	Brca1	breast cancer 1, early onset	protein coding gene	12189	MP:0010174	decreased mammary gland epithelial cell proliferation
ENSMUSG00000041147	Ensembl Gene Model	MGI:109337	Brca2	breast cancer 2, early onset	protein coding gene	12190	MP:0001883	increased mammary adenocarcinoma incidence
ENSMUSG00000030528	Ensembl Gene Model	MGI:1328362	Blm	Bloom syndrome, RecQ like helicase	protein coding gene	12144	MP:0001883	increased mammary adenocarcinoma incidence
ENSMUSG00000028691	Ensembl Gene Model	MGI:99523	Prdx1	peroxiredoxin 1	protein coding gene	18477	MP:0001883	increased mammary adenocarcinoma incidence
ENSMUSG00000026104	Ensembl Gene Model	MGI:103063	Stat1	signal transducer and activator of transcription 1	protein coding gene	20846	MP:0001883	increased mammary adenocarcinoma incidence
ENSMUSG00000025499	Ensembl Gene Model	MGI:96224	Hras	Harvey rat sarcoma virus oncogene	protein coding gene	15461	MP:0001883	increased mammary adenocarcinoma incidence
ENSMUSG00000017146	Ensembl Gene Model	MGI:104537	Brca1	breast cancer 1, early onset	protein coding gene	12189	MP:0001883	increased mammary adenocarcinoma incidence
ENSMUSG00000019768	Ensembl Gene Model	MGI:1352467	Esr1	estrogen receptor 1 (alpha)	protein coding gene	13982	MP:0009296	increased mammary fat pad weight
ENSMUSG00000037815	Ensembl Gene Model	MGI:88274	Ctnna1	catenin (cadherin associated protein), alpha 1	protein coding gene	12385	MP:0014126	increased mammary gland apoptosis
ENSMUSG00000017146	Ensembl Gene Model	MGI:104537	Brca1	breast cancer 1, early onset	protein coding gene	12189	MP:0014126	increased mammary gland apoptosis
ENSMUSG00000019768	Ensembl Gene Model	MGI:1352467	Esr1	estrogen receptor 1 (alpha)	protein coding gene	13982	MP:0009508	increased mammary gland ductal carcinoma incidence
ENSMUSG00000017146	Ensembl Gene Model	MGI:104537	Brca1	breast cancer 1, early onset	protein coding gene	12189	MP:0009508	increased mammary gland ductal carcinoma incidence
ENSMUSG00000017146	Ensembl Gene Model	MGI:104537	Brca1	breast cancer 1, early onset	protein coding gene	12189	MP:0010173	increased mammary gland epithelial cell proliferation
ENSMUSG00000041147	Ensembl Gene Model	MGI:109337	Brca2	breast cancer 2, early onset	protein coding gene	12190	MP:0010299	increased mammary gland tumor incidence
ENSMUSG00000035266	Ensembl Gene Model	MGI:2176740	Helq	helicase, POLQ-like	protein coding gene	191578	MP:0010299	increased mammary gland tumor incidence
ENSMUSG00000035086	Ensembl Gene Model	MGI:1891828	Becn1	beclin 1, autophagy related	protein coding gene	56208	MP:0010299	increased mammary gland tumor incidence
ENSMUSG00000030528	Ensembl Gene Model	MGI:1328362	Blm	Bloom syndrome, RecQ like helicase	protein coding gene	12144	MP:0010299	increased mammary gland tumor incidence
ENSMUSG00000028551	Ensembl Gene Model	MGI:105388	Cdkn2c	cyclin dependent kinase inhibitor 2C	protein coding gene	12580	MP:0010299	increased mammary gland tumor incidence
ENSMUSG00000017146	Ensembl Gene Model	MGI:104537	Brca1	breast cancer 1, early onset	protein coding gene	12189	MP:0010299	increased mammary gland tumor incidence
ENSMUSG00000019768	Ensembl Gene Model	MGI:1352467	Esr1	estrogen receptor 1 (alpha)	protein coding gene	13982	MP:0001884	mammary gland alveolar hyperplasia
ENSMUSG00000017146	Ensembl Gene Model	MGI:104537	Brca1	breast cancer 1, early onset	protein coding gene	12189	MP:0001884	mammary gland alveolar hyperplasia
ENSMUSG00000019768	Ensembl Gene Model	MGI:1352467	Esr1	estrogen receptor 1 (alpha)	protein coding gene	13982	MP:0001885	mammary gland duct hyperplasia
ENSMUSG00000017146	Ensembl Gene Model	MGI:104537	Brca1	breast cancer 1, early onset	protein coding gene	12189	MP:0001885	mammary gland duct hyperplasia
ENSMUSG00000028551	Ensembl Gene Model	MGI:105388	Cdkn2c	cyclin dependent kinase inhibitor 2C	protein coding gene	12580	MP:0000630	mammary gland hyperplasia
ENSMUSG00000025499	Ensembl Gene Model	MGI:96224	Hras	Harvey rat sarcoma virus oncogene	protein coding gene	15461	MP:0000630	mammary gland hyperplasia
ENSMUSG00000017146	Ensembl Gene Model	MGI:104537	Brca1	breast cancer 1, early onset	protein coding gene	12189	MP:0000630	mammary gland hyperplasia
