# Supplementary material for: Machine learning reveals genetic modifiers of the immune microenvironment of cancer
Source: iScience. 2023 Aug 9;26(9):107576. doi: 10.1016/j.isci.2023.107576 (PMC10470213; doi:10.1016/j.isci.2023.107576)
Supplement: Table S13. COSMIC Cancer Census - annotated breast cancer genes, related to Methods [file mmc14.xlsx]

## Sheet: Table S13. COSMIC_BrCa_Drivers
Table S13. COSMIC breast cancer driver genes
Gene Symbol	Name	Entrez GeneId	Genome Location	Tier	Hallmark	Chr Band	Somatic	Germline	Tumour Types(Somatic)	Tumour Types(Germline)	Cancer Syndrome	Tissue Type	Molecular Genetics	Role in Cancer	Mutation Types	Translocation Partner	Other Germline Mut	Other Syndrome	COSMIC ID	cosmic gene name	Synonyms
RB1	retinoblastoma gene	5925	13:48303726-48481890	1	Yes	14.2	yes	yes	retinoblastoma, sarcoma, breast, small cell lung carcinoma	retinoblastoma, sarcoma, breast, small cell lung carcinoma	familial retinoblastoma	L, E, M, O	Rec	TSG	D, Mis, N, F, S				COSG250675	RB1	5925,ENSG00000139687.14,OSRC,P06400,PPP1R130,RB,RB1
AKT1	v-akt murine thymoma viral oncogene homolog 1	207	14:104769349-104794124	1	Yes	32.33	yes		breast, colorectal, ovarian, NSCLC			E	Dom	oncogene	Mis				COSG219524	AKT1	207,AKT,AKT1,ENSG00000142208.15,P31749,PKB,PRKBA,RAC
BAP1	BRCA1 associated protein-1 (ubiquitin carboxy-terminal hydrolase)	8314	3:52401013-52410350	1	Yes	21.1	yes	yes	uveal melanoma, breast, NSCLC, RCC	mesothelioma, skin and uveal melanoma, kidney cancer	BAP1 tumor predisposition syndrome	E	Rec	TSG	N, Mis, F, S, O				COSG202230	BAP1	8314,BAP1,ENSG00000163930.9,KIAA0272,Q92560,UCHL2,hucep-6
CDH1	cadherin 1, type 1, E-cadherin (epithelial) (ECAD)	999	16:68737225-68835548	1	Yes	22.1	yes	yes	lobular breast, gastric	gastric	familial gastric carcinoma	E	Rec	TSG	Mis, N, F, S				COSG310713	CDH1	999,CD324,CDH1,ENSG00000039068.18,P12830,UVO,uvomorulin
CTCF	CCCTC-binding factor	10664	16:67562467-67639176	1	Yes	22.1	yes		endometrial, breast, head and neck cancer			E	Dom	TSG	Mis, N			Mental retardation, autosomal dominant 21	COSG254702	CTCF	10664,CTCF,ENSG00000102974.15
ESR1	estrogen receptor 1	2099	6:151690496-152103274	1	Yes	25.2	yes		breast			E	Dom	oncogene, TSG, fusion	Mis				COSG237253	ESR1	2099,ENSG00000091831.23,ER-alpha,ESR,ESR1,Era,NR3A1,P03372
ETV6	ets variant gene 6 (TEL oncogene)	2120	12:11649854-11895402	1	Yes	13.2	yes		congenital fibrosarcoma, multiple different leukaemia and lymphoma tumour types including ALL, secretory breast, MDS			L, E, M	Dom	TSG, fusion	T	NTRK3, RUNX1, PDGFRB, ABL1, MN1, ABL2, ACSL6, CHIC2, ARNT, JAK2, MECOM, CDX2, RNF217-AS1, MNX1, MDS2, PER1, SYK, TTL, FGFR3, PAX5			COSG240080	ETV6	2120,ENSG00000139083.10,ETV6,P41212,TEL
FEN1	flap structure-specific endonuclease 1	2237	11:61792637-61797244	2		12.2		yes		breast cancer		E		TSG					COSG330129	FEN1	2237,ENSG00000168496.3,FEN-1,FEN1,MF1,P39748,RAD2
FLNA	filamin A	2316	X:154348526-154374638	2		28	yes		phyllodes tumour of the breast			E			Mis, F, O				COSG342172	FLNA	2316,ABP-280,ENSG00000196924.15,FLN,FLN1,FLNA,OPD1,OPD2,P21333
IRS4	insulin receptor substrate 4	8471	X:108732482-108736409	1	Yes	22.3	yes		glioma, rhabdomyosarcoma, melanoma, breast cancer, T-ALL			E, O, M, L		oncogene, TSG	Mis, F, T	TRB			COSG342221	IRS4	8471,ENSG00000133124.11,IRS-4,IRS4,O14654,PY160
POLQ	DNA polymerase theta	10721	3:121431431-121546006	1		13.33	yes	yes	oral SCC	breast cancer		E		oncogene, TSG	Mis				COSG272591	POLQ	10721,ENSG00000051341.13,O75417,POLH,POLQ
TBX3	T-box 3	6926	12:114670255-114683590	1		24.21	yes		breast, large intestine, skin			E	Dom	oncogene, TSG	Mis, N, F, O		yes	ulnar-mammary syndrome	COSG201784	TBX3	6926,ENSG00000135111.15,O15119,TBX3,TBX3-ISO,UMS,XHL
TP53	tumor protein p53	7157	17:7668402-7687538	1	Yes	13.1	yes	yes	breast, colorectal, lung, sarcoma, adrenocortical, glioma, Spitzoid tumour, multiple other tumour types	breast, sarcoma, adrenocortical carcinoma, glioma, multiple other tumour types	Li-Fraumeni syndrome	L, E, M, O	Rec	oncogene, TSG, fusion	Mis, N, F, T	NTRK1			COSG348585	TP53	7157,ENSG00000141510.16,LFS1,P04637,TP53,p53
BARD1	BRCA1 associated RING domain 1	580	2:214725646-214809704	1	Yes	35	yes	yes	breast cancer	ovarian cancer, breast cancer, endometrioid cancer		E		TSG	Mis				COSG246082	BARD1	580,BARD1,ENSG00000138376.10,Q99728
BRCA1	familial breast/ovarian cancer gene 1	672	17:43044295-43125483	1	Yes	21.31	yes	yes	ovarian	breast, ovarian	hereditary breast/ovarian cancer	E	Rec	TSG	D, Mis, N, F, S				COSG228238	BRCA1	672,BRCA1,BRCC1,ENSG00000012048.21,FANCS,P38398,PPP1R53,RNF53
BRCA2	familial breast/ovarian cancer gene 2	675	13:32315474-32400266	1	Yes	13.1	yes	yes	breast, ovarian, pancreatic	breast, ovarian, pancreatic, leukaemia (FANCB, FANCD1)	hereditary breast/ovarian cancer	L, E	Rec	TSG	D, Mis, N, F, S				COSG381488	BRCA2	675,BRCA2,BRCC2,ENSG00000139618.14,FACD,FAD,FAD1,FANCD,FANCD1,P51587,XRCC11
BRIP1	BRCA1 interacting protein C-terminal helicase 1	83990	17:61681266-61863521	1	Yes	23.2		yes		AML, leukaemia, breast	Fanconi anaemia J, breast cancer susceptiblity	L, E	Rec	TSG	F, N, Mis				COSG286405	BRIP1	83990,BACH1,BRIP1,ENSG00000136492.8,FANCJ,OF,Q9BX63
CASP8	caspase 8, apoptosis-related cysteine peptidase	841	2:201258036-201287711	1	Yes	33.1	yes		hepatocellular, oral squamous cell, breast			E	Rec	TSG	N, S, F				COSG353681	CASP8	841,CASP8,Casp-8,ENSG00000064012.21,FLICE,MACH,MCH5,Q14790
CCND1	cyclin D1	595	11:69641087-69654474	1	Yes	13.3	yes		CLL, B-ALL, breast			L, E	Dom	oncogene, fusion	T	IGH, FSTL3			COSG267960	CCND1	595,BCL1,CCND1,D11S287E,ENSG00000110092.3,P24385,PRAD1,U21B31
CHEK2	CHK2 checkpoint homolog (S. pombe)	11200	22:28687763-28741838	1	Yes	12.1		yes		breast	familial breast cancer	E	Rec	TSG	F				COSG271679	CHEK2	11200,CDS1,CHEK2,CHK2,ENSG00000183765.20,HuCds1,O96017,PP1425,RAD53,bA444G7
EP300	300 kd E1A-Binding protein gene	2033	22:41091786-41180079	1	Yes	13.2	yes		colorectal, breast, pancreatic, AML, ALL, DLBCL			L, E	Rec	TSG, fusion	T, N, F, Mis, O	KMT2A, KAT6A			COSG366575	EP300	2033,ENSG00000100393.12,EP300,KAT3B,Q09472,p300
ERBB2	v-erb-b2 erythroblastic leukemia viral oncogene homolog 2, neuro/glioblastoma derived oncogene homolog (avian)	2064	17:39700080-39728662	1	Yes	12	yes		breast, ovarian, other tumour types, NSCLC, gastric			E	Dom	oncogene, fusion	A, Mis, O				COSG225462	ERBB2	2064,CD340,ENSG00000141736.13,ERBB2,HER-2,HER2,NEU,NGL,P04626
FBLN2	fibulin 2	2199	3:13549131-13638422	2		25.1	yes		breast cancer, colorectal adenocarcinoma			E		TSG	Mis, S				COSG206750	FBLN2	2199,ENSG00000163520.13,FBLN2,P98095
FOXA1	forkhead box A1	3169	14:37589984-37595034	1	Yes	21.1	yes		breast, prostate			E	Dom	oncogene	Mis, F				COSG336391	FOXA1	3169,ENSG00000129514.5,FOXA1,HNF3A,P55317
GATA3	GATA binding protein 3	2625	10:8054653-8075203	1	Yes	14	yes		breast			E	Rec	oncogene, TSG	F, N, S		yes	HDR syndrome (hypoparathyroidism, sensorineural deafness, and renal disease)	COSG196892	GATA3	2625,ENSG00000107485.16,GATA3,HDR,P23771
KEAP1	kelch like ECH associated protein 1	9817	19:10486120-10503741	1	Yes	13.2	yes		NSCLC, breast carcinoma			E		TSG	Mis, N, F				COSG242331	KEAP1	9817,ENSG00000079999.13,INrf2,KEAP1,KIAA0132,KLHL19,MGC10630,MGC1114,MGC20887,MGC4407,MGC9454,Q14145
NCOR1	nuclear receptor corepressor 1	9611	17:16029157-16215549	1		12	yes		breast			E	Rec	TSG	Mis, F, N, O		yes	Ulnar-mammary syndrome	COSG212652	NCOR1	9611,ENSG00000141027.20,KIAA1047,MGC104216,N-CoR,NCOR1,O75376,PPP1R109,TRAC1,hCIT529I10,hN-CoR
NTRK3	neurotrophic tyrosine kinase, receptor, type 3	4916	15:87876757-88256731	1		25.3	yes		congenital fibrosarcoma, secretory breast			E, M	Dom	oncogene, fusion	T	ETV6			COSG267045	NTRK3	4916,ENSG00000140538.16,NTRK3,Q16288,TRKC
PALB2	partner and localizer of BRCA2	79728	16:23603170-23641310	1		12.2		yes		Wilms tumour, medulloblastoma, AML ,breast	Fanconi anaemia N, breast cancer susceptibility	L, O, E	Rec	TSG	F, N, Mis				COSG340589	PALB2	79728,ENSG00000083093.9,FANCN,FLJ21816,PALB2,Q86YC2
PBRM1	polybromo 1	55193	3:52547841-52685836	1	Yes	21.1	yes		clear cell renal carcinoma, breast			E	Rec	TSG	Mis, N, F, S, D, O				COSG378055	PBRM1	55193,BAF180,ENSG00000163939.18,PB1,PBRM1,Q86U86
PPM1D	protein phosphatase, Mg2+/Mn2+ dependent 1D	8493	17:60600183-60666280	1	Yes	23.2	yes		glioma, ovarian cancer, breast cancer			E	Dom	oncogene	A, Mis, N, F				COSG320662	PPM1D	8493,ENSG00000170836.11,O15297,PP2C-DELTA,PPM1D,Wip1
SALL4	spalt like transcription factor 4	57167	20:51782331-51802520	1		13.2	yes		colorectal cancer, breast cancer, prostate cancer, glioblastoma, melanoma			E		oncogene	Mis, F			Duane-radial ray syndrome	COSG205125	SALL4	57167,ENSG00000101115.12,Q9UJQ4,SALL4,ZNF797,dJ1112F19.1
ZMYM3	zinc finger MYM-type containing 3	9203	X:71239624-71254140	2		13.1	yes		CRC, breast cancer			E		TSG	F				COSG329285	ZMYM3	9203,DXS6673E,ENSG00000147130.14,KIAA0385,MYM,Q14202,ZMYM3,ZNF198L2,ZNF261
ARID1A	AT rich interactive domain 1A (SWI-like)	8289	1:26696033-26782110	1	Yes	36.11	yes		clear cell ovarian carcinoma, RCC, breast			E	Rec	TSG, fusion	Mis, N, F, S, D, T	MAST2			COSG219697	ARID1A	8289,ARID1A,B120,BAF250,BAF250a,C10rf4,C1orf4,ENSG00000117713.19,O14497,P270,SMARCF1
ARID1B	AT rich interactive domain 1B	57492	6:156777374-157210779	1	Yes	25.3	yes		breast, hepatocellular carcinoma, clear cell ovarian carcinoma			E	Rec	TSG	Mis, F, N, O				COSG359389	ARID1B	57492,6A3-5,ARID1B,BAF250b,DAN15,ELD/OSA1,ENSG00000049618.22,KIAA1235,Q8NFD5,p250R
CDKN1B	cyclin-dependent kinase inhibitor 1B (p27, Kip1)	1027	12:12717124-12722371	1	Yes	13.1	yes	yes	breast, small intestine neuroendocrine tumours	pituitary, parathyroid	multiple endocrine neoplasia type IV	E	Rec	TSG	F				COSG375547	CDKN1B	1027,CDKN1B,ENSG00000111276.10,KIP1,P27KIP1,P46527
MAP2K4	mitogen-activated protein kinase kinase 4	6416	17:12020834-12143830	1		12	yes		pancreatic, breast, colorectal			E	Rec	oncogene, TSG	D, Mis, N				COSG348312	MAP2K4	6416,ENSG00000065559.14,JNKK1,MAP2K4,MEK4,MKK4,P45985,PRKMK4,SERK1
MAP3K1	mitogen-activated protein kinase kinase kinase 1, E3 ubiquitin protein ligase	4214	5:56815574-56896152	1	Yes	11.2	yes		luminal A breast			E	Rec	oncogene, TSG	N, F, Mis, O, S		yes	46,XY sex reversal 6	COSG324697	MAP3K1	4214,ENSG00000095015.5,MAP3K1,MAPKKK1,MEKK,MEKK1,Q13233
NOTCH1	Notch homolog 1, translocation-associated (Drosophila) (TAN1)	4851	9:136494433-136545786	1	Yes	34.3	yes		T-ALL, breast, bladder, skin SCC, lung SCC, head and neck SCC			L, E	Dom/Rec	oncogene, TSG, fusion	T, Mis, O	TRB, SEC16A, GABBR2			COSG341779	NOTCH1	4851,ENSG00000148400.10,NOTCH1,P46531,TAN1
PIK3CA	phosphoinositide-3-kinase, catalytic, alpha polypeptide	5290	3:179148523-179240093	1	Yes	26.32	yes		colorectal, gastric, glioblastoma, breast			E, O	Dom	oncogene	Mis				COSG276592	PIK3CA	5290,ENSG00000121879.4,P42336,PI3K,PIK3CA
MAP3K13	mitogen-activated protein kinase kinase kinase 13	9175	3:185363120-185489097	1	Yes	27.2	yes		breast			E	Rec	oncogene, TSG	F				COSG356530	MAP3K13	9175,ENSG00000073803.13,LZK,MAP3K13,MEKK13,O43283
SMARCD1	SWI/SNF related, matrix associated, actin dependent regulator of chromatin, subfamily d, member 1	6602	12:50084972-50100712	1		13.12	yes		breast			E	Rec	TSG	N				COSG308982	SMARCD1	6602,BAF60A,CRACD1,ENSG00000066117.14,Q96GM5,Rsc6p,SMARCD1
APOBEC3B	apolipoprotein B mRNA editing enzyme catalytic subunit 3B	9582	22:38982409-38992784	1	Yes	13.1		yes		breast cancer		E	Rec	oncogene, TSG	D				COSG343618	APOBEC3B	9582,APOBEC3B,ENSG00000179750.15,FLJ21201,PHRBNL,Q9UH17
