# Supplementary material for: Machine learning reveals genetic modifiers of the immune microenvironment of cancer
Source: iScience. 2023 Aug 9;26(9):107576. doi: 10.1016/j.isci.2023.107576 (PMC10470213; doi:10.1016/j.isci.2023.107576)
Supplement: Table S14. Genes annotated were annotated for significant eQTL (FDR <0.05) across 28 immune cell types from 416 donors in the ImmuNexUT database, related to Methods [file mmc15.xlsx]

## Sheet: Table S14. eQTL_ImmuNexUT
Table S14. Leukocyte eQTL from ImmuNexUT
Gene_id	Gene_name	CHR	TSS_position	Number_of_variants_cis	Variant_ID	Variant_CHR	Variant_position_start	Variant_position_end	Rank_of_association	Forward_nominal_P	Forward_slope	Backward_P	Backward_slope	tissue	Cell Type
1	ENSG00000164120.13	HPGD	chr4	174523154	6462	rs3797013	chr4	174513243	174513243	0	0.000125477	0.178577	4.02011e-05	0.3729	cd16p_mono
2	ENSG00000164120.13	HPGD	chr4	174523154	6462	rs3797012	chr4	174513369	174513369	0	0.000147164	0.176639	5.01143e-05	0.368056	cd16p_mono
3	ENSG00000164120.13	HPGD	chr4	174523154	6462	rs62332164	chr4	174515458	174515458	0	8.46997e-05	0.1828	2.57411e-05	0.381659	cd16p_mono
4	ENSG00000164120.13	HPGD	chr4	174523154	6462	rs17060596	chr4	174519114	174519114	0	7.13434e-05	0.176988	3.29767e-05	0.360982	cd16p_mono
5	ENSG00000164120.13	HPGD	chr4	174523154	6462	rs3797010	chr4	174521047	174521047	0	0.000107867	-0.161454	1.74331e-05	-0.349026	cd16p_mono
6	ENSG00000164120.13	HPGD	chr4	174523154	6462	rs3797009	chr4	174521154	174521154	0	0.000107867	-0.161454	1.74331e-05	-0.349026	cd16p_mono
7	ENSG00000164120.13	HPGD	chr4	174523154	6462	rs1365613	chr4	174521671	174521671	0	0.000255457	-0.155048	4.6367e-05	-0.336611	cd16p_mono
8	ENSG00000164120.13	HPGD	chr4	174523154	6462	rs17553108	chr4	174523130	174523130	0	5.60674e-06	0.179297	8.50999e-08	0.410992	cd16p_mono
9	ENSG00000164120.13	HPGD	chr4	174523154	6462	rs17524423	chr4	174523214	174523214	0	5.60674e-06	0.179297	8.50999e-08	0.410992	cd16p_mono
10	ENSG00000164120.13	HPGD	chr4	174523154	6462	rs1426945	chr4	174523231	174523231	0	1.45353e-05	-0.162379	5.78596e-07	-0.364195	cd16p_mono
11	ENSG00000164120.13	HPGD	chr4	174523154	6462	rs2612672	chr4	174523615	174523615	0	1.9178e-05	-0.160292	7.26957e-07	-0.36143	cd16p_mono
12	ENSG00000164120.13	HPGD	chr4	174523154	6462	rs6812740	chr4	174523651	174523651	0	5.60674e-06	0.179297	8.50999e-08	0.410992	cd16p_mono
13	ENSG00000164120.13	HPGD	chr4	174523154	6462	rs3756273	chr4	174524086	174524086	0	1.45353e-05	-0.162379	5.78596e-07	-0.364195	cd16p_mono
14	ENSG00000164120.13	HPGD	chr4	174523154	6462	rs45535235	chr4	174524319	174524319	0	5.60674e-06	0.179297	8.50999e-08	0.410992	cd16p_mono
15	ENSG00000164120.13	HPGD	chr4	174523154	6462	rs140864840	chr4	174525021	174525021	0	6.71537e-06	0.176918	1.18591e-07	0.404445	cd16p_mono
16	ENSG00000164120.13	HPGD	chr4	174523154	6462	rs62332169	chr4	174530594	174530594	0	5.37481e-06	0.167946	9.67134e-07	0.352399	cd16p_mono
17	ENSG00000164120.13	HPGD	chr4	174523154	6462	rs7697761	chr4	174533275	174533275	0	1.48034e-06	-0.177979	7.0201e-07	-0.357862	cd16p_mono
18	ENSG00000164120.13	HPGD	chr4	174523154	6462	rs10000806	chr4	174536007	174536007	0	5.97683e-05	0.159199	3.94471e-06	0.356285	cd16p_mono
19	ENSG00000164120.13	HPGD	chr4	174523154	6462	rs2555643	chr4	174538147	174538147	0	2.88151e-05	0.168637	1.5167e-06	0.377349	cd16p_mono
20	ENSG00000164120.13	HPGD	chr4	174523154	6462	rs2555642	chr4	174538517	174538517	0	2.88151e-05	0.168637	1.5167e-06	0.377349	cd16p_mono
21	ENSG00000164120.13	HPGD	chr4	174523154	6462	rs56277334	chr4	174540750	174540750	0	1.39558e-05	0.175132	5.74581e-07	0.39211	cd16p_mono
22	ENSG00000164120.13	HPGD	chr4	174523154	6462	rs9990951	chr4	174541479	174541479	0	8.34118e-06	0.179485	3.27534e-07	0.40017	cd16p_mono
23	ENSG00000164120.13	HPGD	chr4	174523154	6462	rs6817069	chr4	174542860	174542860	0	1.0813e-05	0.17095	2.99185e-07	0.387125	cd16p_mono
24	ENSG00000164120.13	HPGD	chr4	174523154	6462	rs10011444	chr4	174543613	174543613	0	6.7953e-06	0.175531	1.8464e-07	0.39552	cd16p_mono
25	ENSG00000164120.13	HPGD	chr4	174523154	6462	rs10009146	chr4	174543719	174543719	0	6.7953e-06	0.175531	1.8464e-07	0.39552	cd16p_mono
26	ENSG00000164120.13	HPGD	chr4	174523154	6462	rs2555672	chr4	174544691	174544691	0	3.37881e-06	0.181953	7.54001e-08	0.409441	cd16p_mono
27	ENSG00000164120.13	HPGD	chr4	174523154	6462	rs141446168	chr4	174544807	174544808	0	4.46293e-06	0.180765	1.0488e-07	0.40734	cd16p_mono
28	ENSG00000164120.13	HPGD	chr4	174523154	6462	rs2555673	chr4	174544855	174544855	0	3.37881e-06	0.181953	7.54001e-08	0.409441	cd16p_mono
29	ENSG00000164120.13	HPGD	chr4	174523154	6462	rs2555674	chr4	174544950	174544950	0	3.37881e-06	0.181953	7.54001e-08	0.409441	cd16p_mono
30	ENSG00000164120.13	HPGD	chr4	174523154	6462	rs6811079	chr4	174545812	174545812	0	3.37881e-06	0.181953	7.54001e-08	0.409441	cd16p_mono
31	ENSG00000164120.13	HPGD	chr4	174523154	6462	rs2253442	chr4	174545832	174545832	0	3.37881e-06	0.181953	7.54001e-08	0.409441	cd16p_mono
32	ENSG00000164120.13	HPGD	chr4	174523154	6462	rs2253360	chr4	174546307	174546307	0	3.37881e-06	0.181953	7.54001e-08	0.409441	cd16p_mono
33	ENSG00000164120.13	HPGD	chr4	174523154	6462	rs2253349	chr4	174546529	174546529	0	3.37881e-06	0.181953	7.54001e-08	0.409441	cd16p_mono
34	ENSG00000164120.13	HPGD	chr4	174523154	6462	rs62332188	chr4	174546665	174546665	0	3.37881e-06	0.181953	7.54001e-08	0.409441	cd16p_mono
35	ENSG00000164120.13	HPGD	chr4	174523154	6462	rs6844275	chr4	174546733	174546733	0	3.37881e-06	0.181953	7.54001e-08	0.409441	cd16p_mono
36	ENSG00000164120.13	HPGD	chr4	174523154	6462	rs11302023	chr4	174546788	174546789	0	3.37881e-06	0.181953	7.54001e-08	0.409441	cd16p_mono
37	ENSG00000164120.13	HPGD	chr4	174523154	6462	rs2262515	chr4	174547049	174547049	0	3.37881e-06	0.181953	7.54001e-08	0.409441	cd16p_mono
38	ENSG00000164120.13	HPGD	chr4	174523154	6462	rs61355160	chr4	174548305	174548305	0	8.1138e-05	0.175921	2.18802e-06	0.411056	cd16p_mono
39	ENSG00000164120.13	HPGD	chr4	174523154	6462	rs35464992	chr4	174551944	174551948	0	8.7841e-05	0.162597	1.22801e-05	0.353207	cd16p_mono
40	ENSG00000164120.13	HPGD	chr4	174523154	6462	rs28742064	chr4	174551969	174551969	0	8.7841e-05	0.162597	1.22801e-05	0.353207	cd16p_mono
41	ENSG00000164120.13	HPGD	chr4	174523154	6462	rs67441543	chr4	174553388	174553390	0	8.7841e-05	0.162597	1.22801e-05	0.353207	cd16p_mono
42	ENSG00000164120.13	HPGD	chr4	174523154	6462	rs2877818	chr4	174554328	174554328	0	8.7841e-05	0.162597	1.22801e-05	0.353207	cd16p_mono
43	ENSG00000164120.13	HPGD	chr4	174523154	6462	rs56409707	chr4	174554724	174554724	0	8.7841e-05	0.162597	1.22801e-05	0.353207	cd16p_mono
44	ENSG00000164120.13	HPGD	chr4	174523154	6462	rs55690716	chr4	174555126	174555126	0	0.000141098	0.157848	2.03031e-05	0.344355	cd16p_mono
45	ENSG00000164120.13	HPGD	chr4	174523154	6462	rs6842619	chr4	174555489	174555489	0	8.7841e-05	0.162597	1.22801e-05	0.353207	cd16p_mono
46	ENSG00000164120.13	HPGD	chr4	174523154	6462	rs6820915	chr4	174555649	174555649	0	8.7841e-05	0.162597	1.22801e-05	0.353207	cd16p_mono
47	ENSG00000164120.13	HPGD	chr4	174523154	6462	rs10019035	chr4	174555845	174555845	0	8.7841e-05	0.162597	1.22801e-05	0.353207	cd16p_mono
48	ENSG00000164120.13	HPGD	chr4	174523154	6462	rs9998916	chr4	174556722	174556722	0	8.7841e-05	0.162597	1.22801e-05	0.353207	cd16p_mono
49	ENSG00000164120.13	HPGD	chr4	174523154	6462	rs7671048	chr4	174558401	174558401	0	8.7841e-05	0.162597	1.22801e-05	0.353207	cd16p_mono
50	ENSG00000164120.13	HPGD	chr4	174523154	6462	rs7695663	chr4	174558771	174558771	0	8.7841e-05	0.162597	1.22801e-05	0.353207	cd16p_mono
51	ENSG00000164120.13	HPGD	chr4	174523154	6462	rs10520281	chr4	174559043	174559043	0	8.7841e-05	0.162597	1.22801e-05	0.353207	cd16p_mono
52	ENSG00000164120.13	HPGD	chr4	174523154	6462	rs28382357	chr4	174563223	174563223	0	0.000111697	0.161489	1.27813e-05	0.355297	cd16p_mono
53	ENSG00000164120.13	HPGD	chr4	174523154	6462	rs17362255	chr4	174563595	174563595	0	9.43051e-05	0.16323	9.41153e-06	0.360699	cd16p_mono
54	ENSG00000164120.13	HPGD	chr4	174523154	6462	rs1365622	chr4	174564921	174564921	0	9.43051e-05	-0.16323	9.41153e-06	-0.360699	cd16p_mono
55	ENSG00000164120.13	HPGD	chr4	174523154	6462	rs10005908	chr4	174566555	174566555	0	9.43051e-05	0.16323	9.41153e-06	0.360699	cd16p_mono
56	ENSG00000164120.13	HPGD	chr4	174523154	6462	rs10003439	chr4	174566584	174566584	0	9.43051e-05	0.16323	9.41153e-06	0.360699	cd16p_mono
57	ENSG00000164120.13	HPGD	chr4	174523154	6462	rs1344621	chr4	174568838	174568838	0	2.53608e-05	-0.165821	8.48023e-07	-0.377107	cd16p_mono
58	ENSG00000164120.13	HPGD	chr4	174523154	6462	rs11735634	chr4	174421959	174421959	1	1.117e-05	0.32322	1.117e-05	0.32322	cd16p_mono
59	ENSG00000164120.13	HPGD	chr4	174523154	6462	rs7666264	chr4	174425587	174425587	1	8.69004e-06	0.323713	8.69004e-06	0.323713	cd16p_mono
60	ENSG00000164120.13	HPGD	chr4	174523154	6462	rs13135838	chr4	174433701	174433701	1	1.22882e-05	0.316853	1.22882e-05	0.316853	cd16p_mono
61	ENSG00000164120.13	HPGD	chr4	174523154	6462	rs62337115	chr4	174439179	174439179	1	1.2847e-05	0.317072	1.2847e-05	0.317072	cd16p_mono
62	ENSG00000164120.13	HPGD	chr4	174523154	6462	rs62337116	chr4	174439297	174439297	1	1.2847e-05	0.317072	1.2847e-05	0.317072	cd16p_mono
63	ENSG00000164120.13	HPGD	chr4	174523154	6462	rs147340321	chr4	174442429	174442430	1	4.01315e-05	0.287765	4.01315e-05	0.287765	cd16p_mono
64	ENSG00000164366.3	CCDC127	chr5	218215	2468	rs116546712	chr5	836425	836425	0	3.83783e-06	-0.388159	1.07344e-05	-0.491204	cd16p_mono
65	ENSG00000164366.3	CCDC127	chr5	218215	2468	rs186714555	chr5	1167016	1167016	0	4.87331e-05	-0.774091	0.940824	-0.0189586	cd16p_mono
66	ENSG00000164366.3	CCDC127	chr5	218215	2468	rs186714555	chr5	1167016	1167016	1	0.000101995	-0.983292	0.000101995	-0.983292	cd16p_mono
67	ENSG00000073578.16	SDHA	chr5	218241	2468	rs184900611	chr5	86676	86676	0	5.75129e-06	-0.764256	5.75129e-06	-0.764256	cd16p_mono
68	ENSG00000073578.16	SDHA	chr5	218241	2468	rs29679	chr5	167550	167550	0	1.68462e-07	-0.661092	1.68462e-07	-0.661092	cd16p_mono
69	ENSG00000073578.16	SDHA	chr5	218241	2468	rs10054074	chr5	198505	198505	0	5.84233e-12	-0.543304	5.84233e-12	-0.543304	cd16p_mono
70	ENSG00000073578.16	SDHA	chr5	218241	2468	rs10075209	chr5	198534	198534	0	5.84233e-12	-0.543304	5.84233e-12	-0.543304	cd16p_mono
71	ENSG00000073578.16	SDHA	chr5	218241	2468	rs28636067	chr5	199300	199300	0	5.79577e-11	-0.567958	5.79577e-11	-0.567958	cd16p_mono
72	ENSG00000073578.16	SDHA	chr5	218241	2468	rs34629844	chr5	200714	200714	0	5.84233e-12	-0.543304	5.84233e-12	-0.543304	cd16p_mono
73	ENSG00000073578.16	SDHA	chr5	218241	2468	rs35493846	chr5	200737	200737	0	5.84233e-12	-0.543304	5.84233e-12	-0.543304	cd16p_mono
74	ENSG00000073578.16	SDHA	chr5	218241	2468	rs62346506	chr5	201479	201479	0	9.17109e-12	-0.532888	9.17109e-12	-0.532888	cd16p_mono
75	ENSG00000073578.16	SDHA	chr5	218241	2468	rs9312956	chr5	201697	201697	0	9.17109e-12	-0.532888	9.17109e-12	-0.532888	cd16p_mono
76	ENSG00000073578.16	SDHA	chr5	218241	2468	rs9312957	chr5	202079	202079	0	9.17109e-12	-0.532888	9.17109e-12	-0.532888	cd16p_mono
77	ENSG00000073578.16	SDHA	chr5	218241	2468	rs10038489	chr5	202430	202430	0	9.17109e-12	-0.532888	9.17109e-12	-0.532888	cd16p_mono
78	ENSG00000073578.16	SDHA	chr5	218241	2468	rs56909416	chr5	203036	203036	0	9.17109e-12	-0.532888	9.17109e-12	-0.532888	cd16p_mono
79	ENSG00000073578.16	SDHA	chr5	218241	2468	rs62346508	chr5	203553	203553	0	9.17109e-12	-0.532888	9.17109e-12	-0.532888	cd16p_mono
80	ENSG00000073578.16	SDHA	chr5	218241	2468	rs11742897	chr5	203627	203627	0	9.17109e-12	-0.532888	9.17109e-12	-0.532888	cd16p_mono
81	ENSG00000073578.16	SDHA	chr5	218241	2468	rs9312960	chr5	203967	203967	0	9.17109e-12	-0.532888	9.17109e-12	-0.532888	cd16p_mono
82	ENSG00000073578.16	SDHA	chr5	218241	2468	rs9312961	chr5	204100	204100	0	9.17109e-12	-0.532888	9.17109e-12	-0.532888	cd16p_mono
83	ENSG00000073578.16	SDHA	chr5	218241	2468	rs9312962	chr5	204325	204325	0	9.17109e-12	-0.532888	9.17109e-12	-0.532888	cd16p_mono
84	ENSG00000073578.16	SDHA	chr5	218241	2468	rs1054174	chr5	204837	204837	0	9.17109e-12	-0.532888	9.17109e-12	-0.532888	cd16p_mono
85	ENSG00000073578.16	SDHA	chr5	218241	2468	rs10059907	chr5	205245	205245	0	9.17109e-12	-0.532888	9.17109e-12	-0.532888	cd16p_mono
86	ENSG00000073578.16	SDHA	chr5	218241	2468	rs10060089	chr5	205450	205450	0	9.17109e-12	-0.532888	9.17109e-12	-0.532888	cd16p_mono
87	ENSG00000073578.16	SDHA	chr5	218241	2468	rs56264962	chr5	206175	206175	0	9.17109e-12	-0.532888	9.17109e-12	-0.532888	cd16p_mono
88	ENSG00000073578.16	SDHA	chr5	218241	2468	rs10068203	chr5	206503	206503	0	9.17109e-12	-0.532888	9.17109e-12	-0.532888	cd16p_mono
89	ENSG00000073578.16	SDHA	chr5	218241	2468	rs10071172	chr5	206552	206552	0	9.17109e-12	-0.532888	9.17109e-12	-0.532888	cd16p_mono
90	ENSG00000073578.16	SDHA	chr5	218241	2468	rs73029475	chr5	206854	206854	0	9.17109e-12	-0.532888	9.17109e-12	-0.532888	cd16p_mono
91	ENSG00000073578.16	SDHA	chr5	218241	2468	rs58107699	chr5	207785	207785	0	9.17109e-12	-0.532888	9.17109e-12	-0.532888	cd16p_mono
92	ENSG00000073578.16	SDHA	chr5	218241	2468	rs6872854	chr5	208923	208923	0	9.17109e-12	-0.532888	9.17109e-12	-0.532888	cd16p_mono
93	ENSG00000073578.16	SDHA	chr5	218241	2468	rs76336388	chr5	208980	208982	0	9.17109e-12	-0.532888	9.17109e-12	-0.532888	cd16p_mono
94	ENSG00000073578.16	SDHA	chr5	218241	2468	rs62346512	chr5	208987	208987	0	9.17109e-12	-0.532888	9.17109e-12	-0.532888	cd16p_mono
95	ENSG00000073578.16	SDHA	chr5	218241	2468	rs542821573	chr5	209885	209885	0	1.05254e-11	-0.526033	1.05254e-11	-0.526033	cd16p_mono
96	ENSG00000073578.16	SDHA	chr5	218241	2468	rs112073027	chr5	213788	213788	0	9.17109e-12	-0.532888	9.17109e-12	-0.532888	cd16p_mono
97	ENSG00000073578.16	SDHA	chr5	218241	2468	rs2099084	chr5	214012	214012	0	9.17109e-12	-0.532888	9.17109e-12	-0.532888	cd16p_mono
98	ENSG00000073578.16	SDHA	chr5	218241	2468	rs59297351	chr5	216064	216064	0	3.84753e-08	0.361648	3.84753e-08	0.361648	cd16p_mono
99	ENSG00000073578.16	SDHA	chr5	218241	2468	rs62346522	chr5	217084	217084	0	9.17109e-12	-0.532888	9.17109e-12	-0.532888	cd16p_mono
100	ENSG00000073578.16	SDHA	chr5	218241	2468	rs75138766	chr5	217133	217133	0	9.17109e-12	-0.532888	9.17109e-12	-0.532888	cd16p_mono
101	ENSG00000073578.16	SDHA	chr5	218241	2468	rs3756717	chr5	217856	217856	0	9.17109e-12	-0.532888	9.17109e-12	-0.532888	cd16p_mono
102	ENSG00000073578.16	SDHA	chr5	218241	2468	rs3756715	chr5	217921	217921	0	9.17109e-12	-0.532888	9.17109e-12	-0.532888	cd16p_mono
103	ENSG00000073578.16	SDHA	chr5	218241	2468	rs2303741	chr5	218241	218241	0	9.17109e-12	-0.532888	9.17109e-12	-0.532888	cd16p_mono
104	ENSG00000073578.16	SDHA	chr5	218241	2468	rs3214561	chr5	218266	218266	0	9.17109e-12	-0.532888	9.17109e-12	-0.532888	cd16p_mono
105	ENSG00000073578.16	SDHA	chr5	218241	2468	rs10054902	chr5	218907	218907	0	9.17109e-12	-0.532888	9.17109e-12	-0.532888	cd16p_mono
106	ENSG00000073578.16	SDHA	chr5	218241	2468	rs10061004	chr5	219023	219023	0	9.17109e-12	-0.532888	9.17109e-12	-0.532888	cd16p_mono
107	ENSG00000073578.16	SDHA	chr5	218241	2468	rs10067482	chr5	219213	219213	0	9.17109e-12	-0.532888	9.17109e-12	-0.532888	cd16p_mono
108	ENSG00000073578.16	SDHA	chr5	218241	2468	rs58226981	chr5	219281	219281	0	9.17109e-12	-0.532888	9.17109e-12	-0.532888	cd16p_mono
109	ENSG00000073578.16	SDHA	chr5	218241	2468	rs6859848	chr5	219434	219434	0	9.17109e-12	-0.532888	9.17109e-12	-0.532888	cd16p_mono
110	ENSG00000073578.16	SDHA	chr5	218241	2468	rs56026450	chr5	219887	219887	0	9.17109e-12	-0.532888	9.17109e-12	-0.532888	cd16p_mono
111	ENSG00000073578.16	SDHA	chr5	218241	2468	rs56035544	chr5	220318	220318	0	9.17109e-12	-0.532888	9.17109e-12	-0.532888	cd16p_mono
112	ENSG00000073578.16	SDHA	chr5	218241	2468	rs56299325	chr5	220479	220479	0	9.17109e-12	-0.532888	9.17109e-12	-0.532888	cd16p_mono
113	ENSG00000073578.16	SDHA	chr5	218241	2468	rs62346526	chr5	220499	220499	0	9.17109e-12	-0.532888	9.17109e-12	-0.532888	cd16p_mono
114	ENSG00000073578.16	SDHA	chr5	218241	2468	rs55674434	chr5	220647	220648	0	9.17109e-12	-0.532888	9.17109e-12	-0.532888	cd16p_mono
115	ENSG00000073578.16	SDHA	chr5	218241	2468	rs55865500	chr5	220702	220702	0	9.17109e-12	-0.532888	9.17109e-12	-0.532888	cd16p_mono
116	ENSG00000073578.16	SDHA	chr5	218241	2468	rs56043030	chr5	220802	220802	0	9.17109e-12	-0.532888	9.17109e-12	-0.532888	cd16p_mono
117	ENSG00000073578.16	SDHA	chr5	218241	2468	rs10067021	chr5	221375	221375	0	9.17109e-12	-0.532888	9.17109e-12	-0.532888	cd16p_mono
118	ENSG00000073578.16	SDHA	chr5	218241	2468	rs9312977	chr5	221801	221801	0	9.17109e-12	-0.532888	9.17109e-12	-0.532888	cd16p_mono
119	ENSG00000073578.16	SDHA	chr5	218241	2468	rs9312978	chr5	221815	221815	0	9.17109e-12	-0.532888	9.17109e-12	-0.532888	cd16p_mono
120	ENSG00000073578.16	SDHA	chr5	218241	2468	rs9312979	chr5	221942	221942	0	9.17109e-12	-0.532888	9.17109e-12	-0.532888	cd16p_mono
121	ENSG00000073578.16	SDHA	chr5	218241	2468	rs9312980	chr5	222008	222008	0	9.17109e-12	-0.532888	9.17109e-12	-0.532888	cd16p_mono
122	ENSG00000073578.16	SDHA	chr5	218241	2468	rs6881920	chr5	222296	222296	0	9.17109e-12	-0.532888	9.17109e-12	-0.532888	cd16p_mono
123	ENSG00000073578.16	SDHA	chr5	218241	2468	rs6882086	chr5	222379	222379	0	9.17109e-12	-0.532888	9.17109e-12	-0.532888	cd16p_mono
124	ENSG00000073578.16	SDHA	chr5	218241	2468	rs56030943	chr5	222817	222817	0	9.17109e-12	-0.532888	9.17109e-12	-0.532888	cd16p_mono
125	ENSG00000073578.16	SDHA	chr5	218241	2468	rs6878061	chr5	222957	222957	0	9.17109e-12	-0.532888	9.17109e-12	-0.532888	cd16p_mono
126	ENSG00000073578.16	SDHA	chr5	218241	2468	rs6878087	chr5	223002	223002	0	9.17109e-12	-0.532888	9.17109e-12	-0.532888	cd16p_mono
127	ENSG00000073578.16	SDHA	chr5	218241	2468	rs6870228	chr5	223099	223099	0	9.17109e-12	-0.532888	9.17109e-12	-0.532888	cd16p_mono
128	ENSG00000073578.16	SDHA	chr5	218241	2468	rs6882584	chr5	223296	223296	0	9.17109e-12	-0.532888	9.17109e-12	-0.532888	cd16p_mono
129	ENSG00000073578.16	SDHA	chr5	218241	2468	rs3213839	chr5	223692	223692	0	9.17109e-12	-0.532888	9.17109e-12	-0.532888	cd16p_mono
130	ENSG00000073578.16	SDHA	chr5	218241	2468	rs3213838	chr5	223775	223775	0	9.17109e-12	-0.532888	9.17109e-12	-0.532888	cd16p_mono
131	ENSG00000073578.16	SDHA	chr5	218241	2468	rs145969212	chr5	223794	223800	0	9.17109e-12	-0.532888	9.17109e-12	-0.532888	cd16p_mono
132	ENSG00000073578.16	SDHA	chr5	218241	2468	rs6888378	chr5	223843	223843	0	9.17109e-12	-0.532888	9.17109e-12	-0.532888	cd16p_mono
133	ENSG00000073578.16	SDHA	chr5	218241	2468	rs59832169	chr5	223990	223990	0	9.17109e-12	-0.532888	9.17109e-12	-0.532888	cd16p_mono
134	ENSG00000073578.16	SDHA	chr5	218241	2468	rs6555049	chr5	224081	224081	0	9.17109e-12	-0.532888	9.17109e-12	-0.532888	cd16p_mono
135	ENSG00000073578.16	SDHA	chr5	218241	2468	rs6555050	chr5	224092	224092	0	9.17109e-12	-0.532888	9.17109e-12	-0.532888	cd16p_mono
136	ENSG00000073578.16	SDHA	chr5	218241	2468	rs6555051	chr5	224096	224096	0	9.17109e-12	-0.532888	9.17109e-12	-0.532888	cd16p_mono
137	ENSG00000073578.16	SDHA	chr5	218241	2468	rs6555052	chr5	224153	224153	0	3.5477e-11	-0.507976	3.5477e-11	-0.507976	cd16p_mono
138	ENSG00000073578.16	SDHA	chr5	218241	2468	rs7732389	chr5	224303	224303	0	9.17109e-12	-0.532888	9.17109e-12	-0.532888	cd16p_mono
139	ENSG00000073578.16	SDHA	chr5	218241	2468	rs1139424	chr5	224518	224518	0	9.17109e-12	-0.532888	9.17109e-12	-0.532888	cd16p_mono
140	ENSG00000073578.16	SDHA	chr5	218241	2468	rs7705721	chr5	224577	224577	0	9.17109e-12	-0.532888	9.17109e-12	-0.532888	cd16p_mono
141	ENSG00000073578.16	SDHA	chr5	218241	2468	rs61689490	chr5	224789	224789	0	9.17109e-12	-0.532888	9.17109e-12	-0.532888	cd16p_mono
142	ENSG00000073578.16	SDHA	chr5	218241	2468	rs6885693	chr5	225152	225152	0	9.17109e-12	-0.532888	9.17109e-12	-0.532888	cd16p_mono
143	ENSG00000073578.16	SDHA	chr5	218241	2468	rs34815560	chr5	225213	225213	0	5.52701e-12	-0.532763	5.52701e-12	-0.532763	cd16p_mono
144	ENSG00000073578.16	SDHA	chr5	218241	2468	rs61492827	chr5	225659	225659	0	9.17109e-12	-0.532888	9.17109e-12	-0.532888	cd16p_mono
145	ENSG00000073578.16	SDHA	chr5	218241	2468	rs56342538	chr5	225681	225681	0	9.17109e-12	-0.532888	9.17109e-12	-0.532888	cd16p_mono
146	ENSG00000073578.16	SDHA	chr5	218241	2468	rs59452511	chr5	225826	225826	0	9.17109e-12	-0.532888	9.17109e-12	-0.532888	cd16p_mono
147	ENSG00000073578.16	SDHA	chr5	218241	2468	rs6555055	chr5	226045	226045	0	9.17109e-12	-0.532888	9.17109e-12	-0.532888	cd16p_mono
148	ENSG00000073578.16	SDHA	chr5	218241	2468	rs6555056	chr5	226107	226107	0	9.17109e-12	-0.532888	9.17109e-12	-0.532888	cd16p_mono
149	ENSG00000073578.16	SDHA	chr5	218241	2468	rs6555057	chr5	226149	226149	0	9.17109e-12	-0.532888	9.17109e-12	-0.532888	cd16p_mono
150	ENSG00000073578.16	SDHA	chr5	218241	2468	rs6555058	chr5	226261	226261	0	9.17109e-12	-0.532888	9.17109e-12	-0.532888	cd16p_mono
151	ENSG00000073578.16	SDHA	chr5	218241	2468	rs10043002	chr5	226638	226638	0	9.17109e-12	-0.532888	9.17109e-12	-0.532888	cd16p_mono
152	ENSG00000073578.16	SDHA	chr5	218241	2468	rs62347675	chr5	227269	227269	0	9.17109e-12	-0.532888	9.17109e-12	-0.532888	cd16p_mono
153	ENSG00000073578.16	SDHA	chr5	218241	2468	rs62347676	chr5	227284	227284	0	9.17109e-12	-0.532888	9.17109e-12	-0.532888	cd16p_mono
154	ENSG00000073578.16	SDHA	chr5	218241	2468	rs62347677	chr5	227338	227338	0	9.17109e-12	-0.532888	9.17109e-12	-0.532888	cd16p_mono
155	ENSG00000073578.16	SDHA	chr5	218241	2468	rs62347678	chr5	227381	227381	0	9.17109e-12	-0.532888	9.17109e-12	-0.532888	cd16p_mono
156	ENSG00000073578.16	SDHA	chr5	218241	2468	rs73031482	chr5	227479	227479	0	9.17109e-12	-0.532888	9.17109e-12	-0.532888	cd16p_mono
157	ENSG00000073578.16	SDHA	chr5	218241	2468	rs2162870	chr5	228014	228014	0	9.17109e-12	-0.532888	9.17109e-12	-0.532888	cd16p_mono
158	ENSG00000073578.16	SDHA	chr5	218241	2468	rs3764982	chr5	228106	228106	0	9.17109e-12	-0.532888	9.17109e-12	-0.532888	cd16p_mono
159	ENSG00000073578.16	SDHA	chr5	218241	2468	rs2115272	chr5	228247	228247	0	9.17109e-12	-0.532888	9.17109e-12	-0.532888	cd16p_mono
160	ENSG00000073578.16	SDHA	chr5	218241	2468	rs10042604	chr5	228572	228572	0	9.17109e-12	-0.532888	9.17109e-12	-0.532888	cd16p_mono
161	ENSG00000073578.16	SDHA	chr5	218241	2468	rs55910513	chr5	228598	228598	0	9.17109e-12	-0.532888	9.17109e-12	-0.532888	cd16p_mono
162	ENSG00000073578.16	SDHA	chr5	218241	2468	rs28729548	chr5	228910	228910	0	9.17109e-12	-0.532888	9.17109e-12	-0.532888	cd16p_mono
163	ENSG00000073578.16	SDHA	chr5	218241	2468	rs9687621	chr5	229079	229079	0	9.17109e-12	-0.532888	9.17109e-12	-0.532888	cd16p_mono
164	ENSG00000073578.16	SDHA	chr5	218241	2468	rs9687745	chr5	229194	229194	0	9.17109e-12	-0.532888	9.17109e-12	-0.532888	cd16p_mono
165	ENSG00000073578.16	SDHA	chr5	218241	2468	rs9688136	chr5	229233	229233	0	9.17109e-12	-0.532888	9.17109e-12	-0.532888	cd16p_mono
166	ENSG00000073578.16	SDHA	chr5	218241	2468	rs9688144	chr5	229428	229428	0	9.17109e-12	-0.532888	9.17109e-12	-0.532888	cd16p_mono
167	ENSG00000073578.16	SDHA	chr5	218241	2468	rs55933847	chr5	230178	230178	0	9.17109e-12	-0.532888	9.17109e-12	-0.532888	cd16p_mono
168	ENSG00000073578.16	SDHA	chr5	218241	2468	rs148241393	chr5	230198	230198	0	9.17109e-12	-0.532888	9.17109e-12	-0.532888	cd16p_mono
169	ENSG00000073578.16	SDHA	chr5	218241	2468	rs62347683	chr5	230216	230216	0	9.17109e-12	-0.532888	9.17109e-12	-0.532888	cd16p_mono
170	ENSG00000073578.16	SDHA	chr5	218241	2468	rs55750776	chr5	230352	230352	0	9.17109e-12	-0.532888	9.17109e-12	-0.532888	cd16p_mono
171	ENSG00000073578.16	SDHA	chr5	218241	2468	rs55951431	chr5	230377	230377	0	9.17109e-12	-0.532888	9.17109e-12	-0.532888	cd16p_mono
172	ENSG00000073578.16	SDHA	chr5	218241	2468	rs10069074	chr5	230488	230488	0	9.17109e-12	-0.532888	9.17109e-12	-0.532888	cd16p_mono
173	ENSG00000073578.16	SDHA	chr5	218241	2468	rs10074892	chr5	230589	230589	0	9.17109e-12	-0.532888	9.17109e-12	-0.532888	cd16p_mono
174	ENSG00000073578.16	SDHA	chr5	218241	2468	rs113346599	chr5	230634	230634	0	9.17109e-12	-0.532888	9.17109e-12	-0.532888	cd16p_mono
175	ENSG00000073578.16	SDHA	chr5	218241	2468	rs10079760	chr5	230663	230663	0	9.17109e-12	-0.532888	9.17109e-12	-0.532888	cd16p_mono
176	ENSG00000073578.16	SDHA	chr5	218241	2468	rs10069197	chr5	230707	230707	0	9.17109e-12	-0.532888	9.17109e-12	-0.532888	cd16p_mono
177	ENSG00000073578.16	SDHA	chr5	218241	2468	rs10074958	chr5	230713	230713	0	9.17109e-12	-0.532888	9.17109e-12	-0.532888	cd16p_mono
178	ENSG00000073578.16	SDHA	chr5	218241	2468	rs2288459	chr5	231028	231028	0	9.17109e-12	-0.532888	9.17109e-12	-0.532888	cd16p_mono
179	ENSG00000073578.16	SDHA	chr5	218241	2468	rs2288458	chr5	231145	231145	0	9.17109e-12	-0.532888	9.17109e-12	-0.532888	cd16p_mono
180	ENSG00000073578.16	SDHA	chr5	218241	2468	rs2288457	chr5	231155	231155	0	9.17109e-12	-0.532888	9.17109e-12	-0.532888	cd16p_mono
181	ENSG00000073578.16	SDHA	chr5	218241	2468	rs2288456	chr5	231171	231171	0	9.17109e-12	-0.532888	9.17109e-12	-0.532888	cd16p_mono
182	ENSG00000073578.16	SDHA	chr5	218241	2468	rs2288455	chr5	231186	231186	0	9.17109e-12	-0.532888	9.17109e-12	-0.532888	cd16p_mono
183	ENSG00000073578.16	SDHA	chr5	218241	2468	rs7736600	chr5	231222	231222	0	9.17109e-12	-0.532888	9.17109e-12	-0.532888	cd16p_mono
184	ENSG00000073578.16	SDHA	chr5	218241	2468	rs33952048	chr5	231348	231362	0	9.17109e-12	-0.532888	9.17109e-12	-0.532888	cd16p_mono
185	ENSG00000073578.16	SDHA	chr5	218241	2468	rs7714944	chr5	231650	231650	0	4.97643e-11	-0.49477	4.97643e-11	-0.49477	cd16p_mono
186	ENSG00000073578.16	SDHA	chr5	218241	2468	rs10052012	chr5	231793	231793	0	9.17109e-12	-0.532888	9.17109e-12	-0.532888	cd16p_mono
187	ENSG00000073578.16	SDHA	chr5	218241	2468	rs10077076	chr5	231825	231825	0	9.17109e-12	-0.532888	9.17109e-12	-0.532888	cd16p_mono
188	ENSG00000073578.16	SDHA	chr5	218241	2468	rs10080225	chr5	232060	232060	0	9.17109e-12	-0.532888	9.17109e-12	-0.532888	cd16p_mono
189	ENSG00000073578.16	SDHA	chr5	218241	2468	rs13360554	chr5	232522	232522	0	9.17109e-12	-0.532888	9.17109e-12	-0.532888	cd16p_mono
190	ENSG00000073578.16	SDHA	chr5	218241	2468	rs10475136	chr5	232681	232681	0	9.17109e-12	-0.532888	9.17109e-12	-0.532888	cd16p_mono
191	ENSG00000073578.16	SDHA	chr5	218241	2468	rs9312983	chr5	232854	232854	0	9.17109e-12	-0.532888	9.17109e-12	-0.532888	cd16p_mono
192	ENSG00000073578.16	SDHA	chr5	218241	2468	rs7702330	chr5	233358	233358	0	9.17109e-12	-0.532888	9.17109e-12	-0.532888	cd16p_mono
193	ENSG00000073578.16	SDHA	chr5	218241	2468	rs7725227	chr5	233402	233402	0	9.17109e-12	-0.532888	9.17109e-12	-0.532888	cd16p_mono
194	ENSG00000073578.16	SDHA	chr5	218241	2468	rs7710005	chr5	233457	233457	0	9.17109e-12	-0.532888	9.17109e-12	-0.532888	cd16p_mono
195	ENSG00000073578.16	SDHA	chr5	218241	2468	rs1041949	chr5	233619	233619	0	9.17109e-12	-0.532888	9.17109e-12	-0.532888	cd16p_mono
196	ENSG00000073578.16	SDHA	chr5	218241	2468	rs7714803	chr5	234195	234195	0	9.17109e-12	-0.532888	9.17109e-12	-0.532888	cd16p_mono
197	ENSG00000073578.16	SDHA	chr5	218241	2468	rs7714931	chr5	234283	234283	0	9.17109e-12	-0.532888	9.17109e-12	-0.532888	cd16p_mono
198	ENSG00000073578.16	SDHA	chr5	218241	2468	rs7714935	chr5	234288	234288	0	9.17109e-12	-0.532888	9.17109e-12	-0.532888	cd16p_mono
199	ENSG00000073578.16	SDHA	chr5	218241	2468	rs7730503	chr5	234351	234351	0	9.17109e-12	-0.532888	9.17109e-12	-0.532888	cd16p_mono
200	ENSG00000073578.16	SDHA	chr5	218241	2468	rs56135192	chr5	234562	234563	0	9.17109e-12	-0.532888	9.17109e-12	-0.532888	cd16p_mono
201	ENSG00000073578.16	SDHA	chr5	218241	2468	rs7708182	chr5	234673	234673	0	9.17109e-12	-0.532888	9.17109e-12	-0.532888	cd16p_mono
202	ENSG00000073578.16	SDHA	chr5	218241	2468	rs7715696	chr5	234752	234752	0	9.17109e-12	-0.532888	9.17109e-12	-0.532888	cd16p_mono
203	ENSG00000073578.16	SDHA	chr5	218241	2468	rs7720395	chr5	234753	234753	0	9.17109e-12	-0.532888	9.17109e-12	-0.532888	cd16p_mono
204	ENSG00000073578.16	SDHA	chr5	218241	2468	rs7708515	chr5	234874	234874	0	9.17109e-12	-0.532888	9.17109e-12	-0.532888	cd16p_mono
205	ENSG00000073578.16	SDHA	chr5	218241	2468	rs10060259	chr5	235433	235433	0	9.17109e-12	-0.532888	9.17109e-12	-0.532888	cd16p_mono
206	ENSG00000073578.16	SDHA	chr5	218241	2468	rs10058428	chr5	235493	235493	0	9.17109e-12	-0.532888	9.17109e-12	-0.532888	cd16p_mono
207	ENSG00000073578.16	SDHA	chr5	218241	2468	rs6873678	chr5	236027	236027	0	9.17109e-12	-0.532888	9.17109e-12	-0.532888	cd16p_mono
208	ENSG00000073578.16	SDHA	chr5	218241	2468	rs6873679	chr5	236029	236029	0	9.17109e-12	-0.532888	9.17109e-12	-0.532888	cd16p_mono
209	ENSG00000073578.16	SDHA	chr5	218241	2468	rs6878030	chr5	236173	236173	0	9.17109e-12	-0.532888	9.17109e-12	-0.532888	cd16p_mono
210	ENSG00000073578.16	SDHA	chr5	218241	2468	rs6878237	chr5	236290	236290	0	9.17109e-12	-0.532888	9.17109e-12	-0.532888	cd16p_mono
211	ENSG00000073578.16	SDHA	chr5	218241	2468	rs4957004;rs112994599	chr5	238447	238447	0	9.17109e-12	-0.532888	9.17109e-12	-0.532888	cd16p_mono
212	ENSG00000073578.16	SDHA	chr5	218241	2468	rs56297015	chr5	238687	238687	0	9.17109e-12	-0.532888	9.17109e-12	-0.532888	cd16p_mono
213	ENSG00000073578.16	SDHA	chr5	218241	2468	rs10074830	chr5	238813	238813	0	9.17109e-12	-0.532888	9.17109e-12	-0.532888	cd16p_mono
214	ENSG00000073578.16	SDHA	chr5	218241	2468	rs10076655	chr5	239349	239349	0	9.17109e-12	-0.532888	9.17109e-12	-0.532888	cd16p_mono
215	ENSG00000073578.16	SDHA	chr5	218241	2468	rs10057492	chr5	239388	239388	0	9.17109e-12	-0.532888	9.17109e-12	-0.532888	cd16p_mono
216	ENSG00000073578.16	SDHA	chr5	218241	2468	rs10057501	chr5	239430	239430	0	9.17109e-12	-0.532888	9.17109e-12	-0.532888	cd16p_mono
217	ENSG00000073578.16	SDHA	chr5	218241	2468	rs10057626	chr5	239605	239605	0	9.17109e-12	-0.532888	9.17109e-12	-0.532888	cd16p_mono
218	ENSG00000073578.16	SDHA	chr5	218241	2468	5_239773_A_AT;rs113918084	chr5	239773	239773	0	9.17109e-12	-0.532888	9.17109e-12	-0.532888	cd16p_mono
219	ENSG00000073578.16	SDHA	chr5	218241	2468	rs10055812	chr5	239793	239793	0	9.17109e-12	-0.532888	9.17109e-12	-0.532888	cd16p_mono
220	ENSG00000073578.16	SDHA	chr5	218241	2468	rs7719140	chr5	239970	239970	0	9.17109e-12	-0.532888	9.17109e-12	-0.532888	cd16p_mono
221	ENSG00000073578.16	SDHA	chr5	218241	2468	rs10037851	chr5	240548	240548	0	1.36361e-11	-0.508307	1.36361e-11	-0.508307	cd16p_mono
222	ENSG00000073578.16	SDHA	chr5	218241	2468	rs28418643	chr5	240744	240744	0	9.17109e-12	-0.532888	9.17109e-12	-0.532888	cd16p_mono
223	ENSG00000073578.16	SDHA	chr5	218241	2468	rs28474882	chr5	240772	240772	0	9.17109e-12	-0.532888	9.17109e-12	-0.532888	cd16p_mono
224	ENSG00000073578.16	SDHA	chr5	218241	2468	rs10060080	chr5	241116	241116	0	9.17109e-12	-0.532888	9.17109e-12	-0.532888	cd16p_mono
225	ENSG00000073578.16	SDHA	chr5	218241	2468	rs10061759	chr5	241407	241407	0	9.17109e-12	-0.532888	9.17109e-12	-0.532888	cd16p_mono
226	ENSG00000073578.16	SDHA	chr5	218241	2468	rs10051065	chr5	241529	241529	0	9.17109e-12	-0.532888	9.17109e-12	-0.532888	cd16p_mono
227	ENSG00000073578.16	SDHA	chr5	218241	2468	rs10060206	chr5	241925	241925	0	9.17109e-12	-0.532888	9.17109e-12	-0.532888	cd16p_mono
228	ENSG00000073578.16	SDHA	chr5	218241	2468	rs10057299	chr5	242020	242020	0	9.17109e-12	-0.532888	9.17109e-12	-0.532888	cd16p_mono
229	ENSG00000073578.16	SDHA	chr5	218241	2468	rs10057346	chr5	242063	242063	0	9.17109e-12	-0.532888	9.17109e-12	-0.532888	cd16p_mono
230	ENSG00000073578.16	SDHA	chr5	218241	2468	rs13357299	chr5	242096	242096	0	9.17109e-12	-0.532888	9.17109e-12	-0.532888	cd16p_mono
231	ENSG00000073578.16	SDHA	chr5	218241	2468	rs13354585	chr5	242148	242148	0	9.17109e-12	-0.532888	9.17109e-12	-0.532888	cd16p_mono
232	ENSG00000073578.16	SDHA	chr5	218241	2468	rs13356367	chr5	242280	242280	0	9.17109e-12	-0.532888	9.17109e-12	-0.532888	cd16p_mono
233	ENSG00000073578.16	SDHA	chr5	218241	2468	rs13356383	chr5	242390	242390	0	9.17109e-12	-0.532888	9.17109e-12	-0.532888	cd16p_mono
234	ENSG00000073578.16	SDHA	chr5	218241	2468	rs13356384	chr5	242399	242399	0	9.17109e-12	-0.532888	9.17109e-12	-0.532888	cd16p_mono
235	ENSG00000073578.16	SDHA	chr5	218241	2468	rs10062085	chr5	242525	242525	0	9.17109e-12	-0.532888	9.17109e-12	-0.532888	cd16p_mono
236	ENSG00000073578.16	SDHA	chr5	218241	2468	rs10064061	chr5	242682	242682	0	9.17109e-12	-0.532888	9.17109e-12	-0.532888	cd16p_mono
237	ENSG00000073578.16	SDHA	chr5	218241	2468	rs10059220	chr5	242698	242698	0	9.17109e-12	-0.532888	9.17109e-12	-0.532888	cd16p_mono
238	ENSG00000073578.16	SDHA	chr5	218241	2468	rs11133942	chr5	243077	243077	0	9.17109e-12	-0.532888	9.17109e-12	-0.532888	cd16p_mono
239	ENSG00000073578.16	SDHA	chr5	218241	2468	rs10475141	chr5	243123	243123	0	9.17109e-12	-0.532888	9.17109e-12	-0.532888	cd16p_mono
240	ENSG00000073578.16	SDHA	chr5	218241	2468	rs10475142	chr5	243171	243171	0	9.17109e-12	-0.532888	9.17109e-12	-0.532888	cd16p_mono
241	ENSG00000073578.16	SDHA	chr5	218241	2468	rs60021335	chr5	243352	243353	0	9.17109e-12	-0.532888	9.17109e-12	-0.532888	cd16p_mono
242	ENSG00000073578.16	SDHA	chr5	218241	2468	rs10055295	chr5	243634	243634	0	9.17109e-12	-0.532888	9.17109e-12	-0.532888	cd16p_mono
243	ENSG00000073578.16	SDHA	chr5	218241	2468	rs10066185	chr5	243641	243641	0	9.17109e-12	-0.532888	9.17109e-12	-0.532888	cd16p_mono
244	ENSG00000073578.16	SDHA	chr5	218241	2468	rs10055354	chr5	243679	243679	0	9.17109e-12	-0.532888	9.17109e-12	-0.532888	cd16p_mono
245	ENSG00000073578.16	SDHA	chr5	218241	2468	rs10066474	chr5	244032	244032	0	9.17109e-12	-0.532888	9.17109e-12	-0.532888	cd16p_mono
246	ENSG00000073578.16	SDHA	chr5	218241	2468	rs60025916	chr5	244137	244137	0	9.17109e-12	-0.532888	9.17109e-12	-0.532888	cd16p_mono
247	ENSG00000073578.16	SDHA	chr5	218241	2468	rs56787734	chr5	244251	244251	0	9.17109e-12	-0.532888	9.17109e-12	-0.532888	cd16p_mono
248	ENSG00000073578.16	SDHA	chr5	218241	2468	rs59710274	chr5	244253	244253	0	9.17109e-12	-0.532888	9.17109e-12	-0.532888	cd16p_mono
249	ENSG00000073578.16	SDHA	chr5	218241	2468	rs60351892	chr5	244264	244264	0	9.17109e-12	-0.532888	9.17109e-12	-0.532888	cd16p_mono
250	ENSG00000073578.16	SDHA	chr5	218241	2468	rs79707516	chr5	244286	244286	0	9.17109e-12	-0.532888	9.17109e-12	-0.532888	cd16p_mono
251	ENSG00000073578.16	SDHA	chr5	218241	2468	rs73016876	chr5	244360	244360	0	9.17109e-12	-0.532888	9.17109e-12	-0.532888	cd16p_mono
252	ENSG00000073578.16	SDHA	chr5	218241	2468	rs146311547	chr5	244378	244378	0	9.17109e-12	-0.532888	9.17109e-12	-0.532888	cd16p_mono
253	ENSG00000073578.16	SDHA	chr5	218241	2468	rs78861641	chr5	244396	244396	0	9.17109e-12	-0.532888	9.17109e-12	-0.532888	cd16p_mono
254	ENSG00000073578.16	SDHA	chr5	218241	2468	rs142680396	chr5	244453	244453	0	9.17109e-12	-0.532888	9.17109e-12	-0.532888	cd16p_mono
255	ENSG00000073578.16	SDHA	chr5	218241	2468	rs147332571	chr5	244460	244460	0	9.17109e-12	-0.532888	9.17109e-12	-0.532888	cd16p_mono
256	ENSG00000073578.16	SDHA	chr5	218241	2468	rs139886288	chr5	244475	244475	0	9.17109e-12	-0.532888	9.17109e-12	-0.532888	cd16p_mono
257	ENSG00000073578.16	SDHA	chr5	218241	2468	rs76564288	chr5	244486	244486	0	9.17109e-12	-0.532888	9.17109e-12	-0.532888	cd16p_mono
258	ENSG00000073578.16	SDHA	chr5	218241	2468	rs62344291	chr5	244505	244505	0	9.17109e-12	-0.532888	9.17109e-12	-0.532888	cd16p_mono
259	ENSG00000073578.16	SDHA	chr5	218241	2468	rs62344292	chr5	244515	244515	0	9.17109e-12	-0.532888	9.17109e-12	-0.532888	cd16p_mono
260	ENSG00000073578.16	SDHA	chr5	218241	2468	rs12332457	chr5	244675	244675	0	9.17109e-12	-0.532888	9.17109e-12	-0.532888	cd16p_mono
261	ENSG00000073578.16	SDHA	chr5	218241	2468	rs12332380	chr5	244677	244677	0	9.17109e-12	-0.532888	9.17109e-12	-0.532888	cd16p_mono
262	ENSG00000073578.16	SDHA	chr5	218241	2468	rs12332382	chr5	244828	244828	0	9.17109e-12	-0.532888	9.17109e-12	-0.532888	cd16p_mono
263	ENSG00000073578.16	SDHA	chr5	218241	2468	rs58235474	chr5	245150	245150	0	9.17109e-12	-0.532888	9.17109e-12	-0.532888	cd16p_mono
264	ENSG00000073578.16	SDHA	chr5	218241	2468	rs60251075	chr5	245177	245177	0	9.17109e-12	-0.532888	9.17109e-12	-0.532888	cd16p_mono
265	ENSG00000073578.16	SDHA	chr5	218241	2468	rs57693173	chr5	245378	245378	0	9.17109e-12	-0.532888	9.17109e-12	-0.532888	cd16p_mono
266	ENSG00000073578.16	SDHA	chr5	218241	2468	rs58653859	chr5	245396	245396	0	9.17109e-12	-0.532888	9.17109e-12	-0.532888	cd16p_mono
267	ENSG00000073578.16	SDHA	chr5	218241	2468	rs62344297	chr5	245539	245539	0	9.17109e-12	-0.532888	9.17109e-12	-0.532888	cd16p_mono
268	ENSG00000073578.16	SDHA	chr5	218241	2468	rs11133943	chr5	246037	246037	0	9.17109e-12	-0.532888	9.17109e-12	-0.532888	cd16p_mono
269	ENSG00000073578.16	SDHA	chr5	218241	2468	rs62344299	chr5	246103	246103	0	9.17109e-12	-0.532888	9.17109e-12	-0.532888	cd16p_mono
270	ENSG00000073578.16	SDHA	chr5	218241	2468	rs62344300	chr5	246221	246221	0	9.17109e-12	-0.532888	9.17109e-12	-0.532888	cd16p_mono
271	ENSG00000073578.16	SDHA	chr5	218241	2468	rs73730785	chr5	246505	246505	0	9.17109e-12	-0.532888	9.17109e-12	-0.532888	cd16p_mono
272	ENSG00000073578.16	SDHA	chr5	218241	2468	rs10462754	chr5	246554	246554	0	9.17109e-12	-0.532888	9.17109e-12	-0.532888	cd16p_mono
273	ENSG00000073578.16	SDHA	chr5	218241	2468	rs10462755	chr5	246633	246633	0	9.17109e-12	-0.532888	9.17109e-12	-0.532888	cd16p_mono
274	ENSG00000073578.16	SDHA	chr5	218241	2468	rs7705305	chr5	247160	247160	0	9.17109e-12	-0.532888	9.17109e-12	-0.532888	cd16p_mono
275	ENSG00000073578.16	SDHA	chr5	218241	2468	rs56081398	chr5	247203	247203	0	9.17109e-12	-0.532888	9.17109e-12	-0.532888	cd16p_mono
276	ENSG00000073578.16	SDHA	chr5	218241	2468	rs13356800	chr5	248241	248241	0	9.17109e-12	-0.532888	9.17109e-12	-0.532888	cd16p_mono
277	ENSG00000073578.16	SDHA	chr5	218241	2468	rs4582328	chr5	248314	248314	0	9.17109e-12	-0.532888	9.17109e-12	-0.532888	cd16p_mono
278	ENSG00000073578.16	SDHA	chr5	218241	2468	rs9716070	chr5	248385	248385	0	2.42042e-10	-0.486839	2.42042e-10	-0.486839	cd16p_mono
279	ENSG00000073578.16	SDHA	chr5	218241	2468	rs4588630	chr5	248503	248503	0	9.17109e-12	-0.532888	9.17109e-12	-0.532888	cd16p_mono
280	ENSG00000073578.16	SDHA	chr5	218241	2468	rs3948431	chr5	248751	248751	0	9.17109e-12	-0.532888	9.17109e-12	-0.532888	cd16p_mono
281	ENSG00000073578.16	SDHA	chr5	218241	2468	rs1968375	chr5	248892	248892	0	9.17109e-12	-0.532888	9.17109e-12	-0.532888	cd16p_mono
282	ENSG00000073578.16	SDHA	chr5	218241	2468	rs1968374	chr5	248910	248910	0	9.17109e-12	-0.532888	9.17109e-12	-0.532888	cd16p_mono
283	ENSG00000073578.16	SDHA	chr5	218241	2468	rs2115271	chr5	249465	249465	0	9.17109e-12	-0.532888	9.17109e-12	-0.532888	cd16p_mono
284	ENSG00000073578.16	SDHA	chr5	218241	2468	rs3975683	chr5	249548	249548	0	9.17109e-12	-0.532888	9.17109e-12	-0.532888	cd16p_mono
285	ENSG00000073578.16	SDHA	chr5	218241	2468	rs2864958	chr5	249668	249668	0	9.17109e-12	-0.532888	9.17109e-12	-0.532888	cd16p_mono
286	ENSG00000073578.16	SDHA	chr5	218241	2468	rs7721435	chr5	250297	250297	0	9.17109e-12	-0.532888	9.17109e-12	-0.532888	cd16p_mono
287	ENSG00000073578.16	SDHA	chr5	218241	2468	rs7706416	chr5	250531	250531	0	9.17109e-12	-0.532888	9.17109e-12	-0.532888	cd16p_mono
288	ENSG00000073578.16	SDHA	chr5	218241	2468	rs7706899	chr5	250807	250807	0	9.17109e-12	-0.532888	9.17109e-12	-0.532888	cd16p_mono
289	ENSG00000073578.16	SDHA	chr5	218241	2468	rs13070	chr5	251426	251426	0	9.17109e-12	-0.532888	9.17109e-12	-0.532888	cd16p_mono
290	ENSG00000073578.16	SDHA	chr5	218241	2468	rs759379965	chr5	251592	251592	0	9.17109e-12	-0.532888	9.17109e-12	-0.532888	cd16p_mono
291	ENSG00000073578.16	SDHA	chr5	218241	2468	rs10041277	chr5	251669	251669	0	9.17109e-12	-0.532888	9.17109e-12	-0.532888	cd16p_mono
292	ENSG00000073578.16	SDHA	chr5	218241	2468	rs112846245	chr5	253586	253587	0	9.17109e-12	-0.532888	9.17109e-12	-0.532888	cd16p_mono
293	ENSG00000073578.16	SDHA	chr5	218241	2468	rs9687155	chr5	253698	253698	0	9.17109e-12	-0.532888	9.17109e-12	-0.532888	cd16p_mono
294	ENSG00000073578.16	SDHA	chr5	218241	2468	rs9687898	chr5	253837	253837	0	9.17109e-12	-0.532888	9.17109e-12	-0.532888	cd16p_mono
295	ENSG00000073578.16	SDHA	chr5	218241	2468	rs10065584	chr5	253882	253882	0	9.17109e-12	-0.532888	9.17109e-12	-0.532888	cd16p_mono
296	ENSG00000073578.16	SDHA	chr5	218241	2468	rs9688045	chr5	253920	253920	0	9.17109e-12	-0.532888	9.17109e-12	-0.532888	cd16p_mono
297	ENSG00000073578.16	SDHA	chr5	218241	2468	rs10078265	chr5	254881	254881	0	9.17109e-12	-0.532888	9.17109e-12	-0.532888	cd16p_mono
298	ENSG00000073578.16	SDHA	chr5	218241	2468	rs200609682	chr5	255456	255456	0	5.6678e-11	-0.462409	5.6678e-11	-0.462409	cd16p_mono
299	ENSG00000073578.16	SDHA	chr5	218241	2468	rs55655610	chr5	255507	255507	0	9.17109e-12	-0.532888	9.17109e-12	-0.532888	cd16p_mono
300	ENSG00000073578.16	SDHA	chr5	218241	2468	rs56923747	chr5	255672	255672	0	9.17109e-12	-0.532888	9.17109e-12	-0.532888	cd16p_mono
301	ENSG00000073578.16	SDHA	chr5	218241	2468	rs6962	chr5	256394	256394	0	9.17109e-12	-0.532888	9.17109e-12	-0.532888	cd16p_mono
302	ENSG00000073578.16	SDHA	chr5	218241	2468	rs62344345	chr5	257305	257305	0	9.17109e-12	-0.532888	9.17109e-12	-0.532888	cd16p_mono
303	ENSG00000073578.16	SDHA	chr5	218241	2468	rs114938812	chr5	257429	257429	0	6.06746e-09	-0.615905	6.06746e-09	-0.615905	cd16p_mono
304	ENSG00000073578.16	SDHA	chr5	218241	2468	rs59392121	chr5	262710	262710	0	1.86838e-10	-0.539613	1.86838e-10	-0.539613	cd16p_mono
305	ENSG00000073578.16	SDHA	chr5	218241	2468	rs58667495	chr5	262719	262719	0	1.86838e-10	-0.539613	1.86838e-10	-0.539613	cd16p_mono
306	ENSG00000073578.16	SDHA	chr5	218241	2468	rs28620054	chr5	263031	263031	0	9.17109e-12	-0.532888	9.17109e-12	-0.532888	cd16p_mono
307	ENSG00000073578.16	SDHA	chr5	218241	2468	rs7714335	chr5	263398	263398	0	1.97851e-11	-0.519337	1.97851e-11	-0.519337	cd16p_mono
308	ENSG00000073578.16	SDHA	chr5	218241	2468	rs7702497	chr5	263571	263571	0	9.17109e-12	-0.532888	9.17109e-12	-0.532888	cd16p_mono
309	ENSG00000073578.16	SDHA	chr5	218241	2468	rs56058297	chr5	263851	263851	0	9.17109e-12	-0.532888	9.17109e-12	-0.532888	cd16p_mono
310	ENSG00000073578.16	SDHA	chr5	218241	2468	rs6869925	chr5	263921	263921	0	9.17109e-12	-0.532888	9.17109e-12	-0.532888	cd16p_mono
311	ENSG00000073578.16	SDHA	chr5	218241	2468	rs6875291	chr5	264077	264077	0	9.17109e-12	-0.532888	9.17109e-12	-0.532888	cd16p_mono
312	ENSG00000073578.16	SDHA	chr5	218241	2468	rs10055993	chr5	264181	264181	0	9.17109e-12	-0.532888	9.17109e-12	-0.532888	cd16p_mono
313	ENSG00000073578.16	SDHA	chr5	218241	2468	rs6879656	chr5	264313	264313	0	9.17109e-12	-0.532888	9.17109e-12	-0.532888	cd16p_mono
314	ENSG00000073578.16	SDHA	chr5	218241	2468	rs6866632	chr5	264314	264314	0	9.17109e-12	-0.532888	9.17109e-12	-0.532888	cd16p_mono
315	ENSG00000073578.16	SDHA	chr5	218241	2468	rs6866776	chr5	264380	264380	0	9.17109e-12	-0.532888	9.17109e-12	-0.532888	cd16p_mono
316	ENSG00000073578.16	SDHA	chr5	218241	2468	rs6874745	chr5	264412	264412	0	9.17109e-12	-0.532888	9.17109e-12	-0.532888	cd16p_mono
317	ENSG00000073578.16	SDHA	chr5	218241	2468	rs56365853	chr5	264526	264526	0	9.17109e-12	-0.532888	9.17109e-12	-0.532888	cd16p_mono
318	ENSG00000073578.16	SDHA	chr5	218241	2468	rs55884613	chr5	264531	264531	0	9.17109e-12	-0.532888	9.17109e-12	-0.532888	cd16p_mono
319	ENSG00000073578.16	SDHA	chr5	218241	2468	rs117785595	chr5	264545	264545	0	2.57966e-09	-0.532973	2.57966e-09	-0.532973	cd16p_mono
320	ENSG00000073578.16	SDHA	chr5	218241	2468	rs7715108	chr5	264546	264546	0	9.17109e-12	-0.532888	9.17109e-12	-0.532888	cd16p_mono
321	ENSG00000073578.16	SDHA	chr5	218241	2468	rs7730700	chr5	264598	264598	0	9.17109e-12	-0.532888	9.17109e-12	-0.532888	cd16p_mono
322	ENSG00000073578.16	SDHA	chr5	218241	2468	rs7708517	chr5	264973	264973	0	9.17109e-12	-0.532888	9.17109e-12	-0.532888	cd16p_mono
323	ENSG00000073578.16	SDHA	chr5	218241	2468	rs7715869	chr5	264981	264981	0	9.17109e-12	-0.532888	9.17109e-12	-0.532888	cd16p_mono
324	ENSG00000073578.16	SDHA	chr5	218241	2468	rs13361859	chr5	265138	265138	0	9.17109e-12	-0.532888	9.17109e-12	-0.532888	cd16p_mono
325	ENSG00000073578.16	SDHA	chr5	218241	2468	rs10055290	chr5	265421	265421	0	9.17109e-12	-0.532888	9.17109e-12	-0.532888	cd16p_mono
326	ENSG00000073578.16	SDHA	chr5	218241	2468	rs10055405	chr5	265551	265551	0	9.17109e-12	-0.532888	9.17109e-12	-0.532888	cd16p_mono
327	ENSG00000073578.16	SDHA	chr5	218241	2468	rs10058432	chr5	265589	265589	0	9.17109e-12	-0.532888	9.17109e-12	-0.532888	cd16p_mono
328	ENSG00000073578.16	SDHA	chr5	218241	2468	rs10055561	chr5	265807	265807	0	9.17109e-12	-0.532888	9.17109e-12	-0.532888	cd16p_mono
329	ENSG00000073578.16	SDHA	chr5	218241	2468	rs796659611	chr5	265820	265820	0	9.17109e-12	-0.532888	9.17109e-12	-0.532888	cd16p_mono
330	ENSG00000073578.16	SDHA	chr5	218241	2468	rs57561488	chr5	265854	265854	0	9.17109e-12	-0.532888	9.17109e-12	-0.532888	cd16p_mono
331	ENSG00000073578.16	SDHA	chr5	218241	2468	rs10051619	chr5	266457	266457	0	9.17109e-12	-0.532888	9.17109e-12	-0.532888	cd16p_mono
332	ENSG00000073578.16	SDHA	chr5	218241	2468	rs10051622	chr5	266473	266473	0	9.17109e-12	-0.532888	9.17109e-12	-0.532888	cd16p_mono
333	ENSG00000073578.16	SDHA	chr5	218241	2468	rs10057674	chr5	266698	266698	0	9.17109e-12	-0.532888	9.17109e-12	-0.532888	cd16p_mono
334	ENSG00000073578.16	SDHA	chr5	218241	2468	rs1812843	chr5	267543	267543	0	9.17109e-12	-0.532888	9.17109e-12	-0.532888	cd16p_mono
335	ENSG00000073578.16	SDHA	chr5	218241	2468	rs1971229	chr5	268072	268072	0	1.13819e-10	-0.490496	1.13819e-10	-0.490496	cd16p_mono
336	ENSG00000073578.16	SDHA	chr5	218241	2468	rs4371799	chr5	268077	268077	0	1.13819e-10	-0.490496	1.13819e-10	-0.490496	cd16p_mono
337	ENSG00000073578.16	SDHA	chr5	218241	2468	rs1541822	chr5	269119	269119	0	9.17109e-12	-0.532888	9.17109e-12	-0.532888	cd16p_mono
338	ENSG00000073578.16	SDHA	chr5	218241	2468	rs12173244	chr5	269409	269409	0	9.17109e-12	-0.532888	9.17109e-12	-0.532888	cd16p_mono
339	ENSG00000073578.16	SDHA	chr5	218241	2468	rs12173015	chr5	269852	269852	0	9.17109e-12	-0.532888	9.17109e-12	-0.532888	cd16p_mono
340	ENSG00000073578.16	SDHA	chr5	218241	2468	rs56127718	chr5	270158	270158	0	9.17109e-12	-0.532888	9.17109e-12	-0.532888	cd16p_mono
341	ENSG00000073578.16	SDHA	chr5	218241	2468	rs55664502	chr5	270370	270370	0	9.17109e-12	-0.532888	9.17109e-12	-0.532888	cd16p_mono
342	ENSG00000073578.16	SDHA	chr5	218241	2468	rs7723883	chr5	270683	270683	0	9.17109e-12	-0.532888	9.17109e-12	-0.532888	cd16p_mono
343	ENSG00000073578.16	SDHA	chr5	218241	2468	rs7719171	chr5	270733	270733	0	9.17109e-12	-0.532888	9.17109e-12	-0.532888	cd16p_mono
344	ENSG00000073578.16	SDHA	chr5	218241	2468	rs28729498	chr5	270807	270807	0	9.17109e-12	-0.532888	9.17109e-12	-0.532888	cd16p_mono
345	ENSG00000073578.16	SDHA	chr5	218241	2468	rs28624959	chr5	270963	270963	0	9.17109e-12	-0.532888	9.17109e-12	-0.532888	cd16p_mono
346	ENSG00000073578.16	SDHA	chr5	218241	2468	rs10061564	chr5	271214	271214	0	9.17109e-12	-0.532888	9.17109e-12	-0.532888	cd16p_mono
347	ENSG00000073578.16	SDHA	chr5	218241	2468	rs147793210	chr5	271742	271754	0	9.17109e-12	-0.532888	9.17109e-12	-0.532888	cd16p_mono
348	ENSG00000073578.16	SDHA	chr5	218241	2468	rs574472535	chr5	273696	273696	0	9.17109e-12	-0.532888	9.17109e-12	-0.532888	cd16p_mono
349	ENSG00000073578.16	SDHA	chr5	218241	2468	rs55776650	chr5	273711	273711	0	9.17109e-12	-0.532888	9.17109e-12	-0.532888	cd16p_mono
350	ENSG00000073578.16	SDHA	chr5	218241	2468	rs28650039	chr5	273839	273839	0	9.17109e-12	-0.532888	9.17109e-12	-0.532888	cd16p_mono
351	ENSG00000073578.16	SDHA	chr5	218241	2468	rs10065239	chr5	275173	275173	0	9.17109e-12	-0.532888	9.17109e-12	-0.532888	cd16p_mono
352	ENSG00000073578.16	SDHA	chr5	218241	2468	rs3822759	chr5	275477	275477	0	9.17109e-12	-0.532888	9.17109e-12	-0.532888	cd16p_mono
353	ENSG00000073578.16	SDHA	chr5	218241	2468	rs7701397	chr5	276113	276113	0	9.17109e-12	-0.532888	9.17109e-12	-0.532888	cd16p_mono
354	ENSG00000073578.16	SDHA	chr5	218241	2468	rs6872848	chr5	276521	276521	0	9.17109e-12	-0.532888	9.17109e-12	-0.532888	cd16p_mono
355	ENSG00000073578.16	SDHA	chr5	218241	2468	rs11957535	chr5	276603	276603	0	9.17109e-12	-0.532888	9.17109e-12	-0.532888	cd16p_mono
356	ENSG00000073578.16	SDHA	chr5	218241	2468	rs9313008	chr5	277187	277187	0	9.17109e-12	-0.532888	9.17109e-12	-0.532888	cd16p_mono
357	ENSG00000073578.16	SDHA	chr5	218241	2468	rs9313009	chr5	277190	277190	0	9.17109e-12	-0.532888	9.17109e-12	-0.532888	cd16p_mono
358	ENSG00000073578.16	SDHA	chr5	218241	2468	rs10058393	chr5	277502	277502	0	9.17109e-12	-0.532888	9.17109e-12	-0.532888	cd16p_mono
359	ENSG00000073578.16	SDHA	chr5	218241	2468	rs62345228	chr5	278389	278389	0	9.17109e-12	-0.532888	9.17109e-12	-0.532888	cd16p_mono
360	ENSG00000073578.16	SDHA	chr5	218241	2468	rs112149411	chr5	278609	278609	0	9.17109e-12	-0.532888	9.17109e-12	-0.532888	cd16p_mono
361	ENSG00000073578.16	SDHA	chr5	218241	2468	rs73024874	chr5	278637	278637	0	9.17109e-12	-0.532888	9.17109e-12	-0.532888	cd16p_mono
362	ENSG00000073578.16	SDHA	chr5	218241	2468	rs28635197	chr5	278956	278956	0	9.17109e-12	-0.532888	9.17109e-12	-0.532888	cd16p_mono
363	ENSG00000073578.16	SDHA	chr5	218241	2468	rs56317962	chr5	279205	279205	0	9.17109e-12	-0.532888	9.17109e-12	-0.532888	cd16p_mono
364	ENSG00000073578.16	SDHA	chr5	218241	2468	rs10067410	chr5	279274	279274	0	9.17109e-12	-0.532888	9.17109e-12	-0.532888	cd16p_mono
365	ENSG00000073578.16	SDHA	chr5	218241	2468	rs10056628	chr5	279397	279397	0	9.17109e-12	-0.532888	9.17109e-12	-0.532888	cd16p_mono
366	ENSG00000073578.16	SDHA	chr5	218241	2468	rs10062746	chr5	279610	279610	0	6.66906e-11	-0.522312	6.66906e-11	-0.522312	cd16p_mono
367	ENSG00000073578.16	SDHA	chr5	218241	2468	rs59113266	chr5	279850	279850	0	9.17109e-12	-0.532888	9.17109e-12	-0.532888	cd16p_mono
368	ENSG00000073578.16	SDHA	chr5	218241	2468	rs28430503	chr5	281098	281098	0	2.59995e-10	-0.526552	2.59995e-10	-0.526552	cd16p_mono
369	ENSG00000073578.16	SDHA	chr5	218241	2468	rs148633960	chr5	281500	281500	0	2.57966e-09	-0.532973	2.57966e-09	-0.532973	cd16p_mono
370	ENSG00000073578.16	SDHA	chr5	218241	2468	rs56298907	chr5	283165	283165	0	9.17109e-12	-0.532888	9.17109e-12	-0.532888	cd16p_mono
371	ENSG00000073578.16	SDHA	chr5	218241	2468	rs11959126	chr5	283765	283765	0	9.17109e-12	-0.532888	9.17109e-12	-0.532888	cd16p_mono
372	ENSG00000073578.16	SDHA	chr5	218241	2468	rs7356535	chr5	284002	284002	0	9.17109e-12	-0.532888	9.17109e-12	-0.532888	cd16p_mono
373	ENSG00000073578.16	SDHA	chr5	218241	2468	rs7356696	chr5	284136	284136	0	9.17109e-12	-0.532888	9.17109e-12	-0.532888	cd16p_mono
374	ENSG00000073578.16	SDHA	chr5	218241	2468	rs7356561	chr5	284266	284266	0	9.17109e-12	-0.532888	9.17109e-12	-0.532888	cd16p_mono
375	ENSG00000073578.16	SDHA	chr5	218241	2468	rs59284383	chr5	284410	284410	0	9.17109e-12	-0.532888	9.17109e-12	-0.532888	cd16p_mono
376	ENSG00000073578.16	SDHA	chr5	218241	2468	rs534762428	chr5	284641	284687	0	1.4778e-11	-0.533359	1.4778e-11	-0.533359	cd16p_mono
377	ENSG00000073578.16	SDHA	chr5	218241	2468	rs6888541	chr5	284687	284687	0	8.63512e-07	-0.473957	8.63512e-07	-0.473957	cd16p_mono
378	ENSG00000073578.16	SDHA	chr5	218241	2468	rs111709174	chr5	284874	284874	0	9.17109e-12	-0.532888	9.17109e-12	-0.532888	cd16p_mono
379	ENSG00000073578.16	SDHA	chr5	218241	2468	rs28463544	chr5	285364	285364	0	9.17109e-12	-0.532888	9.17109e-12	-0.532888	cd16p_mono
380	ENSG00000073578.16	SDHA	chr5	218241	2468	rs28660996	chr5	285469	285469	0	7.31448e-11	-0.505129	7.31448e-11	-0.505129	cd16p_mono
381	ENSG00000073578.16	SDHA	chr5	218241	2468	rs10045536	chr5	285994	285994	0	9.17109e-12	-0.532888	9.17109e-12	-0.532888	cd16p_mono
382	ENSG00000073578.16	SDHA	chr5	218241	2468	rs55833259	chr5	286613	286613	0	9.17109e-12	-0.532888	9.17109e-12	-0.532888	cd16p_mono
383	ENSG00000073578.16	SDHA	chr5	218241	2468	rs10062362	chr5	287293	287293	0	9.17109e-12	-0.532888	9.17109e-12	-0.532888	cd16p_mono
384	ENSG00000073578.16	SDHA	chr5	218241	2468	rs60974969	chr5	287792	287792	0	2.59995e-10	-0.526552	2.59995e-10	-0.526552	cd16p_mono
385	ENSG00000073578.16	SDHA	chr5	218241	2468	rs186810271	chr5	288309	288309	0	2.59995e-10	-0.526552	2.59995e-10	-0.526552	cd16p_mono
386	ENSG00000073578.16	SDHA	chr5	218241	2468	rs10434648	chr5	289102	289102	0	9.17109e-12	-0.532888	9.17109e-12	-0.532888	cd16p_mono
387	ENSG00000073578.16	SDHA	chr5	218241	2468	rs13361192	chr5	289291	289291	0	9.17109e-12	-0.532888	9.17109e-12	-0.532888	cd16p_mono
388	ENSG00000073578.16	SDHA	chr5	218241	2468	rs7731759	chr5	290083	290083	0	9.17109e-12	-0.532888	9.17109e-12	-0.532888	cd16p_mono
389	ENSG00000073578.16	SDHA	chr5	218241	2468	rs7731089	chr5	290307	290307	0	9.17109e-12	-0.532888	9.17109e-12	-0.532888	cd16p_mono
390	ENSG00000073578.16	SDHA	chr5	218241	2468	rs7736014	chr5	290445	290445	0	9.17109e-12	-0.532888	9.17109e-12	-0.532888	cd16p_mono
391	ENSG00000073578.16	SDHA	chr5	218241	2468	rs7703803	chr5	292196	292196	0	9.17109e-12	-0.532888	9.17109e-12	-0.532888	cd16p_mono
392	ENSG00000073578.16	SDHA	chr5	218241	2468	rs7719490	chr5	292404	292404	0	9.17109e-12	-0.532888	9.17109e-12	-0.532888	cd16p_mono
393	ENSG00000073578.16	SDHA	chr5	218241	2468	rs13361704	chr5	294367	294367	0	9.17109e-12	-0.532888	9.17109e-12	-0.532888	cd16p_mono
394	ENSG00000073578.16	SDHA	chr5	218241	2468	rs62345250	chr5	294396	294396	0	9.17109e-12	-0.532888	9.17109e-12	-0.532888	cd16p_mono
395	ENSG00000073578.16	SDHA	chr5	218241	2468	rs77319562	chr5	294400	294400	0	9.17109e-12	-0.532888	9.17109e-12	-0.532888	cd16p_mono
396	ENSG00000073578.16	SDHA	chr5	218241	2468	rs10037273	chr5	294490	294490	0	1.26135e-11	-0.549401	1.26135e-11	-0.549401	cd16p_mono
397	ENSG00000073578.16	SDHA	chr5	218241	2468	rs7731054	chr5	294927	294927	0	9.17109e-12	-0.532888	9.17109e-12	-0.532888	cd16p_mono
398	ENSG00000073578.16	SDHA	chr5	218241	2468	rs74991269	chr5	295213	295214	0	9.17109e-12	-0.532888	9.17109e-12	-0.532888	cd16p_mono
399	ENSG00000073578.16	SDHA	chr5	218241	2468	rs201107551	chr5	295219	295222	0	9.17109e-12	-0.532888	9.17109e-12	-0.532888	cd16p_mono
400	ENSG00000073578.16	SDHA	chr5	218241	2468	rs9654453	chr5	299506	299506	0	9.17109e-12	-0.532888	9.17109e-12	-0.532888	cd16p_mono
401	ENSG00000073578.16	SDHA	chr5	218241	2468	rs536869572	chr5	299551	299551	0	9.08988e-12	-0.532982	9.08988e-12	-0.532982	cd16p_mono
402	ENSG00000073578.16	SDHA	chr5	218241	2468	rs111594818	chr5	299619	299619	0	4.21e-05	-0.44759	4.21e-05	-0.44759	cd16p_mono
403	ENSG00000073578.16	SDHA	chr5	218241	2468	rs13356044	chr5	300644	300644	0	3.32072e-11	-0.519032	3.32072e-11	-0.519032	cd16p_mono
404	ENSG00000073578.16	SDHA	chr5	218241	2468	rs7701452	chr5	301328	301328	0	1.12358e-11	-0.536318	1.12358e-11	-0.536318	cd16p_mono
405	ENSG00000073578.16	SDHA	chr5	218241	2468	rs62329992	chr5	301584	301584	0	3.32072e-11	-0.519032	3.32072e-11	-0.519032	cd16p_mono
406	ENSG00000073578.16	SDHA	chr5	218241	2468	rs557637691	chr5	321175	321175	0	4.49156e-05	-0.576383	4.49156e-05	-0.576383	cd16p_mono
407	ENSG00000073578.16	SDHA	chr5	218241	2468	rs373918364	chr5	373973	373973	0	5.77448e-07	-0.397592	5.77448e-07	-0.397592	cd16p_mono
408	ENSG00000073578.16	SDHA	chr5	218241	2468	5_454868_A_ATTT;rs374767772	chr5	454868	454868	0	5.73068e-06	-0.29759	5.73068e-06	-0.29759	cd16p_mono
409	ENSG00000249915.7	PDCD6	chr5	271621	2623	rs12187062	chr5	102574	102574	0	1.41195e-05	0.136526	1.41195e-05	0.136526	cd16p_mono
410	ENSG00000249915.7	PDCD6	chr5	271621	2623	rs1052698	chr5	195925	195925	0	1.87986e-06	-0.128486	1.87986e-06	-0.128486	cd16p_mono
411	ENSG00000249915.7	PDCD6	chr5	271621	2623	rs9799913	chr5	196990	196990	0	7.43e-05	-0.0955591	7.43e-05	-0.0955591	cd16p_mono
412	ENSG00000249915.7	PDCD6	chr5	271621	2623	rs10054322	chr5	198880	198880	0	2.79401e-06	-0.121211	2.79401e-06	-0.121211	cd16p_mono
413	ENSG00000249915.7	PDCD6	chr5	271621	2623	rs2288461	chr5	230865	230865	0	5.68317e-07	-0.125306	5.68317e-07	-0.125306	cd16p_mono
414	ENSG00000249915.7	PDCD6	chr5	271621	2623	rs56104240	chr5	275062	275063	0	2.39037e-05	-0.105621	2.39037e-05	-0.105621	cd16p_mono
415	ENSG00000249915.7	PDCD6	chr5	271621	2623	rs2672728	chr5	300139	300139	0	5.79495e-05	-0.0994594	5.79495e-05	-0.0994594	cd16p_mono
416	ENSG00000180104.15	EXOC3	chr5	443158	2726	rs191056502	chr5	17879	17879	0	9.25765e-08	0.97049	0.38963	-0.213323	cd16p_mono
417	ENSG00000180104.15	EXOC3	chr5	443158	2726	rs188299311	chr5	71560	71560	0	1.21459e-05	0.758206	0.149458	-0.33868	cd16p_mono
418	ENSG00000180104.15	EXOC3	chr5	443158	2726	rs187319518	chr5	80437	80437	0	5.09943e-06	0.947349	0.414239	-0.230359	cd16p_mono
419	ENSG00000180104.15	EXOC3	chr5	443158	2726	rs143308828	chr5	105512	105512	0	1.25683e-10	1.15982	0.798454	-0.0633442	cd16p_mono
420	ENSG00000180104.15	EXOC3	chr5	443158	2726	rs141902991	chr5	131860	131860	0	0.000107623	0.753444	0.896311	0.034331	cd16p_mono
421	ENSG00000180104.15	EXOC3	chr5	443158	2726	rs149167012	chr5	133393	133393	0	4.47121e-05	-0.530232	0.000252929	-0.639068	cd16p_mono
422	ENSG00000180104.15	EXOC3	chr5	443158	2726	rs117053204	chr5	137264	137264	0	1.25683e-10	1.15982	0.798454	-0.0633442	cd16p_mono
423	ENSG00000180104.15	EXOC3	chr5	443158	2726	rs117604821	chr5	164305	164305	0	4.47558e-12	1.27973	0.992839	-0.00229226	cd16p_mono
424	ENSG00000180104.15	EXOC3	chr5	443158	2726	rs39788	chr5	187187	187187	0	8.64632e-05	-0.696353	0.00756635	-0.63886	cd16p_mono
425	ENSG00000180104.15	EXOC3	chr5	443158	2726	rs29681	chr5	190524	190524	0	8.726e-08	-0.321962	0.000177487	-0.305325	cd16p_mono
426	ENSG00000180104.15	EXOC3	chr5	443158	2726	rs118046653	chr5	195024	195024	0	5.02266e-06	0.753489	0.103103	-0.365091	cd16p_mono
427	ENSG00000180104.15	EXOC3	chr5	443158	2726	rs1052698	chr5	195925	195925	0	0.000261705	-0.213787	1.99519e-05	-0.334167	cd16p_mono
428	ENSG00000180104.15	EXOC3	chr5	443158	2726	rs13158357	chr5	197035	197035	0	4.84583e-07	-0.310209	0.00610411	-0.229265	cd16p_mono
429	ENSG00000180104.15	EXOC3	chr5	443158	2726	rs77768936	chr5	221481	221481	0	0.00156217	0.317414	3.94679e-05	0.551168	cd16p_mono
430	ENSG00000180104.15	EXOC3	chr5	443158	2726	rs142926807	chr5	224372	224372	0	5.10545e-06	0.73657	0.146369	-0.318365	cd16p_mono
431	ENSG00000180104.15	EXOC3	chr5	443158	2726	rs147308945	chr5	242820	242820	0	5.10545e-06	0.73657	0.146369	-0.318365	cd16p_mono
432	ENSG00000180104.15	EXOC3	chr5	443158	2726	rs138595922	chr5	258327	258329	0	0.00108204	0.302873	7.19438e-06	0.554808	cd16p_mono
433	ENSG00000180104.15	EXOC3	chr5	443158	2726	rs10056488	chr5	279218	279218	0	1.11095e-05	-0.423029	0.00120568	-0.420418	cd16p_mono
434	ENSG00000180104.15	EXOC3	chr5	443158	2726	rs2672728	chr5	300139	300139	0	8.40168e-05	-0.210195	0.0141129	-0.177027	cd16p_mono
435	ENSG00000180104.15	EXOC3	chr5	443158	2726	rs150771632	chr5	302574	302574	0	0.000282054	0.707243	7.34007e-05	1.03453	cd16p_mono
436	ENSG00000180104.15	EXOC3	chr5	443158	2726	rs77025036	chr5	314232	314232	0	0.000106792	-0.271332	0.00184003	-0.293618	cd16p_mono
437	ENSG00000180104.15	EXOC3	chr5	443158	2726	rs117433882	chr5	324369	324369	0	6.46421e-05	-0.492063	0.000349743	-0.591975	cd16p_mono
438	ENSG00000180104.15	EXOC3	chr5	443158	2726	rs193076014	chr5	332408	332408	0	0.00143657	0.317807	3.41627e-05	0.552024	cd16p_mono
439	ENSG00000180104.15	EXOC3	chr5	443158	2726	rs117173418	chr5	332685	332685	0	0.000282054	0.707243	7.34007e-05	1.03453	cd16p_mono
440	ENSG00000180104.15	EXOC3	chr5	443158	2726	rs201384135	chr5	343911	343911	0	6.20854e-15	1.39006	0.641252	0.115577	cd16p_mono
441	ENSG00000180104.15	EXOC3	chr5	443158	2726	rs139381067	chr5	346091	346091	0	0.00122563	0.320308	2.53322e-05	0.557425	cd16p_mono
442	ENSG00000180104.15	EXOC3	chr5	443158	2726	rs74651188	chr5	350964	350964	0	2.26384e-10	0.971809	0.709264	0.0785404	cd16p_mono
443	ENSG00000180104.15	EXOC3	chr5	443158	2726	rs74545098	chr5	378836	378836	0	5.31691e-05	-0.478782	4.27872e-05	-0.650278	cd16p_mono
444	ENSG00000180104.15	EXOC3	chr5	443158	2726	rs80083884	chr5	379417	379417	0	6.20854e-15	1.39006	0.641252	0.115577	cd16p_mono
445	ENSG00000180104.15	EXOC3	chr5	443158	2726	rs12521808	chr5	394123	394123	0	2.20918e-05	-0.234986	0.000925565	-0.247199	cd16p_mono
446	ENSG00000180104.15	EXOC3	chr5	443158	2726	rs34565085	chr5	403639	403639	0	0.0413484	-0.112276	1.85296e-05	-0.313473	cd16p_mono
447	ENSG00000180104.15	EXOC3	chr5	443158	2726	rs10054612	chr5	403814	403814	0	1.50415e-05	0.278699	0.156671	0.123624	cd16p_mono
448	ENSG00000180104.15	EXOC3	chr5	443158	2726	rs2672752	chr5	404181	404181	0	1.73375e-11	0.610268	0.24279	0.14601	cd16p_mono
449	ENSG00000180104.15	EXOC3	chr5	443158	2726	rs3840994	chr5	404337	404338	0	3.47077e-07	-0.262949	6.74707e-07	-0.34425	cd16p_mono
450	ENSG00000180104.15	EXOC3	chr5	443158	2726	rs2672753	chr5	404486	404486	0	1.74069e-12	0.634885	0.154946	0.176795	cd16p_mono
451	ENSG00000180104.15	EXOC3	chr5	443158	2726	rs11740668	chr5	404508	404508	0	3.47077e-07	-0.262949	6.74707e-07	-0.34425	cd16p_mono
452	ENSG00000180104.15	EXOC3	chr5	443158	2726	rs11743226	chr5	404598	404598	0	3.47077e-07	-0.262949	6.74707e-07	-0.34425	cd16p_mono
453	ENSG00000180104.15	EXOC3	chr5	443158	2726	rs2672715	chr5	404689	404689	0	0.262334	-0.0572853	5.53611e-05	-0.273944	cd16p_mono
454	ENSG00000180104.15	EXOC3	chr5	443158	2726	rs732111	chr5	407115	407115	0	1.74069e-12	0.634885	0.154946	0.176795	cd16p_mono
455	ENSG00000180104.15	EXOC3	chr5	443158	2726	rs2721008	chr5	407263	407263	0	1.74069e-12	0.634885	0.154946	0.176795	cd16p_mono
456	ENSG00000180104.15	EXOC3	chr5	443158	2726	rs2672746	chr5	407430	407430	0	1.74069e-12	0.634885	0.154946	0.176795	cd16p_mono
457	ENSG00000180104.15	EXOC3	chr5	443158	2726	rs2721007	chr5	407689	407689	0	3.48525e-12	0.614129	0.142797	0.17851	cd16p_mono
458	ENSG00000180104.15	EXOC3	chr5	443158	2726	rs2672763	chr5	407800	407800	0	1.74069e-12	0.634885	0.154946	0.176795	cd16p_mono
459	ENSG00000180104.15	EXOC3	chr5	443158	2726	rs2671899	chr5	407954	407954	0	1.74069e-12	0.634885	0.154946	0.176795	cd16p_mono
460	ENSG00000180104.15	EXOC3	chr5	443158	2726	rs7723491	chr5	408164	408164	0	1.74069e-12	0.634885	0.154946	0.176795	cd16p_mono
461	ENSG00000180104.15	EXOC3	chr5	443158	2726	rs7708690	chr5	408199	408199	0	1.74069e-12	0.634885	0.154946	0.176795	cd16p_mono
462	ENSG00000180104.15	EXOC3	chr5	443158	2726	rs746324098	chr5	408382	408382	0	1.74069e-12	0.634885	0.154946	0.176795	cd16p_mono
463	ENSG00000180104.15	EXOC3	chr5	443158	2726	rs2672762	chr5	408467	408467	0	1.74069e-12	0.634885	0.154946	0.176795	cd16p_mono
464	ENSG00000180104.15	EXOC3	chr5	443158	2726	rs36004765	chr5	409233	409233	0	1.74069e-12	0.634885	0.154946	0.176795	cd16p_mono
465	ENSG00000180104.15	EXOC3	chr5	443158	2726	rs7703462	chr5	409264	409264	0	1.74069e-12	0.634885	0.154946	0.176795	cd16p_mono
466	ENSG00000180104.15	EXOC3	chr5	443158	2726	rs2671898	chr5	409645	409645	0	9.10434e-12	0.596938	0.156851	0.170807	cd16p_mono
467	ENSG00000180104.15	EXOC3	chr5	443158	2726	rs11134022	chr5	412111	412111	0	7.84211e-06	-0.232439	1.14459e-05	-0.30631	cd16p_mono
468	ENSG00000180104.15	EXOC3	chr5	443158	2726	rs4956936	chr5	412579	412579	0	7.84211e-06	-0.232439	1.14459e-05	-0.30631	cd16p_mono
469	ENSG00000180104.15	EXOC3	chr5	443158	2726	rs2434689	chr5	412668	412668	0	0.256433	-0.0578432	0.000103903	-0.263206	cd16p_mono
470	ENSG00000180104.15	EXOC3	chr5	443158	2726	rs3215229	chr5	413313	413314	0	7.86617e-10	0.58559	0.49587	0.0890314	cd16p_mono
471	ENSG00000180104.15	EXOC3	chr5	443158	2726	rs2261659	chr5	413479	413479	0	7.86617e-10	0.58559	0.49587	0.0890314	cd16p_mono
472	ENSG00000180104.15	EXOC3	chr5	443158	2726	rs2261623	chr5	413506	413506	0	7.86617e-10	0.58559	0.49587	0.0890314	cd16p_mono
473	ENSG00000180104.15	EXOC3	chr5	443158	2726	rs11954173	chr5	413954	413954	0	1.17111e-09	-0.322764	4.40192e-09	-0.418347	cd16p_mono
474	ENSG00000180104.15	EXOC3	chr5	443158	2726	rs145462750	chr5	413992	413992	0	0.00109564	0.327505	5.10445e-06	0.610042	cd16p_mono
475	ENSG00000180104.15	EXOC3	chr5	443158	2726	rs13166568	chr5	414065	414065	0	3.39363e-07	-0.267522	1.12634e-06	-0.343092	cd16p_mono
476	ENSG00000180104.15	EXOC3	chr5	443158	2726	rs79205980	chr5	415124	415124	0	5.70167e-09	-0.593977	5.28342e-08	-0.746391	cd16p_mono
477	ENSG00000180104.15	EXOC3	chr5	443158	2726	rs72711364	chr5	415208	415208	0	1.26885e-08	-0.580749	1.42854e-08	-0.776532	cd16p_mono
478	ENSG00000180104.15	EXOC3	chr5	443158	2726	rs1366418	chr5	415817	415817	0	1.45974e-07	-0.270899	2.8143e-18	-0.585527	cd16p_mono
479	ENSG00000180104.15	EXOC3	chr5	443158	2726	rs11406581	chr5	415918	415918	0	8.23318e-21	-0.467933	2.17351e-23	-0.664032	cd16p_mono
480	ENSG00000180104.15	EXOC3	chr5	443158	2726	rs13166205	chr5	416178	416178	0	1.24367e-20	-0.471673	9.47978e-23	-0.663348	cd16p_mono
481	ENSG00000180104.15	EXOC3	chr5	443158	2726	rs6555242	chr5	416431	416431	0	5.70167e-09	-0.593977	5.28342e-08	-0.746391	cd16p_mono
482	ENSG00000180104.15	EXOC3	chr5	443158	2726	rs117195342	chr5	416523	416523	0	5.70167e-09	-0.593977	5.28342e-08	-0.746391	cd16p_mono
483	ENSG00000180104.15	EXOC3	chr5	443158	2726	rs7729446	chr5	416802	416802	0	5.70167e-09	-0.593977	5.28342e-08	-0.746391	cd16p_mono
484	ENSG00000180104.15	EXOC3	chr5	443158	2726	rs139267086	chr5	416942	416942	0	4.8873e-11	0.646205	0.490796	0.0932584	cd16p_mono
485	ENSG00000180104.15	EXOC3	chr5	443158	2726	rs76956441	chr5	418043	418043	0	5.70167e-09	-0.593977	5.28342e-08	-0.746391	cd16p_mono
486	ENSG00000180104.15	EXOC3	chr5	443158	2726	rs61630451	chr5	418410	418410	0	5.70167e-09	-0.593977	5.28342e-08	-0.746391	cd16p_mono
487	ENSG00000180104.15	EXOC3	chr5	443158	2726	rs58359354	chr5	418464	418464	0	5.70167e-09	-0.593977	5.28342e-08	-0.746391	cd16p_mono
488	ENSG00000180104.15	EXOC3	chr5	443158	2726	rs10059358	chr5	418553	418553	0	7.20886e-11	0.611549	0.501458	0.0868283	cd16p_mono
489	ENSG00000180104.15	EXOC3	chr5	443158	2726	rs57433159	chr5	418610	418610	0	5.70167e-09	-0.593977	5.28342e-08	-0.746391	cd16p_mono
490	ENSG00000180104.15	EXOC3	chr5	443158	2726	rs68005421	chr5	418698	418698	0	1.22578e-08	-0.58561	1.12125e-07	-0.733799	cd16p_mono
491	ENSG00000180104.15	EXOC3	chr5	443158	2726	rs115999723	chr5	418704	418704	0	1.22578e-08	-0.58561	1.12125e-07	-0.733799	cd16p_mono
492	ENSG00000180104.15	EXOC3	chr5	443158	2726	rs72711368	chr5	418724	418724	0	1.22578e-08	-0.58561	1.12125e-07	-0.733799	cd16p_mono
493	ENSG00000180104.15	EXOC3	chr5	443158	2726	rs73038962	chr5	418747	418747	0	1.22578e-08	-0.58561	1.12125e-07	-0.733799	cd16p_mono
494	ENSG00000180104.15	EXOC3	chr5	443158	2726	rs202037610	chr5	418757	418757	0	1.22578e-08	-0.58561	1.12125e-07	-0.733799	cd16p_mono
495	ENSG00000180104.15	EXOC3	chr5	443158	2726	rs2671895	chr5	418956	418956	0	2.99377e-37	-0.590311	7.81551e-39	-0.806144	cd16p_mono
496	ENSG00000180104.15	EXOC3	chr5	443158	2726	5_419168_AT_A;rs11352803	chr5	419168	419169	0	1.44711e-19	-0.44106	8.2912e-37	-0.791722	cd16p_mono
497	ENSG00000180104.15	EXOC3	chr5	443158	2726	rs111713756	chr5	419203	419203	0	1.22578e-08	-0.58561	1.12125e-07	-0.733799	cd16p_mono
498	ENSG00000180104.15	EXOC3	chr5	443158	2726	rs112126699	chr5	419347	419347	0	1.22578e-08	-0.58561	1.12125e-07	-0.733799	cd16p_mono
499	ENSG00000180104.15	EXOC3	chr5	443158	2726	rs116483579	chr5	419614	419614	0	1.22578e-08	-0.58561	1.12125e-07	-0.733799	cd16p_mono
500	ENSG00000180104.15	EXOC3	chr5	443158	2726	rs115629748	chr5	419919	419919	0	1.22578e-08	-0.58561	1.12125e-07	-0.733799	cd16p_mono
501	ENSG00000180104.15	EXOC3	chr5	443158	2726	rs10066553	chr5	420415	420415	0	1.22578e-08	-0.58561	1.12125e-07	-0.733799	cd16p_mono
502	ENSG00000180104.15	EXOC3	chr5	443158	2726	rs10068413	chr5	420417	420417	0	1.22578e-08	-0.58561	1.12125e-07	-0.733799	cd16p_mono
503	ENSG00000180104.15	EXOC3	chr5	443158	2726	rs10068469	chr5	420457	420457	0	1.22578e-08	-0.58561	1.12125e-07	-0.733799	cd16p_mono
504	ENSG00000180104.15	EXOC3	chr5	443158	2726	rs2466287	chr5	420611	420611	0	4.26892e-18	-0.425122	7.46982e-37	-0.793586	cd16p_mono
505	ENSG00000180104.15	EXOC3	chr5	443158	2726	rs10070697	chr5	421725	421725	0	6.96946e-10	-0.630417	2.19236e-08	-0.77068	cd16p_mono
506	ENSG00000180104.15	EXOC3	chr5	443158	2726	rs2672778	chr5	421837	421837	0	1.06888e-27	-0.5444	5.27969e-29	-0.745933	cd16p_mono
507	ENSG00000180104.15	EXOC3	chr5	443158	2726	rs41282621	chr5	422423	422423	0	1.22416e-10	0.601073	0.524732	0.0817084	cd16p_mono
508	ENSG00000180104.15	EXOC3	chr5	443158	2726	rs41282619	chr5	422482	422482	0	1.22416e-10	0.601073	0.524732	0.0817084	cd16p_mono
509	ENSG00000180104.15	EXOC3	chr5	443158	2726	rs2292596	chr5	422840	422840	0	6.8218e-22	-0.486666	2.1248e-24	-0.68751	cd16p_mono
510	ENSG00000180104.15	EXOC3	chr5	443158	2726	rs2672777	chr5	423270	423270	0	9.06977e-19	-0.434735	2.52331e-38	-0.810347	cd16p_mono
511	ENSG00000180104.15	EXOC3	chr5	443158	2726	rs10475251	chr5	423333	423333	0	1.22416e-10	0.601073	0.524732	0.0817084	cd16p_mono
512	ENSG00000180104.15	EXOC3	chr5	443158	2726	rs61467026	chr5	423557	423558	0	1.22416e-10	0.601073	0.524732	0.0817084	cd16p_mono
513	ENSG00000180104.15	EXOC3	chr5	443158	2726	rs184276391	chr5	424014	424014	0	2.68921e-05	-0.531524	0.000156209	-0.643567	cd16p_mono
514	ENSG00000180104.15	EXOC3	chr5	443158	2726	rs10064386	chr5	424063	424063	0	9.49753e-09	-0.585578	8.96401e-08	-0.733823	cd16p_mono
515	ENSG00000180104.15	EXOC3	chr5	443158	2726	rs114318154	chr5	424501	424501	0	1.00871e-08	-0.605572	9.68594e-08	-0.75825	cd16p_mono
516	ENSG00000180104.15	EXOC3	chr5	443158	2726	rs138118198	chr5	424505	424505	0	1.00871e-08	-0.605572	9.68594e-08	-0.75825	cd16p_mono
517	ENSG00000180104.15	EXOC3	chr5	443158	2726	rs10078659	chr5	425171	425171	0	9.49753e-09	-0.585578	8.96401e-08	-0.733823	cd16p_mono
518	ENSG00000180104.15	EXOC3	chr5	443158	2726	rs76036225	chr5	425349	425349	0	1.22416e-10	0.601073	0.524732	0.0817084	cd16p_mono
519	ENSG00000180104.15	EXOC3	chr5	443158	2726	rs10076924	chr5	425358	425358	0	9.49753e-09	-0.585578	8.96401e-08	-0.733823	cd16p_mono
520	ENSG00000180104.15	EXOC3	chr5	443158	2726	rs6895644	chr5	425442	425442	0	9.49753e-09	-0.585578	8.96401e-08	-0.733823	cd16p_mono
521	ENSG00000180104.15	EXOC3	chr5	443158	2726	rs6895775	chr5	425466	425466	0	9.49753e-09	-0.585578	8.96401e-08	-0.733823	cd16p_mono
522	ENSG00000180104.15	EXOC3	chr5	443158	2726	rs6890624	chr5	425509	425509	0	9.49753e-09	-0.585578	8.96401e-08	-0.733823	cd16p_mono
523	ENSG00000180104.15	EXOC3	chr5	443158	2726	rs6895798	chr5	425511	425511	0	9.49753e-09	-0.585578	8.96401e-08	-0.733823	cd16p_mono
524	ENSG00000180104.15	EXOC3	chr5	443158	2726	rs77682090	chr5	425516	425516	0	1.22416e-10	0.601073	0.524732	0.0817084	cd16p_mono
525	ENSG00000180104.15	EXOC3	chr5	443158	2726	rs79001252	chr5	425660	425660	0	0.00124161	0.300783	5.88535e-05	0.50033	cd16p_mono
526	ENSG00000180104.15	EXOC3	chr5	443158	2726	rs6883555	chr5	425994	425994	0	9.49753e-09	-0.585578	8.96401e-08	-0.733823	cd16p_mono
527	ENSG00000180104.15	EXOC3	chr5	443158	2726	rs115386647	chr5	426810	426810	0	9.49753e-09	-0.585578	8.96401e-08	-0.733823	cd16p_mono
528	ENSG00000180104.15	EXOC3	chr5	443158	2726	rs11746538	chr5	427351	427351	0	7.49401e-20	-0.445064	1.055e-38	-0.810369	cd16p_mono
529	ENSG00000180104.15	EXOC3	chr5	443158	2726	rs74885420	chr5	427494	427494	0	7.20886e-11	0.611549	0.501458	0.0868283	cd16p_mono
530	ENSG00000180104.15	EXOC3	chr5	443158	2726	rs41282623	chr5	427727	427727	0	7.20886e-11	0.611549	0.501458	0.0868283	cd16p_mono
531	ENSG00000180104.15	EXOC3	chr5	443158	2726	rs58779816	chr5	428233	428233	0	7.67869e-10	0.566528	0.532409	0.0789223	cd16p_mono
532	ENSG00000180104.15	EXOC3	chr5	443158	2726	rs77019604	chr5	428527	428527	0	1.22416e-10	0.601073	0.524732	0.0817084	cd16p_mono
533	ENSG00000180104.15	EXOC3	chr5	443158	2726	rs189573033	chr5	428916	428916	0	1.22416e-10	0.601073	0.524732	0.0817084	cd16p_mono
534	ENSG00000180104.15	EXOC3	chr5	443158	2726	rs139486295	chr5	428918	428919	0	1.22416e-10	0.601073	0.524732	0.0817084	cd16p_mono
535	ENSG00000180104.15	EXOC3	chr5	443158	2726	rs116968791	chr5	429202	429202	0	7.20886e-11	0.611549	0.501458	0.0868283	cd16p_mono
536	ENSG00000180104.15	EXOC3	chr5	443158	2726	rs114766172	chr5	429343	429343	0	9.49753e-09	-0.585578	8.96401e-08	-0.733823	cd16p_mono
537	ENSG00000180104.15	EXOC3	chr5	443158	2726	rs115234751	chr5	429405	429405	0	9.49753e-09	-0.585578	8.96401e-08	-0.733823	cd16p_mono
538	ENSG00000180104.15	EXOC3	chr5	443158	2726	rs114204748	chr5	429454	429454	0	5.42765e-09	-0.554135	9.40176e-08	-0.68261	cd16p_mono
539	ENSG00000180104.15	EXOC3	chr5	443158	2726	rs957792	chr5	429874	429874	0	1.37775e-11	0.647806	0.454072	0.098925	cd16p_mono
540	ENSG00000180104.15	EXOC3	chr5	443158	2726	rs957791	chr5	430102	430102	0	1.22416e-10	0.601073	0.524732	0.0817084	cd16p_mono
541	ENSG00000180104.15	EXOC3	chr5	443158	2726	rs6893791	chr5	430298	430298	0	9.06977e-19	-0.434735	2.52331e-38	-0.810347	cd16p_mono
542	ENSG00000180104.15	EXOC3	chr5	443158	2726	rs57989113	chr5	430571	430571	0	9.49753e-09	-0.585578	8.96401e-08	-0.733823	cd16p_mono
543	ENSG00000180104.15	EXOC3	chr5	443158	2726	rs768479	chr5	431081	431081	0	6.03472e-08	0.488834	0.922374	-0.0120091	cd16p_mono
544	ENSG00000180104.15	EXOC3	chr5	443158	2726	rs1316732	chr5	431097	431097	0	1.35876e-38	-0.599857	2.7185e-39	-0.810951	cd16p_mono
545	ENSG00000180104.15	EXOC3	chr5	443158	2726	rs10044468	chr5	431745	431745	0	2.95448e-10	0.573754	0.46136	0.0921571	cd16p_mono
546	ENSG00000180104.15	EXOC3	chr5	443158	2726	rs2303738	chr5	432941	432941	0	9.49753e-09	-0.585578	8.96401e-08	-0.733823	cd16p_mono
547	ENSG00000180104.15	EXOC3	chr5	443158	2726	rs184739	chr5	433451	433451	0	1.22416e-10	-0.601073	0.524732	-0.0817084	cd16p_mono
548	ENSG00000180104.15	EXOC3	chr5	443158	2726	rs2720997	chr5	433539	433539	0	9.06977e-19	-0.434735	2.52331e-38	-0.810347	cd16p_mono
549	ENSG00000180104.15	EXOC3	chr5	443158	2726	rs10054769	chr5	433681	433681	0	1.22416e-10	0.601073	0.524732	0.0817084	cd16p_mono
550	ENSG00000180104.15	EXOC3	chr5	443158	2726	rs2672724	chr5	433837	433837	0	5.55209e-19	-0.450686	7.34266e-22	-0.647766	cd16p_mono
551	ENSG00000180104.15	EXOC3	chr5	443158	2726	rs2672725	chr5	434866	434866	0	1.09558e-18	-0.434939	3.75083e-38	-0.810939	cd16p_mono
552	ENSG00000180104.15	EXOC3	chr5	443158	2726	rs2672779	chr5	434940	434940	0	8.80007e-23	-0.490409	3.64185e-25	-0.689638	cd16p_mono
553	ENSG00000180104.15	EXOC3	chr5	443158	2726	rs78235811	chr5	435141	435141	0	1.22416e-10	0.601073	0.524732	0.0817084	cd16p_mono
554	ENSG00000180104.15	EXOC3	chr5	443158	2726	rs75578022	chr5	435158	435158	0	1.22416e-10	0.601073	0.524732	0.0817084	cd16p_mono
555	ENSG00000180104.15	EXOC3	chr5	443158	2726	rs2561659	chr5	435445	435445	0	8.80007e-23	-0.490409	3.64185e-25	-0.689638	cd16p_mono
556	ENSG00000180104.15	EXOC3	chr5	443158	2726	rs11740891	chr5	435511	435511	0	1.22416e-10	0.601073	0.524732	0.0817084	cd16p_mono
557	ENSG00000180104.15	EXOC3	chr5	443158	2726	rs3840992	chr5	435738	435740	0	9.49753e-09	-0.585578	8.96401e-08	-0.733823	cd16p_mono
558	ENSG00000180104.15	EXOC3	chr5	443158	2726	rs349583	chr5	436550	436550	0	5.63602e-10	-0.318602	1.08563e-05	-0.306833	cd16p_mono
559	ENSG00000180104.15	EXOC3	chr5	443158	2726	rs10078	chr5	437987	437987	0	3.08117e-38	-0.598138	3.415e-40	-0.819554	cd16p_mono
560	ENSG00000180104.15	EXOC3	chr5	443158	2726	rs2241599	chr5	438339	438339	0	3.08117e-38	-0.598138	3.415e-40	-0.819554	cd16p_mono
561	ENSG00000180104.15	EXOC3	chr5	443158	2726	rs2241598	chr5	438449	438449	0	2.63116e-36	-0.584942	2.92383e-38	-0.802578	cd16p_mono
562	ENSG00000180104.15	EXOC3	chr5	443158	2726	rs10079226	chr5	438529	438529	0	5.12862e-12	0.65701	0.364215	0.119224	cd16p_mono
563	ENSG00000180104.15	EXOC3	chr5	443158	2726	rs72717425	chr5	438694	438694	0	9.49753e-09	-0.585578	8.96401e-08	-0.733823	cd16p_mono
564	ENSG00000180104.15	EXOC3	chr5	443158	2726	rs10612283	chr5	438736	438739	0	2.10971e-17	-0.431133	2.33446e-21	-0.639849	cd16p_mono
565	ENSG00000180104.15	EXOC3	chr5	443158	2726	rs349582	chr5	438897	438897	0	6.26364e-09	0.317108	1.53775e-16	0.59213	cd16p_mono
566	ENSG00000180104.15	EXOC3	chr5	443158	2726	rs2561682	chr5	439090	439090	0	1.41009e-18	-0.441249	2.55091e-38	-0.826639	cd16p_mono
567	ENSG00000180104.15	EXOC3	chr5	443158	2726	rs116964569	chr5	439460	439460	0	1.90213e-07	-0.545427	2.04244e-06	-0.669105	cd16p_mono
568	ENSG00000180104.15	EXOC3	chr5	443158	2726	rs12653391	chr5	439681	439681	0	1.42344e-22	-0.492567	1.86621e-25	-0.699461	cd16p_mono
569	ENSG00000180104.15	EXOC3	chr5	443158	2726	rs74750889	chr5	440275	440275	0	3.18128e-08	-0.594954	3.00931e-07	-0.741282	cd16p_mono
570	ENSG00000180104.15	EXOC3	chr5	443158	2726	rs199941830	chr5	440327	440327	0	3.18128e-08	-0.594954	3.00931e-07	-0.741282	cd16p_mono
571	ENSG00000180104.15	EXOC3	chr5	443158	2726	rs2561681	chr5	441011	441011	0	6.8792e-24	-0.502901	1.00042e-26	-0.711061	cd16p_mono
572	ENSG00000180104.15	EXOC3	chr5	443158	2726	rs17455966	chr5	441070	441070	0	3.18128e-08	-0.594954	3.00931e-07	-0.741282	cd16p_mono
573	ENSG00000180104.15	EXOC3	chr5	443158	2726	rs2672776	chr5	441730	441730	0	6.8792e-24	-0.502901	1.00042e-26	-0.711061	cd16p_mono
574	ENSG00000180104.15	EXOC3	chr5	443158	2726	rs2671892	chr5	441932	441932	0	6.8792e-24	-0.502901	1.00042e-26	-0.711061	cd16p_mono
575	ENSG00000180104.15	EXOC3	chr5	443158	2726	rs10035612	chr5	442471	442471	0	1.22416e-10	0.601073	0.524732	0.0817084	cd16p_mono
576	ENSG00000180104.15	EXOC3	chr5	443158	2726	rs139173233	chr5	442560	442560	0	3.9527e-08	-0.595953	3.57238e-07	-0.74292	cd16p_mono
577	ENSG00000180104.15	EXOC3	chr5	443158	2726	rs10035653	chr5	442675	442675	0	1.22416e-10	0.601073	0.524732	0.0817084	cd16p_mono
578	ENSG00000180104.15	EXOC3	chr5	443158	2726	rs2721029	chr5	443033	443033	0	6.09642e-18	-0.428069	4.14921e-37	-0.804889	cd16p_mono
579	ENSG00000180104.15	EXOC3	chr5	443158	2726	rs2672739	chr5	443332	443332	0	1.051e-18	-0.435879	8.15852e-39	-0.81824	cd16p_mono
580	ENSG00000180104.15	EXOC3	chr5	443158	2726	5_445353_C_CT;rs796212348	chr5	445353	445353	0	3.26212e-17	-0.419086	2.34174e-36	-0.79751	cd16p_mono
581	ENSG00000180104.15	EXOC3	chr5	443158	2726	rs183148500	chr5	445372	445372	0	3.9527e-08	-0.595953	3.57238e-07	-0.74292	cd16p_mono
582	ENSG00000180104.15	EXOC3	chr5	443158	2726	rs187822166	chr5	445382	445382	0	3.9527e-08	-0.595953	3.57238e-07	-0.74292	cd16p_mono
583	ENSG00000180104.15	EXOC3	chr5	443158	2726	rs349577	chr5	445611	445611	0	2.73522e-20	-0.451974	1.31177e-39	-0.82219	cd16p_mono
584	ENSG00000180104.15	EXOC3	chr5	443158	2726	rs12654521	chr5	446462	446462	0	6.5434e-24	-0.501261	1.02553e-26	-0.708306	cd16p_mono
585	ENSG00000180104.15	EXOC3	chr5	443158	2726	rs151168194	chr5	446579	446579	0	3.9527e-08	-0.595953	3.57238e-07	-0.74292	cd16p_mono
586	ENSG00000180104.15	EXOC3	chr5	443158	2726	rs10060385	chr5	446615	446615	0	1.95422e-09	-0.302368	1.98115e-23	-0.649227	cd16p_mono
587	ENSG00000180104.15	EXOC3	chr5	443158	2726	rs2037077	chr5	447111	447111	0	1.051e-18	-0.435879	8.15852e-39	-0.81824	cd16p_mono
588	ENSG00000180104.15	EXOC3	chr5	443158	2726	rs76878181	chr5	448244	448244	0	3.9527e-08	-0.595953	3.57238e-07	-0.74292	cd16p_mono
589	ENSG00000180104.15	EXOC3	chr5	443158	2726	rs75327418	chr5	448772	448772	0	3.9527e-08	-0.595953	3.57238e-07	-0.74292	cd16p_mono
590	ENSG00000180104.15	EXOC3	chr5	443158	2726	rs75636641	chr5	448836	448836	0	1.22416e-10	0.601073	0.524732	0.0817084	cd16p_mono
591	ENSG00000180104.15	EXOC3	chr5	443158	2726	rs146023975	chr5	450103	450103	0	1.22416e-10	0.601073	0.524732	0.0817084	cd16p_mono
592	ENSG00000180104.15	EXOC3	chr5	443158	2726	rs34225129;rs765060056	chr5	450790	450790	0	8.51751e-10	0.568063	0.667659	0.0545693	cd16p_mono
593	ENSG00000180104.15	EXOC3	chr5	443158	2726	rs141943303	chr5	450873	450873	0	3.9527e-08	-0.595953	3.57238e-07	-0.74292	cd16p_mono
594	ENSG00000180104.15	EXOC3	chr5	443158	2726	rs2672761	chr5	451106	451106	0	1.051e-18	-0.435879	8.15852e-39	-0.81824	cd16p_mono
595	ENSG00000180104.15	EXOC3	chr5	443158	2726	rs76953709	chr5	451144	451144	0	3.9527e-08	-0.595953	3.57238e-07	-0.74292	cd16p_mono
596	ENSG00000180104.15	EXOC3	chr5	443158	2726	rs2672721	chr5	451568	451568	0	1.95422e-09	-0.302368	1.98115e-23	-0.649227	cd16p_mono
597	ENSG00000180104.15	EXOC3	chr5	443158	2726	rs1114665	chr5	452132	452132	0	1.95422e-09	-0.302368	1.98115e-23	-0.649227	cd16p_mono
598	ENSG00000180104.15	EXOC3	chr5	443158	2726	rs1114664	chr5	452240	452240	0	6.5434e-24	-0.501261	1.02553e-26	-0.708306	cd16p_mono
599	ENSG00000180104.15	EXOC3	chr5	443158	2726	rs77916227	chr5	452337	452337	0	3.9527e-08	-0.595953	3.57238e-07	-0.74292	cd16p_mono
600	ENSG00000180104.15	EXOC3	chr5	443158	2726	rs77454118	chr5	452454	452454	0	6.5434e-24	-0.501261	1.02553e-26	-0.708306	cd16p_mono
601	ENSG00000180104.15	EXOC3	chr5	443158	2726	rs56073043	chr5	452455	452455	0	6.5434e-24	-0.501261	1.02553e-26	-0.708306	cd16p_mono
602	ENSG00000180104.15	EXOC3	chr5	443158	2726	rs76006264	chr5	452789	452789	0	3.9527e-08	-0.595953	3.57238e-07	-0.74292	cd16p_mono
603	ENSG00000180104.15	EXOC3	chr5	443158	2726	rs2672758	chr5	453006	453006	0	6.5434e-24	-0.501261	1.02553e-26	-0.708306	cd16p_mono
604	ENSG00000180104.15	EXOC3	chr5	443158	2726	rs2672722	chr5	453452	453452	0	1.95422e-09	-0.302368	1.98115e-23	-0.649227	cd16p_mono
605	ENSG00000180104.15	EXOC3	chr5	443158	2726	rs6871053	chr5	453468	453468	0	3.9527e-08	-0.595953	3.57238e-07	-0.74292	cd16p_mono
606	ENSG00000180104.15	EXOC3	chr5	443158	2726	rs2672757	chr5	454617	454617	0	1.95422e-09	-0.302368	1.98115e-23	-0.649227	cd16p_mono
607	ENSG00000180104.15	EXOC3	chr5	443158	2726	5_454868_A_ATTT;rs374767772	chr5	454868	454868	0	1.26998e-10	0.614235	0.292034	0.138371	cd16p_mono
608	ENSG00000180104.15	EXOC3	chr5	443158	2726	rs2672734	chr5	455581	455581	0	6.5434e-24	-0.501261	1.02553e-26	-0.708306	cd16p_mono
609	ENSG00000180104.15	EXOC3	chr5	443158	2726	rs67791795	chr5	455612	455616	0	1.95422e-09	-0.302368	1.98115e-23	-0.649227	cd16p_mono
610	ENSG00000180104.15	EXOC3	chr5	443158	2726	rs2672733	chr5	455787	455787	0	1.95422e-09	-0.302368	1.98115e-23	-0.649227	cd16p_mono
611	ENSG00000180104.15	EXOC3	chr5	443158	2726	rs4957039	chr5	455901	455901	0	5.45056e-23	-0.497516	6.43459e-26	-0.706243	cd16p_mono
612	ENSG00000180104.15	EXOC3	chr5	443158	2726	rs80056740	chr5	456093	456093	0	1.22416e-10	0.601073	0.524732	0.0817084	cd16p_mono
613	ENSG00000180104.15	EXOC3	chr5	443158	2726	rs2671891	chr5	456271	456271	0	1.051e-18	-0.435879	8.15852e-39	-0.81824	cd16p_mono
614	ENSG00000180104.15	EXOC3	chr5	443158	2726	rs2671890	chr5	456342	456342	0	1.051e-18	-0.435879	8.15852e-39	-0.81824	cd16p_mono
615	ENSG00000180104.15	EXOC3	chr5	443158	2726	rs35960959	chr5	456400	456400	0	1.95422e-09	-0.302368	1.98115e-23	-0.649227	cd16p_mono
616	ENSG00000180104.15	EXOC3	chr5	443158	2726	rs2721010	chr5	456800	456800	0	1.95422e-09	-0.302368	1.98115e-23	-0.649227	cd16p_mono
617	ENSG00000180104.15	EXOC3	chr5	443158	2726	rs59568259	chr5	457061	457061	0	1.22416e-10	0.601073	0.524732	0.0817084	cd16p_mono
618	ENSG00000180104.15	EXOC3	chr5	443158	2726	rs117385164	chr5	457105	457105	0	3.9527e-08	-0.595953	3.57238e-07	-0.74292	cd16p_mono
619	ENSG00000180104.15	EXOC3	chr5	443158	2726	rs2672755	chr5	457134	457134	0	2.5803e-17	-0.413591	1.34678e-34	-0.768077	cd16p_mono
620	ENSG00000180104.15	EXOC3	chr5	443158	2726	rs548307711	chr5	457331	457331	0	6.59939e-07	-0.247641	7.0202e-17	-0.542851	cd16p_mono
621	ENSG00000180104.15	EXOC3	chr5	443158	2726	rs2251843	chr5	457840	457840	0	3.32813e-09	-0.299873	2.63597e-22	-0.637814	cd16p_mono
622	ENSG00000180104.15	EXOC3	chr5	443158	2726	rs2434698	chr5	458884	458884	0	6.5434e-24	-0.501261	1.02553e-26	-0.708306	cd16p_mono
623	ENSG00000180104.15	EXOC3	chr5	443158	2726	rs2434699	chr5	458888	458888	0	6.5434e-24	-0.501261	1.02553e-26	-0.708306	cd16p_mono
624	ENSG00000180104.15	EXOC3	chr5	443158	2726	rs35612609	chr5	459180	459181	0	1.22526e-18	-0.435782	8.65031e-39	-0.819279	cd16p_mono
625	ENSG00000180104.15	EXOC3	chr5	443158	2726	rs34067680	chr5	459226	459227	0	7.45223e-19	-0.438753	4.28073e-39	-0.822892	cd16p_mono
626	ENSG00000180104.15	EXOC3	chr5	443158	2726	rs59635824	chr5	459566	459566	0	1.22416e-10	0.601073	0.524732	0.0817084	cd16p_mono
627	ENSG00000180104.15	EXOC3	chr5	443158	2726	rs2561663	chr5	459657	459657	0	7.45223e-19	-0.438753	4.28073e-39	-0.822892	cd16p_mono
628	ENSG00000180104.15	EXOC3	chr5	443158	2726	rs2561664	chr5	459678	459678	0	7.45223e-19	-0.438753	4.28073e-39	-0.822892	cd16p_mono
629	ENSG00000180104.15	EXOC3	chr5	443158	2726	rs7728027	chr5	459828	459828	0	1.56323e-09	-0.304936	9.91102e-24	-0.654939	cd16p_mono
630	ENSG00000180104.15	EXOC3	chr5	443158	2726	rs7716075	chr5	459964	459964	0	5.45056e-23	-0.497516	6.43459e-26	-0.706243	cd16p_mono
631	ENSG00000180104.15	EXOC3	chr5	443158	2726	rs2561665	chr5	460020	460020	0	1.95422e-09	-0.302368	1.98115e-23	-0.649227	cd16p_mono
632	ENSG00000180104.15	EXOC3	chr5	443158	2726	rs114397548	chr5	460270	460270	0	4.50024e-08	-0.588615	4.25809e-07	-0.732055	cd16p_mono
633	ENSG00000180104.15	EXOC3	chr5	443158	2726	rs150104705	chr5	461169	461174	0	6.5434e-24	-0.501261	1.02553e-26	-0.708306	cd16p_mono
634	ENSG00000180104.15	EXOC3	chr5	443158	2726	rs34450970	chr5	461612	461613	0	1.95422e-09	-0.302368	1.98115e-23	-0.649227	cd16p_mono
635	ENSG00000180104.15	EXOC3	chr5	443158	2726	rs890972	chr5	462350	462350	0	1.95422e-09	-0.302368	1.98115e-23	-0.649227	cd16p_mono
636	ENSG00000180104.15	EXOC3	chr5	443158	2726	rs146592938	chr5	462408	462408	0	4.50024e-08	-0.588615	4.25809e-07	-0.732055	cd16p_mono
637	ENSG00000180104.15	EXOC3	chr5	443158	2726	rs2081942	chr5	462441	462441	0	6.5434e-24	-0.501261	1.02553e-26	-0.708306	cd16p_mono
638	ENSG00000180104.15	EXOC3	chr5	443158	2726	rs2434694	chr5	462619	462619	0	1.95422e-09	-0.302368	1.98115e-23	-0.649227	cd16p_mono
639	ENSG00000180104.15	EXOC3	chr5	443158	2726	rs4602680	chr5	462880	462880	0	1.95422e-09	-0.302368	1.98115e-23	-0.649227	cd16p_mono
640	ENSG00000180104.15	EXOC3	chr5	443158	2726	rs2721014	chr5	463424	463424	0	7.45223e-19	-0.438753	4.28073e-39	-0.822892	cd16p_mono
641	ENSG00000180104.15	EXOC3	chr5	443158	2726	rs2561666	chr5	463783	463783	0	1.95422e-09	-0.302368	1.98115e-23	-0.649227	cd16p_mono
642	ENSG00000180104.15	EXOC3	chr5	443158	2726	rs2561667	chr5	464038	464038	0	6.5434e-24	-0.501261	1.02553e-26	-0.708306	cd16p_mono
643	ENSG00000180104.15	EXOC3	chr5	443158	2726	rs2434695	chr5	464062	464062	0	1.95422e-09	-0.302368	1.98115e-23	-0.649227	cd16p_mono
644	ENSG00000180104.15	EXOC3	chr5	443158	2726	rs3815928	chr5	464699	464699	0	2.60094e-08	-0.281358	2.38616e-20	-0.606806	cd16p_mono
645	ENSG00000180104.15	EXOC3	chr5	443158	2726	rs3815929	chr5	464708	464708	0	1.66434e-17	-0.424753	3.84676e-35	-0.789822	cd16p_mono
646	ENSG00000180104.15	EXOC3	chr5	443158	2726	rs56978648	chr5	464792	464792	0	2.43037e-08	-0.594945	3.16933e-07	-0.733895	cd16p_mono
647	ENSG00000180104.15	EXOC3	chr5	443158	2726	rs1035908	chr5	465395	465395	0	2.75637e-18	-0.432147	5.64241e-38	-0.81284	cd16p_mono
648	ENSG00000180104.15	EXOC3	chr5	443158	2726	rs1035909	chr5	465518	465518	0	8.15172e-37	-0.588839	8.29937e-38	-0.799068	cd16p_mono
649	ENSG00000180104.15	EXOC3	chr5	443158	2726	rs10474780	chr5	465960	465960	0	2.01709e-09	-0.301712	1.63857e-23	-0.649429	cd16p_mono
650	ENSG00000180104.15	EXOC3	chr5	443158	2726	rs10475262	chr5	465998	465998	0	1.95422e-09	-0.302368	1.98115e-23	-0.649227	cd16p_mono
651	ENSG00000180104.15	EXOC3	chr5	443158	2726	rs9313086	chr5	466010	466010	0	1.95422e-09	-0.302368	1.98115e-23	-0.649227	cd16p_mono
652	ENSG00000180104.15	EXOC3	chr5	443158	2726	rs2434696	chr5	466343	466343	0	1.95422e-09	-0.302368	1.98115e-23	-0.649227	cd16p_mono
653	ENSG00000180104.15	EXOC3	chr5	443158	2726	rs116970902	chr5	466591	466591	0	4.50024e-08	-0.588615	4.25809e-07	-0.732055	cd16p_mono
654	ENSG00000180104.15	EXOC3	chr5	443158	2726	rs142760302	chr5	466613	466613	0	1.19288e-22	1.51245	0.946107	0.0148354	cd16p_mono
655	ENSG00000180104.15	EXOC3	chr5	443158	2726	rs80008806	chr5	466664	466664	0	4.50024e-08	-0.588615	4.25809e-07	-0.732055	cd16p_mono
656	ENSG00000180104.15	EXOC3	chr5	443158	2726	rs2434697	chr5	466696	466696	0	8.76918e-19	-0.436989	1.48786e-39	-0.825149	cd16p_mono
657	ENSG00000180104.15	EXOC3	chr5	443158	2726	rs146970003	chr5	469106	469106	0	4.50024e-08	-0.588615	4.25809e-07	-0.732055	cd16p_mono
658	ENSG00000180104.15	EXOC3	chr5	443158	2726	rs79060451	chr5	469264	469264	0	1.22416e-10	0.601073	0.524732	0.0817084	cd16p_mono
659	ENSG00000180104.15	EXOC3	chr5	443158	2726	rs2278248	chr5	469455	469455	0	1.95422e-09	-0.302368	1.98115e-23	-0.649227	cd16p_mono
660	ENSG00000180104.15	EXOC3	chr5	443158	2726	rs2278249	chr5	469529	469529	0	6.5434e-24	-0.501261	1.02553e-26	-0.708306	cd16p_mono
661	ENSG00000180104.15	EXOC3	chr5	443158	2726	rs2278250	chr5	469650	469650	0	6.5434e-24	-0.501261	1.02553e-26	-0.708306	cd16p_mono
662	ENSG00000180104.15	EXOC3	chr5	443158	2726	rs3217326	chr5	469725	469725	0	7.45223e-19	-0.438753	4.28073e-39	-0.822892	cd16p_mono
663	ENSG00000180104.15	EXOC3	chr5	443158	2726	rs2278251	chr5	469972	469972	0	1.22416e-10	0.601073	0.524732	0.0817084	cd16p_mono
664	ENSG00000180104.15	EXOC3	chr5	443158	2726	rs2561676	chr5	470411	470411	0	6.5434e-24	-0.501261	1.02553e-26	-0.708306	cd16p_mono
665	ENSG00000180104.15	EXOC3	chr5	443158	2726	rs1053299	chr5	470645	470645	0	7.45223e-19	-0.438753	4.28073e-39	-0.822892	cd16p_mono
666	ENSG00000180104.15	EXOC3	chr5	443158	2726	rs890973	chr5	471379	471379	0	7.45223e-19	-0.438753	4.28073e-39	-0.822892	cd16p_mono
667	ENSG00000180104.15	EXOC3	chr5	443158	2726	rs1053226	chr5	471940	471940	0	4.50024e-08	-0.588615	4.25809e-07	-0.732055	cd16p_mono
668	ENSG00000180104.15	EXOC3	chr5	443158	2726	rs890974	chr5	472836	472836	0	6.5434e-24	-0.501261	1.02553e-26	-0.708306	cd16p_mono
669	ENSG00000180104.15	EXOC3	chr5	443158	2726	rs76348935	chr5	473045	473045	0	3.21768e-24	-0.505664	5.26661e-27	-0.713759	cd16p_mono
670	ENSG00000180104.15	EXOC3	chr5	443158	2726	rs890975	chr5	473135	473135	0	7.45223e-19	-0.438753	4.28073e-39	-0.822892	cd16p_mono
671	ENSG00000180104.15	EXOC3	chr5	443158	2726	rs34674918	chr5	473253	473253	0	6.5434e-24	-0.501261	1.02553e-26	-0.708306	cd16p_mono
672	ENSG00000180104.15	EXOC3	chr5	443158	2726	rs541825112	chr5	473262	473262	0	4.50024e-08	-0.588615	4.25809e-07	-0.732055	cd16p_mono
673	ENSG00000180104.15	EXOC3	chr5	443158	2726	rs10474783	chr5	473465	473465	0	1.22416e-10	0.601073	0.524732	0.0817084	cd16p_mono
674	ENSG00000180104.15	EXOC3	chr5	443158	2726	rs6868891	chr5	473682	473682	0	6.5434e-24	-0.501261	1.02553e-26	-0.708306	cd16p_mono
675	ENSG00000180104.15	EXOC3	chr5	443158	2726	rs3777225	chr5	473842	473842	0	6.5434e-24	-0.501261	1.02553e-26	-0.708306	cd16p_mono
676	ENSG00000180104.15	EXOC3	chr5	443158	2726	rs13354935	chr5	473864	473864	0	1.22416e-10	0.601073	0.524732	0.0817084	cd16p_mono
677	ENSG00000180104.15	EXOC3	chr5	443158	2726	rs2721018	chr5	474859	474859	0	1.18306e-23	-0.498589	1.18679e-26	-0.707365	cd16p_mono
678	ENSG00000180104.15	EXOC3	chr5	443158	2726	rs2247114	chr5	474989	474989	0	1.95422e-09	-0.302368	1.98115e-23	-0.649227	cd16p_mono
679	ENSG00000180104.15	EXOC3	chr5	443158	2726	rs200907923	chr5	475222	475240	0	4.40896e-11	0.621588	0.491622	0.0893379	cd16p_mono
680	ENSG00000180104.15	EXOC3	chr5	443158	2726	rs2247107	chr5	475231	475231	0	6.20103e-08	0.620518	0.0679648	0.285208	cd16p_mono
681	ENSG00000180104.15	EXOC3	chr5	443158	2726	rs45521339	chr5	475780	475780	0	8.31262e-11	0.609641	0.524513	0.0822072	cd16p_mono
682	ENSG00000180104.15	EXOC3	chr5	443158	2726	rs2230437	chr5	476238	476238	0	4.50024e-08	-0.588615	4.25809e-07	-0.732055	cd16p_mono
683	ENSG00000180104.15	EXOC3	chr5	443158	2726	rs2244240	chr5	476415	476415	0	1.95422e-09	-0.302368	1.98115e-23	-0.649227	cd16p_mono
684	ENSG00000180104.15	EXOC3	chr5	443158	2726	rs79774603	chr5	476730	476730	0	2.723e-05	-0.518745	0.000165252	-0.626217	cd16p_mono
685	ENSG00000180104.15	EXOC3	chr5	443158	2726	rs890976	chr5	476733	476733	0	8.09263e-39	-0.605909	3.68859e-41	-0.833133	cd16p_mono
686	ENSG00000180104.15	EXOC3	chr5	443158	2726	rs890977	chr5	476795	476795	0	7.45223e-19	-0.438753	4.28073e-39	-0.822892	cd16p_mono
687	ENSG00000180104.15	EXOC3	chr5	443158	2726	rs890978	chr5	476854	476854	0	5.32521e-24	-0.500987	1.01021e-26	-0.706751	cd16p_mono
688	ENSG00000180104.15	EXOC3	chr5	443158	2726	rs2244223	chr5	476904	476904	0	5.32521e-24	-0.500987	1.01021e-26	-0.706751	cd16p_mono
689	ENSG00000180104.15	EXOC3	chr5	443158	2726	rs2278252	chr5	477060	477060	0	5.32521e-24	-0.500987	1.01021e-26	-0.706751	cd16p_mono
690	ENSG00000180104.15	EXOC3	chr5	443158	2726	rs890979	chr5	477138	477138	0	1.61332e-39	-0.609854	6.90418e-42	-0.838332	cd16p_mono
691	ENSG00000180104.15	EXOC3	chr5	443158	2726	rs890980	chr5	477188	477188	0	2.73547e-24	-0.502691	1.69267e-27	-0.71451	cd16p_mono
692	ENSG00000180104.15	EXOC3	chr5	443158	2726	rs890981	chr5	477524	477524	0	1.08433e-23	-0.498608	3.02087e-26	-0.701859	cd16p_mono
693	ENSG00000180104.15	EXOC3	chr5	443158	2726	rs2278253	chr5	477576	477576	0	4.63655e-23	-0.488508	1.26326e-25	-0.688797	cd16p_mono
694	ENSG00000180104.15	EXOC3	chr5	443158	2726	rs13356700	chr5	477604	477604	0	2.88388e-06	0.422357	0.439122	-0.0949269	cd16p_mono
695	ENSG00000180104.15	EXOC3	chr5	443158	2726	rs11740933	chr5	477686	477686	0	3.64502e-05	0.395683	0.297447	-0.135281	cd16p_mono
696	ENSG00000180104.15	EXOC3	chr5	443158	2726	rs2278254	chr5	477853	477853	0	5.32521e-24	-0.500987	1.01021e-26	-0.706751	cd16p_mono
697	ENSG00000180104.15	EXOC3	chr5	443158	2726	rs78031941	chr5	477944	477944	0	4.40896e-11	0.621588	0.491622	0.0893379	cd16p_mono
698	ENSG00000180104.15	EXOC3	chr5	443158	2726	rs3734137	chr5	478325	478325	0	5.32521e-24	-0.500987	1.01021e-26	-0.706751	cd16p_mono
699	ENSG00000180104.15	EXOC3	chr5	443158	2726	rs10062053	chr5	478332	478332	0	4.40896e-11	0.621588	0.491622	0.0893379	cd16p_mono
700	ENSG00000180104.15	EXOC3	chr5	443158	2726	rs3734138	chr5	478343	478343	0	8.48157e-21	-0.476032	1.80028e-21	-0.648621	cd16p_mono
701	ENSG00000180104.15	EXOC3	chr5	443158	2726	rs3734139	chr5	478351	478351	0	1.54217e-21	-0.482263	1.24861e-22	-0.662595	cd16p_mono
702	ENSG00000180104.15	EXOC3	chr5	443158	2726	rs3832380	chr5	478459	478467	0	2.9141e-20	-0.464452	5.93295e-24	-0.675292	cd16p_mono
703	ENSG00000180104.15	EXOC3	chr5	443158	2726	rs3734140	chr5	478483	478483	0	1.68113e-10	-0.320708	5.63387e-25	-0.668656	cd16p_mono
704	ENSG00000180104.15	EXOC3	chr5	443158	2726	rs3734141	chr5	478540	478540	0	2.53944e-28	-0.533071	1.05304e-28	-0.719608	cd16p_mono
705	ENSG00000180104.15	EXOC3	chr5	443158	2726	rs10053300	chr5	478640	478640	0	1.35255e-11	0.64073	0.417661	0.105881	cd16p_mono
706	ENSG00000180104.15	EXOC3	chr5	443158	2726	rs3836908	chr5	478935	478937	0	4.40896e-11	0.621588	0.491622	0.0893379	cd16p_mono
707	ENSG00000180104.15	EXOC3	chr5	443158	2726	rs3777226	chr5	478976	478976	0	4.50024e-08	-0.588615	4.25809e-07	-0.732055	cd16p_mono
708	ENSG00000180104.15	EXOC3	chr5	443158	2726	rs890982	chr5	479339	479339	0	5.23775e-25	-0.509932	2.41728e-26	-0.700961	cd16p_mono
709	ENSG00000180104.15	EXOC3	chr5	443158	2726	rs890983	chr5	479358	479358	0	1.57449e-24	-0.505993	1.18554e-26	-0.70567	cd16p_mono
710	ENSG00000180104.15	EXOC3	chr5	443158	2726	rs890984	chr5	479425	479425	0	2.83408e-19	-0.443172	5.98676e-39	-0.820904	cd16p_mono
711	ENSG00000180104.15	EXOC3	chr5	443158	2726	rs890985	chr5	479631	479631	0	2.05141e-41	-0.619457	2.02862e-44	-0.855363	cd16p_mono
712	ENSG00000180104.15	EXOC3	chr5	443158	2726	rs5865334	chr5	479764	479764	0	7.45223e-19	-0.438753	4.28073e-39	-0.822892	cd16p_mono
713	ENSG00000180104.15	EXOC3	chr5	443158	2726	rs890986	chr5	479790	479790	0	7.45223e-19	-0.438753	4.28073e-39	-0.822892	cd16p_mono
714	ENSG00000180104.15	EXOC3	chr5	443158	2726	rs148209369	chr5	480258	480258	0	1.69465e-18	0.9519	0.072517	0.273228	cd16p_mono
715	ENSG00000180104.15	EXOC3	chr5	443158	2726	rs2241597	chr5	480394	480394	0	1.17055e-18	-0.435542	1.3015e-38	-0.816814	cd16p_mono
716	ENSG00000180104.15	EXOC3	chr5	443158	2726	rs59012096	chr5	481072	481072	0	3.19551e-19	0.97886	0.0588215	0.289997	cd16p_mono
717	ENSG00000180104.15	EXOC3	chr5	443158	2726	rs6879351	chr5	481079	481079	0	2.4451e-23	-0.495754	8.48772e-26	-0.697223	cd16p_mono
718	ENSG00000180104.15	EXOC3	chr5	443158	2726	rs6555303	chr5	481134	481134	0	1.63382e-18	-0.436191	2.97922e-38	-0.817952	cd16p_mono
719	ENSG00000180104.15	EXOC3	chr5	443158	2726	rs115754124	chr5	481464	481464	0	3.56657e-08	-0.518235	1.35284e-07	-0.666142	cd16p_mono
720	ENSG00000180104.15	EXOC3	chr5	443158	2726	rs6872510	chr5	481495	481495	0	1.63382e-18	-0.436191	2.97922e-38	-0.817952	cd16p_mono
721	ENSG00000180104.15	EXOC3	chr5	443158	2726	rs9885312	chr5	482071	482071	0	5.98985e-18	-0.431402	7.85806e-37	-0.808386	cd16p_mono
722	ENSG00000180104.15	EXOC3	chr5	443158	2726	rs3777230	chr5	482538	482538	0	2.9895e-16	-0.403791	7.29771e-35	-0.776872	cd16p_mono
723	ENSG00000180104.15	EXOC3	chr5	443158	2726	rs3777231	chr5	482623	482623	0	4.54875e-08	-0.468458	4.03732e-09	-0.67427	cd16p_mono
724	ENSG00000180104.15	EXOC3	chr5	443158	2726	rs77518530	chr5	483928	483928	0	0.00285539	0.35328	8.62281e-05	0.621458	cd16p_mono
725	ENSG00000180104.15	EXOC3	chr5	443158	2726	rs10462621	chr5	484063	484063	0	1.09836e-05	-0.399399	8.29176e-06	-0.543097	cd16p_mono
726	ENSG00000180104.15	EXOC3	chr5	443158	2726	rs41282631	chr5	485350	485350	0	1.42948e-11	0.65986	0.317502	0.134609	cd16p_mono
727	ENSG00000180104.15	EXOC3	chr5	443158	2726	rs1560173	chr5	485711	485711	0	2.70374e-05	-0.209623	4.68439e-12	-0.455001	cd16p_mono
728	ENSG00000180104.15	EXOC3	chr5	443158	2726	rs3756711	chr5	485814	485814	0	1.42948e-11	0.65986	0.317502	0.134609	cd16p_mono
729	ENSG00000180104.15	EXOC3	chr5	443158	2726	rs3836909	chr5	486184	486185	0	3.34926e-15	-0.393763	1.73098e-14	-0.515363	cd16p_mono
730	ENSG00000180104.15	EXOC3	chr5	443158	2726	rs13165421	chr5	486699	486699	0	7.80336e-15	-0.387483	4.68934e-14	-0.505539	cd16p_mono
731	ENSG00000180104.15	EXOC3	chr5	443158	2726	rs7713070	chr5	486788	486788	0	1.53295e-14	-0.391783	7.74013e-14	-0.512266	cd16p_mono
732	ENSG00000180104.15	EXOC3	chr5	443158	2726	rs36083128	chr5	487730	487730	0	3.58417e-15	-0.394752	1.78161e-14	-0.516941	cd16p_mono
733	ENSG00000180104.15	EXOC3	chr5	443158	2726	rs11747491	chr5	487753	487753	0	3.74187e-05	-0.206773	5.80227e-12	-0.454829	cd16p_mono
734	ENSG00000180104.15	EXOC3	chr5	443158	2726	rs141954148	chr5	487814	487814	0	4.02164e-18	0.987548	0.114915	0.251496	cd16p_mono
735	ENSG00000180104.15	EXOC3	chr5	443158	2726	rs13158034	chr5	488077	488077	0	7.5175e-16	-0.401226	6.00044e-15	-0.522385	cd16p_mono
736	ENSG00000180104.15	EXOC3	chr5	443158	2726	rs2303736	chr5	488183	488183	0	3.69127e-05	-0.20652	5.46541e-12	-0.454463	cd16p_mono
737	ENSG00000180104.15	EXOC3	chr5	443158	2726	rs2303737	chr5	488195	488195	0	3.58417e-15	-0.394752	1.78161e-14	-0.516941	cd16p_mono
738	ENSG00000180104.15	EXOC3	chr5	443158	2726	rs6869609	chr5	488660	488660	0	4.05354e-11	0.645727	0.458765	0.0997964	cd16p_mono
739	ENSG00000180104.15	EXOC3	chr5	443158	2726	rs6882664	chr5	488735	488735	0	3.22561e-05	-0.20886	4.4252e-12	-0.458135	cd16p_mono
740	ENSG00000180104.15	EXOC3	chr5	443158	2726	rs78263988	chr5	488800	488800	0	0.0219644	0.121743	1.43517e-05	0.306777	cd16p_mono
741	ENSG00000180104.15	EXOC3	chr5	443158	2726	rs6894329	chr5	488811	488811	0	7.44527e-11	0.618527	0.276202	0.142294	cd16p_mono
742	ENSG00000180104.15	EXOC3	chr5	443158	2726	rs13170444	chr5	488826	488826	0	5.09741e-16	-0.401389	4.56088e-15	-0.521914	cd16p_mono
743	ENSG00000180104.15	EXOC3	chr5	443158	2726	rs56166334	chr5	488887	488887	0	1.84557e-15	-0.395548	1.43951e-14	-0.514699	cd16p_mono
744	ENSG00000180104.15	EXOC3	chr5	443158	2726	rs75201911	chr5	489025	489025	0	2.07597e-17	0.958424	0.136491	0.235243	cd16p_mono
745	ENSG00000180104.15	EXOC3	chr5	443158	2726	rs13186188	chr5	489039	489039	0	2.78104e-15	-0.396223	1.29693e-14	-0.519488	cd16p_mono
746	ENSG00000180104.15	EXOC3	chr5	443158	2726	rs11748410	chr5	489084	489084	0	7.45811e-05	-0.200146	2.17957e-11	-0.445852	cd16p_mono
747	ENSG00000180104.15	EXOC3	chr5	443158	2726	rs61590346	chr5	489474	489474	0	3.67635e-11	0.642974	0.362887	0.121764	cd16p_mono
748	ENSG00000180104.15	EXOC3	chr5	443158	2726	rs13152890	chr5	489483	489483	0	5.15837e-05	-0.20311	1.1843e-11	-0.448446	cd16p_mono
749	ENSG00000180104.15	EXOC3	chr5	443158	2726	rs10076162	chr5	489724	489724	0	4.27966e-11	0.636925	0.344102	0.12582	cd16p_mono
750	ENSG00000180104.15	EXOC3	chr5	443158	2726	rs10065644	chr5	489864	489864	0	6.02692e-16	0.878685	0.152541	0.216646	cd16p_mono
751	ENSG00000180104.15	EXOC3	chr5	443158	2726	rs9764991	chr5	489971	489971	0	4.9813e-10	-0.340864	1.48273e-09	-0.445159	cd16p_mono
752	ENSG00000180104.15	EXOC3	chr5	443158	2726	rs12657631	chr5	490122	490122	0	0.0102663	-0.144033	1.41881e-07	-0.39119	cd16p_mono
753	ENSG00000180104.15	EXOC3	chr5	443158	2726	rs11748526	chr5	490144	490144	0	2.00343e-05	-0.223419	4.53769e-10	-0.432779	cd16p_mono
754	ENSG00000180104.15	EXOC3	chr5	443158	2726	rs10475268	chr5	492807	492807	0	5.52537e-07	-0.252801	4.18414e-06	-0.312483	cd16p_mono
755	ENSG00000180104.15	EXOC3	chr5	443158	2726	rs10475269	chr5	492860	492860	0	6.59758e-07	-0.246671	6.29329e-06	-0.301367	cd16p_mono
756	ENSG00000180104.15	EXOC3	chr5	443158	2726	rs12520842	chr5	492888	492888	0	1.62045e-07	-0.26178	2.06857e-06	-0.319213	cd16p_mono
757	ENSG00000180104.15	EXOC3	chr5	443158	2726	rs10475271	chr5	492904	492904	0	7.05374e-08	-0.267339	1.26428e-06	-0.323546	cd16p_mono
758	ENSG00000180104.15	EXOC3	chr5	443158	2726	rs70955254	chr5	493116	493116	0	9.4594e-08	-0.263879	1.35773e-06	-0.321501	cd16p_mono
759	ENSG00000180104.15	EXOC3	chr5	443158	2726	rs7721583	chr5	493515	493515	0	6.97277e-07	-0.248452	2.38277e-05	-0.285042	cd16p_mono
760	ENSG00000180104.15	EXOC3	chr5	443158	2726	rs13174780	chr5	493886	493886	0	1.88128e-07	-0.265796	2.31516e-06	-0.324246	cd16p_mono
761	ENSG00000180104.15	EXOC3	chr5	443158	2726	rs72702712	chr5	494199	494199	0	3.82049e-13	0.754864	0.188258	0.189264	cd16p_mono
762	ENSG00000180104.15	EXOC3	chr5	443158	2726	rs12716164	chr5	494384	494384	0	2.10125e-07	-0.260693	1.15632e-05	-0.296943	cd16p_mono
763	ENSG00000180104.15	EXOC3	chr5	443158	2726	rs4956939	chr5	494791	494791	0	2.95094e-08	-0.284326	1.78129e-06	-0.330253	cd16p_mono
764	ENSG00000180104.15	EXOC3	chr5	443158	2726	rs4956940	chr5	494811	494811	0	8.856e-10	-0.311789	6.59096e-08	-0.370594	cd16p_mono
765	ENSG00000180104.15	EXOC3	chr5	443158	2726	rs4957043	chr5	494841	494841	0	0.0175081	-0.123095	7.924e-06	-0.307847	cd16p_mono
766	ENSG00000180104.15	EXOC3	chr5	443158	2726	rs60857630	chr5	494849	494849	0	4.62508e-14	0.782058	0.107462	0.231426	cd16p_mono
767	ENSG00000180104.15	EXOC3	chr5	443158	2726	rs6868535	chr5	495262	495262	0	1.45601e-06	-0.245714	2.09136e-05	-0.292101	cd16p_mono
768	ENSG00000180104.15	EXOC3	chr5	443158	2726	rs143782546	chr5	495300	495300	0	9.53497e-14	0.778774	0.150822	0.208187	cd16p_mono
769	ENSG00000180104.15	EXOC3	chr5	443158	2726	rs78332031	chr5	495379	495381	0	1.05306e-07	-0.26719	3.7814e-06	-0.312992	cd16p_mono
770	ENSG00000180104.15	EXOC3	chr5	443158	2726	rs9885589	chr5	496462	496462	0	9.51818e-08	-0.268763	5.43489e-06	-0.308774	cd16p_mono
771	ENSG00000180104.15	EXOC3	chr5	443158	2726	rs78299027	chr5	496468	496468	0	9.53497e-14	0.778774	0.150822	0.208187	cd16p_mono
772	ENSG00000180104.15	EXOC3	chr5	443158	2726	rs75658149	chr5	496615	496615	0	9.53497e-14	0.778774	0.150822	0.208187	cd16p_mono
773	ENSG00000180104.15	EXOC3	chr5	443158	2726	rs13359853	chr5	497162	497162	0	9.53497e-14	0.778774	0.150822	0.208187	cd16p_mono
774	ENSG00000180104.15	EXOC3	chr5	443158	2726	rs4245971	chr5	498640	498640	0	7.03321e-07	0.258831	3.46076e-05	0.291211	cd16p_mono
775	ENSG00000180104.15	EXOC3	chr5	443158	2726	rs13177896	chr5	501429	501429	0	9.37042e-07	0.252068	7.35042e-05	0.274785	cd16p_mono
776	ENSG00000180104.15	EXOC3	chr5	443158	2726	rs13173342	chr5	501594	501594	0	3.36376e-12	0.643941	0.118222	0.199371	cd16p_mono
777	ENSG00000180104.15	EXOC3	chr5	443158	2726	rs61523969	chr5	502470	502470	0	4.17656e-10	0.620765	0.0987981	0.224976	cd16p_mono
778	ENSG00000180104.15	EXOC3	chr5	443158	2726	rs11134078	chr5	502471	502471	0	3.71278e-05	-0.217849	0.000472156	-0.24847	cd16p_mono
779	ENSG00000180104.15	EXOC3	chr5	443158	2726	rs11738544	chr5	502479	502479	0	8.35557e-14	0.69115	0.055662	0.245338	cd16p_mono
780	ENSG00000180104.15	EXOC3	chr5	443158	2726	rs74515000	chr5	674293	674293	0	1.19265e-07	1.30946	0.0641569	0.623512	cd16p_mono
781	ENSG00000180104.15	EXOC3	chr5	443158	2726	rs75719375	chr5	961710	961710	0	0.000478592	-0.640953	7.59008e-05	-0.972312	cd16p_mono
782	ENSG00000180104.15	EXOC3	chr5	443158	2726	rs117294107	chr5	1176947	1176947	0	8.08589e-05	0.792545	0.0519076	0.528169	cd16p_mono
783	ENSG00000180104.15	EXOC3	chr5	443158	2726	rs569819964	chr5	1228377	1228377	0	1.17363e-05	0.947228	0.0494731	0.575057	cd16p_mono
784	ENSG00000180104.15	EXOC3	chr5	443158	2726	rs139318612	chr5	1254854	1254854	0	2.74972e-05	0.842048	0.000943921	0.894544	cd16p_mono
785	ENSG00000180104.15	EXOC3	chr5	443158	2726	rs191056502	chr5	17879	17879	1	3.12917e-07	1.24899	8.25023e-08	1.30703	cd16p_mono
786	ENSG00000180104.15	EXOC3	chr5	443158	2726	rs188299311	chr5	71560	71560	1	5.83181e-06	1.05301	2.31888e-06	1.09622	cd16p_mono
787	ENSG00000180104.15	EXOC3	chr5	443158	2726	rs187319518	chr5	80437	80437	1	3.71553e-06	1.289	8.12899e-07	1.3717	cd16p_mono
788	ENSG00000180104.15	EXOC3	chr5	443158	2726	rs143308828	chr5	105512	105512	1	1.41171e-09	1.46883	2.67357e-10	1.52952	cd16p_mono
789	ENSG00000180104.15	EXOC3	chr5	443158	2726	rs117053204	chr5	137264	137264	1	1.41171e-09	1.46883	2.67357e-10	1.52952	cd16p_mono
790	ENSG00000180104.15	EXOC3	chr5	443158	2726	rs117604821	chr5	164305	164305	1	3.04095e-10	1.56986	4.74299e-11	1.63661	cd16p_mono
791	ENSG00000180104.15	EXOC3	chr5	443158	2726	rs118046653	chr5	195024	195024	1	6.81266e-07	1.09763	6.81372e-07	1.09763	cd16p_mono
792	ENSG00000180104.15	EXOC3	chr5	443158	2726	rs142926807	chr5	224372	224372	1	4.47574e-07	1.09073	4.33725e-07	1.09199	cd16p_mono
793	ENSG00000180104.15	EXOC3	chr5	443158	2726	rs147308945	chr5	242820	242820	1	4.47574e-07	1.09073	4.33725e-07	1.09199	cd16p_mono
794	ENSG00000180104.15	EXOC3	chr5	443158	2726	rs201384135	chr5	343911	343911	1	8.06017e-12	1.64883	2.84427e-11	1.60707	cd16p_mono
795	ENSG00000180104.15	EXOC3	chr5	443158	2726	rs12653900	chr5	350345	350345	1	4.51674e-05	0.60507	0.00027346	0.540909	cd16p_mono
796	ENSG00000180104.15	EXOC3	chr5	443158	2726	rs74651188	chr5	350964	350964	1	5.50567e-10	1.27679	1.54892e-09	1.24439	cd16p_mono
797	ENSG00000180104.15	EXOC3	chr5	443158	2726	rs80083884	chr5	379417	379417	1	8.06017e-12	1.64883	2.84427e-11	1.60707	cd16p_mono
798	ENSG00000180104.15	EXOC3	chr5	443158	2726	rs2672752	chr5	404181	404181	1	1.52148e-06	0.593158	9.33449e-06	0.547887	cd16p_mono
799	ENSG00000180104.15	EXOC3	chr5	443158	2726	rs2672753	chr5	404486	404486	1	4.76068e-07	0.617133	5.38992e-06	0.559066	cd16p_mono
800	ENSG00000180104.15	EXOC3	chr5	443158	2726	rs2672715	chr5	404689	404689	1	8.4681e-05	0.267212	0.000541555	0.235663	cd16p_mono
801	ENSG00000180104.15	EXOC3	chr5	443158	2726	rs732111	chr5	407115	407115	1	4.76068e-07	0.617133	5.38992e-06	0.559066	cd16p_mono
802	ENSG00000180104.15	EXOC3	chr5	443158	2726	rs2721008	chr5	407263	407263	1	4.76068e-07	0.617133	5.38992e-06	0.559066	cd16p_mono
803	ENSG00000180104.15	EXOC3	chr5	443158	2726	rs2672746	chr5	407430	407430	1	4.76068e-07	0.617133	5.38992e-06	0.559066	cd16p_mono
804	ENSG00000180104.15	EXOC3	chr5	443158	2726	rs2721007	chr5	407689	407689	1	1.15171e-06	0.584756	1.17178e-05	0.528351	cd16p_mono
805	ENSG00000180104.15	EXOC3	chr5	443158	2726	rs2672763	chr5	407800	407800	1	4.76068e-07	0.617133	5.38992e-06	0.559066	cd16p_mono
806	ENSG00000180104.15	EXOC3	chr5	443158	2726	rs2671899	chr5	407954	407954	1	4.76068e-07	0.617133	5.38992e-06	0.559066	cd16p_mono
807	ENSG00000180104.15	EXOC3	chr5	443158	2726	rs7723491	chr5	408164	408164	1	4.76068e-07	0.617133	5.38992e-06	0.559066	cd16p_mono
808	ENSG00000180104.15	EXOC3	chr5	443158	2726	rs7708690	chr5	408199	408199	1	4.76068e-07	0.617133	5.38992e-06	0.559066	cd16p_mono
809	ENSG00000180104.15	EXOC3	chr5	443158	2726	rs746324098	chr5	408382	408382	1	4.76068e-07	0.617133	5.38992e-06	0.559066	cd16p_mono
810	ENSG00000180104.15	EXOC3	chr5	443158	2726	rs2672762	chr5	408467	408467	1	4.76068e-07	0.617133	5.38992e-06	0.559066	cd16p_mono
811	ENSG00000180104.15	EXOC3	chr5	443158	2726	rs36004765	chr5	409233	409233	1	4.76068e-07	0.617133	5.38992e-06	0.559066	cd16p_mono
812	ENSG00000180104.15	EXOC3	chr5	443158	2726	rs7703462	chr5	409264	409264	1	4.76068e-07	0.617133	5.38992e-06	0.559066	cd16p_mono
813	ENSG00000180104.15	EXOC3	chr5	443158	2726	rs2671898	chr5	409645	409645	1	3.80596e-07	0.603895	4.06501e-06	0.549476	cd16p_mono
814	ENSG00000180104.15	EXOC3	chr5	443158	2726	rs3974190	chr5	410274	410274	1	1.55422e-05	0.291909	0.000188906	0.252949	cd16p_mono
815	ENSG00000180104.15	EXOC3	chr5	443158	2726	rs35548983	chr5	410559	410559	1	1.55422e-05	0.291909	0.000188906	0.252949	cd16p_mono
816	ENSG00000180104.15	EXOC3	chr5	443158	2726	rs2434689	chr5	412668	412668	1	2.51766e-05	0.285248	0.000204017	0.252055	cd16p_mono
817	ENSG00000180104.15	EXOC3	chr5	443158	2726	rs3215229	chr5	413313	413314	1	6.34789e-07	0.641527	6.59744e-06	0.58205	cd16p_mono
818	ENSG00000180104.15	EXOC3	chr5	443158	2726	rs2261659	chr5	413479	413479	1	6.34789e-07	0.641527	6.59744e-06	0.58205	cd16p_mono
819	ENSG00000180104.15	EXOC3	chr5	443158	2726	rs2261623	chr5	413506	413506	1	6.34789e-07	0.641527	6.59744e-06	0.58205	cd16p_mono
820	ENSG00000180104.15	EXOC3	chr5	443158	2726	rs1366418	chr5	415817	415817	1	0.000108157	0.269712	0.000650211	0.238029	cd16p_mono
821	ENSG00000180104.15	EXOC3	chr5	443158	2726	rs139267086	chr5	416942	416942	1	8.88979e-08	0.711551	1.22174e-06	0.647541	cd16p_mono
822	ENSG00000180104.15	EXOC3	chr5	443158	2726	rs10059358	chr5	418553	418553	1	9.24906e-08	0.678202	1.16105e-06	0.619242	cd16p_mono
823	ENSG00000180104.15	EXOC3	chr5	443158	2726	rs41282621	chr5	422423	422423	1	1.40199e-07	0.665182	1.70779e-06	0.60634	cd16p_mono
824	ENSG00000180104.15	EXOC3	chr5	443158	2726	rs41282619	chr5	422482	422482	1	1.40199e-07	0.665182	1.70779e-06	0.60634	cd16p_mono
825	ENSG00000180104.15	EXOC3	chr5	443158	2726	rs10475251	chr5	423333	423333	1	1.40199e-07	0.665182	1.70779e-06	0.60634	cd16p_mono
826	ENSG00000180104.15	EXOC3	chr5	443158	2726	rs61467026	chr5	423557	423558	1	1.40199e-07	0.665182	1.70779e-06	0.60634	cd16p_mono
827	ENSG00000180104.15	EXOC3	chr5	443158	2726	rs76036225	chr5	425349	425349	1	1.40199e-07	0.665182	1.70779e-06	0.60634	cd16p_mono
828	ENSG00000180104.15	EXOC3	chr5	443158	2726	rs77682090	chr5	425516	425516	1	1.40199e-07	0.665182	1.70779e-06	0.60634	cd16p_mono
829	ENSG00000180104.15	EXOC3	chr5	443158	2726	rs74885420	chr5	427494	427494	1	9.24906e-08	0.678202	1.16105e-06	0.619242	cd16p_mono
830	ENSG00000180104.15	EXOC3	chr5	443158	2726	rs41282623	chr5	427727	427727	1	9.24906e-08	0.678202	1.16105e-06	0.619242	cd16p_mono
831	ENSG00000180104.15	EXOC3	chr5	443158	2726	rs58779816	chr5	428233	428233	1	1.33564e-06	0.602621	2.11563e-06	0.59143	cd16p_mono
832	ENSG00000180104.15	EXOC3	chr5	443158	2726	rs77019604	chr5	428527	428527	1	1.40199e-07	0.665182	1.70779e-06	0.60634	cd16p_mono
833	ENSG00000180104.15	EXOC3	chr5	443158	2726	rs189573033	chr5	428916	428916	1	1.40199e-07	0.665182	1.70779e-06	0.60634	cd16p_mono
834	ENSG00000180104.15	EXOC3	chr5	443158	2726	rs139486295	chr5	428918	428919	1	1.40199e-07	0.665182	1.70779e-06	0.60634	cd16p_mono
835	ENSG00000180104.15	EXOC3	chr5	443158	2726	rs116968791	chr5	429202	429202	1	9.24906e-08	0.678202	1.16105e-06	0.619242	cd16p_mono
836	ENSG00000180104.15	EXOC3	chr5	443158	2726	rs957792	chr5	429874	429874	1	2.75859e-08	0.720769	4.0389e-07	0.659403	cd16p_mono
837	ENSG00000180104.15	EXOC3	chr5	443158	2726	rs957791	chr5	430102	430102	1	1.40199e-07	0.665182	1.70779e-06	0.60634	cd16p_mono
838	ENSG00000180104.15	EXOC3	chr5	443158	2726	rs768479	chr5	431081	431081	1	4.07589e-06	0.560534	3.04393e-05	0.508514	cd16p_mono
839	ENSG00000180104.15	EXOC3	chr5	443158	2726	rs10044468	chr5	431745	431745	1	3.47927e-08	0.677609	4.14645e-07	0.623722	cd16p_mono
840	ENSG00000180104.15	EXOC3	chr5	443158	2726	rs184739	chr5	433451	433451	1	1.40199e-07	-0.665182	1.70779e-06	-0.60634	cd16p_mono
841	ENSG00000180104.15	EXOC3	chr5	443158	2726	rs10054769	chr5	433681	433681	1	1.40199e-07	0.665182	1.70779e-06	0.60634	cd16p_mono
842	ENSG00000180104.15	EXOC3	chr5	443158	2726	rs78235811	chr5	435141	435141	1	1.40199e-07	0.665182	1.70779e-06	0.60634	cd16p_mono
843	ENSG00000180104.15	EXOC3	chr5	443158	2726	rs75578022	chr5	435158	435158	1	1.40199e-07	0.665182	1.70779e-06	0.60634	cd16p_mono
844	ENSG00000180104.15	EXOC3	chr5	443158	2726	rs11740891	chr5	435511	435511	1	1.40199e-07	0.665182	1.70779e-06	0.60634	cd16p_mono
845	ENSG00000180104.15	EXOC3	chr5	443158	2726	rs10079226	chr5	438529	438529	1	1.59476e-07	0.677602	1.97859e-06	0.616625	cd16p_mono
846	ENSG00000180104.15	EXOC3	chr5	443158	2726	rs349581	chr5	441235	441235	1	5.09539e-05	-0.995007	0.668868	-0.106092	cd16p_mono
847	ENSG00000180104.15	EXOC3	chr5	443158	2726	rs10035612	chr5	442471	442471	1	1.40199e-07	0.665182	1.70779e-06	0.60634	cd16p_mono
848	ENSG00000180104.15	EXOC3	chr5	443158	2726	rs10035653	chr5	442675	442675	1	1.40199e-07	0.665182	1.70779e-06	0.60634	cd16p_mono
849	ENSG00000180104.15	EXOC3	chr5	443158	2726	rs10060385	chr5	446615	446615	1	5.04004e-05	0.277294	0.000537736	0.237404	cd16p_mono
850	ENSG00000180104.15	EXOC3	chr5	443158	2726	rs75636641	chr5	448836	448836	1	1.40199e-07	0.665182	1.70779e-06	0.60634	cd16p_mono
851	ENSG00000180104.15	EXOC3	chr5	443158	2726	rs146023975	chr5	450103	450103	1	1.40199e-07	0.665182	1.70779e-06	0.60634	cd16p_mono
852	ENSG00000180104.15	EXOC3	chr5	443158	2726	rs34225129;rs765060056	chr5	450790	450790	1	3.73242e-07	0.6359	4.2367e-06	0.577134	cd16p_mono
853	ENSG00000180104.15	EXOC3	chr5	443158	2726	rs2672721	chr5	451568	451568	1	5.04004e-05	0.277294	0.000537736	0.237404	cd16p_mono
854	ENSG00000180104.15	EXOC3	chr5	443158	2726	rs1114665	chr5	452132	452132	1	5.04004e-05	0.277294	0.000537736	0.237404	cd16p_mono
855	ENSG00000180104.15	EXOC3	chr5	443158	2726	rs2672722	chr5	453452	453452	1	5.04004e-05	0.277294	0.000537736	0.237404	cd16p_mono
856	ENSG00000180104.15	EXOC3	chr5	443158	2726	rs2672757	chr5	454617	454617	1	5.04004e-05	0.277294	0.000537736	0.237404	cd16p_mono
857	ENSG00000180104.15	EXOC3	chr5	443158	2726	5_454868_A_ATTT;rs374767772	chr5	454868	454868	1	1.92615e-08	0.724302	2.77371e-07	0.664458	cd16p_mono
858	ENSG00000180104.15	EXOC3	chr5	443158	2726	rs2672756	chr5	455394	455394	1	4.12929e-05	-0.979655	0.733823	-0.0820797	cd16p_mono
859	ENSG00000180104.15	EXOC3	chr5	443158	2726	rs67791795	chr5	455612	455616	1	5.04004e-05	0.277294	0.000537736	0.237404	cd16p_mono
860	ENSG00000180104.15	EXOC3	chr5	443158	2726	rs2672733	chr5	455787	455787	1	5.04004e-05	0.277294	0.000537736	0.237404	cd16p_mono
861	ENSG00000180104.15	EXOC3	chr5	443158	2726	rs80056740	chr5	456093	456093	1	1.40199e-07	0.665182	1.70779e-06	0.60634	cd16p_mono
862	ENSG00000180104.15	EXOC3	chr5	443158	2726	rs35960959	chr5	456400	456400	1	5.04004e-05	0.277294	0.000537736	0.237404	cd16p_mono
863	ENSG00000180104.15	EXOC3	chr5	443158	2726	rs2721010	chr5	456800	456800	1	5.04004e-05	0.277294	0.000537736	0.237404	cd16p_mono
864	ENSG00000180104.15	EXOC3	chr5	443158	2726	rs59568259	chr5	457061	457061	1	1.40199e-07	0.665182	1.70779e-06	0.60634	cd16p_mono
865	ENSG00000180104.15	EXOC3	chr5	443158	2726	rs548307711	chr5	457331	457331	1	9.86093e-06	0.296273	0.000201537	0.250013	cd16p_mono
866	ENSG00000180104.15	EXOC3	chr5	443158	2726	rs2251843	chr5	457840	457840	1	5.15787e-05	0.278514	0.000250773	0.252355	cd16p_mono
867	ENSG00000180104.15	EXOC3	chr5	443158	2726	rs59635824	chr5	459566	459566	1	1.40199e-07	0.665182	1.70779e-06	0.60634	cd16p_mono
868	ENSG00000180104.15	EXOC3	chr5	443158	2726	rs7728027	chr5	459828	459828	1	7.46539e-05	0.271805	0.000777119	0.231242	cd16p_mono
869	ENSG00000180104.15	EXOC3	chr5	443158	2726	rs2561665	chr5	460020	460020	1	5.04004e-05	0.277294	0.000537736	0.237404	cd16p_mono
870	ENSG00000180104.15	EXOC3	chr5	443158	2726	rs34450970	chr5	461612	461613	1	5.04004e-05	0.277294	0.000537736	0.237404	cd16p_mono
871	ENSG00000180104.15	EXOC3	chr5	443158	2726	rs890972	chr5	462350	462350	1	5.04004e-05	0.277294	0.000537736	0.237404	cd16p_mono
872	ENSG00000180104.15	EXOC3	chr5	443158	2726	rs2434694	chr5	462619	462619	1	5.04004e-05	0.277294	0.000537736	0.237404	cd16p_mono
873	ENSG00000180104.15	EXOC3	chr5	443158	2726	rs4602680	chr5	462880	462880	1	5.04004e-05	0.277294	0.000537736	0.237404	cd16p_mono
874	ENSG00000180104.15	EXOC3	chr5	443158	2726	rs2561666	chr5	463783	463783	1	5.04004e-05	0.277294	0.000537736	0.237404	cd16p_mono
875	ENSG00000180104.15	EXOC3	chr5	443158	2726	rs2434695	chr5	464062	464062	1	5.04004e-05	0.277294	0.000537736	0.237404	cd16p_mono
876	ENSG00000180104.15	EXOC3	chr5	443158	2726	rs10474780	chr5	465960	465960	1	7.96779e-05	0.269657	0.000804817	0.229648	cd16p_mono
877	ENSG00000180104.15	EXOC3	chr5	443158	2726	rs10475262	chr5	465998	465998	1	5.04004e-05	0.277294	0.000537736	0.237404	cd16p_mono
878	ENSG00000180104.15	EXOC3	chr5	443158	2726	rs9313086	chr5	466010	466010	1	5.04004e-05	0.277294	0.000537736	0.237404	cd16p_mono
879	ENSG00000180104.15	EXOC3	chr5	443158	2726	rs2434696	chr5	466343	466343	1	5.04004e-05	0.277294	0.000537736	0.237404	cd16p_mono
880	ENSG00000180104.15	EXOC3	chr5	443158	2726	rs142760302	chr5	466613	466613	1	3.44461e-19	1.87243	2.5087e-20	1.92605	cd16p_mono
881	ENSG00000180104.15	EXOC3	chr5	443158	2726	rs79060451	chr5	469264	469264	1	1.40199e-07	0.665182	1.70779e-06	0.60634	cd16p_mono
882	ENSG00000180104.15	EXOC3	chr5	443158	2726	rs2278248	chr5	469455	469455	1	5.04004e-05	0.277294	0.000537736	0.237404	cd16p_mono
883	ENSG00000180104.15	EXOC3	chr5	443158	2726	rs2278251	chr5	469972	469972	1	1.40199e-07	0.665182	1.70779e-06	0.60634	cd16p_mono
884	ENSG00000180104.15	EXOC3	chr5	443158	2726	rs10474783	chr5	473465	473465	1	1.40199e-07	0.665182	1.70779e-06	0.60634	cd16p_mono
885	ENSG00000180104.15	EXOC3	chr5	443158	2726	rs13354935	chr5	473864	473864	1	1.40199e-07	0.665182	1.70779e-06	0.60634	cd16p_mono
886	ENSG00000180104.15	EXOC3	chr5	443158	2726	rs2247114	chr5	474989	474989	1	5.04004e-05	0.277294	0.000537736	0.237404	cd16p_mono
887	ENSG00000180104.15	EXOC3	chr5	443158	2726	rs200907923	chr5	475222	475240	1	1.69121e-07	0.668418	2.07039e-06	0.608343	cd16p_mono
888	ENSG00000180104.15	EXOC3	chr5	443158	2726	rs45521339	chr5	475780	475780	1	2.85333e-07	0.652649	3.35494e-06	0.592672	cd16p_mono
889	ENSG00000180104.15	EXOC3	chr5	443158	2726	rs2244240	chr5	476415	476415	1	5.04004e-05	0.277294	0.000537736	0.237404	cd16p_mono
890	ENSG00000180104.15	EXOC3	chr5	443158	2726	rs13356700	chr5	477604	477604	1	0.000100752	0.472927	0.000446665	0.427694	cd16p_mono
891	ENSG00000180104.15	EXOC3	chr5	443158	2726	rs11740933	chr5	477686	477686	1	4.07371e-05	0.527665	0.000299144	0.466076	cd16p_mono
892	ENSG00000180104.15	EXOC3	chr5	443158	2726	rs78031941	chr5	477944	477944	1	1.69121e-07	0.668418	2.07039e-06	0.608343	cd16p_mono
893	ENSG00000180104.15	EXOC3	chr5	443158	2726	rs10062053	chr5	478332	478332	1	1.69121e-07	0.668418	2.07039e-06	0.608343	cd16p_mono
894	ENSG00000180104.15	EXOC3	chr5	443158	2726	rs10053300	chr5	478640	478640	1	2.74053e-08	0.712771	3.84536e-07	0.653122	cd16p_mono
895	ENSG00000180104.15	EXOC3	chr5	443158	2726	rs3836908	chr5	478935	478937	1	1.69121e-07	0.668418	2.07039e-06	0.608343	cd16p_mono
896	ENSG00000180104.15	EXOC3	chr5	443158	2726	rs148209369	chr5	480258	480258	1	9.55638e-09	0.857447	2.01474e-07	0.779473	cd16p_mono
897	ENSG00000180104.15	EXOC3	chr5	443158	2726	rs59012096	chr5	481072	481072	1	3.63428e-09	0.888495	8.47664e-08	0.809657	cd16p_mono
898	ENSG00000180104.15	EXOC3	chr5	443158	2726	rs41282631	chr5	485350	485350	1	0.000675538	0.454819	9.96889e-06	0.58824	cd16p_mono
899	ENSG00000180104.15	EXOC3	chr5	443158	2726	rs3756711	chr5	485814	485814	1	0.000675538	0.454819	9.96889e-06	0.58824	cd16p_mono
900	ENSG00000180104.15	EXOC3	chr5	443158	2726	rs141954148	chr5	487814	487814	1	5.37733e-10	0.968877	1.71264e-08	0.88367	cd16p_mono
901	ENSG00000180104.15	EXOC3	chr5	443158	2726	rs6869609	chr5	488660	488660	1	0.000399348	0.473428	1.0422e-05	0.586989	cd16p_mono
902	ENSG00000180104.15	EXOC3	chr5	443158	2726	rs6894329	chr5	488811	488811	1	0.000307342	0.468226	4.46753e-06	0.592383	cd16p_mono
903	ENSG00000180104.15	EXOC3	chr5	443158	2726	rs75201911	chr5	489025	489025	1	1.5441e-09	0.934556	4.44612e-08	0.850084	cd16p_mono
904	ENSG00000180104.15	EXOC3	chr5	443158	2726	rs60174161	chr5	489113	489113	1	0.000101424	-1.01461	0.196994	-0.339525	cd16p_mono
905	ENSG00000180104.15	EXOC3	chr5	443158	2726	rs61590346	chr5	489474	489474	1	0.000590816	0.456722	8.65251e-06	0.58846	cd16p_mono
906	ENSG00000180104.15	EXOC3	chr5	443158	2726	rs10076162	chr5	489724	489724	1	0.000947252	0.436941	1.64704e-05	0.566784	cd16p_mono
907	ENSG00000180104.15	EXOC3	chr5	443158	2726	rs10065644	chr5	489864	489864	1	9.50731e-10	0.906717	2.35103e-08	0.830766	cd16p_mono
908	ENSG00000180104.15	EXOC3	chr5	443158	2726	rs13181243	chr5	490876	490876	1	5.71799e-05	0.27661	0.000357889	0.245863	cd16p_mono
909	ENSG00000180104.15	EXOC3	chr5	443158	2726	rs11746373	chr5	491711	491711	1	7.57207e-05	0.263269	0.000612138	0.228465	cd16p_mono
910	ENSG00000180104.15	EXOC3	chr5	443158	2726	rs13189685	chr5	493765	493765	1	0.000134266	0.266103	7.8371e-05	0.27505	cd16p_mono
911	ENSG00000180104.15	EXOC3	chr5	443158	2726	rs34121997	chr5	493773	493773	1	0.000134266	0.266103	7.8371e-05	0.27505	cd16p_mono
912	ENSG00000180104.15	EXOC3	chr5	443158	2726	rs72702712	chr5	494199	494199	1	6.58856e-10	0.868917	1.44035e-08	0.800457	cd16p_mono
913	ENSG00000180104.15	EXOC3	chr5	443158	2726	rs60857630	chr5	494849	494849	1	1.84987e-10	0.895388	4.47777e-09	0.827138	cd16p_mono
914	ENSG00000180104.15	EXOC3	chr5	443158	2726	rs143782546	chr5	495300	495300	1	1.83979e-10	0.902334	4.4795e-09	0.833442	cd16p_mono
915	ENSG00000180104.15	EXOC3	chr5	443158	2726	rs78299027	chr5	496468	496468	1	1.83979e-10	0.902334	4.4795e-09	0.833442	cd16p_mono
916	ENSG00000180104.15	EXOC3	chr5	443158	2726	rs75658149	chr5	496615	496615	1	1.83979e-10	0.902334	4.4795e-09	0.833442	cd16p_mono
917	ENSG00000180104.15	EXOC3	chr5	443158	2726	rs13359853	chr5	497162	497162	1	1.83979e-10	0.902334	4.4795e-09	0.833442	cd16p_mono
918	ENSG00000180104.15	EXOC3	chr5	443158	2726	rs13173342	chr5	501594	501594	1	2.26035e-10	0.791057	3.52896e-09	0.738857	cd16p_mono
919	ENSG00000180104.15	EXOC3	chr5	443158	2726	rs61523969	chr5	502470	502470	1	6.96947e-10	0.822654	1.95708e-08	0.752087	cd16p_mono
920	ENSG00000180104.15	EXOC3	chr5	443158	2726	rs11738544	chr5	502479	502479	1	5.05021e-08	0.687675	1.93754e-06	0.603208	cd16p_mono
921	ENSG00000180104.15	EXOC3	chr5	443158	2726	rs74515000	chr5	674293	674293	1	3.61144e-07	1.69068	6.90781e-08	1.78861	cd16p_mono
922	ENSG00000180104.15	EXOC3	chr5	443158	2726	rs147954099	chr5	758078	758078	1	3.9648e-05	1.06647	1.33851e-05	1.12842	cd16p_mono
923	ENSG00000180104.15	EXOC3	chr5	443158	2726	rs569819964	chr5	1228377	1228377	1	3.77946e-05	1.19659	4.48049e-05	1.18539	cd16p_mono
924	ENSG00000180104.15	EXOC3	chr5	443158	2726	rs78234118	chr5	1314672	1314672	1	6.36767e-05	1.01133	6.24766e-05	1.01244	cd16p_mono
925	ENSG00000180104.15	EXOC3	chr5	443158	2726	rs141902991	chr5	131860	131860	2	1.41177e-05	1.13076	0.964307	0.0117886	cd16p_mono
926	ENSG00000180104.15	EXOC3	chr5	443158	2726	rs349581	chr5	441235	441235	2	1.14425e-05	-1.07585	1.82765e-06	-1.16743	cd16p_mono
927	ENSG00000180104.15	EXOC3	chr5	443158	2726	rs2672756	chr5	455394	455394	2	9.84306e-06	-1.05448	1.69508e-06	-1.13948	cd16p_mono
928	ENSG00000180104.15	EXOC3	chr5	443158	2726	rs3214559	chr5	485244	485245	2	0.000270829	-0.922558	1.31044e-05	-1.10026	cd16p_mono
929	ENSG00000180104.15	EXOC3	chr5	443158	2726	rs200041307	chr5	485247	485247	2	0.000270829	-0.922558	1.31044e-05	-1.10026	cd16p_mono
930	ENSG00000180104.15	EXOC3	chr5	443158	2726	rs111271163	chr5	487953	487953	2	0.000270829	-0.922558	1.31044e-05	-1.10026	cd16p_mono
931	ENSG00000180104.15	EXOC3	chr5	443158	2726	rs73042915	chr5	488263	488263	2	0.000270829	-0.922558	1.31044e-05	-1.10026	cd16p_mono
932	ENSG00000180104.15	EXOC3	chr5	443158	2726	rs60174161	chr5	489113	489113	2	0.000187471	-0.975662	7.43973e-06	-1.166	cd16p_mono
933	ENSG00000180104.15	EXOC3	chr5	443158	2726	rs60942300	chr5	489437	489437	2	0.000270829	-0.922558	1.31044e-05	-1.10026	cd16p_mono
934	ENSG00000180104.15	EXOC3	chr5	443158	2726	rs75945443	chr5	493498	493498	2	0.000421817	-0.799558	3.52941e-05	-0.935275	cd16p_mono
935	ENSG00000180104.15	EXOC3	chr5	443158	2726	rs56051594	chr5	493949	493949	2	0.000525726	-0.805854	4.14549e-05	-0.949955	cd16p_mono
936	ENSG00000180104.15	EXOC3	chr5	443158	2726	rs141902991	chr5	131860	131860	3	1.62856e-06	1.24553	1.62856e-06	1.24553	cd16p_mono
937	ENSG00000180104.15	EXOC3	chr5	443158	2726	rs39788	chr5	187187	187187	3	1.79189e-06	-1.13147	1.79189e-06	-1.13147	cd16p_mono
938	ENSG00000180104.15	EXOC3	chr5	443158	2726	rs13189685	chr5	493765	493765	3	0.000100965	0.270876	0.000100965	0.270876	cd16p_mono
939	ENSG00000180104.15	EXOC3	chr5	443158	2726	rs34121997	chr5	493773	493773	3	0.000100965	0.270876	0.000100965	0.270876	cd16p_mono
940	ENSG00000113387.11	SUB1	chr5	32531633	6447	rs12657717	chr5	32545683	32545683	0	1.53227e-05	-0.174934	1.53227e-05	-0.174934	cd16p_mono
941	ENSG00000113387.11	SUB1	chr5	32531633	6447	rs117284810	chr5	32558705	32558705	0	1.53227e-05	-0.174934	1.53227e-05	-0.174934	cd16p_mono
942	ENSG00000113387.11	SUB1	chr5	32531633	6447	rs59502277	chr5	32563056	32563056	0	1.53227e-05	-0.174934	1.53227e-05	-0.174934	cd16p_mono
943	ENSG00000113387.11	SUB1	chr5	32531633	6447	5_32564489_CCACACACA_C	chr5	32564489	32564497	0	9.91918e-08	-0.183452	9.91918e-08	-0.183452	cd16p_mono
944	ENSG00000113387.11	SUB1	chr5	32531633	6447	rs6870810	chr5	32566001	32566001	0	2.05395e-06	-0.15883	2.05395e-06	-0.15883	cd16p_mono
945	ENSG00000113387.11	SUB1	chr5	32531633	6447	rs79931563	chr5	32566532	32566532	0	2.05395e-06	-0.15883	2.05395e-06	-0.15883	cd16p_mono
946	ENSG00000113387.11	SUB1	chr5	32531633	6447	rs80307797	chr5	32567604	32567604	0	1.49324e-06	-0.161919	1.49324e-06	-0.161919	cd16p_mono
947	ENSG00000113387.11	SUB1	chr5	32531633	6447	rs2012703	chr5	32567751	32567751	0	2.05395e-06	-0.15883	2.05395e-06	-0.15883	cd16p_mono
948	ENSG00000113387.11	SUB1	chr5	32531633	6447	rs73754616	chr5	32568955	32568955	0	2.05395e-06	-0.15883	2.05395e-06	-0.15883	cd16p_mono
949	ENSG00000113387.11	SUB1	chr5	32531633	6447	rs115427708	chr5	32569083	32569083	0	2.05395e-06	-0.15883	2.05395e-06	-0.15883	cd16p_mono
950	ENSG00000113387.11	SUB1	chr5	32531633	6447	rs116073422	chr5	32569101	32569101	0	2.05395e-06	-0.15883	2.05395e-06	-0.15883	cd16p_mono
951	ENSG00000113387.11	SUB1	chr5	32531633	6447	rs117463816	chr5	32569102	32569102	0	2.05395e-06	-0.15883	2.05395e-06	-0.15883	cd16p_mono
952	ENSG00000113387.11	SUB1	chr5	32531633	6447	rs34226066	chr5	32569664	32569664	0	1.43841e-06	-0.160176	1.43841e-06	-0.160176	cd16p_mono
953	ENSG00000113387.11	SUB1	chr5	32531633	6447	rs7713496	chr5	32570358	32570358	0	2.05395e-06	-0.15883	2.05395e-06	-0.15883	cd16p_mono
954	ENSG00000113387.11	SUB1	chr5	32531633	6447	rs7713799	chr5	32570512	32570512	0	2.05395e-06	-0.15883	2.05395e-06	-0.15883	cd16p_mono
955	ENSG00000113387.11	SUB1	chr5	32531633	6447	rs7737620	chr5	32570730	32570730	0	2.05395e-06	-0.15883	2.05395e-06	-0.15883	cd16p_mono
956	ENSG00000113387.11	SUB1	chr5	32531633	6447	rs7717650	chr5	32570838	32570838	0	1.55599e-07	-0.181957	1.55599e-07	-0.181957	cd16p_mono
957	ENSG00000113387.11	SUB1	chr5	32531633	6447	rs7717667	chr5	32570909	32570909	0	2.05395e-06	-0.15883	2.05395e-06	-0.15883	cd16p_mono
958	ENSG00000113387.11	SUB1	chr5	32531633	6447	rs138675326	chr5	32571035	32571035	0	2.05395e-06	-0.15883	2.05395e-06	-0.15883	cd16p_mono
959	ENSG00000113387.11	SUB1	chr5	32531633	6447	rs73754617	chr5	32571119	32571119	0	2.05395e-06	-0.15883	2.05395e-06	-0.15883	cd16p_mono
960	ENSG00000113387.11	SUB1	chr5	32531633	6447	rs16889926	chr5	32571277	32571277	0	2.05395e-06	-0.15883	2.05395e-06	-0.15883	cd16p_mono
961	ENSG00000113387.11	SUB1	chr5	32531633	6447	rs79092038	chr5	32571573	32571573	0	1.55599e-07	-0.181957	1.55599e-07	-0.181957	cd16p_mono
962	ENSG00000113387.11	SUB1	chr5	32531633	6447	rs6870295	chr5	32572957	32572957	0	2.05395e-06	-0.15883	2.05395e-06	-0.15883	cd16p_mono
963	ENSG00000113387.11	SUB1	chr5	32531633	6447	rs6889088	chr5	32572960	32572960	0	2.05395e-06	-0.15883	2.05395e-06	-0.15883	cd16p_mono
964	ENSG00000113387.11	SUB1	chr5	32531633	6447	rs12655334	chr5	32573117	32573117	0	1.55599e-07	-0.181957	1.55599e-07	-0.181957	cd16p_mono
965	ENSG00000113387.11	SUB1	chr5	32531633	6447	rs5867150	chr5	32573277	32573278	0	6.97196e-06	-0.0991756	6.97196e-06	-0.0991756	cd16p_mono
966	ENSG00000113387.11	SUB1	chr5	32531633	6447	rs114488718	chr5	32573728	32573728	0	2.05395e-06	-0.15883	2.05395e-06	-0.15883	cd16p_mono
967	ENSG00000113387.11	SUB1	chr5	32531633	6447	rs6897696	chr5	32574370	32574370	0	2.05395e-06	-0.15883	2.05395e-06	-0.15883	cd16p_mono
968	ENSG00000113387.11	SUB1	chr5	32531633	6447	rs6897844	chr5	32574435	32574435	0	2.05395e-06	-0.15883	2.05395e-06	-0.15883	cd16p_mono
969	ENSG00000113387.11	SUB1	chr5	32531633	6447	rs59324016	chr5	32575146	32575150	0	2.05395e-06	-0.15883	2.05395e-06	-0.15883	cd16p_mono
970	ENSG00000113387.11	SUB1	chr5	32531633	6447	rs56221918	chr5	32575203	32575203	0	2.05395e-06	-0.15883	2.05395e-06	-0.15883	cd16p_mono
971	ENSG00000113387.11	SUB1	chr5	32531633	6447	rs58521012	chr5	32575231	32575231	0	2.05395e-06	-0.15883	2.05395e-06	-0.15883	cd16p_mono
972	ENSG00000113387.11	SUB1	chr5	32531633	6447	rs60590387	chr5	32575410	32575410	0	1.55599e-07	-0.181957	1.55599e-07	-0.181957	cd16p_mono
973	ENSG00000113387.11	SUB1	chr5	32531633	6447	rs12656295	chr5	32579858	32579858	0	1.55599e-07	-0.181957	1.55599e-07	-0.181957	cd16p_mono
974	ENSG00000113387.11	SUB1	chr5	32531633	6447	rs565208772	chr5	32582107	32582107	0	3.25655e-07	-0.17378	3.25655e-07	-0.17378	cd16p_mono
975	ENSG00000113387.11	SUB1	chr5	32531633	6447	rs11555314	chr5	32585603	32585603	0	1.55599e-07	-0.181957	1.55599e-07	-0.181957	cd16p_mono
976	ENSG00000113387.11	SUB1	chr5	32531633	6447	rs11555313	chr5	32585616	32585616	0	1.55599e-07	-0.181957	1.55599e-07	-0.181957	cd16p_mono
977	ENSG00000113387.11	SUB1	chr5	32531633	6447	rs3841127	chr5	32585754	32585754	0	2.05395e-06	-0.15883	2.05395e-06	-0.15883	cd16p_mono
978	ENSG00000113387.11	SUB1	chr5	32531633	6447	rs72050521	chr5	32588092	32588096	0	1.97356e-07	-0.181752	1.97356e-07	-0.181752	cd16p_mono
979	ENSG00000113387.11	SUB1	chr5	32531633	6447	rs1458047	chr5	32588327	32588327	0	1.97356e-07	-0.181752	1.97356e-07	-0.181752	cd16p_mono
980	ENSG00000113387.11	SUB1	chr5	32531633	6447	rs35680220	chr5	32589073	32589074	0	2.59838e-06	-0.158256	2.59838e-06	-0.158256	cd16p_mono
981	ENSG00000113387.11	SUB1	chr5	32531633	6447	rs72415836	chr5	32589853	32589855	0	1.97356e-07	-0.181752	1.97356e-07	-0.181752	cd16p_mono
982	ENSG00000113387.11	SUB1	chr5	32531633	6447	rs144639299	chr5	32590736	32590736	0	1.97356e-07	-0.181752	1.97356e-07	-0.181752	cd16p_mono
983	ENSG00000113387.11	SUB1	chr5	32531633	6447	rs16889950	chr5	32592421	32592421	0	2.59838e-06	-0.158256	2.59838e-06	-0.158256	cd16p_mono
984	ENSG00000113387.11	SUB1	chr5	32531633	6447	rs16889953	chr5	32592630	32592630	0	2.59838e-06	-0.158256	2.59838e-06	-0.158256	cd16p_mono
985	ENSG00000113387.11	SUB1	chr5	32531633	6447	rs16889957	chr5	32592855	32592855	0	1.97356e-07	-0.181752	1.97356e-07	-0.181752	cd16p_mono
986	ENSG00000113387.11	SUB1	chr5	32531633	6447	rs76941541	chr5	32593211	32593211	0	1.97356e-07	-0.181752	1.97356e-07	-0.181752	cd16p_mono
987	ENSG00000113387.11	SUB1	chr5	32531633	6447	rs12653236	chr5	32594646	32594646	0	2.59838e-06	-0.158256	2.59838e-06	-0.158256	cd16p_mono
988	ENSG00000113387.11	SUB1	chr5	32531633	6447	rs7701719	chr5	32596118	32596118	0	2.59838e-06	-0.158256	2.59838e-06	-0.158256	cd16p_mono
989	ENSG00000113387.11	SUB1	chr5	32531633	6447	rs11952155	chr5	32596740	32596740	0	2.59838e-06	-0.158256	2.59838e-06	-0.158256	cd16p_mono
990	ENSG00000113387.11	SUB1	chr5	32531633	6447	rs11952873	chr5	32596810	32596810	0	1.97356e-07	-0.181752	1.97356e-07	-0.181752	cd16p_mono
991	ENSG00000113387.11	SUB1	chr5	32531633	6447	rs56850011	chr5	32597050	32597051	0	1.97356e-07	-0.181752	1.97356e-07	-0.181752	cd16p_mono
992	ENSG00000113387.11	SUB1	chr5	32531633	6447	rs758071223;rs145794315	chr5	32598056	32598056	0	1.97356e-07	-0.181752	1.97356e-07	-0.181752	cd16p_mono
993	ENSG00000113387.11	SUB1	chr5	32531633	6447	rs57407255	chr5	32598483	32598483	0	2.59838e-06	-0.158256	2.59838e-06	-0.158256	cd16p_mono
994	ENSG00000113387.11	SUB1	chr5	32531633	6447	rs138372414	chr5	32598493	32598493	0	2.59838e-06	-0.158256	2.59838e-06	-0.158256	cd16p_mono
995	ENSG00000113387.11	SUB1	chr5	32531633	6447	rs73754678	chr5	32598811	32598811	0	1.97356e-07	-0.181752	1.97356e-07	-0.181752	cd16p_mono
996	ENSG00000113387.11	SUB1	chr5	32531633	6447	rs57570470	chr5	32600128	32600128	0	1.97356e-07	-0.181752	1.97356e-07	-0.181752	cd16p_mono
997	ENSG00000113387.11	SUB1	chr5	32531633	6447	rs542287147	chr5	32600606	32600607	0	2.59838e-06	-0.158256	2.59838e-06	-0.158256	cd16p_mono
998	ENSG00000113387.11	SUB1	chr5	32531633	6447	rs6883818	chr5	32600690	32600690	0	2.59838e-06	-0.158256	2.59838e-06	-0.158256	cd16p_mono
999	ENSG00000113387.11	SUB1	chr5	32531633	6447	rs530506178	chr5	32602614	32602614	0	1.97356e-07	-0.181752	1.97356e-07	-0.181752	cd16p_mono
1000	ENSG00000113387.11	SUB1	chr5	32531633	6447	rs36023024	chr5	32604262	32604262	0	1.97356e-07	-0.181752	1.97356e-07	-0.181752	cd16p_mono
1001	ENSG00000113387.11	SUB1	chr5	32531633	6447	rs61392716	chr5	32605448	32605448	0	2.59838e-06	-0.158256	2.59838e-06	-0.158256	cd16p_mono
1002	ENSG00000113387.11	SUB1	chr5	32531633	6447	rs74707106	chr5	32610931	32610931	0	1.49688e-05	-0.193065	1.49688e-05	-0.193065	cd16p_mono
1003	ENSG00000112992.16	NNT	chr5	43602692	5267	rs147771784	chr5	42740951	42740951	0	1.14798e-05	0.530656	3.24446e-05	1.08325	cd16p_mono
1004	ENSG00000112992.16	NNT	chr5	43602692	5267	5_42815152_A_C	chr5	42815152	42815152	0	1.61709e-05	0.606248	2.4995e-05	1.27618	cd16p_mono
1005	ENSG00000112992.16	NNT	chr5	43602692	5267	5_42916683_G_A	chr5	42916683	42916683	0	4.3398e-07	0.826506	1.10201e-06	1.71726	cd16p_mono
1006	ENSG00000112992.16	NNT	chr5	43602692	5267	5_42943253_T_C	chr5	42943253	42943253	0	3.94088e-06	0.647697	1.43355e-05	1.31282	cd16p_mono
1007	ENSG00000112992.16	NNT	chr5	43602692	5267	rs150647548	chr5	43030849	43030849	0	3.00368e-05	0.587138	0.000227799	1.1189	cd16p_mono
1008	ENSG00000112992.16	NNT	chr5	43602692	5267	5_43134470_A_G	chr5	43134470	43134470	0	1.74905e-05	0.578877	2.90183e-05	1.21378	cd16p_mono
1009	ENSG00000112992.16	NNT	chr5	43602692	5267	rs571627886	chr5	43165205	43165206	0	7.17838e-05	0.1803	0.000120091	0.376168	cd16p_mono
1010	ENSG00000112992.16	NNT	chr5	43602692	5267	rs10072230	chr5	43166947	43166947	0	1.15886e-05	0.616285	3.52242e-05	1.25304	cd16p_mono
1011	ENSG00000112992.16	NNT	chr5	43602692	5267	5_43182303_T_C	chr5	43182303	43182303	0	2.94012e-07	0.791245	8.2998e-07	1.63904	cd16p_mono
1012	ENSG00000112992.16	NNT	chr5	43602692	5267	5_43201054_G_A	chr5	43201054	43201054	0	1.74905e-05	0.578877	2.90183e-05	1.21378	cd16p_mono
1013	ENSG00000112992.16	NNT	chr5	43602692	5267	rs752613143	chr5	43235845	43235845	0	2.23551e-07	0.230272	1.25004e-06	0.464914	cd16p_mono
1014	ENSG00000112992.16	NNT	chr5	43602692	5267	rs35229235	chr5	43239535	43239535	0	6.53596e-05	0.189808	0.000108361	0.396364	cd16p_mono
1015	ENSG00000112992.16	NNT	chr5	43602692	5267	rs79570580	chr5	43257152	43257152	0	6.80046e-06	0.218436	5.5827e-05	0.422102	cd16p_mono
1016	ENSG00000112992.16	NNT	chr5	43602692	5267	5_43258444_C_CT;rs747012000	chr5	43258444	43258444	0	9.30346e-08	0.287858	8.21213e-07	0.573557	cd16p_mono
1017	ENSG00000112992.16	NNT	chr5	43602692	5267	rs11740960	chr5	43260593	43260593	0	5.08948e-05	-0.199245	0.00136843	-0.340151	cd16p_mono
1018	ENSG00000112992.16	NNT	chr5	43602692	5267	rs150977988	chr5	43263274	43263274	0	1.9538e-07	0.284748	2.28655e-06	0.558301	cd16p_mono
1019	ENSG00000112992.16	NNT	chr5	43602692	5267	rs146788574	chr5	43263849	43263849	0	2.50645e-08	0.302858	5.27855e-07	0.588862	cd16p_mono
1020	ENSG00000112992.16	NNT	chr5	43602692	5267	rs2086134	chr5	43266609	43266609	0	1.9538e-07	0.284748	2.28655e-06	0.558301	cd16p_mono
1021	ENSG00000112992.16	NNT	chr5	43602692	5267	rs35033162	chr5	43268410	43268410	0	1.9538e-07	0.284748	2.28655e-06	0.558301	cd16p_mono
1022	ENSG00000112992.16	NNT	chr5	43602692	5267	rs10941618	chr5	43269030	43269030	0	1.9538e-07	0.284748	2.28655e-06	0.558301	cd16p_mono
1023	ENSG00000112992.16	NNT	chr5	43602692	5267	rs35069343;rs761974290	chr5	43269587	43269587	0	3.83283e-08	0.297651	8.32455e-07	0.576266	cd16p_mono
1024	ENSG00000112992.16	NNT	chr5	43602692	5267	rs10462049	chr5	43270030	43270030	0	1.9538e-07	0.284748	2.28655e-06	0.558301	cd16p_mono
1025	ENSG00000112992.16	NNT	chr5	43602692	5267	rs13155622	chr5	43273614	43273614	0	5.70716e-10	0.33996	3.51e-08	0.654129	cd16p_mono
1026	ENSG00000112992.16	NNT	chr5	43602692	5267	rs34379498	chr5	43274648	43274648	0	5.77882e-09	0.321755	1.78242e-07	0.623451	cd16p_mono
1027	ENSG00000112992.16	NNT	chr5	43602692	5267	rs117490889	chr5	43278365	43278365	0	5.70716e-10	0.33996	3.51e-08	0.654129	cd16p_mono
1028	ENSG00000112992.16	NNT	chr5	43602692	5267	rs2290994	chr5	43280126	43280126	0	3.31543e-10	0.344399	1.99636e-08	0.665366	cd16p_mono
1029	ENSG00000112992.16	NNT	chr5	43602692	5267	rs34016941	chr5	43281838	43281838	0	5.70716e-10	0.33996	3.51e-08	0.654129	cd16p_mono
1030	ENSG00000112992.16	NNT	chr5	43602692	5267	rs56238256	chr5	43285412	43285412	0	1.98846e-10	0.346911	9.70539e-09	0.676298	cd16p_mono
1031	ENSG00000112992.16	NNT	chr5	43602692	5267	rs1545753	chr5	43288264	43288264	0	6.09979e-05	-0.176273	0.411297	-0.0784976	cd16p_mono
1032	ENSG00000112992.16	NNT	chr5	43602692	5267	rs34965256	chr5	43289135	43289135	0	3.33974e-10	0.347619	1.99518e-08	0.671714	cd16p_mono
1033	ENSG00000112992.16	NNT	chr5	43602692	5267	rs6814	chr5	43289606	43289606	0	6.09979e-05	-0.176273	0.411297	-0.0784976	cd16p_mono
1034	ENSG00000112992.16	NNT	chr5	43602692	5267	rs13659	chr5	43290598	43290598	0	6.09979e-05	-0.176273	0.411297	-0.0784976	cd16p_mono
1035	ENSG00000112992.16	NNT	chr5	43602692	5267	rs12522178	chr5	43292155	43292155	0	6.09979e-05	-0.176273	0.411297	-0.0784976	cd16p_mono
1036	ENSG00000112992.16	NNT	chr5	43602692	5267	rs55794239	chr5	43292806	43292806	0	6.09979e-05	-0.176273	0.411297	-0.0784976	cd16p_mono
1037	ENSG00000112992.16	NNT	chr5	43602692	5267	rs574190994	chr5	43293715	43293715	0	2.02269e-09	0.329352	7.90312e-08	0.637586	cd16p_mono
1038	ENSG00000112992.16	NNT	chr5	43602692	5267	rs12520012	chr5	43296063	43296063	0	6.09979e-05	-0.176273	0.411297	-0.0784976	cd16p_mono
1039	ENSG00000112992.16	NNT	chr5	43602692	5267	rs72297937	chr5	43296181	43296181	0	6.09979e-05	-0.176273	0.411297	-0.0784976	cd16p_mono
1040	ENSG00000112992.16	NNT	chr5	43602692	5267	rs3733769	chr5	43297042	43297042	0	6.09979e-05	-0.176273	0.411297	-0.0784976	cd16p_mono
1041	ENSG00000112992.16	NNT	chr5	43602692	5267	rs79607826	chr5	43298211	43298211	0	3.33974e-10	0.347619	1.99518e-08	0.671714	cd16p_mono
1042	ENSG00000112992.16	NNT	chr5	43602692	5267	rs35239179	chr5	43298455	43298455	0	6.09979e-05	-0.176273	0.411297	-0.0784976	cd16p_mono
1043	ENSG00000112992.16	NNT	chr5	43602692	5267	rs3806871	chr5	43298849	43298849	0	3.33974e-10	0.347619	1.99518e-08	0.671714	cd16p_mono
1044	ENSG00000112992.16	NNT	chr5	43602692	5267	rs4443425	chr5	43299531	43299531	0	6.09979e-05	-0.176273	0.411297	-0.0784976	cd16p_mono
1045	ENSG00000112992.16	NNT	chr5	43602692	5267	rs3086309	chr5	43299673	43299677	0	8.68751e-05	-0.172958	0.406784	-0.0794048	cd16p_mono
1046	ENSG00000112992.16	NNT	chr5	43602692	5267	rs4866813	chr5	43300642	43300642	0	6.09979e-05	-0.176273	0.411297	-0.0784976	cd16p_mono
1047	ENSG00000112992.16	NNT	chr5	43602692	5267	rs7720165	chr5	43301442	43301442	0	6.09979e-05	-0.176273	0.411297	-0.0784976	cd16p_mono
1048	ENSG00000112992.16	NNT	chr5	43602692	5267	rs11739665	chr5	43301791	43301791	0	6.09979e-05	-0.176273	0.411297	-0.0784976	cd16p_mono
1049	ENSG00000112992.16	NNT	chr5	43602692	5267	rs4373285	chr5	43303440	43303440	0	6.09979e-05	-0.176273	0.411297	-0.0784976	cd16p_mono
1050	ENSG00000112992.16	NNT	chr5	43602692	5267	rs34709217	chr5	43303614	43303614	0	3.33974e-10	0.347619	1.99518e-08	0.671714	cd16p_mono
1051	ENSG00000112992.16	NNT	chr5	43602692	5267	rs10805672	chr5	43303646	43303646	0	6.09979e-05	-0.176273	0.411297	-0.0784976	cd16p_mono
1052	ENSG00000112992.16	NNT	chr5	43602692	5267	rs759187307	chr5	43305800	43305800	0	3.33974e-10	0.347619	1.99518e-08	0.671714	cd16p_mono
1053	ENSG00000112992.16	NNT	chr5	43602692	5267	rs9790987	chr5	43306131	43306131	0	6.09979e-05	-0.176273	0.411297	-0.0784976	cd16p_mono
1054	ENSG00000112992.16	NNT	chr5	43602692	5267	rs71627597	chr5	43306272	43306272	0	3.33974e-10	0.347619	1.99518e-08	0.671714	cd16p_mono
1055	ENSG00000112992.16	NNT	chr5	43602692	5267	rs71627598	chr5	43306410	43306410	0	3.33974e-10	0.347619	1.99518e-08	0.671714	cd16p_mono
1056	ENSG00000112992.16	NNT	chr5	43602692	5267	rs148296028	chr5	43306704	43306706	0	6.09979e-05	-0.176273	0.411297	-0.0784976	cd16p_mono
1057	ENSG00000112992.16	NNT	chr5	43602692	5267	rs66691321	chr5	43308353	43308353	0	6.09979e-05	-0.176273	0.411297	-0.0784976	cd16p_mono
1058	ENSG00000112992.16	NNT	chr5	43602692	5267	rs10941621	chr5	43308533	43308533	0	6.09979e-05	-0.176273	0.411297	-0.0784976	cd16p_mono
1059	ENSG00000112992.16	NNT	chr5	43602692	5267	rs10941622	chr5	43308588	43308588	0	6.09979e-05	-0.176273	0.411297	-0.0784976	cd16p_mono
1060	ENSG00000112992.16	NNT	chr5	43602692	5267	rs10941623	chr5	43308739	43308739	0	6.09979e-05	-0.176273	0.411297	-0.0784976	cd16p_mono
1061	ENSG00000112992.16	NNT	chr5	43602692	5267	rs10512825	chr5	43309088	43309088	0	6.09979e-05	-0.176273	0.411297	-0.0784976	cd16p_mono
1062	ENSG00000112992.16	NNT	chr5	43602692	5267	5_43309238_A_AT;rs766081777	chr5	43309238	43309238	0	5.11326e-10	0.342469	3.08369e-08	0.659819	cd16p_mono
1063	ENSG00000112992.16	NNT	chr5	43602692	5267	rs1548097	chr5	43310713	43310713	0	6.09979e-05	-0.176273	0.411297	-0.0784976	cd16p_mono
1064	ENSG00000112992.16	NNT	chr5	43602692	5267	rs56114604	chr5	43311063	43311063	0	6.09979e-05	-0.176273	0.411297	-0.0784976	cd16p_mono
1065	ENSG00000112992.16	NNT	chr5	43602692	5267	rs12518032	chr5	43311252	43311252	0	6.09979e-05	-0.176273	0.411297	-0.0784976	cd16p_mono
1066	ENSG00000112992.16	NNT	chr5	43602692	5267	rs12514393	chr5	43313429	43313429	0	5.0341e-05	-0.178551	0.393448	-0.0816822	cd16p_mono
1067	ENSG00000112992.16	NNT	chr5	43602692	5267	rs12514399	chr5	43313468	43313468	0	5.0341e-05	-0.178551	0.393448	-0.0816822	cd16p_mono
1068	ENSG00000112992.16	NNT	chr5	43602692	5267	rs12515072	chr5	43313974	43313974	0	5.0341e-05	-0.178551	0.393448	-0.0816822	cd16p_mono
1069	ENSG00000112992.16	NNT	chr5	43602692	5267	rs67817333	chr5	43314947	43314947	0	5.0341e-05	-0.178551	0.393448	-0.0816822	cd16p_mono
1070	ENSG00000112992.16	NNT	chr5	43602692	5267	rs141358295	chr5	43314959	43314961	0	5.0341e-05	-0.178551	0.393448	-0.0816822	cd16p_mono
1071	ENSG00000112992.16	NNT	chr5	43602692	5267	rs2126949	chr5	43316288	43316288	0	5.0341e-05	-0.178551	0.393448	-0.0816822	cd16p_mono
1072	ENSG00000112992.16	NNT	chr5	43602692	5267	rs2126948	chr5	43316367	43316367	0	5.0341e-05	-0.178551	0.393448	-0.0816822	cd16p_mono
1073	ENSG00000112992.16	NNT	chr5	43602692	5267	rs2169781	chr5	43316412	43316412	0	5.0341e-05	-0.178551	0.393448	-0.0816822	cd16p_mono
1074	ENSG00000112992.16	NNT	chr5	43602692	5267	rs34238140	chr5	43317131	43317131	0	3.33974e-10	0.347619	1.99518e-08	0.671714	cd16p_mono
1075	ENSG00000112992.16	NNT	chr5	43602692	5267	rs4866737	chr5	43317279	43317279	0	5.0341e-05	-0.178551	0.393448	-0.0816822	cd16p_mono
1076	ENSG00000112992.16	NNT	chr5	43602692	5267	rs4866738	chr5	43317354	43317354	0	5.0341e-05	-0.178551	0.393448	-0.0816822	cd16p_mono
1077	ENSG00000112992.16	NNT	chr5	43602692	5267	rs11739009	chr5	43318536	43318536	0	5.0341e-05	-0.178551	0.393448	-0.0816822	cd16p_mono
1078	ENSG00000112992.16	NNT	chr5	43602692	5267	rs34762186	chr5	43318868	43318868	0	3.33974e-10	0.347619	1.99518e-08	0.671714	cd16p_mono
1079	ENSG00000112992.16	NNT	chr5	43602692	5267	rs58679159	chr5	43319720	43319720	0	5.0341e-05	-0.178551	0.393448	-0.0816822	cd16p_mono
1080	ENSG00000112992.16	NNT	chr5	43602692	5267	rs57401732	chr5	43320567	43320567	0	5.0341e-05	-0.178551	0.393448	-0.0816822	cd16p_mono
1081	ENSG00000112992.16	NNT	chr5	43602692	5267	rs67497876	chr5	43320746	43320746	0	5.0341e-05	-0.178551	0.393448	-0.0816822	cd16p_mono
1082	ENSG00000112992.16	NNT	chr5	43602692	5267	rs66914803	chr5	43320754	43320754	0	5.0341e-05	-0.178551	0.393448	-0.0816822	cd16p_mono
1083	ENSG00000112992.16	NNT	chr5	43602692	5267	rs13174298	chr5	43321009	43321009	0	3.33974e-10	0.347619	1.99518e-08	0.671714	cd16p_mono
1084	ENSG00000112992.16	NNT	chr5	43602692	5267	rs60445501	chr5	43321234	43321234	0	5.0341e-05	-0.178551	0.393448	-0.0816822	cd16p_mono
1085	ENSG00000112992.16	NNT	chr5	43602692	5267	rs55634155	chr5	43321417	43321417	0	5.0341e-05	-0.178551	0.393448	-0.0816822	cd16p_mono
1086	ENSG00000112992.16	NNT	chr5	43602692	5267	rs71627600	chr5	43321475	43321475	0	3.33974e-10	0.347619	1.99518e-08	0.671714	cd16p_mono
1087	ENSG00000112992.16	NNT	chr5	43602692	5267	rs11742712	chr5	43322645	43322645	0	5.0341e-05	-0.178551	0.393448	-0.0816822	cd16p_mono
1088	ENSG00000112992.16	NNT	chr5	43602692	5267	rs67651757	chr5	43322815	43322815	0	5.0341e-05	-0.178551	0.393448	-0.0816822	cd16p_mono
1089	ENSG00000112992.16	NNT	chr5	43602692	5267	rs139316185	chr5	43322825	43322826	0	5.0341e-05	-0.178551	0.393448	-0.0816822	cd16p_mono
1090	ENSG00000112992.16	NNT	chr5	43602692	5267	rs11747061	chr5	43323309	43323309	0	5.0341e-05	-0.178551	0.393448	-0.0816822	cd16p_mono
1091	ENSG00000112992.16	NNT	chr5	43602692	5267	rs11750019	chr5	43323355	43323355	0	5.0341e-05	-0.178551	0.393448	-0.0816822	cd16p_mono
1092	ENSG00000112992.16	NNT	chr5	43602692	5267	rs138254950	chr5	43323483	43323483	0	5.0341e-05	-0.178551	0.393448	-0.0816822	cd16p_mono
1093	ENSG00000112992.16	NNT	chr5	43602692	5267	rs149560996	chr5	43323647	43323647	0	5.0341e-05	-0.178551	0.393448	-0.0816822	cd16p_mono
1094	ENSG00000112992.16	NNT	chr5	43602692	5267	rs7720027	chr5	43324156	43324156	0	5.0341e-05	-0.178551	0.393448	-0.0816822	cd16p_mono
1095	ENSG00000112992.16	NNT	chr5	43602692	5267	rs4866739	chr5	43324272	43324272	0	8.63888e-05	-0.162291	0.324124	-0.0885142	cd16p_mono
1096	ENSG00000112992.16	NNT	chr5	43602692	5267	rs140307764	chr5	43325017	43325017	0	5.0341e-05	-0.178551	0.393448	-0.0816822	cd16p_mono
1097	ENSG00000112992.16	NNT	chr5	43602692	5267	rs12189002	chr5	43325337	43325337	0	5.0341e-05	-0.178551	0.393448	-0.0816822	cd16p_mono
1098	ENSG00000112992.16	NNT	chr5	43602692	5267	rs150854864	chr5	43325567	43325567	0	5.0341e-05	-0.178551	0.393448	-0.0816822	cd16p_mono
1099	ENSG00000112992.16	NNT	chr5	43602692	5267	rs149421996	chr5	43325826	43325826	0	3.33974e-10	0.347619	1.99518e-08	0.671714	cd16p_mono
1100	ENSG00000112992.16	NNT	chr5	43602692	5267	rs56080377	chr5	43325839	43325839	0	5.0341e-05	-0.178551	0.393448	-0.0816822	cd16p_mono
1101	ENSG00000112992.16	NNT	chr5	43602692	5267	rs55932999	chr5	43326233	43326233	0	5.0341e-05	-0.178551	0.393448	-0.0816822	cd16p_mono
1102	ENSG00000112992.16	NNT	chr5	43602692	5267	rs10941625	chr5	43326654	43326654	0	5.0341e-05	-0.178551	0.393448	-0.0816822	cd16p_mono
1103	ENSG00000112992.16	NNT	chr5	43602692	5267	rs10941626	chr5	43326809	43326809	0	5.0341e-05	-0.178551	0.393448	-0.0816822	cd16p_mono
1104	ENSG00000112992.16	NNT	chr5	43602692	5267	rs12187048	chr5	43327212	43327212	0	5.0341e-05	-0.178551	0.393448	-0.0816822	cd16p_mono
1105	ENSG00000112992.16	NNT	chr5	43602692	5267	rs7737396	chr5	43327782	43327782	0	1.83308e-05	-0.185524	0.227941	-0.113547	cd16p_mono
1106	ENSG00000112992.16	NNT	chr5	43602692	5267	rs7737312	chr5	43327965	43327965	0	5.0341e-05	-0.178551	0.393448	-0.0816822	cd16p_mono
1107	ENSG00000112992.16	NNT	chr5	43602692	5267	rs4866815	chr5	43328314	43328314	0	5.0341e-05	-0.178551	0.393448	-0.0816822	cd16p_mono
1108	ENSG00000112992.16	NNT	chr5	43602692	5267	rs4866740	chr5	43328588	43328588	0	5.0341e-05	-0.178551	0.393448	-0.0816822	cd16p_mono
1109	ENSG00000112992.16	NNT	chr5	43602692	5267	rs117233081	chr5	43328734	43328734	0	3.33974e-10	0.347619	1.99518e-08	0.671714	cd16p_mono
1110	ENSG00000112992.16	NNT	chr5	43602692	5267	rs4866816	chr5	43328870	43328870	0	5.0341e-05	-0.178551	0.393448	-0.0816822	cd16p_mono
1111	ENSG00000112992.16	NNT	chr5	43602692	5267	rs4866817	chr5	43328956	43328956	0	5.0341e-05	-0.178551	0.393448	-0.0816822	cd16p_mono
1112	ENSG00000112992.16	NNT	chr5	43602692	5267	rs12518439	chr5	43329785	43329785	0	5.0341e-05	-0.178551	0.393448	-0.0816822	cd16p_mono
1113	ENSG00000112992.16	NNT	chr5	43602692	5267	rs12519001	chr5	43329953	43329953	0	5.0341e-05	-0.178551	0.393448	-0.0816822	cd16p_mono
1114	ENSG00000112992.16	NNT	chr5	43602692	5267	rs56055740	chr5	43330672	43330672	0	5.0341e-05	-0.178551	0.393448	-0.0816822	cd16p_mono
1115	ENSG00000112992.16	NNT	chr5	43602692	5267	rs55722964	chr5	43330684	43330684	0	5.0341e-05	-0.178551	0.393448	-0.0816822	cd16p_mono
1116	ENSG00000112992.16	NNT	chr5	43602692	5267	rs58102827	chr5	43331514	43331514	0	5.0341e-05	-0.178551	0.393448	-0.0816822	cd16p_mono
1117	ENSG00000112992.16	NNT	chr5	43602692	5267	rs71627601	chr5	43331743	43331743	0	3.33974e-10	0.347619	1.99518e-08	0.671714	cd16p_mono
1118	ENSG00000112992.16	NNT	chr5	43602692	5267	rs56690587	chr5	43331789	43331789	0	5.0341e-05	-0.178551	0.393448	-0.0816822	cd16p_mono
1119	ENSG00000112992.16	NNT	chr5	43602692	5267	rs56063506	chr5	43332496	43332496	0	5.0341e-05	-0.178551	0.393448	-0.0816822	cd16p_mono
1120	ENSG00000112992.16	NNT	chr5	43602692	5267	rs59078439	chr5	43332847	43332847	0	5.0341e-05	-0.178551	0.393448	-0.0816822	cd16p_mono
1121	ENSG00000112992.16	NNT	chr5	43602692	5267	rs11747834	chr5	43332919	43332919	0	5.0341e-05	-0.178551	0.393448	-0.0816822	cd16p_mono
1122	ENSG00000112992.16	NNT	chr5	43602692	5267	rs11741246	chr5	43333091	43333091	0	5.0341e-05	-0.178551	0.393448	-0.0816822	cd16p_mono
1123	ENSG00000112992.16	NNT	chr5	43602692	5267	rs118041129	chr5	43333590	43333590	0	3.01116e-06	-0.314782	0.0703852	-0.26551	cd16p_mono
1124	ENSG00000112992.16	NNT	chr5	43602692	5267	rs10941628	chr5	43333635	43333635	0	5.0341e-05	-0.178551	0.393448	-0.0816822	cd16p_mono
1125	ENSG00000112992.16	NNT	chr5	43602692	5267	rs4591755	chr5	43333931	43333931	0	5.0341e-05	-0.178551	0.393448	-0.0816822	cd16p_mono
1126	ENSG00000112992.16	NNT	chr5	43602692	5267	rs12189016	chr5	43334686	43334686	0	5.0341e-05	-0.178551	0.393448	-0.0816822	cd16p_mono
1127	ENSG00000112992.16	NNT	chr5	43602692	5267	rs145829725	chr5	43334752	43334752	0	3.33974e-10	0.347619	1.99518e-08	0.671714	cd16p_mono
1128	ENSG00000112992.16	NNT	chr5	43602692	5267	rs12189447	chr5	43335882	43335882	0	5.0341e-05	-0.178551	0.393448	-0.0816822	cd16p_mono
1129	ENSG00000112992.16	NNT	chr5	43602692	5267	rs4320264	chr5	43336149	43336149	0	5.0341e-05	-0.178551	0.393448	-0.0816822	cd16p_mono
1130	ENSG00000112992.16	NNT	chr5	43602692	5267	rs4574553	chr5	43336316	43336316	0	5.0341e-05	-0.178551	0.393448	-0.0816822	cd16p_mono
1131	ENSG00000112992.16	NNT	chr5	43602692	5267	rs4866818	chr5	43337432	43337432	0	5.0341e-05	-0.178551	0.393448	-0.0816822	cd16p_mono
1132	ENSG00000112992.16	NNT	chr5	43602692	5267	rs55819105	chr5	43337641	43337641	0	5.0341e-05	-0.178551	0.393448	-0.0816822	cd16p_mono
1133	ENSG00000112992.16	NNT	chr5	43602692	5267	rs1564196	chr5	43338774	43338774	0	5.0341e-05	-0.178551	0.393448	-0.0816822	cd16p_mono
1134	ENSG00000112992.16	NNT	chr5	43602692	5267	rs1564197	chr5	43338803	43338803	0	5.0341e-05	-0.178551	0.393448	-0.0816822	cd16p_mono
1135	ENSG00000112992.16	NNT	chr5	43602692	5267	rs1564198	chr5	43338820	43338820	0	0.0807667	0.065189	4.29399e-05	0.326009	cd16p_mono
1136	ENSG00000112992.16	NNT	chr5	43602692	5267	rs72754530	chr5	43339370	43339370	0	5.0341e-05	-0.178551	0.393448	-0.0816822	cd16p_mono
1137	ENSG00000112992.16	NNT	chr5	43602692	5267	rs17244818	chr5	43339433	43339433	0	5.0341e-05	-0.178551	0.393448	-0.0816822	cd16p_mono
1138	ENSG00000112992.16	NNT	chr5	43602692	5267	rs55673816	chr5	43339682	43339682	0	5.0341e-05	-0.178551	0.393448	-0.0816822	cd16p_mono
1139	ENSG00000112992.16	NNT	chr5	43602692	5267	rs59508478	chr5	43339943	43339943	0	5.0341e-05	-0.178551	0.393448	-0.0816822	cd16p_mono
1140	ENSG00000112992.16	NNT	chr5	43602692	5267	rs35821720	chr5	43339944	43339944	0	5.0341e-05	-0.178551	0.393448	-0.0816822	cd16p_mono
1141	ENSG00000112992.16	NNT	chr5	43602692	5267	rs140960359	chr5	43340071	43340071	0	3.19855e-14	0.392693	1.98271e-12	0.787366	cd16p_mono
1142	ENSG00000112992.16	NNT	chr5	43602692	5267	rs7722781	chr5	43340913	43340913	0	0.0985638	0.0605564	8.58255e-05	0.307535	cd16p_mono
1143	ENSG00000112992.16	NNT	chr5	43602692	5267	rs56071328	chr5	43341225	43341225	0	5.0341e-05	-0.178551	0.393448	-0.0816822	cd16p_mono
1144	ENSG00000112992.16	NNT	chr5	43602692	5267	rs34937112	chr5	43341386	43341386	0	6.42312e-13	0.347557	3.63838e-11	0.691788	cd16p_mono
1145	ENSG00000112992.16	NNT	chr5	43602692	5267	rs56864369	chr5	43341913	43341913	0	5.0341e-05	-0.178551	0.393448	-0.0816822	cd16p_mono
1146	ENSG00000112992.16	NNT	chr5	43602692	5267	rs10065852	chr5	43342063	43342063	0	0.0985638	0.0605564	8.58255e-05	0.307535	cd16p_mono
1147	ENSG00000112992.16	NNT	chr5	43602692	5267	rs61140449	chr5	43342094	43342094	0	5.0341e-05	-0.178551	0.393448	-0.0816822	cd16p_mono
1148	ENSG00000112992.16	NNT	chr5	43602692	5267	rs7713214	chr5	43342505	43342505	0	5.0341e-05	-0.178551	0.393448	-0.0816822	cd16p_mono
1149	ENSG00000112992.16	NNT	chr5	43602692	5267	rs7713142	chr5	43342650	43342650	0	5.0341e-05	-0.178551	0.393448	-0.0816822	cd16p_mono
1150	ENSG00000112992.16	NNT	chr5	43602692	5267	rs7713005	chr5	43342651	43342651	0	5.0341e-05	-0.178551	0.393448	-0.0816822	cd16p_mono
1151	ENSG00000112992.16	NNT	chr5	43602692	5267	rs11955492	chr5	43342832	43342832	0	5.0341e-05	-0.178551	0.393448	-0.0816822	cd16p_mono
1152	ENSG00000112992.16	NNT	chr5	43602692	5267	rs11949005	chr5	43342984	43342984	0	5.0341e-05	-0.178551	0.393448	-0.0816822	cd16p_mono
1153	ENSG00000112992.16	NNT	chr5	43602692	5267	rs11955574	chr5	43343124	43343124	0	5.0341e-05	-0.178551	0.393448	-0.0816822	cd16p_mono
1154	ENSG00000112992.16	NNT	chr5	43602692	5267	rs7447693	chr5	43343628	43343628	0	0.0985638	0.0605564	8.58255e-05	0.307535	cd16p_mono
1155	ENSG00000112992.16	NNT	chr5	43602692	5267	rs144860603	chr5	43343653	43343653	0	1.81146e-12	0.346155	8.16967e-11	0.689964	cd16p_mono
1156	ENSG00000112992.16	NNT	chr5	43602692	5267	rs4866819	chr5	43344047	43344047	0	5.0341e-05	-0.178551	0.393448	-0.0816822	cd16p_mono
1157	ENSG00000112992.16	NNT	chr5	43602692	5267	rs11741103	chr5	43345636	43345636	0	5.0341e-05	-0.178551	0.393448	-0.0816822	cd16p_mono
1158	ENSG00000112992.16	NNT	chr5	43602692	5267	rs147766422;rs56135663	chr5	43345973	43345973	0	0.0985638	0.0605564	8.58255e-05	0.307535	cd16p_mono
1159	ENSG00000112992.16	NNT	chr5	43602692	5267	rs189059294	chr5	43346140	43346140	0	1.81146e-12	0.346155	8.16967e-11	0.689964	cd16p_mono
1160	ENSG00000112992.16	NNT	chr5	43602692	5267	rs7447334	chr5	43346539	43346539	0	4.14482e-05	-0.180165	0.359871	-0.0874696	cd16p_mono
1161	ENSG00000112992.16	NNT	chr5	43602692	5267	rs7380703	chr5	43347242	43347242	0	5.0341e-05	-0.178551	0.393448	-0.0816822	cd16p_mono
1162	ENSG00000112992.16	NNT	chr5	43602692	5267	rs10805673	chr5	43347921	43347921	0	5.0341e-05	-0.178551	0.393448	-0.0816822	cd16p_mono
1163	ENSG00000112992.16	NNT	chr5	43602692	5267	rs7716091	chr5	43348156	43348156	0	0.109373	0.0583363	9.48791e-05	0.303789	cd16p_mono
1164	ENSG00000112992.16	NNT	chr5	43602692	5267	rs35577040	chr5	43348167	43348167	0	5.0341e-05	-0.178551	0.393448	-0.0816822	cd16p_mono
1165	ENSG00000112992.16	NNT	chr5	43602692	5267	rs13169908	chr5	43348407	43348407	0	6.89236e-12	0.332471	1.88187e-10	0.667214	cd16p_mono
1166	ENSG00000112992.16	NNT	chr5	43602692	5267	rs11951584	chr5	43348904	43348904	0	5.0341e-05	-0.178551	0.393448	-0.0816822	cd16p_mono
1167	ENSG00000112992.16	NNT	chr5	43602692	5267	rs6863246	chr5	43349398	43349398	0	5.0341e-05	-0.178551	0.393448	-0.0816822	cd16p_mono
1168	ENSG00000112992.16	NNT	chr5	43602692	5267	rs10805674	chr5	43349758	43349758	0	5.0341e-05	-0.178551	0.393448	-0.0816822	cd16p_mono
1169	ENSG00000112992.16	NNT	chr5	43602692	5267	rs10941630	chr5	43350116	43350116	0	5.0341e-05	-0.178551	0.393448	-0.0816822	cd16p_mono
1170	ENSG00000112992.16	NNT	chr5	43602692	5267	rs6887351	chr5	43350203	43350203	0	5.0341e-05	-0.178551	0.393448	-0.0816822	cd16p_mono
1171	ENSG00000112992.16	NNT	chr5	43602692	5267	rs11743622	chr5	43351501	43351501	0	0.112046	0.0579107	0.000102294	0.30244	cd16p_mono
1172	ENSG00000112992.16	NNT	chr5	43602692	5267	rs13168456	chr5	43351505	43351505	0	6.89236e-12	0.332471	1.88187e-10	0.667214	cd16p_mono
1173	ENSG00000112992.16	NNT	chr5	43602692	5267	rs11743633	chr5	43351580	43351580	0	5.0341e-05	-0.178551	0.393448	-0.0816822	cd16p_mono
1174	ENSG00000112992.16	NNT	chr5	43602692	5267	rs13186439	chr5	43351752	43351752	0	6.89236e-12	0.332471	1.88187e-10	0.667214	cd16p_mono
1175	ENSG00000112992.16	NNT	chr5	43602692	5267	rs4050485	chr5	43351850	43351850	0	5.0341e-05	-0.178551	0.393448	-0.0816822	cd16p_mono
1176	ENSG00000112992.16	NNT	chr5	43602692	5267	rs4288122	chr5	43352064	43352064	0	5.0341e-05	-0.178551	0.393448	-0.0816822	cd16p_mono
1177	ENSG00000112992.16	NNT	chr5	43602692	5267	rs11738086	chr5	43352399	43352399	0	5.0341e-05	-0.178551	0.393448	-0.0816822	cd16p_mono
1178	ENSG00000112992.16	NNT	chr5	43602692	5267	rs35142013	chr5	43353427	43353427	0	6.89236e-12	0.332471	1.88187e-10	0.667214	cd16p_mono
1179	ENSG00000112992.16	NNT	chr5	43602692	5267	rs148494760	chr5	43353610	43353610	0	5.0341e-05	-0.178551	0.393448	-0.0816822	cd16p_mono
1180	ENSG00000112992.16	NNT	chr5	43602692	5267	rs4866820	chr5	43353675	43353675	0	5.0341e-05	-0.178551	0.393448	-0.0816822	cd16p_mono
1181	ENSG00000112992.16	NNT	chr5	43602692	5267	rs4866821	chr5	43353719	43353719	0	5.0341e-05	-0.178551	0.393448	-0.0816822	cd16p_mono
1182	ENSG00000112992.16	NNT	chr5	43602692	5267	rs58358642	chr5	43355066	43355066	0	5.0341e-05	-0.178551	0.393448	-0.0816822	cd16p_mono
1183	ENSG00000112992.16	NNT	chr5	43602692	5267	rs57066570	chr5	43355217	43355217	0	5.0341e-05	-0.178551	0.393448	-0.0816822	cd16p_mono
1184	ENSG00000112992.16	NNT	chr5	43602692	5267	rs9292874	chr5	43355250	43355250	0	0.112046	0.0579107	0.000102294	0.30244	cd16p_mono
1185	ENSG00000112992.16	NNT	chr5	43602692	5267	rs58966636	chr5	43355264	43355264	0	5.0341e-05	-0.178551	0.393448	-0.0816822	cd16p_mono
1186	ENSG00000112992.16	NNT	chr5	43602692	5267	rs59625262	chr5	43355270	43355270	0	5.0341e-05	-0.178551	0.393448	-0.0816822	cd16p_mono
1187	ENSG00000112992.16	NNT	chr5	43602692	5267	rs541229632	chr5	43356360	43356361	0	3.83313e-05	-0.178364	0.343884	-0.0891305	cd16p_mono
1188	ENSG00000112992.16	NNT	chr5	43602692	5267	rs12516435	chr5	43356476	43356476	0	5.0341e-05	-0.178551	0.393448	-0.0816822	cd16p_mono
1189	ENSG00000112992.16	NNT	chr5	43602692	5267	rs56185290	chr5	43356604	43356604	0	5.0341e-05	-0.178551	0.393448	-0.0816822	cd16p_mono
1190	ENSG00000112992.16	NNT	chr5	43602692	5267	rs55759722	chr5	43356812	43356812	0	5.0341e-05	-0.178551	0.393448	-0.0816822	cd16p_mono
1191	ENSG00000112992.16	NNT	chr5	43602692	5267	rs4866822	chr5	43357992	43357992	0	5.58834e-05	-0.17319	0.35055	-0.087179	cd16p_mono
1192	ENSG00000112992.16	NNT	chr5	43602692	5267	rs11742171	chr5	43358607	43358607	0	4.36305e-05	-0.175346	0.340464	-0.0888779	cd16p_mono
1193	ENSG00000112992.16	NNT	chr5	43602692	5267	rs7704588	chr5	43358657	43358657	0	0.105378	0.0590196	9.18328e-05	0.304487	cd16p_mono
1194	ENSG00000112992.16	NNT	chr5	43602692	5267	rs7708779	chr5	43359181	43359181	0	4.36305e-05	-0.175346	0.340464	-0.0888779	cd16p_mono
1195	ENSG00000112992.16	NNT	chr5	43602692	5267	rs4866824	chr5	43359343	43359343	0	4.36305e-05	-0.175346	0.340464	-0.0888779	cd16p_mono
1196	ENSG00000112992.16	NNT	chr5	43602692	5267	rs4866825	chr5	43359517	43359517	0	4.36305e-05	-0.175346	0.340464	-0.0888779	cd16p_mono
1197	ENSG00000112992.16	NNT	chr5	43602692	5267	rs4866826	chr5	43359554	43359554	0	0.105378	0.0590196	9.18328e-05	0.304487	cd16p_mono
1198	ENSG00000112992.16	NNT	chr5	43602692	5267	rs59814709	chr5	43359992	43359992	0	4.36305e-05	-0.175346	0.340464	-0.0888779	cd16p_mono
1199	ENSG00000112992.16	NNT	chr5	43602692	5267	rs36062172	chr5	43360155	43360155	0	2.80129e-14	0.392005	1.83361e-12	0.785477	cd16p_mono
1200	ENSG00000112992.16	NNT	chr5	43602692	5267	rs11950448	chr5	43360163	43360163	0	4.36305e-05	-0.175346	0.340464	-0.0888779	cd16p_mono
1201	ENSG00000112992.16	NNT	chr5	43602692	5267	rs12109933	chr5	43361444	43361444	0	6.0219e-06	-0.193104	0.154818	-0.13215	cd16p_mono
1202	ENSG00000112992.16	NNT	chr5	43602692	5267	rs35446538	chr5	43361506	43361506	0	1.0981e-14	0.394776	5.50353e-13	0.796783	cd16p_mono
1203	ENSG00000112992.16	NNT	chr5	43602692	5267	rs2330242	chr5	43361566	43361566	0	6.0219e-06	-0.193104	0.154818	-0.13215	cd16p_mono
1204	ENSG00000112992.16	NNT	chr5	43602692	5267	rs34920970	chr5	43361948	43361948	0	6.0219e-06	-0.193104	0.154818	-0.13215	cd16p_mono
1205	ENSG00000112992.16	NNT	chr5	43602692	5267	rs34880892	chr5	43362443	43362443	0	1.0981e-14	0.394776	5.50353e-13	0.796783	cd16p_mono
1206	ENSG00000112992.16	NNT	chr5	43602692	5267	rs6886499	chr5	43362976	43362976	0	6.0219e-06	-0.193104	0.154818	-0.13215	cd16p_mono
1207	ENSG00000112992.16	NNT	chr5	43602692	5267	rs10941631	chr5	43363907	43363907	0	6.0219e-06	-0.193104	0.154818	-0.13215	cd16p_mono
1208	ENSG00000112992.16	NNT	chr5	43602692	5267	rs10805675	chr5	43363942	43363942	0	6.0219e-06	-0.193104	0.154818	-0.13215	cd16p_mono
1209	ENSG00000112992.16	NNT	chr5	43602692	5267	rs33931905	chr5	43364211	43364212	0	6.0219e-06	-0.193104	0.154818	-0.13215	cd16p_mono
1210	ENSG00000112992.16	NNT	chr5	43602692	5267	rs35376854	chr5	43364303	43364303	0	6.0219e-06	-0.193104	0.154818	-0.13215	cd16p_mono
1211	ENSG00000112992.16	NNT	chr5	43602692	5267	rs36050992	chr5	43364305	43364305	0	6.0219e-06	-0.193104	0.154818	-0.13215	cd16p_mono
1212	ENSG00000112992.16	NNT	chr5	43602692	5267	rs10941632	chr5	43364954	43364954	0	6.0219e-06	-0.193104	0.154818	-0.13215	cd16p_mono
1213	ENSG00000112992.16	NNT	chr5	43602692	5267	rs6867954	chr5	43364968	43364968	0	6.0219e-06	-0.193104	0.154818	-0.13215	cd16p_mono
1214	ENSG00000112992.16	NNT	chr5	43602692	5267	rs70994685	chr5	43365004	43365005	0	4.23162e-13	0.358462	2.09678e-11	0.716459	cd16p_mono
1215	ENSG00000112992.16	NNT	chr5	43602692	5267	rs12513864	chr5	43365134	43365134	0	6.0219e-06	-0.193104	0.154818	-0.13215	cd16p_mono
1216	ENSG00000112992.16	NNT	chr5	43602692	5267	rs145792078	chr5	43366229	43366229	0	2.80129e-14	0.392005	1.83361e-12	0.785477	cd16p_mono
1217	ENSG00000112992.16	NNT	chr5	43602692	5267	rs61627503	chr5	43366462	43366462	0	6.0219e-06	-0.193104	0.154818	-0.13215	cd16p_mono
1218	ENSG00000112992.16	NNT	chr5	43602692	5267	rs11956936	chr5	43367247	43367247	0	6.0219e-06	-0.193104	0.154818	-0.13215	cd16p_mono
1219	ENSG00000112992.16	NNT	chr5	43602692	5267	rs11956988	chr5	43367267	43367267	0	6.0219e-06	-0.193104	0.154818	-0.13215	cd16p_mono
1220	ENSG00000112992.16	NNT	chr5	43602692	5267	rs11960415	chr5	43367407	43367407	0	6.0219e-06	-0.193104	0.154818	-0.13215	cd16p_mono
1221	ENSG00000112992.16	NNT	chr5	43602692	5267	rs10512827	chr5	43367964	43367964	0	6.0219e-06	-0.193104	0.154818	-0.13215	cd16p_mono
1222	ENSG00000112992.16	NNT	chr5	43602692	5267	rs12517362	chr5	43368060	43368060	0	6.0219e-06	-0.193104	0.154818	-0.13215	cd16p_mono
1223	ENSG00000112992.16	NNT	chr5	43602692	5267	rs10512828	chr5	43368188	43368188	0	6.0219e-06	-0.193104	0.154818	-0.13215	cd16p_mono
1224	ENSG00000112992.16	NNT	chr5	43602692	5267	rs12518127	chr5	43369286	43369286	0	6.0219e-06	-0.193104	0.154818	-0.13215	cd16p_mono
1225	ENSG00000112992.16	NNT	chr5	43602692	5267	rs12520895	chr5	43369447	43369447	0	6.0219e-06	-0.193104	0.154818	-0.13215	cd16p_mono
1226	ENSG00000112992.16	NNT	chr5	43602692	5267	rs78669908	chr5	43370129	43370129	0	1.0981e-14	0.394776	5.50353e-13	0.796783	cd16p_mono
1227	ENSG00000112992.16	NNT	chr5	43602692	5267	rs922439	chr5	43370264	43370264	0	8.47197e-06	-0.196084	0.247487	-0.110862	cd16p_mono
1228	ENSG00000112992.16	NNT	chr5	43602692	5267	rs55759097	chr5	43371762	43371762	0	6.0219e-06	-0.193104	0.154818	-0.13215	cd16p_mono
1229	ENSG00000112992.16	NNT	chr5	43602692	5267	rs11956635	chr5	43371926	43371926	0	6.0219e-06	-0.193104	0.154818	-0.13215	cd16p_mono
1230	ENSG00000112992.16	NNT	chr5	43602692	5267	rs11950040	chr5	43372087	43372087	0	6.0219e-06	-0.193104	0.154818	-0.13215	cd16p_mono
1231	ENSG00000112992.16	NNT	chr5	43602692	5267	rs76194981	chr5	43372262	43372262	0	2.80129e-14	0.392005	1.83361e-12	0.785477	cd16p_mono
1232	ENSG00000112992.16	NNT	chr5	43602692	5267	rs7714027	chr5	43373116	43373116	0	6.0219e-06	-0.193104	0.154818	-0.13215	cd16p_mono
1233	ENSG00000112992.16	NNT	chr5	43602692	5267	rs7720681	chr5	43373205	43373205	0	6.0219e-06	-0.193104	0.154818	-0.13215	cd16p_mono
1234	ENSG00000112992.16	NNT	chr5	43602692	5267	rs35001439	chr5	43373432	43373432	0	1.0981e-14	0.394776	5.50353e-13	0.796783	cd16p_mono
1235	ENSG00000112992.16	NNT	chr5	43602692	5267	rs7727047	chr5	43374831	43374831	0	6.47735e-06	-0.18999	0.156088	-0.130054	cd16p_mono
1236	ENSG00000112992.16	NNT	chr5	43602692	5267	rs71590642	chr5	43375330	43375330	0	2.33404e-15	0.40251	1.50487e-13	0.811826	cd16p_mono
1237	ENSG00000112992.16	NNT	chr5	43602692	5267	rs10055041	chr5	43375781	43375781	0	2.33404e-15	0.40251	1.50487e-13	0.811826	cd16p_mono
1238	ENSG00000112992.16	NNT	chr5	43602692	5267	rs182769832	chr5	43378129	43378129	0	2.33404e-15	0.40251	1.50487e-13	0.811826	cd16p_mono
1239	ENSG00000112992.16	NNT	chr5	43602692	5267	rs11741797	chr5	43379690	43379690	0	2.27704e-05	-0.177953	0.25454	-0.104087	cd16p_mono
1240	ENSG00000112992.16	NNT	chr5	43602692	5267	rs74318865	chr5	43380699	43380699	0	2.33404e-15	0.40251	1.50487e-13	0.811826	cd16p_mono
1241	ENSG00000112992.16	NNT	chr5	43602692	5267	rs7706402	chr5	43381478	43381478	0	1.37572e-05	-0.182794	0.215029	-0.113402	cd16p_mono
1242	ENSG00000112992.16	NNT	chr5	43602692	5267	rs11951515	chr5	43382756	43382756	0	4.44339e-05	-0.17167	0.303607	-0.0939914	cd16p_mono
1243	ENSG00000112992.16	NNT	chr5	43602692	5267	rs3756416	chr5	43383400	43383400	0	4.44339e-05	-0.17167	0.303607	-0.0939914	cd16p_mono
1244	ENSG00000112992.16	NNT	chr5	43602692	5267	rs71629107	chr5	43386957	43386957	0	2.85265e-14	0.388953	1.01391e-12	0.788109	cd16p_mono
1245	ENSG00000112992.16	NNT	chr5	43602692	5267	rs3822423	chr5	43388297	43388297	0	2.85265e-14	0.388953	1.01391e-12	0.788109	cd16p_mono
1246	ENSG00000112992.16	NNT	chr5	43602692	5267	rs3733767	chr5	43388337	43388337	0	2.85265e-14	0.388953	1.01391e-12	0.788109	cd16p_mono
1247	ENSG00000112992.16	NNT	chr5	43602692	5267	rs11418396	chr5	43389414	43389414	0	2.85265e-14	0.388953	1.01391e-12	0.788109	cd16p_mono
1248	ENSG00000112992.16	NNT	chr5	43602692	5267	rs3797152	chr5	43389764	43389764	0	2.85265e-14	0.388953	1.01391e-12	0.788109	cd16p_mono
1249	ENSG00000112992.16	NNT	chr5	43602692	5267	rs3797153	chr5	43389914	43389914	0	2.85265e-14	0.388953	1.01391e-12	0.788109	cd16p_mono
1250	ENSG00000112992.16	NNT	chr5	43602692	5267	rs1025299	chr5	43390188	43390188	0	2.85265e-14	0.388953	1.01391e-12	0.788109	cd16p_mono
1251	ENSG00000112992.16	NNT	chr5	43602692	5267	rs6892337	chr5	43391368	43391368	0	2.85265e-14	0.388953	1.01391e-12	0.788109	cd16p_mono
1252	ENSG00000112992.16	NNT	chr5	43602692	5267	rs35180804	chr5	43392106	43392106	0	2.85265e-14	0.388953	1.01391e-12	0.788109	cd16p_mono
1253	ENSG00000112992.16	NNT	chr5	43602692	5267	rs34060183	chr5	43392970	43392970	0	2.85265e-14	0.388953	1.01391e-12	0.788109	cd16p_mono
1254	ENSG00000112992.16	NNT	chr5	43602692	5267	rs376689837	chr5	43393346	43393347	0	1.62722e-13	0.369303	3.49406e-12	0.752379	cd16p_mono
1255	ENSG00000112992.16	NNT	chr5	43602692	5267	rs80254916	chr5	43396535	43396535	0	7.20036e-14	0.386094	3.3387e-12	0.776671	cd16p_mono
1256	ENSG00000112992.16	NNT	chr5	43602692	5267	rs34033222;rs71610305	chr5	43397328	43397328	0	1.54334e-12	0.3309	1.55752e-10	0.648198	cd16p_mono
1257	ENSG00000112992.16	NNT	chr5	43602692	5267	rs377480756	chr5	43397406	43397408	0	1.26066e-13	0.381084	3.5491e-12	0.772828	cd16p_mono
1258	ENSG00000112992.16	NNT	chr5	43602692	5267	rs10044799	chr5	43397967	43397967	0	2.85265e-14	0.388953	1.01391e-12	0.788109	cd16p_mono
1259	ENSG00000112992.16	NNT	chr5	43602692	5267	rs6861429	chr5	43398547	43398547	0	2.85265e-14	0.388953	1.01391e-12	0.788109	cd16p_mono
1260	ENSG00000112992.16	NNT	chr5	43602692	5267	rs13164705	chr5	43398581	43398581	0	2.85265e-14	0.388953	1.01391e-12	0.788109	cd16p_mono
1261	ENSG00000112992.16	NNT	chr5	43602692	5267	rs10062256	chr5	43398707	43398707	0	2.85265e-14	0.388953	1.01391e-12	0.788109	cd16p_mono
1262	ENSG00000112992.16	NNT	chr5	43602692	5267	rs61430278	chr5	43398849	43398849	0	6.06413e-05	-0.168443	0.333516	-0.0882452	cd16p_mono
1263	ENSG00000112992.16	NNT	chr5	43602692	5267	rs6862588	chr5	43398928	43398928	0	2.85265e-14	0.388953	1.01391e-12	0.788109	cd16p_mono
1264	ENSG00000112992.16	NNT	chr5	43602692	5267	rs36025143	chr5	43399099	43399099	0	2.85265e-14	0.388953	1.01391e-12	0.788109	cd16p_mono
1265	ENSG00000112992.16	NNT	chr5	43602692	5267	rs36063200	chr5	43399211	43399211	0	2.85265e-14	0.388953	1.01391e-12	0.788109	cd16p_mono
1266	ENSG00000112992.16	NNT	chr5	43602692	5267	rs6451687	chr5	43399537	43399537	0	2.85265e-14	0.388953	1.01391e-12	0.788109	cd16p_mono
1267	ENSG00000112992.16	NNT	chr5	43602692	5267	rs6451688	chr5	43399922	43399922	0	2.85265e-14	0.388953	1.01391e-12	0.788109	cd16p_mono
1268	ENSG00000112992.16	NNT	chr5	43602692	5267	rs10043868	chr5	43400127	43400127	0	2.85265e-14	0.388953	1.01391e-12	0.788109	cd16p_mono
1269	ENSG00000112992.16	NNT	chr5	43602692	5267	rs111890515	chr5	43400537	43400537	0	2.85265e-14	0.388953	1.01391e-12	0.788109	cd16p_mono
1270	ENSG00000112992.16	NNT	chr5	43602692	5267	rs117329056	chr5	43400881	43400881	0	7.20036e-14	0.386094	3.3387e-12	0.776671	cd16p_mono
1271	ENSG00000112992.16	NNT	chr5	43602692	5267	rs36000604	chr5	43400943	43400943	0	2.85265e-14	0.388953	1.01391e-12	0.788109	cd16p_mono
1272	ENSG00000112992.16	NNT	chr5	43602692	5267	rs28461402	chr5	43401282	43401282	0	2.85265e-14	0.388953	1.01391e-12	0.788109	cd16p_mono
1273	ENSG00000112992.16	NNT	chr5	43602692	5267	rs9292877	chr5	43401878	43401878	0	2.31887e-14	0.393175	5.63418e-13	0.802472	cd16p_mono
1274	ENSG00000112992.16	NNT	chr5	43602692	5267	rs10473309	chr5	43403500	43403500	0	1.85493e-15	0.406854	8.10137e-14	0.826334	cd16p_mono
1275	ENSG00000112992.16	NNT	chr5	43602692	5267	rs6860073	chr5	43403751	43403751	0	1.63381e-05	-0.18075	0.210135	-0.114311	cd16p_mono
1276	ENSG00000112992.16	NNT	chr5	43602692	5267	rs71610306	chr5	43404052	43404052	0	1.85493e-15	0.406854	8.10137e-14	0.826334	cd16p_mono
1277	ENSG00000112992.16	NNT	chr5	43602692	5267	rs143736764	chr5	43404308	43404308	0	1.85493e-15	0.406854	8.10137e-14	0.826334	cd16p_mono
1278	ENSG00000112992.16	NNT	chr5	43602692	5267	rs6865915	chr5	43404506	43404506	0	1.85493e-15	0.406854	8.10137e-14	0.826334	cd16p_mono
1279	ENSG00000112992.16	NNT	chr5	43602692	5267	rs143754754	chr5	43404548	43404548	0	1.85493e-15	0.406854	8.10137e-14	0.826334	cd16p_mono
1280	ENSG00000112992.16	NNT	chr5	43602692	5267	rs10044795	chr5	43404927	43404927	0	1.85493e-15	0.406854	8.10137e-14	0.826334	cd16p_mono
1281	ENSG00000112992.16	NNT	chr5	43602692	5267	rs4866742	chr5	43405357	43405357	0	0.0425208	0.0773349	6.12002e-06	0.367455	cd16p_mono
1282	ENSG00000112992.16	NNT	chr5	43602692	5267	rs10056924	chr5	43406476	43406476	0	1.85493e-15	0.406854	8.10137e-14	0.826334	cd16p_mono
1283	ENSG00000112992.16	NNT	chr5	43602692	5267	rs6878207	chr5	43407001	43407001	0	1.85493e-15	0.406854	8.10137e-14	0.826334	cd16p_mono
1284	ENSG00000112992.16	NNT	chr5	43602692	5267	rs79770659	chr5	43407533	43407533	0	0.0425208	0.0773349	6.12002e-06	0.367455	cd16p_mono
1285	ENSG00000112992.16	NNT	chr5	43602692	5267	rs1083833	chr5	43407625	43407625	0	1.85493e-15	0.406854	8.10137e-14	0.826334	cd16p_mono
1286	ENSG00000112992.16	NNT	chr5	43602692	5267	rs6868939	chr5	43408189	43408189	0	1.85493e-15	0.406854	8.10137e-14	0.826334	cd16p_mono
1287	ENSG00000112992.16	NNT	chr5	43602692	5267	rs3756417	chr5	43409779	43409779	0	1.61502e-15	0.391494	8.40919e-14	0.793069	cd16p_mono
1288	ENSG00000112992.16	NNT	chr5	43602692	5267	rs13167785	chr5	43411302	43411302	0	6.61146e-21	0.454221	2.35379e-18	0.917205	cd16p_mono
1289	ENSG00000112992.16	NNT	chr5	43602692	5267	rs13167974	chr5	43411460	43411460	0	6.61146e-21	0.454221	2.35379e-18	0.917205	cd16p_mono
1290	ENSG00000112992.16	NNT	chr5	43602692	5267	rs13190188	chr5	43411889	43411889	0	6.61146e-21	0.454221	2.35379e-18	0.917205	cd16p_mono
1291	ENSG00000112992.16	NNT	chr5	43602692	5267	rs35141306	chr5	43412674	43412674	0	6.61146e-21	0.454221	2.35379e-18	0.917205	cd16p_mono
1292	ENSG00000112992.16	NNT	chr5	43602692	5267	rs34181466	chr5	43412741	43412741	0	6.61146e-21	0.454221	2.35379e-18	0.917205	cd16p_mono
1293	ENSG00000112992.16	NNT	chr5	43602692	5267	rs70994691	chr5	43413303	43413303	0	6.61146e-21	0.454221	2.35379e-18	0.917205	cd16p_mono
1294	ENSG00000112992.16	NNT	chr5	43602692	5267	rs1593971	chr5	43413342	43413342	0	1.12565e-06	-0.225958	0.497582	-0.0687338	cd16p_mono
1295	ENSG00000112992.16	NNT	chr5	43602692	5267	rs13159247	chr5	43413703	43413703	0	6.61146e-21	0.454221	2.35379e-18	0.917205	cd16p_mono
1296	ENSG00000112992.16	NNT	chr5	43602692	5267	rs34685576	chr5	43414642	43414642	0	6.61146e-21	0.454221	2.35379e-18	0.917205	cd16p_mono
1297	ENSG00000112992.16	NNT	chr5	43602692	5267	rs35929451	chr5	43415235	43415235	0	6.61146e-21	0.454221	2.35379e-18	0.917205	cd16p_mono
1298	ENSG00000112992.16	NNT	chr5	43602692	5267	rs34057521	chr5	43415382	43415382	0	6.61146e-21	0.454221	2.35379e-18	0.917205	cd16p_mono
1299	ENSG00000112992.16	NNT	chr5	43602692	5267	rs71629168	chr5	43416162	43416162	0	6.61146e-21	0.454221	2.35379e-18	0.917205	cd16p_mono
1300	ENSG00000112992.16	NNT	chr5	43602692	5267	rs754301	chr5	43416172	43416172	0	2.33783e-07	-0.256924	0.58795	-0.0588953	cd16p_mono
1301	ENSG00000112992.16	NNT	chr5	43602692	5267	rs77365096	chr5	43416729	43416729	0	4.87986e-14	0.420962	2.09744e-11	0.811368	cd16p_mono
1302	ENSG00000112992.16	NNT	chr5	43602692	5267	rs4498257	chr5	43416921	43416921	0	6.61146e-21	0.454221	2.35379e-18	0.917205	cd16p_mono
1303	ENSG00000112992.16	NNT	chr5	43602692	5267	rs4264950	chr5	43417147	43417147	0	6.61146e-21	0.454221	2.35379e-18	0.917205	cd16p_mono
1304	ENSG00000112992.16	NNT	chr5	43602692	5267	rs35337567	chr5	43417217	43417218	0	6.61146e-21	0.454221	2.35379e-18	0.917205	cd16p_mono
1305	ENSG00000112992.16	NNT	chr5	43602692	5267	rs34087297	chr5	43417298	43417298	0	6.61146e-21	0.454221	2.35379e-18	0.917205	cd16p_mono
1306	ENSG00000112992.16	NNT	chr5	43602692	5267	rs34601581	chr5	43417788	43417788	0	0.00884858	0.095664	2.68617e-08	0.431061	cd16p_mono
1307	ENSG00000112992.16	NNT	chr5	43602692	5267	rs12656248	chr5	43417828	43417828	0	6.61146e-21	0.454221	2.35379e-18	0.917205	cd16p_mono
1308	ENSG00000112992.16	NNT	chr5	43602692	5267	rs33914202	chr5	43417876	43417878	0	6.61146e-21	0.454221	2.35379e-18	0.917205	cd16p_mono
1309	ENSG00000112992.16	NNT	chr5	43602692	5267	rs77143192	chr5	43418319	43418319	0	6.61146e-21	0.454221	2.35379e-18	0.917205	cd16p_mono
1310	ENSG00000112992.16	NNT	chr5	43602692	5267	rs16873319	chr5	43418418	43418418	0	6.61146e-21	0.454221	2.35379e-18	0.917205	cd16p_mono
1311	ENSG00000112992.16	NNT	chr5	43602692	5267	rs34353246	chr5	43418529	43418529	0	6.61146e-21	0.454221	2.35379e-18	0.917205	cd16p_mono
1312	ENSG00000112992.16	NNT	chr5	43602692	5267	rs34388270	chr5	43418592	43418592	0	6.61146e-21	0.454221	2.35379e-18	0.917205	cd16p_mono
1313	ENSG00000112992.16	NNT	chr5	43602692	5267	rs7736173	chr5	43419133	43419133	0	6.61146e-21	0.454221	2.35379e-18	0.917205	cd16p_mono
1314	ENSG00000112992.16	NNT	chr5	43602692	5267	rs7736174	chr5	43419145	43419145	0	6.61146e-21	0.454221	2.35379e-18	0.917205	cd16p_mono
1315	ENSG00000112992.16	NNT	chr5	43602692	5267	rs10069318	chr5	43419630	43419630	0	6.61146e-21	0.454221	2.35379e-18	0.917205	cd16p_mono
1316	ENSG00000112992.16	NNT	chr5	43602692	5267	rs7720858	chr5	43419757	43419757	0	6.61146e-21	0.454221	2.35379e-18	0.917205	cd16p_mono
1317	ENSG00000112992.16	NNT	chr5	43602692	5267	rs35739167	chr5	43420044	43420044	0	9.35809e-22	0.467669	1.42789e-19	0.956221	cd16p_mono
1318	ENSG00000112992.16	NNT	chr5	43602692	5267	rs7703662	chr5	43420061	43420061	0	0.00884858	0.095664	2.68617e-08	0.431061	cd16p_mono
1319	ENSG00000112992.16	NNT	chr5	43602692	5267	rs4438885	chr5	43420988	43420988	0	6.61146e-21	0.454221	2.35379e-18	0.917205	cd16p_mono
1320	ENSG00000112992.16	NNT	chr5	43602692	5267	rs10066349	chr5	43421357	43421357	0	6.61146e-21	0.454221	2.35379e-18	0.917205	cd16p_mono
1321	ENSG00000112992.16	NNT	chr5	43602692	5267	rs71629169	chr5	43421618	43421618	0	6.61146e-21	0.454221	2.35379e-18	0.917205	cd16p_mono
1322	ENSG00000112992.16	NNT	chr5	43602692	5267	rs4554231	chr5	43421756	43421756	0	6.61146e-21	0.454221	2.35379e-18	0.917205	cd16p_mono
1323	ENSG00000112992.16	NNT	chr5	43602692	5267	rs13160431	chr5	43422378	43422378	0	6.61146e-21	0.454221	2.35379e-18	0.917205	cd16p_mono
1324	ENSG00000112992.16	NNT	chr5	43602692	5267	rs35720139	chr5	43422988	43422989	0	6.61146e-21	0.454221	2.35379e-18	0.917205	cd16p_mono
1325	ENSG00000112992.16	NNT	chr5	43602692	5267	rs7713529	chr5	43423304	43423304	0	6.61146e-21	0.454221	2.35379e-18	0.917205	cd16p_mono
1326	ENSG00000112992.16	NNT	chr5	43602692	5267	rs4529199	chr5	43423349	43423349	0	6.61146e-21	0.454221	2.35379e-18	0.917205	cd16p_mono
1327	ENSG00000112992.16	NNT	chr5	43602692	5267	rs35818851	chr5	43424169	43424170	0	0.00884858	0.095664	2.68617e-08	0.431061	cd16p_mono
1328	ENSG00000112992.16	NNT	chr5	43602692	5267	rs141520981	chr5	43424220	43424220	0	6.0158e-07	-0.308645	0.140032	-0.199181	cd16p_mono
1329	ENSG00000112992.16	NNT	chr5	43602692	5267	rs6889653	chr5	43426207	43426207	0	6.61146e-21	0.454221	2.35379e-18	0.917205	cd16p_mono
1330	ENSG00000112992.16	NNT	chr5	43602692	5267	rs6890108	chr5	43426365	43426365	0	6.61146e-21	0.454221	2.35379e-18	0.917205	cd16p_mono
1331	ENSG00000112992.16	NNT	chr5	43602692	5267	rs76130618	chr5	43427440	43427440	0	2.44793e-19	0.447136	5.16581e-17	0.903011	cd16p_mono
1332	ENSG00000112992.16	NNT	chr5	43602692	5267	rs12657724	chr5	43429273	43429273	0	6.07874e-28	0.489009	1.11574e-23	0.974566	cd16p_mono
1333	ENSG00000112992.16	NNT	chr5	43602692	5267	rs7707976	chr5	43429421	43429421	0	0.00661801	0.0992001	1.06995e-08	0.442869	cd16p_mono
1334	ENSG00000112992.16	NNT	chr5	43602692	5267	rs7708443	chr5	43429659	43429659	0	0.00014218	0.135208	2.67409e-11	0.500627	cd16p_mono
1335	ENSG00000112992.16	NNT	chr5	43602692	5267	rs7708369	chr5	43429862	43429862	0	0.000176081	0.133372	4.13844e-11	0.496133	cd16p_mono
1336	ENSG00000112992.16	NNT	chr5	43602692	5267	rs750582	chr5	43430171	43430171	0	0.000176081	0.133372	4.13844e-11	0.496133	cd16p_mono
1337	ENSG00000112992.16	NNT	chr5	43602692	5267	rs750583	chr5	43430193	43430193	0	2.65693e-07	-0.235158	0.409193	-0.0824628	cd16p_mono
1338	ENSG00000112992.16	NNT	chr5	43602692	5267	rs750584	chr5	43430304	43430304	0	0.000176081	0.133372	4.13844e-11	0.496133	cd16p_mono
1339	ENSG00000112992.16	NNT	chr5	43602692	5267	rs35171369	chr5	43431966	43431966	0	6.07874e-28	0.489009	1.11574e-23	0.974566	cd16p_mono
1340	ENSG00000112992.16	NNT	chr5	43602692	5267	rs67013111	chr5	43432483	43432488	0	6.07874e-28	0.489009	1.11574e-23	0.974566	cd16p_mono
1341	ENSG00000112992.16	NNT	chr5	43602692	5267	rs7724571	chr5	43433041	43433041	0	0.00014218	0.135208	2.67409e-11	0.500627	cd16p_mono
1342	ENSG00000112992.16	NNT	chr5	43602692	5267	rs34512505	chr5	43433455	43433455	0	8.36024e-28	0.486644	7.79073e-24	0.975082	cd16p_mono
1343	ENSG00000112992.16	NNT	chr5	43602692	5267	rs6451692	chr5	43433633	43433633	0	0.00014218	0.135208	2.67409e-11	0.500627	cd16p_mono
1344	ENSG00000112992.16	NNT	chr5	43602692	5267	rs10074682	chr5	43434309	43434309	0	3.64656e-07	-0.233034	0.454245	-0.0749461	cd16p_mono
1345	ENSG00000112992.16	NNT	chr5	43602692	5267	rs13158442	chr5	43434314	43434314	0	5.73196e-06	0.636965	5.38335e-05	1.22382	cd16p_mono
1346	ENSG00000112992.16	NNT	chr5	43602692	5267	rs73100614	chr5	43434543	43434543	0	3.64656e-07	-0.233034	0.454245	-0.0749461	cd16p_mono
1347	ENSG00000112992.16	NNT	chr5	43602692	5267	rs71610309	chr5	43434621	43434622	0	6.07874e-28	0.489009	1.11574e-23	0.974566	cd16p_mono
1348	ENSG00000112992.16	NNT	chr5	43602692	5267	rs6451693	chr5	43435265	43435265	0	3.64656e-07	-0.233034	0.454245	-0.0749461	cd16p_mono
1349	ENSG00000112992.16	NNT	chr5	43602692	5267	rs200944786	chr5	43436553	43436553	0	5.31588e-27	0.530913	2.54644e-23	1.06712	cd16p_mono
1350	ENSG00000112992.16	NNT	chr5	43602692	5267	rs71199356	chr5	43436557	43436557	0	2.06401e-27	0.489961	1.57664e-25	1.02051	cd16p_mono
1351	ENSG00000112992.16	NNT	chr5	43602692	5267	rs10473310	chr5	43436696	43436696	0	3.64656e-07	-0.233034	0.454245	-0.0749461	cd16p_mono
1352	ENSG00000112992.16	NNT	chr5	43602692	5267	rs34788563	chr5	43437437	43437437	0	5.50153e-32	0.53729	1.46158e-27	1.08144	cd16p_mono
1353	ENSG00000112992.16	NNT	chr5	43602692	5267	rs12657635	chr5	43437808	43437808	0	3.06909e-32	0.547085	9.41719e-28	1.10078	cd16p_mono
1354	ENSG00000112992.16	NNT	chr5	43602692	5267	rs35478855	chr5	43438142	43438142	0	3.06909e-32	0.547085	9.41719e-28	1.10078	cd16p_mono
1355	ENSG00000112992.16	NNT	chr5	43602692	5267	rs10472380	chr5	43438227	43438227	0	3.64656e-07	-0.233034	0.454245	-0.0749461	cd16p_mono
1356	ENSG00000112992.16	NNT	chr5	43602692	5267	rs7380488	chr5	43438837	43438837	0	3.64656e-07	-0.233034	0.454245	-0.0749461	cd16p_mono
1357	ENSG00000112992.16	NNT	chr5	43602692	5267	rs10065388	chr5	43442362	43442362	0	6.23624e-05	0.144605	2.71621e-12	0.532889	cd16p_mono
1358	ENSG00000112992.16	NNT	chr5	43602692	5267	rs10050513	chr5	43442367	43442367	0	6.23624e-05	0.144605	2.71621e-12	0.532889	cd16p_mono
1359	ENSG00000112992.16	NNT	chr5	43602692	5267	rs10050569	chr5	43442415	43442415	0	3.64656e-07	-0.233034	0.454245	-0.0749461	cd16p_mono
1360	ENSG00000112992.16	NNT	chr5	43602692	5267	rs10054519	chr5	43444131	43444131	0	3.64656e-07	-0.233034	0.454245	-0.0749461	cd16p_mono
1361	ENSG00000112992.16	NNT	chr5	43602692	5267	rs34973456	chr5	43444463	43444463	0	3.06909e-32	0.547085	9.41719e-28	1.10078	cd16p_mono
1362	ENSG00000112992.16	NNT	chr5	43602692	5267	rs13155888	chr5	43445916	43445916	0	3.06909e-32	0.547085	9.41719e-28	1.10078	cd16p_mono
1363	ENSG00000112992.16	NNT	chr5	43602692	5267	rs117097692	chr5	43445999	43445999	0	5.73196e-06	0.636965	5.38335e-05	1.22382	cd16p_mono
1364	ENSG00000112992.16	NNT	chr5	43602692	5267	rs2013173	chr5	43447148	43447148	0	6.23624e-05	0.144605	2.71621e-12	0.532889	cd16p_mono
1365	ENSG00000112992.16	NNT	chr5	43602692	5267	rs6870018	chr5	43447899	43447899	0	3.64656e-07	-0.233034	0.454245	-0.0749461	cd16p_mono
1366	ENSG00000112992.16	NNT	chr5	43602692	5267	rs57547662	chr5	43448495	43448495	0	3.64656e-07	-0.233034	0.454245	-0.0749461	cd16p_mono
1367	ENSG00000112992.16	NNT	chr5	43602692	5267	rs4866828	chr5	43448789	43448789	0	1.05797e-06	-0.334171	0.0922983	-0.251297	cd16p_mono
1368	ENSG00000112992.16	NNT	chr5	43602692	5267	rs4308491	chr5	43448893	43448893	0	6.23624e-05	0.144605	2.71621e-12	0.532889	cd16p_mono
1369	ENSG00000112992.16	NNT	chr5	43602692	5267	rs4242099	chr5	43449486	43449486	0	4.45943e-05	0.147396	1.57352e-12	0.538381	cd16p_mono
1370	ENSG00000112992.16	NNT	chr5	43602692	5267	rs117224037	chr5	43449498	43449498	0	3.06909e-32	0.547085	9.41719e-28	1.10078	cd16p_mono
1371	ENSG00000112992.16	NNT	chr5	43602692	5267	rs2131998	chr5	43451483	43451483	0	3.64656e-07	-0.233034	0.454245	-0.0749461	cd16p_mono
1372	ENSG00000112992.16	NNT	chr5	43602692	5267	rs809051	chr5	43451682	43451682	0	0.00261296	-0.0969066	4.17372e-07	-0.347217	cd16p_mono
1373	ENSG00000112992.16	NNT	chr5	43602692	5267	rs2172763	chr5	43451751	43451751	0	6.23624e-05	0.144605	2.71621e-12	0.532889	cd16p_mono
1374	ENSG00000112992.16	NNT	chr5	43602692	5267	rs13188884	chr5	43451911	43451911	0	3.06909e-32	0.547085	9.41719e-28	1.10078	cd16p_mono
1375	ENSG00000112992.16	NNT	chr5	43602692	5267	rs7732140	chr5	43452008	43452008	0	3.64656e-07	-0.233034	0.454245	-0.0749461	cd16p_mono
1376	ENSG00000112992.16	NNT	chr5	43602692	5267	rs6451695	chr5	43452150	43452150	0	3.64656e-07	-0.233034	0.454245	-0.0749461	cd16p_mono
1377	ENSG00000112992.16	NNT	chr5	43602692	5267	rs7736108	chr5	43452447	43452447	0	3.64656e-07	-0.233034	0.454245	-0.0749461	cd16p_mono
1378	ENSG00000112992.16	NNT	chr5	43602692	5267	rs7718627	chr5	43452555	43452555	0	3.64656e-07	-0.233034	0.454245	-0.0749461	cd16p_mono
1379	ENSG00000112992.16	NNT	chr5	43602692	5267	rs6451696	chr5	43453259	43453259	0	3.64656e-07	-0.233034	0.454245	-0.0749461	cd16p_mono
1380	ENSG00000112992.16	NNT	chr5	43602692	5267	rs540931893	chr5	43454208	43454211	0	1.50305e-30	0.537512	1.97109e-26	1.08318	cd16p_mono
1381	ENSG00000112992.16	NNT	chr5	43602692	5267	rs1428640	chr5	43454236	43454236	0	6.23624e-05	0.144605	2.71621e-12	0.532889	cd16p_mono
1382	ENSG00000112992.16	NNT	chr5	43602692	5267	rs6865217	chr5	43455279	43455279	0	6.23624e-05	0.144605	2.71621e-12	0.532889	cd16p_mono
1383	ENSG00000112992.16	NNT	chr5	43602692	5267	rs13168053	chr5	43455380	43455380	0	3.06909e-32	0.547085	9.41719e-28	1.10078	cd16p_mono
1384	ENSG00000112992.16	NNT	chr5	43602692	5267	rs35923573	chr5	43455722	43455722	0	3.06909e-32	0.547085	9.41719e-28	1.10078	cd16p_mono
1385	ENSG00000112992.16	NNT	chr5	43602692	5267	rs35416543	chr5	43456434	43456434	0	6.23624e-05	0.144605	2.71621e-12	0.532889	cd16p_mono
1386	ENSG00000112992.16	NNT	chr5	43602692	5267	rs13173517	chr5	43456756	43456756	0	3.06909e-32	0.547085	9.41719e-28	1.10078	cd16p_mono
1387	ENSG00000112992.16	NNT	chr5	43602692	5267	rs6451697	chr5	43457175	43457175	0	3.64656e-07	-0.233034	0.454245	-0.0749461	cd16p_mono
1388	ENSG00000112992.16	NNT	chr5	43602692	5267	rs146611786	chr5	43457497	43457497	0	4.32281e-08	0.843344	7.74893e-07	1.64337	cd16p_mono
1389	ENSG00000112992.16	NNT	chr5	43602692	5267	rs6451698	chr5	43457797	43457797	0	4.03872e-07	-0.213964	0.249142	-0.106312	cd16p_mono
1390	ENSG00000112992.16	NNT	chr5	43602692	5267	rs1389868	chr5	43458113	43458113	0	3.64656e-07	-0.233034	0.454245	-0.0749461	cd16p_mono
1391	ENSG00000112992.16	NNT	chr5	43602692	5267	rs1389869	chr5	43458154	43458154	0	3.64656e-07	-0.233034	0.454245	-0.0749461	cd16p_mono
1392	ENSG00000112992.16	NNT	chr5	43602692	5267	rs1389870	chr5	43458244	43458244	0	3.64656e-07	-0.233034	0.454245	-0.0749461	cd16p_mono
1393	ENSG00000112992.16	NNT	chr5	43602692	5267	rs6861704	chr5	43458632	43458632	0	6.23624e-05	0.144605	2.71621e-12	0.532889	cd16p_mono
1394	ENSG00000112992.16	NNT	chr5	43602692	5267	rs201322664	chr5	43459000	43459000	0	4.29071e-07	-0.226444	0.307767	-0.0998132	cd16p_mono
1395	ENSG00000112992.16	NNT	chr5	43602692	5267	rs6862102	chr5	43459021	43459021	0	3.64656e-07	-0.233034	0.454245	-0.0749461	cd16p_mono
1396	ENSG00000112992.16	NNT	chr5	43602692	5267	rs6883661	chr5	43459131	43459131	0	6.23624e-05	0.144605	2.71621e-12	0.532889	cd16p_mono
1397	ENSG00000112992.16	NNT	chr5	43602692	5267	rs36076336	chr5	43459502	43459502	0	3.06909e-32	0.547085	9.41719e-28	1.10078	cd16p_mono
1398	ENSG00000112992.16	NNT	chr5	43602692	5267	rs71629172	chr5	43459819	43459819	0	3.06909e-32	0.547085	9.41719e-28	1.10078	cd16p_mono
1399	ENSG00000112992.16	NNT	chr5	43602692	5267	rs35602154	chr5	43460083	43460083	0	3.06909e-32	0.547085	9.41719e-28	1.10078	cd16p_mono
1400	ENSG00000112992.16	NNT	chr5	43602692	5267	rs66495712	chr5	43460864	43460864	0	3.64656e-07	-0.233034	0.454245	-0.0749461	cd16p_mono
1401	ENSG00000112992.16	NNT	chr5	43602692	5267	rs6451699	chr5	43461298	43461298	0	3.64656e-07	-0.233034	0.454245	-0.0749461	cd16p_mono
1402	ENSG00000112992.16	NNT	chr5	43602692	5267	rs6878770	chr5	43461693	43461693	0	3.64656e-07	-0.233034	0.454245	-0.0749461	cd16p_mono
1403	ENSG00000112992.16	NNT	chr5	43602692	5267	rs10038545	chr5	43461984	43461984	0	3.64656e-07	-0.233034	0.454245	-0.0749461	cd16p_mono
1404	ENSG00000112992.16	NNT	chr5	43602692	5267	rs10038608	chr5	43462108	43462108	0	6.23624e-05	0.144605	2.71621e-12	0.532889	cd16p_mono
1405	ENSG00000112992.16	NNT	chr5	43602692	5267	rs10473311	chr5	43462666	43462666	0	3.64656e-07	-0.233034	0.454245	-0.0749461	cd16p_mono
1406	ENSG00000112992.16	NNT	chr5	43602692	5267	rs6865982	chr5	43462975	43462975	0	6.23624e-05	0.144605	2.71621e-12	0.532889	cd16p_mono
1407	ENSG00000112992.16	NNT	chr5	43602692	5267	rs6858942	chr5	43463213	43463213	0	3.64656e-07	-0.233034	0.454245	-0.0749461	cd16p_mono
1408	ENSG00000112992.16	NNT	chr5	43602692	5267	rs79701705	chr5	43463756	43463756	0	3.06909e-32	0.547085	9.41719e-28	1.10078	cd16p_mono
1409	ENSG00000112992.16	NNT	chr5	43602692	5267	rs10462050	chr5	43464807	43464807	0	3.06909e-32	0.547085	9.41719e-28	1.10078	cd16p_mono
1410	ENSG00000112992.16	NNT	chr5	43602692	5267	rs4866743	chr5	43465552	43465552	0	3.64656e-07	-0.233034	0.454245	-0.0749461	cd16p_mono
1411	ENSG00000112992.16	NNT	chr5	43602692	5267	rs10461740	chr5	43466127	43466127	0	3.06909e-32	0.547085	9.41719e-28	1.10078	cd16p_mono
1412	ENSG00000112992.16	NNT	chr5	43602692	5267	rs13185343	chr5	43467007	43467007	0	6.23624e-05	0.144605	2.71621e-12	0.532889	cd16p_mono
1413	ENSG00000112992.16	NNT	chr5	43602692	5267	rs117806468	chr5	43467211	43467211	0	2.75267e-07	-0.30947	0.128775	-0.19978	cd16p_mono
1414	ENSG00000112992.16	NNT	chr5	43602692	5267	rs10045455	chr5	43467379	43467379	0	6.23624e-05	0.144605	2.71621e-12	0.532889	cd16p_mono
1415	ENSG00000112992.16	NNT	chr5	43602692	5267	rs13179680	chr5	43467865	43467865	0	3.06909e-32	0.547085	9.41719e-28	1.10078	cd16p_mono
1416	ENSG00000112992.16	NNT	chr5	43602692	5267	rs2131999	chr5	43468250	43468250	0	6.23624e-05	0.144605	2.71621e-12	0.532889	cd16p_mono
1417	ENSG00000112992.16	NNT	chr5	43602692	5267	rs6451703	chr5	43469406	43469406	0	6.23624e-05	0.144605	2.71621e-12	0.532889	cd16p_mono
1418	ENSG00000112992.16	NNT	chr5	43602692	5267	rs34096155	chr5	43470559	43470559	0	3.06909e-32	0.547085	9.41719e-28	1.10078	cd16p_mono
1419	ENSG00000112992.16	NNT	chr5	43602692	5267	rs4415083	chr5	43470791	43470791	0	6.23624e-05	0.144605	2.71621e-12	0.532889	cd16p_mono
1420	ENSG00000112992.16	NNT	chr5	43602692	5267	rs6870783	chr5	43472528	43472528	0	6.23624e-05	0.144605	2.71621e-12	0.532889	cd16p_mono
1421	ENSG00000112992.16	NNT	chr5	43602692	5267	rs2132000	chr5	43472866	43472866	0	4.75609e-07	-0.23131	0.461383	-0.0739343	cd16p_mono
1422	ENSG00000112992.16	NNT	chr5	43602692	5267	rs2132001	chr5	43472882	43472882	0	3.64656e-07	-0.233034	0.454245	-0.0749461	cd16p_mono
1423	ENSG00000112992.16	NNT	chr5	43602692	5267	rs2132003	chr5	43473585	43473585	0	3.64656e-07	-0.233034	0.454245	-0.0749461	cd16p_mono
1424	ENSG00000112992.16	NNT	chr5	43602692	5267	rs9686159	chr5	43473991	43473991	0	6.23624e-05	0.144605	2.71621e-12	0.532889	cd16p_mono
1425	ENSG00000112992.16	NNT	chr5	43602692	5267	rs34891232	chr5	43475258	43475262	0	3.06909e-32	0.547085	9.41719e-28	1.10078	cd16p_mono
1426	ENSG00000112992.16	NNT	chr5	43602692	5267	rs6451704	chr5	43475760	43475760	0	3.64656e-07	-0.233034	0.454245	-0.0749461	cd16p_mono
1427	ENSG00000112992.16	NNT	chr5	43602692	5267	rs6896693	chr5	43476443	43476443	0	3.64656e-07	-0.233034	0.454245	-0.0749461	cd16p_mono
1428	ENSG00000112992.16	NNT	chr5	43602692	5267	rs4541663	chr5	43477491	43477491	0	6.23624e-05	0.144605	2.71621e-12	0.532889	cd16p_mono
1429	ENSG00000112992.16	NNT	chr5	43602692	5267	rs78026907	chr5	43478157	43478157	0	3.06909e-32	0.547085	9.41719e-28	1.10078	cd16p_mono
1430	ENSG00000112992.16	NNT	chr5	43602692	5267	rs117322081	chr5	43478298	43478298	0	5.73196e-06	0.636965	5.38335e-05	1.22382	cd16p_mono
1431	ENSG00000112992.16	NNT	chr5	43602692	5267	rs10447144	chr5	43478477	43478477	0	0.000101234	0.140485	5.99323e-12	0.524828	cd16p_mono
1432	ENSG00000112992.16	NNT	chr5	43602692	5267	rs7731091	chr5	43479202	43479202	0	6.23624e-05	0.144605	2.71621e-12	0.532889	cd16p_mono
1433	ENSG00000112992.16	NNT	chr5	43602692	5267	rs10717315	chr5	43479500	43479501	0	3.64656e-07	-0.233034	0.454245	-0.0749461	cd16p_mono
1434	ENSG00000112992.16	NNT	chr5	43602692	5267	rs10612007	chr5	43479614	43479616	0	3.64656e-07	-0.233034	0.454245	-0.0749461	cd16p_mono
1435	ENSG00000112992.16	NNT	chr5	43602692	5267	rs12697452	chr5	43480792	43480792	0	6.23624e-05	0.144605	2.71621e-12	0.532889	cd16p_mono
1436	ENSG00000112992.16	NNT	chr5	43602692	5267	rs13183407	chr5	43480908	43480908	0	3.06909e-32	0.547085	9.41719e-28	1.10078	cd16p_mono
1437	ENSG00000112992.16	NNT	chr5	43602692	5267	rs12659369	chr5	43481632	43481632	0	6.23624e-05	0.144605	2.71621e-12	0.532889	cd16p_mono
1438	ENSG00000112992.16	NNT	chr5	43602692	5267	rs6451705	chr5	43482271	43482271	0	3.64656e-07	-0.233034	0.454245	-0.0749461	cd16p_mono
1439	ENSG00000112992.16	NNT	chr5	43602692	5267	rs6451706	chr5	43482713	43482713	0	6.23624e-05	0.144605	2.71621e-12	0.532889	cd16p_mono
1440	ENSG00000112992.16	NNT	chr5	43602692	5267	rs34980504	chr5	43483442	43483442	0	3.06909e-32	0.547085	9.41719e-28	1.10078	cd16p_mono
1441	ENSG00000112992.16	NNT	chr5	43602692	5267	rs13161668	chr5	43483858	43483858	0	3.06909e-32	0.547085	9.41719e-28	1.10078	cd16p_mono
1442	ENSG00000112992.16	NNT	chr5	43602692	5267	rs34455365	chr5	43484204	43484204	0	5.73196e-06	0.636965	5.38335e-05	1.22382	cd16p_mono
1443	ENSG00000112992.16	NNT	chr5	43602692	5267	rs3806870	chr5	43484932	43484932	0	6.23624e-05	0.144605	2.71621e-12	0.532889	cd16p_mono
1444	ENSG00000112992.16	NNT	chr5	43602692	5267	5_43485235_C_CTTT;rs200612404	chr5	43485235	43485235	0	3.64656e-07	-0.233034	0.454245	-0.0749461	cd16p_mono
1445	ENSG00000112992.16	NNT	chr5	43602692	5267	rs7735243	chr5	43485456	43485456	0	6.23624e-05	0.144605	2.71621e-12	0.532889	cd16p_mono
1446	ENSG00000112992.16	NNT	chr5	43602692	5267	rs72756535	chr5	43485481	43485481	0	3.64656e-07	-0.233034	0.454245	-0.0749461	cd16p_mono
1447	ENSG00000112992.16	NNT	chr5	43602692	5267	rs35713376	chr5	43485486	43485486	0	3.06909e-32	0.547085	9.41719e-28	1.10078	cd16p_mono
1448	ENSG00000112992.16	NNT	chr5	43602692	5267	rs67466542	chr5	43485561	43485561	0	3.64656e-07	-0.233034	0.454245	-0.0749461	cd16p_mono
1449	ENSG00000112992.16	NNT	chr5	43602692	5267	rs35335861	chr5	43485789	43485790	0	3.06909e-32	0.547085	9.41719e-28	1.10078	cd16p_mono
1450	ENSG00000112992.16	NNT	chr5	43602692	5267	rs4866746	chr5	43486464	43486464	0	6.23624e-05	0.144605	2.71621e-12	0.532889	cd16p_mono
1451	ENSG00000112992.16	NNT	chr5	43602692	5267	rs4866830	chr5	43486545	43486545	0	7.30494e-08	-0.262968	0.537529	-0.0659656	cd16p_mono
1452	ENSG00000112992.16	NNT	chr5	43602692	5267	rs4866831	chr5	43487406	43487406	0	7.30494e-08	-0.262968	0.537529	-0.0659656	cd16p_mono
1453	ENSG00000112992.16	NNT	chr5	43602692	5267	rs3776423	chr5	43487772	43487772	0	3.64656e-07	-0.233034	0.454245	-0.0749461	cd16p_mono
1454	ENSG00000112992.16	NNT	chr5	43602692	5267	5_43488028_CT_C;rs3836781	chr5	43488028	43488029	0	3.06909e-32	0.547085	9.41719e-28	1.10078	cd16p_mono
1455	ENSG00000112992.16	NNT	chr5	43602692	5267	rs34868623	chr5	43488240	43488240	0	3.06909e-32	0.547085	9.41719e-28	1.10078	cd16p_mono
1456	ENSG00000112992.16	NNT	chr5	43602692	5267	rs34211578	chr5	43488898	43488898	0	3.06909e-32	0.547085	9.41719e-28	1.10078	cd16p_mono
1457	ENSG00000112992.16	NNT	chr5	43602692	5267	rs10061165	chr5	43488902	43488902	0	6.23624e-05	0.144605	2.71621e-12	0.532889	cd16p_mono
1458	ENSG00000112992.16	NNT	chr5	43602692	5267	rs10053229	chr5	43489075	43489075	0	3.64656e-07	-0.233034	0.454245	-0.0749461	cd16p_mono
1459	ENSG00000112992.16	NNT	chr5	43602692	5267	rs35229643	chr5	43489100	43489100	0	1.37948e-31	0.540472	1.77884e-27	1.09237	cd16p_mono
1460	ENSG00000112992.16	NNT	chr5	43602692	5267	rs10036954	chr5	43490040	43490040	0	3.64656e-07	0.233034	0.454245	0.0749461	cd16p_mono
1461	ENSG00000112992.16	NNT	chr5	43602692	5267	rs13165869	chr5	43490365	43490365	0	3.06909e-32	0.547085	9.41719e-28	1.10078	cd16p_mono
1462	ENSG00000112992.16	NNT	chr5	43602692	5267	rs34855273	chr5	43491580	43491582	0	3.64656e-07	-0.233034	0.454245	-0.0749461	cd16p_mono
1463	ENSG00000112992.16	NNT	chr5	43602692	5267	rs34007811	chr5	43493820	43493820	0	6.23624e-05	-0.144605	2.71621e-12	-0.532889	cd16p_mono
1464	ENSG00000112992.16	NNT	chr5	43602692	5267	rs12659627	chr5	43493991	43493991	0	3.06909e-32	0.547085	9.41719e-28	1.10078	cd16p_mono
1465	ENSG00000112992.16	NNT	chr5	43602692	5267	rs56333629	chr5	43495497	43495497	0	3.64656e-07	-0.233034	0.454245	-0.0749461	cd16p_mono
1466	ENSG00000112992.16	NNT	chr5	43602692	5267	rs10066408	chr5	43495582	43495582	0	3.64656e-07	-0.233034	0.454245	-0.0749461	cd16p_mono
1467	ENSG00000112992.16	NNT	chr5	43602692	5267	rs12656199	chr5	43495675	43495675	0	3.06909e-32	0.547085	9.41719e-28	1.10078	cd16p_mono
1468	ENSG00000112992.16	NNT	chr5	43602692	5267	rs10068064	chr5	43495822	43495822	0	3.64656e-07	-0.233034	0.454245	-0.0749461	cd16p_mono
1469	ENSG00000112992.16	NNT	chr5	43602692	5267	rs12656650	chr5	43495848	43495848	0	3.06909e-32	0.547085	9.41719e-28	1.10078	cd16p_mono
1470	ENSG00000112992.16	NNT	chr5	43602692	5267	rs4576155	chr5	43496539	43496539	0	6.23624e-05	-0.144605	2.71621e-12	-0.532889	cd16p_mono
1471	ENSG00000112992.16	NNT	chr5	43602692	5267	rs76666777	chr5	43497145	43497145	0	3.06909e-32	0.547085	9.41719e-28	1.10078	cd16p_mono
1472	ENSG00000112992.16	NNT	chr5	43602692	5267	rs56057778	chr5	43497156	43497160	0	6.23624e-05	-0.144605	2.71621e-12	-0.532889	cd16p_mono
1473	ENSG00000112992.16	NNT	chr5	43602692	5267	rs6895327	chr5	43497803	43497803	0	3.64656e-07	-0.233034	0.454245	-0.0749461	cd16p_mono
1474	ENSG00000112992.16	NNT	chr5	43602692	5267	rs34617389	chr5	43497847	43497847	0	3.06909e-32	0.547085	9.41719e-28	1.10078	cd16p_mono
1475	ENSG00000112992.16	NNT	chr5	43602692	5267	rs34991197	chr5	43497946	43497946	0	3.06909e-32	0.547085	9.41719e-28	1.10078	cd16p_mono
1476	ENSG00000112992.16	NNT	chr5	43602692	5267	rs71629174	chr5	43498061	43498061	0	5.73196e-06	0.636965	5.38335e-05	1.22382	cd16p_mono
1477	ENSG00000112992.16	NNT	chr5	43602692	5267	rs13190614	chr5	43500050	43500050	0	3.06909e-32	0.547085	9.41719e-28	1.10078	cd16p_mono
1478	ENSG00000112992.16	NNT	chr5	43602692	5267	rs57626036	chr5	43501346	43501347	0	6.23624e-05	-0.144605	2.71621e-12	-0.532889	cd16p_mono
1479	ENSG00000112992.16	NNT	chr5	43602692	5267	rs57403343	chr5	43502845	43502845	0	3.64656e-07	-0.233034	0.454245	-0.0749461	cd16p_mono
1480	ENSG00000112992.16	NNT	chr5	43602692	5267	rs12653472	chr5	43502983	43502983	0	3.06909e-32	0.547085	9.41719e-28	1.10078	cd16p_mono
1481	ENSG00000112992.16	NNT	chr5	43602692	5267	rs35710460	chr5	43504087	43504087	0	6.23624e-05	-0.144605	2.71621e-12	-0.532889	cd16p_mono
1482	ENSG00000112992.16	NNT	chr5	43602692	5267	rs4074777	chr5	43504646	43504646	0	3.64656e-07	-0.233034	0.454245	-0.0749461	cd16p_mono
1483	ENSG00000112992.16	NNT	chr5	43602692	5267	rs7710628	chr5	43505891	43505891	0	3.64656e-07	-0.233034	0.454245	-0.0749461	cd16p_mono
1484	ENSG00000112992.16	NNT	chr5	43602692	5267	rs57597020	chr5	43507475	43507475	0	6.23624e-05	-0.144605	2.71621e-12	-0.532889	cd16p_mono
1485	ENSG00000112992.16	NNT	chr5	43602692	5267	rs71629175	chr5	43507779	43507779	0	2.14028e-32	0.549981	6.64552e-28	1.10699	cd16p_mono
1486	ENSG00000112992.16	NNT	chr5	43602692	5267	rs34179982	chr5	43509599	43509599	0	3.06909e-32	0.547085	9.41719e-28	1.10078	cd16p_mono
1487	ENSG00000112992.16	NNT	chr5	43602692	5267	rs9885467	chr5	43509602	43509602	0	6.23624e-05	-0.144605	2.71621e-12	-0.532889	cd16p_mono
1488	ENSG00000112992.16	NNT	chr5	43602692	5267	rs80104072	chr5	43510970	43510970	0	1.097e-29	-0.520954	1.58039e-25	-1.04638	cd16p_mono
1489	ENSG00000112992.16	NNT	chr5	43602692	5267	rs370158623	chr5	43511013	43511013	0	3.80544e-07	-0.235584	0.430439	-0.0799446	cd16p_mono
1490	ENSG00000112992.16	NNT	chr5	43602692	5267	rs372391934	chr5	43511039	43511039	0	3.80544e-07	-0.235584	0.430439	-0.0799446	cd16p_mono
1491	ENSG00000112992.16	NNT	chr5	43602692	5267	rs13183746	chr5	43511214	43511214	0	3.06909e-32	0.547085	9.41719e-28	1.10078	cd16p_mono
1492	ENSG00000112992.16	NNT	chr5	43602692	5267	rs147220438	chr5	43511341	43511341	0	5.55884e-30	0.549783	8.8324e-23	1.04191	cd16p_mono
1493	ENSG00000112992.16	NNT	chr5	43602692	5267	rs11959811	chr5	43511463	43511463	0	3.64656e-07	-0.233034	0.454245	-0.0749461	cd16p_mono
1494	ENSG00000112992.16	NNT	chr5	43602692	5267	rs772967886;rs770848304	chr5	43512026	43512027	0	6.99842e-31	-0.525837	1.91261e-26	-1.05478	cd16p_mono
1495	ENSG00000112992.16	NNT	chr5	43602692	5267	rs6885679	chr5	43512089	43512089	0	3.64656e-07	-0.233034	0.454245	-0.0749461	cd16p_mono
1496	ENSG00000112992.16	NNT	chr5	43602692	5267	rs60400597	chr5	43513024	43513024	0	6.44448e-08	-0.213166	0.0896238	-0.146396	cd16p_mono
1497	ENSG00000112992.16	NNT	chr5	43602692	5267	rs71610313	chr5	43513303	43513305	0	3.06909e-32	0.547085	9.41719e-28	1.10078	cd16p_mono
1498	ENSG00000112992.16	NNT	chr5	43602692	5267	rs9292883	chr5	43513643	43513643	0	6.23624e-05	-0.144605	2.71621e-12	-0.532889	cd16p_mono
1499	ENSG00000112992.16	NNT	chr5	43602692	5267	rs13161770	chr5	43514263	43514263	0	5.73196e-06	0.636965	5.38335e-05	1.22382	cd16p_mono
1500	ENSG00000112992.16	NNT	chr5	43602692	5267	rs36013953	chr5	43514484	43514484	0	6.23624e-05	-0.144605	2.71621e-12	-0.532889	cd16p_mono
1501	ENSG00000112992.16	NNT	chr5	43602692	5267	rs10055801	chr5	43514894	43514894	0	3.64656e-07	-0.233034	0.454245	-0.0749461	cd16p_mono
1502	ENSG00000112992.16	NNT	chr5	43602692	5267	rs376725122	chr5	43516378	43516447	0	0.000186392	-0.132739	4.08424e-11	-0.495771	cd16p_mono
1503	ENSG00000112992.16	NNT	chr5	43602692	5267	rs4331909	chr5	43517130	43517130	0	3.64656e-07	-0.233034	0.454245	-0.0749461	cd16p_mono
1504	ENSG00000112992.16	NNT	chr5	43602692	5267	rs34765019	chr5	43517327	43517328	0	6.23624e-05	-0.144605	2.71621e-12	-0.532889	cd16p_mono
1505	ENSG00000112992.16	NNT	chr5	43602692	5267	rs149482507	chr5	43519042	43519045	0	3.06909e-32	0.547085	9.41719e-28	1.10078	cd16p_mono
1506	ENSG00000112992.16	NNT	chr5	43602692	5267	rs75305517	chr5	43519577	43519577	0	3.06909e-32	0.547085	9.41719e-28	1.10078	cd16p_mono
1507	ENSG00000112992.16	NNT	chr5	43602692	5267	rs55855322	chr5	43519683	43519683	0	3.64656e-07	-0.233034	0.454245	-0.0749461	cd16p_mono
1508	ENSG00000112992.16	NNT	chr5	43602692	5267	rs71629177	chr5	43520520	43520520	0	3.06909e-32	0.547085	9.41719e-28	1.10078	cd16p_mono
1509	ENSG00000112992.16	NNT	chr5	43602692	5267	rs7447879	chr5	43521359	43521359	0	6.23624e-05	-0.144605	2.71621e-12	-0.532889	cd16p_mono
1510	ENSG00000112992.16	NNT	chr5	43602692	5267	rs28437972	chr5	43521456	43521456	0	3.64656e-07	-0.233034	0.454245	-0.0749461	cd16p_mono
1511	ENSG00000112992.16	NNT	chr5	43602692	5267	rs78345335	chr5	43522229	43522229	0	3.64656e-07	0.233034	0.454245	0.0749461	cd16p_mono
1512	ENSG00000112992.16	NNT	chr5	43602692	5267	rs141945605	chr5	43522657	43522657	0	3.06909e-32	0.547085	9.41719e-28	1.10078	cd16p_mono
1513	ENSG00000112992.16	NNT	chr5	43602692	5267	rs79798651	chr5	43522680	43522680	0	3.06909e-32	0.547085	9.41719e-28	1.10078	cd16p_mono
1514	ENSG00000112992.16	NNT	chr5	43602692	5267	rs71629178	chr5	43523042	43523042	0	3.06909e-32	0.547085	9.41719e-28	1.10078	cd16p_mono
1515	ENSG00000112992.16	NNT	chr5	43602692	5267	rs35881272	chr5	43523193	43523193	0	6.23624e-05	-0.144605	2.71621e-12	-0.532889	cd16p_mono
1516	ENSG00000112992.16	NNT	chr5	43602692	5267	rs75212223	chr5	43523253	43523253	0	3.47556e-26	0.530338	4.69809e-23	1.07529	cd16p_mono
1517	ENSG00000112992.16	NNT	chr5	43602692	5267	rs375917933	chr5	43523535	43523590	0	3.64656e-07	-0.233034	0.454245	-0.0749461	cd16p_mono
1518	ENSG00000112992.16	NNT	chr5	43602692	5267	rs78696172	chr5	43524319	43524319	0	1.08932e-25	0.529817	2.24447e-22	1.06847	cd16p_mono
1519	ENSG00000112992.16	NNT	chr5	43602692	5267	rs4073848	chr5	43524380	43524380	0	6.23624e-05	-0.144605	2.71621e-12	-0.532889	cd16p_mono
1520	ENSG00000112992.16	NNT	chr5	43602692	5267	rs4073849	chr5	43524640	43524640	0	0.00261296	-0.0969066	4.17372e-07	-0.347217	cd16p_mono
1521	ENSG00000112992.16	NNT	chr5	43602692	5267	rs4073850	chr5	43524735	43524735	0	6.23624e-05	-0.144605	2.71621e-12	-0.532889	cd16p_mono
1522	ENSG00000112992.16	NNT	chr5	43602692	5267	rs4073851	chr5	43524789	43524789	0	6.23624e-05	-0.144605	2.71621e-12	-0.532889	cd16p_mono
1523	ENSG00000112992.16	NNT	chr5	43602692	5267	rs200230365	chr5	43524936	43524936	0	3.64656e-07	-0.233034	0.454245	-0.0749461	cd16p_mono
1524	ENSG00000112992.16	NNT	chr5	43602692	5267	rs5867632;rs12656089	chr5	43525075	43525075	0	6.46514e-24	0.51654	3.99102e-21	1.04783	cd16p_mono
1525	ENSG00000112992.16	NNT	chr5	43602692	5267	rs4072919	chr5	43525100	43525100	0	3.64656e-07	-0.233034	0.454245	-0.0749461	cd16p_mono
1526	ENSG00000112992.16	NNT	chr5	43602692	5267	rs4072918	chr5	43525220	43525220	0	3.64656e-07	-0.233034	0.454245	-0.0749461	cd16p_mono
1527	ENSG00000112992.16	NNT	chr5	43602692	5267	rs5867635	chr5	43525243	43525244	0	3.64656e-07	-0.233034	0.454245	-0.0749461	cd16p_mono
1528	ENSG00000112992.16	NNT	chr5	43602692	5267	rs4866833	chr5	43525472	43525472	0	3.64656e-07	0.233034	0.454245	0.0749461	cd16p_mono
1529	ENSG00000112992.16	NNT	chr5	43602692	5267	rs80000404	chr5	43525756	43525756	0	3.06909e-32	0.547085	9.41719e-28	1.10078	cd16p_mono
1530	ENSG00000112992.16	NNT	chr5	43602692	5267	rs33923582	chr5	43525783	43525786	0	3.64656e-07	-0.233034	0.454245	-0.0749461	cd16p_mono
1531	ENSG00000112992.16	NNT	chr5	43602692	5267	rs4467713	chr5	43528846	43528846	0	3.64656e-07	0.233034	0.454245	0.0749461	cd16p_mono
1532	ENSG00000112992.16	NNT	chr5	43602692	5267	rs6866325	chr5	43529933	43529933	0	3.64656e-07	-0.233034	0.454245	-0.0749461	cd16p_mono
1533	ENSG00000112992.16	NNT	chr5	43602692	5267	rs77112573	chr5	43530246	43530246	0	3.06909e-32	0.547085	9.41719e-28	1.10078	cd16p_mono
1534	ENSG00000112992.16	NNT	chr5	43602692	5267	rs60297702	chr5	43531014	43531014	0	3.64656e-07	-0.233034	0.454245	-0.0749461	cd16p_mono
1535	ENSG00000112992.16	NNT	chr5	43602692	5267	rs796119048	chr5	43531408	43531409	0	3.64656e-07	-0.233034	0.454245	-0.0749461	cd16p_mono
1536	ENSG00000112992.16	NNT	chr5	43602692	5267	rs56252541	chr5	43532652	43532652	0	7.30494e-08	-0.262968	0.537529	-0.0659656	cd16p_mono
1537	ENSG00000112992.16	NNT	chr5	43602692	5267	rs34732006	chr5	43534200	43534201	0	3.00021e-31	0.534655	8.95908e-27	1.07294	cd16p_mono
1538	ENSG00000112992.16	NNT	chr5	43602692	5267	rs34792822	chr5	43535259	43535259	0	3.06909e-32	0.547085	9.41719e-28	1.10078	cd16p_mono
1539	ENSG00000112992.16	NNT	chr5	43602692	5267	rs6869933	chr5	43535652	43535652	0	3.64656e-07	-0.233034	0.454245	-0.0749461	cd16p_mono
1540	ENSG00000112992.16	NNT	chr5	43602692	5267	rs4533897	chr5	43535769	43535769	0	3.06909e-32	0.547085	9.41719e-28	1.10078	cd16p_mono
1541	ENSG00000112992.16	NNT	chr5	43602692	5267	rs70997408	chr5	43535838	43535838	0	3.06909e-32	0.547085	9.41719e-28	1.10078	cd16p_mono
1542	ENSG00000112992.16	NNT	chr5	43602692	5267	rs10941640	chr5	43535856	43535856	0	6.23624e-05	-0.144605	2.71621e-12	-0.532889	cd16p_mono
1543	ENSG00000112992.16	NNT	chr5	43602692	5267	rs6891363	chr5	43535889	43535889	0	3.64656e-07	-0.233034	0.454245	-0.0749461	cd16p_mono
1544	ENSG00000112992.16	NNT	chr5	43602692	5267	rs35862047	chr5	43536802	43536803	0	3.06909e-32	0.547085	9.41719e-28	1.10078	cd16p_mono
1545	ENSG00000112992.16	NNT	chr5	43602692	5267	rs72758674	chr5	43537470	43537470	0	7.30494e-08	-0.262968	0.537529	-0.0659656	cd16p_mono
1546	ENSG00000112992.16	NNT	chr5	43602692	5267	rs35136550	chr5	43537918	43537918	0	3.06909e-32	0.547085	9.41719e-28	1.10078	cd16p_mono
1547	ENSG00000112992.16	NNT	chr5	43602692	5267	rs10941642	chr5	43538041	43538041	0	3.06909e-32	0.547085	9.41719e-28	1.10078	cd16p_mono
1548	ENSG00000112992.16	NNT	chr5	43602692	5267	rs6451712	chr5	43538161	43538161	0	3.64656e-07	-0.233034	0.454245	-0.0749461	cd16p_mono
1549	ENSG00000112992.16	NNT	chr5	43602692	5267	rs4513704	chr5	43538447	43538447	0	6.23624e-05	-0.144605	2.71621e-12	-0.532889	cd16p_mono
1550	ENSG00000112992.16	NNT	chr5	43602692	5267	rs56008952	chr5	43539421	43539421	0	3.64656e-07	-0.233034	0.454245	-0.0749461	cd16p_mono
1551	ENSG00000112992.16	NNT	chr5	43602692	5267	5_43539452_TACAC_T;rs71969232	chr5	43539452	43539456	0	0.00294911	-0.0963942	1.40154e-07	-0.363269	cd16p_mono
1552	ENSG00000112992.16	NNT	chr5	43602692	5267	rs60156165	chr5	43539575	43539576	0	3.64656e-07	-0.233034	0.454245	-0.0749461	cd16p_mono
1553	ENSG00000112992.16	NNT	chr5	43602692	5267	rs10058558	chr5	43539766	43539766	0	8.69492e-05	-0.141804	5.59168e-12	-0.525593	cd16p_mono
1554	ENSG00000112992.16	NNT	chr5	43602692	5267	rs35707409	chr5	43540180	43540180	0	5.73196e-06	0.636965	5.38335e-05	1.22382	cd16p_mono
1555	ENSG00000112992.16	NNT	chr5	43602692	5267	rs5867637	chr5	43540389	43540390	0	6.23624e-05	-0.144605	2.71621e-12	-0.532889	cd16p_mono
1556	ENSG00000112992.16	NNT	chr5	43602692	5267	rs4367306	chr5	43540522	43540522	0	6.23624e-05	-0.144605	2.71621e-12	-0.532889	cd16p_mono
1557	ENSG00000112992.16	NNT	chr5	43602692	5267	rs36104847	chr5	43541196	43541196	0	1.21582e-31	0.550782	2.62394e-27	1.10921	cd16p_mono
1558	ENSG00000112992.16	NNT	chr5	43602692	5267	rs13436879	chr5	43541722	43541722	0	6.24963e-07	-0.230035	0.4725	-0.0724488	cd16p_mono
1559	ENSG00000112992.16	NNT	chr5	43602692	5267	rs4866835	chr5	43542409	43542409	0	3.64656e-07	-0.233034	0.454245	-0.0749461	cd16p_mono
1560	ENSG00000112992.16	NNT	chr5	43602692	5267	5_43543310_C_CA;rs780037758	chr5	43543310	43543310	0	8.30088e-05	0.172252	0.969423	-0.00364561	cd16p_mono
1561	ENSG00000112992.16	NNT	chr5	43602692	5267	rs6884661	chr5	43543455	43543455	0	3.64656e-07	0.233034	0.454245	0.0749461	cd16p_mono
1562	ENSG00000112992.16	NNT	chr5	43602692	5267	rs10059912	chr5	43543549	43543549	0	3.64656e-07	-0.233034	0.454245	-0.0749461	cd16p_mono
1563	ENSG00000112992.16	NNT	chr5	43602692	5267	rs6866802	chr5	43544067	43544067	0	3.64656e-07	0.233034	0.454245	0.0749461	cd16p_mono
1564	ENSG00000112992.16	NNT	chr5	43602692	5267	rs10462051	chr5	43545208	43545208	0	3.64656e-07	0.233034	0.454245	0.0749461	cd16p_mono
1565	ENSG00000112992.16	NNT	chr5	43602692	5267	rs13359906	chr5	43545432	43545432	0	3.64656e-07	-0.233034	0.454245	-0.0749461	cd16p_mono
1566	ENSG00000112992.16	NNT	chr5	43602692	5267	rs12332560	chr5	43545526	43545526	0	3.64656e-07	-0.233034	0.454245	-0.0749461	cd16p_mono
1567	ENSG00000112992.16	NNT	chr5	43602692	5267	rs35602099	chr5	43546927	43546928	0	3.06909e-32	0.547085	9.41719e-28	1.10078	cd16p_mono
1568	ENSG00000112992.16	NNT	chr5	43602692	5267	rs9885189	chr5	43547439	43547439	0	3.64656e-07	-0.233034	0.454245	-0.0749461	cd16p_mono
1569	ENSG00000112992.16	NNT	chr5	43602692	5267	rs71629180	chr5	43548307	43548307	0	3.06909e-32	0.547085	9.41719e-28	1.10078	cd16p_mono
1570	ENSG00000112992.16	NNT	chr5	43602692	5267	rs57478431	chr5	43548395	43548395	0	4.97308e-07	0.21389	0.31333	0.0937103	cd16p_mono
1571	ENSG00000112992.16	NNT	chr5	43602692	5267	rs12653645	chr5	43549034	43549034	0	3.06909e-32	0.547085	9.41719e-28	1.10078	cd16p_mono
1572	ENSG00000112992.16	NNT	chr5	43602692	5267	rs55667604	chr5	43549212	43549212	0	3.64656e-07	-0.233034	0.454245	-0.0749461	cd16p_mono
1573	ENSG00000112992.16	NNT	chr5	43602692	5267	rs142362883	chr5	43550389	43550391	0	3.64656e-07	-0.233034	0.454245	-0.0749461	cd16p_mono
1574	ENSG00000112992.16	NNT	chr5	43602692	5267	rs67581152	chr5	43550660	43550660	0	3.64656e-07	-0.233034	0.454245	-0.0749461	cd16p_mono
1575	ENSG00000112992.16	NNT	chr5	43602692	5267	rs34340938	chr5	43550883	43550883	0	3.64656e-07	-0.233034	0.454245	-0.0749461	cd16p_mono
1576	ENSG00000112992.16	NNT	chr5	43602692	5267	rs78613556	chr5	43550929	43550929	0	4.13365e-10	0.422502	9.20166e-09	0.839143	cd16p_mono
1577	ENSG00000112992.16	NNT	chr5	43602692	5267	rs4386738	chr5	43550931	43550931	0	3.64656e-07	-0.233034	0.454245	-0.0749461	cd16p_mono
1578	ENSG00000112992.16	NNT	chr5	43602692	5267	rs4535459	chr5	43551480	43551480	0	3.64656e-07	0.233034	0.454245	0.0749461	cd16p_mono
1579	ENSG00000112992.16	NNT	chr5	43602692	5267	rs12697457	chr5	43551708	43551708	0	3.64656e-07	0.233034	0.454245	0.0749461	cd16p_mono
1580	ENSG00000112992.16	NNT	chr5	43602692	5267	rs34141186	chr5	43552512	43552512	0	3.06909e-32	0.547085	9.41719e-28	1.10078	cd16p_mono
1581	ENSG00000112992.16	NNT	chr5	43602692	5267	rs11453769	chr5	43553063	43553063	0	3.64656e-07	-0.233034	0.454245	-0.0749461	cd16p_mono
1582	ENSG00000112992.16	NNT	chr5	43602692	5267	rs35966682	chr5	43553615	43553615	0	3.06909e-32	0.547085	9.41719e-28	1.10078	cd16p_mono
1583	ENSG00000112992.16	NNT	chr5	43602692	5267	rs12651879	chr5	43553747	43553747	0	3.64656e-07	0.233034	0.454245	0.0749461	cd16p_mono
1584	ENSG00000112992.16	NNT	chr5	43602692	5267	rs7717636	chr5	43555000	43555000	0	3.64656e-07	-0.233034	0.454245	-0.0749461	cd16p_mono
1585	ENSG00000112992.16	NNT	chr5	43602692	5267	rs56400900	chr5	43556284	43556284	0	6.23624e-05	-0.144605	2.71621e-12	-0.532889	cd16p_mono
1586	ENSG00000112992.16	NNT	chr5	43602692	5267	rs55641556	chr5	43556385	43556385	0	6.23624e-05	-0.144605	2.71621e-12	-0.532889	cd16p_mono
1587	ENSG00000112992.16	NNT	chr5	43602692	5267	rs187350481	chr5	43556874	43556874	0	3.47556e-26	0.530338	4.69809e-23	1.07529	cd16p_mono
1588	ENSG00000112992.16	NNT	chr5	43602692	5267	rs10043934	chr5	43557127	43557127	0	6.23624e-05	-0.144605	2.71621e-12	-0.532889	cd16p_mono
1589	ENSG00000112992.16	NNT	chr5	43602692	5267	rs13360902	chr5	43557303	43557303	0	6.23624e-05	-0.144605	2.71621e-12	-0.532889	cd16p_mono
1590	ENSG00000112992.16	NNT	chr5	43602692	5267	rs13189484	chr5	43557932	43557932	0	3.64656e-07	0.233034	0.454245	0.0749461	cd16p_mono
1591	ENSG00000112992.16	NNT	chr5	43602692	5267	rs12521249	chr5	43558527	43558527	0	3.64656e-07	0.233034	0.454245	0.0749461	cd16p_mono
1592	ENSG00000112992.16	NNT	chr5	43602692	5267	rs75189051	chr5	43559312	43559312	0	3.06909e-32	0.547085	9.41719e-28	1.10078	cd16p_mono
1593	ENSG00000112992.16	NNT	chr5	43602692	5267	5_43560062_A_T	chr5	43560062	43560062	0	3.06909e-32	0.547085	9.41719e-28	1.10078	cd16p_mono
1594	ENSG00000112992.16	NNT	chr5	43602692	5267	rs34350522	chr5	43560298	43560298	0	3.06909e-32	0.547085	9.41719e-28	1.10078	cd16p_mono
1595	ENSG00000112992.16	NNT	chr5	43602692	5267	rs35590922	chr5	43560574	43560574	0	3.06909e-32	0.547085	9.41719e-28	1.10078	cd16p_mono
1596	ENSG00000112992.16	NNT	chr5	43602692	5267	rs35733458	chr5	43560888	43560888	0	3.06909e-32	0.547085	9.41719e-28	1.10078	cd16p_mono
1597	ENSG00000112992.16	NNT	chr5	43602692	5267	rs13189004	chr5	43561592	43561592	0	6.23624e-05	-0.144605	2.71621e-12	-0.532889	cd16p_mono
1598	ENSG00000112992.16	NNT	chr5	43602692	5267	rs10042992	chr5	43561657	43561657	0	6.23624e-05	-0.144605	2.71621e-12	-0.532889	cd16p_mono
1599	ENSG00000112992.16	NNT	chr5	43602692	5267	rs12658205	chr5	43562375	43562375	0	3.06909e-32	0.547085	9.41719e-28	1.10078	cd16p_mono
1600	ENSG00000112992.16	NNT	chr5	43602692	5267	rs56097465	chr5	43562998	43562998	0	7.35749e-08	-0.243978	0.337481	-0.0952006	cd16p_mono
1601	ENSG00000112992.16	NNT	chr5	43602692	5267	rs7737793	chr5	43563950	43563950	0	0.000183229	-0.135332	9.98199e-12	-0.519761	cd16p_mono
1602	ENSG00000112992.16	NNT	chr5	43602692	5267	rs70997415	chr5	43565185	43565185	0	2.03618e-30	0.558363	6.7362e-26	1.11677	cd16p_mono
1603	ENSG00000112992.16	NNT	chr5	43602692	5267	rs7715782	chr5	43566828	43566828	0	7.86459e-08	0.243973	0.352487	0.0924848	cd16p_mono
1604	ENSG00000112992.16	NNT	chr5	43602692	5267	rs35890297	chr5	43567389	43567389	0	3.06909e-32	0.547085	9.41719e-28	1.10078	cd16p_mono
1605	ENSG00000112992.16	NNT	chr5	43602692	5267	rs60913497	chr5	43568463	43568463	0	1.88205e-07	-0.213773	0.210444	-0.112331	cd16p_mono
1606	ENSG00000112992.16	NNT	chr5	43602692	5267	rs4610465	chr5	43568924	43568924	0	0.00017056	-0.135957	8.31678e-12	-0.521597	cd16p_mono
1607	ENSG00000112992.16	NNT	chr5	43602692	5267	rs7736615	chr5	43570584	43570584	0	7.86459e-08	0.243973	0.352487	0.0924848	cd16p_mono
1608	ENSG00000112992.16	NNT	chr5	43602692	5267	rs138882479	chr5	43571441	43571441	0	7.86459e-08	-0.243973	0.352487	-0.0924848	cd16p_mono
1609	ENSG00000112992.16	NNT	chr5	43602692	5267	rs12655350	chr5	43572860	43572860	0	3.06909e-32	0.547085	9.41719e-28	1.10078	cd16p_mono
1610	ENSG00000112992.16	NNT	chr5	43602692	5267	5_43575277_G_A	chr5	43575277	43575277	0	1.44055e-07	0.859185	2.1825e-06	1.67039	cd16p_mono
1611	ENSG00000112992.16	NNT	chr5	43602692	5267	rs35473749	chr5	43575580	43575580	0	8.17575e-32	0.513031	1.80238e-26	1.01601	cd16p_mono
1612	ENSG00000112992.16	NNT	chr5	43602692	5267	rs7713479	chr5	43577088	43577088	0	7.86459e-08	-0.243973	0.352487	-0.0924848	cd16p_mono
1613	ENSG00000112992.16	NNT	chr5	43602692	5267	rs13187866	chr5	43577147	43577147	0	5.73196e-06	0.636965	5.38335e-05	1.22382	cd16p_mono
1614	ENSG00000112992.16	NNT	chr5	43602692	5267	rs13169851	chr5	43577148	43577148	0	5.73196e-06	0.636965	5.38335e-05	1.22382	cd16p_mono
1615	ENSG00000112992.16	NNT	chr5	43602692	5267	rs4428418	chr5	43577306	43577306	0	7.86459e-08	0.243973	0.352487	0.0924848	cd16p_mono
1616	ENSG00000112992.16	NNT	chr5	43602692	5267	rs59224335	chr5	43577559	43577559	0	7.86459e-08	-0.243973	0.352487	-0.0924848	cd16p_mono
1617	ENSG00000112992.16	NNT	chr5	43602692	5267	rs192762990	chr5	43579046	43579046	0	1.08932e-25	0.529817	2.24447e-22	1.06847	cd16p_mono
1618	ENSG00000112992.16	NNT	chr5	43602692	5267	rs3054071	chr5	43579629	43579629	0	0.000170225	0.135988	8.48582e-12	0.521444	cd16p_mono
1619	ENSG00000112992.16	NNT	chr5	43602692	5267	rs35393262	chr5	43579961	43579961	0	3.06909e-32	0.547085	9.41719e-28	1.10078	cd16p_mono
1620	ENSG00000112992.16	NNT	chr5	43602692	5267	rs11952832	chr5	43581337	43581337	0	7.86459e-08	-0.243973	0.352487	-0.0924848	cd16p_mono
1621	ENSG00000112992.16	NNT	chr5	43602692	5267	rs7706431	chr5	43582321	43582321	0	7.86459e-08	-0.243973	0.352487	-0.0924848	cd16p_mono
1622	ENSG00000112992.16	NNT	chr5	43602692	5267	rs13187073	chr5	43582605	43582605	0	3.06909e-32	0.547085	9.41719e-28	1.10078	cd16p_mono
1623	ENSG00000112992.16	NNT	chr5	43602692	5267	rs11958046	chr5	43583287	43583287	0	7.86459e-08	-0.243973	0.352487	-0.0924848	cd16p_mono
1624	ENSG00000112992.16	NNT	chr5	43602692	5267	rs2042950	chr5	43584246	43584246	0	3.06909e-32	0.547085	9.41719e-28	1.10078	cd16p_mono
1625	ENSG00000112992.16	NNT	chr5	43602692	5267	rs11949083	chr5	43584787	43584787	0	7.86459e-08	-0.243973	0.352487	-0.0924848	cd16p_mono
1626	ENSG00000112992.16	NNT	chr5	43602692	5267	rs35954953	chr5	43585209	43585210	0	3.06909e-32	0.547085	9.41719e-28	1.10078	cd16p_mono
1627	ENSG00000112992.16	NNT	chr5	43602692	5267	rs35493041	chr5	43585215	43585215	0	3.06909e-32	0.547085	9.41719e-28	1.10078	cd16p_mono
1628	ENSG00000112992.16	NNT	chr5	43602692	5267	rs6451717	chr5	43585894	43585894	0	0.00360878	0.0931613	5.51611e-07	0.341549	cd16p_mono
1629	ENSG00000112992.16	NNT	chr5	43602692	5267	rs139201542;rs572730709	chr5	43585968	43585968	0	1.04121e-27	0.56524	1.35008e-23	1.12895	cd16p_mono
1630	ENSG00000112992.16	NNT	chr5	43602692	5267	rs34572440	chr5	43585995	43585995	0	5.73196e-06	0.636965	5.38335e-05	1.22382	cd16p_mono
1631	ENSG00000112992.16	NNT	chr5	43602692	5267	rs546932520	chr5	43585996	43585996	0	5.73196e-06	0.636965	5.38335e-05	1.22382	cd16p_mono
1632	ENSG00000112992.16	NNT	chr5	43602692	5267	rs6898866	chr5	43586273	43586273	0	7.86459e-08	-0.243973	0.352487	-0.0924848	cd16p_mono
1633	ENSG00000112992.16	NNT	chr5	43602692	5267	rs34622292;rs10706885	chr5	43586349	43586350	0	1.14504e-27	0.473645	3.96692e-23	0.937699	cd16p_mono
1634	ENSG00000112992.16	NNT	chr5	43602692	5267	rs201519069	chr5	43586354	43586354	0	3.06909e-32	0.547085	9.41719e-28	1.10078	cd16p_mono
1635	ENSG00000112992.16	NNT	chr5	43602692	5267	rs7705166	chr5	43587346	43587346	0	7.86459e-08	-0.243973	0.352487	-0.0924848	cd16p_mono
1636	ENSG00000112992.16	NNT	chr5	43602692	5267	rs12654258	chr5	43587576	43587576	0	3.06909e-32	0.547085	9.41719e-28	1.10078	cd16p_mono
1637	ENSG00000112992.16	NNT	chr5	43602692	5267	rs7710125	chr5	43588186	43588186	0	0.00017056	0.135957	8.31678e-12	0.521597	cd16p_mono
1638	ENSG00000112992.16	NNT	chr5	43602692	5267	rs149780378	chr5	43588652	43588653	0	0.00017056	0.135957	8.31678e-12	0.521597	cd16p_mono
1639	ENSG00000112992.16	NNT	chr5	43602692	5267	rs6451718	chr5	43588846	43588846	0	0.00017056	0.135957	8.31678e-12	0.521597	cd16p_mono
1640	ENSG00000112992.16	NNT	chr5	43602692	5267	5_43589377_GT_G;rs35230629	chr5	43589377	43589378	0	0.000136292	0.138781	8.79456e-12	0.524205	cd16p_mono
1641	ENSG00000112992.16	NNT	chr5	43602692	5267	rs7732656	chr5	43593022	43593022	0	3.13984e-07	-0.236132	0.531338	-0.0631881	cd16p_mono
1642	ENSG00000112992.16	NNT	chr5	43602692	5267	rs10462052	chr5	43593384	43593384	0	3.06909e-32	0.547085	9.41719e-28	1.10078	cd16p_mono
1643	ENSG00000112992.16	NNT	chr5	43602692	5267	rs36021958	chr5	43593593	43593593	0	5.73196e-06	0.636965	5.38335e-05	1.22382	cd16p_mono
1644	ENSG00000112992.16	NNT	chr5	43602692	5267	rs34101151	chr5	43593763	43593764	0	3.06909e-32	0.547085	9.41719e-28	1.10078	cd16p_mono
1645	ENSG00000112992.16	NNT	chr5	43602692	5267	rs7701429	chr5	43595166	43595166	0	5.36265e-05	0.146777	8.7893e-13	0.547508	cd16p_mono
1646	ENSG00000112992.16	NNT	chr5	43602692	5267	rs397884593	chr5	43596281	43596282	0	0.00462305	0.109053	1.46407e-09	0.492692	cd16p_mono
1647	ENSG00000112992.16	NNT	chr5	43602692	5267	rs62367607	chr5	43596536	43596536	0	3.06909e-32	0.547085	9.41719e-28	1.10078	cd16p_mono
1648	ENSG00000112992.16	NNT	chr5	43602692	5267	rs7708072	chr5	43596998	43596998	0	5.36265e-05	0.146777	8.7893e-13	0.547508	cd16p_mono
1649	ENSG00000112992.16	NNT	chr5	43602692	5267	rs13158796	chr5	43597844	43597844	0	3.06909e-32	0.547085	9.41719e-28	1.10078	cd16p_mono
1650	ENSG00000112992.16	NNT	chr5	43602692	5267	rs35884019	chr5	43598231	43598231	0	5.36265e-05	0.146777	8.7893e-13	0.547508	cd16p_mono
1651	ENSG00000112992.16	NNT	chr5	43602692	5267	rs10059993	chr5	43598250	43598250	0	3.13984e-07	-0.236132	0.531338	-0.0631881	cd16p_mono
1652	ENSG00000112992.16	NNT	chr5	43602692	5267	rs28606458	chr5	43599474	43599474	0	3.13984e-07	-0.236132	0.531338	-0.0631881	cd16p_mono
1653	ENSG00000112992.16	NNT	chr5	43602692	5267	rs4866752	chr5	43599985	43599985	0	5.36265e-05	0.146777	8.7893e-13	0.547508	cd16p_mono
1654	ENSG00000112992.16	NNT	chr5	43602692	5267	rs10630850	chr5	43600031	43600031	0	4.86533e-05	0.147579	6.81682e-13	0.549976	cd16p_mono
1655	ENSG00000112992.16	NNT	chr5	43602692	5267	rs35826690	chr5	43601289	43601289	0	3.06909e-32	0.547085	9.41719e-28	1.10078	cd16p_mono
1656	ENSG00000112992.16	NNT	chr5	43602692	5267	rs1366410	chr5	43601508	43601508	0	3.13984e-07	-0.236132	0.531338	-0.0631881	cd16p_mono
1657	ENSG00000112992.16	NNT	chr5	43602692	5267	rs6860493	chr5	43602611	43602611	0	3.13984e-07	-0.236132	0.531338	-0.0631881	cd16p_mono
1658	ENSG00000112992.16	NNT	chr5	43602692	5267	rs10065689	chr5	43604156	43604156	0	3.13984e-07	-0.236132	0.531338	-0.0631881	cd16p_mono
1659	ENSG00000112992.16	NNT	chr5	43602692	5267	rs117924561	chr5	43604164	43604164	0	5.73196e-06	0.636965	5.38335e-05	1.22382	cd16p_mono
1660	ENSG00000112992.16	NNT	chr5	43602692	5267	rs10065863	chr5	43604395	43604395	0	5.36265e-05	0.146777	8.7893e-13	0.547508	cd16p_mono
1661	ENSG00000112992.16	NNT	chr5	43602692	5267	rs13177107	chr5	43605243	43605243	0	1.14537e-31	0.544465	2.90942e-27	1.09526	cd16p_mono
1662	ENSG00000112992.16	NNT	chr5	43602692	5267	rs140893518	chr5	43606995	43606996	0	4.96654e-07	-0.231707	0.576251	-0.0562912	cd16p_mono
1663	ENSG00000112992.16	NNT	chr5	43602692	5267	rs13187313	chr5	43607085	43607085	0	3.06909e-32	0.547085	9.41719e-28	1.10078	cd16p_mono
1664	ENSG00000112992.16	NNT	chr5	43602692	5267	rs35612406	chr5	43607937	43607937	0	3.25926e-05	0.149975	4.30212e-13	0.551178	cd16p_mono
1665	ENSG00000112992.16	NNT	chr5	43602692	5267	rs35979310	chr5	43607953	43607953	0	3.06909e-32	0.547085	9.41719e-28	1.10078	cd16p_mono
1666	ENSG00000112992.16	NNT	chr5	43602692	5267	5_43608013_C_T	chr5	43608013	43608013	0	1.44055e-07	0.859185	2.1825e-06	1.67039	cd16p_mono
1667	ENSG00000112992.16	NNT	chr5	43602692	5267	5_43608847_C_T	chr5	43608847	43608847	0	1.44055e-07	0.859185	2.1825e-06	1.67039	cd16p_mono
1668	ENSG00000112992.16	NNT	chr5	43602692	5267	rs12187908	chr5	43609170	43609170	0	6.061e-08	-0.266794	0.627872	-0.0523064	cd16p_mono
1669	ENSG00000112992.16	NNT	chr5	43602692	5267	rs10057103	chr5	43609241	43609241	0	5.36265e-05	0.146777	8.7893e-13	0.547508	cd16p_mono
1670	ENSG00000112992.16	NNT	chr5	43602692	5267	5_43610201_CT_C;rs397881982	chr5	43610201	43610202	0	1.63822e-31	0.538263	4.78575e-27	1.08119	cd16p_mono
1671	ENSG00000112992.16	NNT	chr5	43602692	5267	rs1072745	chr5	43610299	43610299	0	5.36265e-05	0.146777	8.7893e-13	0.547508	cd16p_mono
1672	ENSG00000112992.16	NNT	chr5	43602692	5267	rs1072746	chr5	43610586	43610586	0	5.36265e-05	0.146777	8.7893e-13	0.547508	cd16p_mono
1673	ENSG00000112992.16	NNT	chr5	43602692	5267	rs10461741	chr5	43611844	43611844	0	3.06909e-32	0.547085	9.41719e-28	1.10078	cd16p_mono
1674	ENSG00000112992.16	NNT	chr5	43602692	5267	rs10461742	chr5	43612093	43612093	0	5.73196e-06	0.636965	5.38335e-05	1.22382	cd16p_mono
1675	ENSG00000112992.16	NNT	chr5	43602692	5267	rs67261887	chr5	43612339	43612339	0	3.13984e-07	-0.236132	0.531338	-0.0631881	cd16p_mono
1676	ENSG00000112992.16	NNT	chr5	43602692	5267	rs13186372	chr5	43612526	43612526	0	3.06909e-32	0.547085	9.41719e-28	1.10078	cd16p_mono
1677	ENSG00000112992.16	NNT	chr5	43602692	5267	rs71839404	chr5	43612880	43612881	0	1.30322e-30	0.538	1.91648e-26	1.08341	cd16p_mono
1678	ENSG00000112992.16	NNT	chr5	43602692	5267	rs35201656	chr5	43612944	43612944	0	3.06909e-32	0.547085	9.41719e-28	1.10078	cd16p_mono
1679	ENSG00000112992.16	NNT	chr5	43602692	5267	rs35603007	chr5	43613883	43613884	0	3.06909e-32	0.547085	9.41719e-28	1.10078	cd16p_mono
1680	ENSG00000112992.16	NNT	chr5	43602692	5267	rs4991951	chr5	43614866	43614866	0	5.36265e-05	0.146777	8.7893e-13	0.547508	cd16p_mono
1681	ENSG00000112992.16	NNT	chr5	43602692	5267	rs4991952	chr5	43614909	43614909	0	3.13984e-07	-0.236132	0.531338	-0.0631881	cd16p_mono
1682	ENSG00000112992.16	NNT	chr5	43602692	5267	rs7737947	chr5	43616600	43616600	0	3.42296e-32	0.548447	9.71796e-28	1.10399	cd16p_mono
1683	ENSG00000112992.16	NNT	chr5	43602692	5267	rs35773835	chr5	43616658	43616658	0	3.42296e-32	0.548447	9.71796e-28	1.10399	cd16p_mono
1684	ENSG00000112992.16	NNT	chr5	43602692	5267	rs10074229	chr5	43617311	43617311	0	3.42296e-32	0.548447	9.71796e-28	1.10399	cd16p_mono
1685	ENSG00000112992.16	NNT	chr5	43602692	5267	rs34153332	chr5	43617545	43617545	0	3.42296e-32	0.548447	9.71796e-28	1.10399	cd16p_mono
1686	ENSG00000112992.16	NNT	chr5	43602692	5267	rs117712726	chr5	43618461	43618461	0	1.15536e-25	0.531719	2.23174e-22	1.07286	cd16p_mono
1687	ENSG00000112992.16	NNT	chr5	43602692	5267	rs3792915	chr5	43619257	43619257	0	3.42296e-32	0.548447	9.71796e-28	1.10399	cd16p_mono
1688	ENSG00000112992.16	NNT	chr5	43602692	5267	rs3792916	chr5	43619413	43619413	0	3.59891e-31	0.538949	1.17173e-26	1.0806	cd16p_mono
1689	ENSG00000112992.16	NNT	chr5	43602692	5267	rs3792917	chr5	43619514	43619514	0	3.42296e-32	0.548447	9.71796e-28	1.10399	cd16p_mono
1690	ENSG00000112992.16	NNT	chr5	43602692	5267	rs117078560	chr5	43619759	43619759	0	4.27297e-10	0.425785	9.15256e-09	0.846461	cd16p_mono
1691	ENSG00000112992.16	NNT	chr5	43602692	5267	rs13161838	chr5	43619859	43619859	0	3.42296e-32	0.548447	9.71796e-28	1.10399	cd16p_mono
1692	ENSG00000112992.16	NNT	chr5	43602692	5267	rs3792918	chr5	43620480	43620480	0	3.42296e-32	0.548447	9.71796e-28	1.10399	cd16p_mono
1693	ENSG00000112992.16	NNT	chr5	43602692	5267	rs16873404	chr5	43621007	43621007	0	3.42296e-32	0.548447	9.71796e-28	1.10399	cd16p_mono
1694	ENSG00000112992.16	NNT	chr5	43602692	5267	rs139425547	chr5	43621539	43621539	0	3.42296e-32	0.548447	9.71796e-28	1.10399	cd16p_mono
1695	ENSG00000112992.16	NNT	chr5	43602692	5267	rs13356232	chr5	43622342	43622342	0	3.42296e-32	0.548447	9.71796e-28	1.10399	cd16p_mono
1696	ENSG00000112992.16	NNT	chr5	43602692	5267	rs34577568	chr5	43622442	43622442	0	3.42296e-32	0.548447	9.71796e-28	1.10399	cd16p_mono
1697	ENSG00000112992.16	NNT	chr5	43602692	5267	rs35465774	chr5	43623351	43623351	0	3.42296e-32	0.548447	9.71796e-28	1.10399	cd16p_mono
1698	ENSG00000112992.16	NNT	chr5	43602692	5267	rs13161149	chr5	43623410	43623410	0	3.42296e-32	0.548447	9.71796e-28	1.10399	cd16p_mono
1699	ENSG00000112992.16	NNT	chr5	43602692	5267	rs117507220	chr5	43625612	43625612	0	1.15536e-25	0.531719	2.23174e-22	1.07286	cd16p_mono
1700	ENSG00000112992.16	NNT	chr5	43602692	5267	rs10058080	chr5	43625725	43625725	0	3.42296e-32	0.548447	9.71796e-28	1.10399	cd16p_mono
1701	ENSG00000112992.16	NNT	chr5	43602692	5267	rs34330393	chr5	43627067	43627067	0	3.42296e-32	0.548447	9.71796e-28	1.10399	cd16p_mono
1702	ENSG00000112992.16	NNT	chr5	43602692	5267	rs6451719	chr5	43627666	43627666	0	1.51185e-33	0.560279	2.55406e-29	1.1358	cd16p_mono
1703	ENSG00000112992.16	NNT	chr5	43602692	5267	rs35069805	chr5	43627864	43627864	0	3.02943e-33	0.55987	4.51513e-29	1.13512	cd16p_mono
1704	ENSG00000112992.16	NNT	chr5	43602692	5267	rs77465034	chr5	43628439	43628439	0	1.51185e-33	0.560279	2.55406e-29	1.1358	cd16p_mono
1705	ENSG00000112992.16	NNT	chr5	43602692	5267	rs6896932	chr5	43628567	43628567	0	1.51185e-33	0.560279	2.55406e-29	1.1358	cd16p_mono
1706	ENSG00000112992.16	NNT	chr5	43602692	5267	5_43628935_G_GT;rs11436190	chr5	43628935	43628935	0	8.78578e-32	0.573739	1.67622e-27	1.15692	cd16p_mono
1707	ENSG00000112992.16	NNT	chr5	43602692	5267	rs34784550	chr5	43629154	43629154	0	1.51185e-33	0.560279	2.55406e-29	1.1358	cd16p_mono
1708	ENSG00000112992.16	NNT	chr5	43602692	5267	rs13188640	chr5	43630720	43630720	0	1.51185e-33	0.560279	2.55406e-29	1.1358	cd16p_mono
1709	ENSG00000112992.16	NNT	chr5	43602692	5267	rs13188683	chr5	43630784	43630784	0	1.51185e-33	0.560279	2.55406e-29	1.1358	cd16p_mono
1710	ENSG00000112992.16	NNT	chr5	43602692	5267	rs6868763	chr5	43630901	43630901	0	1.51185e-33	0.560279	2.55406e-29	1.1358	cd16p_mono
1711	ENSG00000112992.16	NNT	chr5	43602692	5267	rs75869217	chr5	43631012	43631012	0	2.10251e-27	0.545878	1.53085e-24	1.11633	cd16p_mono
1712	ENSG00000112992.16	NNT	chr5	43602692	5267	rs13161298	chr5	43632651	43632651	0	1.51185e-33	0.560279	2.55406e-29	1.1358	cd16p_mono
1713	ENSG00000112992.16	NNT	chr5	43602692	5267	rs34369923	chr5	43632942	43632942	0	1.51185e-33	0.560279	2.55406e-29	1.1358	cd16p_mono
1714	ENSG00000112992.16	NNT	chr5	43602692	5267	rs34076603	chr5	43633207	43633207	0	1.51185e-33	0.560279	2.55406e-29	1.1358	cd16p_mono
1715	ENSG00000112992.16	NNT	chr5	43602692	5267	rs16873421	chr5	43633360	43633360	0	1.51185e-33	0.560279	2.55406e-29	1.1358	cd16p_mono
1716	ENSG00000112992.16	NNT	chr5	43602692	5267	rs13166593	chr5	43633624	43633624	0	1.51185e-33	0.560279	2.55406e-29	1.1358	cd16p_mono
1717	ENSG00000112992.16	NNT	chr5	43602692	5267	rs34753533	chr5	43633882	43633882	0	1.51185e-33	0.560279	2.55406e-29	1.1358	cd16p_mono
1718	ENSG00000112992.16	NNT	chr5	43602692	5267	rs35768478	chr5	43635421	43635421	0	1.51185e-33	0.560279	2.55406e-29	1.1358	cd16p_mono
1719	ENSG00000112992.16	NNT	chr5	43602692	5267	rs34333213	chr5	43636783	43636784	0	1.51185e-33	0.560279	2.55406e-29	1.1358	cd16p_mono
1720	ENSG00000112992.16	NNT	chr5	43602692	5267	rs7713458	chr5	43637131	43637131	0	1.51185e-33	0.560279	2.55406e-29	1.1358	cd16p_mono
1721	ENSG00000112992.16	NNT	chr5	43602692	5267	rs10462053	chr5	43637601	43637601	0	1.51185e-33	0.560279	2.55406e-29	1.1358	cd16p_mono
1722	ENSG00000112992.16	NNT	chr5	43602692	5267	5_43638664_G_GT;rs371989090	chr5	43638664	43638664	0	6.91644e-08	-0.266492	0.616074	-0.0542752	cd16p_mono
1723	ENSG00000112992.16	NNT	chr5	43602692	5267	rs10461743	chr5	43639538	43639538	0	1.51185e-33	0.560279	2.55406e-29	1.1358	cd16p_mono
1724	ENSG00000112992.16	NNT	chr5	43602692	5267	rs13175688	chr5	43640632	43640632	0	1.51185e-33	0.560279	2.55406e-29	1.1358	cd16p_mono
1725	ENSG00000112992.16	NNT	chr5	43602692	5267	rs7716562	chr5	43641049	43641049	0	1.51185e-33	0.560279	2.55406e-29	1.1358	cd16p_mono
1726	ENSG00000112992.16	NNT	chr5	43602692	5267	rs35679811	chr5	43641483	43641483	0	5.73196e-06	0.636965	5.38335e-05	1.22382	cd16p_mono
1727	ENSG00000112992.16	NNT	chr5	43602692	5267	rs34760245	chr5	43641933	43641933	0	1.51185e-33	0.560279	2.55406e-29	1.1358	cd16p_mono
1728	ENSG00000112992.16	NNT	chr5	43602692	5267	rs138892379	chr5	43642873	43642873	0	1.51185e-33	0.560279	2.55406e-29	1.1358	cd16p_mono
1729	ENSG00000112992.16	NNT	chr5	43602692	5267	rs71629182	chr5	43643002	43643002	0	1.51185e-33	0.560279	2.55406e-29	1.1358	cd16p_mono
1730	ENSG00000112992.16	NNT	chr5	43602692	5267	rs34225966	chr5	43643044	43643044	0	1.51185e-33	0.560279	2.55406e-29	1.1358	cd16p_mono
1731	ENSG00000112992.16	NNT	chr5	43602692	5267	rs3764980	chr5	43644340	43644340	0	1.51185e-33	0.560279	2.55406e-29	1.1358	cd16p_mono
1732	ENSG00000112992.16	NNT	chr5	43602692	5267	rs3764979	chr5	43644379	43644379	0	1.51185e-33	0.560279	2.55406e-29	1.1358	cd16p_mono
1733	ENSG00000112992.16	NNT	chr5	43602692	5267	rs3835067	chr5	43644386	43644386	0	1.51185e-33	0.560279	2.55406e-29	1.1358	cd16p_mono
1734	ENSG00000112992.16	NNT	chr5	43602692	5267	rs7713749	chr5	43645190	43645190	0	1.51185e-33	0.560279	2.55406e-29	1.1358	cd16p_mono
1735	ENSG00000112992.16	NNT	chr5	43602692	5267	rs71590644	chr5	43645608	43645608	0	1.51185e-33	0.560279	2.55406e-29	1.1358	cd16p_mono
1736	ENSG00000112992.16	NNT	chr5	43602692	5267	rs71590645	chr5	43645642	43645642	0	2.62637e-34	0.578421	4.11057e-30	1.17522	cd16p_mono
1737	ENSG00000112992.16	NNT	chr5	43602692	5267	rs13189630	chr5	43646320	43646320	0	1.51185e-33	0.560279	2.55406e-29	1.1358	cd16p_mono
1738	ENSG00000112992.16	NNT	chr5	43602692	5267	rs6898436	chr5	43646354	43646354	0	1.51185e-33	0.560279	2.55406e-29	1.1358	cd16p_mono
1739	ENSG00000112992.16	NNT	chr5	43602692	5267	rs3805720	chr5	43647142	43647142	0	1.51185e-33	0.560279	2.55406e-29	1.1358	cd16p_mono
1740	ENSG00000112992.16	NNT	chr5	43602692	5267	rs16873432	chr5	43647607	43647607	0	1.51185e-33	0.560279	2.55406e-29	1.1358	cd16p_mono
1741	ENSG00000112992.16	NNT	chr5	43602692	5267	rs16873433	chr5	43647698	43647698	0	1.51185e-33	0.560279	2.55406e-29	1.1358	cd16p_mono
1742	ENSG00000112992.16	NNT	chr5	43602692	5267	rs16873435	chr5	43647862	43647862	0	1.51185e-33	0.560279	2.55406e-29	1.1358	cd16p_mono
1743	ENSG00000112992.16	NNT	chr5	43602692	5267	rs35773822	chr5	43647894	43647894	0	1.51185e-33	0.560279	2.55406e-29	1.1358	cd16p_mono
1744	ENSG00000112992.16	NNT	chr5	43602692	5267	rs3805721	chr5	43648257	43648257	0	1.51185e-33	0.560279	2.55406e-29	1.1358	cd16p_mono
1745	ENSG00000112992.16	NNT	chr5	43602692	5267	rs3805722	chr5	43648595	43648595	0	1.51185e-33	0.560279	2.55406e-29	1.1358	cd16p_mono
1746	ENSG00000112992.16	NNT	chr5	43602692	5267	rs16873438	chr5	43648812	43648812	0	1.51185e-33	0.560279	2.55406e-29	1.1358	cd16p_mono
1747	ENSG00000112992.16	NNT	chr5	43602692	5267	rs35023717	chr5	43648939	43648939	0	2.38801e-32	0.554985	4.7293e-28	1.12049	cd16p_mono
1748	ENSG00000112992.16	NNT	chr5	43602692	5267	rs3828695	chr5	43649458	43649458	0	1.51185e-33	0.560279	2.55406e-29	1.1358	cd16p_mono
1749	ENSG00000112992.16	NNT	chr5	43602692	5267	rs3792921	chr5	43649804	43649804	0	1.51185e-33	0.560279	2.55406e-29	1.1358	cd16p_mono
1750	ENSG00000112992.16	NNT	chr5	43602692	5267	rs71629184	chr5	43650187	43650187	0	1.51185e-33	0.560279	2.55406e-29	1.1358	cd16p_mono
1751	ENSG00000112992.16	NNT	chr5	43602692	5267	rs74394882	chr5	43650688	43650688	0	1.51185e-33	0.560279	2.55406e-29	1.1358	cd16p_mono
1752	ENSG00000112992.16	NNT	chr5	43602692	5267	rs6862487	chr5	43650714	43650714	0	1.51185e-33	0.560279	2.55406e-29	1.1358	cd16p_mono
1753	ENSG00000112992.16	NNT	chr5	43602692	5267	rs3792922	chr5	43651542	43651542	0	1.51185e-33	0.560279	2.55406e-29	1.1358	cd16p_mono
1754	ENSG00000112992.16	NNT	chr5	43602692	5267	rs3840358	chr5	43651942	43651942	0	1.51185e-33	0.560279	2.55406e-29	1.1358	cd16p_mono
1755	ENSG00000112992.16	NNT	chr5	43602692	5267	rs3805723	chr5	43651970	43651970	0	1.51185e-33	0.560279	2.55406e-29	1.1358	cd16p_mono
1756	ENSG00000112992.16	NNT	chr5	43602692	5267	rs16873443	chr5	43652493	43652493	0	1.51185e-33	0.560279	2.55406e-29	1.1358	cd16p_mono
1757	ENSG00000112992.16	NNT	chr5	43602692	5267	rs75232144	chr5	43652962	43652962	0	6.59049e-27	0.545745	7.57775e-24	1.11036	cd16p_mono
1758	ENSG00000112992.16	NNT	chr5	43602692	5267	rs41271083	chr5	43653141	43653141	0	1.51185e-33	0.560279	2.55406e-29	1.1358	cd16p_mono
1759	ENSG00000112992.16	NNT	chr5	43602692	5267	rs10051937	chr5	43653970	43653970	0	1.51185e-33	0.560279	2.55406e-29	1.1358	cd16p_mono
1760	ENSG00000112992.16	NNT	chr5	43602692	5267	rs34985223	chr5	43654713	43654713	0	1.51185e-33	0.560279	2.55406e-29	1.1358	cd16p_mono
1761	ENSG00000112992.16	NNT	chr5	43602692	5267	rs1469436	chr5	43655719	43655719	0	1.51185e-33	0.560279	2.55406e-29	1.1358	cd16p_mono
1762	ENSG00000112992.16	NNT	chr5	43602692	5267	rs62367633	chr5	43657335	43657335	0	1.51185e-33	0.560279	2.55406e-29	1.1358	cd16p_mono
1763	ENSG00000112992.16	NNT	chr5	43602692	5267	rs62367634	chr5	43657336	43657336	0	1.51185e-33	0.560279	2.55406e-29	1.1358	cd16p_mono
1764	ENSG00000112992.16	NNT	chr5	43602692	5267	rs71629185	chr5	43657949	43657949	0	1.51185e-33	0.560279	2.55406e-29	1.1358	cd16p_mono
1765	ENSG00000112992.16	NNT	chr5	43602692	5267	rs10462054	chr5	43658205	43658205	0	1.51185e-33	0.560279	2.55406e-29	1.1358	cd16p_mono
1766	ENSG00000112992.16	NNT	chr5	43602692	5267	rs67454850	chr5	43658355	43658356	0	1.51185e-33	0.560279	2.55406e-29	1.1358	cd16p_mono
1767	ENSG00000112992.16	NNT	chr5	43602692	5267	rs10461744	chr5	43658381	43658381	0	1.51185e-33	0.560279	2.55406e-29	1.1358	cd16p_mono
1768	ENSG00000112992.16	NNT	chr5	43602692	5267	rs6451720	chr5	43659469	43659469	0	1.51185e-33	0.560279	2.55406e-29	1.1358	cd16p_mono
1769	ENSG00000112992.16	NNT	chr5	43602692	5267	rs552372515	chr5	43660314	43660314	0	1.51185e-33	0.560279	2.55406e-29	1.1358	cd16p_mono
1770	ENSG00000112992.16	NNT	chr5	43602692	5267	rs13181483	chr5	43660381	43660381	0	1.51185e-33	0.560279	2.55406e-29	1.1358	cd16p_mono
1771	ENSG00000112992.16	NNT	chr5	43602692	5267	rs35407725	chr5	43660433	43660434	0	1.51185e-33	0.560279	2.55406e-29	1.1358	cd16p_mono
1772	ENSG00000112992.16	NNT	chr5	43602692	5267	rs35910245	chr5	43660764	43660764	0	1.51185e-33	0.560279	2.55406e-29	1.1358	cd16p_mono
1773	ENSG00000112992.16	NNT	chr5	43602692	5267	rs143694756	chr5	43661116	43661117	0	1.51185e-33	0.560279	2.55406e-29	1.1358	cd16p_mono
1774	ENSG00000112992.16	NNT	chr5	43602692	5267	rs34307136	chr5	43662132	43662132	0	1.51185e-33	0.560279	2.55406e-29	1.1358	cd16p_mono
1775	ENSG00000112992.16	NNT	chr5	43602692	5267	rs62367649	chr5	43663479	43663479	0	1.51185e-33	0.560279	2.55406e-29	1.1358	cd16p_mono
1776	ENSG00000112992.16	NNT	chr5	43602692	5267	rs62367650	chr5	43663538	43663538	0	2.67681e-33	0.556681	4.50495e-29	1.12787	cd16p_mono
1777	ENSG00000112992.16	NNT	chr5	43602692	5267	rs35328857	chr5	43664061	43664061	0	1.51185e-33	0.560279	2.55406e-29	1.1358	cd16p_mono
1778	ENSG00000112992.16	NNT	chr5	43602692	5267	rs13183122	chr5	43664314	43664314	0	1.51185e-33	0.560279	2.55406e-29	1.1358	cd16p_mono
1779	ENSG00000112992.16	NNT	chr5	43602692	5267	rs62367651	chr5	43665183	43665183	0	1.51185e-33	0.560279	2.55406e-29	1.1358	cd16p_mono
1780	ENSG00000112992.16	NNT	chr5	43602692	5267	rs62367653	chr5	43665962	43665962	0	1.51185e-33	0.560279	2.55406e-29	1.1358	cd16p_mono
1781	ENSG00000112992.16	NNT	chr5	43602692	5267	rs185220735	chr5	43666030	43666030	0	1.51185e-33	0.560279	2.55406e-29	1.1358	cd16p_mono
1782	ENSG00000112992.16	NNT	chr5	43602692	5267	rs189645899	chr5	43666038	43666038	0	1.51185e-33	0.560279	2.55406e-29	1.1358	cd16p_mono
1783	ENSG00000112992.16	NNT	chr5	43602692	5267	rs79644293	chr5	43666217	43666217	0	1.51185e-33	0.560279	2.55406e-29	1.1358	cd16p_mono
1784	ENSG00000112992.16	NNT	chr5	43602692	5267	rs62367656	chr5	43666251	43666251	0	1.51185e-33	0.560279	2.55406e-29	1.1358	cd16p_mono
1785	ENSG00000112992.16	NNT	chr5	43602692	5267	rs57983993	chr5	43666570	43666570	0	3.61448e-27	0.466102	2.90196e-23	0.933104	cd16p_mono
1786	ENSG00000112992.16	NNT	chr5	43602692	5267	rs35141665	chr5	43666614	43666614	0	1.51185e-33	0.560279	2.55406e-29	1.1358	cd16p_mono
1787	ENSG00000112992.16	NNT	chr5	43602692	5267	rs70997427	chr5	43666720	43666721	0	1.51185e-33	0.560279	2.55406e-29	1.1358	cd16p_mono
1788	ENSG00000112992.16	NNT	chr5	43602692	5267	rs34361740	chr5	43666908	43666908	0	4.27136e-20	0.382939	1.83266e-16	0.746414	cd16p_mono
1789	ENSG00000112992.16	NNT	chr5	43602692	5267	rs114159555	chr5	43667031	43667031	0	4.27136e-20	0.382939	1.83266e-16	0.746414	cd16p_mono
1790	ENSG00000112992.16	NNT	chr5	43602692	5267	rs62367658	chr5	43667312	43667312	0	4.27136e-20	0.382939	1.83266e-16	0.746414	cd16p_mono
1791	ENSG00000112992.16	NNT	chr5	43602692	5267	rs13174983	chr5	43667920	43667920	0	7.96525e-20	0.379464	3.52695e-16	0.738007	cd16p_mono
1792	ENSG00000112992.16	NNT	chr5	43602692	5267	rs13180670	chr5	43668849	43668849	0	4.27136e-20	0.382939	1.83266e-16	0.746414	cd16p_mono
1793	ENSG00000112992.16	NNT	chr5	43602692	5267	rs62368560	chr5	43670647	43670647	0	1.51185e-33	0.560279	2.55406e-29	1.1358	cd16p_mono
1794	ENSG00000112992.16	NNT	chr5	43602692	5267	rs62368561	chr5	43670740	43670740	0	1.51185e-33	0.560279	2.55406e-29	1.1358	cd16p_mono
1795	ENSG00000112992.16	NNT	chr5	43602692	5267	rs147072103	chr5	43671415	43671415	0	1.51185e-33	0.560279	2.55406e-29	1.1358	cd16p_mono
1796	ENSG00000112992.16	NNT	chr5	43602692	5267	rs140008642	chr5	43671480	43671480	0	1.51185e-33	0.560279	2.55406e-29	1.1358	cd16p_mono
1797	ENSG00000112992.16	NNT	chr5	43602692	5267	rs147721729	chr5	43671741	43671741	0	1.51185e-33	0.560279	2.55406e-29	1.1358	cd16p_mono
1798	ENSG00000112992.16	NNT	chr5	43602692	5267	rs62368564	chr5	43671923	43671923	0	1.51185e-33	0.560279	2.55406e-29	1.1358	cd16p_mono
1799	ENSG00000112992.16	NNT	chr5	43602692	5267	rs62368565	chr5	43671978	43671978	0	1.51185e-33	0.560279	2.55406e-29	1.1358	cd16p_mono
1800	ENSG00000112992.16	NNT	chr5	43602692	5267	rs62368566	chr5	43671979	43671979	0	1.51185e-33	0.560279	2.55406e-29	1.1358	cd16p_mono
1801	ENSG00000112992.16	NNT	chr5	43602692	5267	rs13179049	chr5	43672066	43672066	0	1.51185e-33	0.560279	2.55406e-29	1.1358	cd16p_mono
1802	ENSG00000112992.16	NNT	chr5	43602692	5267	rs62368567	chr5	43672228	43672228	0	1.51185e-33	0.560279	2.55406e-29	1.1358	cd16p_mono
1803	ENSG00000112992.16	NNT	chr5	43602692	5267	rs62368568	chr5	43672559	43672559	0	2.15893e-33	0.550925	1.77147e-29	1.12184	cd16p_mono
1804	ENSG00000112992.16	NNT	chr5	43602692	5267	rs62368569	chr5	43672576	43672576	0	1.51185e-33	0.560279	2.55406e-29	1.1358	cd16p_mono
1805	ENSG00000112992.16	NNT	chr5	43602692	5267	rs62368570	chr5	43672724	43672724	0	1.41781e-34	0.56955	2.12191e-30	1.15821	cd16p_mono
1806	ENSG00000112992.16	NNT	chr5	43602692	5267	rs79372518	chr5	43673486	43673486	0	1.51185e-33	0.560279	2.55406e-29	1.1358	cd16p_mono
1807	ENSG00000112992.16	NNT	chr5	43602692	5267	rs78668304	chr5	43673487	43673487	0	1.51185e-33	0.560279	2.55406e-29	1.1358	cd16p_mono
1808	ENSG00000112992.16	NNT	chr5	43602692	5267	rs6875118	chr5	43673822	43673822	0	4.27136e-20	0.382939	1.83266e-16	0.746414	cd16p_mono
1809	ENSG00000112992.16	NNT	chr5	43602692	5267	rs397882764;rs71610324	chr5	43674019	43674019	0	2.75781e-15	0.293471	5.80208e-12	0.555377	cd16p_mono
1810	ENSG00000112992.16	NNT	chr5	43602692	5267	rs13170672	chr5	43674684	43674684	0	1.51185e-33	0.560279	2.55406e-29	1.1358	cd16p_mono
1811	ENSG00000112992.16	NNT	chr5	43602692	5267	rs768357	chr5	43674744	43674744	0	3.61434e-05	0.150022	2.84867e-13	0.558436	cd16p_mono
1812	ENSG00000112992.16	NNT	chr5	43602692	5267	rs34361701	chr5	43675902	43675902	0	1.51185e-33	0.560279	2.55406e-29	1.1358	cd16p_mono
1813	ENSG00000112992.16	NNT	chr5	43602692	5267	rs35663171	chr5	43676541	43676541	0	4.27136e-20	0.382939	1.83266e-16	0.746414	cd16p_mono
1814	ENSG00000112992.16	NNT	chr5	43602692	5267	rs16873454	chr5	43677309	43677309	0	1.51185e-33	0.560279	2.55406e-29	1.1358	cd16p_mono
1815	ENSG00000112992.16	NNT	chr5	43602692	5267	rs117731507	chr5	43677467	43677467	0	1.51185e-33	0.560279	2.55406e-29	1.1358	cd16p_mono
1816	ENSG00000112992.16	NNT	chr5	43602692	5267	rs34079397	chr5	43679094	43679094	0	1.51185e-33	0.560279	2.55406e-29	1.1358	cd16p_mono
1817	ENSG00000112992.16	NNT	chr5	43602692	5267	rs71629187	chr5	43679208	43679208	0	1.51185e-33	0.560279	2.55406e-29	1.1358	cd16p_mono
1818	ENSG00000112992.16	NNT	chr5	43602692	5267	rs16873455	chr5	43679708	43679708	0	1.51185e-33	0.560279	2.55406e-29	1.1358	cd16p_mono
1819	ENSG00000112992.16	NNT	chr5	43602692	5267	rs13173498	chr5	43680118	43680118	0	1.51185e-33	0.560279	2.55406e-29	1.1358	cd16p_mono
1820	ENSG00000112992.16	NNT	chr5	43602692	5267	rs6893250	chr5	43680565	43680565	0	1.51185e-33	0.560279	2.55406e-29	1.1358	cd16p_mono
1821	ENSG00000112992.16	NNT	chr5	43602692	5267	rs34571724	chr5	43680963	43680963	0	4.27136e-20	0.382939	1.83266e-16	0.746414	cd16p_mono
1822	ENSG00000112992.16	NNT	chr5	43602692	5267	rs13179099	chr5	43681077	43681077	0	4.27136e-20	0.382939	1.83266e-16	0.746414	cd16p_mono
1823	ENSG00000112992.16	NNT	chr5	43602692	5267	rs62368571	chr5	43681680	43681680	0	1.51185e-33	0.560279	2.55406e-29	1.1358	cd16p_mono
1824	ENSG00000112992.16	NNT	chr5	43602692	5267	rs34164424	chr5	43682369	43682373	0	4.27136e-20	0.382939	1.83266e-16	0.746414	cd16p_mono
1825	ENSG00000112992.16	NNT	chr5	43602692	5267	rs16873466	chr5	43683381	43683381	0	1.51185e-33	0.560279	2.55406e-29	1.1358	cd16p_mono
1826	ENSG00000112992.16	NNT	chr5	43602692	5267	rs35370110	chr5	43683678	43683678	0	1.51185e-33	0.560279	2.55406e-29	1.1358	cd16p_mono
1827	ENSG00000112992.16	NNT	chr5	43602692	5267	5_43684217_ATT_A;rs140824764	chr5	43684217	43684219	0	4.27136e-20	0.382939	1.83266e-16	0.746414	cd16p_mono
1828	ENSG00000112992.16	NNT	chr5	43602692	5267	rs149163571	chr5	43684728	43684729	0	4.27136e-20	0.382939	1.83266e-16	0.746414	cd16p_mono
1829	ENSG00000112992.16	NNT	chr5	43602692	5267	rs16873471	chr5	43684816	43684816	0	4.27136e-20	0.382939	1.83266e-16	0.746414	cd16p_mono
1830	ENSG00000112992.16	NNT	chr5	43602692	5267	rs13183124	chr5	43685486	43685486	0	4.27136e-20	0.382939	1.83266e-16	0.746414	cd16p_mono
1831	ENSG00000112992.16	NNT	chr5	43602692	5267	rs13183238	chr5	43685493	43685493	0	8.48532e-20	0.375015	2.39604e-16	0.733686	cd16p_mono
1832	ENSG00000112992.16	NNT	chr5	43602692	5267	rs34003086	chr5	43685978	43685978	0	4.27136e-20	0.382939	1.83266e-16	0.746414	cd16p_mono
1833	ENSG00000112992.16	NNT	chr5	43602692	5267	rs71629189	chr5	43686031	43686031	0	4.27136e-20	0.382939	1.83266e-16	0.746414	cd16p_mono
1834	ENSG00000112992.16	NNT	chr5	43602692	5267	rs62368574	chr5	43686171	43686171	0	4.27136e-20	0.382939	1.83266e-16	0.746414	cd16p_mono
1835	ENSG00000112992.16	NNT	chr5	43602692	5267	5_43686238_A_AT;rs772254806	chr5	43686238	43686238	0	4.67917e-19	0.367623	2.64338e-15	0.7086	cd16p_mono
1836	ENSG00000112992.16	NNT	chr5	43602692	5267	rs62368575	chr5	43687608	43687608	0	4.27136e-20	0.382939	1.83266e-16	0.746414	cd16p_mono
1837	ENSG00000112992.16	NNT	chr5	43602692	5267	rs35606071	chr5	43687838	43687838	0	4.27136e-20	0.382939	1.83266e-16	0.746414	cd16p_mono
1838	ENSG00000112992.16	NNT	chr5	43602692	5267	rs6863699	chr5	43688097	43688097	0	4.27136e-20	0.382939	1.83266e-16	0.746414	cd16p_mono
1839	ENSG00000112992.16	NNT	chr5	43602692	5267	rs13175037	chr5	43688812	43688812	0	5.73196e-06	0.636965	5.38335e-05	1.22382	cd16p_mono
1840	ENSG00000112992.16	NNT	chr5	43602692	5267	rs10066806	chr5	43689494	43689494	0	4.27136e-20	0.382939	1.83266e-16	0.746414	cd16p_mono
1841	ENSG00000112992.16	NNT	chr5	43602692	5267	rs13165656	chr5	43690862	43690862	0	1.45781e-19	0.377929	5.45921e-16	0.735412	cd16p_mono
1842	ENSG00000112992.16	NNT	chr5	43602692	5267	rs775808049	chr5	43691070	43691070	0	4.83383e-08	0.230537	5.29187e-06	0.416273	cd16p_mono
1843	ENSG00000112992.16	NNT	chr5	43602692	5267	rs62368576	chr5	43691161	43691161	0	1.45781e-19	0.377929	5.45921e-16	0.735412	cd16p_mono
1844	ENSG00000112992.16	NNT	chr5	43602692	5267	rs71610329	chr5	43692193	43692194	0	1.45781e-19	0.377929	5.45921e-16	0.735412	cd16p_mono
1845	ENSG00000112992.16	NNT	chr5	43602692	5267	rs71629192	chr5	43692496	43692496	0	1.45781e-19	0.377929	5.45921e-16	0.735412	cd16p_mono
1846	ENSG00000112992.16	NNT	chr5	43602692	5267	rs35124468	chr5	43693045	43693045	0	1.45781e-19	0.377929	5.45921e-16	0.735412	cd16p_mono
1847	ENSG00000112992.16	NNT	chr5	43602692	5267	rs13177579	chr5	43693324	43693324	0	1.45781e-19	0.377929	5.45921e-16	0.735412	cd16p_mono
1848	ENSG00000112992.16	NNT	chr5	43602692	5267	rs7708386	chr5	43693998	43693998	0	1.45781e-19	0.377929	5.45921e-16	0.735412	cd16p_mono
1849	ENSG00000112992.16	NNT	chr5	43602692	5267	rs71629193	chr5	43694859	43694859	0	3.49737e-19	0.372921	1.41404e-15	0.722968	cd16p_mono
1850	ENSG00000112992.16	NNT	chr5	43602692	5267	rs62368577	chr5	43696233	43696233	0	1.45781e-19	0.377929	5.45921e-16	0.735412	cd16p_mono
1851	ENSG00000112992.16	NNT	chr5	43602692	5267	rs10059613	chr5	43696753	43696753	0	1.45781e-19	0.377929	5.45921e-16	0.735412	cd16p_mono
1852	ENSG00000112992.16	NNT	chr5	43602692	5267	rs34420640	chr5	43698141	43698141	0	1.45781e-19	0.377929	5.45921e-16	0.735412	cd16p_mono
1853	ENSG00000112992.16	NNT	chr5	43602692	5267	rs62368578	chr5	43698983	43698983	0	1.45781e-19	0.377929	5.45921e-16	0.735412	cd16p_mono
1854	ENSG00000112992.16	NNT	chr5	43602692	5267	5_43699353_C_CTTT;rs71610331	chr5	43699353	43699353	0	1.45781e-19	0.377929	5.45921e-16	0.735412	cd16p_mono
1855	ENSG00000112992.16	NNT	chr5	43602692	5267	rs34435369	chr5	43699728	43699728	0	1.45781e-19	0.377929	5.45921e-16	0.735412	cd16p_mono
1856	ENSG00000112992.16	NNT	chr5	43602692	5267	rs2303733	chr5	43699809	43699809	0	1.45781e-19	0.377929	5.45921e-16	0.735412	cd16p_mono
1857	ENSG00000112992.16	NNT	chr5	43602692	5267	rs34132518	chr5	43701284	43701284	0	1.45781e-19	0.377929	5.45921e-16	0.735412	cd16p_mono
1858	ENSG00000112992.16	NNT	chr5	43602692	5267	rs12332274	chr5	43701494	43701494	0	1.45781e-19	0.377929	5.45921e-16	0.735412	cd16p_mono
1859	ENSG00000112992.16	NNT	chr5	43602692	5267	rs2303732	chr5	43702785	43702785	0	1.45781e-19	0.377929	5.45921e-16	0.735412	cd16p_mono
1860	ENSG00000112992.16	NNT	chr5	43602692	5267	rs3828696	chr5	43703970	43703970	0	1.45781e-19	0.377929	5.45921e-16	0.735412	cd16p_mono
1861	ENSG00000112992.16	NNT	chr5	43602692	5267	rs16873502	chr5	43704454	43704454	0	1.45781e-19	0.377929	5.45921e-16	0.735412	cd16p_mono
1862	ENSG00000112992.16	NNT	chr5	43602692	5267	rs34053391	chr5	43704587	43704587	0	1.45781e-19	0.377929	5.45921e-16	0.735412	cd16p_mono
1863	ENSG00000112992.16	NNT	chr5	43602692	5267	rs716960	chr5	43705689	43705689	0	1.45781e-19	0.377929	5.45921e-16	0.735412	cd16p_mono
1864	ENSG00000112992.16	NNT	chr5	43602692	5267	rs10069201	chr5	43705948	43705948	0	2.19039e-16	0.318576	4.20335e-13	0.610782	cd16p_mono
1865	ENSG00000112992.16	NNT	chr5	43602692	5267	rs34289650	chr5	43706252	43706252	0	1.45781e-19	0.377929	5.45921e-16	0.735412	cd16p_mono
1866	ENSG00000112992.16	NNT	chr5	43602692	5267	rs35429460	chr5	43706402	43706402	0	1.45781e-19	0.377929	5.45921e-16	0.735412	cd16p_mono
1867	ENSG00000112992.16	NNT	chr5	43602692	5267	5_43707120_T_TA;rs564776546	chr5	43707120	43707120	0	1.45781e-19	0.377929	5.45921e-16	0.735412	cd16p_mono
1868	ENSG00000112992.16	NNT	chr5	43602692	5267	rs568177629	chr5	43707385	43707385	0	9.96974e-06	0.552324	3.33287e-06	1.24956	cd16p_mono
1869	ENSG00000112992.16	NNT	chr5	43602692	5267	rs62368581	chr5	43707687	43707687	0	1.45781e-19	0.377929	5.45921e-16	0.735412	cd16p_mono
1870	ENSG00000112992.16	NNT	chr5	43602692	5267	rs35955731	chr5	43709131	43709131	0	1.45781e-19	0.377929	5.45921e-16	0.735412	cd16p_mono
1871	ENSG00000112992.16	NNT	chr5	43602692	5267	rs544999675	chr5	43709768	43709768	0	1.3726e-19	0.377703	5.20088e-16	0.734983	cd16p_mono
1872	ENSG00000112992.16	NNT	chr5	43602692	5267	rs6451722	chr5	43711276	43711276	0	2.19039e-16	0.318576	4.20335e-13	0.610782	cd16p_mono
1873	ENSG00000112992.16	NNT	chr5	43602692	5267	rs34844158	chr5	43711382	43711382	0	1.45781e-19	0.377929	5.45921e-16	0.735412	cd16p_mono
1874	ENSG00000112992.16	NNT	chr5	43602692	5267	rs62368584	chr5	43711647	43711647	0	1.45781e-19	0.377929	5.45921e-16	0.735412	cd16p_mono
1875	ENSG00000112992.16	NNT	chr5	43602692	5267	5_43712046_C_CA;rs34411772	chr5	43712046	43712046	0	7.26901e-15	0.344986	3.54039e-13	0.697318	cd16p_mono
1876	ENSG00000112992.16	NNT	chr5	43602692	5267	rs10077972	chr5	43712777	43712777	0	1.45781e-19	0.377929	5.45921e-16	0.735412	cd16p_mono
1877	ENSG00000112992.16	NNT	chr5	43602692	5267	rs10064711	chr5	43712880	43712880	0	1.45781e-19	0.377929	5.45921e-16	0.735412	cd16p_mono
1878	ENSG00000112992.16	NNT	chr5	43602692	5267	rs10079935	chr5	43713413	43713413	0	1.45781e-19	0.377929	5.45921e-16	0.735412	cd16p_mono
1879	ENSG00000112992.16	NNT	chr5	43602692	5267	rs80318585	chr5	43714320	43714320	0	8.4142e-05	-0.379366	0.0944792	-0.349956	cd16p_mono
1880	ENSG00000112992.16	NNT	chr5	43602692	5267	rs35523641	chr5	43715054	43715057	0	1.45781e-19	0.377929	5.45921e-16	0.735412	cd16p_mono
1881	ENSG00000112992.16	NNT	chr5	43602692	5267	rs10042852	chr5	43716344	43716344	0	1.45781e-19	0.377929	5.45921e-16	0.735412	cd16p_mono
1882	ENSG00000112992.16	NNT	chr5	43602692	5267	rs10071683	chr5	43716596	43716596	0	1.45781e-19	0.377929	5.45921e-16	0.735412	cd16p_mono
1883	ENSG00000112992.16	NNT	chr5	43602692	5267	rs138989840	chr5	43716626	43716626	0	1.61206e-05	0.581256	0.000136385	1.10938	cd16p_mono
1884	ENSG00000112992.16	NNT	chr5	43602692	5267	rs34902970	chr5	43716973	43716973	0	1.45781e-19	0.377929	5.45921e-16	0.735412	cd16p_mono
1885	ENSG00000112992.16	NNT	chr5	43602692	5267	rs10073552	chr5	43717440	43717440	0	1.45781e-19	0.377929	5.45921e-16	0.735412	cd16p_mono
1886	ENSG00000112992.16	NNT	chr5	43602692	5267	rs13187695	chr5	43717819	43717819	0	1.45781e-19	0.377929	5.45921e-16	0.735412	cd16p_mono
1887	ENSG00000112992.16	NNT	chr5	43602692	5267	rs146377284	chr5	43719942	43719942	0	1.92806e-14	0.337153	7.43883e-12	0.653853	cd16p_mono
1888	ENSG00000112992.16	NNT	chr5	43602692	5267	rs62368589	chr5	43720578	43720578	0	1.45781e-19	0.377929	5.45921e-16	0.735412	cd16p_mono
1889	ENSG00000112992.16	NNT	chr5	43602692	5267	rs10055374	chr5	43720944	43720944	0	1.45781e-19	0.377929	5.45921e-16	0.735412	cd16p_mono
1890	ENSG00000112992.16	NNT	chr5	43602692	5267	rs74414968	chr5	43721066	43721066	0	1.45781e-19	0.377929	5.45921e-16	0.735412	cd16p_mono
1891	ENSG00000112992.16	NNT	chr5	43602692	5267	rs140441386	chr5	43721209	43721209	0	1.45781e-19	0.377929	5.45921e-16	0.735412	cd16p_mono
1892	ENSG00000112992.16	NNT	chr5	43602692	5267	rs9686857	chr5	43723813	43723813	0	1.45781e-19	0.377929	5.45921e-16	0.735412	cd16p_mono
1893	ENSG00000112992.16	NNT	chr5	43602692	5267	rs35442919	chr5	43723910	43723910	0	1.45781e-19	0.377929	5.45921e-16	0.735412	cd16p_mono
1894	ENSG00000112992.16	NNT	chr5	43602692	5267	5_43723965_T_A;rs9686355	chr5	43723965	43723965	0	1.45781e-19	0.377929	5.45921e-16	0.735412	cd16p_mono
1895	ENSG00000112992.16	NNT	chr5	43602692	5267	rs10077102	chr5	43724350	43724350	0	1.45781e-19	0.377929	5.45921e-16	0.735412	cd16p_mono
1896	ENSG00000112992.16	NNT	chr5	43602692	5267	rs10472386	chr5	43724631	43724631	0	1.45781e-19	0.377929	5.45921e-16	0.735412	cd16p_mono
1897	ENSG00000112992.16	NNT	chr5	43602692	5267	rs4380668	chr5	43725009	43725009	0	1.45781e-19	0.377929	5.45921e-16	0.735412	cd16p_mono
1898	ENSG00000112992.16	NNT	chr5	43602692	5267	rs4476731	chr5	43725040	43725040	0	1.45781e-19	0.377929	5.45921e-16	0.735412	cd16p_mono
1899	ENSG00000112992.16	NNT	chr5	43602692	5267	rs4382179	chr5	43725494	43725494	0	1.45781e-19	0.377929	5.45921e-16	0.735412	cd16p_mono
1900	ENSG00000112992.16	NNT	chr5	43602692	5267	rs34239547	chr5	43725707	43725708	0	1.45781e-19	0.377929	5.45921e-16	0.735412	cd16p_mono
1901	ENSG00000112992.16	NNT	chr5	43602692	5267	rs6878821	chr5	43725922	43725922	0	1.45781e-19	0.377929	5.45921e-16	0.735412	cd16p_mono
1902	ENSG00000112992.16	NNT	chr5	43602692	5267	rs72760488	chr5	43726139	43726139	0	5.87122e-08	-0.26789	0.640482	-0.0505529	cd16p_mono
1903	ENSG00000112992.16	NNT	chr5	43602692	5267	rs35609488	chr5	43727205	43727205	0	1.45781e-19	0.377929	5.45921e-16	0.735412	cd16p_mono
1904	ENSG00000112992.16	NNT	chr5	43602692	5267	rs4327605	chr5	43727440	43727440	0	0.0120355	0.0797469	1.45744e-05	0.294096	cd16p_mono
1905	ENSG00000112992.16	NNT	chr5	43602692	5267	rs28520030	chr5	43727784	43727784	0	1.45781e-19	0.377929	5.45921e-16	0.735412	cd16p_mono
1906	ENSG00000112992.16	NNT	chr5	43602692	5267	rs796238928;rs773933403	chr5	43727931	43727931	0	1.72831e-19	0.372131	4.77942e-16	0.726812	cd16p_mono
1907	ENSG00000112992.16	NNT	chr5	43602692	5267	rs7733259	chr5	43728199	43728199	0	1.45781e-19	0.377929	5.45921e-16	0.735412	cd16p_mono
1908	ENSG00000112992.16	NNT	chr5	43602692	5267	rs6895383	chr5	43728839	43728839	0	1.45781e-19	0.377929	5.45921e-16	0.735412	cd16p_mono
1909	ENSG00000112992.16	NNT	chr5	43602692	5267	rs11737988	chr5	43730806	43730806	0	1.81276e-16	0.351678	5.44372e-13	0.669482	cd16p_mono
1910	ENSG00000112992.16	NNT	chr5	43602692	5267	5_43731192_CT_C	chr5	43731192	43731193	0	1.72128e-06	0.480985	1.71946e-06	1.03538	cd16p_mono
1911	ENSG00000112992.16	NNT	chr5	43602692	5267	rs10050726	chr5	43731364	43731364	0	1.45781e-19	0.377929	5.45921e-16	0.735412	cd16p_mono
1912	ENSG00000112992.16	NNT	chr5	43602692	5267	rs4574552	chr5	43731590	43731590	0	0.00206483	0.105192	8.20748e-09	0.417598	cd16p_mono
1913	ENSG00000112992.16	NNT	chr5	43602692	5267	rs6872959	chr5	43732082	43732082	0	1.45781e-19	0.377929	5.45921e-16	0.735412	cd16p_mono
1914	ENSG00000112992.16	NNT	chr5	43602692	5267	rs6872531	chr5	43732137	43732137	0	2.19039e-16	0.318576	4.20335e-13	0.610782	cd16p_mono
1915	ENSG00000112992.16	NNT	chr5	43602692	5267	rs10155531	chr5	43732819	43732819	0	1.45781e-19	0.377929	5.45921e-16	0.735412	cd16p_mono
1916	ENSG00000112992.16	NNT	chr5	43602692	5267	rs62368627	chr5	43733587	43733587	0	1.45781e-19	0.377929	5.45921e-16	0.735412	cd16p_mono
1917	ENSG00000112992.16	NNT	chr5	43602692	5267	rs7711370	chr5	43737070	43737070	0	1.45781e-19	0.377929	5.45921e-16	0.735412	cd16p_mono
1918	ENSG00000112992.16	NNT	chr5	43602692	5267	rs10069341	chr5	43738209	43738209	0	1.45781e-19	0.377929	5.45921e-16	0.735412	cd16p_mono
1919	ENSG00000112992.16	NNT	chr5	43602692	5267	rs71905332	chr5	43739762	43739763	0	1.45781e-19	0.377929	5.45921e-16	0.735412	cd16p_mono
1920	ENSG00000112992.16	NNT	chr5	43602692	5267	rs139430996	chr5	43739792	43739792	0	1.45781e-19	0.377929	5.45921e-16	0.735412	cd16p_mono
1921	ENSG00000112992.16	NNT	chr5	43602692	5267	rs35867146	chr5	43740430	43740430	0	1.45781e-19	0.377929	5.45921e-16	0.735412	cd16p_mono
1922	ENSG00000112992.16	NNT	chr5	43602692	5267	rs13173726	chr5	43740483	43740483	0	1.61206e-05	0.581256	0.000136385	1.10938	cd16p_mono
1923	ENSG00000112992.16	NNT	chr5	43602692	5267	rs35383935	chr5	43740536	43740536	0	1.45781e-19	0.377929	5.45921e-16	0.735412	cd16p_mono
1924	ENSG00000112992.16	NNT	chr5	43602692	5267	rs34325384	chr5	43740823	43740823	0	1.45781e-19	0.377929	5.45921e-16	0.735412	cd16p_mono
1925	ENSG00000112992.16	NNT	chr5	43602692	5267	rs35072002	chr5	43741200	43741200	0	1.45781e-19	0.377929	5.45921e-16	0.735412	cd16p_mono
1926	ENSG00000112992.16	NNT	chr5	43602692	5267	rs35697559	chr5	43741489	43741489	0	1.45781e-19	0.377929	5.45921e-16	0.735412	cd16p_mono
1927	ENSG00000112992.16	NNT	chr5	43602692	5267	rs28816739	chr5	43741791	43741791	0	2.19039e-16	0.318576	4.20335e-13	0.610782	cd16p_mono
1928	ENSG00000112992.16	NNT	chr5	43602692	5267	rs558353363	chr5	43742054	43742054	0	1.44055e-07	0.859185	2.1825e-06	1.67039	cd16p_mono
1929	ENSG00000112992.16	NNT	chr5	43602692	5267	rs137949823	chr5	43743007	43743007	0	5.87122e-08	-0.26789	0.640482	-0.0505529	cd16p_mono
1930	ENSG00000112992.16	NNT	chr5	43602692	5267	rs7725789	chr5	43743142	43743142	0	1.45781e-19	0.377929	5.45921e-16	0.735412	cd16p_mono
1931	ENSG00000112992.16	NNT	chr5	43602692	5267	rs7719253	chr5	43743421	43743421	0	1.45781e-19	0.377929	5.45921e-16	0.735412	cd16p_mono
1932	ENSG00000112992.16	NNT	chr5	43602692	5267	rs201999516	chr5	43745446	43745446	0	1.45781e-19	0.377929	5.45921e-16	0.735412	cd16p_mono
1933	ENSG00000112992.16	NNT	chr5	43602692	5267	rs10461745	chr5	43745988	43745988	0	3.76546e-19	0.370251	1.19721e-15	0.720088	cd16p_mono
1934	ENSG00000112992.16	NNT	chr5	43602692	5267	rs369137637	chr5	43746500	43746500	0	1.44055e-07	0.859185	2.1825e-06	1.67039	cd16p_mono
1935	ENSG00000112992.16	NNT	chr5	43602692	5267	rs7717974	chr5	43746611	43746611	0	1.45781e-19	0.377929	5.45921e-16	0.735412	cd16p_mono
1936	ENSG00000112992.16	NNT	chr5	43602692	5267	rs62368636	chr5	43747027	43747027	0	1.45781e-19	0.377929	5.45921e-16	0.735412	cd16p_mono
1937	ENSG00000112992.16	NNT	chr5	43602692	5267	rs62368637	chr5	43747031	43747031	0	1.45781e-19	0.377929	5.45921e-16	0.735412	cd16p_mono
1938	ENSG00000112992.16	NNT	chr5	43602692	5267	rs62368638	chr5	43747258	43747258	0	1.45781e-19	0.377929	5.45921e-16	0.735412	cd16p_mono
1939	ENSG00000112992.16	NNT	chr5	43602692	5267	rs13173365	chr5	43747319	43747319	0	1.45781e-19	0.377929	5.45921e-16	0.735412	cd16p_mono
1940	ENSG00000112992.16	NNT	chr5	43602692	5267	rs35705613	chr5	43747478	43747478	0	1.45781e-19	0.377929	5.45921e-16	0.735412	cd16p_mono
1941	ENSG00000112992.16	NNT	chr5	43602692	5267	rs62368640	chr5	43748491	43748491	0	1.45781e-19	0.377929	5.45921e-16	0.735412	cd16p_mono
1942	ENSG00000112992.16	NNT	chr5	43602692	5267	rs62368641	chr5	43748653	43748653	0	1.45781e-19	0.377929	5.45921e-16	0.735412	cd16p_mono
1943	ENSG00000112992.16	NNT	chr5	43602692	5267	rs34997997	chr5	43749026	43749027	0	1.45781e-19	0.377929	5.45921e-16	0.735412	cd16p_mono
1944	ENSG00000112992.16	NNT	chr5	43602692	5267	rs7713661	chr5	43749156	43749156	0	1.45781e-19	0.377929	5.45921e-16	0.735412	cd16p_mono
1945	ENSG00000112992.16	NNT	chr5	43602692	5267	rs6874033	chr5	43749632	43749632	0	1.45781e-19	0.377929	5.45921e-16	0.735412	cd16p_mono
1946	ENSG00000112992.16	NNT	chr5	43602692	5267	rs13361045	chr5	43750954	43750954	0	1.45781e-19	0.377929	5.45921e-16	0.735412	cd16p_mono
1947	ENSG00000112992.16	NNT	chr5	43602692	5267	rs35842681	chr5	43751952	43751952	0	1.45781e-19	0.377929	5.45921e-16	0.735412	cd16p_mono
1948	ENSG00000112992.16	NNT	chr5	43602692	5267	rs34184759	chr5	43752440	43752440	0	1.45781e-19	0.377929	5.45921e-16	0.735412	cd16p_mono
1949	ENSG00000112992.16	NNT	chr5	43602692	5267	rs35151191	chr5	43753378	43753378	0	1.45781e-19	0.377929	5.45921e-16	0.735412	cd16p_mono
1950	ENSG00000112992.16	NNT	chr5	43602692	5267	rs62368646	chr5	43753893	43753893	0	1.45781e-19	0.377929	5.45921e-16	0.735412	cd16p_mono
1951	ENSG00000112992.16	NNT	chr5	43602692	5267	rs62368647	chr5	43754308	43754308	0	1.45781e-19	0.377929	5.45921e-16	0.735412	cd16p_mono
1952	ENSG00000112992.16	NNT	chr5	43602692	5267	rs34143131	chr5	43754524	43754524	0	1.45781e-19	0.377929	5.45921e-16	0.735412	cd16p_mono
1953	ENSG00000112992.16	NNT	chr5	43602692	5267	rs117851303	chr5	43755349	43755349	0	1.59117e-07	-0.323105	0.152496	-0.192802	cd16p_mono
1954	ENSG00000112992.16	NNT	chr5	43602692	5267	rs534821112	chr5	43756969	43756969	0	3.37036e-18	0.368919	4.83127e-15	0.72108	cd16p_mono
1955	ENSG00000112992.16	NNT	chr5	43602692	5267	rs137920762	chr5	43758638	43758641	0	1.45781e-19	0.377929	5.45921e-16	0.735412	cd16p_mono
1956	ENSG00000112992.16	NNT	chr5	43602692	5267	rs71631104	chr5	43758734	43758734	0	1.45781e-19	0.377929	5.45921e-16	0.735412	cd16p_mono
1957	ENSG00000112992.16	NNT	chr5	43602692	5267	rs6451723	chr5	43759607	43759607	0	1.45781e-19	0.377929	5.45921e-16	0.735412	cd16p_mono
1958	ENSG00000112992.16	NNT	chr5	43602692	5267	rs35249562	chr5	43759901	43759901	0	1.45781e-19	0.377929	5.45921e-16	0.735412	cd16p_mono
1959	ENSG00000112992.16	NNT	chr5	43602692	5267	rs35187556	chr5	43760757	43760757	0	1.45781e-19	0.377929	5.45921e-16	0.735412	cd16p_mono
1960	ENSG00000112992.16	NNT	chr5	43602692	5267	rs34443550	chr5	43764436	43764436	0	1.45781e-19	0.377929	5.45921e-16	0.735412	cd16p_mono
1961	ENSG00000112992.16	NNT	chr5	43602692	5267	rs7704541	chr5	43765313	43765313	0	1.45781e-19	0.377929	5.45921e-16	0.735412	cd16p_mono
1962	ENSG00000112992.16	NNT	chr5	43602692	5267	rs34942263	chr5	43765725	43765725	0	1.45781e-19	0.377929	5.45921e-16	0.735412	cd16p_mono
1963	ENSG00000112992.16	NNT	chr5	43602692	5267	rs76327797	chr5	43765847	43765847	0	1.96789e-07	-0.318683	0.176588	-0.180944	cd16p_mono
1964	ENSG00000112992.16	NNT	chr5	43602692	5267	rs35502791	chr5	43765917	43765917	0	1.45781e-19	0.377929	5.45921e-16	0.735412	cd16p_mono
1965	ENSG00000112992.16	NNT	chr5	43602692	5267	rs4254915	chr5	43766395	43766395	0	1.45781e-19	0.377929	5.45921e-16	0.735412	cd16p_mono
1966	ENSG00000112992.16	NNT	chr5	43602692	5267	rs62368652	chr5	43767298	43767298	0	1.45781e-19	0.377929	5.45921e-16	0.735412	cd16p_mono
1967	ENSG00000112992.16	NNT	chr5	43602692	5267	rs6451724	chr5	43767573	43767573	0	0.0120355	0.0797469	1.45744e-05	0.294096	cd16p_mono
1968	ENSG00000112992.16	NNT	chr5	43602692	5267	rs62368653	chr5	43767614	43767614	0	1.45781e-19	0.377929	5.45921e-16	0.735412	cd16p_mono
1969	ENSG00000112992.16	NNT	chr5	43602692	5267	rs9292891	chr5	43767984	43767984	0	1.45781e-19	0.377929	5.45921e-16	0.735412	cd16p_mono
1970	ENSG00000112992.16	NNT	chr5	43602692	5267	rs10051881	chr5	43768492	43768492	0	2.19039e-16	0.318576	4.20335e-13	0.610782	cd16p_mono
1971	ENSG00000112992.16	NNT	chr5	43602692	5267	rs10075553	chr5	43768837	43768837	0	2.19039e-16	0.318576	4.20335e-13	0.610782	cd16p_mono
1972	ENSG00000112992.16	NNT	chr5	43602692	5267	rs34897533	chr5	43769373	43769373	0	1.45781e-19	0.377929	5.45921e-16	0.735412	cd16p_mono
1973	ENSG00000112992.16	NNT	chr5	43602692	5267	rs10461747	chr5	43769639	43769639	0	1.45781e-19	0.377929	5.45921e-16	0.735412	cd16p_mono
1974	ENSG00000112992.16	NNT	chr5	43602692	5267	rs77209013	chr5	43770247	43770247	0	7.02595e-15	0.341273	2.30979e-12	0.666497	cd16p_mono
1975	ENSG00000112992.16	NNT	chr5	43602692	5267	rs76060238	chr5	43770752	43770752	0	1.45781e-19	0.377929	5.45921e-16	0.735412	cd16p_mono
1976	ENSG00000112992.16	NNT	chr5	43602692	5267	rs73753626	chr5	43770753	43770753	0	1.45781e-19	0.377929	5.45921e-16	0.735412	cd16p_mono
1977	ENSG00000112992.16	NNT	chr5	43602692	5267	rs62368655	chr5	43770978	43770978	0	1.45781e-19	0.377929	5.45921e-16	0.735412	cd16p_mono
1978	ENSG00000112992.16	NNT	chr5	43602692	5267	rs62368656	chr5	43772443	43772443	0	1.61206e-05	0.581256	0.000136385	1.10938	cd16p_mono
1979	ENSG00000112992.16	NNT	chr5	43602692	5267	rs34028586	chr5	43773267	43773267	0	1.45781e-19	0.377929	5.45921e-16	0.735412	cd16p_mono
1980	ENSG00000112992.16	NNT	chr5	43602692	5267	rs62368657	chr5	43774766	43774766	0	5.87122e-08	-0.26789	0.640482	-0.0505529	cd16p_mono
1981	ENSG00000112992.16	NNT	chr5	43602692	5267	rs35672591	chr5	43775566	43775566	0	1.45781e-19	0.377929	5.45921e-16	0.735412	cd16p_mono
1982	ENSG00000112992.16	NNT	chr5	43602692	5267	rs74400398	chr5	43775826	43775826	0	3.6033e-13	0.32614	7.46697e-11	0.632719	cd16p_mono
1983	ENSG00000112992.16	NNT	chr5	43602692	5267	rs71642355	chr5	43776670	43776670	0	1.45781e-19	0.377929	5.45921e-16	0.735412	cd16p_mono
1984	ENSG00000112992.16	NNT	chr5	43602692	5267	rs10462055	chr5	43776746	43776746	0	1.61206e-05	0.581256	0.000136385	1.10938	cd16p_mono
1985	ENSG00000112992.16	NNT	chr5	43602692	5267	rs13184712	chr5	43777536	43777536	0	1.45781e-19	0.377929	5.45921e-16	0.735412	cd16p_mono
1986	ENSG00000112992.16	NNT	chr5	43602692	5267	rs10461748	chr5	43778958	43778958	0	1.45781e-19	0.377929	5.45921e-16	0.735412	cd16p_mono
1987	ENSG00000112992.16	NNT	chr5	43602692	5267	rs10462056	chr5	43778999	43778999	0	1.45781e-19	0.377929	5.45921e-16	0.735412	cd16p_mono
1988	ENSG00000112992.16	NNT	chr5	43602692	5267	rs10462057	chr5	43779126	43779126	0	1.45781e-19	0.377929	5.45921e-16	0.735412	cd16p_mono
1989	ENSG00000112992.16	NNT	chr5	43602692	5267	rs13187446	chr5	43779650	43779650	0	1.45781e-19	0.377929	5.45921e-16	0.735412	cd16p_mono
1990	ENSG00000112992.16	NNT	chr5	43602692	5267	rs62369476	chr5	43780145	43780145	0	1.45781e-19	0.377929	5.45921e-16	0.735412	cd16p_mono
1991	ENSG00000112992.16	NNT	chr5	43602692	5267	rs10472388	chr5	43780797	43780797	0	1.45781e-19	0.377929	5.45921e-16	0.735412	cd16p_mono
1992	ENSG00000112992.16	NNT	chr5	43602692	5267	rs6892300	chr5	43780870	43780870	0	1.45781e-19	0.377929	5.45921e-16	0.735412	cd16p_mono
1993	ENSG00000112992.16	NNT	chr5	43602692	5267	rs13178040	chr5	43781414	43781414	0	1.45781e-19	0.377929	5.45921e-16	0.735412	cd16p_mono
1994	ENSG00000112992.16	NNT	chr5	43602692	5267	rs77733697	chr5	43784392	43784392	0	2.16333e-13	0.325231	4.96228e-11	0.630996	cd16p_mono
1995	ENSG00000112992.16	NNT	chr5	43602692	5267	rs35023467	chr5	43785285	43785285	0	8.55605e-20	0.376315	3.58752e-16	0.732274	cd16p_mono
1996	ENSG00000112992.16	NNT	chr5	43602692	5267	rs74990615	chr5	43785438	43785438	0	1.15225e-14	0.336071	4.93142e-12	0.6518	cd16p_mono
1997	ENSG00000112992.16	NNT	chr5	43602692	5267	rs34814715	chr5	43785794	43785794	0	8.55605e-20	0.376315	3.58752e-16	0.732274	cd16p_mono
1998	ENSG00000112992.16	NNT	chr5	43602692	5267	rs35388758	chr5	43786804	43786804	0	8.55605e-20	0.376315	3.58752e-16	0.732274	cd16p_mono
[truncated: 1,046,572+ more rows]
