# Supplementary material for: Machine learning reveals genetic modifiers of the immune microenvironment of cancer
Source: iScience. 2023 Aug 9;26(9):107576. doi: 10.1016/j.isci.2023.107576 (PMC10470213; doi:10.1016/j.isci.2023.107576)
Supplement: Table S15. Hierarchical clustering of BrCa candidates within the top 10% of I-O target probability scores, related to Methods — S15A) Cluster1 enrichment analysis results, S15B) Cluster2 enrichment analysis results. [file mmc16.xlsx]

## Sheet: Table S15A. Cluster1_Enrichment
Table S15A. Cluster1_Enrichment Analysis
Hierarchical clustering of BrCa candidates within the top 10% of I-O target probability scores was performed and revealed 2 major clusters. Gene ontology (GO) enrichment analysis for Cluster 1, general immune modulators.
#category	term ID	term description	observed gene count	background gene count	strength	false discovery rate	matching proteins in your network (IDs)	matching proteins in your network (labels)
KEGG	hsa05145	Toxoplasmosis	5	6	1.2	0.0066	9606.ENSP00000221930,9606.ENSP00000264657,9606.ENSP00000351273,9606.ENSP00000361359,9606.ENSP00000451828	TGFB1,STAT3,CASP8,CD40,AKT1
KEGG	hsa05321	Inflammatory bowel disease	4	5	1.18	0.0223	9606.ENSP00000221930,9606.ENSP00000226730,9606.ENSP00000264657,9606.ENSP00000470788	TGFB1,IL2,STAT3,IL12RB1
KEGG	hsa05330	Allograft rejection	4	5	1.18	0.0223	9606.ENSP00000226730,9606.ENSP00000324890,9606.ENSP00000332049,9606.ENSP00000361359	IL2,CD28,CD86,CD40
KEGG	hsa04658	Th1 and Th2 cell differentiation	3	4	1.15	0.049	9606.ENSP00000226730,9606.ENSP00000256646,9606.ENSP00000470788	IL2,NOTCH2,IL12RB1
KEGG	hsa04940	Type I diabetes mellitus	3	4	1.15	0.049	9606.ENSP00000226730,9606.ENSP00000324890,9606.ENSP00000332049	IL2,CD28,CD86
KEGG	hsa05332	Graft-versus-host disease	3	4	1.15	0.049	9606.ENSP00000226730,9606.ENSP00000324890,9606.ENSP00000332049	IL2,CD28,CD86
Monarch	HP:0002754	Osteomyelitis	5	7	1.13	0.0373	9606.ENSP00000264657,9606.ENSP00000296522,9606.ENSP00000357392,9606.ENSP00000369519,9606.ENSP00000470788	STAT3,HPGD,EFNA1,MTAP,IL12RB1
GO Process	GO:0050871	Positive regulation of B cell activation	6	9	1.1	0.0089	9606.ENSP00000221930,9606.ENSP00000226730,9606.ENSP00000266557,9606.ENSP00000324890,9606.ENSP00000361359,9606.ENSP00000368538	TGFB1,IL2,CD27,CD28,CD40,TNFRSF4
KEGG	hsa05416	Viral myocarditis	4	6	1.1	0.0248	9606.ENSP00000324890,9606.ENSP00000332049,9606.ENSP00000351273,9606.ENSP00000361359	CD28,CD86,CASP8,CD40
KEGG	hsa04672	Intestinal immune network for IgA production	7	11	1.08	0.0031	9606.ENSP00000221930,9606.ENSP00000226730,9606.ENSP00000319476,9606.ENSP00000324890,9606.ENSP00000332049,9606.ENSP00000339477,9606.ENSP00000361359	TGFB1,IL2,ICOS,CD28,CD86,B7RP1,CD40
GO Process	GO:0002639	Positive regulation of immunoglobulin production	5	8	1.07	0.0306	9606.ENSP00000221930,9606.ENSP00000226730,9606.ENSP00000324890,9606.ENSP00000361359,9606.ENSP00000368538	TGFB1,IL2,CD28,CD40,TNFRSF4
GO Process	GO:0002708	Positive regulation of lymphocyte mediated immunity	6	10	1.05	0.0115	9606.ENSP00000221930,9606.ENSP00000226730,9606.ENSP00000324890,9606.ENSP00000361359,9606.ENSP00000402060,9606.ENSP00000470788	TGFB1,IL2,CD28,CD40,PVR,IL12RB1
GO Process	GO:0010001	Glial cell differentiation	6	10	1.05	0.0115	9606.ENSP00000242480,9606.ENSP00000264657,9606.ENSP00000340820,9606.ENSP00000351015,9606.ENSP00000358417,9606.ENSP00000451828	EGR2,STAT3,MAPT,NF1,PHGDH,AKT1
KEGG	hsa04514	Cell adhesion molecules	7	12	1.04	0.0031	9606.ENSP00000319476,9606.ENSP00000324890,9606.ENSP00000332049,9606.ENSP00000335062,9606.ENSP00000339477,9606.ENSP00000361359,9606.ENSP00000402060	ICOS,CD28,CD86,PDCD1,B7RP1,CD40,PVR
KEGG	hsa04659	Th17 cell differentiation	4	7	1.03	0.031	9606.ENSP00000221930,9606.ENSP00000226730,9606.ENSP00000264657,9606.ENSP00000470788	TGFB1,IL2,STAT3,IL12RB1
KEGG	hsa05235	PD-L1 expression and PD-1 checkpoint pathway in cancer	4	7	1.03	0.031	9606.ENSP00000264657,9606.ENSP00000324890,9606.ENSP00000335062,9606.ENSP00000451828	STAT3,CD28,PDCD1,AKT1
WikiPathways	WP3863	T-cell antigen receptor (TCR) pathway during Staphylococcus aureus infection	5	9	1.02	0.0427	9606.ENSP00000226730,9606.ENSP00000319476,9606.ENSP00000324890,9606.ENSP00000335062,9606.ENSP00000451828	IL2,ICOS,CD28,PDCD1,AKT1
GO Process	GO:0002824	Positive regulation of adaptive immune response based on somatic recombination of immune receptors built from immunoglobulin superfamily domains	6	11	1.01	0.0152	9606.ENSP00000221930,9606.ENSP00000226730,9606.ENSP00000324890,9606.ENSP00000361359,9606.ENSP00000402060,9606.ENSP00000470788	TGFB1,IL2,CD28,CD40,PVR,IL12RB1
Reactome	HSA-5668541	TNFR2 non-canonical NF-kB pathway	6	11	1.01	0.0429	9606.ENSP00000245817,9606.ENSP00000266557,9606.ENSP00000361359,9606.ENSP00000368538,9606.ENSP00000469049,9606.ENSP00000478699	TNFSF9,CD27,CD40,TNFRSF4,TNFSF14,TNFRSF9
WikiPathways	WP2328	Allograft Rejection	6	11	1.01	0.0354	9606.ENSP00000221930,9606.ENSP00000226730,9606.ENSP00000324890,9606.ENSP00000332049,9606.ENSP00000351273,9606.ENSP00000361359	TGFB1,IL2,CD28,CD86,CASP8,CD40
GO Process	GO:0033209	Tumor necrosis factor-mediated signaling pathway	7	14	0.98	0.0079	9606.ENSP00000245817,9606.ENSP00000252590,9606.ENSP00000266557,9606.ENSP00000361359,9606.ENSP00000368538,9606.ENSP00000469049,9606.ENSP00000478699	TNFSF9,PLVAP,CD27,CD40,TNFRSF4,TNFSF14,TNFRSF9
GO Process	GO:0042063	Gliogenesis	7	14	0.98	0.0079	9606.ENSP00000242480,9606.ENSP00000264657,9606.ENSP00000340820,9606.ENSP00000344666,9606.ENSP00000351015,9606.ENSP00000358417,9606.ENSP00000451828	EGR2,STAT3,MAPT,NF2,NF1,PHGDH,AKT1
KEGG	hsa04620	Toll-like receptor signaling pathway	6	12	0.98	0.008	9606.ENSP00000332049,9606.ENSP00000351273,9606.ENSP00000354932,9606.ENSP00000361359,9606.ENSP00000378517,9606.ENSP00000451828	CD86,CASP8,TLR1,CD40,SPP1,AKT1
KEGG	hsa05320	Autoimmune thyroid disease	4	8	0.98	0.0371	9606.ENSP00000226730,9606.ENSP00000324890,9606.ENSP00000332049,9606.ENSP00000361359	IL2,CD28,CD86,CD40
WikiPathways	WP5098	T-cell activation SARS-CoV-2	6	12	0.98	0.0354	9606.ENSP00000226730,9606.ENSP00000319476,9606.ENSP00000324890,9606.ENSP00000332049,9606.ENSP00000451828,9606.ENSP00000470788	IL2,ICOS,CD28,CD86,AKT1,IL12RB1
WikiPathways	WP75	Toll-like receptor signaling pathway	6	12	0.98	0.0354	9606.ENSP00000332049,9606.ENSP00000351273,9606.ENSP00000354932,9606.ENSP00000361359,9606.ENSP00000378517,9606.ENSP00000451828	CD86,CASP8,TLR1,CD40,SPP1,AKT1
Monarch	HP:0002979	Bowing of the legs	6	12	0.98	0.0336	9606.ENSP00000221930,9606.ENSP00000256646,9606.ENSP00000296522,9606.ENSP00000351015,9606.ENSP00000357392,9606.ENSP00000369519	TGFB1,NOTCH2,HPGD,NF1,EFNA1,MTAP
GO Process	GO:0031295	T cell costimulation	7	15	0.95	0.0097	9606.ENSP00000319476,9606.ENSP00000324890,9606.ENSP00000332049,9606.ENSP00000335062,9606.ENSP00000339477,9606.ENSP00000451828,9606.ENSP00000469049	ICOS,CD28,CD86,PDCD1,B7RP1,AKT1,TNFSF14
KEGG	hsa05161	Hepatitis B	7	15	0.95	0.0044	9606.ENSP00000221930,9606.ENSP00000242480,9606.ENSP00000264657,9606.ENSP00000305355,9606.ENSP00000350359,9606.ENSP00000351273,9606.ENSP00000451828	TGFB1,EGR2,STAT3,PRKCB,CREB5,CASP8,AKT1
WikiPathways	WP4666	Hepatitis B infection	7	15	0.95	0.0354	9606.ENSP00000221930,9606.ENSP00000242480,9606.ENSP00000264657,9606.ENSP00000305355,9606.ENSP00000350359,9606.ENSP00000351273,9606.ENSP00000451828	TGFB1,EGR2,STAT3,PRKCB,CREB5,CASP8,AKT1
Monarch	HP:0002721	Immunodeficiency	8	17	0.95	0.0103	9606.ENSP00000221930,9606.ENSP00000306968,9606.ENSP00000319476,9606.ENSP00000357392,9606.ENSP00000361359,9606.ENSP00000368538,9606.ENSP00000451828,9606.ENSP00000470788	TGFB1,CDCA7,ICOS,EFNA1,CD40,TNFRSF4,AKT1,IL12RB1
KEGG	hsa04625	C-type lectin receptor signaling pathway	5	11	0.93	0.0223	9606.ENSP00000226730,9606.ENSP00000242480,9606.ENSP00000351273,9606.ENSP00000371194,9606.ENSP00000451828	IL2,EGR2,CASP8,LSP1,AKT1
COMPARTMENTS	GOCC:0098802	Plasma membrane signaling receptor complex	9	20	0.93	0.0056	9606.ENSP00000226730,9606.ENSP00000264657,9606.ENSP00000266557,9606.ENSP00000324890,9606.ENSP00000354932,9606.ENSP00000361359,9606.ENSP00000378517,9606.ENSP00000451828,9606.ENSP00000470788	IL2,STAT3,CD27,CD28,TLR1,CD40,SPP1,AKT1,IL12RB1
KEGG	hsa01521	EGFR tyrosine kinase inhibitor resistance	4	9	0.92	0.0466	9606.ENSP00000264657,9606.ENSP00000305355,9606.ENSP00000351015,9606.ENSP00000451828	STAT3,PRKCB,NF1,AKT1
KEGG	hsa04931	Insulin resistance	4	9	0.92	0.0466	9606.ENSP00000264657,9606.ENSP00000305355,9606.ENSP00000350359,9606.ENSP00000451828	STAT3,PRKCB,CREB5,AKT1
KEGG	hsa04933	AGE-RAGE signaling pathway in diabetic complications	4	9	0.92	0.0466	9606.ENSP00000221930,9606.ENSP00000264657,9606.ENSP00000305355,9606.ENSP00000451828	TGFB1,STAT3,PRKCB,AKT1
KEGG	hsa05142	Chagas disease	4	9	0.92	0.0466	9606.ENSP00000221930,9606.ENSP00000226730,9606.ENSP00000351273,9606.ENSP00000451828	TGFB1,IL2,CASP8,AKT1
WikiPathways	WP1449	Regulation of toll-like receptor signaling pathway	7	16	0.92	0.0354	9606.ENSP00000332049,9606.ENSP00000351273,9606.ENSP00000354932,9606.ENSP00000361359,9606.ENSP00000363079,9606.ENSP00000378517,9606.ENSP00000451828	CD86,CASP8,TLR1,CD40,MBL2,SPP1,AKT1
Monarch	HP:0004313	Decreased circulating antibody level	8	18	0.92	0.012	9606.ENSP00000221930,9606.ENSP00000252590,9606.ENSP00000264657,9606.ENSP00000266557,9606.ENSP00000306968,9606.ENSP00000319476,9606.ENSP00000351273,9606.ENSP00000361359	TGFB1,PLVAP,STAT3,CD27,CDCA7,ICOS,CASP8,CD40
GO Process	GO:0002699	Positive regulation of immune effector process	9	21	0.91	0.0028	9606.ENSP00000221930,9606.ENSP00000226730,9606.ENSP00000324890,9606.ENSP00000331504,9606.ENSP00000332049,9606.ENSP00000361359,9606.ENSP00000368538,9606.ENSP00000402060,9606.ENSP00000470788	TGFB1,IL2,CD28,FES,CD86,CD40,TNFRSF4,PVR,IL12RB1
KEGG	hsa04660	T cell receptor signaling pathway	5	12	0.9	0.025	9606.ENSP00000226730,9606.ENSP00000319476,9606.ENSP00000324890,9606.ENSP00000335062,9606.ENSP00000451828	IL2,ICOS,CD28,PDCD1,AKT1
GO Process	GO:0002703	Regulation of leukocyte mediated immunity	7	17	0.89	0.0152	9606.ENSP00000221930,9606.ENSP00000226730,9606.ENSP00000324890,9606.ENSP00000331504,9606.ENSP00000361359,9606.ENSP00000402060,9606.ENSP00000470788	TGFB1,IL2,CD28,FES,CD40,PVR,IL12RB1
GO Process	GO:0071356	Cellular response to tumor necrosis factor	8	20	0.88	0.0075	9606.ENSP00000245817,9606.ENSP00000252590,9606.ENSP00000266557,9606.ENSP00000361359,9606.ENSP00000368538,9606.ENSP00000451828,9606.ENSP00000469049,9606.ENSP00000478699	TNFSF9,PLVAP,CD27,CD40,TNFRSF4,AKT1,TNFSF14,TNFRSF9
COMPARTMENTS	GOCC:0043235	Receptor complex	12	30	0.88	0.00061	9606.ENSP00000226730,9606.ENSP00000256646,9606.ENSP00000264657,9606.ENSP00000266557,9606.ENSP00000324890,9606.ENSP00000354932,9606.ENSP00000361359,9606.ENSP00000368538,9606.ENSP00000378517,9606.ENSP00000451828,9606.ENSP00000470788,9606.ENSP00000478699	IL2,NOTCH2,STAT3,CD27,CD28,TLR1,CD40,TNFRSF4,SPP1,AKT1,IL12RB1,TNFRSF9
GO Process	GO:0034612	Response to tumor necrosis factor	9	23	0.87	0.0036	9606.ENSP00000245817,9606.ENSP00000252590,9606.ENSP00000266557,9606.ENSP00000351273,9606.ENSP00000361359,9606.ENSP00000368538,9606.ENSP00000451828,9606.ENSP00000469049,9606.ENSP00000478699	TNFSF9,PLVAP,CD27,CASP8,CD40,TNFRSF4,AKT1,TNFSF14,TNFRSF9
GO Process	GO:1902107	Positive regulation of leukocyte differentiation	9	23	0.87	0.0036	9606.ENSP00000221930,9606.ENSP00000226730,9606.ENSP00000245817,9606.ENSP00000256646,9606.ENSP00000266557,9606.ENSP00000331504,9606.ENSP00000332049,9606.ENSP00000351273,9606.ENSP00000470788	TGFB1,IL2,TNFSF9,NOTCH2,CD27,FES,CD86,CASP8,IL12RB1
Monarch	HP:0010974	Abnormal myeloid leukocyte morphology	7	18	0.87	0.0329	9606.ENSP00000264657,9606.ENSP00000266557,9606.ENSP00000306968,9606.ENSP00000319476,9606.ENSP00000357392,9606.ENSP00000361359,9606.ENSP00000442788	STAT3,CD27,CDCA7,ICOS,EFNA1,CD40,TET2
GO Process	GO:1903708	Positive regulation of hemopoiesis	10	26	0.86	0.002	9606.ENSP00000221930,9606.ENSP00000226730,9606.ENSP00000245817,9606.ENSP00000256646,9606.ENSP00000264657,9606.ENSP00000266557,9606.ENSP00000331504,9606.ENSP00000332049,9606.ENSP00000351273,9606.ENSP00000470788	TGFB1,IL2,TNFSF9,NOTCH2,STAT3,CD27,FES,CD86,CASP8,IL12RB1
GO Process	GO:0050671	Positive regulation of lymphocyte proliferation	8	21	0.86	0.0092	9606.ENSP00000226730,9606.ENSP00000245817,9606.ENSP00000324890,9606.ENSP00000332049,9606.ENSP00000339477,9606.ENSP00000361359,9606.ENSP00000368538,9606.ENSP00000470788	IL2,TNFSF9,CD28,CD86,B7RP1,CD40,TNFRSF4,IL12RB1
KEGG	hsa05152	Tuberculosis	5	13	0.86	0.031	9606.ENSP00000221930,9606.ENSP00000351273,9606.ENSP00000354932,9606.ENSP00000371194,9606.ENSP00000451828	TGFB1,CASP8,TLR1,LSP1,AKT1
KEGG	hsa05162	Measles	5	13	0.86	0.031	9606.ENSP00000226730,9606.ENSP00000264657,9606.ENSP00000324890,9606.ENSP00000351273,9606.ENSP00000451828	IL2,STAT3,CD28,CASP8,AKT1
Monarch	HP:0011893	Abnormal leukocyte count	8	21	0.86	0.0178	9606.ENSP00000221930,9606.ENSP00000264657,9606.ENSP00000306968,9606.ENSP00000319476,9606.ENSP00000351273,9606.ENSP00000357392,9606.ENSP00000361359,9606.ENSP00000442788	TGFB1,STAT3,CDCA7,ICOS,CASP8,EFNA1,CD40,TET2
KEGG	hsa05203	Viral carcinogenesis	6	16	0.85	0.0217	9606.ENSP00000242480,9606.ENSP00000264657,9606.ENSP00000276925,9606.ENSP00000326432,9606.ENSP00000350359,9606.ENSP00000351273	EGR2,STAT3,CDKN2B,CCR8,CREB5,CASP8
Monarch	EFO:0000405	Digestive system disease	7	19	0.84	0.0379	9606.ENSP00000221930,9606.ENSP00000264657,9606.ENSP00000305355,9606.ENSP00000339906,9606.ENSP00000340820,9606.ENSP00000351015,9606.ENSP00000419471	TGFB1,STAT3,PRKCB,PAX4,MAPT,NF1,RAD51B
DISEASES	DOID:612	Primary immunodeficiency disease	11	31	0.83	0.0053	9606.ENSP00000226730,9606.ENSP00000264657,9606.ENSP00000266557,9606.ENSP00000319476,9606.ENSP00000324890,9606.ENSP00000332049,9606.ENSP00000335062,9606.ENSP00000354932,9606.ENSP00000361359,9606.ENSP00000368538,9606.ENSP00000470788	IL2,STAT3,CD27,ICOS,CD28,CD86,PDCD1,TLR1,CD40,TNFRSF4,IL12RB1
GO Process	GO:0051251	Positive regulation of lymphocyte activation	14	41	0.81	0.00024	9606.ENSP00000221930,9606.ENSP00000226730,9606.ENSP00000245817,9606.ENSP00000266557,9606.ENSP00000319476,9606.ENSP00000324890,9606.ENSP00000332049,9606.ENSP00000335062,9606.ENSP00000339477,9606.ENSP00000361359,9606.ENSP00000368538,9606.ENSP00000451828,9606.ENSP00000469049,9606.ENSP00000470788	TGFB1,IL2,TNFSF9,CD27,ICOS,CD28,CD86,PDCD1,B7RP1,CD40,TNFRSF4,AKT1,TNFSF14,IL12RB1
GO Component	GO:0009897	External side of plasma membrane	11	32	0.81	0.0018	9606.ENSP00000266557,9606.ENSP00000319476,9606.ENSP00000324890,9606.ENSP00000326432,9606.ENSP00000332049,9606.ENSP00000335062,9606.ENSP00000339477,9606.ENSP00000361359,9606.ENSP00000368538,9606.ENSP00000470788,9606.ENSP00000478699	CD27,ICOS,CD28,CCR8,CD86,PDCD1,B7RP1,CD40,TNFRSF4,IL12RB1,TNFRSF9
KEGG	hsa04060	Cytokine-cytokine receptor interaction	10	29	0.81	0.0031	9606.ENSP00000221930,9606.ENSP00000226730,9606.ENSP00000245817,9606.ENSP00000266557,9606.ENSP00000326432,9606.ENSP00000361359,9606.ENSP00000368538,9606.ENSP00000469049,9606.ENSP00000470788,9606.ENSP00000478699	TGFB1,IL2,TNFSF9,CD27,CCR8,CD40,TNFRSF4,TNFSF14,IL12RB1,TNFRSF9
GO Process	GO:0006954	Inflammatory response	10	30	0.8	0.0036	9606.ENSP00000221930,9606.ENSP00000256646,9606.ENSP00000264657,9606.ENSP00000340820,9606.ENSP00000354932,9606.ENSP00000361359,9606.ENSP00000363079,9606.ENSP00000368538,9606.ENSP00000378517,9606.ENSP00000451828	TGFB1,NOTCH2,STAT3,MAPT,TLR1,CD40,MBL2,TNFRSF4,SPP1,AKT1
GO Process	GO:0042110	T cell activation	8	24	0.8	0.0152	9606.ENSP00000226730,9606.ENSP00000264657,9606.ENSP00000324890,9606.ENSP00000339477,9606.ENSP00000351273,9606.ENSP00000368538,9606.ENSP00000388620,9606.ENSP00000469049	IL2,STAT3,CD28,B7RP1,CASP8,TNFRSF4,EOMES,TNFSF14
GO Process	GO:0052548	Regulation of endopeptidase activity	7	21	0.8	0.0328	9606.ENSP00000264657,9606.ENSP00000266557,9606.ENSP00000340820,9606.ENSP00000351273,9606.ENSP00000357392,9606.ENSP00000451828,9606.ENSP00000469049	STAT3,CD27,MAPT,CASP8,EFNA1,AKT1,TNFSF14
KEGG	hsa05163	Human cytomegalovirus infection	5	15	0.8	0.039	9606.ENSP00000264657,9606.ENSP00000305355,9606.ENSP00000350359,9606.ENSP00000351273,9606.ENSP00000451828	STAT3,PRKCB,CREB5,CASP8,AKT1
Monarch	HP:0011028	Abnormality of blood circulation	8	24	0.8	0.0275	9606.ENSP00000252590,9606.ENSP00000264657,9606.ENSP00000296522,9606.ENSP00000344666,9606.ENSP00000351015,9606.ENSP00000351273,9606.ENSP00000442788,9606.ENSP00000451828	PLVAP,STAT3,HPGD,NF2,NF1,CASP8,TET2,AKT1
GO Component	GO:0098552	Side of membrane	12	37	0.79	0.0014	9606.ENSP00000266557,9606.ENSP00000319476,9606.ENSP00000324890,9606.ENSP00000326432,9606.ENSP00000331504,9606.ENSP00000332049,9606.ENSP00000335062,9606.ENSP00000339477,9606.ENSP00000361359,9606.ENSP00000368538,9606.ENSP00000470788,9606.ENSP00000478699	CD27,ICOS,CD28,CCR8,FES,CD86,PDCD1,B7RP1,CD40,TNFRSF4,IL12RB1,TNFRSF9
DISEASES	DOID:2914	Immune system disease	13	40	0.79	0.0025	9606.ENSP00000226730,9606.ENSP00000264657,9606.ENSP00000266557,9606.ENSP00000319476,9606.ENSP00000324890,9606.ENSP00000332049,9606.ENSP00000335062,9606.ENSP00000351273,9606.ENSP00000354932,9606.ENSP00000361359,9606.ENSP00000368538,9606.ENSP00000451828,9606.ENSP00000470788	IL2,STAT3,CD27,ICOS,CD28,CD86,PDCD1,CASP8,TLR1,CD40,TNFRSF4,AKT1,IL12RB1
GO Process	GO:0046649	Lymphocyte activation	12	38	0.78	0.0012	9606.ENSP00000226730,9606.ENSP00000256646,9606.ENSP00000264657,9606.ENSP00000305355,9606.ENSP00000324890,9606.ENSP00000332049,9606.ENSP00000339477,9606.ENSP00000351273,9606.ENSP00000361359,9606.ENSP00000368538,9606.ENSP00000388620,9606.ENSP00000469049	IL2,NOTCH2,STAT3,PRKCB,CD28,CD86,B7RP1,CASP8,CD40,TNFRSF4,EOMES,TNFSF14
GO Process	GO:0002250	Adaptive immune response	10	31	0.78	0.0039	9606.ENSP00000226730,9606.ENSP00000264657,9606.ENSP00000266557,9606.ENSP00000305355,9606.ENSP00000332049,9606.ENSP00000335062,9606.ENSP00000339477,9606.ENSP00000363079,9606.ENSP00000388620,9606.ENSP00000462729	IL2,STAT3,CD27,PRKCB,CD86,PDCD1,B7RP1,MBL2,EOMES,OTUD7B
GO Process	GO:0002237	Response to molecule of bacterial origin	7	22	0.78	0.0391	9606.ENSP00000221930,9606.ENSP00000296522,9606.ENSP00000332049,9606.ENSP00000351273,9606.ENSP00000354932,9606.ENSP00000361359,9606.ENSP00000451828	TGFB1,HPGD,CD86,CASP8,TLR1,CD40,AKT1
Monarch	HP:0011017	Abnormal cellular physiology	12	38	0.78	0.007	9606.ENSP00000221930,9606.ENSP00000252590,9606.ENSP00000264657,9606.ENSP00000266557,9606.ENSP00000306968,9606.ENSP00000319476,9606.ENSP00000344666,9606.ENSP00000351273,9606.ENSP00000353820,9606.ENSP00000361359,9606.ENSP00000442788,9606.ENSP00000451828	TGFB1,PLVAP,STAT3,CD27,CDCA7,ICOS,NF2,CASP8,CYP2D6,CD40,TET2,AKT1
TISSUES	BTO:0000744	Lymphocytic leukemia cell	8	25	0.78	0.0344	9606.ENSP00000242480,9606.ENSP00000256646,9606.ENSP00000324890,9606.ENSP00000340820,9606.ENSP00000351015,9606.ENSP00000388620,9606.ENSP00000442788,9606.ENSP00000451828	EGR2,NOTCH2,CD28,MAPT,NF1,EOMES,TET2,AKT1
GO Process	GO:0050870	Positive regulation of T cell activation	11	35	0.77	0.0028	9606.ENSP00000226730,9606.ENSP00000245817,9606.ENSP00000266557,9606.ENSP00000319476,9606.ENSP00000324890,9606.ENSP00000332049,9606.ENSP00000335062,9606.ENSP00000339477,9606.ENSP00000451828,9606.ENSP00000469049,9606.ENSP00000470788	IL2,TNFSF9,CD27,ICOS,CD28,CD86,PDCD1,B7RP1,AKT1,TNFSF14,IL12RB1
GO Process	GO:1902105	Regulation of leukocyte differentiation	11	36	0.76	0.0028	9606.ENSP00000221930,9606.ENSP00000226730,9606.ENSP00000245817,9606.ENSP00000256646,9606.ENSP00000266557,9606.ENSP00000324890,9606.ENSP00000331504,9606.ENSP00000332049,9606.ENSP00000351015,9606.ENSP00000351273,9606.ENSP00000470788	TGFB1,IL2,TNFSF9,NOTCH2,CD27,CD28,FES,CD86,NF1,CASP8,IL12RB1
GO Process	GO:0045637	Regulation of myeloid cell differentiation	7	23	0.76	0.0443	9606.ENSP00000221930,9606.ENSP00000256646,9606.ENSP00000264657,9606.ENSP00000305355,9606.ENSP00000331504,9606.ENSP00000351015,9606.ENSP00000351273	TGFB1,NOTCH2,STAT3,PRKCB,FES,NF1,CASP8
Monarch	HP:0001744	Splenomegaly	10	33	0.76	0.0139	9606.ENSP00000221930,9606.ENSP00000256646,9606.ENSP00000264657,9606.ENSP00000266557,9606.ENSP00000296522,9606.ENSP00000319476,9606.ENSP00000351273,9606.ENSP00000368538,9606.ENSP00000442788,9606.ENSP00000451828	TGFB1,NOTCH2,STAT3,CD27,HPGD,ICOS,CASP8,TNFRSF4,TET2,AKT1
Monarch	HP:0001877	Abnormal erythrocyte morphology	12	40	0.75	0.007	9606.ENSP00000221930,9606.ENSP00000264657,9606.ENSP00000266557,9606.ENSP00000296522,9606.ENSP00000306968,9606.ENSP00000319476,9606.ENSP00000339906,9606.ENSP00000351273,9606.ENSP00000357392,9606.ENSP00000358417,9606.ENSP00000368538,9606.ENSP00000442788	TGFB1,STAT3,CD27,HPGD,CDCA7,ICOS,PAX4,CASP8,EFNA1,PHGDH,TNFRSF4,TET2
GO Process	GO:0019221	Cytokine-mediated signaling pathway	15	53	0.73	0.00037	9606.ENSP00000221930,9606.ENSP00000226730,9606.ENSP00000245817,9606.ENSP00000252590,9606.ENSP00000264657,9606.ENSP00000266557,9606.ENSP00000326432,9606.ENSP00000332049,9606.ENSP00000361359,9606.ENSP00000368538,9606.ENSP00000369519,9606.ENSP00000451828,9606.ENSP00000469049,9606.ENSP00000470788,9606.ENSP00000478699	TGFB1,IL2,TNFSF9,PLVAP,STAT3,CD27,CCR8,CD86,CD40,TNFRSF4,MTAP,AKT1,TNFSF14,IL12RB1,TNFRSF9
Monarch	HP:0100763	Abnormality of the lymphatic system	13	46	0.73	0.007	9606.ENSP00000221930,9606.ENSP00000256646,9606.ENSP00000264657,9606.ENSP00000266557,9606.ENSP00000296522,9606.ENSP00000319476,9606.ENSP00000351015,9606.ENSP00000351273,9606.ENSP00000361359,9606.ENSP00000368538,9606.ENSP00000442788,9606.ENSP00000451828,9606.ENSP00000470788	TGFB1,NOTCH2,STAT3,CD27,HPGD,ICOS,NF1,CASP8,CD40,TNFRSF4,TET2,AKT1,IL12RB1
Monarch	HP:0001903	Anemia	9	32	0.73	0.0283	9606.ENSP00000221930,9606.ENSP00000264657,9606.ENSP00000296522,9606.ENSP00000306968,9606.ENSP00000319476,9606.ENSP00000351273,9606.ENSP00000357392,9606.ENSP00000368538,9606.ENSP00000442788	TGFB1,STAT3,HPGD,CDCA7,ICOS,CASP8,EFNA1,TNFRSF4,TET2
KEGG	hsa05166	Human T-cell leukemia virus 1 infection	7	25	0.72	0.0223	9606.ENSP00000221930,9606.ENSP00000226730,9606.ENSP00000242480,9606.ENSP00000276925,9606.ENSP00000350359,9606.ENSP00000361359,9606.ENSP00000451828	TGFB1,IL2,EGR2,CDKN2B,CREB5,CD40,AKT1
Monarch	HP:0002719	Recurrent infections	13	47	0.72	0.007	9606.ENSP00000221930,9606.ENSP00000256646,9606.ENSP00000264657,9606.ENSP00000266557,9606.ENSP00000306968,9606.ENSP00000319476,9606.ENSP00000351273,9606.ENSP00000357392,9606.ENSP00000361359,9606.ENSP00000388620,9606.ENSP00000442788,9606.ENSP00000451828,9606.ENSP00000470788	TGFB1,NOTCH2,STAT3,CD27,CDCA7,ICOS,CASP8,EFNA1,CD40,EOMES,TET2,AKT1,IL12RB1
GO Process	GO:0042326	Negative regulation of phosphorylation	9	33	0.71	0.0186	9606.ENSP00000221930,9606.ENSP00000226730,9606.ENSP00000264657,9606.ENSP00000276925,9606.ENSP00000340820,9606.ENSP00000344666,9606.ENSP00000351015,9606.ENSP00000357392,9606.ENSP00000451828	TGFB1,IL2,STAT3,CDKN2B,MAPT,NF2,NF1,EFNA1,AKT1
Monarch	HP:0001892	Abnormal bleeding	10	37	0.71	0.0178	9606.ENSP00000252590,9606.ENSP00000296522,9606.ENSP00000319476,9606.ENSP00000344666,9606.ENSP00000351015,9606.ENSP00000351273,9606.ENSP00000358417,9606.ENSP00000369519,9606.ENSP00000442788,9606.ENSP00000451828	PLVAP,HPGD,ICOS,NF2,NF1,CASP8,PHGDH,MTAP,TET2,AKT1
Monarch	HP:0010978	Abnormality of immune system physiology	10	37	0.71	0.0178	9606.ENSP00000221930,9606.ENSP00000252590,9606.ENSP00000264657,9606.ENSP00000266557,9606.ENSP00000306968,9606.ENSP00000319476,9606.ENSP00000351273,9606.ENSP00000361359,9606.ENSP00000442788,9606.ENSP00000470788	TGFB1,PLVAP,STAT3,CD27,CDCA7,ICOS,CASP8,CD40,TET2,IL12RB1
GO Process	GO:0022407	Regulation of cell-cell adhesion	14	53	0.7	0.001	9606.ENSP00000221930,9606.ENSP00000226730,9606.ENSP00000245817,9606.ENSP00000266557,9606.ENSP00000302599,9606.ENSP00000319476,9606.ENSP00000324890,9606.ENSP00000332049,9606.ENSP00000335062,9606.ENSP00000339477,9606.ENSP00000344666,9606.ENSP00000451828,9606.ENSP00000469049,9606.ENSP00000470788	TGFB1,IL2,TNFSF9,CD27,FUT9,ICOS,CD28,CD86,PDCD1,B7RP1,NF2,AKT1,TNFSF14,IL12RB1
GO Process	GO:1903706	Regulation of hemopoiesis	13	49	0.7	0.002	9606.ENSP00000221930,9606.ENSP00000226730,9606.ENSP00000245817,9606.ENSP00000256646,9606.ENSP00000264657,9606.ENSP00000266557,9606.ENSP00000305355,9606.ENSP00000324890,9606.ENSP00000331504,9606.ENSP00000332049,9606.ENSP00000351015,9606.ENSP00000351273,9606.ENSP00000470788	TGFB1,IL2,TNFSF9,NOTCH2,STAT3,CD27,PRKCB,CD28,FES,CD86,NF1,CASP8,IL12RB1
GO Process	GO:0002684	Positive regulation of immune system process	22	84	0.69	4.98e-06	9606.ENSP00000221930,9606.ENSP00000226730,9606.ENSP00000245817,9606.ENSP00000252590,9606.ENSP00000256646,9606.ENSP00000264657,9606.ENSP00000266557,9606.ENSP00000305355,9606.ENSP00000319476,9606.ENSP00000324890,9606.ENSP00000331504,9606.ENSP00000332049,9606.ENSP00000335062,9606.ENSP00000339477,9606.ENSP00000351273,9606.ENSP00000361359,9606.ENSP00000363079,9606.ENSP00000368538,9606.ENSP00000402060,…	TGFB1,IL2,TNFSF9,PLVAP,NOTCH2,STAT3,CD27,PRKCB,ICOS,CD28,FES,CD86,PDCD1,B7RP1,CASP8,CD40,MBL2,TNFRSF4,PVR,AKT1,TNFSF14,IL12RB1
Reactome	HSA-1280215	Cytokine Signaling in Immune system	13	50	0.69	0.0052	9606.ENSP00000221930,9606.ENSP00000226730,9606.ENSP00000245817,9606.ENSP00000264657,9606.ENSP00000266557,9606.ENSP00000332049,9606.ENSP00000361359,9606.ENSP00000368538,9606.ENSP00000369519,9606.ENSP00000451828,9606.ENSP00000469049,9606.ENSP00000470788,9606.ENSP00000478699	TGFB1,IL2,TNFSF9,STAT3,CD27,CD86,CD40,TNFRSF4,MTAP,AKT1,TNFSF14,IL12RB1,TNFRSF9
GO Process	GO:0030155	Regulation of cell adhesion	17	67	0.68	0.00026	9606.ENSP00000221930,9606.ENSP00000226730,9606.ENSP00000245817,9606.ENSP00000266557,9606.ENSP00000302599,9606.ENSP00000319476,9606.ENSP00000324890,9606.ENSP00000331504,9606.ENSP00000332049,9606.ENSP00000335062,9606.ENSP00000339477,9606.ENSP00000344666,9606.ENSP00000351015,9606.ENSP00000357392,9606.ENSP00000451828,9606.ENSP00000469049,9606.ENSP00000470788	TGFB1,IL2,TNFSF9,CD27,FUT9,ICOS,CD28,FES,CD86,PDCD1,B7RP1,NF2,NF1,EFNA1,AKT1,TNFSF14,IL12RB1
GO Process	GO:0002694	Regulation of leukocyte activation	15	60	0.67	0.00091	9606.ENSP00000221930,9606.ENSP00000226730,9606.ENSP00000245817,9606.ENSP00000266557,9606.ENSP00000319476,9606.ENSP00000324890,9606.ENSP00000331504,9606.ENSP00000332049,9606.ENSP00000335062,9606.ENSP00000339477,9606.ENSP00000361359,9606.ENSP00000368538,9606.ENSP00000451828,9606.ENSP00000469049,9606.ENSP00000470788	TGFB1,IL2,TNFSF9,CD27,ICOS,CD28,FES,CD86,PDCD1,B7RP1,CD40,TNFRSF4,AKT1,TNFSF14,IL12RB1
GO Process	GO:1903037	Regulation of leukocyte cell-cell adhesion	12	49	0.67	0.0048	9606.ENSP00000226730,9606.ENSP00000245817,9606.ENSP00000266557,9606.ENSP00000302599,9606.ENSP00000319476,9606.ENSP00000324890,9606.ENSP00000332049,9606.ENSP00000335062,9606.ENSP00000339477,9606.ENSP00000451828,9606.ENSP00000469049,9606.ENSP00000470788	IL2,TNFSF9,CD27,FUT9,ICOS,CD28,CD86,PDCD1,B7RP1,AKT1,TNFSF14,IL12RB1
GO Component	GO:0009986	Cell surface	16	64	0.67	0.00076	9606.ENSP00000221930,9606.ENSP00000252590,9606.ENSP00000256646,9606.ENSP00000266557,9606.ENSP00000319476,9606.ENSP00000324890,9606.ENSP00000326432,9606.ENSP00000332049,9606.ENSP00000335062,9606.ENSP00000339477,9606.ENSP00000361359,9606.ENSP00000363079,9606.ENSP00000368538,9606.ENSP00000402060,9606.ENSP00000470788,9606.ENSP00000478699	TGFB1,PLVAP,NOTCH2,CD27,ICOS,CD28,CCR8,CD86,PDCD1,B7RP1,CD40,MBL2,TNFRSF4,PVR,IL12RB1,TNFRSF9
Monarch	HP:0001881	Abnormal leukocyte morphology	10	40	0.67	0.0274	9606.ENSP00000221930,9606.ENSP00000264657,9606.ENSP00000266557,9606.ENSP00000306968,9606.ENSP00000319476,9606.ENSP00000351015,9606.ENSP00000351273,9606.ENSP00000357392,9606.ENSP00000361359,9606.ENSP00000442788	TGFB1,STAT3,CD27,CDCA7,ICOS,NF1,CASP8,EFNA1,CD40,TET2
GO Process	GO:0045597	Positive regulation of cell differentiation	16	68	0.65	0.00078	9606.ENSP00000221930,9606.ENSP00000226730,9606.ENSP00000242480,9606.ENSP00000245817,9606.ENSP00000256646,9606.ENSP00000264657,9606.ENSP00000266557,9606.ENSP00000302599,9606.ENSP00000331504,9606.ENSP00000332049,9606.ENSP00000340820,9606.ENSP00000344666,9606.ENSP00000351273,9606.ENSP00000451828,9606.ENSP00000469049,9606.ENSP00000470788	TGFB1,IL2,EGR2,TNFSF9,NOTCH2,STAT3,CD27,FUT9,FES,CD86,MAPT,NF2,CASP8,AKT1,TNFSF14,IL12RB1
GO Process	GO:0045321	Leukocyte activation	14	59	0.65	0.0022	9606.ENSP00000226730,9606.ENSP00000256646,9606.ENSP00000264657,9606.ENSP00000305355,9606.ENSP00000324890,9606.ENSP00000332049,9606.ENSP00000339477,9606.ENSP00000340820,9606.ENSP00000351273,9606.ENSP00000354932,9606.ENSP00000361359,9606.ENSP00000368538,9606.ENSP00000388620,9606.ENSP00000469049	IL2,NOTCH2,STAT3,PRKCB,CD28,CD86,B7RP1,MAPT,CASP8,TLR1,CD40,TNFRSF4,EOMES,TNFSF14
GO Process	GO:2000145	Regulation of cell motility	11	46	0.65	0.0104	9606.ENSP00000221930,9606.ENSP00000252590,9606.ENSP00000264657,9606.ENSP00000302599,9606.ENSP00000331504,9606.ENSP00000344666,9606.ENSP00000351015,9606.ENSP00000357392,9606.ENSP00000361359,9606.ENSP00000451828,9606.ENSP00000469049	TGFB1,PLVAP,STAT3,FUT9,FES,NF2,NF1,EFNA1,CD40,AKT1,TNFSF14
GO Process	GO:0030334	Regulation of cell migration	10	42	0.65	0.0193	9606.ENSP00000221930,9606.ENSP00000252590,9606.ENSP00000264657,9606.ENSP00000302599,9606.ENSP00000344666,9606.ENSP00000351015,9606.ENSP00000357392,9606.ENSP00000361359,9606.ENSP00000451828,9606.ENSP00000469049	TGFB1,PLVAP,STAT3,FUT9,NF2,NF1,EFNA1,CD40,AKT1,TNFSF14
GO Process	GO:0009617	Response to bacterium	9	38	0.65	0.0359	9606.ENSP00000221930,9606.ENSP00000256646,9606.ENSP00000296522,9606.ENSP00000332049,9606.ENSP00000351273,9606.ENSP00000354932,9606.ENSP00000361359,9606.ENSP00000363079,9606.ENSP00000451828	TGFB1,NOTCH2,HPGD,CD86,CASP8,TLR1,CD40,MBL2,AKT1
Monarch	HP:0002242	Abnormal intestine morphology	11	47	0.65	0.0207	9606.ENSP00000221930,9606.ENSP00000252590,9606.ENSP00000256646,9606.ENSP00000264657,9606.ENSP00000296522,9606.ENSP00000306968,9606.ENSP00000332208,9606.ENSP00000351273,9606.ENSP00000357392,9606.ENSP00000442788,9606.ENSP00000451828	TGFB1,PLVAP,NOTCH2,STAT3,HPGD,CDCA7,RFX6,CASP8,EFNA1,TET2,AKT1
Monarch	HP:0001438	Abnormal abdomen morphology	12	52	0.64	0.0178	9606.ENSP00000221930,9606.ENSP00000252590,9606.ENSP00000256646,9606.ENSP00000264657,9606.ENSP00000266557,9606.ENSP00000296522,9606.ENSP00000319476,9606.ENSP00000351273,9606.ENSP00000357392,9606.ENSP00000368538,9606.ENSP00000442788,9606.ENSP00000451828	TGFB1,PLVAP,NOTCH2,STAT3,CD27,HPGD,ICOS,CASP8,EFNA1,TNFRSF4,TET2,AKT1
Monarch	HP:0011123	Inflammatory abnormality of the skin	10	43	0.64	0.0373	9606.ENSP00000221930,9606.ENSP00000264657,9606.ENSP00000296522,9606.ENSP00000324890,9606.ENSP00000351273,9606.ENSP00000354932,9606.ENSP00000357392,9606.ENSP00000419471,9606.ENSP00000442788,9606.ENSP00000462729	TGFB1,STAT3,HPGD,CD28,CASP8,TLR1,EFNA1,RAD51B,TET2,OTUD7B
GO Process	GO:0001819	Positive regulation of cytokine production	9	40	0.63	0.0443	9606.ENSP00000221930,9606.ENSP00000226730,9606.ENSP00000264657,9606.ENSP00000324890,9606.ENSP00000332049,9606.ENSP00000351273,9606.ENSP00000354932,9606.ENSP00000361359,9606.ENSP00000470788	TGFB1,IL2,STAT3,CD28,CD86,CASP8,TLR1,CD40,IL12RB1
KEGG	hsa05200	Pathways in cancer	9	40	0.63	0.0217	9606.ENSP00000221930,9606.ENSP00000226730,9606.ENSP00000256646,9606.ENSP00000264657,9606.ENSP00000276925,9606.ENSP00000305355,9606.ENSP00000351273,9606.ENSP00000451828,9606.ENSP00000470788	TGFB1,IL2,NOTCH2,STAT3,CDKN2B,PRKCB,CASP8,AKT1,IL12RB1
Monarch	HP:0002088	Abnormal lung morphology	14	63	0.62	0.0078	9606.ENSP00000221930,9606.ENSP00000252590,9606.ENSP00000256646,9606.ENSP00000264657,9606.ENSP00000266557,9606.ENSP00000296522,9606.ENSP00000306968,9606.ENSP00000319476,9606.ENSP00000351273,9606.ENSP00000357392,9606.ENSP00000358417,9606.ENSP00000442788,9606.ENSP00000451828,9606.ENSP00000470788	TGFB1,PLVAP,NOTCH2,STAT3,CD27,HPGD,CDCA7,ICOS,CASP8,EFNA1,PHGDH,TET2,AKT1,IL12RB1
TISSUES	BTO:0000580	Blood cancer cell	14	64	0.62	0.0092	9606.ENSP00000242480,9606.ENSP00000256646,9606.ENSP00000264657,9606.ENSP00000305355,9606.ENSP00000324890,9606.ENSP00000333633,9606.ENSP00000340820,9606.ENSP00000351015,9606.ENSP00000354932,9606.ENSP00000358417,9606.ENSP00000361359,9606.ENSP00000388620,9606.ENSP00000442788,9606.ENSP00000451828	EGR2,NOTCH2,STAT3,PRKCB,CD28,MTA1,MAPT,NF1,TLR1,PHGDH,CD40,EOMES,TET2,AKT1
GO Process	GO:0030097	Hemopoiesis	10	46	0.61	0.0313	9606.ENSP00000221930,9606.ENSP00000226730,9606.ENSP00000256646,9606.ENSP00000264657,9606.ENSP00000276925,9606.ENSP00000324890,9606.ENSP00000351273,9606.ENSP00000365757,9606.ENSP00000388620,9606.ENSP00000442788	TGFB1,IL2,NOTCH2,STAT3,CDKN2B,CD28,CASP8,PIP4K2A,EOMES,TET2
Reactome	HSA-168256	Immune System	25	117	0.61	1.99e-06	9606.ENSP00000221930,9606.ENSP00000226730,9606.ENSP00000245817,9606.ENSP00000264657,9606.ENSP00000266557,9606.ENSP00000305355,9606.ENSP00000319476,9606.ENSP00000324890,9606.ENSP00000332049,9606.ENSP00000335062,9606.ENSP00000339477,9606.ENSP00000344666,9606.ENSP00000351273,9606.ENSP00000354932,9606.ENSP00000361359,9606.ENSP00000363079,9606.ENSP00000368538,9606.ENSP00000369519,9606.ENSP00000385808,…	TGFB1,IL2,TNFSF9,STAT3,CD27,PRKCB,ICOS,CD28,CD86,PDCD1,B7RP1,NF2,CASP8,TLR1,CD40,MBL2,TNFRSF4,MTAP,KIF3A,PVR,KLHL5,AKT1,TNFSF14,IL12RB1,TNFRSF9
Reactome	HSA-1280218	Adaptive Immune System	12	56	0.61	0.0352	9606.ENSP00000305355,9606.ENSP00000319476,9606.ENSP00000324890,9606.ENSP00000332049,9606.ENSP00000335062,9606.ENSP00000339477,9606.ENSP00000354932,9606.ENSP00000361359,9606.ENSP00000385808,9606.ENSP00000402060,9606.ENSP00000423897,9606.ENSP00000451828	PRKCB,ICOS,CD28,CD86,PDCD1,B7RP1,TLR1,CD40,KIF3A,PVR,KLHL5,AKT1
TISSUES	BTO:0000751	Leukocyte	11	51	0.61	0.0344	9606.ENSP00000226730,9606.ENSP00000256646,9606.ENSP00000266557,9606.ENSP00000324890,9606.ENSP00000339477,9606.ENSP00000351273,9606.ENSP00000354932,9606.ENSP00000358417,9606.ENSP00000361359,9606.ENSP00000365757,9606.ENSP00000371194	IL2,NOTCH2,CD27,CD28,B7RP1,CASP8,TLR1,PHGDH,CD40,PIP4K2A,LSP1
GO Process	GO:0006955	Immune response	21	100	0.6	0.00014	9606.ENSP00000226730,9606.ENSP00000245817,9606.ENSP00000256646,9606.ENSP00000264657,9606.ENSP00000266557,9606.ENSP00000305355,9606.ENSP00000319476,9606.ENSP00000324890,9606.ENSP00000326432,9606.ENSP00000327738,9606.ENSP00000332049,9606.ENSP00000335062,9606.ENSP00000339477,9606.ENSP00000354932,9606.ENSP00000361359,9606.ENSP00000363079,9606.ENSP00000368538,9606.ENSP00000388620,9606.ENSP00000462729,…	IL2,TNFSF9,NOTCH2,STAT3,CD27,PRKCB,ICOS,CD28,CCR8,TRIML1,CD86,PDCD1,B7RP1,TLR1,CD40,MBL2,TNFRSF4,EOMES,OTUD7B,TNFSF14,IL12RB1
DISEASES	DOID:65	Connective tissue disease	13	61	0.6	0.0459	9606.ENSP00000221930,9606.ENSP00000226730,9606.ENSP00000256646,9606.ENSP00000276925,9606.ENSP00000319476,9606.ENSP00000324890,9606.ENSP00000335062,9606.ENSP00000340820,9606.ENSP00000344666,9606.ENSP00000351015,9606.ENSP00000354932,9606.ENSP00000361359,9606.ENSP00000369519	TGFB1,IL2,NOTCH2,CDKN2B,ICOS,CD28,PDCD1,MAPT,NF2,NF1,TLR1,CD40,MTAP
GO Process	GO:0002682	Regulation of immune system process	24	116	0.59	1.86e-05	9606.ENSP00000221930,9606.ENSP00000226730,9606.ENSP00000245817,9606.ENSP00000252590,9606.ENSP00000256646,9606.ENSP00000264657,9606.ENSP00000266557,9606.ENSP00000302599,9606.ENSP00000305355,9606.ENSP00000319476,9606.ENSP00000324890,9606.ENSP00000331504,9606.ENSP00000332049,9606.ENSP00000335062,9606.ENSP00000339477,9606.ENSP00000351015,9606.ENSP00000351273,9606.ENSP00000361359,9606.ENSP00000363079,…	TGFB1,IL2,TNFSF9,PLVAP,NOTCH2,STAT3,CD27,FUT9,PRKCB,ICOS,CD28,FES,CD86,PDCD1,B7RP1,NF1,CASP8,CD40,MBL2,TNFRSF4,PVR,AKT1,TNFSF14,IL12RB1
GO Process	GO:0050767	Regulation of neurogenesis	12	58	0.59	0.0143	9606.ENSP00000221930,9606.ENSP00000226730,9606.ENSP00000242480,9606.ENSP00000264657,9606.ENSP00000302599,9606.ENSP00000331504,9606.ENSP00000340820,9606.ENSP00000344666,9606.ENSP00000351015,9606.ENSP00000357392,9606.ENSP00000378517,9606.ENSP00000451828	TGFB1,IL2,EGR2,STAT3,FUT9,FES,MAPT,NF2,NF1,EFNA1,SPP1,AKT1
GO Process	GO:0002520	Immune system development	11	53	0.59	0.0226	9606.ENSP00000221930,9606.ENSP00000226730,9606.ENSP00000256646,9606.ENSP00000264657,9606.ENSP00000276925,9606.ENSP00000319476,9606.ENSP00000324890,9606.ENSP00000351273,9606.ENSP00000365757,9606.ENSP00000388620,9606.ENSP00000442788	TGFB1,IL2,NOTCH2,STAT3,CDKN2B,ICOS,CD28,CASP8,PIP4K2A,EOMES,TET2
Monarch	HP:0012649	Increased inflammatory response	17	83	0.59	0.007	9606.ENSP00000221930,9606.ENSP00000256646,9606.ENSP00000264657,9606.ENSP00000266557,9606.ENSP00000296522,9606.ENSP00000319476,9606.ENSP00000324890,9606.ENSP00000351015,9606.ENSP00000351273,9606.ENSP00000354932,9606.ENSP00000357392,9606.ENSP00000369519,9606.ENSP00000419471,9606.ENSP00000442788,9606.ENSP00000451828,9606.ENSP00000462729,9606.ENSP00000470788	TGFB1,NOTCH2,STAT3,CD27,HPGD,ICOS,CD28,NF1,CASP8,TLR1,EFNA1,MTAP,RAD51B,TET2,AKT1,OTUD7B,IL12RB1
Monarch	HP:0011793	Neoplasm by anatomical site	13	63	0.59	0.0178	9606.ENSP00000264657,9606.ENSP00000266557,9606.ENSP00000296522,9606.ENSP00000319476,9606.ENSP00000339906,9606.ENSP00000344666,9606.ENSP00000351015,9606.ENSP00000351273,9606.ENSP00000357392,9606.ENSP00000368538,9606.ENSP00000369519,9606.ENSP00000442788,9606.ENSP00000451828	STAT3,CD27,HPGD,ICOS,PAX4,NF2,NF1,CASP8,EFNA1,TNFRSF4,MTAP,TET2,AKT1
GO Process	GO:0060284	Regulation of cell development	13	64	0.58	0.0093	9606.ENSP00000221930,9606.ENSP00000226730,9606.ENSP00000242480,9606.ENSP00000256646,9606.ENSP00000264657,9606.ENSP00000302599,9606.ENSP00000331504,9606.ENSP00000340820,9606.ENSP00000344666,9606.ENSP00000351015,9606.ENSP00000357392,9606.ENSP00000378517,9606.ENSP00000451828	TGFB1,IL2,EGR2,NOTCH2,STAT3,FUT9,FES,MAPT,NF2,NF1,EFNA1,SPP1,AKT1
GO Process	GO:0050778	Positive regulation of immune response	10	50	0.58	0.0462	9606.ENSP00000221930,9606.ENSP00000226730,9606.ENSP00000305355,9606.ENSP00000324890,9606.ENSP00000332049,9606.ENSP00000339477,9606.ENSP00000361359,9606.ENSP00000363079,9606.ENSP00000402060,9606.ENSP00000470788	TGFB1,IL2,PRKCB,CD28,CD86,B7RP1,CD40,MBL2,PVR,IL12RB1
Monarch	HP:0001871	Abnormality of blood and blood-forming tissues	18	89	0.58	0.0055	9606.ENSP00000221930,9606.ENSP00000252590,9606.ENSP00000264657,9606.ENSP00000266557,9606.ENSP00000296522,9606.ENSP00000306968,9606.ENSP00000319476,9606.ENSP00000339906,9606.ENSP00000344666,9606.ENSP00000351015,9606.ENSP00000351273,9606.ENSP00000357392,9606.ENSP00000358417,9606.ENSP00000361359,9606.ENSP00000368538,9606.ENSP00000369519,9606.ENSP00000442788,9606.ENSP00000451828	TGFB1,PLVAP,STAT3,CD27,HPGD,CDCA7,ICOS,PAX4,NF2,NF1,CASP8,EFNA1,PHGDH,CD40,TNFRSF4,MTAP,TET2,AKT1
TISSUES	BTO:0001271	Leukemia cell	12	59	0.58	0.0323	9606.ENSP00000242480,9606.ENSP00000256646,9606.ENSP00000264657,9606.ENSP00000305355,9606.ENSP00000324890,9606.ENSP00000333633,9606.ENSP00000340820,9606.ENSP00000351015,9606.ENSP00000354932,9606.ENSP00000388620,9606.ENSP00000442788,9606.ENSP00000451828	EGR2,NOTCH2,STAT3,PRKCB,CD28,MTA1,MAPT,NF1,TLR1,EOMES,TET2,AKT1
GO Process	GO:0051094	Positive regulation of developmental process	19	97	0.57	0.00071	9606.ENSP00000221930,9606.ENSP00000226730,9606.ENSP00000242480,9606.ENSP00000245817,9606.ENSP00000256646,9606.ENSP00000264657,9606.ENSP00000266557,9606.ENSP00000302599,9606.ENSP00000305355,9606.ENSP00000324890,9606.ENSP00000331504,9606.ENSP00000332049,9606.ENSP00000340820,9606.ENSP00000344666,9606.ENSP00000351273,9606.ENSP00000361359,9606.ENSP00000451828,9606.ENSP00000469049,9606.ENSP00000470788	TGFB1,IL2,EGR2,TNFSF9,NOTCH2,STAT3,CD27,FUT9,PRKCB,CD28,FES,CD86,MAPT,NF2,CASP8,CD40,AKT1,TNFSF14,IL12RB1
GO Process	GO:0034097	Response to cytokine	16	81	0.57	0.0028	9606.ENSP00000221930,9606.ENSP00000226730,9606.ENSP00000245817,9606.ENSP00000252590,9606.ENSP00000264657,9606.ENSP00000266557,9606.ENSP00000326432,9606.ENSP00000332049,9606.ENSP00000351273,9606.ENSP00000361359,9606.ENSP00000368538,9606.ENSP00000369519,9606.ENSP00000451828,9606.ENSP00000469049,9606.ENSP00000470788,9606.ENSP00000478699	TGFB1,IL2,TNFSF9,PLVAP,STAT3,CD27,CCR8,CD86,CASP8,CD40,TNFRSF4,MTAP,AKT1,TNFSF14,IL12RB1,TNFRSF9
GO Process	GO:0001817	Regulation of cytokine production	13	66	0.57	0.0115	9606.ENSP00000221930,9606.ENSP00000226730,9606.ENSP00000264657,9606.ENSP00000324890,9606.ENSP00000332049,9606.ENSP00000339477,9606.ENSP00000351273,9606.ENSP00000354932,9606.ENSP00000361359,9606.ENSP00000368538,9606.ENSP00000462729,9606.ENSP00000470788,9606.ENSP00000478699	TGFB1,IL2,STAT3,CD28,CD86,B7RP1,CASP8,TLR1,CD40,TNFRSF4,OTUD7B,IL12RB1,TNFRSF9
Monarch	HP:0012718	Morphological abnormality of the gastrointestinal tract	12	61	0.57	0.0329	9606.ENSP00000221930,9606.ENSP00000252590,9606.ENSP00000256646,9606.ENSP00000264657,9606.ENSP00000296522,9606.ENSP00000306968,9606.ENSP00000319476,9606.ENSP00000332208,9606.ENSP00000351273,9606.ENSP00000357392,9606.ENSP00000442788,9606.ENSP00000451828	TGFB1,PLVAP,NOTCH2,STAT3,HPGD,CDCA7,ICOS,RFX6,CASP8,EFNA1,TET2,AKT1
GO Process	GO:0032269	Negative regulation of cellular protein metabolic process	11	57	0.56	0.0358	9606.ENSP00000221930,9606.ENSP00000226730,9606.ENSP00000264657,9606.ENSP00000266557,9606.ENSP00000276925,9606.ENSP00000340820,9606.ENSP00000344666,9606.ENSP00000351015,9606.ENSP00000357392,9606.ENSP00000451828,9606.ENSP00000469049	TGFB1,IL2,STAT3,CD27,CDKN2B,MAPT,NF2,NF1,EFNA1,AKT1,TNFSF14
GO Process	GO:0032880	Regulation of protein localization	11	57	0.56	0.0358	9606.ENSP00000221930,9606.ENSP00000226730,9606.ENSP00000332208,9606.ENSP00000340820,9606.ENSP00000344666,9606.ENSP00000351015,9606.ENSP00000351273,9606.ENSP00000361359,9606.ENSP00000368538,9606.ENSP00000451828,9606.ENSP00000462729	TGFB1,IL2,RFX6,MAPT,NF2,NF1,CASP8,CD40,TNFRSF4,AKT1,OTUD7B
GO Process	GO:0008284	Positive regulation of cell population proliferation	14	74	0.55	0.0092	9606.ENSP00000221930,9606.ENSP00000226730,9606.ENSP00000245817,9606.ENSP00000256646,9606.ENSP00000264657,9606.ENSP00000296522,9606.ENSP00000324890,9606.ENSP00000332049,9606.ENSP00000339477,9606.ENSP00000351015,9606.ENSP00000361359,9606.ENSP00000368538,9606.ENSP00000451828,9606.ENSP00000470788	TGFB1,IL2,TNFSF9,NOTCH2,STAT3,HPGD,CD28,CD86,B7RP1,NF1,CD40,TNFRSF4,AKT1,IL12RB1
GO Process	GO:0006952	Defense response	14	75	0.55	0.0099	9606.ENSP00000221930,9606.ENSP00000256646,9606.ENSP00000264657,9606.ENSP00000327738,9606.ENSP00000339477,9606.ENSP00000340820,9606.ENSP00000354932,9606.ENSP00000361359,9606.ENSP00000363079,9606.ENSP00000368538,9606.ENSP00000371194,9606.ENSP00000378517,9606.ENSP00000451828,9606.ENSP00000470788	TGFB1,NOTCH2,STAT3,TRIML1,B7RP1,MAPT,TLR1,CD40,MBL2,TNFRSF4,LSP1,SPP1,AKT1,IL12RB1
GO Process	GO:0006915	Apoptotic process	13	70	0.55	0.0167	9606.ENSP00000221930,9606.ENSP00000226730,9606.ENSP00000256646,9606.ENSP00000266557,9606.ENSP00000305355,9606.ENSP00000306968,9606.ENSP00000324890,9606.ENSP00000335062,9606.ENSP00000351015,9606.ENSP00000351273,9606.ENSP00000451828,9606.ENSP00000469049,9606.ENSP00000478699	TGFB1,IL2,NOTCH2,CD27,PRKCB,CDCA7,CD28,PDCD1,NF1,CASP8,AKT1,TNFSF14,TNFRSF9
GO Process	GO:0002376	Immune system process	29	157	0.54	4.98e-06	9606.ENSP00000221930,9606.ENSP00000226730,9606.ENSP00000245817,9606.ENSP00000256646,9606.ENSP00000264657,9606.ENSP00000266557,9606.ENSP00000276925,9606.ENSP00000305355,9606.ENSP00000319476,9606.ENSP00000324890,9606.ENSP00000326432,9606.ENSP00000327738,9606.ENSP00000332049,9606.ENSP00000335062,9606.ENSP00000339477,9606.ENSP00000340820,9606.ENSP00000351273,9606.ENSP00000354932,9606.ENSP00000361359,…	TGFB1,IL2,TNFSF9,NOTCH2,STAT3,CD27,CDKN2B,PRKCB,ICOS,CD28,CCR8,TRIML1,CD86,PDCD1,B7RP1,MAPT,CASP8,TLR1,CD40,MBL2,PIP4K2A,TNFRSF4,KIF3A,EOMES,TET2,AKT1,OTUD7B,TNFSF14,IL12RB1
TISSUES	BTO:0000753	Lymphoid tissue	17	94	0.53	0.0092	9606.ENSP00000226730,9606.ENSP00000252590,9606.ENSP00000256646,9606.ENSP00000264657,9606.ENSP00000266557,9606.ENSP00000306968,9606.ENSP00000319476,9606.ENSP00000324890,9606.ENSP00000326432,9606.ENSP00000332049,9606.ENSP00000339477,9606.ENSP00000351273,9606.ENSP00000354932,9606.ENSP00000358417,9606.ENSP00000371194,9606.ENSP00000423897,9606.ENSP00000469049	IL2,PLVAP,NOTCH2,STAT3,CD27,CDCA7,ICOS,CD28,CCR8,CD86,B7RP1,CASP8,TLR1,PHGDH,LSP1,KLHL5,TNFSF14
GO Process	GO:0012501	Programmed cell death	14	79	0.52	0.0145	9606.ENSP00000221930,9606.ENSP00000226730,9606.ENSP00000256646,9606.ENSP00000266557,9606.ENSP00000305355,9606.ENSP00000306968,9606.ENSP00000324890,9606.ENSP00000335062,9606.ENSP00000351015,9606.ENSP00000351273,9606.ENSP00000368538,9606.ENSP00000451828,9606.ENSP00000469049,9606.ENSP00000478699	TGFB1,IL2,NOTCH2,CD27,PRKCB,CDCA7,CD28,PDCD1,NF1,CASP8,TNFRSF4,AKT1,TNFSF14,TNFRSF9
GO Process	GO:1902533	Positive regulation of intracellular signal transduction	12	69	0.52	0.0392	9606.ENSP00000221930,9606.ENSP00000256646,9606.ENSP00000266557,9606.ENSP00000305355,9606.ENSP00000319476,9606.ENSP00000324890,9606.ENSP00000332049,9606.ENSP00000351273,9606.ENSP00000357392,9606.ENSP00000361359,9606.ENSP00000451828,9606.ENSP00000469049	TGFB1,NOTCH2,CD27,PRKCB,ICOS,CD28,CD86,CASP8,EFNA1,CD40,AKT1,TNFSF14
Monarch	HP:0002715	Abnormality of the immune system	22	126	0.52	0.0042	9606.ENSP00000221930,9606.ENSP00000252590,9606.ENSP00000256646,9606.ENSP00000264657,9606.ENSP00000266557,9606.ENSP00000296522,9606.ENSP00000306968,9606.ENSP00000319476,9606.ENSP00000324890,9606.ENSP00000351015,9606.ENSP00000351273,9606.ENSP00000354932,9606.ENSP00000357392,9606.ENSP00000361359,9606.ENSP00000368538,9606.ENSP00000369519,9606.ENSP00000388620,9606.ENSP00000419471,9606.ENSP00000442788,…	TGFB1,PLVAP,NOTCH2,STAT3,CD27,HPGD,CDCA7,ICOS,CD28,NF1,CASP8,TLR1,EFNA1,CD40,TNFRSF4,MTAP,EOMES,RAD51B,TET2,AKT1,OTUD7B,IL12RB1
GO Process	GO:0045595	Regulation of cell differentiation	21	124	0.51	0.00097	9606.ENSP00000221930,9606.ENSP00000226730,9606.ENSP00000242480,9606.ENSP00000245817,9606.ENSP00000256646,9606.ENSP00000264657,9606.ENSP00000266557,9606.ENSP00000302599,9606.ENSP00000305355,9606.ENSP00000324890,9606.ENSP00000331504,9606.ENSP00000332049,9606.ENSP00000340820,9606.ENSP00000344666,9606.ENSP00000351015,9606.ENSP00000351273,9606.ENSP00000357392,9606.ENSP00000378517,9606.ENSP00000451828,…	TGFB1,IL2,EGR2,TNFSF9,NOTCH2,STAT3,CD27,FUT9,PRKCB,CD28,FES,CD86,MAPT,NF2,NF1,CASP8,EFNA1,SPP1,AKT1,TNFSF14,IL12RB1
GO Process	GO:0050776	Regulation of immune response	12	70	0.51	0.0425	9606.ENSP00000221930,9606.ENSP00000226730,9606.ENSP00000305355,9606.ENSP00000324890,9606.ENSP00000331504,9606.ENSP00000332049,9606.ENSP00000335062,9606.ENSP00000339477,9606.ENSP00000361359,9606.ENSP00000363079,9606.ENSP00000402060,9606.ENSP00000470788	TGFB1,IL2,PRKCB,CD28,FES,CD86,PDCD1,B7RP1,CD40,MBL2,PVR,IL12RB1
Monarch	HP:0002086	Abnormality of the respiratory system	19	111	0.51	0.007	9606.ENSP00000221930,9606.ENSP00000242480,9606.ENSP00000252590,9606.ENSP00000256646,9606.ENSP00000264657,9606.ENSP00000266557,9606.ENSP00000296522,9606.ENSP00000306968,9606.ENSP00000319476,9606.ENSP00000340820,9606.ENSP00000344666,9606.ENSP00000351015,9606.ENSP00000351273,9606.ENSP00000357392,9606.ENSP00000358417,9606.ENSP00000388620,9606.ENSP00000442788,9606.ENSP00000451828,9606.ENSP00000470788	TGFB1,EGR2,PLVAP,NOTCH2,STAT3,CD27,HPGD,CDCA7,ICOS,MAPT,NF2,NF1,CASP8,EFNA1,PHGDH,EOMES,TET2,AKT1,IL12RB1
Monarch	HP:0011024	Abnormality of the gastrointestinal tract	17	99	0.51	0.012	9606.ENSP00000221930,9606.ENSP00000252590,9606.ENSP00000256646,9606.ENSP00000264657,9606.ENSP00000296522,9606.ENSP00000306968,9606.ENSP00000319476,9606.ENSP00000332208,9606.ENSP00000339906,9606.ENSP00000340820,9606.ENSP00000344666,9606.ENSP00000351015,9606.ENSP00000351273,9606.ENSP00000357392,9606.ENSP00000358417,9606.ENSP00000442788,9606.ENSP00000451828	TGFB1,PLVAP,NOTCH2,STAT3,HPGD,CDCA7,ICOS,RFX6,PAX4,MAPT,NF2,NF1,CASP8,EFNA1,PHGDH,TET2,AKT1
GO Process	GO:0010647	Positive regulation of cell communication	19	113	0.5	0.0028	9606.ENSP00000221930,9606.ENSP00000226730,9606.ENSP00000256646,9606.ENSP00000264657,9606.ENSP00000266557,9606.ENSP00000276925,9606.ENSP00000305355,9606.ENSP00000319476,9606.ENSP00000324890,9606.ENSP00000332049,9606.ENSP00000332208,9606.ENSP00000351015,9606.ENSP00000351273,9606.ENSP00000354932,9606.ENSP00000357392,9606.ENSP00000361359,9606.ENSP00000378517,9606.ENSP00000451828,9606.ENSP00000469049	TGFB1,IL2,NOTCH2,STAT3,CD27,CDKN2B,PRKCB,ICOS,CD28,CD86,RFX6,NF1,CASP8,TLR1,EFNA1,CD40,SPP1,AKT1,TNFSF14
GO Process	GO:0009967	Positive regulation of signal transduction	17	101	0.5	0.0054	9606.ENSP00000221930,9606.ENSP00000226730,9606.ENSP00000256646,9606.ENSP00000264657,9606.ENSP00000266557,9606.ENSP00000276925,9606.ENSP00000305355,9606.ENSP00000319476,9606.ENSP00000324890,9606.ENSP00000332049,9606.ENSP00000351015,9606.ENSP00000351273,9606.ENSP00000354932,9606.ENSP00000357392,9606.ENSP00000361359,9606.ENSP00000451828,9606.ENSP00000469049	TGFB1,IL2,NOTCH2,STAT3,CD27,CDKN2B,PRKCB,ICOS,CD28,CD86,NF1,CASP8,TLR1,EFNA1,CD40,AKT1,TNFSF14
TISSUES	BTO:0000089	Blood	17	101	0.5	0.0092	9606.ENSP00000221930,9606.ENSP00000226730,9606.ENSP00000256646,9606.ENSP00000266557,9606.ENSP00000305355,9606.ENSP00000319476,9606.ENSP00000324890,9606.ENSP00000332049,9606.ENSP00000339477,9606.ENSP00000351273,9606.ENSP00000354932,9606.ENSP00000358417,9606.ENSP00000361359,9606.ENSP00000365757,9606.ENSP00000371194,9606.ENSP00000470788,9606.ENSP00000478699	TGFB1,IL2,NOTCH2,CD27,PRKCB,ICOS,CD28,CD86,B7RP1,CASP8,TLR1,PHGDH,CD40,PIP4K2A,LSP1,IL12RB1,TNFRSF9
GO Process	GO:0023056	Positive regulation of signaling	19	115	0.49	0.0028	9606.ENSP00000221930,9606.ENSP00000226730,9606.ENSP00000256646,9606.ENSP00000264657,9606.ENSP00000266557,9606.ENSP00000276925,9606.ENSP00000305355,9606.ENSP00000319476,9606.ENSP00000324890,9606.ENSP00000332049,9606.ENSP00000332208,9606.ENSP00000351015,9606.ENSP00000351273,9606.ENSP00000354932,9606.ENSP00000357392,9606.ENSP00000361359,9606.ENSP00000378517,9606.ENSP00000451828,9606.ENSP00000469049	TGFB1,IL2,NOTCH2,STAT3,CD27,CDKN2B,PRKCB,ICOS,CD28,CD86,RFX6,NF1,CASP8,TLR1,EFNA1,CD40,SPP1,AKT1,TNFSF14
GO Process	GO:0042127	Regulation of cell population proliferation	19	117	0.49	0.0031	9606.ENSP00000221930,9606.ENSP00000226730,9606.ENSP00000245817,9606.ENSP00000256646,9606.ENSP00000264657,9606.ENSP00000276925,9606.ENSP00000296522,9606.ENSP00000306968,9606.ENSP00000324890,9606.ENSP00000331504,9606.ENSP00000332049,9606.ENSP00000339477,9606.ENSP00000344666,9606.ENSP00000351015,9606.ENSP00000361359,9606.ENSP00000368538,9606.ENSP00000451828,9606.ENSP00000470788,9606.ENSP00000478699	TGFB1,IL2,TNFSF9,NOTCH2,STAT3,CDKN2B,HPGD,CDCA7,CD28,FES,CD86,B7RP1,NF2,NF1,CD40,TNFRSF4,AKT1,IL12RB1,TNFRSF9
GO Process	GO:0007166	Cell surface receptor signaling pathway	24	151	0.48	0.00055	9606.ENSP00000221930,9606.ENSP00000226730,9606.ENSP00000245817,9606.ENSP00000252590,9606.ENSP00000256646,9606.ENSP00000264657,9606.ENSP00000266557,9606.ENSP00000296522,9606.ENSP00000305355,9606.ENSP00000324890,9606.ENSP00000326432,9606.ENSP00000331504,9606.ENSP00000332049,9606.ENSP00000339477,9606.ENSP00000351015,9606.ENSP00000351273,9606.ENSP00000357392,9606.ENSP00000361359,9606.ENSP00000368538,…	TGFB1,IL2,TNFSF9,PLVAP,NOTCH2,STAT3,CD27,HPGD,PRKCB,CD28,CCR8,FES,CD86,B7RP1,NF1,CASP8,EFNA1,CD40,TNFRSF4,MTAP,AKT1,TNFSF14,IL12RB1,TNFRSF9
GO Process	GO:0048584	Positive regulation of response to stimulus	22	138	0.48	0.0011	9606.ENSP00000221930,9606.ENSP00000226730,9606.ENSP00000256646,9606.ENSP00000264657,9606.ENSP00000266557,9606.ENSP00000276925,9606.ENSP00000305355,9606.ENSP00000319476,9606.ENSP00000324890,9606.ENSP00000332049,9606.ENSP00000332208,9606.ENSP00000339477,9606.ENSP00000351015,9606.ENSP00000351273,9606.ENSP00000354932,9606.ENSP00000357392,9606.ENSP00000361359,9606.ENSP00000363079,9606.ENSP00000402060,…	TGFB1,IL2,NOTCH2,STAT3,CD27,CDKN2B,PRKCB,ICOS,CD28,CD86,RFX6,B7RP1,NF1,CASP8,TLR1,EFNA1,CD40,MBL2,PVR,AKT1,TNFSF14,IL12RB1
GO Process	GO:0048699	Generation of neurons	16	101	0.48	0.0141	9606.ENSP00000221930,9606.ENSP00000226730,9606.ENSP00000242480,9606.ENSP00000256646,9606.ENSP00000264657,9606.ENSP00000302599,9606.ENSP00000331504,9606.ENSP00000340820,9606.ENSP00000344666,9606.ENSP00000351015,9606.ENSP00000357392,9606.ENSP00000358417,9606.ENSP00000378517,9606.ENSP00000385808,9606.ENSP00000388620,9606.ENSP00000451828	TGFB1,IL2,EGR2,NOTCH2,STAT3,FUT9,FES,MAPT,NF2,NF1,EFNA1,PHGDH,SPP1,KIF3A,EOMES,AKT1
GO Process	GO:0051240	Positive regulation of multicellular organismal process	19	122	0.47	0.0044	9606.ENSP00000221930,9606.ENSP00000226730,9606.ENSP00000242480,9606.ENSP00000245817,9606.ENSP00000256646,9606.ENSP00000264657,9606.ENSP00000266557,9606.ENSP00000302599,9606.ENSP00000305355,9606.ENSP00000324890,9606.ENSP00000331504,9606.ENSP00000332049,9606.ENSP00000340820,9606.ENSP00000351273,9606.ENSP00000354932,9606.ENSP00000361359,9606.ENSP00000378517,9606.ENSP00000451828,9606.ENSP00000470788	TGFB1,IL2,EGR2,TNFSF9,NOTCH2,STAT3,CD27,FUT9,PRKCB,CD28,FES,CD86,MAPT,CASP8,TLR1,CD40,SPP1,AKT1,IL12RB1
GO Process	GO:0010941	Regulation of cell death	16	102	0.47	0.015	9606.ENSP00000226730,9606.ENSP00000245817,9606.ENSP00000256646,9606.ENSP00000264657,9606.ENSP00000266557,9606.ENSP00000296522,9606.ENSP00000324890,9606.ENSP00000335062,9606.ENSP00000340820,9606.ENSP00000344666,9606.ENSP00000351015,9606.ENSP00000351273,9606.ENSP00000357392,9606.ENSP00000361359,9606.ENSP00000451828,9606.ENSP00000469049	IL2,TNFSF9,NOTCH2,STAT3,CD27,HPGD,CD28,PDCD1,MAPT,NF2,NF1,CASP8,EFNA1,CD40,AKT1,TNFSF14
GO Process	GO:0042981	Regulation of apoptotic process	15	95	0.47	0.0212	9606.ENSP00000226730,9606.ENSP00000245817,9606.ENSP00000256646,9606.ENSP00000266557,9606.ENSP00000296522,9606.ENSP00000324890,9606.ENSP00000335062,9606.ENSP00000340820,9606.ENSP00000344666,9606.ENSP00000351015,9606.ENSP00000351273,9606.ENSP00000357392,9606.ENSP00000361359,9606.ENSP00000451828,9606.ENSP00000469049	IL2,TNFSF9,NOTCH2,CD27,HPGD,CD28,PDCD1,MAPT,NF2,NF1,CASP8,EFNA1,CD40,AKT1,TNFSF14
Monarch	HP:0000951	Abnormality of the skin	20	133	0.45	0.0109	9606.ENSP00000221930,9606.ENSP00000256646,9606.ENSP00000263461,9606.ENSP00000264657,9606.ENSP00000296522,9606.ENSP00000319476,9606.ENSP00000324890,9606.ENSP00000344666,9606.ENSP00000351015,9606.ENSP00000351273,9606.ENSP00000354932,9606.ENSP00000357392,9606.ENSP00000358417,9606.ENSP00000368538,9606.ENSP00000369519,9606.ENSP00000419471,9606.ENSP00000442788,9606.ENSP00000451828,9606.ENSP00000462729,…	TGFB1,NOTCH2,WDR11,STAT3,HPGD,ICOS,CD28,NF2,NF1,CASP8,TLR1,EFNA1,PHGDH,TNFRSF4,MTAP,RAD51B,TET2,AKT1,OTUD7B,IL12RB1
GO Process	GO:0071310	Cellular response to organic substance	22	152	0.44	0.0028	9606.ENSP00000221930,9606.ENSP00000226730,9606.ENSP00000242480,9606.ENSP00000245817,9606.ENSP00000252590,9606.ENSP00000264657,9606.ENSP00000266557,9606.ENSP00000296522,9606.ENSP00000305355,9606.ENSP00000326432,9606.ENSP00000331504,9606.ENSP00000332049,9606.ENSP00000340820,9606.ENSP00000351273,9606.ENSP00000361359,9606.ENSP00000368538,9606.ENSP00000369519,9606.ENSP00000378517,9606.ENSP00000451828,…	TGFB1,IL2,EGR2,TNFSF9,PLVAP,STAT3,CD27,HPGD,PRKCB,CCR8,FES,CD86,MAPT,CASP8,CD40,TNFRSF4,MTAP,SPP1,AKT1,TNFSF14,IL12RB1,TNFRSF9
GO Process	GO:2000026	Regulation of multicellular organismal development	22	152	0.44	0.0028	9606.ENSP00000221930,9606.ENSP00000226730,9606.ENSP00000242480,9606.ENSP00000245817,9606.ENSP00000256646,9606.ENSP00000264657,9606.ENSP00000266557,9606.ENSP00000302599,9606.ENSP00000305355,9606.ENSP00000324890,9606.ENSP00000331504,9606.ENSP00000332049,9606.ENSP00000335062,9606.ENSP00000340820,9606.ENSP00000344666,9606.ENSP00000351015,9606.ENSP00000351273,9606.ENSP00000357392,9606.ENSP00000361359,…	TGFB1,IL2,EGR2,TNFSF9,NOTCH2,STAT3,CD27,FUT9,PRKCB,CD28,FES,CD86,PDCD1,MAPT,NF2,NF1,CASP8,EFNA1,CD40,SPP1,AKT1,IL12RB1
GO Process	GO:0009605	Response to external stimulus	20	137	0.44	0.0054	9606.ENSP00000221930,9606.ENSP00000242480,9606.ENSP00000256646,9606.ENSP00000276925,9606.ENSP00000296522,9606.ENSP00000326432,9606.ENSP00000327738,9606.ENSP00000331504,9606.ENSP00000332049,9606.ENSP00000333633,9606.ENSP00000351273,9606.ENSP00000354932,9606.ENSP00000357392,9606.ENSP00000361359,9606.ENSP00000363079,9606.ENSP00000378517,9606.ENSP00000385808,9606.ENSP00000451828,9606.ENSP00000469049,…	TGFB1,EGR2,NOTCH2,CDKN2B,HPGD,CCR8,TRIML1,FES,CD86,MTA1,CASP8,TLR1,EFNA1,CD40,MBL2,SPP1,KIF3A,AKT1,TNFSF14,IL12RB1
GO Process	GO:0044419	Interspecies interaction between organisms	15	104	0.44	0.0402	9606.ENSP00000221930,9606.ENSP00000256646,9606.ENSP00000264657,9606.ENSP00000296522,9606.ENSP00000324890,9606.ENSP00000327738,9606.ENSP00000332049,9606.ENSP00000351273,9606.ENSP00000354932,9606.ENSP00000361359,9606.ENSP00000363079,9606.ENSP00000368538,9606.ENSP00000402060,9606.ENSP00000451828,9606.ENSP00000470788	TGFB1,NOTCH2,STAT3,HPGD,CD28,TRIML1,CD86,CASP8,TLR1,CD40,MBL2,TNFRSF4,PVR,AKT1,IL12RB1
Monarch	EFO:0004308	Leukocyte count	23	159	0.44	0.007	9606.ENSP00000226730,9606.ENSP00000242480,9606.ENSP00000252590,9606.ENSP00000256646,9606.ENSP00000263549,9606.ENSP00000305355,9606.ENSP00000324890,9606.ENSP00000331504,9606.ENSP00000332049,9606.ENSP00000340820,9606.ENSP00000350359,9606.ENSP00000351015,9606.ENSP00000351273,9606.ENSP00000365757,9606.ENSP00000368538,9606.ENSP00000371194,9606.ENSP00000385808,9606.ENSP00000402060,9606.ENSP00000419471,…	IL2,EGR2,PLVAP,NOTCH2,PARP12,PRKCB,CD28,FES,CD86,MAPT,CREB5,NF1,CASP8,PIP4K2A,TNFRSF4,LSP1,KIF3A,PVR,RAD51B,KLHL5,TET2,AKT1,TNFSF14
Monarch	EFO:0007988	Myeloid white cell count	17	116	0.44	0.0306	9606.ENSP00000226730,9606.ENSP00000242480,9606.ENSP00000256646,9606.ENSP00000263549,9606.ENSP00000324890,9606.ENSP00000331504,9606.ENSP00000332049,9606.ENSP00000340820,9606.ENSP00000350359,9606.ENSP00000351273,9606.ENSP00000368538,9606.ENSP00000371194,9606.ENSP00000385808,9606.ENSP00000419471,9606.ENSP00000442788,9606.ENSP00000451828,9606.ENSP00000469049	IL2,EGR2,NOTCH2,PARP12,CD28,FES,CD86,MAPT,CREB5,CASP8,TNFRSF4,LSP1,KIF3A,RAD51B,TET2,AKT1,TNFSF14
Monarch	HP:0002597	Abnormality of the vasculature	17	117	0.44	0.0329	9606.ENSP00000221930,9606.ENSP00000256646,9606.ENSP00000264657,9606.ENSP00000266557,9606.ENSP00000296522,9606.ENSP00000319476,9606.ENSP00000340820,9606.ENSP00000344666,9606.ENSP00000351015,9606.ENSP00000351273,9606.ENSP00000358417,9606.ENSP00000361359,9606.ENSP00000368538,9606.ENSP00000369519,9606.ENSP00000442788,9606.ENSP00000451828,9606.ENSP00000470788	TGFB1,NOTCH2,STAT3,CD27,HPGD,ICOS,MAPT,NF2,NF1,CASP8,PHGDH,CD40,TNFRSF4,MTAP,TET2,AKT1,IL12RB1
TISSUES	BTO:0000570	Hematopoietic system	23	157	0.44	0.0069	9606.ENSP00000221930,9606.ENSP00000226730,9606.ENSP00000252590,9606.ENSP00000256646,9606.ENSP00000264657,9606.ENSP00000266557,9606.ENSP00000305355,9606.ENSP00000306968,9606.ENSP00000319476,9606.ENSP00000324890,9606.ENSP00000326432,9606.ENSP00000332049,9606.ENSP00000339477,9606.ENSP00000351273,9606.ENSP00000354932,9606.ENSP00000358417,9606.ENSP00000361359,9606.ENSP00000365757,9606.ENSP00000371194,…	TGFB1,IL2,PLVAP,NOTCH2,STAT3,CD27,PRKCB,CDCA7,ICOS,CD28,CCR8,CD86,B7RP1,CASP8,TLR1,PHGDH,CD40,PIP4K2A,LSP1,KLHL5,TNFSF14,IL12RB1,TNFRSF9
GO Process	GO:1902531	Regulation of intracellular signal transduction	17	120	0.43	0.0225	9606.ENSP00000221930,9606.ENSP00000256646,9606.ENSP00000266557,9606.ENSP00000305355,9606.ENSP00000319476,9606.ENSP00000324890,9606.ENSP00000332049,9606.ENSP00000340820,9606.ENSP00000344666,9606.ENSP00000351015,9606.ENSP00000351273,9606.ENSP00000357392,9606.ENSP00000361359,9606.ENSP00000365757,9606.ENSP00000451828,9606.ENSP00000462729,9606.ENSP00000469049	TGFB1,NOTCH2,CD27,PRKCB,ICOS,CD28,CD86,MAPT,NF2,NF1,CASP8,EFNA1,CD40,PIP4K2A,AKT1,OTUD7B,TNFSF14
Monarch	HP:0001939	Abnormality of metabolism/homeostasis	20	141	0.43	0.0178	9606.ENSP00000221930,9606.ENSP00000242480,9606.ENSP00000252590,9606.ENSP00000256646,9606.ENSP00000264657,9606.ENSP00000266557,9606.ENSP00000296522,9606.ENSP00000306968,9606.ENSP00000319476,9606.ENSP00000332208,9606.ENSP00000339906,9606.ENSP00000344666,9606.ENSP00000351015,9606.ENSP00000351273,9606.ENSP00000353820,9606.ENSP00000357392,9606.ENSP00000358417,9606.ENSP00000361359,9606.ENSP00000442788,…	TGFB1,EGR2,PLVAP,NOTCH2,STAT3,CD27,HPGD,CDCA7,ICOS,RFX6,PAX4,NF2,NF1,CASP8,CYP2D6,EFNA1,PHGDH,CD40,TET2,AKT1
Reactome	HSA-162582	Signal Transduction	21	151	0.42	0.0188	9606.ENSP00000221930,9606.ENSP00000226730,9606.ENSP00000242480,9606.ENSP00000256646,9606.ENSP00000264657,9606.ENSP00000276925,9606.ENSP00000305355,9606.ENSP00000319476,9606.ENSP00000324890,9606.ENSP00000326432,9606.ENSP00000331504,9606.ENSP00000332049,9606.ENSP00000333633,9606.ENSP00000344666,9606.ENSP00000351015,9606.ENSP00000351273,9606.ENSP00000365757,9606.ENSP00000378517,9606.ENSP00000385808,…	TGFB1,IL2,EGR2,NOTCH2,STAT3,CDKN2B,PRKCB,ICOS,CD28,CCR8,FES,CD86,MTA1,NF2,NF1,CASP8,PIP4K2A,SPP1,KIF3A,AKT1,OTUD7B
GO Process	GO:0050793	Regulation of developmental process	23	170	0.41	0.0037	9606.ENSP00000221930,9606.ENSP00000226730,9606.ENSP00000242480,9606.ENSP00000245817,9606.ENSP00000256646,9606.ENSP00000264657,9606.ENSP00000266557,9606.ENSP00000302599,9606.ENSP00000305355,9606.ENSP00000324890,9606.ENSP00000331504,9606.ENSP00000332049,9606.ENSP00000335062,9606.ENSP00000340820,9606.ENSP00000344666,9606.ENSP00000351015,9606.ENSP00000351273,9606.ENSP00000357392,9606.ENSP00000361359,…	TGFB1,IL2,EGR2,TNFSF9,NOTCH2,STAT3,CD27,FUT9,PRKCB,CD28,FES,CD86,PDCD1,MAPT,NF2,NF1,CASP8,EFNA1,CD40,SPP1,AKT1,TNFSF14,IL12RB1
Monarch	HP:0001626	Abnormality of the cardiovascular system	22	166	0.4	0.0169	9606.ENSP00000221930,9606.ENSP00000252590,9606.ENSP00000256646,9606.ENSP00000263461,9606.ENSP00000264657,9606.ENSP00000266557,9606.ENSP00000296522,9606.ENSP00000319476,9606.ENSP00000340820,9606.ENSP00000344666,9606.ENSP00000351015,9606.ENSP00000351273,9606.ENSP00000354932,9606.ENSP00000357392,9606.ENSP00000358417,9606.ENSP00000361359,9606.ENSP00000368538,9606.ENSP00000369519,9606.ENSP00000419471,…	TGFB1,PLVAP,NOTCH2,WDR11,STAT3,CD27,HPGD,ICOS,MAPT,NF2,NF1,CASP8,TLR1,EFNA1,PHGDH,CD40,TNFRSF4,MTAP,RAD51B,TET2,AKT1,IL12RB1
GO Process	GO:0070887	Cellular response to chemical stimulus	24	184	0.39	0.0037	9606.ENSP00000221930,9606.ENSP00000226730,9606.ENSP00000242480,9606.ENSP00000245817,9606.ENSP00000252590,9606.ENSP00000264657,9606.ENSP00000266557,9606.ENSP00000276925,9606.ENSP00000296522,9606.ENSP00000305355,9606.ENSP00000326432,9606.ENSP00000331504,9606.ENSP00000332049,9606.ENSP00000340820,9606.ENSP00000351273,9606.ENSP00000353820,9606.ENSP00000361359,9606.ENSP00000368538,9606.ENSP00000369519,…	TGFB1,IL2,EGR2,TNFSF9,PLVAP,STAT3,CD27,CDKN2B,HPGD,PRKCB,CCR8,FES,CD86,MAPT,CASP8,CYP2D6,CD40,TNFRSF4,MTAP,SPP1,AKT1,TNFSF14,IL12RB1,TNFRSF9
GO Process	GO:0032879	Regulation of localization	20	157	0.38	0.0197	9606.ENSP00000221930,9606.ENSP00000226730,9606.ENSP00000252590,9606.ENSP00000264657,9606.ENSP00000302599,9606.ENSP00000305355,9606.ENSP00000331504,9606.ENSP00000332208,9606.ENSP00000340820,9606.ENSP00000344666,9606.ENSP00000351015,9606.ENSP00000351273,9606.ENSP00000357392,9606.ENSP00000361359,9606.ENSP00000363079,9606.ENSP00000368538,9606.ENSP00000378517,9606.ENSP00000451828,9606.ENSP00000462729,…	TGFB1,IL2,PLVAP,STAT3,FUT9,PRKCB,FES,RFX6,MAPT,NF2,NF1,CASP8,EFNA1,CD40,MBL2,TNFRSF4,SPP1,AKT1,OTUD7B,TNFSF14
GO Process	GO:0048583	Regulation of response to stimulus	30	243	0.37	0.00091	9606.ENSP00000221930,9606.ENSP00000226730,9606.ENSP00000256646,9606.ENSP00000263461,9606.ENSP00000264657,9606.ENSP00000266557,9606.ENSP00000276925,9606.ENSP00000305355,9606.ENSP00000319476,9606.ENSP00000324890,9606.ENSP00000331504,9606.ENSP00000332049,9606.ENSP00000332208,9606.ENSP00000335062,9606.ENSP00000339477,9606.ENSP00000340820,9606.ENSP00000344666,9606.ENSP00000351015,9606.ENSP00000351273,…	TGFB1,IL2,NOTCH2,WDR11,STAT3,CD27,CDKN2B,PRKCB,ICOS,CD28,FES,CD86,RFX6,PDCD1,B7RP1,MAPT,NF2,NF1,CASP8,TLR1,EFNA1,CD40,MBL2,PIP4K2A,SPP1,PVR,AKT1,OTUD7B,TNFSF14,IL12RB1
GO Process	GO:0010033	Response to organic substance	24	192	0.37	0.0061	9606.ENSP00000221930,9606.ENSP00000226730,9606.ENSP00000242480,9606.ENSP00000245817,9606.ENSP00000252590,9606.ENSP00000264657,9606.ENSP00000266557,9606.ENSP00000296522,9606.ENSP00000305355,9606.ENSP00000326432,9606.ENSP00000331504,9606.ENSP00000332049,9606.ENSP00000340820,9606.ENSP00000351273,9606.ENSP00000354932,9606.ENSP00000361359,9606.ENSP00000368538,9606.ENSP00000369519,9606.ENSP00000378517,…	TGFB1,IL2,EGR2,TNFSF9,PLVAP,STAT3,CD27,HPGD,PRKCB,CCR8,FES,CD86,MAPT,CASP8,TLR1,CD40,TNFRSF4,MTAP,SPP1,TET2,AKT1,TNFSF14,IL12RB1,TNFRSF9
GO Process	GO:0010646	Regulation of cell communication	26	215	0.36	0.0043	9606.ENSP00000221930,9606.ENSP00000226730,9606.ENSP00000242480,9606.ENSP00000256646,9606.ENSP00000263461,9606.ENSP00000264657,9606.ENSP00000266557,9606.ENSP00000276925,9606.ENSP00000305355,9606.ENSP00000319476,9606.ENSP00000324890,9606.ENSP00000332049,9606.ENSP00000332208,9606.ENSP00000340820,9606.ENSP00000344666,9606.ENSP00000351015,9606.ENSP00000351273,9606.ENSP00000354932,9606.ENSP00000357392,…	TGFB1,IL2,EGR2,NOTCH2,WDR11,STAT3,CD27,CDKN2B,PRKCB,ICOS,CD28,CD86,RFX6,MAPT,NF2,NF1,CASP8,TLR1,EFNA1,CD40,PIP4K2A,TNFRSF4,SPP1,AKT1,OTUD7B,TNFSF14
GO Process	GO:0023051	Regulation of signaling	26	216	0.36	0.0044	9606.ENSP00000221930,9606.ENSP00000226730,9606.ENSP00000242480,9606.ENSP00000256646,9606.ENSP00000263461,9606.ENSP00000264657,9606.ENSP00000266557,9606.ENSP00000276925,9606.ENSP00000305355,9606.ENSP00000319476,9606.ENSP00000324890,9606.ENSP00000332049,9606.ENSP00000332208,9606.ENSP00000340820,9606.ENSP00000344666,9606.ENSP00000351015,9606.ENSP00000351273,9606.ENSP00000354932,9606.ENSP00000357392,…	TGFB1,IL2,EGR2,NOTCH2,WDR11,STAT3,CD27,CDKN2B,PRKCB,ICOS,CD28,CD86,RFX6,MAPT,NF2,NF1,CASP8,TLR1,EFNA1,CD40,PIP4K2A,TNFRSF4,SPP1,AKT1,OTUD7B,TNFSF14
COMPARTMENTS	GOCC:0005886	Plasma membrane	26	214	0.36	0.012	9606.ENSP00000226730,9606.ENSP00000252590,9606.ENSP00000256646,9606.ENSP00000264657,9606.ENSP00000266557,9606.ENSP00000305355,9606.ENSP00000324890,9606.ENSP00000326432,9606.ENSP00000331504,9606.ENSP00000332049,9606.ENSP00000335062,9606.ENSP00000339477,9606.ENSP00000340820,9606.ENSP00000344666,9606.ENSP00000351273,9606.ENSP00000354932,9606.ENSP00000361359,9606.ENSP00000365757,9606.ENSP00000368538,…	IL2,PLVAP,NOTCH2,STAT3,CD27,PRKCB,CD28,CCR8,FES,CD86,PDCD1,B7RP1,MAPT,NF2,CASP8,TLR1,CD40,PIP4K2A,TNFRSF4,LSP1,SPP1,PVR,AKT1,TNFSF14,IL12RB1,TNFRSF9
GO Process	GO:0051239	Regulation of multicellular organismal process	27	227	0.35	0.0037	9606.ENSP00000221930,9606.ENSP00000226730,9606.ENSP00000242480,9606.ENSP00000245817,9606.ENSP00000256646,9606.ENSP00000264657,9606.ENSP00000266557,9606.ENSP00000302599,9606.ENSP00000305355,9606.ENSP00000324890,9606.ENSP00000331504,9606.ENSP00000332049,9606.ENSP00000335062,9606.ENSP00000339477,9606.ENSP00000340820,9606.ENSP00000344666,9606.ENSP00000351015,9606.ENSP00000351273,9606.ENSP00000354932,…	TGFB1,IL2,EGR2,TNFSF9,NOTCH2,STAT3,CD27,FUT9,PRKCB,CD28,FES,CD86,PDCD1,B7RP1,MAPT,NF2,NF1,CASP8,TLR1,EFNA1,CD40,TNFRSF4,SPP1,AKT1,OTUD7B,IL12RB1,TNFRSF9
Monarch	EFO:0004586	Complete blood cell count	25	210	0.35	0.0178	9606.ENSP00000221930,9606.ENSP00000226730,9606.ENSP00000242480,9606.ENSP00000252590,9606.ENSP00000256646,9606.ENSP00000263549,9606.ENSP00000305355,9606.ENSP00000324890,9606.ENSP00000331504,9606.ENSP00000332049,9606.ENSP00000340820,9606.ENSP00000350359,9606.ENSP00000351015,9606.ENSP00000351273,9606.ENSP00000358417,9606.ENSP00000365757,9606.ENSP00000368538,9606.ENSP00000371194,9606.ENSP00000385808,…	TGFB1,IL2,EGR2,PLVAP,NOTCH2,PARP12,PRKCB,CD28,FES,CD86,MAPT,CREB5,NF1,CASP8,PHGDH,PIP4K2A,TNFRSF4,LSP1,KIF3A,PVR,RAD51B,KLHL5,TET2,AKT1,TNFSF14
GO Process	GO:0042221	Response to chemical	29	249	0.34	0.0028	9606.ENSP00000221930,9606.ENSP00000226730,9606.ENSP00000242480,9606.ENSP00000245817,9606.ENSP00000252590,9606.ENSP00000256646,9606.ENSP00000264657,9606.ENSP00000266557,9606.ENSP00000276925,9606.ENSP00000296522,9606.ENSP00000305355,9606.ENSP00000326432,9606.ENSP00000331504,9606.ENSP00000332049,9606.ENSP00000340820,9606.ENSP00000351273,9606.ENSP00000353820,9606.ENSP00000354932,9606.ENSP00000357392,…	TGFB1,IL2,EGR2,TNFSF9,PLVAP,NOTCH2,STAT3,CD27,CDKN2B,HPGD,PRKCB,CCR8,FES,CD86,MAPT,CASP8,CYP2D6,TLR1,EFNA1,CD40,TNFRSF4,MTAP,SPP1,KIF3A,TET2,AKT1,TNFSF14,IL12RB1,TNFRSF9
GO Process	GO:0009966	Regulation of signal transduction	22	189	0.34	0.0248	9606.ENSP00000221930,9606.ENSP00000226730,9606.ENSP00000256646,9606.ENSP00000263461,9606.ENSP00000264657,9606.ENSP00000266557,9606.ENSP00000276925,9606.ENSP00000305355,9606.ENSP00000319476,9606.ENSP00000324890,9606.ENSP00000332049,9606.ENSP00000340820,9606.ENSP00000344666,9606.ENSP00000351015,9606.ENSP00000351273,9606.ENSP00000354932,9606.ENSP00000357392,9606.ENSP00000361359,9606.ENSP00000365757,…	TGFB1,IL2,NOTCH2,WDR11,STAT3,CD27,CDKN2B,PRKCB,ICOS,CD28,CD86,MAPT,NF2,NF1,CASP8,TLR1,EFNA1,CD40,PIP4K2A,AKT1,OTUD7B,TNFSF14
GO Process	GO:0048522	Positive regulation of cellular process	39	352	0.32	0.00014	9606.ENSP00000221930,9606.ENSP00000226730,9606.ENSP00000242480,9606.ENSP00000245817,9606.ENSP00000252590,9606.ENSP00000256646,9606.ENSP00000264657,9606.ENSP00000266557,9606.ENSP00000276925,9606.ENSP00000296522,9606.ENSP00000302599,9606.ENSP00000305355,9606.ENSP00000319476,9606.ENSP00000324890,9606.ENSP00000331504,9606.ENSP00000332049,9606.ENSP00000332208,9606.ENSP00000333633,9606.ENSP00000335062,…	TGFB1,IL2,EGR2,TNFSF9,PLVAP,NOTCH2,STAT3,CD27,CDKN2B,HPGD,FUT9,PRKCB,ICOS,CD28,FES,CD86,RFX6,MTA1,PDCD1,B7RP1,MAPT,NF2,CREB5,NF1,CASP8,TLR1,EFNA1,CD40,MBL2,PIP4K2A,TNFRSF4,SPP1,EOMES,PVR,RAD51B,TET2,AKT1,TNFSF14,IL12RB1
GO Process	GO:0007165	Signal transduction	28	278	0.28	0.0225	9606.ENSP00000221930,9606.ENSP00000226730,9606.ENSP00000245817,9606.ENSP00000252590,9606.ENSP00000256646,9606.ENSP00000264657,9606.ENSP00000266557,9606.ENSP00000296522,9606.ENSP00000305355,9606.ENSP00000324890,9606.ENSP00000326432,9606.ENSP00000331504,9606.ENSP00000332049,9606.ENSP00000333633,9606.ENSP00000339477,9606.ENSP00000351015,9606.ENSP00000351273,9606.ENSP00000354932,9606.ENSP00000357392,…	TGFB1,IL2,TNFSF9,PLVAP,NOTCH2,STAT3,CD27,HPGD,PRKCB,CD28,CCR8,FES,CD86,MTA1,B7RP1,NF1,CASP8,TLR1,EFNA1,CD40,TNFRSF4,MTAP,LSP1,SPP1,AKT1,TNFSF14,IL12RB1,TNFRSF9
GO Process	GO:0010468	Regulation of gene expression	31	312	0.27	0.0115	9606.ENSP00000221930,9606.ENSP00000226730,9606.ENSP00000242480,9606.ENSP00000256646,9606.ENSP00000264657,9606.ENSP00000276925,9606.ENSP00000305355,9606.ENSP00000306968,9606.ENSP00000324890,9606.ENSP00000327738,9606.ENSP00000332049,9606.ENSP00000332208,9606.ENSP00000333633,9606.ENSP00000339477,9606.ENSP00000339906,9606.ENSP00000340820,9606.ENSP00000350359,9606.ENSP00000351015,9606.ENSP00000351273,…	TGFB1,IL2,EGR2,NOTCH2,STAT3,CDKN2B,PRKCB,CDCA7,CD28,TRIML1,CD86,RFX6,MTA1,B7RP1,PAX4,MAPT,CREB5,NF1,CASP8,TLR1,EFNA1,PHGDH,CD40,TNFRSF4,SPP1,EOMES,TET2,AKT1,OTUD7B,IL12RB1,TNFRSF9
GO Process	GO:0007154	Cell communication	30	307	0.27	0.0193	9606.ENSP00000221930,9606.ENSP00000226730,9606.ENSP00000245817,9606.ENSP00000252590,9606.ENSP00000256646,9606.ENSP00000264657,9606.ENSP00000266557,9606.ENSP00000276925,9606.ENSP00000296522,9606.ENSP00000305355,9606.ENSP00000324890,9606.ENSP00000326432,9606.ENSP00000331504,9606.ENSP00000332049,9606.ENSP00000333633,9606.ENSP00000339477,9606.ENSP00000340820,9606.ENSP00000351015,9606.ENSP00000351273,…	TGFB1,IL2,TNFSF9,PLVAP,NOTCH2,STAT3,CD27,CDKN2B,HPGD,PRKCB,CD28,CCR8,FES,CD86,MTA1,B7RP1,MAPT,NF1,CASP8,TLR1,EFNA1,CD40,TNFRSF4,MTAP,LSP1,SPP1,AKT1,TNFSF14,IL12RB1,TNFRSF9
GO Process	GO:0048731	System development	27	275	0.27	0.0398	9606.ENSP00000221930,9606.ENSP00000226730,9606.ENSP00000242480,9606.ENSP00000256646,9606.ENSP00000263461,9606.ENSP00000264657,9606.ENSP00000276925,9606.ENSP00000296522,9606.ENSP00000302599,9606.ENSP00000319476,9606.ENSP00000324890,9606.ENSP00000331504,9606.ENSP00000332208,9606.ENSP00000339906,9606.ENSP00000340820,9606.ENSP00000344666,9606.ENSP00000351015,9606.ENSP00000351273,9606.ENSP00000357392,…	TGFB1,IL2,EGR2,NOTCH2,WDR11,STAT3,CDKN2B,HPGD,FUT9,ICOS,CD28,FES,RFX6,PAX4,MAPT,NF2,NF1,CASP8,EFNA1,PHGDH,MBL2,PIP4K2A,SPP1,KIF3A,EOMES,TET2,AKT1
Monarch	HP:0000118	Phenotypic abnormality	33	337	0.27	0.0178	9606.ENSP00000221930,9606.ENSP00000242480,9606.ENSP00000252590,9606.ENSP00000256646,9606.ENSP00000263461,9606.ENSP00000264657,9606.ENSP00000266557,9606.ENSP00000296522,9606.ENSP00000306968,9606.ENSP00000319476,9606.ENSP00000324890,9606.ENSP00000332208,9606.ENSP00000339906,9606.ENSP00000340820,9606.ENSP00000344666,9606.ENSP00000350359,9606.ENSP00000351015,9606.ENSP00000351273,9606.ENSP00000353820,…	TGFB1,EGR2,PLVAP,NOTCH2,WDR11,STAT3,CD27,HPGD,CDCA7,ICOS,CD28,RFX6,PAX4,MAPT,NF2,CREB5,NF1,CASP8,CYP2D6,TLR1,EFNA1,PHGDH,CD40,PIP4K2A,TNFRSF4,MTAP,KIF3A,EOMES,RAD51B,TET2,AKT1,OTUD7B,IL12RB1
GO Process	GO:0007275	Multicellular organism development	30	310	0.26	0.0216	9606.ENSP00000221930,9606.ENSP00000226730,9606.ENSP00000242480,9606.ENSP00000256646,9606.ENSP00000263461,9606.ENSP00000264657,9606.ENSP00000276925,9606.ENSP00000296522,9606.ENSP00000302599,9606.ENSP00000319476,9606.ENSP00000324890,9606.ENSP00000327738,9606.ENSP00000331504,9606.ENSP00000332208,9606.ENSP00000335062,9606.ENSP00000339906,9606.ENSP00000340820,9606.ENSP00000344666,9606.ENSP00000351015,…	TGFB1,IL2,EGR2,NOTCH2,WDR11,STAT3,CDKN2B,HPGD,FUT9,ICOS,CD28,TRIML1,FES,RFX6,PDCD1,PAX4,MAPT,NF2,NF1,CASP8,EFNA1,PHGDH,MBL2,PIP4K2A,SPP1,KIF3A,EOMES,TET2,AKT1,OTUD7B
GO Process	GO:0023052	Signaling	29	301	0.26	0.0311	9606.ENSP00000221930,9606.ENSP00000226730,9606.ENSP00000245817,9606.ENSP00000252590,9606.ENSP00000256646,9606.ENSP00000264657,9606.ENSP00000266557,9606.ENSP00000296522,9606.ENSP00000305355,9606.ENSP00000324890,9606.ENSP00000326432,9606.ENSP00000331504,9606.ENSP00000332049,9606.ENSP00000333633,9606.ENSP00000339477,9606.ENSP00000340820,9606.ENSP00000351015,9606.ENSP00000351273,9606.ENSP00000354932,…	TGFB1,IL2,TNFSF9,PLVAP,NOTCH2,STAT3,CD27,HPGD,PRKCB,CD28,CCR8,FES,CD86,MTA1,B7RP1,MAPT,NF1,CASP8,TLR1,EFNA1,CD40,TNFRSF4,MTAP,LSP1,SPP1,AKT1,TNFSF14,IL12RB1,TNFRSF9
GO Process	GO:0050896	Response to stimulus	41	450	0.24	0.0019	9606.ENSP00000221930,9606.ENSP00000226730,9606.ENSP00000242480,9606.ENSP00000245817,9606.ENSP00000252590,9606.ENSP00000256646,9606.ENSP00000264657,9606.ENSP00000266557,9606.ENSP00000276925,9606.ENSP00000296522,9606.ENSP00000305355,9606.ENSP00000319476,9606.ENSP00000324890,9606.ENSP00000326432,9606.ENSP00000327738,9606.ENSP00000331504,9606.ENSP00000332049,9606.ENSP00000333633,9606.ENSP00000335062,…	TGFB1,IL2,EGR2,TNFSF9,PLVAP,NOTCH2,STAT3,CD27,CDKN2B,HPGD,PRKCB,ICOS,CD28,CCR8,TRIML1,FES,CD86,MTA1,PDCD1,B7RP1,MAPT,NF1,CASP8,CYP2D6,TLR1,EFNA1,CD40,MBL2,TNFRSF4,MTAP,LSP1,SPP1,KIF3A,EOMES,RAD51B,TET2,AKT1,OTUD7B,TNFSF14,IL12RB1,TNFRSF9
GO Process	GO:0051716	Cellular response to stimulus	33	365	0.23	0.0247	9606.ENSP00000221930,9606.ENSP00000226730,9606.ENSP00000242480,9606.ENSP00000245817,9606.ENSP00000252590,9606.ENSP00000256646,9606.ENSP00000264657,9606.ENSP00000266557,9606.ENSP00000276925,9606.ENSP00000296522,9606.ENSP00000305355,9606.ENSP00000324890,9606.ENSP00000326432,9606.ENSP00000331504,9606.ENSP00000332049,9606.ENSP00000333633,9606.ENSP00000339477,9606.ENSP00000340820,9606.ENSP00000351015,…	TGFB1,IL2,EGR2,TNFSF9,PLVAP,NOTCH2,STAT3,CD27,CDKN2B,HPGD,PRKCB,CD28,CCR8,FES,CD86,MTA1,B7RP1,MAPT,NF1,CASP8,CYP2D6,TLR1,EFNA1,CD40,TNFRSF4,MTAP,LSP1,SPP1,RAD51B,AKT1,TNFSF14,IL12RB1,TNFRSF9
GO Process	GO:0019222	Regulation of metabolic process	37	424	0.22	0.0143	9606.ENSP00000221930,9606.ENSP00000226730,9606.ENSP00000242480,9606.ENSP00000256646,9606.ENSP00000264657,9606.ENSP00000266557,9606.ENSP00000276925,9606.ENSP00000296522,9606.ENSP00000305355,9606.ENSP00000306968,9606.ENSP00000324890,9606.ENSP00000327738,9606.ENSP00000332049,9606.ENSP00000332208,9606.ENSP00000333633,9606.ENSP00000339477,9606.ENSP00000339906,9606.ENSP00000340820,9606.ENSP00000344666,…	TGFB1,IL2,EGR2,NOTCH2,STAT3,CD27,CDKN2B,HPGD,PRKCB,CDCA7,CD28,TRIML1,CD86,RFX6,MTA1,B7RP1,PAX4,MAPT,NF2,CREB5,NF1,CASP8,CYP2D6,TLR1,EFNA1,PHGDH,CD40,PIP4K2A,TNFRSF4,SPP1,EOMES,TET2,AKT1,OTUD7B,TNFSF14,IL12RB1,TNFRSF9
GO Process	GO:0060255	Regulation of macromolecule metabolic process	34	394	0.21	0.0391	9606.ENSP00000221930,9606.ENSP00000226730,9606.ENSP00000242480,9606.ENSP00000256646,9606.ENSP00000264657,9606.ENSP00000266557,9606.ENSP00000276925,9606.ENSP00000305355,9606.ENSP00000306968,9606.ENSP00000324890,9606.ENSP00000327738,9606.ENSP00000332049,9606.ENSP00000332208,9606.ENSP00000333633,9606.ENSP00000339477,9606.ENSP00000339906,9606.ENSP00000340820,9606.ENSP00000344666,9606.ENSP00000350359,…	TGFB1,IL2,EGR2,NOTCH2,STAT3,CD27,CDKN2B,PRKCB,CDCA7,CD28,TRIML1,CD86,RFX6,MTA1,B7RP1,PAX4,MAPT,NF2,CREB5,NF1,CASP8,TLR1,EFNA1,PHGDH,CD40,TNFRSF4,SPP1,EOMES,TET2,AKT1,OTUD7B,TNFSF14,IL12RB1,TNFRSF9
GO Process	GO:0032501	Multicellular organismal process	34	399	0.21	0.0462	9606.ENSP00000221930,9606.ENSP00000226730,9606.ENSP00000242480,9606.ENSP00000256646,9606.ENSP00000263461,9606.ENSP00000264657,9606.ENSP00000276925,9606.ENSP00000296522,9606.ENSP00000302599,9606.ENSP00000305355,9606.ENSP00000319476,9606.ENSP00000324890,9606.ENSP00000327738,9606.ENSP00000331504,9606.ENSP00000332208,9606.ENSP00000333633,9606.ENSP00000335062,9606.ENSP00000339906,9606.ENSP00000340820,…	TGFB1,IL2,EGR2,NOTCH2,WDR11,STAT3,CDKN2B,HPGD,FUT9,PRKCB,ICOS,CD28,TRIML1,FES,RFX6,MTA1,PDCD1,PAX4,MAPT,NF2,NF1,CASP8,EFNA1,PHGDH,CD40,MBL2,PIP4K2A,SPP1,KIF3A,EOMES,RAD51B,TET2,AKT1,OTUD7B
GO Process	GO:0050794	Regulation of cellular process	48	597	0.18	0.0011	9606.ENSP00000221930,9606.ENSP00000226730,9606.ENSP00000242480,9606.ENSP00000245817,9606.ENSP00000252590,9606.ENSP00000256646,9606.ENSP00000263461,9606.ENSP00000264657,9606.ENSP00000266557,9606.ENSP00000276925,9606.ENSP00000296522,9606.ENSP00000302599,9606.ENSP00000305355,9606.ENSP00000306968,9606.ENSP00000319476,9606.ENSP00000324890,9606.ENSP00000326432,9606.ENSP00000331504,9606.ENSP00000332049,…	TGFB1,IL2,EGR2,TNFSF9,PLVAP,NOTCH2,WDR11,STAT3,CD27,CDKN2B,HPGD,FUT9,PRKCB,CDCA7,ICOS,CD28,CCR8,FES,CD86,RFX6,MTA1,PDCD1,B7RP1,PAX4,MAPT,NF2,CREB5,NF1,CASP8,CYP2D6,TLR1,EFNA1,CD40,MBL2,PIP4K2A,TNFRSF4,MTAP,LSP1,SPP1,EOMES,PVR,RAD51B,TET2,AKT1,OTUD7B,TNFSF14,IL12RB1,TNFRSF9
GO Process	GO:0050789	Regulation of biological process	50	634	0.17	0.0006	9606.ENSP00000221930,9606.ENSP00000226730,9606.ENSP00000242480,9606.ENSP00000245817,9606.ENSP00000252590,9606.ENSP00000256646,9606.ENSP00000263461,9606.ENSP00000264657,9606.ENSP00000266557,9606.ENSP00000276925,9606.ENSP00000296522,9606.ENSP00000302599,9606.ENSP00000305355,9606.ENSP00000306968,9606.ENSP00000319476,9606.ENSP00000324890,9606.ENSP00000326432,9606.ENSP00000327738,9606.ENSP00000331504,…	TGFB1,IL2,EGR2,TNFSF9,PLVAP,NOTCH2,WDR11,STAT3,CD27,CDKN2B,HPGD,FUT9,PRKCB,CDCA7,ICOS,CD28,CCR8,TRIML1,FES,CD86,RFX6,MTA1,PDCD1,B7RP1,PAX4,MAPT,NF2,CREB5,NF1,CASP8,CYP2D6,TLR1,EFNA1,PHGDH,CD40,MBL2,PIP4K2A,TNFRSF4,MTAP,LSP1,SPP1,EOMES,PVR,RAD51B,TET2,AKT1,OTUD7B,TNFSF14,IL12RB1,TNFRSF9

## Sheet: Table S15B. Cluster2_Enrichment
Table S15B. Cluster2_Enrichment
Hierarchical clustering of BrCa candidates within the top 10% of I-O target probability scores was performed and revealed 2 major clusters. Gene ontology (GO) enrichment analysis for Cluster 2, modifiers of T-cell activation.
#category	term ID	term description	observed gene count	background gene count	strength	false discovery rate	matching proteins in your network (IDs)	matching proteins in your network (labels)
GO Process	GO:0050863	Regulation of T cell activation	20	48	0.92	1.49e-08	9606.ENSP00000203629,9606.ENSP00000235933,9606.ENSP00000245414,9606.ENSP00000245903,9606.ENSP00000264246,9606.ENSP00000264497,9606.ENSP00000292301,9606.ENSP00000296545,9606.ENSP00000303939,9606.ENSP00000311857,9606.ENSP00000312002,9606.ENSP00000328207,9606.ENSP00000349143,9606.ENSP00000355361,9606.ENSP00000369554,9606.ENSP00000370698,9606.ENSP00000370989,9606.ENSP00000375616,9606.ENSP00000391826,…	LAG3,CD160,IRF1,CD70,CD80,IL21,CCR2,IL15,CTLA4,PTPN2,HAVCR2,TNFRSF18,BTN2A2,CD47,IFNA2,IL6ST,CD274,LILRB4,IGF2,TIGIT
GO Process	GO:0050865	Regulation of cell activation	21	61	0.84	3.52e-08	9606.ENSP00000203629,9606.ENSP00000235933,9606.ENSP00000245414,9606.ENSP00000245903,9606.ENSP00000264246,9606.ENSP00000264497,9606.ENSP00000292301,9606.ENSP00000296545,9606.ENSP00000303939,9606.ENSP00000311857,9606.ENSP00000312002,9606.ENSP00000328207,9606.ENSP00000330382,9606.ENSP00000349143,9606.ENSP00000355361,9606.ENSP00000369554,9606.ENSP00000370698,9606.ENSP00000370989,9606.ENSP00000375616,…	LAG3,CD160,IRF1,CD70,CD80,IL21,CCR2,IL15,CTLA4,PTPN2,HAVCR2,TNFRSF18,PDGFB,BTN2A2,CD47,IFNA2,IL6ST,CD274,LILRB4,IGF2,TIGIT
GO Process	GO:1903037	Regulation of leukocyte cell-cell adhesion	19	49	0.89	5.21e-08	9606.ENSP00000203629,9606.ENSP00000235933,9606.ENSP00000245414,9606.ENSP00000245903,9606.ENSP00000264246,9606.ENSP00000264497,9606.ENSP00000292301,9606.ENSP00000296545,9606.ENSP00000303939,9606.ENSP00000311857,9606.ENSP00000312002,9606.ENSP00000349143,9606.ENSP00000355361,9606.ENSP00000369554,9606.ENSP00000370698,9606.ENSP00000370989,9606.ENSP00000375616,9606.ENSP00000391826,9606.ENSP00000419085	LAG3,CD160,IRF1,CD70,CD80,IL21,CCR2,IL15,CTLA4,PTPN2,HAVCR2,BTN2A2,CD47,IFNA2,IL6ST,CD274,LILRB4,IGF2,TIGIT
GO Process	GO:0030155	Regulation of cell adhesion	21	67	0.8	6.41e-08	9606.ENSP00000203629,9606.ENSP00000235933,9606.ENSP00000245414,9606.ENSP00000245903,9606.ENSP00000264246,9606.ENSP00000264497,9606.ENSP00000292301,9606.ENSP00000296545,9606.ENSP00000303939,9606.ENSP00000311857,9606.ENSP00000312002,9606.ENSP00000328207,9606.ENSP00000349143,9606.ENSP00000355361,9606.ENSP00000369554,9606.ENSP00000370698,9606.ENSP00000370989,9606.ENSP00000375616,9606.ENSP00000391826,…	LAG3,CD160,IRF1,CD70,CD80,IL21,CCR2,IL15,CTLA4,PTPN2,HAVCR2,TNFRSF18,BTN2A2,CD47,IFNA2,IL6ST,CD274,LILRB4,IGF2,TIGIT,CIB1
GO Process	GO:0002683	Negative regulation of immune system process	17	42	0.91	2.21e-07	9606.ENSP00000203629,9606.ENSP00000235933,9606.ENSP00000245414,9606.ENSP00000264246,9606.ENSP00000292301,9606.ENSP00000303939,9606.ENSP00000311857,9606.ENSP00000312002,9606.ENSP00000349143,9606.ENSP00000349596,9606.ENSP00000355361,9606.ENSP00000357459,9606.ENSP00000369554,9606.ENSP00000370989,9606.ENSP00000375616,9606.ENSP00000419085,9606.ENSP00000479860	LAG3,CD160,IRF1,CD80,CCR2,CTLA4,PTPN2,HAVCR2,BTN2A2,TRIM38,CD47,ADAR,IFNA2,CD274,LILRB4,TIGIT,CIB1
GO Process	GO:0002682	Regulation of immune system process	25	116	0.63	2.45e-07	9606.ENSP00000203629,9606.ENSP00000233202,9606.ENSP00000235933,9606.ENSP00000245414,9606.ENSP00000245903,9606.ENSP00000264246,9606.ENSP00000264497,9606.ENSP00000292301,9606.ENSP00000296545,9606.ENSP00000296754,9606.ENSP00000303939,9606.ENSP00000311857,9606.ENSP00000312002,9606.ENSP00000328207,9606.ENSP00000349143,9606.ENSP00000349596,9606.ENSP00000355361,9606.ENSP00000357459,9606.ENSP00000369554,…	LAG3,SLC11A1,CD160,IRF1,CD70,CD80,IL21,CCR2,IL15,ERAP1,CTLA4,PTPN2,HAVCR2,TNFRSF18,BTN2A2,TRIM38,CD47,ADAR,IFNA2,IL6ST,CD274,LILRB4,IGF2,TIGIT,CIB1
GO Process	GO:0002376	Immune system process	28	157	0.55	4.87e-07	9606.ENSP00000203629,9606.ENSP00000233202,9606.ENSP00000235933,9606.ENSP00000245414,9606.ENSP00000245903,9606.ENSP00000256935,9606.ENSP00000264246,9606.ENSP00000264497,9606.ENSP00000276927,9606.ENSP00000292301,9606.ENSP00000296545,9606.ENSP00000296754,9606.ENSP00000303939,9606.ENSP00000311857,9606.ENSP00000312002,9606.ENSP00000330382,9606.ENSP00000349143,9606.ENSP00000349596,9606.ENSP00000354238,…	LAG3,SLC11A1,CD160,IRF1,CD70,DOCK2,CD80,IL21,IFNA1,CCR2,IL15,ERAP1,CTLA4,PTPN2,HAVCR2,PDGFB,BTN2A2,TRIM38,ENPP1,CD47,ADAR,DEFB123,BMI1,IFNA2,CD274,LILRB4,TIPARP,CIB1
GO Process	GO:0045785	Positive regulation of cell adhesion	16	42	0.88	1.35e-06	9606.ENSP00000235933,9606.ENSP00000245903,9606.ENSP00000264246,9606.ENSP00000264497,9606.ENSP00000292301,9606.ENSP00000296545,9606.ENSP00000303939,9606.ENSP00000312002,9606.ENSP00000328207,9606.ENSP00000349143,9606.ENSP00000355361,9606.ENSP00000370698,9606.ENSP00000370989,9606.ENSP00000375616,9606.ENSP00000391826,9606.ENSP00000479860	CD160,CD70,CD80,IL21,CCR2,IL15,CTLA4,HAVCR2,TNFRSF18,BTN2A2,CD47,IL6ST,CD274,LILRB4,IGF2,CIB1
GO Process	GO:0006955	Immune response	22	100	0.64	2.75e-06	9606.ENSP00000203629,9606.ENSP00000233202,9606.ENSP00000235933,9606.ENSP00000245414,9606.ENSP00000245903,9606.ENSP00000256935,9606.ENSP00000264246,9606.ENSP00000264497,9606.ENSP00000276927,9606.ENSP00000292301,9606.ENSP00000296545,9606.ENSP00000296754,9606.ENSP00000303939,9606.ENSP00000312002,9606.ENSP00000349596,9606.ENSP00000354238,9606.ENSP00000355361,9606.ENSP00000357459,9606.ENSP00000365486,…	LAG3,SLC11A1,CD160,IRF1,CD70,DOCK2,CD80,IL21,IFNA1,CCR2,IL15,ERAP1,CTLA4,HAVCR2,TRIM38,ENPP1,CD47,ADAR,DEFB123,IFNA2,CD274,LILRB4
GO Process	GO:0050776	Regulation of immune response	19	70	0.73	2.75e-06	9606.ENSP00000203629,9606.ENSP00000233202,9606.ENSP00000235933,9606.ENSP00000245414,9606.ENSP00000264246,9606.ENSP00000264497,9606.ENSP00000292301,9606.ENSP00000296545,9606.ENSP00000296754,9606.ENSP00000303939,9606.ENSP00000311857,9606.ENSP00000312002,9606.ENSP00000349143,9606.ENSP00000355361,9606.ENSP00000357459,9606.ENSP00000369554,9606.ENSP00000370698,9606.ENSP00000370989,9606.ENSP00000375616	LAG3,SLC11A1,CD160,IRF1,CD80,IL21,CCR2,IL15,ERAP1,CTLA4,PTPN2,HAVCR2,BTN2A2,CD47,ADAR,IFNA2,IL6ST,CD274,LILRB4
GO Process	GO:0050870	Positive regulation of T cell activation	14	35	0.9	8.97e-06	9606.ENSP00000235933,9606.ENSP00000245903,9606.ENSP00000264246,9606.ENSP00000264497,9606.ENSP00000292301,9606.ENSP00000296545,9606.ENSP00000303939,9606.ENSP00000312002,9606.ENSP00000349143,9606.ENSP00000355361,9606.ENSP00000370698,9606.ENSP00000370989,9606.ENSP00000375616,9606.ENSP00000391826	CD160,CD70,CD80,IL21,CCR2,IL15,CTLA4,HAVCR2,BTN2A2,CD47,IL6ST,CD274,LILRB4,IGF2
GO Process	GO:0042129	Regulation of T cell proliferation	12	25	0.98	2.08e-05	9606.ENSP00000245414,9606.ENSP00000245903,9606.ENSP00000264246,9606.ENSP00000264497,9606.ENSP00000292301,9606.ENSP00000296545,9606.ENSP00000303939,9606.ENSP00000312002,9606.ENSP00000349143,9606.ENSP00000370698,9606.ENSP00000370989,9606.ENSP00000391826	IRF1,CD70,CD80,IL21,CCR2,IL15,CTLA4,HAVCR2,BTN2A2,IL6ST,CD274,IGF2
GO Process	GO:0050866	Negative regulation of cell activation	12	25	0.98	2.08e-05	9606.ENSP00000203629,9606.ENSP00000245414,9606.ENSP00000264246,9606.ENSP00000292301,9606.ENSP00000303939,9606.ENSP00000311857,9606.ENSP00000312002,9606.ENSP00000330382,9606.ENSP00000349143,9606.ENSP00000369554,9606.ENSP00000370989,9606.ENSP00000419085	LAG3,IRF1,CD80,CCR2,CTLA4,PTPN2,HAVCR2,PDGFB,BTN2A2,IFNA2,CD274,TIGIT
GO Process	GO:0007166	Cell surface receptor signaling pathway	24	151	0.5	6.96e-05	9606.ENSP00000203629,9606.ENSP00000245414,9606.ENSP00000245903,9606.ENSP00000264246,9606.ENSP00000264497,9606.ENSP00000276927,9606.ENSP00000292301,9606.ENSP00000296545,9606.ENSP00000303939,9606.ENSP00000311857,9606.ENSP00000326407,9606.ENSP00000328207,9606.ENSP00000330382,9606.ENSP00000349143,9606.ENSP00000349596,9606.ENSP00000355361,9606.ENSP00000357459,9606.ENSP00000369554,9606.ENSP00000370698,…	LAG3,IRF1,CD70,CD80,IL21,IFNA1,CCR2,IL15,CTLA4,PTPN2,CLEC1A,TNFRSF18,PDGFB,BTN2A2,TRIM38,CD47,ADAR,IFNA2,IL6ST,CD274,IGF2,GLRA1,TIPARP,CIB1
GO Process	GO:0034097	Response to cytokine	18	81	0.65	6.96e-05	9606.ENSP00000233202,9606.ENSP00000245414,9606.ENSP00000245903,9606.ENSP00000264246,9606.ENSP00000264497,9606.ENSP00000276927,9606.ENSP00000292301,9606.ENSP00000296545,9606.ENSP00000311857,9606.ENSP00000328207,9606.ENSP00000330382,9606.ENSP00000349596,9606.ENSP00000355361,9606.ENSP00000357459,9606.ENSP00000369554,9606.ENSP00000370698,9606.ENSP00000370989,9606.ENSP00000479860	SLC11A1,IRF1,CD70,CD80,IL21,IFNA1,CCR2,IL15,PTPN2,TNFRSF18,PDGFB,TRIM38,CD47,ADAR,IFNA2,IL6ST,CD274,CIB1
GO Process	GO:0045580	Regulation of T cell differentiation	11	23	0.98	6.96e-05	9606.ENSP00000203629,9606.ENSP00000245414,9606.ENSP00000264246,9606.ENSP00000292301,9606.ENSP00000296545,9606.ENSP00000303939,9606.ENSP00000311857,9606.ENSP00000328207,9606.ENSP00000349143,9606.ENSP00000369554,9606.ENSP00000375616	LAG3,IRF1,CD80,CCR2,IL15,CTLA4,PTPN2,TNFRSF18,BTN2A2,IFNA2,LILRB4
GO Process	GO:0071310	Cellular response to organic substance	24	152	0.5	7.08e-05	9606.ENSP00000245414,9606.ENSP00000245903,9606.ENSP00000263934,9606.ENSP00000264246,9606.ENSP00000264497,9606.ENSP00000276927,9606.ENSP00000292301,9606.ENSP00000296545,9606.ENSP00000311857,9606.ENSP00000312002,9606.ENSP00000328207,9606.ENSP00000330382,9606.ENSP00000349596,9606.ENSP00000354238,9606.ENSP00000355361,9606.ENSP00000357459,9606.ENSP00000369554,9606.ENSP00000370698,9606.ENSP00000370989,…	IRF1,CD70,KIF1B,CD80,IL21,IFNA1,CCR2,IL15,PTPN2,HAVCR2,TNFRSF18,PDGFB,TRIM38,ENPP1,CD47,ADAR,IFNA2,IL6ST,CD274,CHEK2,IGF2,GLRA1,TIPARP,CIB1
GO Process	GO:0002695	Negative regulation of leukocyte activation	11	24	0.96	7.43e-05	9606.ENSP00000203629,9606.ENSP00000245414,9606.ENSP00000264246,9606.ENSP00000292301,9606.ENSP00000303939,9606.ENSP00000311857,9606.ENSP00000312002,9606.ENSP00000349143,9606.ENSP00000369554,9606.ENSP00000370989,9606.ENSP00000419085	LAG3,IRF1,CD80,CCR2,CTLA4,PTPN2,HAVCR2,BTN2A2,IFNA2,CD274,TIGIT
GO Process	GO:0051241	Negative regulation of multicellular organismal process	19	94	0.61	7.71e-05	9606.ENSP00000203629,9606.ENSP00000233202,9606.ENSP00000235933,9606.ENSP00000245414,9606.ENSP00000292301,9606.ENSP00000296545,9606.ENSP00000303939,9606.ENSP00000311857,9606.ENSP00000312002,9606.ENSP00000330382,9606.ENSP00000345008,9606.ENSP00000349143,9606.ENSP00000354238,9606.ENSP00000369554,9606.ENSP00000370989,9606.ENSP00000375616,9606.ENSP00000411593,9606.ENSP00000419085,9606.ENSP00000479860	LAG3,SLC11A1,CD160,IRF1,CCR2,IL15,CTLA4,PTPN2,HAVCR2,PDGFB,FBLN5,BTN2A2,ENPP1,IFNA2,CD274,LILRB4,GLRA1,TIGIT,CIB1
GO Process	GO:0048518	Positive regulation of biological process	38	384	0.3	8.29e-05	9606.ENSP00000203629,9606.ENSP00000219746,9606.ENSP00000233202,9606.ENSP00000235933,9606.ENSP00000245414,9606.ENSP00000245903,9606.ENSP00000256935,9606.ENSP00000263934,9606.ENSP00000264246,9606.ENSP00000264497,9606.ENSP00000271640,9606.ENSP00000276927,9606.ENSP00000292301,9606.ENSP00000296545,9606.ENSP00000296754,9606.ENSP00000303939,9606.ENSP00000311857,9606.ENSP00000312002,9606.ENSP00000328207,…	LAG3,TOX3,SLC11A1,CD160,IRF1,CD70,DOCK2,KIF1B,CD80,IL21,SETDB1,IFNA1,CCR2,IL15,ERAP1,CTLA4,PTPN2,HAVCR2,TNFRSF18,PDGFB,FBLN5,BTN2A2,TRIM38,CD47,ADAR,BMI1,RAD50,IFNA2,IL6ST,CD274,CHEK2,LILRB4,IGF2,GLRA1,TIGIT,TIPARP,ZBTB38,CIB1
GO Process	GO:0051716	Cellular response to stimulus	37	365	0.31	8.49e-05	9606.ENSP00000203629,9606.ENSP00000235933,9606.ENSP00000245414,9606.ENSP00000245903,9606.ENSP00000256935,9606.ENSP00000263934,9606.ENSP00000264246,9606.ENSP00000264497,9606.ENSP00000271640,9606.ENSP00000276927,9606.ENSP00000292301,9606.ENSP00000296545,9606.ENSP00000303939,9606.ENSP00000311857,9606.ENSP00000312002,9606.ENSP00000326407,9606.ENSP00000328207,9606.ENSP00000330382,9606.ENSP00000349143,…	LAG3,CD160,IRF1,CD70,DOCK2,KIF1B,CD80,IL21,SETDB1,IFNA1,CCR2,IL15,CTLA4,PTPN2,HAVCR2,CLEC1A,TNFRSF18,PDGFB,BTN2A2,TRIM38,ENPP1,GPX6,CD47,ADAR,ELOVL4,RAD50,MCM8,IFNA2,IL6ST,CD274,CHEK2,LILRB4,IGF2,GLRA1,TIPARP,ZBTB38,CIB1
GO Process	GO:0050896	Response to stimulus	41	450	0.26	9.25e-05	9606.ENSP00000203629,9606.ENSP00000233202,9606.ENSP00000235933,9606.ENSP00000245414,9606.ENSP00000245903,9606.ENSP00000256935,9606.ENSP00000263934,9606.ENSP00000264246,9606.ENSP00000264497,9606.ENSP00000271640,9606.ENSP00000276927,9606.ENSP00000292301,9606.ENSP00000296545,9606.ENSP00000296754,9606.ENSP00000303939,9606.ENSP00000311857,9606.ENSP00000312002,9606.ENSP00000326407,9606.ENSP00000328207,…	LAG3,SLC11A1,CD160,IRF1,CD70,DOCK2,KIF1B,CD80,IL21,SETDB1,IFNA1,CCR2,IL15,ERAP1,CTLA4,PTPN2,HAVCR2,CLEC1A,TNFRSF18,PDGFB,BTN2A2,TRIM38,ENPP1,GPX6,CD47,ADAR,ELOVL4,ENTPD1,DEFB123,RAD50,MCM8,IFNA2,IL6ST,CD274,CHEK2,LILRB4,IGF2,GLRA1,TIPARP,ZBTB38,CIB1
GO Process	GO:0001817	Regulation of cytokine production	16	66	0.69	0.0001	9606.ENSP00000203629,9606.ENSP00000233202,9606.ENSP00000235933,9606.ENSP00000245414,9606.ENSP00000264246,9606.ENSP00000264497,9606.ENSP00000292301,9606.ENSP00000296545,9606.ENSP00000312002,9606.ENSP00000349143,9606.ENSP00000349596,9606.ENSP00000355361,9606.ENSP00000369554,9606.ENSP00000370698,9606.ENSP00000370989,9606.ENSP00000419085	LAG3,SLC11A1,CD160,IRF1,CD80,IL21,CCR2,IL15,HAVCR2,BTN2A2,TRIM38,CD47,IFNA2,IL6ST,CD274,TIGIT
GO Process	GO:0050868	Negative regulation of T cell activation	10	21	0.98	0.00018	9606.ENSP00000203629,9606.ENSP00000245414,9606.ENSP00000264246,9606.ENSP00000303939,9606.ENSP00000311857,9606.ENSP00000312002,9606.ENSP00000349143,9606.ENSP00000369554,9606.ENSP00000370989,9606.ENSP00000419085	LAG3,IRF1,CD80,CTLA4,PTPN2,HAVCR2,BTN2A2,IFNA2,CD274,TIGIT
GO Process	GO:0010033	Response to organic substance	26	192	0.43	0.00019	9606.ENSP00000233202,9606.ENSP00000245414,9606.ENSP00000245903,9606.ENSP00000263934,9606.ENSP00000264246,9606.ENSP00000264497,9606.ENSP00000271640,9606.ENSP00000276927,9606.ENSP00000292301,9606.ENSP00000296545,9606.ENSP00000311857,9606.ENSP00000312002,9606.ENSP00000328207,9606.ENSP00000330382,9606.ENSP00000349596,9606.ENSP00000354238,9606.ENSP00000355361,9606.ENSP00000357459,9606.ENSP00000369554,…	SLC11A1,IRF1,CD70,KIF1B,CD80,IL21,SETDB1,IFNA1,CCR2,IL15,PTPN2,HAVCR2,TNFRSF18,PDGFB,TRIM38,ENPP1,CD47,ADAR,IFNA2,IL6ST,CD274,CHEK2,IGF2,GLRA1,TIPARP,CIB1
GO Process	GO:0019221	Cytokine-mediated signaling pathway	14	53	0.72	0.00025	9606.ENSP00000245414,9606.ENSP00000245903,9606.ENSP00000264246,9606.ENSP00000264497,9606.ENSP00000276927,9606.ENSP00000292301,9606.ENSP00000296545,9606.ENSP00000328207,9606.ENSP00000330382,9606.ENSP00000349596,9606.ENSP00000357459,9606.ENSP00000369554,9606.ENSP00000370698,9606.ENSP00000479860	IRF1,CD70,CD80,IL21,IFNA1,CCR2,IL15,TNFRSF18,PDGFB,TRIM38,ADAR,IFNA2,IL6ST,CIB1
GO Process	GO:0048519	Negative regulation of biological process	34	326	0.32	0.00025	9606.ENSP00000203629,9606.ENSP00000219746,9606.ENSP00000233202,9606.ENSP00000235933,9606.ENSP00000245414,9606.ENSP00000264246,9606.ENSP00000271640,9606.ENSP00000292301,9606.ENSP00000296545,9606.ENSP00000303939,9606.ENSP00000311857,9606.ENSP00000312002,9606.ENSP00000328207,9606.ENSP00000330382,9606.ENSP00000345008,9606.ENSP00000349143,9606.ENSP00000349596,9606.ENSP00000354238,9606.ENSP00000355361,…	LAG3,TOX3,SLC11A1,CD160,IRF1,CD80,SETDB1,CCR2,IL15,CTLA4,PTPN2,HAVCR2,TNFRSF18,PDGFB,FBLN5,BTN2A2,TRIM38,ENPP1,CD47,ADAR,BMI1,DNAJC1,RAD50,IFNA2,IL6ST,CD274,CHEK2,LILRB4,IGF2,GLRA1,TIGIT,TIPARP,ZBTB38,CIB1
GO Process	GO:0048583	Regulation of response to stimulus	29	243	0.38	0.00029	9606.ENSP00000203629,9606.ENSP00000233202,9606.ENSP00000235933,9606.ENSP00000245414,9606.ENSP00000264246,9606.ENSP00000264497,9606.ENSP00000276927,9606.ENSP00000292301,9606.ENSP00000296545,9606.ENSP00000296754,9606.ENSP00000303939,9606.ENSP00000311857,9606.ENSP00000312002,9606.ENSP00000328207,9606.ENSP00000330382,9606.ENSP00000345008,9606.ENSP00000349143,9606.ENSP00000349596,9606.ENSP00000354238,…	LAG3,SLC11A1,CD160,IRF1,CD80,IL21,IFNA1,CCR2,IL15,ERAP1,CTLA4,PTPN2,HAVCR2,TNFRSF18,PDGFB,FBLN5,BTN2A2,TRIM38,ENPP1,CD47,ADAR,RAD50,IFNA2,IL6ST,CD274,CHEK2,LILRB4,IGF2,CIB1
GO Process	GO:0002684	Positive regulation of immune system process	17	84	0.61	0.0003	9606.ENSP00000203629,9606.ENSP00000233202,9606.ENSP00000235933,9606.ENSP00000245903,9606.ENSP00000264246,9606.ENSP00000264497,9606.ENSP00000292301,9606.ENSP00000296545,9606.ENSP00000303939,9606.ENSP00000312002,9606.ENSP00000328207,9606.ENSP00000349143,9606.ENSP00000355361,9606.ENSP00000370698,9606.ENSP00000370989,9606.ENSP00000375616,9606.ENSP00000391826	LAG3,SLC11A1,CD160,CD70,CD80,IL21,CCR2,IL15,CTLA4,HAVCR2,TNFRSF18,BTN2A2,CD47,IL6ST,CD274,LILRB4,IGF2
GO Process	GO:0031347	Regulation of defense response	13	46	0.75	0.0003	9606.ENSP00000203629,9606.ENSP00000235933,9606.ENSP00000245414,9606.ENSP00000264497,9606.ENSP00000292301,9606.ENSP00000296545,9606.ENSP00000296754,9606.ENSP00000311857,9606.ENSP00000312002,9606.ENSP00000349596,9606.ENSP00000355361,9606.ENSP00000357459,9606.ENSP00000370698	LAG3,CD160,IRF1,IL21,CCR2,IL15,ERAP1,PTPN2,HAVCR2,TRIM38,CD47,ADAR,IL6ST
GO Process	GO:0042102	Positive regulation of T cell proliferation	9	17	1.02	0.0003	9606.ENSP00000245903,9606.ENSP00000264246,9606.ENSP00000264497,9606.ENSP00000292301,9606.ENSP00000296545,9606.ENSP00000312002,9606.ENSP00000370698,9606.ENSP00000370989,9606.ENSP00000391826	CD70,CD80,IL21,CCR2,IL15,HAVCR2,IL6ST,CD274,IGF2
GO Process	GO:0070887	Cellular response to chemical stimulus	25	184	0.43	0.0003	9606.ENSP00000245414,9606.ENSP00000245903,9606.ENSP00000263934,9606.ENSP00000264246,9606.ENSP00000264497,9606.ENSP00000276927,9606.ENSP00000292301,9606.ENSP00000296545,9606.ENSP00000311857,9606.ENSP00000312002,9606.ENSP00000328207,9606.ENSP00000330382,9606.ENSP00000349596,9606.ENSP00000354238,9606.ENSP00000354581,9606.ENSP00000355361,9606.ENSP00000357459,9606.ENSP00000369554,9606.ENSP00000370698,…	IRF1,CD70,KIF1B,CD80,IL21,IFNA1,CCR2,IL15,PTPN2,HAVCR2,TNFRSF18,PDGFB,TRIM38,ENPP1,GPX6,CD47,ADAR,IFNA2,IL6ST,CD274,CHEK2,IGF2,GLRA1,TIPARP,CIB1
GO Process	GO:0007165	Signal transduction	31	278	0.35	0.00031	9606.ENSP00000203629,9606.ENSP00000235933,9606.ENSP00000245414,9606.ENSP00000245903,9606.ENSP00000256935,9606.ENSP00000264246,9606.ENSP00000264497,9606.ENSP00000271640,9606.ENSP00000276927,9606.ENSP00000292301,9606.ENSP00000296545,9606.ENSP00000303939,9606.ENSP00000311857,9606.ENSP00000312002,9606.ENSP00000326407,9606.ENSP00000328207,9606.ENSP00000330382,9606.ENSP00000349143,9606.ENSP00000349596,…	LAG3,CD160,IRF1,CD70,DOCK2,CD80,IL21,SETDB1,IFNA1,CCR2,IL15,CTLA4,PTPN2,HAVCR2,CLEC1A,TNFRSF18,PDGFB,BTN2A2,TRIM38,CD47,ADAR,ELOVL4,IFNA2,IL6ST,CD274,CHEK2,LILRB4,IGF2,GLRA1,TIPARP,CIB1
GO Process	GO:0071345	Cellular response to cytokine stimulus	16	75	0.63	0.00034	9606.ENSP00000245414,9606.ENSP00000245903,9606.ENSP00000264246,9606.ENSP00000264497,9606.ENSP00000276927,9606.ENSP00000292301,9606.ENSP00000296545,9606.ENSP00000311857,9606.ENSP00000328207,9606.ENSP00000330382,9606.ENSP00000349596,9606.ENSP00000355361,9606.ENSP00000357459,9606.ENSP00000369554,9606.ENSP00000370698,9606.ENSP00000479860	IRF1,CD70,CD80,IL21,IFNA1,CCR2,IL15,PTPN2,TNFRSF18,PDGFB,TRIM38,CD47,ADAR,IFNA2,IL6ST,CIB1
GO Process	GO:0002250	Adaptive immune response	11	31	0.85	0.00035	9606.ENSP00000203629,9606.ENSP00000233202,9606.ENSP00000235933,9606.ENSP00000245903,9606.ENSP00000276927,9606.ENSP00000296754,9606.ENSP00000303939,9606.ENSP00000312002,9606.ENSP00000369554,9606.ENSP00000370989,9606.ENSP00000375616	LAG3,SLC11A1,CD160,CD70,IFNA1,ERAP1,CTLA4,HAVCR2,IFNA2,CD274,LILRB4
GO Process	GO:0002831	Regulation of response to biotic stimulus	11	31	0.85	0.00035	9606.ENSP00000203629,9606.ENSP00000235933,9606.ENSP00000245414,9606.ENSP00000264497,9606.ENSP00000296545,9606.ENSP00000296754,9606.ENSP00000311857,9606.ENSP00000312002,9606.ENSP00000349596,9606.ENSP00000357459,9606.ENSP00000370989	LAG3,CD160,IRF1,IL21,IL15,ERAP1,PTPN2,HAVCR2,TRIM38,ADAR,CD274
GO Process	GO:0023052	Signaling	32	301	0.33	0.00045	9606.ENSP00000203629,9606.ENSP00000235933,9606.ENSP00000245414,9606.ENSP00000245903,9606.ENSP00000256935,9606.ENSP00000263934,9606.ENSP00000264246,9606.ENSP00000264497,9606.ENSP00000271640,9606.ENSP00000276927,9606.ENSP00000292301,9606.ENSP00000296545,9606.ENSP00000303939,9606.ENSP00000311857,9606.ENSP00000312002,9606.ENSP00000326407,9606.ENSP00000328207,9606.ENSP00000330382,9606.ENSP00000349143,…	LAG3,CD160,IRF1,CD70,DOCK2,KIF1B,CD80,IL21,SETDB1,IFNA1,CCR2,IL15,CTLA4,PTPN2,HAVCR2,CLEC1A,TNFRSF18,PDGFB,BTN2A2,TRIM38,CD47,ADAR,ELOVL4,IFNA2,IL6ST,CD274,CHEK2,LILRB4,IGF2,GLRA1,TIPARP,CIB1
GO Process	GO:0002819	Regulation of adaptive immune response	9	19	0.98	0.00053	9606.ENSP00000233202,9606.ENSP00000235933,9606.ENSP00000245414,9606.ENSP00000264246,9606.ENSP00000292301,9606.ENSP00000312002,9606.ENSP00000369554,9606.ENSP00000370698,9606.ENSP00000370989	SLC11A1,CD160,IRF1,CD80,CCR2,HAVCR2,IFNA2,IL6ST,CD274
GO Process	GO:0009605	Response to external stimulus	21	137	0.49	0.00053	9606.ENSP00000233202,9606.ENSP00000235933,9606.ENSP00000245414,9606.ENSP00000256935,9606.ENSP00000264246,9606.ENSP00000264497,9606.ENSP00000271640,9606.ENSP00000276927,9606.ENSP00000292301,9606.ENSP00000296545,9606.ENSP00000296754,9606.ENSP00000312002,9606.ENSP00000330382,9606.ENSP00000349596,9606.ENSP00000355361,9606.ENSP00000357459,9606.ENSP00000358831,9606.ENSP00000365486,9606.ENSP00000369554,…	SLC11A1,CD160,IRF1,DOCK2,CD80,IL21,SETDB1,IFNA1,CCR2,IL15,ERAP1,HAVCR2,PDGFB,TRIM38,CD47,ADAR,ELOVL4,DEFB123,IFNA2,CD274,GLRA1
GO Process	GO:0001932	Regulation of protein phosphorylation	18	101	0.55	0.00055	9606.ENSP00000233202,9606.ENSP00000264246,9606.ENSP00000264497,9606.ENSP00000276927,9606.ENSP00000296545,9606.ENSP00000311857,9606.ENSP00000312002,9606.ENSP00000328207,9606.ENSP00000330382,9606.ENSP00000349143,9606.ENSP00000354238,9606.ENSP00000357459,9606.ENSP00000368100,9606.ENSP00000369554,9606.ENSP00000370698,9606.ENSP00000372023,9606.ENSP00000391826,9606.ENSP00000479860	SLC11A1,CD80,IL21,IFNA1,IL15,PTPN2,HAVCR2,TNFRSF18,PDGFB,BTN2A2,ENPP1,ADAR,RAD50,IFNA2,IL6ST,CHEK2,IGF2,CIB1
GO Process	GO:0080134	Regulation of response to stress	16	79	0.61	0.00055	9606.ENSP00000203629,9606.ENSP00000235933,9606.ENSP00000245414,9606.ENSP00000264497,9606.ENSP00000292301,9606.ENSP00000296545,9606.ENSP00000296754,9606.ENSP00000311857,9606.ENSP00000312002,9606.ENSP00000330382,9606.ENSP00000345008,9606.ENSP00000349596,9606.ENSP00000355361,9606.ENSP00000357459,9606.ENSP00000370698,9606.ENSP00000372023	LAG3,CD160,IRF1,IL21,CCR2,IL15,ERAP1,PTPN2,HAVCR2,PDGFB,FBLN5,TRIM38,CD47,ADAR,IL6ST,CHEK2
GO Process	GO:0007154	Cell communication	32	307	0.32	0.00063	9606.ENSP00000203629,9606.ENSP00000235933,9606.ENSP00000245414,9606.ENSP00000245903,9606.ENSP00000256935,9606.ENSP00000263934,9606.ENSP00000264246,9606.ENSP00000264497,9606.ENSP00000271640,9606.ENSP00000276927,9606.ENSP00000292301,9606.ENSP00000296545,9606.ENSP00000303939,9606.ENSP00000311857,9606.ENSP00000312002,9606.ENSP00000326407,9606.ENSP00000328207,9606.ENSP00000330382,9606.ENSP00000349143,…	LAG3,CD160,IRF1,CD70,DOCK2,KIF1B,CD80,IL21,SETDB1,IFNA1,CCR2,IL15,CTLA4,PTPN2,HAVCR2,CLEC1A,TNFRSF18,PDGFB,BTN2A2,TRIM38,CD47,ADAR,ELOVL4,IFNA2,IL6ST,CD274,CHEK2,LILRB4,IGF2,GLRA1,TIPARP,CIB1
GO Process	GO:0044419	Interspecies interaction between organisms	18	104	0.54	0.00075	9606.ENSP00000233202,9606.ENSP00000235933,9606.ENSP00000245414,9606.ENSP00000256935,9606.ENSP00000264246,9606.ENSP00000264497,9606.ENSP00000276927,9606.ENSP00000292301,9606.ENSP00000296754,9606.ENSP00000312002,9606.ENSP00000349596,9606.ENSP00000355361,9606.ENSP00000357459,9606.ENSP00000365486,9606.ENSP00000368100,9606.ENSP00000369554,9606.ENSP00000370698,9606.ENSP00000370989	SLC11A1,CD160,IRF1,DOCK2,CD80,IL21,IFNA1,CCR2,ERAP1,HAVCR2,TRIM38,CD47,ADAR,DEFB123,RAD50,IFNA2,IL6ST,CD274
GO Process	GO:0051239	Regulation of multicellular organismal process	27	227	0.38	0.00075	9606.ENSP00000203629,9606.ENSP00000233202,9606.ENSP00000235933,9606.ENSP00000245414,9606.ENSP00000264246,9606.ENSP00000264497,9606.ENSP00000292301,9606.ENSP00000296545,9606.ENSP00000296754,9606.ENSP00000303939,9606.ENSP00000311857,9606.ENSP00000312002,9606.ENSP00000328207,9606.ENSP00000330382,9606.ENSP00000345008,9606.ENSP00000349143,9606.ENSP00000349596,9606.ENSP00000354238,9606.ENSP00000355361,…	LAG3,SLC11A1,CD160,IRF1,CD80,IL21,CCR2,IL15,ERAP1,CTLA4,PTPN2,HAVCR2,TNFRSF18,PDGFB,FBLN5,BTN2A2,TRIM38,ENPP1,CD47,IFNA2,IL6ST,CD274,LILRB4,IGF2,GLRA1,TIGIT,CIB1
GO Process	GO:0048523	Negative regulation of cellular process	31	294	0.32	0.00083	9606.ENSP00000203629,9606.ENSP00000219746,9606.ENSP00000233202,9606.ENSP00000235933,9606.ENSP00000245414,9606.ENSP00000264246,9606.ENSP00000292301,9606.ENSP00000296545,9606.ENSP00000303939,9606.ENSP00000311857,9606.ENSP00000312002,9606.ENSP00000328207,9606.ENSP00000330382,9606.ENSP00000345008,9606.ENSP00000349143,9606.ENSP00000354238,9606.ENSP00000355361,9606.ENSP00000357459,9606.ENSP00000365851,…	LAG3,TOX3,SLC11A1,CD160,IRF1,CD80,CCR2,IL15,CTLA4,PTPN2,HAVCR2,TNFRSF18,PDGFB,FBLN5,BTN2A2,ENPP1,CD47,ADAR,BMI1,DNAJC1,RAD50,IFNA2,IL6ST,CD274,CHEK2,LILRB4,IGF2,GLRA1,TIGIT,ZBTB38,CIB1
GO Process	GO:0002697	Regulation of immune effector process	10	28	0.85	0.00085	9606.ENSP00000203629,9606.ENSP00000235933,9606.ENSP00000264246,9606.ENSP00000264497,9606.ENSP00000292301,9606.ENSP00000296545,9606.ENSP00000312002,9606.ENSP00000349596,9606.ENSP00000355361,9606.ENSP00000369554	LAG3,CD160,CD80,IL21,CCR2,IL15,HAVCR2,TRIM38,CD47,IFNA2
GO Process	GO:0010468	Regulation of gene expression	32	312	0.31	0.00085	9606.ENSP00000203629,9606.ENSP00000219746,9606.ENSP00000233202,9606.ENSP00000235933,9606.ENSP00000245414,9606.ENSP00000263934,9606.ENSP00000264246,9606.ENSP00000264497,9606.ENSP00000271640,9606.ENSP00000292301,9606.ENSP00000296545,9606.ENSP00000311857,9606.ENSP00000312002,9606.ENSP00000330382,9606.ENSP00000345008,9606.ENSP00000349143,9606.ENSP00000349596,9606.ENSP00000354238,9606.ENSP00000355361,…	LAG3,TOX3,SLC11A1,CD160,IRF1,KIF1B,CD80,IL21,SETDB1,CCR2,IL15,PTPN2,HAVCR2,PDGFB,FBLN5,BTN2A2,TRIM38,ENPP1,CD47,ADAR,BMI1,DNAJC1,IFNA2,IL6ST,CD274,CHEK2,LILRB4,IGF2,TIGIT,TIPARP,ZBTB38,CIB1
GO Process	GO:0031399	Regulation of protein modification process	19	120	0.5	0.001	9606.ENSP00000233202,9606.ENSP00000264246,9606.ENSP00000264497,9606.ENSP00000276927,9606.ENSP00000296545,9606.ENSP00000311857,9606.ENSP00000312002,9606.ENSP00000328207,9606.ENSP00000330382,9606.ENSP00000349143,9606.ENSP00000354238,9606.ENSP00000357459,9606.ENSP00000365851,9606.ENSP00000368100,9606.ENSP00000369554,9606.ENSP00000370698,9606.ENSP00000372023,9606.ENSP00000391826,9606.ENSP00000479860	SLC11A1,CD80,IL21,IFNA1,IL15,PTPN2,HAVCR2,TNFRSF18,PDGFB,BTN2A2,ENPP1,ADAR,BMI1,RAD50,IFNA2,IL6ST,CHEK2,IGF2,CIB1
GO Process	GO:0042221	Response to chemical	28	249	0.35	0.0011	9606.ENSP00000233202,9606.ENSP00000245414,9606.ENSP00000245903,9606.ENSP00000256935,9606.ENSP00000263934,9606.ENSP00000264246,9606.ENSP00000264497,9606.ENSP00000271640,9606.ENSP00000276927,9606.ENSP00000292301,9606.ENSP00000296545,9606.ENSP00000311857,9606.ENSP00000312002,9606.ENSP00000328207,9606.ENSP00000330382,9606.ENSP00000349596,9606.ENSP00000354238,9606.ENSP00000354581,9606.ENSP00000355361,…	SLC11A1,IRF1,CD70,DOCK2,KIF1B,CD80,IL21,SETDB1,IFNA1,CCR2,IL15,PTPN2,HAVCR2,TNFRSF18,PDGFB,TRIM38,ENPP1,GPX6,CD47,ADAR,IFNA2,IL6ST,CD274,CHEK2,IGF2,GLRA1,TIPARP,CIB1
GO Process	GO:0009893	Positive regulation of metabolic process	29	268	0.34	0.0013	9606.ENSP00000219746,9606.ENSP00000233202,9606.ENSP00000235933,9606.ENSP00000245414,9606.ENSP00000263934,9606.ENSP00000264246,9606.ENSP00000264497,9606.ENSP00000271640,9606.ENSP00000276927,9606.ENSP00000292301,9606.ENSP00000296545,9606.ENSP00000311857,9606.ENSP00000312002,9606.ENSP00000328207,9606.ENSP00000330382,9606.ENSP00000345008,9606.ENSP00000349596,9606.ENSP00000357459,9606.ENSP00000365851,…	TOX3,SLC11A1,CD160,IRF1,KIF1B,CD80,IL21,SETDB1,IFNA1,CCR2,IL15,PTPN2,HAVCR2,TNFRSF18,PDGFB,FBLN5,TRIM38,ADAR,BMI1,RAD50,IFNA2,IL6ST,CD274,CHEK2,IGF2,TIGIT,TIPARP,ZBTB38,CIB1
GO Process	GO:0032101	Regulation of response to external stimulus	14	66	0.63	0.0014	9606.ENSP00000203629,9606.ENSP00000235933,9606.ENSP00000245414,9606.ENSP00000264497,9606.ENSP00000292301,9606.ENSP00000296545,9606.ENSP00000296754,9606.ENSP00000311857,9606.ENSP00000312002,9606.ENSP00000330382,9606.ENSP00000349596,9606.ENSP00000355361,9606.ENSP00000357459,9606.ENSP00000370698	LAG3,CD160,IRF1,IL21,CCR2,IL15,ERAP1,PTPN2,HAVCR2,PDGFB,TRIM38,CD47,ADAR,IL6ST
GO Process	GO:0050730	Regulation of peptidyl-tyrosine phosphorylation	9	23	0.89	0.0014	9606.ENSP00000264246,9606.ENSP00000264497,9606.ENSP00000296545,9606.ENSP00000311857,9606.ENSP00000328207,9606.ENSP00000330382,9606.ENSP00000369554,9606.ENSP00000370698,9606.ENSP00000391826	CD80,IL21,IL15,PTPN2,TNFRSF18,PDGFB,IFNA2,IL6ST,IGF2
GO Process	GO:0048584	Positive regulation of response to stimulus	20	138	0.46	0.0017	9606.ENSP00000203629,9606.ENSP00000233202,9606.ENSP00000235933,9606.ENSP00000264246,9606.ENSP00000264497,9606.ENSP00000292301,9606.ENSP00000296545,9606.ENSP00000303939,9606.ENSP00000311857,9606.ENSP00000312002,9606.ENSP00000328207,9606.ENSP00000330382,9606.ENSP00000349143,9606.ENSP00000349596,9606.ENSP00000355361,9606.ENSP00000369554,9606.ENSP00000370698,9606.ENSP00000370989,9606.ENSP00000391826,…	LAG3,SLC11A1,CD160,CD80,IL21,CCR2,IL15,CTLA4,PTPN2,HAVCR2,TNFRSF18,PDGFB,BTN2A2,TRIM38,CD47,IFNA2,IL6ST,CD274,IGF2,CIB1
GO Process	GO:0001819	Positive regulation of cytokine production	11	40	0.74	0.0018	9606.ENSP00000233202,9606.ENSP00000235933,9606.ENSP00000245414,9606.ENSP00000264246,9606.ENSP00000264497,9606.ENSP00000292301,9606.ENSP00000296545,9606.ENSP00000312002,9606.ENSP00000370698,9606.ENSP00000370989,9606.ENSP00000419085	SLC11A1,CD160,IRF1,CD80,IL21,CCR2,IL15,HAVCR2,IL6ST,CD274,TIGIT
GO Process	GO:1903706	Regulation of hemopoiesis	12	49	0.69	0.0019	9606.ENSP00000203629,9606.ENSP00000245414,9606.ENSP00000264246,9606.ENSP00000292301,9606.ENSP00000296545,9606.ENSP00000303939,9606.ENSP00000311857,9606.ENSP00000328207,9606.ENSP00000349143,9606.ENSP00000369554,9606.ENSP00000375616,9606.ENSP00000479860	LAG3,IRF1,CD80,CCR2,IL15,CTLA4,PTPN2,TNFRSF18,BTN2A2,IFNA2,LILRB4,CIB1
GO Process	GO:0032649	Regulation of interferon-gamma production	7	12	1.07	0.002	9606.ENSP00000233202,9606.ENSP00000235933,9606.ENSP00000264497,9606.ENSP00000292301,9606.ENSP00000312002,9606.ENSP00000355361,9606.ENSP00000370989	SLC11A1,CD160,IL21,CCR2,HAVCR2,CD47,CD274
GO Process	GO:0051707	Response to other organism	14	69	0.61	0.002	9606.ENSP00000233202,9606.ENSP00000235933,9606.ENSP00000245414,9606.ENSP00000264246,9606.ENSP00000264497,9606.ENSP00000276927,9606.ENSP00000296754,9606.ENSP00000312002,9606.ENSP00000349596,9606.ENSP00000355361,9606.ENSP00000357459,9606.ENSP00000365486,9606.ENSP00000369554,9606.ENSP00000370989	SLC11A1,CD160,IRF1,CD80,IL21,IFNA1,ERAP1,HAVCR2,TRIM38,CD47,ADAR,DEFB123,IFNA2,CD274
GO Process	GO:0050778	Positive regulation of immune response	12	50	0.68	0.0021	9606.ENSP00000203629,9606.ENSP00000233202,9606.ENSP00000235933,9606.ENSP00000264246,9606.ENSP00000264497,9606.ENSP00000292301,9606.ENSP00000296545,9606.ENSP00000303939,9606.ENSP00000312002,9606.ENSP00000349143,9606.ENSP00000370698,9606.ENSP00000370989	LAG3,SLC11A1,CD160,CD80,IL21,CCR2,IL15,CTLA4,HAVCR2,BTN2A2,IL6ST,CD274
GO Process	GO:0009892	Negative regulation of metabolic process	24	199	0.38	0.0024	9606.ENSP00000203629,9606.ENSP00000233202,9606.ENSP00000245414,9606.ENSP00000271640,9606.ENSP00000296545,9606.ENSP00000311857,9606.ENSP00000312002,9606.ENSP00000330382,9606.ENSP00000345008,9606.ENSP00000349143,9606.ENSP00000354238,9606.ENSP00000357459,9606.ENSP00000365851,9606.ENSP00000366179,9606.ENSP00000368100,9606.ENSP00000369554,9606.ENSP00000370989,9606.ENSP00000372023,9606.ENSP00000375616,…	LAG3,SLC11A1,IRF1,SETDB1,IL15,PTPN2,HAVCR2,PDGFB,FBLN5,BTN2A2,ENPP1,ADAR,BMI1,DNAJC1,RAD50,IFNA2,CD274,CHEK2,LILRB4,IGF2,TIGIT,TIPARP,ZBTB38,CIB1
GO Process	GO:0010605	Negative regulation of macromolecule metabolic process	23	185	0.4	0.0025	9606.ENSP00000203629,9606.ENSP00000233202,9606.ENSP00000245414,9606.ENSP00000271640,9606.ENSP00000311857,9606.ENSP00000312002,9606.ENSP00000330382,9606.ENSP00000345008,9606.ENSP00000349143,9606.ENSP00000354238,9606.ENSP00000357459,9606.ENSP00000365851,9606.ENSP00000366179,9606.ENSP00000368100,9606.ENSP00000369554,9606.ENSP00000370989,9606.ENSP00000372023,9606.ENSP00000375616,9606.ENSP00000391826,…	LAG3,SLC11A1,IRF1,SETDB1,PTPN2,HAVCR2,PDGFB,FBLN5,BTN2A2,ENPP1,ADAR,BMI1,DNAJC1,RAD50,IFNA2,CD274,CHEK2,LILRB4,IGF2,TIGIT,TIPARP,ZBTB38,CIB1
GO Process	GO:0042127	Regulation of cell population proliferation	18	117	0.49	0.0025	9606.ENSP00000245414,9606.ENSP00000245903,9606.ENSP00000264246,9606.ENSP00000264497,9606.ENSP00000292301,9606.ENSP00000296545,9606.ENSP00000303939,9606.ENSP00000311857,9606.ENSP00000312002,9606.ENSP00000330382,9606.ENSP00000345008,9606.ENSP00000349143,9606.ENSP00000355361,9606.ENSP00000365851,9606.ENSP00000370698,9606.ENSP00000370989,9606.ENSP00000391826,9606.ENSP00000479860	IRF1,CD70,CD80,IL21,CCR2,IL15,CTLA4,PTPN2,HAVCR2,PDGFB,FBLN5,BTN2A2,CD47,BMI1,IL6ST,CD274,IGF2,CIB1
GO Process	GO:0045589	Regulation of regulatory T cell differentiation	6	8	1.18	0.0029	9606.ENSP00000203629,9606.ENSP00000245414,9606.ENSP00000303939,9606.ENSP00000328207,9606.ENSP00000349143,9606.ENSP00000375616	LAG3,IRF1,CTLA4,TNFRSF18,BTN2A2,LILRB4
GO Process	GO:0001934	Positive regulation of protein phosphorylation	14	73	0.58	0.0031	9606.ENSP00000233202,9606.ENSP00000264246,9606.ENSP00000264497,9606.ENSP00000276927,9606.ENSP00000296545,9606.ENSP00000312002,9606.ENSP00000328207,9606.ENSP00000330382,9606.ENSP00000368100,9606.ENSP00000369554,9606.ENSP00000370698,9606.ENSP00000372023,9606.ENSP00000391826,9606.ENSP00000479860	SLC11A1,CD80,IL21,IFNA1,IL15,HAVCR2,TNFRSF18,PDGFB,RAD50,IFNA2,IL6ST,CHEK2,IGF2,CIB1
GO Process	GO:0002520	Immune system development	12	53	0.66	0.0032	9606.ENSP00000245414,9606.ENSP00000256935,9606.ENSP00000276927,9606.ENSP00000292301,9606.ENSP00000296545,9606.ENSP00000311857,9606.ENSP00000312002,9606.ENSP00000357459,9606.ENSP00000365851,9606.ENSP00000369554,9606.ENSP00000420612,9606.ENSP00000479860	IRF1,DOCK2,IFNA1,CCR2,IL15,PTPN2,HAVCR2,ADAR,BMI1,IFNA2,TIPARP,CIB1
GO Process	GO:0009966	Regulation of signal transduction	23	189	0.39	0.0032	9606.ENSP00000235933,9606.ENSP00000245414,9606.ENSP00000264246,9606.ENSP00000264497,9606.ENSP00000276927,9606.ENSP00000292301,9606.ENSP00000296545,9606.ENSP00000311857,9606.ENSP00000312002,9606.ENSP00000328207,9606.ENSP00000330382,9606.ENSP00000349143,9606.ENSP00000349596,9606.ENSP00000354238,9606.ENSP00000355361,9606.ENSP00000357459,9606.ENSP00000368100,9606.ENSP00000369554,9606.ENSP00000370698,…	CD160,IRF1,CD80,IL21,IFNA1,CCR2,IL15,PTPN2,HAVCR2,TNFRSF18,PDGFB,BTN2A2,TRIM38,ENPP1,CD47,ADAR,RAD50,IFNA2,IL6ST,CHEK2,LILRB4,IGF2,CIB1
GO Process	GO:0050731	Positive regulation of peptidyl-tyrosine phosphorylation	8	20	0.9	0.0032	9606.ENSP00000264246,9606.ENSP00000264497,9606.ENSP00000296545,9606.ENSP00000328207,9606.ENSP00000330382,9606.ENSP00000369554,9606.ENSP00000370698,9606.ENSP00000391826	CD80,IL21,IL15,TNFRSF18,PDGFB,IFNA2,IL6ST,IGF2
GO Process	GO:0060255	Regulation of macromolecule metabolic process	35	394	0.25	0.0032	9606.ENSP00000203629,9606.ENSP00000219746,9606.ENSP00000233202,9606.ENSP00000235933,9606.ENSP00000245414,9606.ENSP00000263934,9606.ENSP00000264246,9606.ENSP00000264497,9606.ENSP00000271640,9606.ENSP00000276927,9606.ENSP00000292301,9606.ENSP00000296545,9606.ENSP00000311857,9606.ENSP00000312002,9606.ENSP00000328207,9606.ENSP00000330382,9606.ENSP00000345008,9606.ENSP00000349143,9606.ENSP00000349596,…	LAG3,TOX3,SLC11A1,CD160,IRF1,KIF1B,CD80,IL21,SETDB1,IFNA1,CCR2,IL15,PTPN2,HAVCR2,TNFRSF18,PDGFB,FBLN5,BTN2A2,TRIM38,ENPP1,CD47,ADAR,BMI1,DNAJC1,RAD50,IFNA2,IL6ST,CD274,CHEK2,LILRB4,IGF2,TIGIT,TIPARP,ZBTB38,CIB1
GO Process	GO:0008284	Positive regulation of cell population proliferation	14	74	0.58	0.0033	9606.ENSP00000245903,9606.ENSP00000264246,9606.ENSP00000264497,9606.ENSP00000292301,9606.ENSP00000296545,9606.ENSP00000312002,9606.ENSP00000330382,9606.ENSP00000345008,9606.ENSP00000355361,9606.ENSP00000365851,9606.ENSP00000370698,9606.ENSP00000370989,9606.ENSP00000391826,9606.ENSP00000479860	CD70,CD80,IL21,CCR2,IL15,HAVCR2,PDGFB,FBLN5,CD47,BMI1,IL6ST,CD274,IGF2,CIB1
GO Process	GO:0046425	Regulation of receptor signaling pathway via JAK-STAT	7	14	1	0.0035	9606.ENSP00000264497,9606.ENSP00000276927,9606.ENSP00000296545,9606.ENSP00000311857,9606.ENSP00000328207,9606.ENSP00000369554,9606.ENSP00000370698	IL21,IFNA1,IL15,PTPN2,TNFRSF18,IFNA2,IL6ST
GO Process	GO:0050777	Negative regulation of immune response	7	14	1	0.0035	9606.ENSP00000235933,9606.ENSP00000292301,9606.ENSP00000303939,9606.ENSP00000311857,9606.ENSP00000312002,9606.ENSP00000357459,9606.ENSP00000369554	CD160,CCR2,CTLA4,PTPN2,HAVCR2,ADAR,IFNA2
GO Process	GO:1903707	Negative regulation of hemopoiesis	7	14	1	0.0035	9606.ENSP00000203629,9606.ENSP00000245414,9606.ENSP00000303939,9606.ENSP00000311857,9606.ENSP00000369554,9606.ENSP00000375616,9606.ENSP00000479860	LAG3,IRF1,CTLA4,PTPN2,IFNA2,LILRB4,CIB1
GO Process	GO:0006952	Defense response	14	75	0.57	0.0036	9606.ENSP00000233202,9606.ENSP00000235933,9606.ENSP00000245414,9606.ENSP00000264497,9606.ENSP00000276927,9606.ENSP00000292301,9606.ENSP00000296545,9606.ENSP00000312002,9606.ENSP00000326407,9606.ENSP00000349596,9606.ENSP00000355361,9606.ENSP00000357459,9606.ENSP00000365486,9606.ENSP00000369554	SLC11A1,CD160,IRF1,IL21,IFNA1,CCR2,IL15,HAVCR2,CLEC1A,TRIM38,CD47,ADAR,DEFB123,IFNA2
GO Process	GO:0010604	Positive regulation of macromolecule metabolic process	27	254	0.33	0.0036	9606.ENSP00000219746,9606.ENSP00000233202,9606.ENSP00000235933,9606.ENSP00000245414,9606.ENSP00000263934,9606.ENSP00000264246,9606.ENSP00000264497,9606.ENSP00000271640,9606.ENSP00000276927,9606.ENSP00000292301,9606.ENSP00000296545,9606.ENSP00000312002,9606.ENSP00000328207,9606.ENSP00000330382,9606.ENSP00000345008,9606.ENSP00000357459,9606.ENSP00000365851,9606.ENSP00000368100,9606.ENSP00000369554,…	TOX3,SLC11A1,CD160,IRF1,KIF1B,CD80,IL21,SETDB1,IFNA1,CCR2,IL15,HAVCR2,TNFRSF18,PDGFB,FBLN5,ADAR,BMI1,RAD50,IFNA2,IL6ST,CD274,CHEK2,IGF2,TIGIT,TIPARP,ZBTB38,CIB1
GO Process	GO:0031401	Positive regulation of protein modification process	15	86	0.54	0.0036	9606.ENSP00000233202,9606.ENSP00000264246,9606.ENSP00000264497,9606.ENSP00000276927,9606.ENSP00000296545,9606.ENSP00000312002,9606.ENSP00000328207,9606.ENSP00000330382,9606.ENSP00000365851,9606.ENSP00000368100,9606.ENSP00000369554,9606.ENSP00000370698,9606.ENSP00000372023,9606.ENSP00000391826,9606.ENSP00000479860	SLC11A1,CD80,IL21,IFNA1,IL15,HAVCR2,TNFRSF18,PDGFB,BMI1,RAD50,IFNA2,IL6ST,CHEK2,IGF2,CIB1
GO Process	GO:0098542	Defense response to other organism	11	45	0.69	0.0036	9606.ENSP00000233202,9606.ENSP00000235933,9606.ENSP00000245414,9606.ENSP00000264497,9606.ENSP00000276927,9606.ENSP00000312002,9606.ENSP00000349596,9606.ENSP00000355361,9606.ENSP00000357459,9606.ENSP00000365486,9606.ENSP00000369554	SLC11A1,CD160,IRF1,IL21,IFNA1,HAVCR2,TRIM38,CD47,ADAR,DEFB123,IFNA2
GO Process	GO:0045088	Regulation of innate immune response	8	21	0.88	0.0038	9606.ENSP00000203629,9606.ENSP00000235933,9606.ENSP00000245414,9606.ENSP00000264497,9606.ENSP00000296754,9606.ENSP00000311857,9606.ENSP00000312002,9606.ENSP00000357459	LAG3,CD160,IRF1,IL21,ERAP1,PTPN2,HAVCR2,ADAR
GO Process	GO:0045087	Innate immune response	10	37	0.73	0.0041	9606.ENSP00000233202,9606.ENSP00000235933,9606.ENSP00000245414,9606.ENSP00000276927,9606.ENSP00000312002,9606.ENSP00000349596,9606.ENSP00000355361,9606.ENSP00000357459,9606.ENSP00000365486,9606.ENSP00000369554	SLC11A1,CD160,IRF1,IFNA1,HAVCR2,TRIM38,CD47,ADAR,DEFB123,IFNA2
GO Process	GO:0030097	Hemopoiesis	11	46	0.68	0.0042	9606.ENSP00000245414,9606.ENSP00000256935,9606.ENSP00000276927,9606.ENSP00000292301,9606.ENSP00000296545,9606.ENSP00000311857,9606.ENSP00000357459,9606.ENSP00000365851,9606.ENSP00000369554,9606.ENSP00000420612,9606.ENSP00000479860	IRF1,DOCK2,IFNA1,CCR2,IL15,PTPN2,ADAR,BMI1,IFNA2,TIPARP,CIB1
GO Process	GO:2000026	Regulation of multicellular organismal development	20	152	0.42	0.0045	9606.ENSP00000203629,9606.ENSP00000235933,9606.ENSP00000245414,9606.ENSP00000264246,9606.ENSP00000292301,9606.ENSP00000296545,9606.ENSP00000296754,9606.ENSP00000303939,9606.ENSP00000311857,9606.ENSP00000312002,9606.ENSP00000328207,9606.ENSP00000330382,9606.ENSP00000345008,9606.ENSP00000349143,9606.ENSP00000354238,9606.ENSP00000369554,9606.ENSP00000370698,9606.ENSP00000370989,9606.ENSP00000375616,…	LAG3,CD160,IRF1,CD80,CCR2,IL15,ERAP1,CTLA4,PTPN2,HAVCR2,TNFRSF18,PDGFB,FBLN5,BTN2A2,ENPP1,IFNA2,IL6ST,CD274,LILRB4,CIB1
GO Process	GO:0048585	Negative regulation of response to stimulus	16	103	0.49	0.006	9606.ENSP00000235933,9606.ENSP00000292301,9606.ENSP00000303939,9606.ENSP00000311857,9606.ENSP00000312002,9606.ENSP00000330382,9606.ENSP00000349143,9606.ENSP00000349596,9606.ENSP00000354238,9606.ENSP00000355361,9606.ENSP00000357459,9606.ENSP00000369554,9606.ENSP00000370698,9606.ENSP00000372023,9606.ENSP00000375616,9606.ENSP00000479860	CD160,CCR2,CTLA4,PTPN2,HAVCR2,PDGFB,BTN2A2,TRIM38,ENPP1,CD47,ADAR,IFNA2,IL6ST,CHEK2,LILRB4,CIB1
GO Process	GO:0010646	Regulation of cell communication	24	215	0.35	0.0063	9606.ENSP00000235933,9606.ENSP00000245414,9606.ENSP00000264246,9606.ENSP00000264497,9606.ENSP00000276927,9606.ENSP00000292301,9606.ENSP00000296545,9606.ENSP00000311857,9606.ENSP00000312002,9606.ENSP00000328207,9606.ENSP00000330382,9606.ENSP00000349143,9606.ENSP00000349596,9606.ENSP00000354238,9606.ENSP00000355361,9606.ENSP00000357459,9606.ENSP00000368100,9606.ENSP00000369554,9606.ENSP00000370698,…	CD160,IRF1,CD80,IL21,IFNA1,CCR2,IL15,PTPN2,HAVCR2,TNFRSF18,PDGFB,BTN2A2,TRIM38,ENPP1,CD47,ADAR,RAD50,IFNA2,IL6ST,CHEK2,LILRB4,IGF2,GLRA1,CIB1
GO Process	GO:0050793	Regulation of developmental process	21	170	0.39	0.0063	9606.ENSP00000203629,9606.ENSP00000235933,9606.ENSP00000245414,9606.ENSP00000264246,9606.ENSP00000292301,9606.ENSP00000296545,9606.ENSP00000296754,9606.ENSP00000303939,9606.ENSP00000311857,9606.ENSP00000312002,9606.ENSP00000328207,9606.ENSP00000330382,9606.ENSP00000345008,9606.ENSP00000349143,9606.ENSP00000354238,9606.ENSP00000369554,9606.ENSP00000370698,9606.ENSP00000370989,9606.ENSP00000375616,…	LAG3,CD160,IRF1,CD80,CCR2,IL15,ERAP1,CTLA4,PTPN2,HAVCR2,TNFRSF18,PDGFB,FBLN5,BTN2A2,ENPP1,IFNA2,IL6ST,CD274,LILRB4,IGF2,CIB1
GO Process	GO:0023051	Regulation of signaling	24	216	0.35	0.0066	9606.ENSP00000235933,9606.ENSP00000245414,9606.ENSP00000264246,9606.ENSP00000264497,9606.ENSP00000276927,9606.ENSP00000292301,9606.ENSP00000296545,9606.ENSP00000311857,9606.ENSP00000312002,9606.ENSP00000328207,9606.ENSP00000330382,9606.ENSP00000349143,9606.ENSP00000349596,9606.ENSP00000354238,9606.ENSP00000355361,9606.ENSP00000357459,9606.ENSP00000368100,9606.ENSP00000369554,9606.ENSP00000370698,…	CD160,IRF1,CD80,IL21,IFNA1,CCR2,IL15,PTPN2,HAVCR2,TNFRSF18,PDGFB,BTN2A2,TRIM38,ENPP1,CD47,ADAR,RAD50,IFNA2,IL6ST,CHEK2,LILRB4,IGF2,GLRA1,CIB1
GO Process	GO:0048522	Positive regulation of cellular process	32	352	0.26	0.0066	9606.ENSP00000203629,9606.ENSP00000219746,9606.ENSP00000233202,9606.ENSP00000235933,9606.ENSP00000245414,9606.ENSP00000245903,9606.ENSP00000256935,9606.ENSP00000264246,9606.ENSP00000264497,9606.ENSP00000271640,9606.ENSP00000276927,9606.ENSP00000292301,9606.ENSP00000296545,9606.ENSP00000303939,9606.ENSP00000311857,9606.ENSP00000312002,9606.ENSP00000328207,9606.ENSP00000330382,9606.ENSP00000345008,…	LAG3,TOX3,SLC11A1,CD160,IRF1,CD70,DOCK2,CD80,IL21,SETDB1,IFNA1,CCR2,IL15,CTLA4,PTPN2,HAVCR2,TNFRSF18,PDGFB,FBLN5,BTN2A2,TRIM38,CD47,BMI1,RAD50,IFNA2,IL6ST,CD274,CHEK2,LILRB4,IGF2,ZBTB38,CIB1
GO Process	GO:0051246	Regulation of protein metabolic process	21	172	0.39	0.0071	9606.ENSP00000233202,9606.ENSP00000264246,9606.ENSP00000264497,9606.ENSP00000276927,9606.ENSP00000296545,9606.ENSP00000311857,9606.ENSP00000312002,9606.ENSP00000328207,9606.ENSP00000330382,9606.ENSP00000349143,9606.ENSP00000354238,9606.ENSP00000357459,9606.ENSP00000365851,9606.ENSP00000366179,9606.ENSP00000368100,9606.ENSP00000369554,9606.ENSP00000370698,9606.ENSP00000372023,9606.ENSP00000391826,…	SLC11A1,CD80,IL21,IFNA1,IL15,PTPN2,HAVCR2,TNFRSF18,PDGFB,BTN2A2,ENPP1,ADAR,BMI1,DNAJC1,RAD50,IFNA2,IL6ST,CHEK2,IGF2,TIPARP,CIB1
GO Process	GO:0006950	Response to stress	23	203	0.36	0.0077	9606.ENSP00000233202,9606.ENSP00000235933,9606.ENSP00000245414,9606.ENSP00000264497,9606.ENSP00000276927,9606.ENSP00000292301,9606.ENSP00000296545,9606.ENSP00000303939,9606.ENSP00000312002,9606.ENSP00000326407,9606.ENSP00000330382,9606.ENSP00000349596,9606.ENSP00000354581,9606.ENSP00000355361,9606.ENSP00000357459,9606.ENSP00000360250,9606.ENSP00000365486,9606.ENSP00000368100,9606.ENSP00000368164,…	SLC11A1,CD160,IRF1,IL21,IFNA1,CCR2,IL15,CTLA4,HAVCR2,CLEC1A,PDGFB,TRIM38,GPX6,CD47,ADAR,ENTPD1,DEFB123,RAD50,MCM8,IFNA2,CHEK2,ZBTB38,CIB1
GO Process	GO:1902106	Negative regulation of leukocyte differentiation	6	11	1.04	0.0079	9606.ENSP00000203629,9606.ENSP00000245414,9606.ENSP00000303939,9606.ENSP00000311857,9606.ENSP00000369554,9606.ENSP00000375616	LAG3,IRF1,CTLA4,PTPN2,IFNA2,LILRB4
GO Process	GO:0032268	Regulation of cellular protein metabolic process	20	163	0.39	0.0105	9606.ENSP00000233202,9606.ENSP00000264246,9606.ENSP00000264497,9606.ENSP00000276927,9606.ENSP00000296545,9606.ENSP00000311857,9606.ENSP00000312002,9606.ENSP00000328207,9606.ENSP00000330382,9606.ENSP00000349143,9606.ENSP00000354238,9606.ENSP00000357459,9606.ENSP00000365851,9606.ENSP00000366179,9606.ENSP00000368100,9606.ENSP00000369554,9606.ENSP00000370698,9606.ENSP00000372023,9606.ENSP00000391826,…	SLC11A1,CD80,IL21,IFNA1,IL15,PTPN2,HAVCR2,TNFRSF18,PDGFB,BTN2A2,ENPP1,ADAR,BMI1,DNAJC1,RAD50,IFNA2,IL6ST,CHEK2,IGF2,CIB1
GO Process	GO:0051240	Positive regulation of multicellular organismal process	17	122	0.45	0.0105	9606.ENSP00000233202,9606.ENSP00000235933,9606.ENSP00000245414,9606.ENSP00000264246,9606.ENSP00000264497,9606.ENSP00000292301,9606.ENSP00000296545,9606.ENSP00000296754,9606.ENSP00000312002,9606.ENSP00000330382,9606.ENSP00000349143,9606.ENSP00000370698,9606.ENSP00000370989,9606.ENSP00000375616,9606.ENSP00000391826,9606.ENSP00000419085,9606.ENSP00000479860	SLC11A1,CD160,IRF1,CD80,IL21,CCR2,IL15,ERAP1,HAVCR2,PDGFB,BTN2A2,IL6ST,CD274,LILRB4,IGF2,TIGIT,CIB1
GO Process	GO:0032103	Positive regulation of response to external stimulus	9	34	0.72	0.0107	9606.ENSP00000203629,9606.ENSP00000235933,9606.ENSP00000264497,9606.ENSP00000292301,9606.ENSP00000296545,9606.ENSP00000312002,9606.ENSP00000330382,9606.ENSP00000355361,9606.ENSP00000370698	LAG3,CD160,IL21,CCR2,IL15,HAVCR2,PDGFB,CD47,IL6ST
GO Process	GO:0042509	Regulation of tyrosine phosphorylation of STAT protein	6	12	1	0.011	9606.ENSP00000264497,9606.ENSP00000296545,9606.ENSP00000311857,9606.ENSP00000328207,9606.ENSP00000369554,9606.ENSP00000370698	IL21,IL15,PTPN2,TNFRSF18,IFNA2,IL6ST
GO Process	GO:0045581	Negative regulation of T cell differentiation	5	7	1.15	0.013	9606.ENSP00000203629,9606.ENSP00000245414,9606.ENSP00000303939,9606.ENSP00000311857,9606.ENSP00000369554	LAG3,IRF1,CTLA4,PTPN2,IFNA2
GO Process	GO:0010628	Positive regulation of gene expression	20	167	0.38	0.0138	9606.ENSP00000219746,9606.ENSP00000233202,9606.ENSP00000235933,9606.ENSP00000245414,9606.ENSP00000263934,9606.ENSP00000264246,9606.ENSP00000264497,9606.ENSP00000292301,9606.ENSP00000296545,9606.ENSP00000312002,9606.ENSP00000330382,9606.ENSP00000345008,9606.ENSP00000357459,9606.ENSP00000369554,9606.ENSP00000370698,9606.ENSP00000370989,9606.ENSP00000372023,9606.ENSP00000391826,9606.ENSP00000419085,…	TOX3,SLC11A1,CD160,IRF1,KIF1B,CD80,IL21,CCR2,IL15,HAVCR2,PDGFB,FBLN5,ADAR,IFNA2,IL6ST,CD274,CHEK2,IGF2,TIGIT,ZBTB38
GO Process	GO:0046651	Lymphocyte proliferation	6	13	0.97	0.0149	9606.ENSP00000233202,9606.ENSP00000245903,9606.ENSP00000256935,9606.ENSP00000276927,9606.ENSP00000296545,9606.ENSP00000369554	SLC11A1,CD70,DOCK2,IFNA1,IL15,IFNA2
GO Process	GO:0002252	Immune effector process	10	46	0.64	0.0163	9606.ENSP00000233202,9606.ENSP00000245414,9606.ENSP00000245903,9606.ENSP00000256935,9606.ENSP00000264497,9606.ENSP00000276927,9606.ENSP00000312002,9606.ENSP00000355361,9606.ENSP00000357459,9606.ENSP00000369554	SLC11A1,IRF1,CD70,DOCK2,IL21,IFNA1,HAVCR2,CD47,ADAR,IFNA2
GO Process	GO:0031349	Positive regulation of defense response	8	28	0.76	0.0163	9606.ENSP00000203629,9606.ENSP00000235933,9606.ENSP00000264497,9606.ENSP00000292301,9606.ENSP00000296545,9606.ENSP00000312002,9606.ENSP00000355361,9606.ENSP00000370698	LAG3,CD160,IL21,CCR2,IL15,HAVCR2,CD47,IL6ST
GO Process	GO:0051093	Negative regulation of developmental process	12	67	0.55	0.0167	9606.ENSP00000203629,9606.ENSP00000235933,9606.ENSP00000245414,9606.ENSP00000292301,9606.ENSP00000303939,9606.ENSP00000311857,9606.ENSP00000330382,9606.ENSP00000345008,9606.ENSP00000354238,9606.ENSP00000369554,9606.ENSP00000375616,9606.ENSP00000479860	LAG3,CD160,IRF1,CCR2,CTLA4,PTPN2,PDGFB,FBLN5,ENPP1,IFNA2,LILRB4,CIB1
GO Process	GO:0051247	Positive regulation of protein metabolic process	16	116	0.44	0.0183	9606.ENSP00000233202,9606.ENSP00000264246,9606.ENSP00000264497,9606.ENSP00000276927,9606.ENSP00000296545,9606.ENSP00000312002,9606.ENSP00000328207,9606.ENSP00000330382,9606.ENSP00000365851,9606.ENSP00000368100,9606.ENSP00000369554,9606.ENSP00000370698,9606.ENSP00000372023,9606.ENSP00000391826,9606.ENSP00000420612,9606.ENSP00000479860	SLC11A1,CD80,IL21,IFNA1,IL15,HAVCR2,TNFRSF18,PDGFB,BMI1,RAD50,IFNA2,IL6ST,CHEK2,IGF2,TIPARP,CIB1
GO Process	GO:0002706	Regulation of lymphocyte mediated immunity	6	14	0.93	0.0195	9606.ENSP00000203629,9606.ENSP00000235933,9606.ENSP00000264497,9606.ENSP00000292301,9606.ENSP00000312002,9606.ENSP00000369554	LAG3,CD160,IL21,CCR2,HAVCR2,IFNA2
GO Process	GO:0002822	Regulation of adaptive immune response based on somatic recombination of immune receptors built from immunoglobulin superfamily domains	6	14	0.93	0.0195	9606.ENSP00000233202,9606.ENSP00000264246,9606.ENSP00000292301,9606.ENSP00000312002,9606.ENSP00000369554,9606.ENSP00000370989	SLC11A1,CD80,CCR2,HAVCR2,IFNA2,CD274
GO Process	GO:0010629	Negative regulation of gene expression	18	146	0.39	0.0232	9606.ENSP00000203629,9606.ENSP00000233202,9606.ENSP00000245414,9606.ENSP00000271640,9606.ENSP00000311857,9606.ENSP00000312002,9606.ENSP00000330382,9606.ENSP00000345008,9606.ENSP00000349143,9606.ENSP00000357459,9606.ENSP00000365851,9606.ENSP00000369554,9606.ENSP00000370989,9606.ENSP00000375616,9606.ENSP00000391826,9606.ENSP00000419085,9606.ENSP00000420612,9606.ENSP00000426387	LAG3,SLC11A1,IRF1,SETDB1,PTPN2,HAVCR2,PDGFB,FBLN5,BTN2A2,ADAR,BMI1,IFNA2,CD274,LILRB4,IGF2,TIGIT,TIPARP,ZBTB38
GO Process	GO:0045321	Leukocyte activation	11	59	0.57	0.0232	9606.ENSP00000203629,9606.ENSP00000233202,9606.ENSP00000245414,9606.ENSP00000245903,9606.ENSP00000256935,9606.ENSP00000276927,9606.ENSP00000296545,9606.ENSP00000311857,9606.ENSP00000312002,9606.ENSP00000355361,9606.ENSP00000369554	LAG3,SLC11A1,IRF1,CD70,DOCK2,IFNA1,IL15,PTPN2,HAVCR2,CD47,IFNA2
GO Process	GO:0060337	Type I interferon signaling pathway	4	4	1.3	0.0261	9606.ENSP00000245414,9606.ENSP00000276927,9606.ENSP00000357459,9606.ENSP00000369554	IRF1,IFNA1,ADAR,IFNA2
GO Process	GO:0002698	Negative regulation of immune effector process	5	9	1.05	0.0267	9606.ENSP00000292301,9606.ENSP00000312002,9606.ENSP00000349596,9606.ENSP00000355361,9606.ENSP00000369554	CCR2,HAVCR2,TRIM38,CD47,IFNA2
GO Process	GO:0045595	Regulation of cell differentiation	16	124	0.41	0.0347	9606.ENSP00000203629,9606.ENSP00000245414,9606.ENSP00000264246,9606.ENSP00000292301,9606.ENSP00000296545,9606.ENSP00000303939,9606.ENSP00000311857,9606.ENSP00000328207,9606.ENSP00000330382,9606.ENSP00000349143,9606.ENSP00000354238,9606.ENSP00000369554,9606.ENSP00000370698,9606.ENSP00000375616,9606.ENSP00000391826,9606.ENSP00000479860	LAG3,IRF1,CD80,CCR2,IL15,CTLA4,PTPN2,TNFRSF18,PDGFB,BTN2A2,ENPP1,IFNA2,IL6ST,LILRB4,IGF2,CIB1
GO Process	GO:0065007	Biological regulation	45	674	0.13	0.0347	9606.ENSP00000200652,9606.ENSP00000203629,9606.ENSP00000219746,9606.ENSP00000233202,9606.ENSP00000235933,9606.ENSP00000245414,9606.ENSP00000245903,9606.ENSP00000256935,9606.ENSP00000263934,9606.ENSP00000264246,9606.ENSP00000264497,9606.ENSP00000271640,9606.ENSP00000276927,9606.ENSP00000292301,9606.ENSP00000296545,9606.ENSP00000296754,9606.ENSP00000303939,9606.ENSP00000311857,9606.ENSP00000312002,…	SLC22A4,LAG3,TOX3,SLC11A1,CD160,IRF1,CD70,DOCK2,KIF1B,CD80,IL21,SETDB1,IFNA1,CCR2,IL15,ERAP1,CTLA4,PTPN2,HAVCR2,CLEC1A,TNFRSF18,PDGFB,FBLN5,BTN2A2,TRIM38,ENPP1,CD47,ADAR,ELOVL4,ENTPD1,BMI1,DNAJC1,RAD50,MCM8,IFNA2,IL6ST,CD274,CHEK2,LILRB4,IGF2,GLRA1,TIGIT,TIPARP,ZBTB38,CIB1
GO Process	GO:0042110	T cell activation	7	24	0.77	0.0356	9606.ENSP00000233202,9606.ENSP00000245414,9606.ENSP00000256935,9606.ENSP00000276927,9606.ENSP00000296545,9606.ENSP00000311857,9606.ENSP00000369554	SLC11A1,IRF1,DOCK2,IFNA1,IL15,PTPN2,IFNA2
GO Process	GO:0032729	Positive regulation of interferon-gamma production	5	10	1	0.0373	9606.ENSP00000233202,9606.ENSP00000235933,9606.ENSP00000264497,9606.ENSP00000292301,9606.ENSP00000312002	SLC11A1,CD160,IL21,CCR2,HAVCR2
GO Process	GO:0042531	Positive regulation of tyrosine phosphorylation of STAT protein	5	10	1	0.0373	9606.ENSP00000264497,9606.ENSP00000296545,9606.ENSP00000328207,9606.ENSP00000369554,9606.ENSP00000370698	IL21,IL15,TNFRSF18,IFNA2,IL6ST
GO Process	GO:0051607	Defense response to virus	5	10	1	0.0373	9606.ENSP00000245414,9606.ENSP00000264497,9606.ENSP00000276927,9606.ENSP00000357459,9606.ENSP00000369554	IRF1,IL21,IFNA1,ADAR,IFNA2
GO Process	GO:0002825	Regulation of T-helper 1 type immune response	4	5	1.2	0.0416	9606.ENSP00000233202,9606.ENSP00000264246,9606.ENSP00000292301,9606.ENSP00000312002	SLC11A1,CD80,CCR2,HAVCR2
GO Process	GO:0042269	Regulation of natural killer cell mediated cytotoxicity	4	5	1.2	0.0416	9606.ENSP00000203629,9606.ENSP00000235933,9606.ENSP00000264497,9606.ENSP00000312002	LAG3,CD160,IL21,HAVCR2
GO Process	GO:0042130	Negative regulation of T cell proliferation	5	11	0.96	0.0499	9606.ENSP00000264246,9606.ENSP00000303939,9606.ENSP00000312002,9606.ENSP00000349143,9606.ENSP00000370989	CD80,CTLA4,HAVCR2,BTN2A2,CD274
GO Function	GO:0005102	Signaling receptor binding	18	105	0.54	0.0125	9606.ENSP00000203629,9606.ENSP00000235933,9606.ENSP00000245903,9606.ENSP00000256935,9606.ENSP00000264497,9606.ENSP00000276927,9606.ENSP00000292301,9606.ENSP00000296545,9606.ENSP00000296754,9606.ENSP00000311857,9606.ENSP00000330382,9606.ENSP00000345008,9606.ENSP00000349143,9606.ENSP00000354238,9606.ENSP00000369554,9606.ENSP00000370698,9606.ENSP00000391826,9606.ENSP00000419085	LAG3,CD160,CD70,DOCK2,IL21,IFNA1,CCR2,IL15,ERAP1,PTPN2,PDGFB,FBLN5,BTN2A2,ENPP1,IFNA2,IL6ST,IGF2,TIGIT
GO Function	GO:0005126	Cytokine receptor binding	8	21	0.88	0.0489	9606.ENSP00000245903,9606.ENSP00000264497,9606.ENSP00000276927,9606.ENSP00000292301,9606.ENSP00000296545,9606.ENSP00000296754,9606.ENSP00000369554,9606.ENSP00000370698	CD70,IL21,IFNA1,CCR2,IL15,ERAP1,IFNA2,IL6ST
GO Component	GO:0009986	Cell surface	15	64	0.67	0.0018	9606.ENSP00000203629,9606.ENSP00000264246,9606.ENSP00000292301,9606.ENSP00000296545,9606.ENSP00000303939,9606.ENSP00000312002,9606.ENSP00000328207,9606.ENSP00000330382,9606.ENSP00000349143,9606.ENSP00000354238,9606.ENSP00000355361,9606.ENSP00000370698,9606.ENSP00000370989,9606.ENSP00000411593,9606.ENSP00000419085	LAG3,CD80,CCR2,IL15,CTLA4,HAVCR2,TNFRSF18,PDGFB,BTN2A2,ENPP1,CD47,IL6ST,CD274,GLRA1,TIGIT
KEGG	hsa04630	JAK-STAT signaling pathway	7	18	0.89	0.0306	9606.ENSP00000264497,9606.ENSP00000276927,9606.ENSP00000296545,9606.ENSP00000311857,9606.ENSP00000330382,9606.ENSP00000369554,9606.ENSP00000370698	IL21,IFNA1,IL15,PTPN2,PDGFB,IFNA2,IL6ST
KEGG	hsa04060	Cytokine-cytokine receptor interaction	8	29	0.74	0.034	9606.ENSP00000245903,9606.ENSP00000264497,9606.ENSP00000276927,9606.ENSP00000292301,9606.ENSP00000296545,9606.ENSP00000328207,9606.ENSP00000369554,9606.ENSP00000370698	CD70,IL21,IFNA1,CCR2,IL15,TNFRSF18,IFNA2,IL6ST
Reactome	HSA-168256	Immune System	25	117	0.63	4.4e-07	9606.ENSP00000203629,9606.ENSP00000233202,9606.ENSP00000235933,9606.ENSP00000245414,9606.ENSP00000245903,9606.ENSP00000256935,9606.ENSP00000264246,9606.ENSP00000264497,9606.ENSP00000276927,9606.ENSP00000292301,9606.ENSP00000296545,9606.ENSP00000296754,9606.ENSP00000303939,9606.ENSP00000311857,9606.ENSP00000312002,9606.ENSP00000328207,9606.ENSP00000349143,9606.ENSP00000349596,9606.ENSP00000355361,…	LAG3,SLC11A1,CD160,IRF1,CD70,DOCK2,CD80,IL21,IFNA1,CCR2,IL15,ERAP1,CTLA4,PTPN2,HAVCR2,TNFRSF18,BTN2A2,TRIM38,CD47,ADAR,DEFB123,IFNA2,IL6ST,CD274,LILRB4
Reactome	HSA-1280215	Cytokine Signaling in Immune system	14	50	0.75	0.00045	9606.ENSP00000245414,9606.ENSP00000245903,9606.ENSP00000264246,9606.ENSP00000264497,9606.ENSP00000276927,9606.ENSP00000292301,9606.ENSP00000296545,9606.ENSP00000311857,9606.ENSP00000312002,9606.ENSP00000328207,9606.ENSP00000349596,9606.ENSP00000357459,9606.ENSP00000369554,9606.ENSP00000370698	IRF1,CD70,CD80,IL21,IFNA1,CCR2,IL15,PTPN2,HAVCR2,TNFRSF18,TRIM38,ADAR,IFNA2,IL6ST
DISEASES	DOID:7	Disease of anatomical entity	31	286	0.34	0.0092	9606.ENSP00000200652,9606.ENSP00000219746,9606.ENSP00000233202,9606.ENSP00000245414,9606.ENSP00000245903,9606.ENSP00000256935,9606.ENSP00000263934,9606.ENSP00000264246,9606.ENSP00000264497,9606.ENSP00000276927,9606.ENSP00000296754,9606.ENSP00000303939,9606.ENSP00000311857,9606.ENSP00000313854,9606.ENSP00000330382,9606.ENSP00000345008,9606.ENSP00000349596,9606.ENSP00000354238,9606.ENSP00000357459,…	SLC22A4,TOX3,SLC11A1,IRF1,CD70,DOCK2,KIF1B,CD80,IL21,IFNA1,ERAP1,CTLA4,PTPN2,CLPTM1L,PDGFB,FBLN5,TRIM38,ENPP1,ADAR,ELOVL4,ENTPD1,DEFB123,DNAJC1,RAD50,MCM8,IFNA2,IL6ST,CD274,CHEK2,IGF2,GLRA1
DISEASES	DOID:0050686	Organ system cancer	13	59	0.64	0.0263	9606.ENSP00000219746,9606.ENSP00000245414,9606.ENSP00000263934,9606.ENSP00000303939,9606.ENSP00000313854,9606.ENSP00000330382,9606.ENSP00000357459,9606.ENSP00000365486,9606.ENSP00000368100,9606.ENSP00000369554,9606.ENSP00000370989,9606.ENSP00000372023,9606.ENSP00000391826	TOX3,IRF1,KIF1B,CTLA4,CLPTM1L,PDGFB,ADAR,DEFB123,RAD50,IFNA2,CD274,CHEK2,IGF2
DISEASES	DOID:15	Reproductive system disease	10	36	0.74	0.0394	9606.ENSP00000219746,9606.ENSP00000313854,9606.ENSP00000357459,9606.ENSP00000365486,9606.ENSP00000366179,9606.ENSP00000368100,9606.ENSP00000368164,9606.ENSP00000369554,9606.ENSP00000372023,9606.ENSP00000391826	TOX3,CLPTM1L,ADAR,DEFB123,DNAJC1,RAD50,MCM8,IFNA2,CHEK2,IGF2
DISEASES	DOID:4	Disease	34	384	0.25	0.0438	9606.ENSP00000200652,9606.ENSP00000219746,9606.ENSP00000233202,9606.ENSP00000245414,9606.ENSP00000245903,9606.ENSP00000256935,9606.ENSP00000263934,9606.ENSP00000264246,9606.ENSP00000264497,9606.ENSP00000271640,9606.ENSP00000276927,9606.ENSP00000296754,9606.ENSP00000303939,9606.ENSP00000311857,9606.ENSP00000313854,9606.ENSP00000327650,9606.ENSP00000330382,9606.ENSP00000345008,9606.ENSP00000349596,…	SLC22A4,TOX3,SLC11A1,IRF1,CD70,DOCK2,KIF1B,CD80,IL21,SETDB1,IFNA1,ERAP1,CTLA4,PTPN2,CLPTM1L,VPS33B,PDGFB,FBLN5,TRIM38,ENPP1,ADAR,ELOVL4,ENTPD1,DEFB123,BMI1,DNAJC1,RAD50,MCM8,IFNA2,IL6ST,CD274,CHEK2,IGF2,GLRA1
DISEASES	DOID:2914	Immune system disease	10	40	0.7	0.0475	9606.ENSP00000233202,9606.ENSP00000245903,9606.ENSP00000256935,9606.ENSP00000264246,9606.ENSP00000264497,9606.ENSP00000296754,9606.ENSP00000303939,9606.ENSP00000311857,9606.ENSP00000370698,9606.ENSP00000370989	SLC11A1,CD70,DOCK2,CD80,IL21,ERAP1,CTLA4,PTPN2,IL6ST,CD274
DISEASES	DOID:612	Primary immunodeficiency disease	9	31	0.76	0.0475	9606.ENSP00000233202,9606.ENSP00000245903,9606.ENSP00000256935,9606.ENSP00000264246,9606.ENSP00000264497,9606.ENSP00000296754,9606.ENSP00000303939,9606.ENSP00000311857,9606.ENSP00000370698	SLC11A1,CD70,DOCK2,CD80,IL21,ERAP1,CTLA4,PTPN2,IL6ST
TISSUES	BTO:0000570	Hematopoietic system	23	157	0.47	0.0021	9606.ENSP00000203629,9606.ENSP00000233202,9606.ENSP00000235933,9606.ENSP00000256935,9606.ENSP00000264246,9606.ENSP00000276927,9606.ENSP00000292301,9606.ENSP00000296754,9606.ENSP00000303939,9606.ENSP00000311857,9606.ENSP00000312002,9606.ENSP00000328207,9606.ENSP00000354238,9606.ENSP00000355361,9606.ENSP00000357459,9606.ENSP00000365851,9606.ENSP00000368100,9606.ENSP00000370698,9606.ENSP00000372023,…	LAG3,SLC11A1,CD160,DOCK2,CD80,IFNA1,CCR2,ERAP1,CTLA4,PTPN2,HAVCR2,TNFRSF18,ENPP1,CD47,ADAR,BMI1,RAD50,IL6ST,CHEK2,LILRB4,TC2N,IGF2,TIGIT
TISSUES	BTO:0000089	Blood	18	101	0.55	0.0022	9606.ENSP00000233202,9606.ENSP00000235933,9606.ENSP00000256935,9606.ENSP00000264246,9606.ENSP00000276927,9606.ENSP00000296754,9606.ENSP00000303939,9606.ENSP00000311857,9606.ENSP00000312002,9606.ENSP00000328207,9606.ENSP00000354238,9606.ENSP00000355361,9606.ENSP00000365851,9606.ENSP00000368100,9606.ENSP00000370698,9606.ENSP00000372023,9606.ENSP00000375616,9606.ENSP00000387882	SLC11A1,CD160,DOCK2,CD80,IFNA1,ERAP1,CTLA4,PTPN2,HAVCR2,TNFRSF18,ENPP1,CD47,BMI1,RAD50,IL6ST,CHEK2,LILRB4,TC2N
TISSUES	BTO:0000753	Lymphoid tissue	15	94	0.5	0.0448	9606.ENSP00000203629,9606.ENSP00000233202,9606.ENSP00000256935,9606.ENSP00000264246,9606.ENSP00000276927,9606.ENSP00000292301,9606.ENSP00000303939,9606.ENSP00000311857,9606.ENSP00000328207,9606.ENSP00000355361,9606.ENSP00000365851,9606.ENSP00000368100,9606.ENSP00000372023,9606.ENSP00000391826,9606.ENSP00000419085	LAG3,SLC11A1,DOCK2,CD80,IFNA1,CCR2,CTLA4,PTPN2,TNFRSF18,CD47,BMI1,RAD50,CHEK2,IGF2,TIGIT
COMPARTMENTS	GOCC:0005576	Extracellular region	20	123	0.51	0.0043	9606.ENSP00000203629,9606.ENSP00000235933,9606.ENSP00000245903,9606.ENSP00000264246,9606.ENSP00000264497,9606.ENSP00000276927,9606.ENSP00000296545,9606.ENSP00000296754,9606.ENSP00000303939,9606.ENSP00000328207,9606.ENSP00000330382,9606.ENSP00000345008,9606.ENSP00000354238,9606.ENSP00000360250,9606.ENSP00000369554,9606.ENSP00000370698,9606.ENSP00000370989,9606.ENSP00000375616,9606.ENSP00000391826,…	LAG3,CD160,CD70,CD80,IL21,IFNA1,IL15,ERAP1,CTLA4,TNFRSF18,PDGFB,FBLN5,ENPP1,ENTPD1,IFNA2,IL6ST,CD274,LILRB4,IGF2,ZBTB38
UniProt Keywords	KW-1015	Disulfide bond	27	177	0.48	1.71e-05	9606.ENSP00000203629,9606.ENSP00000235933,9606.ENSP00000245903,9606.ENSP00000264246,9606.ENSP00000264497,9606.ENSP00000276927,9606.ENSP00000292301,9606.ENSP00000296545,9606.ENSP00000296754,9606.ENSP00000303939,9606.ENSP00000312002,9606.ENSP00000326407,9606.ENSP00000328207,9606.ENSP00000330382,9606.ENSP00000345008,9606.ENSP00000349143,9606.ENSP00000354238,9606.ENSP00000355361,9606.ENSP00000360250,…	LAG3,CD160,CD70,CD80,IL21,IFNA1,CCR2,IL15,ERAP1,CTLA4,HAVCR2,CLEC1A,TNFRSF18,PDGFB,FBLN5,BTN2A2,ENPP1,CD47,ENTPD1,DEFB123,IFNA2,IL6ST,CD274,LILRB4,IGF2,GLRA1,TIGIT
UniProt Keywords	KW-0393	Immunoglobulin domain	11	30	0.87	0.00035	9606.ENSP00000203629,9606.ENSP00000235933,9606.ENSP00000264246,9606.ENSP00000303939,9606.ENSP00000312002,9606.ENSP00000349143,9606.ENSP00000355361,9606.ENSP00000370698,9606.ENSP00000370989,9606.ENSP00000375616,9606.ENSP00000419085	LAG3,CD160,CD80,CTLA4,HAVCR2,BTN2A2,CD47,IL6ST,CD274,LILRB4,TIGIT
UniProt Keywords	KW-0325	Glycoprotein	28	249	0.35	0.0013	9606.ENSP00000200652,9606.ENSP00000203629,9606.ENSP00000233202,9606.ENSP00000235933,9606.ENSP00000245903,9606.ENSP00000264246,9606.ENSP00000264497,9606.ENSP00000292301,9606.ENSP00000296545,9606.ENSP00000296754,9606.ENSP00000303939,9606.ENSP00000312002,9606.ENSP00000313854,9606.ENSP00000326407,9606.ENSP00000328207,9606.ENSP00000330382,9606.ENSP00000345008,9606.ENSP00000349143,9606.ENSP00000354238,…	SLC22A4,LAG3,SLC11A1,CD160,CD70,CD80,IL21,CCR2,IL15,ERAP1,CTLA4,HAVCR2,CLPTM1L,CLEC1A,TNFRSF18,PDGFB,FBLN5,BTN2A2,ENPP1,CD47,ELOVL4,ENTPD1,IFNA2,IL6ST,CD274,IGF2,GLRA1,TIGIT
UniProt Keywords	KW-0732	Signal	23	176	0.42	0.0013	9606.ENSP00000203629,9606.ENSP00000235933,9606.ENSP00000264246,9606.ENSP00000264497,9606.ENSP00000276927,9606.ENSP00000296545,9606.ENSP00000303939,9606.ENSP00000312002,9606.ENSP00000328207,9606.ENSP00000330382,9606.ENSP00000345008,9606.ENSP00000349143,9606.ENSP00000354581,9606.ENSP00000355361,9606.ENSP00000365486,9606.ENSP00000366179,9606.ENSP00000369554,9606.ENSP00000370698,9606.ENSP00000370989,…	LAG3,CD160,CD80,IL21,IFNA1,IL15,CTLA4,HAVCR2,TNFRSF18,PDGFB,FBLN5,BTN2A2,GPX6,CD47,DEFB123,DNAJC1,IFNA2,IL6ST,CD274,LILRB4,IGF2,GLRA1,TIGIT
UniProt Keywords	KW-0391	Immunity	10	40	0.7	0.008	9606.ENSP00000203629,9606.ENSP00000235933,9606.ENSP00000245414,9606.ENSP00000296754,9606.ENSP00000303939,9606.ENSP00000312002,9606.ENSP00000349596,9606.ENSP00000357459,9606.ENSP00000370989,9606.ENSP00000375616	LAG3,CD160,IRF1,ERAP1,CTLA4,HAVCR2,TRIM38,ADAR,CD274,LILRB4
UniProt Keywords	KW-1064	Adaptive immunity	7	20	0.85	0.0176	9606.ENSP00000203629,9606.ENSP00000235933,9606.ENSP00000296754,9606.ENSP00000303939,9606.ENSP00000312002,9606.ENSP00000370989,9606.ENSP00000375616	LAG3,CD160,ERAP1,CTLA4,HAVCR2,CD274,LILRB4
UniProt Keywords	KW-0964	Secreted	14	94	0.47	0.0251	9606.ENSP00000203629,9606.ENSP00000235933,9606.ENSP00000264497,9606.ENSP00000276927,9606.ENSP00000296545,9606.ENSP00000328207,9606.ENSP00000330382,9606.ENSP00000345008,9606.ENSP00000354238,9606.ENSP00000354581,9606.ENSP00000365486,9606.ENSP00000369554,9606.ENSP00000370698,9606.ENSP00000391826	LAG3,CD160,IL21,IFNA1,IL15,TNFRSF18,PDGFB,FBLN5,ENPP1,GPX6,DEFB123,IFNA2,IL6ST,IGF2
InterPro	IPR036179	Immunoglobulin-like domain superfamily	10	28	0.85	0.0284	9606.ENSP00000203629,9606.ENSP00000235933,9606.ENSP00000264246,9606.ENSP00000303939,9606.ENSP00000312002,9606.ENSP00000349143,9606.ENSP00000355361,9606.ENSP00000370989,9606.ENSP00000375616,9606.ENSP00000419085	LAG3,CD160,CD80,CTLA4,HAVCR2,BTN2A2,CD47,CD274,LILRB4,TIGIT
InterPro	IPR013783	Immunoglobulin-like fold	11	40	0.74	0.0365	9606.ENSP00000203629,9606.ENSP00000235933,9606.ENSP00000264246,9606.ENSP00000303939,9606.ENSP00000312002,9606.ENSP00000349143,9606.ENSP00000355361,9606.ENSP00000370698,9606.ENSP00000370989,9606.ENSP00000375616,9606.ENSP00000419085	LAG3,CD160,CD80,CTLA4,HAVCR2,BTN2A2,CD47,IL6ST,CD274,LILRB4,TIGIT
SMART	SM00409	Immunoglobulin	7	13	1.03	0.0128	9606.ENSP00000203629,9606.ENSP00000264246,9606.ENSP00000312002,9606.ENSP00000349143,9606.ENSP00000370989,9606.ENSP00000375616,9606.ENSP00000419085	LAG3,CD80,HAVCR2,BTN2A2,CD274,LILRB4,TIGIT
