# Supplementary material for: Machine learning reveals genetic modifiers of the immune microenvironment of cancer
Source: iScience. 2023 Aug 9;26(9):107576. doi: 10.1016/j.isci.2023.107576 (PMC10470213; doi:10.1016/j.isci.2023.107576)
Supplement: Table S16. Breast cancer GWAS candidate I-O target probability scores from random forest and elastic net models, related to Figure 1 [file mmc17.xlsx]

## Sheet: Table S16. BrCa_IO_Target_Score
Table S16. BrCa GWAS Candidate I-O Target Probability Scores
Genes	IO_score (RF)	IO_score (EN)	Type
CD40	0.916942	0.769352	Training
IL2	0.914514	0.772829	Training
HAVCR2	0.913485	0.792326	Training
CD27	0.903524	0.859955	Training
STAT3	0.902615	0.887252	Training
TNFRSF4	0.898251	0.750356	Training
ICOS	0.890558	0.765652	Training
CD70	0.88332	0.842406	Training
PDCD1	0.87885	0.754301	Training
CLEC1A	0.876777	0.687244	Training
IL21	0.876417	0.783313	Training
ENPP1	0.871898	0.595023	Training
CBLB	0.867605	0.542525	Training
TGFB1	0.867343	0.836663	Training
BTLA	0.867257	0.50057	Training
CD28	0.866093	0.434206	Training
IL12RB1	0.862313	0.665506	Training
CTLA4	0.859564	0.8613	Training
PVR	0.85285	0.421949	Training
TNFRSF9	0.844526	0.521373	Training
PTPN2	0.842455	0.642195	Training
TNFRSF14	0.838523	0.522237	Training
TNFSF9	0.832964	0.519295	Training
DGKZ	0.83249	0.450325	Training
CD200R1	0.828714	0.400044	Training
TIGIT	0.820086	0.412133	Training
ERAP1	0.812489	0.432442	Training
CD80	0.81194	0.507801	Training
IFNA1	0.804128	0.645811	Training
CD274	0.798427	0.532723	Training
ADAR	0.798167	0.653537	Training
IL15	0.796169	0.482911	Training
CHEK2	0.793125	0.838897	Candidate
CCR8	0.79218	0.50445	Training
TNFRSF18	0.790679	0.508141	Training
LAG3	0.787112	0.412454	Training
CASP8	0.78473	0.897471	Candidate
SETDB1	0.776064	0.451288	Training
TNFSF14	0.768516	0.502666	Training
CD47	0.768024	0.382594	Training
RASA2	0.76654	0.659358	Candidate
ICOSLG	0.765934	0.385108	Training
TET2	0.764481	0.765345	Candidate
TIPARP	0.764022	0.384576	Training
CD160	0.76233	0.515547	Training
LILRB4	0.756523	0.407404	Training
TOX3	0.756465	0.741235	Candidate
PTPN22	0.756088	0.791626	Candidate
ENTPD1	0.755548	0.415517	Training
CD86	0.753786	0.496071	Training
CDCA7	0.749752	0.750587	Candidate
LSP1	0.739206	0.829821	Candidate
OTUD7B	0.722166	0.521336	Candidate
DOCK2	0.717089	0.738408	Candidate
IL6ST	0.714801	0.89261	Candidate
PARP12	0.714739	0.521317	Candidate
TERT	0.710567	0.851351	Candidate
KIF1B	0.710522	0.709445	Candidate
JMJD1C	0.709904	0.421329	Candidate
NF1	0.703324	0.761068	Candidate
MTAP	0.701854	0.758097	Candidate
SLC25A21	0.701831	0.567216	Candidate
EGR2	0.699495	0.616612	Candidate
MCM8	0.698656	0.656298	Candidate
AKT1	0.698	0.865527	Candidate
VPS33B	0.697306	0.715799	Candidate
WDR11	0.691415	0.419759	Candidate
BLM	0.69096	0.790696	Candidate
TLR1	0.688846	0.725253	Candidate
CLPTM1L	0.68795	0.744289	Candidate
TMIE	0.685333	0.505386	Candidate
RAD50	0.685139	0.694626	Candidate
BTN1A1	0.684838	0.507711	Candidate
IRF1	0.68471	0.717446	Candidate
IGF2	0.681726	0.71088	Candidate
TGFBR2	0.681502	0.760322	Candidate
SPP1	0.680717	0.650959	Candidate
KLHL5	0.678041	0.558763	Candidate
SCAMP3	0.677582	0.501248	Candidate
ZBTB38	0.676826	0.51266	Candidate
EFNA1	0.67508	0.499312	Candidate
FES	0.674768	0.728957	Candidate
WNK4	0.674667	0.405293	Candidate
CYP2D6	0.670162	0.756474	Candidate
FGFR2	0.668592	0.698777	Candidate
MUC1	0.668542	0.586414	Candidate
SLC11A1	0.668021	0.682442	Candidate
LAX1	0.663738	0.551707	Candidate
CCR2	0.661778	0.722724	Candidate
TRIM38	0.660241	0.557455	Candidate
SLC22A4	0.659884	0.651596	Candidate
PIP4K2A	0.656318	0.527174	Candidate
CREB5	0.654806	0.577434	Candidate
EOMES	0.653843	0.511935	Candidate
GMIP	0.650913	0.546457	Candidate
PHGDH	0.649531	0.741836	Candidate
LRRC25	0.645954	0.524625	Candidate
DNAJC1	0.638262	0.542604	Candidate
CDKN2B	0.637324	0.628461	Candidate
TC2N	0.636265	0.555569	Candidate
SOX13	0.635956	0.38537	Candidate
NF2	0.635523	0.770217	Candidate
RAD51B	0.632666	0.654612	Candidate
SPSB4	0.631913	0.492894	Candidate
HS3ST2	0.631073	0.513524	Candidate
CIB1	0.626983	0.564508	Candidate
PRKCB	0.625911	0.445784	Candidate
MAPT	0.621656	0.751085	Candidate
BTN2A2	0.621406	0.436862	Candidate
PDGFB	0.616163	0.671067	Candidate
PLVAP	0.614241	0.620718	Candidate
L3MBTL3	0.61332	0.570952	Candidate
BMI1	0.612386	0.642608	Candidate
FBLN5	0.610067	0.66849	Candidate
MTA1	0.60917	0.505054	Candidate
KIF3A	0.608431	0.606942	Candidate
KRIT1	0.608064	0.59366	Candidate
DNMT3A	0.607829	0.724201	Candidate
GLRA1	0.607762	0.590148	Negative
NOTCH2	0.607486	0.568528	Candidate
HTRA1	0.605682	0.552046	Candidate
PRDX1	0.604454	0.473746	Candidate
COL1A2	0.604451	0.606268	Candidate
CBX8	0.604158	0.401062	Candidate
HPGD	0.604077	0.524367	Candidate
MLLT10	0.603977	0.494672	Candidate
ELOVL4	0.603498	0.431278	Candidate
NEBL	0.60259	0.399725	Candidate
DEAF1	0.600972	0.584578	Candidate
EP300	0.600333	0.671068	Candidate
GRAP2	0.600116	0.381507	Candidate
FCGR1A	0.597954	0.510573	Candidate
PITPNB	0.597672	0.383023	Candidate
ASB17	0.596927	0.430842	Negative
CCND1	0.596697	0.696397	Candidate
TNNT3	0.595602	0.579585	Candidate
CES1	0.595304	0.573016	Candidate
MAP3K14	0.594222	0.475571	Candidate
DMPK	0.59417	0.559134	Candidate
SLC5A11	0.593892	0.540968	Candidate
HFE	0.593806	0.782249	Candidate
MUTYH	0.593263	0.652552	Candidate
HNF4G	0.592738	0.41196	Candidate
MBD3L1	0.592702	0.427764	Negative
SEMA4A	0.59059	0.524701	Candidate
ARHGAP17	0.590431	0.501922	Candidate
BBS2	0.589203	0.580047	Candidate
MCHR1	0.588236	0.502503	Candidate
CBX4	0.587628	0.399645	Candidate
LCN9	0.586865	0.409493	Negative
TLX1	0.58667	0.591911	Negative
ZNRF3	0.583509	0.5189	Candidate
CEBPB	0.582795	0.413425	Candidate
EVX1	0.58003	0.506417	Negative
SLCO1B1	0.57941	0.420854	Negative
GCM2	0.577882	0.602388	Negative
CDKN2C	0.577281	0.433192	Candidate
SLC17A1	0.575734	0.500155	Candidate
RCCD1	0.575603	0.528016	Candidate
CALR	0.575381	0.630965	Candidate
FOSL1	0.574959	0.367272	Candidate
HCN1	0.573371	0.561686	Candidate
BRCA1	0.573194	0.764571	Candidate
FGF10	0.572538	0.535592	Candidate
LPCAT1	0.572349	0.523386	Candidate
TAB2	0.57196	0.575001	Candidate
SLC22A6	0.571843	0.414503	Negative
SDHA	0.571679	0.68472	Candidate
TFCP2L1	0.570661	0.488273	Candidate
HS3ST4	0.569228	0.393308	Candidate
TNRC6A	0.568469	0.509649	Candidate
MTNR1B	0.568379	0.478466	Negative
CABS1	0.568026	0.422872	Negative
CCR1	0.567559	0.534067	Candidate
ARRDC3	0.567421	0.427186	Candidate
NBEAL2	0.567182	0.597666	Candidate
ZFP36L1	0.567109	0.528697	Candidate
BRCA2	0.566034	0.78059	Candidate
BHLHE40	0.565095	0.474277	Candidate
DEPDC5	0.564187	0.489807	Candidate
TATDN1	0.564048	0.504564	Candidate
SLCO6A1	0.563505	0.514662	Negative
CTNNA3	0.562549	0.584258	Candidate
PANX3	0.562424	0.410604	Negative
DNAJC27	0.562285	0.500508	Candidate
WDR19	0.5618	0.519659	Candidate
RDH11	0.561279	0.430705	Candidate
PTH1R	0.560932	0.657115	Candidate
ACTL9	0.560791	0.397882	Negative
CLSTN2	0.560177	0.425836	Candidate
KCNN4	0.55922	0.515621	Candidate
PDS5B	0.55912	0.492794	Candidate
SFTPA2	0.558481	0.551893	Candidate
SYCE2	0.5579	0.502672	Candidate
THBS3	0.556522	0.476915	Candidate
SEC14L3	0.556439	0.573656	Candidate
CDCA7L	0.556212	0.534959	Candidate
ANO8	0.55583	0.504944	Candidate
OTX2	0.554651	0.54118	Negative
RBP7	0.554598	0.413172	Candidate
HRAS	0.554485	0.689613	Candidate
FAM83A	0.55427	0.400368	Candidate
ZNF45	0.5542	0.39869	Candidate
FRRS1L	0.554146	0.429826	Candidate
POMC	0.552774	0.565521	Candidate
MYOF	0.552769	0.586628	Candidate
ESR1	0.551135	0.749913	Candidate
NACC1	0.550717	0.480913	Candidate
RNF215	0.550398	0.503948	Candidate
ZNF101	0.549569	0.502962	Candidate
SUB1	0.549523	0.582736	Candidate
INPP5J	0.54794	0.530962	Candidate
CATIP	0.547202	0.506002	Candidate
PLEKHA1	0.547014	0.541436	Candidate
CAPN1	0.546751	0.42058	Candidate
IRGC	0.543926	0.399127	Negative
KHDC3L	0.542661	0.463006	Negative
MSI1	0.541204	0.39302	Candidate
KLHDC4	0.541106	0.442773	Candidate
P4HA2	0.540376	0.5623	Candidate
PPM1K	0.540149	0.407906	Candidate
SPATA16	0.540067	0.434659	Negative
RIN3	0.539518	0.400021	Candidate
TMEM225	0.539375	0.423163	Negative
DNASE2	0.538983	0.643224	Candidate
MIER3	0.538547	0.40189	Candidate
RFPL4B	0.537839	0.519857	Negative
KREMEN1	0.537299	0.500878	Candidate
ASCC2	0.536881	0.51664	Candidate
PLA2G6	0.536614	0.577659	Candidate
KLF11	0.536498	0.536317	Candidate
APOBEC3H	0.536294	0.395604	Candidate
TPK1	0.535842	0.500227	Candidate
TNNI2	0.535043	0.593671	Candidate
OTUD1	0.534845	0.44039	Candidate
ZBTB2	0.534064	0.392565	Candidate
VAX1	0.533894	0.432643	Negative
ATXN1	0.533548	0.540623	Candidate
PSMC3IP	0.5331	0.443189	Candidate
TLR6	0.531912	0.530392	Candidate
EMB	0.531728	0.547742	Candidate
TCF7L2	0.531564	0.540932	Candidate
SCN10A	0.530224	0.422888	Negative
SMYD4	0.52944	0.535403	Candidate
ACSL6	0.529272	0.487533	Candidate
FOXP1	0.529233	0.510689	Candidate
TBR1	0.528723	0.415347	Negative
CDKAL1	0.528696	0.594117	Candidate
TOM1L1	0.527162	0.482616	Candidate
VASP	0.526871	0.407663	Candidate
ARHGAP32	0.526662	0.527052	Candidate
PIGH	0.526212	0.450652	Candidate
SMTN	0.525859	0.490434	Candidate
EPS15	0.525225	0.503191	Candidate
MTMR11	0.52507	0.474385	Candidate
HCRTR2	0.524349	0.425207	Negative
RNF182	0.523668	0.514733	Candidate
FTO	0.523164	0.509307	Candidate
FBXO46	0.523017	0.417939	Candidate
NIT2	0.522268	0.400281	Candidate
CMSS1	0.522014	0.573021	Candidate
GFRA4	0.521984	0.403555	Negative
UBQLN3	0.520054	0.387218	Negative
CBX7	0.519609	0.480943	Candidate
MAP3K1	0.519455	0.5254	Candidate
CTNNBIP1	0.519199	0.395183	Candidate
SLC6A18	0.518194	0.496743	Negative
OVOL1	0.517992	0.527599	Candidate
HOXD12	0.517915	0.424211	Negative
ATXN7	0.517427	0.533215	Candidate
HIVEP3	0.517148	0.530234	Candidate
SLC18A3	0.516934	0.454693	Negative
SLC36A3	0.516849	0.423618	Negative
XBP1	0.516726	0.566547	Candidate
GLT6D1	0.516463	0.419216	Negative
ZBED9	0.51582	0.503659	Candidate
ZNF697	0.515779	0.425915	Candidate
ABCC3	0.51539	0.440002	Candidate
GLRA3	0.514904	0.411523	Candidate
ANKIB1	0.514879	0.511485	Candidate
NANOS2	0.514691	0.413942	Negative
ZFPM2	0.514193	0.497121	Candidate
OPALIN	0.514092	0.407581	Negative
SLC17A6	0.513895	0.419399	Negative
AP1B1	0.512821	0.658143	Candidate
AMDHD1	0.512364	0.517682	Candidate
LTA4H	0.511863	0.63949	Candidate
FAM114A1	0.511842	0.510061	Candidate
SYN3	0.511404	0.512648	Candidate
CETN1	0.510796	0.418139	Negative
SLC25A36	0.510523	0.511298	Candidate
SPAG6	0.510401	0.503505	Candidate
MAN1A2	0.509886	0.531365	Candidate
MMACHC	0.509883	0.420966	Candidate
PNPLA2	0.509561	0.536152	Candidate
GRHL1	0.508933	0.492028	Candidate
BLMH	0.508692	0.436889	Candidate
GAS2L1	0.507556	0.510737	Candidate
DMRT1	0.507174	0.524748	Negative
CBX2	0.506664	0.448187	Candidate
CACNA1I	0.506215	0.488467	Candidate
FILIP1L	0.505966	0.505167	Candidate
ERP27	0.505593	0.404203	Candidate
KCNK7	0.505545	0.480216	Candidate
COQ5	0.504551	0.472539	Candidate
CDC42SE2	0.504259	0.446399	Candidate
SLC39A12	0.504043	0.417557	Negative
MEI1	0.503826	0.618146	Candidate
MAP3K11	0.503758	0.705267	Candidate
RIT1	0.503527	0.671672	Candidate
ALS2	0.503163	0.54987	Candidate
NREP	0.503094	0.553541	Candidate
ACTL7A	0.50183	0.405865	Negative
CRHR1	0.500794	0.514585	Candidate
TRIOBP	0.500171	0.551341	Candidate
TMEM184B	0.499823	0.4123	Candidate
TESK2	0.499209	0.425387	Candidate
NEFH	0.498861	0.603414	Candidate
SGCE	0.498426	0.449682	Candidate
SCT	0.497195	0.518672	Candidate
TSPAN4	0.497135	0.469468	Candidate
TMEM237	0.496411	0.410641	Candidate
GOSR1	0.495487	0.390006	Candidate
CACNG3	0.494749	0.401238	Negative
CDYL2	0.493478	0.508452	Candidate
RNASEH2C	0.493466	0.672546	Candidate
PTF1A	0.492725	0.453097	Negative
KLHL42	0.492583	0.507813	Candidate
NEUROD6	0.492497	0.418958	Negative
FRY	0.492454	0.438157	Candidate
PSMD6	0.49222	0.30387	Candidate
RFXANK	0.492196	0.637711	Candidate
CCDC170	0.49205	0.538146	Candidate
MAN2A2	0.491943	0.543955	Candidate
GDF15	0.491795	0.55397	Candidate
ADAM29	0.491636	0.413114	Candidate
ZBTB44	0.491319	0.414191	Candidate
PRDX2	0.491266	0.383715	Candidate
CCDC117	0.491119	0.513707	Candidate
SLC13A1	0.491073	0.389683	Negative
RESP18	0.49088	0.416162	Negative
OTOP3	0.490871	0.418934	Negative
SREBF2	0.490782	0.47228	Candidate
LRRD1	0.490777	0.509544	Candidate
ART4	0.490565	0.437926	Candidate
FIBP	0.489988	0.499945	Candidate
KCNK16	0.489244	0.40651	Negative
FGF4	0.489044	0.406959	Negative
ARHGEF2	0.488632	0.504363	Candidate
SIX6	0.488161	0.400188	Negative
EIF2S1	0.487954	0.219545	Candidate
CCR3	0.48748	0.513994	Candidate
ZKSCAN4	0.487458	0.521642	Candidate
GSX1	0.487436	0.405887	Negative
PTHLH	0.486634	0.509111	Candidate
TCN2	0.485925	0.613802	Candidate
WNT3	0.484972	0.436432	Candidate
RTP2	0.484894	0.500911	Negative
L3MBTL2	0.484393	0.496332	Candidate
GABBR1	0.484362	0.567805	Candidate
RDH14	0.484306	0.387182	Candidate
BPIFB6	0.484286	0.409693	Negative
GPR89A	0.484047	0.511111	Candidate
SLC22A5	0.483943	0.605817	Candidate
RBMXL2	0.483598	0.421227	Negative
SLC6A5	0.483393	0.427022	Negative
CCDC91	0.48324	0.511916	Candidate
OPN5	0.483016	0.396425	Negative
ANO9	0.482728	0.42274	Candidate
HORMAD2	0.482129	0.516944	Candidate
DCBLD2	0.482104	0.415308	Candidate
SEC14L2	0.481646	0.518263	Candidate
COX7B2	0.481638	0.561717	Negative
DDA1	0.480344	0.435388	Candidate
LRRC56	0.479321	0.589151	Candidate
MGP	0.479231	0.50794	Candidate
LRRC14B	0.47847	0.522133	Candidate
XRCC5	0.478311	0.300311	Candidate
STXBP4	0.477906	0.468252	Candidate
TSSK1B	0.477668	0.404468	Negative
SLC14A2	0.477652	0.525106	Candidate
SURF1	0.477476	0.480822	Candidate
FARSA	0.477027	0.474873	Candidate
GK2	0.476977	0.484462	Negative
MMD	0.476799	0.415103	Candidate
TSGA13	0.476236	0.504399	Negative
EBF1	0.475773	0.397249	Candidate
AKAP9	0.475364	0.497901	Candidate
LYRM7	0.475166	0.463345	Candidate
HDDC3	0.474862	0.534816	Candidate
SAC3D1	0.474474	0.414391	Candidate
NEK10	0.474192	0.566242	Candidate
SLC2A2	0.474036	0.503863	Negative
NDST4	0.474005	0.40387	Negative
NRIP1	0.473731	0.415722	Candidate
POMGNT1	0.473432	0.461052	Candidate
ADAP2	0.471876	0.408045	Candidate
MVB12B	0.471855	0.51465	Candidate
NPVF	0.471223	0.419278	Negative
ZNF365	0.471092	0.520715	Candidate
CHID1	0.470959	0.521931	Candidate
SOX14	0.470942	0.401367	Negative
AKTIP	0.470873	0.392435	Candidate
TRIM32	0.470469	0.439263	Candidate
INF2	0.470461	0.511464	Candidate
ATF7IP	0.470104	0.508731	Candidate
CEP55	0.469956	0.40609	Candidate
CYP51A1	0.469489	0.507227	Candidate
DNAH11	0.469118	0.610452	Candidate
MTX1	0.469097	0.495441	Candidate
OGFOD1	0.468754	0.520772	Candidate
PEG10	0.468475	0.449012	Candidate
DUSP18	0.468343	0.523248	Candidate
KRT28	0.466786	0.47384	Negative
SLC25A17	0.466365	0.494868	Candidate
CUX1	0.466261	0.42494	Candidate
TEF	0.466177	0.419746	Candidate
DLX2	0.466161	0.454486	Candidate
DMWD	0.465938	0.412236	Candidate
TMEM174	0.465766	0.389187	Negative
CCDC127	0.465237	0.536361	Candidate
LGALS1	0.465013	0.536206	Candidate
LYPD5	0.464858	0.402289	Candidate
RUSC1	0.464704	0.526748	Candidate
TOMM70	0.464305	0.389465	Candidate
TALDO1	0.464251	0.573008	Candidate
TPCN2	0.464168	0.52261	Candidate
ERGIC2	0.463767	0.5293	Candidate
SOX1	0.463346	0.410417	Negative
NPHS2	0.463087	0.485402	Negative
ASZ1	0.462905	0.409452	Negative
RBP4	0.462609	0.394171	Candidate
F13B	0.462566	0.417562	Negative
OLFML3	0.462175	0.336259	Candidate
FAM72D	0.462092	0.396436	Candidate
FMNL1	0.461993	0.481639	Candidate
LGALS2	0.461741	0.550441	Candidate
BABAM1	0.461595	0.511619	Candidate
EVI2A	0.461493	0.416774	Candidate
SLC17A3	0.460667	0.568741	Candidate
PDLIM4	0.460342	0.503974	Candidate
CRTC1	0.460237	0.505644	Candidate
PRICKLE2	0.460108	0.517034	Candidate
KRT40	0.460026	0.50202	Negative
CFLAR	0.459863	0.324144	Candidate
C10orf120	0.459445	0.398598	Negative
RNF185	0.459379	0.516017	Candidate
GAPT	0.45937	0.471628	Candidate
SIPA1	0.459325	0.617136	Candidate
CATSPERB	0.459311	0.469178	Candidate
PMM1	0.459212	0.437835	Candidate
POM121L2	0.459133	0.497399	Candidate
SETBP1	0.45901	0.531588	Candidate
RNH1	0.458926	0.419878	Candidate
GCAT	0.458837	0.523659	Candidate
DRG1	0.458752	0.356768	Candidate
OSBP2	0.458303	0.521303	Candidate
SLC9A3	0.457718	0.531797	Candidate
TBKBP1	0.457462	0.528503	Candidate
PTDSS2	0.456356	0.395385	Candidate
IGHMBP2	0.45617	0.559368	Candidate
GPM6A	0.456056	0.553776	Candidate
DFFA	0.455023	0.523805	Candidate
ART1	0.454545	0.394851	Negative
CSTL1	0.454187	0.425512	Negative
KRT25	0.453375	0.502767	Negative
SH3BP1	0.45315	0.495625	Candidate
KAT5	0.453103	0.393753	Candidate
ATG10	0.452834	0.464442	Candidate
ZAR1L	0.45258	0.389079	Candidate
NASP	0.452347	0.367802	Candidate
LMX1B	0.452223	0.507626	Candidate
ALPI	0.451717	0.399957	Negative
DPM3	0.45166	0.467956	Candidate
PARP8	0.451647	0.460255	Candidate
EFEMP2	0.451523	0.43812	Candidate
ATP13A1	0.451036	0.472496	Candidate
GRM5	0.450352	0.497359	Negative
SLC50A1	0.449846	0.520647	Candidate
ATE1	0.449659	0.425522	Candidate
TMPRSS11F	0.449498	0.415651	Negative
GRM4	0.44925	0.494334	Negative
OSM	0.448421	0.51223	Candidate
GPR139	0.447946	0.387078	Candidate
CORT	0.447837	0.513222	Candidate
TCHHL1	0.447598	0.381765	Negative
ACTN1	0.447179	0.593051	Candidate
PPA2	0.447165	0.445328	Candidate
AFF4	0.447114	0.515314	Candidate
QPCTL	0.447043	0.386532	Candidate
GAL	0.447004	0.502235	Candidate
DAP3	0.446811	0.450785	Candidate
GPR68	0.446294	0.430343	Candidate
C16orf78	0.445936	0.393476	Negative
SLC17A2	0.445828	0.497566	Negative
FGF6	0.445622	0.412218	Negative
ADAM15	0.445404	0.496749	Candidate
GOT1L1	0.44539	0.420964	Negative
GNAO1	0.444853	0.505934	Candidate
HSD3B2	0.44476	0.438278	Candidate
NCOA1	0.444537	0.425163	Candidate
SF3A1	0.444373	0.304755	Candidate
EIF4E3	0.444253	0.514299	Candidate
ADSL	0.443865	0.465487	Candidate
DRD3	0.443568	0.465909	Negative
KCTD1	0.442982	0.418882	Candidate
CCDC83	0.442867	0.390261	Negative
EPS8L2	0.442845	0.547405	Candidate
ABO	0.442816	0.423792	Candidate
SAMD3	0.44278	0.539467	Candidate
CMC1	0.442773	0.323732	Candidate
SYMPK	0.442436	0.30636	Candidate
NUDT21	0.441804	0.288734	Candidate
PPIL3	0.441687	0.38669	Candidate
NFRKB	0.441528	0.396326	Candidate
ZSWIM4	0.441353	0.488621	Candidate
SGSM3	0.441101	0.504265	Candidate
ATP2B4	0.441051	0.573807	Candidate
CCDC85B	0.441034	0.391516	Candidate
HELQ	0.440764	0.409089	Candidate
TRIM60	0.44071	0.404392	Negative
FAM228A	0.440694	0.41907	Candidate
NTN4	0.440606	0.504901	Candidate
TRIM27	0.439774	0.507513	Candidate
FSCB	0.439766	0.396754	Negative
POLR3C	0.4397	0.321305	Candidate
RALB	0.439596	0.409673	Candidate
MN1	0.438906	0.475379	Candidate
ZSWIM2	0.438868	0.396179	Negative
AP2A2	0.438666	0.498477	Candidate
SPPL2C	0.438586	0.490042	Negative
GABRA6	0.438446	0.384885	Negative
ARHGEF5	0.438375	0.3717	Candidate
EFR3B	0.438303	0.510736	Candidate
CHP2	0.437164	0.496506	Candidate
HEXIM1	0.43651	0.512655	Candidate
SSR2	0.436479	0.466131	Candidate
PGPEP1	0.436394	0.485114	Candidate
ESRRG	0.435538	0.480232	Candidate
HAL	0.435153	0.532911	Candidate
CDC42EP1	0.434659	0.541954	Candidate
SPO11	0.434434	0.408893	Negative
LEAP2	0.434321	0.507993	Candidate
SART1	0.434099	0.386702	Candidate
ZP2	0.433814	0.516165	Negative
ZC3H11A	0.433372	0.485211	Candidate
AHRR	0.43331	0.486456	Candidate
PKLR	0.432766	0.523693	Candidate
TNS1	0.431639	0.466365	Candidate
SPACA1	0.431383	0.40531	Negative
TNFSF10	0.431197	0.534752	Candidate
RBM11	0.431009	0.417849	Candidate
NFIX	0.430372	0.528244	Candidate
ZNRF4	0.430358	0.395825	Negative
HRH3	0.430248	0.499913	Negative
UROC1	0.430207	0.420116	Negative
RNF10	0.430103	0.393082	Candidate
TRAK2	0.429074	0.392472	Candidate
CHST9	0.428904	0.393067	Candidate
ARL17B	0.428521	0.494766	Candidate
HSCB	0.428435	0.532523	Candidate
USHBP1	0.427962	0.48757	Candidate
TRIM67	0.427857	0.382215	Negative
KLHL18	0.427617	0.418749	Candidate
LHX5	0.426748	0.503109	Negative
RAD23A	0.426672	0.511863	Candidate
SCGN	0.426045	0.512643	Candidate
RNASE9	0.425377	0.425536	Negative
TMIGD1	0.425354	0.407342	Negative
PRDM7	0.425117	0.493879	Negative
PRSS16	0.425094	0.49995	Candidate
MRPS18C	0.424472	0.375758	Candidate
TRIM42	0.424044	0.390245	Negative
TMEM207	0.423779	0.420932	Negative
CHAT	0.423575	0.490947	Negative
FFAR4	0.423308	0.448031	Candidate
NCAN	0.423094	0.405856	Candidate
FGF3	0.422719	0.433095	Negative
FAM72B	0.422099	0.512409	Candidate
IQCF1	0.421924	0.403406	Negative
RAX	0.42181	0.413791	Negative
SRGAP2C	0.421479	0.527255	Candidate
NOBOX	0.420813	0.466751	Candidate
PGK2	0.419302	0.410259	Negative
NAV1	0.419215	0.526608	Candidate
PGBD1	0.419109	0.47559	Candidate
ASTN2	0.419037	0.529997	Candidate
EHBP1L1	0.419005	0.503436	Candidate
PLEKHM1	0.418876	0.521766	Candidate
MKNK1	0.418818	0.518514	Candidate
PIDD1	0.418683	0.505556	Candidate
NT5C3B	0.418187	0.445023	Candidate
KCNU1	0.417962	0.502365	Candidate
RASL10A	0.417959	0.477921	Candidate
MCUR1	0.417792	0.526557	Candidate
CTSF	0.417167	0.446132	Candidate
TACC2	0.416891	0.419812	Candidate
FEZF1	0.415976	0.444174	Negative
NOL7	0.415509	0.396836	Candidate
N4BP2L1	0.414822	0.425799	Candidate
SURF6	0.414611	0.359519	Candidate
RANGAP1	0.41454	0.302771	Candidate
IER2	0.414414	0.503705	Candidate
CD151	0.414246	0.614751	Candidate
NIM1K	0.413896	0.410692	Candidate
TNRC6B	0.413718	0.493624	Candidate
IZUMO2	0.413293	0.474397	Negative
AP4B1	0.413111	0.399939	Candidate
CYLC2	0.413095	0.421757	Negative
MAGI3	0.412683	0.440389	Candidate
TAS1R2	0.412375	0.504318	Negative
PDZK1	0.412349	0.461925	Candidate
ACSM2B	0.41191	0.501619	Candidate
ADAM30	0.411548	0.381898	Negative
PDE4D	0.411093	0.467862	Candidate
RNF115	0.410872	0.500381	Candidate
SYNE1	0.410842	0.516793	Candidate
PAX9	0.410586	0.503046	Candidate
LINC02210-CRHR1	0.410452	0.480426	Candidate
KANSL1	0.410401	0.378789	Candidate
CRNN	0.410346	0.405177	Negative
RRP7A	0.410337	0.40072	Candidate
PACS1	0.410211	0.436785	Candidate
MFRP	0.410115	0.401568	Negative
UBLCP1	0.410093	0.410106	Candidate
PRSS55	0.410076	0.508609	Negative
GIPR	0.410052	0.356657	Candidate
PRSS45P	0.410004	0.508611	Candidate
B3GNT3	0.409475	0.41859	Candidate
ELL	0.409398	0.356979	Candidate
GPR26	0.4091	0.50351	Negative
ABT1	0.409069	0.407381	Candidate
IRS1	0.408973	0.468993	Candidate
SUN5	0.407769	0.396513	Negative
CST8	0.407601	0.405459	Negative
TRPC7	0.407585	0.401011	Negative
PLA2G2E	0.40753	0.514186	Negative
C12orf60	0.407494	0.391914	Candidate
BOLA1	0.407058	0.497165	Candidate
ZC3H7B	0.406739	0.402754	Candidate
REG4	0.406705	0.422825	Candidate
BAIAP2L2	0.405718	0.391005	Candidate
AMFR	0.405682	0.547018	Candidate
PLEKHH3	0.405297	0.396119	Candidate
XPNPEP3	0.405192	0.534348	Candidate
LRIT2	0.404913	0.407991	Negative
ALS2CL	0.404813	0.511256	Candidate
FKBP8	0.40458	0.452862	Candidate
TAAR2	0.403232	0.386331	Negative
GRIN2B	0.403181	0.417179	Candidate
GJA10	0.40299	0.383904	Negative
PRLHR	0.402552	0.405655	Negative
EARS2	0.401851	0.486698	Candidate
GPR151	0.401408	0.412998	Negative
RAB25	0.401224	0.476261	Candidate
DDI1	0.401223	0.495764	Negative
ZFYVE26	0.401213	0.365399	Candidate
SMG9	0.401064	0.381685	Candidate
UBXN2A	0.400922	0.432801	Candidate
ZKSCAN8	0.400855	0.498584	Candidate
ABHD8	0.400763	0.502775	Candidate
SEC14L4	0.400608	0.486149	Candidate
RAPGEF6	0.400574	0.484616	Candidate
SPAG17	0.40053	0.504989	Candidate
GJC1	0.400048	0.390333	Candidate
TBC1D23	0.399564	0.42171	Candidate
C11orf80	0.399541	0.506383	Candidate
UNC45A	0.399413	0.538162	Candidate
VN1R4	0.398819	0.398845	Negative
TBX3	0.398476	0.378644	Candidate
STRADB	0.398316	0.382212	Candidate
CTNNAL1	0.398269	0.419522	Candidate
XRN1	0.398109	0.349735	Candidate
UBQLN4	0.398086	0.42214	Candidate
ITPR1	0.398067	0.507372	Candidate
GGA1	0.397978	0.486716	Candidate
GSC2	0.397974	0.386122	Negative
ATXN10	0.397884	0.514676	Candidate
PLA2G3	0.397857	0.49394	Candidate
EFTUD2	0.397692	0.291849	Candidate
CCDC17	0.397513	0.376224	Candidate
AP5B1	0.397159	0.484483	Candidate
THOC7	0.397022	0.369593	Candidate
TSSC4	0.396975	0.408888	Candidate
GCDH	0.396765	0.517679	Candidate
BECN1	0.396038	0.378726	Candidate
TGM6	0.395901	0.413577	Negative
INSL5	0.39553	0.394996	Negative
LPAR2	0.395518	0.520894	Candidate
CCDC88C	0.395361	0.450508	Candidate
RSBN1	0.394839	0.389937	Candidate
CACFD1	0.394749	0.407539	Candidate
EXO1	0.394654	0.55565	Candidate
MRPL23	0.393939	0.476523	Candidate
DNAJB7	0.393902	0.491252	Candidate
UROD	0.393785	0.460095	Candidate
TMEM245	0.393649	0.420854	Candidate
MYL3	0.393526	0.513957	Candidate
CBX6	0.393369	0.441134	Candidate
FBXO32	0.393259	0.385796	Candidate
MMD2	0.392292	0.402061	Negative
MRPS30	0.392291	0.463691	Candidate
DMP1	0.392092	0.515876	Negative
SMCO3	0.391644	0.415009	Candidate
PHLDA3	0.391574	0.508788	Candidate
TPH2	0.391558	0.39957	Negative
UBD	0.391112	0.477862	Candidate
HOXB7	0.391025	0.395391	Candidate
THOC5	0.390457	0.36377	Candidate
CNTNAP1	0.390366	0.451816	Candidate
HSPA4	0.390266	0.489895	Candidate
NIPSNAP1	0.389973	0.500004	Candidate
RBL2	0.389625	0.439651	Candidate
PIAS3	0.389299	0.494164	Candidate
OC90	0.389168	0.411173	Negative
CATSPER1	0.388964	0.46566	Candidate
MAU2	0.388497	0.441349	Candidate
FOXB2	0.388152	0.401343	Negative
SSBP2	0.387367	0.483512	Candidate
TTC28	0.38722	0.497575	Candidate
DCAKD	0.387191	0.439323	Candidate
AFM	0.387104	0.42156	Negative
MT1E	0.38708	0.465192	Candidate
RDH8	0.386929	0.412205	Negative
ACSM3	0.386913	0.493298	Candidate
TBC1D21	0.386675	0.407832	Negative
PI16	0.386646	0.463936	Candidate
CYP7A1	0.386641	0.411665	Negative
MT2A	0.386448	0.520674	Candidate
BORCS8-MEF2B	0.386324	0.383171	Candidate
CASP7	0.385809	0.43245	Candidate
CCS	0.385397	0.410399	Candidate
SLC24A4	0.384057	0.471634	Candidate
VGLL3	0.383812	0.483528	Candidate
SNX32	0.383758	0.445911	Candidate
MAFF	0.382865	0.377161	Candidate
KLF5	0.382469	0.391714	Candidate
ARL17A	0.382104	0.395162	Candidate
PIK3R2	0.381841	0.424683	Candidate
SFI1	0.381758	0.411177	Candidate
TMEM45A	0.381302	0.370788	Candidate
PLA2G1B	0.381274	0.435541	Candidate
SLC17A4	0.381174	0.488885	Candidate
DCAF4L2	0.380915	0.381332	Negative
HSD17B1	0.380315	0.407145	Candidate
CXCR6	0.380171	0.422887	Candidate
ANKRD34A	0.379445	0.39543	Candidate
LYL1	0.379378	0.484738	Candidate
LTBP3	0.37931	0.562147	Candidate
IPP	0.379234	0.421638	Candidate
EFNA3	0.379001	0.493267	Candidate
SIRT4	0.378753	0.373451	Candidate
SNX15	0.378415	0.334086	Candidate
SKIDA1	0.378371	0.387605	Candidate
POLR2L	0.378267	0.278757	Candidate
ZMIZ1	0.377425	0.389045	Candidate
GATAD2A	0.377119	0.46496	Candidate
PROP1	0.376382	0.490387	Negative
ZMAT5	0.37599	0.377595	Candidate
COL8A1	0.375773	0.481496	Candidate
MSTO1	0.375741	0.344567	Candidate
COA3	0.375679	0.393812	Candidate
TMEM45B	0.37503	0.450831	Candidate
CCDC12	0.374873	0.458563	Candidate
CLSTN1	0.374623	0.375173	Candidate
MEPE	0.374565	0.493803	Negative
SCAP	0.374546	0.287726	Candidate
TMEM80	0.373943	0.530503	Candidate
CNTD1	0.373857	0.399278	Candidate
B4GALNT4	0.373845	0.42348	Candidate
PECR	0.373523	0.396769	Candidate
HEXIM2	0.373477	0.512539	Candidate
KRT82	0.373379	0.404805	Negative
SPATA32	0.373218	0.524997	Candidate
NKX2-8	0.372955	0.483919	Candidate
SIRT5	0.372663	0.495854	Candidate
ARHGAP27	0.372258	0.440931	Candidate
OCEL1	0.372029	0.539064	Candidate
CILP2	0.372009	0.488023	Candidate
PDCD6	0.37185	0.472034	Candidate
INHBB	0.371749	0.399071	Candidate
RNF145	0.371197	0.415048	Candidate
KDM7A	0.371112	0.493514	Candidate
KLHDC7A	0.370568	0.375676	Candidate
SLC16A10	0.370237	0.387939	Candidate
SV2A	0.369851	0.486082	Candidate
ANKRD54	0.369792	0.4649	Candidate
FCGR1B	0.369735	0.39471	Candidate
TPTE	0.36962	0.39025	Negative
RBPJL	0.369241	0.389478	Negative
SHROOM1	0.368579	0.537071	Candidate
MEF2B	0.368332	0.387667	Candidate
ZNF622	0.368049	0.485182	Candidate
CASD1	0.366744	0.393459	Candidate
ZSCAN12	0.366462	0.486861	Candidate
EIF1AD	0.366128	0.318864	Candidate
MRPL21	0.366081	0.450313	Candidate
RIN1	0.36585	0.428209	Candidate
CSF2	0.365541	0.376533	Candidate
GBA	0.365519	0.513605	Candidate
SOHLH1	0.364951	0.39227	Negative
EMID1	0.364851	0.485412	Candidate
ADAM2	0.364648	0.403666	Negative
RTP1	0.364516	0.39332	Negative
TM6SF2	0.36392	0.377653	Candidate
YY1AP1	0.363021	0.401078	Candidate
SF3B2	0.362885	0.34183	Candidate
RBBP6	0.362752	0.348099	Candidate
ADO	0.361954	0.391805	Candidate
APLP2	0.361826	0.430123	Candidate
MORC2	0.361582	0.614846	Candidate
CCDC134	0.361319	0.534208	Candidate
MC3R	0.361142	0.406394	Negative
DPP3	0.361077	0.399859	Candidate
SLC22A8	0.360534	0.411253	Negative
GATAD1	0.360397	0.56339	Candidate
CRACR2B	0.360353	0.492318	Candidate
MUS81	0.360152	0.374715	Candidate
SUGP1	0.359818	0.412049	Candidate
SLC4A7	0.359553	0.453122	Candidate
NMS	0.358952	0.484447	Negative
TRMT1	0.358175	0.492791	Candidate
CHADL	0.358114	0.495022	Candidate
ARG2	0.356794	0.410995	Candidate
CACNG2	0.356483	0.392621	Negative
LZIC	0.356469	0.39057	Candidate
FZD2	0.356336	0.4063	Candidate
JAZF1	0.356258	0.465774	Candidate
HCN3	0.356127	0.493088	Candidate
FDPS	0.355131	0.507786	Candidate
PIWIL1	0.354812	0.393703	Negative
PXYLP1	0.354592	0.496178	Candidate
PRSS38	0.354317	0.396626	Negative
C20orf173	0.353646	0.391203	Negative
RTKN2	0.352896	0.497101	Candidate
RPS6KA5	0.352255	0.414255	Candidate
GPBP1	0.350455	0.398574	Candidate
MT1X	0.350183	0.359187	Candidate
DAND5	0.34906	0.51285	Candidate
SF3B4	0.34798	0.361102	Candidate
NDUFA6	0.347684	0.540057	Candidate
PEX14	0.347662	0.513453	Candidate
FAAH	0.347243	0.557683	Candidate
KRTCAP2	0.34675	0.472507	Candidate
CABP7	0.346059	0.475313	Candidate
CCR10	0.34575	0.419354	Candidate
ACTL7B	0.34572	0.409367	Negative
SLC16A8	0.345632	0.397224	Candidate
CRLS1	0.345584	0.457672	Candidate
PRKAB1	0.345487	0.388694	Candidate
CSRP1	0.3453	0.543679	Candidate
GJA8	0.345212	0.404157	Negative
BCL2L15	0.345078	0.408583	Candidate
PRC1	0.344448	0.377926	Candidate
DRAP1	0.344363	0.349744	Candidate
PDCL2	0.343071	0.478595	Negative
PGD	0.34265	0.401337	Candidate
MYF5	0.341934	0.388048	Negative
FAM189B	0.341065	0.488943	Candidate
GALNTL5	0.340934	0.387186	Negative
SFTPD	0.340412	0.404036	Candidate
MTFP1	0.340298	0.467192	Candidate
SLC22A12	0.33973	0.401492	Negative
MOB3C	0.339521	0.487828	Candidate
CRLF3	0.338859	0.377658	Candidate
AKR1A1	0.338805	0.407563	Candidate
SMG5	0.338036	0.307496	Candidate
NTAQ1	0.337805	0.392235	Candidate
SIVA1	0.336607	0.378994	Candidate
CSNK1E	0.336556	0.366657	Candidate
TFG	0.335232	0.484362	Candidate
HOXB2	0.335232	0.460101	Candidate
NUDT17	0.333669	0.487302	Candidate
NDUFA13	0.333538	0.582455	Candidate
NEUROD2	0.333052	0.388654	Negative
SLC25A31	0.332764	0.39678	Negative
KLF4	0.332108	0.392624	Candidate
C12orf43	0.331942	0.517956	Candidate
BRMS1	0.331727	0.370519	Candidate
SNRPD2	0.330891	0.2186	Candidate
CLK2	0.330732	0.458529	Candidate
SLC25A42	0.33055	0.432911	Candidate
FAF1	0.329568	0.401237	Candidate
FAM71B	0.329129	0.392653	Negative
BCL2L11	0.328168	0.493959	Candidate
SPEM1	0.327989	0.488	Negative
LRIT1	0.327763	0.386347	Negative
MRI1	0.327035	0.506578	Candidate
CYBRD1	0.32675	0.438199	Candidate
PTRHD1	0.326621	0.395271	Candidate
RANBP9	0.326527	0.473154	Candidate
COX11	0.326317	0.493805	Candidate
LCMT1	0.326307	0.362526	Candidate
CCT8L2	0.326136	0.381264	Negative
FOXI1	0.326055	0.401448	Candidate
PDE4DIP	0.325271	0.398537	Candidate
SYT11	0.32447	0.442402	Candidate
PRSS50	0.323919	0.491355	Candidate
POP5	0.323832	0.295376	Candidate
NSMCE4A	0.323346	0.356398	Candidate
TEFM	0.323014	0.375607	Candidate
XRCC6	0.32279	0.26071	Candidate
MRPS21	0.321316	0.299924	Candidate
RHO	0.320854	0.464696	Negative
TMEM201	0.320075	0.382857	Candidate
ATAD5	0.318318	0.386631	Candidate
FAM89B	0.316563	0.486221	Candidate
SHCBP1L	0.316262	0.381357	Negative
PHTF1	0.314935	0.406073	Candidate
PPP1R9A	0.314838	0.377556	Candidate
PNKD	0.314661	0.526768	Candidate
UBE4B	0.314201	0.368683	Candidate
ANKRD35	0.311667	0.420582	Candidate
ZNF703	0.311021	0.392638	Candidate
BPIFA3	0.310922	0.389749	Negative
BCKDHB	0.308862	0.394845	Candidate
CEND1	0.308659	0.4544	Candidate
ZSWIM5	0.308596	0.397059	Candidate
RCE1	0.308485	0.38385	Candidate
BTBD16	0.308391	0.392025	Candidate
NKAPL	0.307551	0.492791	Candidate
LRRC37A2	0.306483	0.347624	Candidate
ZSCAN26	0.306011	0.47352	Candidate
KIF2B	0.304895	0.402329	Negative
HLF	0.30419	0.377509	Candidate
ANKLE1	0.303421	0.526595	Candidate
TPD52L3	0.30326	0.394679	Negative
FGF19	0.302756	0.490206	Candidate
TM7SF2	0.301124	0.411905	Candidate
CTSW	0.300927	0.405537	Candidate
MLX	0.300393	0.358669	Candidate
TFDP2	0.300314	0.37996	Candidate
DMRTB1	0.299432	0.366096	Negative
DMRTA2	0.298098	0.393688	Candidate
ADAMTSL4	0.297789	0.46129	Candidate
ASH1L	0.297772	0.459321	Candidate
PISD	0.296841	0.355723	Candidate
NAGLU	0.29546	0.416525	Candidate
ZNF322	0.293618	0.490997	Candidate
VTI1B	0.293344	0.316364	Candidate
INSM2	0.292641	0.374436	Negative
C19orf53	0.292579	0.4392	Candidate
TSSK6	0.291746	0.488187	Candidate
RNF138	0.291585	0.407626	Candidate
GON4L	0.291135	0.448604	Candidate
SLC25A22	0.29097	0.494322	Candidate
TRIM46	0.290853	0.46819	Candidate
GTPBP3	0.288192	0.498044	Candidate
PSME3	0.287112	0.357939	Candidate
ADCY3	0.286318	0.520008	Candidate
UBFD1	0.28625	0.473858	Candidate
CYP4A22	0.285336	0.392461	Negative
MT1F	0.284774	0.487653	Candidate
EXOC3	0.284669	0.387271	Candidate
CATSPER4	0.284152	0.386763	Negative
ACSM1	0.283699	0.39295	Candidate
RBP3	0.282757	0.383645	Negative
GLMP	0.280543	0.413378	Candidate
GOSR2	0.280161	0.335098	Candidate
GPBP1L1	0.279186	0.378747	Candidate
PIK3IP1	0.277474	0.421125	Candidate
BZW1	0.276465	0.36576	Candidate
CENPM	0.275882	0.405721	Candidate
LURAP1	0.274382	0.393773	Candidate
ACBD4	0.274155	0.484822	Candidate
EFCAB3	0.274084	0.385849	Negative
HAPLN4	0.274001	0.407202	Candidate
ISYNA1	0.273228	0.457193	Candidate
MS4A5	0.272672	0.393051	Negative
NSF	0.27232	0.266529	Candidate
ARID5B	0.269761	0.489399	Candidate
LRRC37A	0.269503	0.381856	Candidate
CPD	0.268701	0.376142	Candidate
KRT35	0.268316	0.403643	Negative
XKR7	0.267126	0.385008	Negative
MTMR3	0.266572	0.491463	Candidate
COPE	0.266499	0.273281	Candidate
ACOXL	0.265368	0.373222	Candidate
CENPO	0.265092	0.374553	Candidate
NOL12	0.264006	0.397066	Candidate
TAF1B	0.2635	0.440462	Candidate
DCLRE1B	0.262742	0.35919	Candidate
MED22	0.261884	0.299903	Candidate
RMND1	0.261554	0.35462	Candidate
TUBG2	0.260299	0.376158	Candidate
COASY	0.259781	0.323801	Candidate
UQCRH	0.25931	0.392531	Candidate
CITED4	0.2593	0.352636	Candidate
EIF4ENIF1	0.258974	0.389532	Candidate
PLAUR	0.25765	0.356934	Candidate
TMEM79	0.257458	0.413142	Candidate
PAQR6	0.251557	0.394049	Candidate
SSBP4	0.251284	0.478578	Candidate
DESI1	0.247732	0.346924	Candidate
TFAP2D	0.246681	0.385454	Negative
ST13	0.243417	0.382776	Candidate
MAST2	0.241031	0.38241	Candidate
GML	0.240738	0.384351	Negative
ANXA13	0.238641	0.395585	Candidate
SRSF9	0.238135	0.374713	Candidate
MRPL34	0.235155	0.383473	Candidate
TSSK2	0.234999	0.386154	Negative
ATP6V0A1	0.230337	0.406673	Candidate
PAPPA	0.227873	0.378352	Candidate
C11orf68	0.223991	0.389187	Candidate
SLC25A44	0.214702	0.3851	Candidate
TNP1	0.212241	0.367371	Candidate
GBGT1	0.209465	0.399296	Candidate
CRYGB	0.205865	0.375034	Negative
LRRC41	0.200969	0.389642	Candidate
ENPP7	0.197568	0.412765	Candidate
CYP2A13	0.185403	0.382736	Negative
ADSS1	0.153577	0.390287	Candidate
