# Supplementary material for: Machine learning reveals genetic modifiers of the immune microenvironment of cancer
Source: iScience. 2023 Aug 9;26(9):107576. doi: 10.1016/j.isci.2023.107576 (PMC10470213; doi:10.1016/j.isci.2023.107576)
Supplement: Table S17. LSP1 Breast Cancer GWAS locus and LD block variants, related to Figure 2 [file mmc18.xlsx]

## Sheet: Table S17. LSP1_LD_Blocks
Table S17. LSP1 LD Blocks
							BrCa LSP1 SNP classification							RegulomeDB								TFBS prediction		Immune Cell eQTLS
LD Block	variant	variant alias	Lead LD block variant?	r2 lead LD SNP (HaploReg)	Michailidou_2017 p-value	Coord (hg19)	SNP classification	Coding SNP (VEP)	LSP1 Immune Cell eQTL (DICE, ImmuNexUT)	fSNP (regDB <=3)	VEP gene	VEP Consequence	VEP IMPACT	rsids	probability score	ranking	ChIP	DNase	Footprint	PWM	QTL	Predicted TF Binding Sites	Is inflammatory TF?	DICE eQTL - LSP1	ImmunNexUT - LSP1	GWAS Catalog traits (Immune Only)
1	rs688601		Y	1	5.743e-34	11:1891284:T:A					LSP1	intron_variant	MODIFIER	rs688601	0.60906	4	TRUE	TRUE	FALSE	FALSE	FALSE	NA	NA
1	rs4980383			0.6	1.08e-33	11:1902097:C:T	fSNP			Y	LSP1	intron_variant	MODIFIER	rs4980383	0.66759	2b	TRUE	TRUE	TRUE	TRUE	FALSE	NFKB1	Yes
1	rs1810199			0.73	3.311e-27	11:1886306:C:T	eSNP		Y		LSP1	upstream_gene_variant	MODIFIER	rs1810199	0.60906	4	TRUE	TRUE	FALSE	FALSE	FALSE	NA	NA		Fr_II_eTreg
2	rs1973765		Y	1	9.705e-38	11:1898664:T:C	eSNP		Y		LSP1	intron_variant	MODIFIER	rs1973765	0.60906	4	TRUE	TRUE	FALSE	FALSE	FALSE	NA	NA		Th17
2	rs588321			0.94	6.777e-37	11:1896957:G:C	eSNP, fSNP		Y	Y	LSP1	intron_variant	MODIFIER	rs588321	0.66759	2b	TRUE	TRUE	TRUE	TRUE	FALSE	OR5I1; PLAG1; TFAP2A	Yes		Th17
2	rs4980386			0.96	1.446e-36	11:1895708:C:A	eSNP		Y		LSP1	intron_variant	MODIFIER	rs4980386	0.60906	4	TRUE	TRUE	FALSE	FALSE	FALSE	NA	NA		Th17
2	rs4980389			0.68	3.993e-36	11:1892585:G:A	eSNP, fSNP		Y	Y	LSP1	intron_variant	MODIFIER	rs4980389	0.89367	2b	TRUE	TRUE	TRUE	TRUE	FALSE	ASCL2; MYF5; MYF6; NEUROD1	Yes		Th17
2	rs686722			0.61	1.146e-34	11:1891722:C:T	eSNP, fSNP		Y	Y	LSP1	intron_variant	MODIFIER	rs686722	0.66261	2b	TRUE	TRUE	TRUE	TRUE	FALSE	HIC1; ZFX	Yes		Fr_I_nTreg
2	rs562434			0.62	3.589e-34	11:1892930:G:A	eSNP		Y		LSP1	intron_variant	MODIFIER	rs562434	0.13454	5	FALSE	TRUE	FALSE	FALSE	FALSE	NA	NA		Fr_I_nTreg
2	rs569550			0.62	6.302e-33	11:1887068:T:G	eSNP		Y		LSP1	intron_variant	MODIFIER	rs569550	0.60906	4	TRUE	TRUE	FALSE	FALSE	FALSE	NA	NA		Th17
2	rs576603			0.63	4.059e-31	11:1914139:C:T	eSNP		Y		LSP1	downstream_gene_variant	MODIFIER	rs576603	0.60906	4	TRUE	TRUE	FALSE	FALSE	FALSE	NA	NA		Th17
3	rs7125631		Y	1	2.217e-21	11:1948186:T:C	eSNP		Y		TNNT3	intron_variant	MODIFIER	rs7125631	0.60906	4	TRUE	TRUE	FALSE	FALSE	FALSE	NA	NA		pDC
3	rs11041665			0.61	8.666e-21	11:1906815:C:A	fSNP			Y	LSP1	intron_variant	MODIFIER	rs11041665	0.50689	3a	TRUE	TRUE	FALSE	TRUE	FALSE	NA	No
3	rs112907808			0.61	3.39e-20	11:1907610:T:C	fSNP			Y	LSP1	intron_variant	MODIFIER	rs112907808	0.63742	3a	TRUE	TRUE	FALSE	TRUE	FALSE	NA	No
3	rs72843959			0.62	5.889e-20	11:1906291:C:G					LSP1	intron_variant	MODIFIER	rs72843959	0.60906	4	TRUE	TRUE	FALSE	FALSE	FALSE	NA	NA
3	rs3817198			0.62	9.917e-19	11:1909006:T:C					LSP1	intron_variant	MODIFIER	rs3817198	0.13454	5	FALSE	TRUE	FALSE	FALSE	FALSE	NA	NA
4	rs620315		Y	1	4.861e-35	11:1902475:G:A	eSNP		Y		LSP1	intron_variant	MODIFIER	rs620315	0.70497	4	TRUE	TRUE	TRUE	FALSE	FALSE	NA	NA		Fr_I_nTreg
4	rs621679			1	5.699e-35	11:1902768:G:A	cSNP, eSNP, fSNP	Y	Y	Y	LSP1	missense_variant	MODERATE	rs621679	0.86105	2a	TRUE	TRUE	TRUE	TRUE	FALSE	REST	No		Fr_I_nTreg
4	rs3781962			0.85	6.444e-30	11:1907609:C:G	eSNP, fSNP		Y	Y	LSP1	intron_variant	MODIFIER	rs3781962	0.50689	3a	TRUE	TRUE	FALSE	TRUE	FALSE	NA	No		Fr_I_nTreg
4	rs540710			0.7	1.398e-29	11:1947575:C:A	eSNP		Y		TNNT3	intron_variant	MODIFIER	rs540710	0.60906	4	TRUE	TRUE	FALSE	FALSE	FALSE	NA	NA		Tfh
4	rs542362			0.7	4.783e-29	11:1947425:C:G	eSNP		Y		TNNT3	intron_variant	MODIFIER	rs542362	0.60906	4	TRUE	TRUE	FALSE	FALSE	FALSE	NA	NA		Tfh
4	rs3781956			0.68	8.431e-29	11:1945884:G:A					TNNT3	intron_variant	MODIFIER	rs3781956	0.60906	4	TRUE	TRUE	FALSE	FALSE	FALSE	NA	NA
4	rs735955			0.68	1.68e-28	11:1943120:G:A	eSNP, fSNP		Y	Y	TNNT3	intron_variant	MODIFIER	rs735955	0.945	2b	TRUE	TRUE	TRUE	TRUE	FALSE	REST	No		Th17
4	rs643753			0.7	1.978e-28	11:1949470:G:A	eSNP		Y		TNNT3	intron_variant	MODIFIER	rs643753	0.60906	4	TRUE	TRUE	FALSE	FALSE	FALSE	NA	NA		pDC
5	rs1092608		Y	1	4.218e-24	11:1914859:T:G	eSNP, fSNP		Y	Y	LSP1	downstream_gene_variant	MODIFIER	rs1092608	0.8507	3a	TRUE	TRUE	FALSE	TRUE	FALSE	EWSR1; RREB1	Yes		Fr_I_nTreg
5	rs810021			0.98	4.275e-24	11:1914819:G:A	eSNP, fSNP		Y	Y	LSP1	downstream_gene_variant	MODIFIER	rs810021	0.65734	2b	TRUE	TRUE	TRUE	TRUE	FALSE	EWSR1; FLI; GTF2I; ZFP281	Yes		Fr_I_nTreg
5	rs28971510			0.99	8.334e-24	11:1914975:G:A	eSNP		Y		LSP1	downstream_gene_variant	MODIFIER	rs28971510	0.60906	4	TRUE	TRUE	FALSE	FALSE	FALSE	NA	NA		Fr_I_nTreg
5	rs3817197			0.94	1.955e-23	11:1906174:G:A	eSNP		Y		LSP1	intron_variant	MODIFIER	rs3817197	0.60906	4	TRUE	TRUE	FALSE	FALSE	FALSE	NA	NA		Fr_I_nTreg
5	rs542605			0.96	2.453e-23	11:1912726:A:G	eSNP		Y		LSP1	intron_variant	MODIFIER	rs542605	0.60906	4	TRUE	TRUE	FALSE	FALSE	FALSE	NA	NA		Fr_I_nTreg
5	rs3781961			0.93	2.993e-23	11:1907687:C:T	eSNP, fSNP		Y	Y	LSP1	intron_variant	MODIFIER	rs3781961	0.50689	3a	TRUE	TRUE	FALSE	TRUE	FALSE	NA	No		Fr_I_nTreg
5	rs11041676			0.94	3.346e-23	11:1907940:T:C	eSNP		Y		LSP1	intron_variant	MODIFIER	rs11041676	0.13454	5	FALSE	TRUE	FALSE	FALSE	FALSE	NA	NA		Fr_I_nTreg
5	rs10839934			0.94	4.612e-23	11:1907133:T:C	eSNP		Y		LSP1	intron_variant	MODIFIER	rs10839934	0.60906	4	TRUE	TRUE	FALSE	FALSE	FALSE	NA	NA		Fr_I_nTreg
5	rs517101			0.97	6.148e-23	11:1912296:A:G	eSNP, fSNP		Y	Y	LSP1	intron_variant	MODIFIER	rs517101	0.58729	2b	TRUE	TRUE	TRUE	TRUE	FALSE	RUNX1	Yes		Fr_I_nTreg
6	rs491040		Y	1	5.789e-09	11:1956338:G:C	eSNP		Y		TNNT3	intron_variant	MODIFIER	rs491040	0	5	FALSE	TRUE	TRUE	TRUE	FALSE	NA	NA		Int_Mono
6	rs2734495			0.99	7.037e-09	11:1958996:C:T	eSNP		Y		TNNT3	intron_variant	MODIFIER	rs2734495	0.60906	4	TRUE	TRUE	FALSE	FALSE	FALSE	NA	NA		Int_Mono
6	rs585405			0.99	1.216e-08	11:1956342:G:T	eSNP		Y		TNNT3	intron_variant	MODIFIER	rs585405	0	5	FALSE	TRUE	TRUE	TRUE	FALSE	NA	NA		Int_Mono
6	rs629990			0.62	2.994e-07	11:1950302:A:G					TNNT3	intron_variant	MODIFIER	rs629990	0.13454	5	FALSE	TRUE	FALSE	FALSE	FALSE	NA	NA
6	rs2089911			0.6	4.604e-07	11:1950591:T:C					TNNT3	intron_variant	MODIFIER	rs2089911	0.13454	5	FALSE	TRUE	FALSE	FALSE	FALSE	NA	NA
6	rs2292471			0.6	5.45e-07	11:1950925:T:C					TNNT3	intron_variant	MODIFIER	rs2292471	0.13454	5	FALSE	TRUE	FALSE	FALSE	FALSE	NA	NA
6	rs2292473			0.6	5.747e-07	11:1950906:T:G					TNNT3	intron_variant	MODIFIER	rs2292473	0	5	FALSE	TRUE	FALSE	TRUE	FALSE	NA	NA
6	rs33986193	rs145386363		0.64	5.877e-07	11:1950062:GCC:G	fSNP			Y	TNNT3	intron_variant	MODIFIER	rs33986193	0.46658	2b	TRUE	TRUE	TRUE	TRUE	FALSE	NA	NA
6	rs585088			0.74	1.324e-06	11:1956365:G:A					TNNT3	intron_variant	MODIFIER	rs585088	0.13454	5	FALSE	TRUE	FALSE	FALSE	FALSE	NA	NA
6	rs513735			0.74	1.513e-06	11:1956212:T:C					TNNT3	intron_variant	MODIFIER	rs513735	0.13454	5	FALSE	TRUE	FALSE	FALSE	FALSE	NA	NA
6	rs2668858			0.74	1.783e-06	11:1957021:A:G	fSNP			Y	TNNT3	intron_variant	MODIFIER	rs2668858	0.83588	2b	TRUE	TRUE	TRUE	TRUE	FALSE	SCRT2; SNAI2; TCF3	Yes
6	rs12272464			0.77	1.166e-05	11:1936712:A:G					TNNT3	upstream_gene_variant	MODIFIER	rs12272464	0.60906	4	TRUE	TRUE	FALSE	FALSE	FALSE	NA	NA
7	rs11042194		Y	1	2.467e-11	11:2028062:G:A					-	intergenic_variant	MODIFIER	rs11042194	0.60906	4	TRUE	TRUE	FALSE	FALSE	FALSE	NA	NA
7	rs10840180			0.83	3.229e-11	11:2028290:T:C					-	intergenic_variant	MODIFIER	rs10840180	0.60906	4	TRUE	TRUE	FALSE	FALSE	FALSE	NA	NA
7	rs2525887			0.99	4.909e-11	11:2027064:C:T					H19	upstream_gene_variant	MODIFIER	rs2525887	0.13454	5	FALSE	TRUE	FALSE	FALSE	FALSE	NA	NA
7	rs3890907			0.74	1.678e-10	11:2028143:G:A	fSNP			Y	-	intergenic_variant	MODIFIER	rs3890907	0.48622	3a	TRUE	TRUE	FALSE	TRUE	FALSE	NA	No
7	rs4929983			0.73	3.818e-10	11:2024579:C:T	fSNP			Y	H19	upstream_gene_variant	MODIFIER	rs4929983	0.6893	3a	TRUE	TRUE	FALSE	TRUE	FALSE	MEIS1; PKNOX1; REST	Yes
7	rs4930103			0.76	6.596e-10	11:2024544:G:A	fSNP			Y	H19	upstream_gene_variant	MODIFIER	rs4930103	0.50689	3a	TRUE	TRUE	FALSE	TRUE	FALSE	NA	No
7	rs4929987			0.69	9.034e-10	11:2028591:C:G					-	intergenic_variant	MODIFIER	rs4929987	0.13454	5	FALSE	TRUE	FALSE	FALSE	FALSE	NA	NA
7	rs217230			0.75	1.196e-09	11:2015507:G:A					MRPL23-AS1	upstream_gene_variant	MODIFIER	rs217230	0.70497	4	TRUE	TRUE	TRUE	FALSE	FALSE	NA	NA
7	rs59121562			0.68	1.346e-09	11:2025034:A:T					H19	upstream_gene_variant	MODIFIER	rs59121562	0.16346	6	FALSE	FALSE	FALSE	TRUE	FALSE	NA	NA
7	rs34719843			0.73	1.432e-09	11:2025976:GT:G	fSNP			Y	H19	upstream_gene_variant	MODIFIER	rs34719843	0.66969	3a	TRUE	TRUE	FALSE	TRUE	FALSE	FOXP1	Yes
7	rs4930110			0.69	1.647e-09	11:2026701:G:C					H19	upstream_gene_variant	MODIFIER	rs4930110	0.03	5	FALSE	TRUE	TRUE	TRUE	FALSE	NA	NA
7	rs10840167			0.68	1.884e-09	11:2022023:G:T	fSNP			Y	H19	upstream_gene_variant	MODIFIER	rs10840167	0.48748	2b	TRUE	TRUE	TRUE	TRUE	FALSE	MYC; MAX	Yes
7	rs2075744			0.68	1.896e-09	11:2018449:A:G	fSNP			Y	H19	non_coding_transcript_exon_variant	MODIFIER	rs2075744	0.44716	2b	TRUE	TRUE	TRUE	TRUE	FALSE	SPZ1	No
7	rs2075745			0.68	2.099e-09	11:2018336:A:T					H19	non_coding_transcript_exon_variant	MODIFIER	rs2075745	0.60906	4	TRUE	TRUE	FALSE	FALSE	FALSE	NA	NA
7	rs10732516			0.69	2.368e-09	11:2021206:G:A	fSNP			Y	H19	upstream_gene_variant	MODIFIER	rs10732516	0.41664	3a	TRUE	TRUE	FALSE	TRUE	FALSE	CNOT3	Yes
7	rs11042170			0.68	2.406e-09	11:2021625:C:T					H19	upstream_gene_variant	MODIFIER	rs11042170	0.60906	4	TRUE	TRUE	FALSE	FALSE	FALSE	NA	NA
7	rs11042167			0.69	2.445e-09	11:2020901:G:A					H19	upstream_gene_variant	MODIFIER	rs11042167	0.60906	4	TRUE	TRUE	FALSE	FALSE	FALSE	NA	NA
7	rs4930101			0.68	2.482e-09	11:2021859:G:T	fSNP			Y	H19	upstream_gene_variant	MODIFIER	rs4930101	0.70883	2b	TRUE	TRUE	TRUE	TRUE	FALSE	ZNF423	Yes
7	rs2839698			0.68	2.617e-09	11:2018853:G:A					H19	non_coding_transcript_exon_variant	MODIFIER	rs2839698	0.70497	4	TRUE	TRUE	TRUE	FALSE	FALSE	NA	NA
7	rs2071095			0.68	2.667e-09	11:2020627:C:A	fSNP			Y	H19	upstream_gene_variant	MODIFIER	rs2071095	0.72912	2b	TRUE	TRUE	TRUE	TRUE	FALSE	ASCL2; BCL6B; PAX4	Yes
7	rs2071094			0.68	2.735e-09	11:2021164:G:T	fSNP			Y	H19	upstream_gene_variant	MODIFIER	rs2071094	0.58489	2b	TRUE	TRUE	TRUE	TRUE	FALSE	SP1	Yes
7	rs4930098			0.68	3.676e-09	11:2020955:G:C	fSNP			Y	H19	upstream_gene_variant	MODIFIER	rs4930098	0.75948	2b	TRUE	TRUE	TRUE	TRUE	FALSE	AKR1B1; AR; CUX1	Yes
7	rs2525881			0.67	3.933e-09	11:2019333:T:C					H19	upstream_gene_variant	MODIFIER	rs2525881	0.70497	4	TRUE	TRUE	TRUE	FALSE	FALSE	NA	NA
7	rs2067051			0.67	4.43e-09	11:2018168:C:T	fSNP			Y	H19	non_coding_transcript_exon_variant	MODIFIER	rs2067051	0.5129	2b	TRUE	TRUE	TRUE	TRUE	FALSE	CREB1; CREB3; JDP2	Yes
7	rs3741219			0.61	5.05e-09	11:2016619:A:G					H19	non_coding_transcript_exon_variant	MODIFIER	rs3741219	0.70497	4	TRUE	TRUE	TRUE	FALSE	FALSE	NA	NA
7	rs10840159			0.61	7.3e-09	11:2016924:A:G					H19	non_coding_transcript_exon_variant	MODIFIER	rs10840159	0.60906	4	TRUE	TRUE	FALSE	FALSE	FALSE	NA	NA
7	rs4929984			0.71	1.036e-08	11:2024683:C:A	fSNP			Y	H19	upstream_gene_variant	MODIFIER	rs4929984	0.41199	2b	TRUE	TRUE	TRUE	TRUE	FALSE	AIRE	Yes
7	rs2839702			0.61	1.104e-08	11:2017017:A:C					H19	non_coding_transcript_exon_variant	MODIFIER	rs2839702	0.60906	4	TRUE	TRUE	FALSE	FALSE	FALSE	NA	NA
7	rs2107425			0.64	6.099e-08	11:2021075:C:T					H19	upstream_gene_variant	MODIFIER	rs2107425	0.60906	4	TRUE	TRUE	FALSE	FALSE	FALSE	NA	NA
7	rs2251375			0.63	6.441e-08	11:2019496:C:A	fSNP			Y	H19	upstream_gene_variant	MODIFIER	rs2251375	0.49614	2b	TRUE	TRUE	TRUE	TRUE	FALSE	PAX5	Yes
7	rs2735970			0.64	7.959e-08	11:2021815:T:C					H19	upstream_gene_variant	MODIFIER	rs2735970	0.60906	4	TRUE	TRUE	FALSE	FALSE	FALSE	NA	NA
7	rs2839701			0.6	9.613e-08	11:2017110:C:G					H19	non_coding_transcript_exon_variant	MODIFIER	rs2839701	0.60906	4	TRUE	TRUE	FALSE	FALSE	FALSE	NA	NA
7	rs3024270			0.62	9.908e-08	11:2017439:C:G					H19	intron_variant,non_coding_transcript_variant	MODIFIER	rs3024270	0.13454	5	FALSE	TRUE	FALSE	FALSE	FALSE	NA	NA
