# Supplementary material for: Machine learning reveals genetic modifiers of the immune microenvironment of cancer
Source: iScience. 2023 Aug 9;26(9):107576. doi: 10.1016/j.isci.2023.107576 (PMC10470213; doi:10.1016/j.isci.2023.107576)
Supplement: Table S18. LSP1 protein level multivariable Cox proportional hazards regression analysis, related to Figure 2 [file mmc19.xlsx]

## Sheet: Table S18. LSP1_Protein_Tumors
Table S18. High levels of LSP1 protein in stromal immune cells in malignant breast tumors are an independent marker of poor clinical outcome
Multivariable Cox proportional hazards regression analysis was used to determine if the increased risk of progression associated with high LSP1 protein levels in stromal immune cells in univariate analysis held up after adjustment for Hormone receptor status, HER2 status and tumor stage. These parameters were available for 801 patients.
		N	Hazard Ratio	p-value
		(Total=801)	(95% CI)
LSP1	Low	394	1	0.013
	High	407	1.55 (1.10-2.19)	--
HR status	Neg	156	1.35 (0.91-2.01)	0.139
	Pos	645	1	--
HER2 status	Neg	699	1	--
	Pos	102	0.93 (0.58-1.49)	0.753
Stage	I	339	1	--
	II	358	2.35 (1.57-3.53)	<0.001
	III	73	4.07 (2.33-7.12)	<0.001
	IV	31	10.86 (4.94-23.88)	<0.001
