# Supplementary material for: Machine learning reveals genetic modifiers of the immune microenvironment of cancer
Source: iScience. 2023 Aug 9;26(9):107576. doi: 10.1016/j.isci.2023.107576 (PMC10470213; doi:10.1016/j.isci.2023.107576)
Supplement: Table S19. Differentially expressed genes from EO771.LMB tumors that were xenografted into B6 vs. PWD.B6 mice (FDR <0.1), related to Methods [file mmc20.xlsx]

## Sheet: Table S19. DEGs_B6_vs_PWD.B6
Table S19. DEGs from EO771.LMB tumors that were xenografted into B6 vs. PWD.B6 mice
species	Symbol	GeneID	seqid	chrName	start	end	baseMeans.B6	baseMeans.B6PW	B6PW_vs_B6.log2FoldChange	B6PW_vs_B6.pvalue	B6PW_vs_B6.padj	B6PW_vs_B6.FCpattern	B6PW_vs_B6.FDR010	B6PW_vs_B6.FDR005
Mus musculus	0610005C13Rik	71661	NC_000073.6	7	45567795	45575176	1.33785	0.733624	-0.0341993	0.681304	NA	D	N	N
Mus musculus	0610006L08Rik	76253	NC_000073.6	7	74818809	74853810	0	0	NA	NA	NA	9	N	N
Mus musculus	0610007P14Rik	58520	NC_000078.6	12	85815455	85824545	574.834	808.189	0.462845	4.34e-06	0.00045202	U	Y	Y
Mus musculus	0610009B22Rik	66050	NC_000077.6	11	51685385	51688634	231.141	267.93	0.179504	0.241306	0.646341	U	N	N
Mus musculus	0610009E02Rik	100125929	NC_000068.7	2	26447075	26458268	10.7682	4.14237	-0.319767	0.0800164	0.385941	D	N	N
Mus musculus	0610009L18Rik	66838	NC_000077.6	11	120348678	120351190	12.0405	8.92539	-0.133441	0.500257	0.839951	D	N	N
Mus musculus	0610009O20Rik	66839	NC_000084.6	18	38250249	38262629	610.532	589.744	-0.0474037	0.576826	0.871604	D	N	N
Mus musculus	0610010B08Rik	100039060	NC_000068.7	2	175965355	175981734	222.65	202.431	-0.0965378	0.614684	0.88667	D	N	N
Mus musculus	0610010F05Rik	71675	NC_000077.6	11	23573776	23633631	740.897	645.259	-0.187853	0.0691993	0.357691	D	N	N
Mus musculus	0610010K14Rik	104457	NC_000077.6	11	70235204	70237914	598.027	769.773	0.335389	0.00403652	0.0708726	U	Y	N
Mus musculus	0610011F06Rik	68347	NC_000083.6	17	25875500	25877163	81.3632	87.5105	0.0857407	0.572237	0.869289	U	N	N
Mus musculus	0610012G03Rik	106264	NC_000082.6	16	31947051	31948521	258.368	321.81	0.274442	0.0603738	0.334459	U	N	N
Mus musculus	0610025J13Rik	78687	NC_000070.6	4	98321341	98331960	0.232206	0.219688	-0.0027785	0.956125	NA	D	N	N
Mus musculus	0610030E20Rik	68364	NC_000072.6	6	72347317	72353162	1350.44	1157.71	-0.208297	0.0430829	0.281079	D	N	N
Mus musculus	0610031O16Rik	68369	NC_000069.6	3	138210717	138239663	0	0	NA	NA	NA	9	N	N
Mus musculus	0610037L13Rik	74098	NC_000070.6	4	107889899	107897802	328.675	376.62	0.183385	0.0830973	0.393994	U	N	N
Mus musculus	0610038B21Rik	70345	NC_000074.6	8	77517056	77518578	5.20107	5.18455	-0.000216487	0.998588	0.999279	D	N	N
Mus musculus	0610039H22Rik	68397	NC_000077.6	11	88612086	88622795	0.485177	0.879476	0.0276698	0.719613	NA	U	N	N
Mus musculus	0610039K10Rik	68386	NC_000068.7	2	163644850	163645800	0.528432	0.908517	0.0262172	0.734765	NA	U	N	N
Mus musculus	0610040B10Rik	67672	NC_000071.6	5	143329308	143332704	4.53159	3.43143	-0.070463	0.677639	NA	D	N	N
Mus musculus	0610040F04Rik	75394	NC_000072.6	6	108610218	108623167	3.6824	0.935389	-0.113239	0.276412	NA	D	N	N
Mus musculus	0610040J01Rik	76261	NC_000071.6	5	63812495	63899619	4.50878	5.27172	0.0314966	0.835121	0.960856	U	N	N
Mus musculus	0610043K17Rik	68400	NC_000070.6	4	101353783	101399185	0.252971	0.247284	-0.0027785	0.956125	NA	D	N	N
Mus musculus	1010001N08Rik	68434	NC_000084.6	18	11049929	11052567	0	0	NA	NA	NA	9	N	N
Mus musculus	1100001I12Rik	75405	NC_000081.6	15	38640946	38647681	0	0	NA	NA	NA	9	N	N
Mus musculus	1110001J03Rik	66117	NC_000072.6	6	38534861	38539449	179.705	216.778	0.229963	0.127413	0.483982	U	N	N
Mus musculus	1110002J07Rik	68488	NC_000076.6	10	66918609	66920616	38.9487	39.102	0.00163925	0.993782	0.998634	U	N	N
Mus musculus	1110002L01Rik	100043040	NC_000078.6	12	3403883	3426747	326.046	363.661	0.135905	0.365371	0.757421	U	N	N
Mus musculus	1110002O04Rik	68483	NC_000067.6	1	35869588	35881164	0	0	NA	NA	NA	9	N	N
Mus musculus	1110004E09Rik	68001	NC_000082.6	16	90925811	90934849	299.724	320.691	0.0894796	0.415942	0.793397	U	N	N
Mus musculus	1110004F10Rik	56372	NC_000073.6	7	116093380	116105210	1695.74	1735.99	0.0322329	0.646069	0.900443	U	N	N
Mus musculus	1110006O24Rik	66123	NC_000071.6	5	115631049	115631816	10.4853	11.502	0.043463	0.827362	0.958778	U	N	N
Mus musculus	1110007C09Rik	68480	NC_000079.6	13	49202951	49216026	683.144	678.7	-0.00750765	0.963299	0.993198	D	N	N
Mus musculus	1110008F13Rik	67388	NC_000068.7	2	156863122	156873563	1545.74	1679.29	0.100582	0.518169	0.847251	U	N	N
Mus musculus	1110008L16Rik	66132	NC_000078.6	12	55302637	55382491	329.104	361.7	0.120819	0.364907	0.757421	U	N	N
Mus musculus	1110008P14Rik	73737	NC_000068.7	2	32379101	32381915	247.357	251.369	0.017382	0.926061	0.983415	U	N	N
Mus musculus	1110012L19Rik	68618	NC_000086.7	X	70385913	70389416	200.509	174.454	-0.166637	0.297532	0.702178	D	N	N
Mus musculus	1110015O18Rik	100503859	NC_000069.6	3	4798708	4814911	0	0	NA	NA	NA	9	N	N
Mus musculus	1110017D15Rik	73721	NC_000070.6	4	41505009	41517333	0.485177	0.46423	-0.00534075	0.94123	NA	D	N	N
Mus musculus	1110018N20Rik	68941	NC_000068.7	2	167188729	167196019	1.24094	4.69291	0.0519689	NA	NA	U	N	N
Mus musculus	1110019D14Rik	76311	NC_000072.6	6	13871569	13896421	39.2601	42.2694	0.0704222	0.712025	0.92347	U	N	N
Mus musculus	1110020A21Rik	68531	NC_000083.6	17	84917182	84957423	2.87141	1.1282	-0.121379	0.330842	NA	D	N	N
Mus musculus	1110025L11Rik	68637	NC_000082.6	16	89063409	89064002	0	0	NA	NA	NA	9	N	N
Mus musculus	1110028F11Rik	68690	NC_000077.6	11	87699524	87705327	0	0.905052	0.0527586	0.382653	NA	U	N	N
Mus musculus	1110028F18Rik	68692	NC_000074.6	8	106587143	106594820	0	0.247284	0.00753033	0.881469	NA	U	N	N
Mus musculus	1110032A03Rik	68721	NC_000075.6	9	50762828	50768152	45.2351	36.617	-0.217893	0.262665	0.668832	D	N	N
Mus musculus	1110032F04Rik	68725	NC_000069.6	3	68869586	68872163	1.35482	3.9273	0.141928	0.265202	NA	U	N	N
Mus musculus	1110034G24Rik	73747	NC_000068.7	2	132690283	132751055	55.1712	59.1506	0.08527	0.631596	0.894822	U	N	N
Mus musculus	1110036E04Rik	68697	NC_000075.6	9	64049829	64054100	0	0.219688	0.00753033	0.881469	NA	U	N	N
Mus musculus	1110037F02Rik	66185	NC_000070.6	4	11485958	11551143	907.015	866.892	-0.0624609	0.477707	0.830105	D	N	N
Mus musculus	1110038B12Rik	68763	NC_000083.6	17	34950235	34952471	1043.3	875.066	-0.237095	0.0207433	0.190909	D	N	N
Mus musculus	1110038F14Rik	117171	NC_000081.6	15	76948544	76950732	446.557	570.99	0.312376	0.0236469	0.202732	U	N	N
Mus musculus	1110046J04Rik	68808	NC_000079.6	13	33936032	33960181	44.3044	44.3218	-0.00216878	0.991181	0.998176	D	N	N
Mus musculus	1110051M20Rik	228356	NC_000068.7	2	91277828	91444642	169.356	141.806	-0.181334	0.352427	0.746983	D	N	N
Mus musculus	1110054M08Rik	68841	NC_000082.6	16	24392556	24393655	13.6744	19.1038	0.171849	0.398537	0.781745	U	N	N
Mus musculus	1110057K04Rik	68832	NC_000078.6	12	8208127	8285759	1154.86	1056.7	-0.116252	0.348214	0.743455	D	N	N
Mus musculus	1110057P08Rik	68844	NC_000082.6	16	89174741	89175193	0	0	NA	NA	NA	9	N	N
Mus musculus	1110058D11Rik	68771	NC_000083.6	17	64049858	64051285	0	0	NA	NA	NA	9	N	N
Mus musculus	1110058L19Rik	68002	NC_000067.6	1	23995939	24005640	165.452	206.008	0.287525	0.0156748	0.16332	U	N	N
Mus musculus	1110059E24Rik	66206	NC_000085.6	19	21597313	21652791	480.49	462.835	-0.0465954	0.745037	0.93324	D	N	N
Mus musculus	1110059G10Rik	66202	NC_000075.6	9	122945089	122951000	180.976	191.623	0.0697796	0.63165	0.894822	U	N	N
Mus musculus	1110065P20Rik	68920	NC_000070.6	4	124849485	124850730	185.067	198.2	0.0727625	0.695535	0.917549	U	N	N
Mus musculus	1190002F15Rik	381822	NC_000072.6	6	134929092	134951718	95.6284	113.926	0.20205	0.233889	0.63847	U	N	N
Mus musculus	1190002N15Rik	68861	NC_000075.6	9	94517864	94538081	28.6251	49.0041	0.410789	0.0530223	0.312594	U	N	N
Mus musculus	1190003K10Rik	68880	NC_000079.6	13	64481246	64497792	0	0	NA	NA	NA	9	N	N
Mus musculus	1190005I06Rik	68918	NC_000074.6	8	120608602	120634382	55.606	52.1047	-0.0550311	0.793449	0.948603	D	N	N
Mus musculus	1190007I07Rik	544717	NC_000076.6	10	82619851	82623228	87.5336	87.7721	0.00188352	0.992328	0.998217	U	N	N
Mus musculus	1190028D05Rik	330767	NC_000074.6	8	52356611	52403339	2.32582	4.42424	0.0354958	0.667562	NA	U	N	N
Mus musculus	1200014J11Rik	66874	NC_000077.6	11	73047867	73083579	783.13	734.603	-0.0845932	0.482167	0.831679	D	N	N
Mus musculus	1300002E11Rik	100043489	NC_000082.6	16	21794347	21806125	58.7027	77.6841	0.314052	0.0748147	0.372134	U	N	N
Mus musculus	1300017J02Rik	71775	NC_000075.6	9	103250530	103288297	1.92355	0.467695	-0.139059	0.220966	NA	D	N	N
Mus musculus	1500002F19Rik	76683	NC_000073.6	7	132889495	132897552	0	0.931202	0.0538691	0.374747	NA	U	N	N
Mus musculus	1500004A13Rik	319830	NC_000069.6	3	88822010	88832487	195.056	140.022	-0.405387	0.00705401	0.101029	D	N	N
Mus musculus	1500009C09Rik	76505	NC_000081.6	15	82252397	82260751	0	0	NA	NA	NA	9	N	N
Mus musculus	1500009L16Rik	69784	NC_000076.6	10	83722865	83762762	5.2208	9.76664	0.26962	0.168152	0.550204	U	N	N
Mus musculus	1500011B03Rik	66236	NC_000071.6	5	114808196	114813976	89.669	92.7702	0.0414598	0.808901	0.953485	U	N	N
Mus musculus	1500011K16Rik	67885	NC_000068.7	2	127791377	127792488	234.495	299.15	0.326804	0.00269066	0.0545398	U	Y	N
Mus musculus	1500012F01Rik	68949	NC_000068.7	2	167062934	167065862	950.662	917.941	-0.0475665	0.620954	0.890547	D	N	N
Mus musculus	1500012K07Rik	68954	NC_000073.6	7	75308696	75318485	0	0	NA	NA	NA	9	N	N
Mus musculus	1500015A07Rik	68982	NC_000084.6	18	61726390	61728254	56.665	53.21	-0.0701599	0.695065	0.917549	D	N	N
Mus musculus	1500015L24Rik	68994	NC_000085.6	19	20405288	20422785	0	0	NA	NA	NA	9	N	N
Mus musculus	1500015O10Rik	78896	NC_000067.6	1	43730602	43742564	6.8604	48.6299	1.18592	2.21e-08	4.58e-06	U	Y	Y
Mus musculus	1500017E21Rik	668215	NC_000085.6	19	36619418	36689479	5.05942	0	-0.0483581	NA	NA	D	N	N
Mus musculus	1500026H17Rik	69002	NC_000076.6	10	89686360	89689367	16.4997	13.8019	-0.11953	0.573186	0.869829	D	N	N
Mus musculus	1500035N22Rik	70258	NC_000071.6	5	24984548	24998560	0	0	NA	NA	NA	9	N	N
Mus musculus	1520401A03Rik	320309	NC_000083.6	17	23704608	23721000	5.5153	9.26478	0.270173	0.188013	0.579285	U	N	N
Mus musculus	1600002D24Rik	69776	NC_000082.6	16	95841886	95929077	0.542441	0.688106	0.0119823	0.874605	NA	U	N	N
Mus musculus	1600002H07Rik	72016	NC_000083.6	17	24215054	24220769	213.328	228.468	0.0851643	0.574392	0.870372	U	N	N
Mus musculus	1600002K03Rik	69770	NC_000076.6	10	80172944	80175119	66.9999	76.8481	0.152672	0.390187	0.775211	U	N	N
Mus musculus	1600010M07Rik	69781	NC_000073.6	7	109998377	110006646	10.7087	7.8767	-0.161597	0.431912	0.8045	D	N	N
Mus musculus	1600012H06Rik	67912	NC_000083.6	17	14943184	14945939	591.62	628.622	0.079192	0.50049	0.839951	U	N	N
Mus musculus	1600014C10Rik	72244	NC_000073.6	7	38183217	38197568	503.161	709.446	0.450077	0.000256523	0.0109431	U	Y	Y
Mus musculus	1600014C23Rik	72240	NC_000083.6	17	45732864	45733844	2.71724	2.68958	0.000854551	0.994759	NA	U	N	N
Mus musculus	1600014K23Rik	71996	NC_000086.7	X	85249677	85270291	0	0	NA	NA	NA	9	N	N
Mus musculus	1600015I10Rik	69761	NC_000072.6	6	48929896	48933687	0	0	NA	NA	NA	9	N	N
Mus musculus	1600019K03Rik	69768	NC_000082.6	16	35503170	35509419	0	0	NA	NA	NA	9	N	N
Mus musculus	1600020E01Rik	72012	NC_000072.6	6	86527330	86564449	86.7519	79.0217	-0.100345	0.579885	0.873321	D	N	N
Mus musculus	1600023N17Rik	69788	NC_000071.6	5	45668701	45669708	3.25415	4.00186	0.0621864	0.717195	NA	U	N	N
Mus musculus	1600025M17Rik	72030	NC_000086.7	X	56317608	56320664	0	0	NA	NA	NA	9	N	N
Mus musculus	1600027J07Rik	69794	NC_000074.6	8	103343878	103347534	0	0	NA	NA	NA	9	N	N
Mus musculus	1600029I14Rik	69797	NC_000075.6	9	99470421	99474751	0.310236	0.494568	0.00753033	0.881469	NA	U	N	N
Mus musculus	1600029O15Rik	665268	NC_000075.6	9	58202897	58208808	2.71708	7.95493	0.213615	0.159946	0.535716	U	N	N
Mus musculus	1700001C02Rik	75434	NC_000071.6	5	30466077	30484087	0	0	NA	NA	NA	9	N	N
Mus musculus	1700001C19Rik	75462	NC_000083.6	17	47412734	47414711	3.63738	2.37706	-0.0897385	0.556674	NA	D	N	N
Mus musculus	1700001D01Rik	69279	NC_000074.6	8	61281522	61288872	0	0	NA	NA	NA	9	N	N
Mus musculus	1700001F09Rik	71826	NC_000080.6	14	43342384	43347811	0	0	NA	NA	NA	9	N	N
Mus musculus	1700001G01Rik	75433	NC_000084.6	18	17035508	17137559	0	0	NA	NA	NA	9	N	N
Mus musculus	1700001G11Rik	69303	NC_000080.6	14	66295327	66297129	0.838668	3.09623	0.15825	0.202479	NA	U	N	N
Mus musculus	1700001G17Rik	67503	NC_000067.6	1	33669824	33670712	3.72029	4.68029	0.0811176	0.658662	NA	U	N	N
Mus musculus	1700001J03Rik	69282	NC_000071.6	5	146182450	146185304	14.59	13.5895	-0.0398015	0.84714	0.965611	D	N	N
Mus musculus	1700001J11Rik	72224	NC_000075.6	9	40050558	40053025	0	0	NA	NA	NA	9	N	N
Mus musculus	1700001K19Rik	66323	NC_000078.6	12	110667689	110682619	0.505942	0	-0.0233961	0.643174	NA	D	N	N
Mus musculus	1700001K23Rik	69319	NC_000085.6	19	53248736	53255205	0	0	NA	NA	NA	9	N	N
Mus musculus	1700001L05Rik	69291	NC_000081.6	15	83353847	83367297	43.5647	43.4796	-0.00338028	0.986639	0.997102	D	N	N
Mus musculus	1700001L19Rik	69315	NC_000079.6	13	68597439	68614231	1.08488	1.66757	0.0396648	0.704635	NA	U	N	N
Mus musculus	1700001O22Rik	73598	NC_000068.7	2	30795563	30801737	20.3714	17.3447	-0.0690138	0.722736	0.926818	D	N	N
Mus musculus	1700001P01Rik	72215	NC_000077.6	11	97771481	97775918	0.563207	0.904329	0.0341022	0.706663	NA	U	N	N
Mus musculus	1700003C15Rik	69345	NC_000071.6	5	11749833	11769308	0	0	NA	NA	NA	9	N	N
Mus musculus	1700003D09Rik	69338	NC_000077.6	11	98350718	98358283	0	0	NA	NA	NA	9	N	N
Mus musculus	1700003E16Rik	71837	NC_000072.6	6	83156404	83162975	11.6653	11.7994	0.00331928	0.987149	0.997102	U	N	N
Mus musculus	1700003E24Rik	100042663	NC_000086.7	X	93156221	93156873	0	0	NA	NA	NA	9	N	N
Mus musculus	1700003F12Rik	75480	NC_000068.7	2	154548904	154550050	4.58164	3.55974	-0.0787628	0.643497	NA	D	N	N
Mus musculus	1700003G13Rik	72229	NC_000075.6	9	45318266	45322079	0	0	NA	NA	NA	9	N	N
Mus musculus	1700003G18Rik	69350	NC_000073.6	7	116081762	116093149	0.464411	0	-0.0233961	0.643174	NA	D	N	N
Mus musculus	1700003H04Rik	384775	NC_000069.6	3	124565891	124581091	0	0	NA	NA	NA	9	N	N
Mus musculus	1700003I22Rik	69356	NC_000067.6	1	56018978	56020203	0	0	NA	NA	NA	9	N	N
Mus musculus	1700003L19Rik	75493	NC_000082.6	16	12811390	12848653	0	0	NA	NA	NA	9	N	N
Mus musculus	1700003M02Rik	69329	NC_000070.6	4	34711332	34730206	0.252971	0	-0.0130873	0.795527	NA	D	N	N
Mus musculus	1700003M07Rik	72225	NC_000070.6	4	129960374	129965138	1.59082	2.40942	0.0548201	0.660249	NA	U	N	N
Mus musculus	1700003O11Rik	75632	NC_000084.6	18	76014210	76016974	0.930707	0.247284	-0.0226315	0.656063	NA	D	N	N
Mus musculus	1700003P14Rik	75890	NC_000079.6	13	118556168	118588629	0	0	NA	NA	NA	9	N	N
Mus musculus	1700006A11Rik	71824	NC_000069.6	3	124401155	124426028	0	0	NA	NA	NA	9	N	N
Mus musculus	1700006E09Rik	75437	NC_000077.6	11	101987056	101992264	0	0	NA	NA	NA	9	N	N
Mus musculus	1700006F04Rik	75432	NC_000080.6	14	119749227	119751564	0	0	NA	NA	NA	9	N	N
Mus musculus	1700006H20Rik	72241	NC_000069.6	3	136942556	136955087	0.252971	0	-0.0130873	0.795527	NA	D	N	N
Mus musculus	1700006H21Rik	72257	NC_000079.6	13	107687397	107692168	0	0	NA	NA	NA	9	N	N
Mus musculus	1700007B14Rik	71831	NC_000074.6	8	75448694	75984508	0	0	NA	NA	NA	9	N	N
Mus musculus	1700007E05Rik	114672	NC_000082.6	16	31375972	31379989	14.6835	3.70833	-0.581233	0.00324973	0.0621304	D	Y	N
Mus musculus	1700007F19Rik	67850	NC_000069.6	3	58141707	58163807	0	0	NA	NA	NA	9	N	N
Mus musculus	1700007G11Rik	75784	NC_000071.6	5	98329304	98802019	0	0	NA	NA	NA	9	N	N
Mus musculus	1700007J10Rik	69320	NC_000077.6	11	59725917	59740154	0.774647	0.219688	-0.0327811	0.589533	NA	D	N	N
Mus musculus	1700007K09Rik	69318	NC_000073.6	7	131325931	131329499	1.52128	1.15032	-0.0269059	0.796591	NA	D	N	N
Mus musculus	1700007K13Rik	69327	NC_000068.7	2	28462001	28466324	2.19729	1.19785	-0.0666917	0.559153	NA	D	N	N
Mus musculus	1700007L15Rik	100502742	NC_000082.6	16	33379854	33380736	8.29878	9.05057	0.050455	0.806762	0.953485	U	N	N
Mus musculus	1700007P06Rik	69308	NC_000067.6	1	187125138	187127852	3.05828	2.13324	-0.0780112	0.599868	NA	D	N	N
Mus musculus	1700008C04Rik	75494	NC_000078.6	12	51005156	51062543	0.895932	0.66051	-0.0130531	0.868197	NA	D	N	N
Mus musculus	1700008F21Rik	75453	NC_000074.6	8	129067134	129183732	0.310236	0.220411	-0.0027785	0.956125	NA	D	N	N
Mus musculus	1700008I05Rik	71841	NC_000086.7	X	135654698	135693790	2.87989	2.37851	-0.0412789	0.780194	NA	D	N	N
Mus musculus	1700008J07Rik	629159	NC_000073.6	7	127510438	127512869	12.9922	15.6554	0.126567	0.550407	0.86137	U	N	N
Mus musculus	1700008K24Rik	69311	NC_000083.6	17	49112264	49113533	0	0	NA	NA	NA	9	N	N
Mus musculus	1700008O03Rik	69349	NC_000073.6	7	44360043	44375030	7.99322	11.0345	0.128685	0.496483	0.839259	U	N	N
Mus musculus	1700008P02Rik	69347	NC_000069.6	3	6615413	6620443	0	0	NA	NA	NA	9	N	N
Mus musculus	1700009C05Rik	74220	NC_000072.6	6	81900465	81910800	0	0	NA	NA	NA	9	N	N
Mus musculus	1700009J07Rik	75188	NC_000076.6	10	77893420	77896111	0	0	NA	NA	NA	9	N	N
Mus musculus	1700009N14Rik	75471	NC_000070.6	4	39450293	39451780	0	0	NA	NA	NA	9	N	N
Mus musculus	1700010B08Rik	75485	NC_000068.7	2	173719415	173722086	0	0.466972	0.0178392	0.723915	NA	U	N	N
Mus musculus	1700010D01Rik	76386	NC_000086.7	X	95732590	95733265	0	0	NA	NA	NA	9	N	N
Mus musculus	1700010H22Rik	75500	NC_000071.6	5	98562243	98566520	0	0	NA	NA	NA	9	N	N
Mus musculus	1700010I02Rik	75476	NC_000069.6	3	7925303	7954887	0	0	NA	NA	NA	9	N	N
Mus musculus	1700010I14Rik	66931	NC_000083.6	17	8988333	9008319	1.09336	3.75876	0.226406	0.125143	NA	U	N	N
Mus musculus	1700010J16Rik	69355	NC_000076.6	10	112726926	112785599	0	0	NA	NA	NA	9	N	N
Mus musculus	1700010K23Rik	75501	NC_000082.6	16	66657118	66664626	0	0	NA	NA	NA	9	N	N
Mus musculus	1700010L04Rik	619808	NC_000073.6	7	82851599	82861220	0.232206	0	-0.0130873	0.795527	NA	D	N	N
Mus musculus	1700010N08Rik	545951	NC_000073.6	7	38379368	38386551	0	0	NA	NA	NA	9	N	N
Mus musculus	1700011A15Rik	66322	NC_000081.6	15	101447745	101453909	0	0.247284	0.00753033	0.881469	NA	U	N	N
Mus musculus	1700011B04Rik	100503727	NC_000079.6	13	35181623	35188014	0	0.244541	0.00753033	0.881469	NA	U	N	N
Mus musculus	1700011C11Rik	75451	NC_000073.6	7	71961175	72027317	0	0	NA	NA	NA	9	N	N
Mus musculus	1700011E24Rik	75467	NC_000083.6	17	87389571	87427741	0.507667	0.659788	0.0118612	0.874796	NA	U	N	N
Mus musculus	1700011H14Rik	67082	NC_000080.6	14	49226359	49245428	0.275461	0.464952	0.00985105	0.864283	NA	U	N	N
Mus musculus	1700011I03Rik	75444	NC_000084.6	18	57533826	57731065	2.91639	1.71453	-0.0691441	0.569647	NA	D	N	N
Mus musculus	1700011L22Rik	67687	NC_000074.6	8	79210430	79248583	0	0.440099	0.0178392	0.723915	NA	U	N	N
Mus musculus	1700011M02Rik	75443	NC_000086.7	X	102908905	102909651	0	0	NA	NA	NA	9	N	N
Mus musculus	1700012A03Rik	76382	NC_000072.6	6	32050285	32058915	0.252971	0	-0.0130873	0.795527	NA	D	N	N
Mus musculus	1700012B07Rik	69324	NC_000077.6	11	109788291	109828046	0	0	NA	NA	NA	9	N	N
Mus musculus	1700012B09Rik	69325	NC_000075.6	9	14758191	14771030	680.271	653.425	-0.0342638	0.869947	0.972343	D	N	N
Mus musculus	1700012C14Rik	69337	NC_000072.6	6	30460982	30463315	0	0	NA	NA	NA	9	N	N
Mus musculus	1700012D01Rik	72243	NC_000076.6	10	127667123	127668851	7.69608	7.44847	-0.00457184	0.980257	0.996487	D	N	N
Mus musculus	1700012D14Rik	75479	NC_000073.6	7	111117673	111122675	1.12641	2.35149	0.0726315	0.503967	NA	U	N	N
Mus musculus	1700012D16Rik	75489	NC_000069.6	3	153296502	153298649	0	0	NA	NA	NA	9	N	N
Mus musculus	1700012H19Rik	76393	NC_000077.6	11	112822965	112825128	0	0	NA	NA	NA	9	N	N
Mus musculus	1700012I11Rik	69334	NC_000081.6	15	67226769	67377094	0	0	NA	NA	NA	9	N	N
Mus musculus	1700012J15Rik	75487	NC_000072.6	6	7766379	7778030	0	0	NA	NA	NA	9	N	N
Mus musculus	1700012L04Rik	76383	NC_000086.7	X	9283764	9284288	0	0.440099	0.0178392	0.723915	NA	U	N	N
Mus musculus	1700012P22Rik	69364	NC_000070.6	4	144418191	144438772	0	0	NA	NA	NA	9	N	N
Mus musculus	1700013D24Rik	76921	NC_000072.6	6	124347593	124357086	0	0	NA	NA	NA	9	N	N
Mus musculus	1700013F07Rik	75504	NC_000069.6	3	108537584	108544697	0	0.247284	0.00753033	0.881469	NA	U	N	N
Mus musculus	1700013G24Rik	69380	NC_000070.6	4	137453296	137455461	0	0	NA	NA	NA	9	N	N
Mus musculus	1700013H16Rik	75514	NC_000086.7	X	53742901	53757831	0.505942	1.37073	0.0358458	0.604109	NA	U	N	N
Mus musculus	1700013N06Rik	75634	NC_000078.6	12	106865355	106878845	0	0	NA	NA	NA	9	N	N
Mus musculus	1700015C15Rik	75532	NC_000079.6	13	64427956	64432436	0	0	NA	NA	NA	9	N	N
Mus musculus	1700015E13Rik	76925	NC_000067.6	1	170308861	170312125	0.275461	0	-0.0130873	0.795527	NA	D	N	N
Mus musculus	1700015F17Rik	381716	NC_000071.6	5	5437827	5479143	0	0.219688	0.00753033	0.881469	NA	U	N	N
Mus musculus	1700015G11Rik	100503036	NC_000073.6	7	52011680	52015716	0	0	NA	NA	NA	9	N	N
Mus musculus	1700016B01Rik	75640	NC_000071.6	5	112156203	112165247	0	0	NA	NA	NA	9	N	N
Mus musculus	1700016C15Rik	69428	NC_000067.6	1	177729814	177753305	0.949588	0.962262	-0.00114367	0.988672	NA	D	N	N
Mus musculus	1700016C19Rik	74228	NC_000071.6	5	113352549	113356780	0.550923	0.489083	-0.00242274	0.961932	NA	D	N	N
Mus musculus	1700016D06Rik	76413	NC_000074.6	8	11654921	11678750	0.542441	0.247284	-0.0177297	0.762347	NA	D	N	N
Mus musculus	1700016G14Rik	666145	NC_000079.6	13	24733875	24746592	1.11413	0.46423	-0.0575296	0.529801	NA	D	N	N
Mus musculus	1700016G22Rik	71867	NC_000079.6	13	5855509	5858092	0.970353	1.61382	0.0448106	0.671223	NA	U	N	N
Mus musculus	1700016H13Rik	74218	NC_000071.6	5	103648587	103655732	0	0	NA	NA	NA	9	N	N
Mus musculus	1700016J18Rik	75561	NC_000076.6	10	42018177	42020092	0.760638	0.247284	-0.0473192	0.52041	NA	D	N	N
Mus musculus	1700016K19Rik	74230	NC_000077.6	11	75999912	76003569	0	0	NA	NA	NA	9	N	N
Mus musculus	1700016L04Rik	69412	NC_000076.6	10	14705609	14759019	0.252971	0	-0.0130873	0.795527	NA	D	N	N
Mus musculus	1700016L21Rik	72208	NC_000067.6	1	80445932	80475660	0	0	NA	NA	NA	9	N	N
Mus musculus	1700016P04Rik	69413	NC_000072.6	6	13413337	13415996	0	0	NA	NA	NA	9	N	N
Mus musculus	1700017B05Rik	74211	NC_000075.6	9	57252322	57262599	1571.25	1376.54	-0.184198	0.022623	0.198882	D	N	N
Mus musculus	1700017D01Rik	69369	NC_000085.6	19	11096816	11130878	0	0	NA	NA	NA	9	N	N
Mus musculus	1700017G19Rik	100040882	NC_000069.6	3	40504865	40522912	2.38071	0.440099	-0.174997	0.141	NA	D	N	N
Mus musculus	1700017J07Rik	75508	NC_000068.7	2	168978269	168978906	1.7815	1.22271	-0.0153113	0.826817	NA	D	N	N
Mus musculus	1700017L05Rik	69370	NC_000071.6	5	77465456	77468857	0	0	NA	NA	NA	9	N	N
Mus musculus	1700017M07Rik	76398	NC_000069.6	3	35256459	35276131	2.60271	4.62799	0.126122	0.414787	NA	U	N	N
Mus musculus	1700017N19Rik	66605	NC_000076.6	10	100592386	100618391	0	0	NA	NA	NA	9	N	N
Mus musculus	1700018A04Rik	71307	NC_000079.6	13	31565492	31582513	0	0	NA	NA	NA	9	N	N
Mus musculus	1700018A23Rik	72231	NC_000072.6	6	126822196	126825002	0.817902	0.879476	0.00703671	0.938339	NA	U	N	N
Mus musculus	1700018B08Rik	76405	NC_000074.6	8	121530784	121541954	0.795412	0.687383	-0.0112951	0.908593	NA	D	N	N
Mus musculus	1700018B24Rik	66332	NC_000069.6	3	48605731	48609100	0	0	NA	NA	NA	9	N	N
Mus musculus	1700018C11Rik	75524	NC_000070.6	4	63607091	63622429	0	0	NA	NA	NA	9	N	N
Mus musculus	1700018F24Rik	69396	NC_000071.6	5	145042990	145045678	0	0.244541	0.00753033	0.881469	NA	U	N	N
Mus musculus	1700018G05Rik	69388	NC_000086.7	X	102928372	102929107	0.310236	0.247284	-0.0027785	0.956125	NA	D	N	N
Mus musculus	1700018L02Rik	67329	NC_000085.6	19	29047483	29048729	1.93567	0	-0.0524308	0.350725	NA	D	N	N
Mus musculus	1700019A02Rik	69397	NC_000067.6	1	53158577	53187617	1.24409	0.978166	-0.00939651	0.888556	NA	D	N	N
Mus musculus	1700019B03Rik	76406	NC_000074.6	8	3470862	3487178	1.01533	0.489083	-0.0263669	0.693374	NA	D	N	N
Mus musculus	1700019B21Rik	75545	NC_000086.7	X	62510539	62527011	0.528432	2.35495	0.170466	0.16777	NA	U	N	N
Mus musculus	1700019C18Rik	75543	NC_000079.6	13	35210660	35212048	0	0	NA	NA	NA	9	N	N
Mus musculus	1700019D03Rik	67080	NC_000067.6	1	52925127	52952840	4.02174	4.86615	0.0255879	0.839295	NA	U	N	N
Mus musculus	1700019E08Rik	69405	NC_000068.7	2	45696605	45698447	0.620471	0	-0.0233961	0.643174	NA	D	N	N
Mus musculus	1700019F05Rik	69402	NC_000071.6	5	73912889	73920417	0	0	NA	NA	NA	9	N	N
Mus musculus	1700019G17Rik	75541	NC_000072.6	6	85899051	85902533	11.8282	14.1913	0.0976182	0.635816	0.897489	U	N	N
Mus musculus	1700019G24Rik	72249	NC_000072.6	6	5963897	5977393	0.232206	0	-0.0130873	0.795527	NA	D	N	N
Mus musculus	1700019J19Rik	76412	NC_000075.6	9	14103186	14110535	0	0	NA	NA	NA	9	N	N
Mus musculus	1700019L03Rik	227736	NC_000068.7	2	32777413	32784405	14.393	17.7143	0.146861	0.489579	0.835766	U	N	N
Mus musculus	1700019L22Rik	75549	NC_000074.6	8	49096147	50918746	0	0	NA	NA	NA	9	N	N
Mus musculus	1700019M22Rik	69423	NC_000078.6	12	96046621	96047222	0	0	NA	NA	NA	9	N	N
Mus musculus	1700019N19Rik	67507	NC_000085.6	19	58785803	58794414	0	0	NA	NA	NA	9	N	N
Mus musculus	1700019O17Rik	71863	NC_000067.6	1	86426329	86428049	0	0.244541	0.00753033	0.881469	NA	U	N	N
Mus musculus	1700019P21Rik	75546	NC_000067.6	1	138876272	138876965	0	0	NA	NA	NA	9	N	N
Mus musculus	1700020A23Rik	75656	NC_000068.7	2	130405296	130406074	0.738148	0.933944	0.0115181	0.88721	NA	U	N	N
Mus musculus	1700020D05Rik	75555	NC_000085.6	19	5502767	5503787	10.2009	5.89569	-0.239778	0.222305	0.627189	D	N	N
Mus musculus	1700020D12Rik	69437	NC_000078.6	12	26572113	26613757	0	0	NA	NA	NA	9	N	N
Mus musculus	1700020D14Rik	69438	NC_000087.7	Y	206150	207789	0	0	NA	NA	NA	9	N	N
Mus musculus	1700020G17Rik	75630	NC_000076.6	10	110801174	110896507	0	0	NA	NA	NA	9	N	N
Mus musculus	1700020I14Rik	66602	NC_000068.7	2	119594296	119600746	696.982	638.094	-0.117529	0.322286	0.722702	D	N	N
Mus musculus	1700020L24Rik	66330	NC_000077.6	11	83437694	83441232	16.6916	24.0898	0.253993	0.232304	0.635739	U	N	N
Mus musculus	1700020M21Rik	76402	NC_000075.6	9	120913774	120915250	0	0	NA	NA	NA	9	N	N
Mus musculus	1700020N01Rik	67692	NC_000076.6	10	21593145	21622375	0	0	NA	NA	NA	9	N	N
Mus musculus	1700020N15Rik	75509	NC_000086.7	X	69945281	69945980	0	0	NA	NA	NA	9	N	N
Mus musculus	1700020N18Rik	67086	NC_000067.6	1	91404879	91406029	0	0	NA	NA	NA	9	N	N
Mus musculus	1700021F02Rik	75519	NC_000071.6	5	103346535	103348302	0	0	NA	NA	NA	9	N	N
Mus musculus	1700021F05Rik	67851	NC_000076.6	10	43525121	43540994	237.454	309.469	0.336399	0.0159799	0.16479	U	N	N
Mus musculus	1700021F07Rik	72221	NC_000068.7	2	173522592	173528502	0	0	NA	NA	NA	9	N	N
Mus musculus	1700021G15Rik	73256	NC_000076.6	10	126255117	126257221	0	0	NA	NA	NA	9	N	N
Mus musculus	1700021K19Rik	100502698	NC_000082.6	16	32821702	32868366	674.86	630.11	-0.087806	0.50319	0.840651	D	N	N
Mus musculus	1700021L23Rik	76410	NC_000070.6	4	124302835	124332720	0	0	NA	NA	NA	9	N	N
Mus musculus	1700021N21Rik	69409	NC_000070.6	4	134448765	134450171	0.485177	0.686661	0.0144257	0.847836	NA	U	N	N
Mus musculus	1700022A21Rik	72252	NC_000071.6	5	24645453	24648860	0	0	NA	NA	NA	9	N	N
Mus musculus	1700022A22Rik	71120	NC_000081.6	15	46324585	46373899	0	0	NA	NA	NA	9	N	N
Mus musculus	1700022E09Rik	75636	NC_000082.6	16	59466872	59469238	0	0	NA	NA	NA	9	N	N
Mus musculus	1700022H01Rik	75539	NC_000076.6	10	61674527	61680290	0.232206	0.219688	-0.0027785	0.956125	NA	D	N	N
Mus musculus	1700022H16Rik	69420	NC_000078.6	12	9565236	9570585	0	0	NA	NA	NA	9	N	N
Mus musculus	1700022I11Rik	67317	NC_000070.6	4	42969946	42974325	1.54377	0.489083	-0.0674205	0.437809	NA	D	N	N
Mus musculus	1700022N22Rik	69431	NC_000083.6	17	25985815	25988572	5.40487	4.91513	-0.0295395	0.868762	0.97211	D	N	N
Mus musculus	1700023C21Rik	73257	NC_000077.6	11	109845878	109848476	0	0	NA	NA	NA	9	N	N
Mus musculus	1700023E05Rik	71868	NC_000071.6	5	77016023	77061522	1.39323	0.878754	-0.0108633	0.840423	NA	D	N	N
Mus musculus	1700023F02Rik	69433	NC_000076.6	10	66120609	66124064	0	0	NA	NA	NA	9	N	N
Mus musculus	1700023F06Rik	69441	NC_000077.6	11	103198944	103208548	0.252971	0.219688	-0.0027785	0.956125	NA	D	N	N
Mus musculus	1700023G09Rik	73281	NC_000067.6	1	186926612	186930074	0	0	NA	NA	NA	9	N	N
Mus musculus	1700023L04Rik	76419	NC_000072.6	6	29985329	29993531	0.252971	0.659065	0.0161494	0.749652	NA	U	N	N
Mus musculus	1700024B05Rik	100503856	NC_000080.6	14	41943991	42003821	28.3696	31.6039	0.0686758	0.745788	0.933452	U	N	N
Mus musculus	1700024B18Rik	69393	NC_000080.6	14	123987635	124015684	0	0	NA	NA	NA	9	N	N
Mus musculus	1700024F13Rik	73270	NC_000079.6	13	3498050	3501393	0	0	NA	NA	NA	9	N	N
Mus musculus	1700024G13Rik	67085	NC_000080.6	14	32376502	32388373	0	0	NA	NA	NA	9	N	N
Mus musculus	1700024I08Rik	75522	NC_000079.6	13	63675756	63734298	0	0	NA	NA	NA	9	N	N
Mus musculus	1700024N05Rik	75520	NC_000072.6	6	43162454	43174858	0	0	NA	NA	NA	9	N	N
Mus musculus	1700024P04Rik	69382	NC_000079.6	13	98984090	98984565	0	0	NA	NA	NA	9	N	N
Mus musculus	1700024P16Rik	242594	NC_000070.6	4	104913456	105016863	2.17825	3.01546	0.075423	0.624999	NA	U	N	N
Mus musculus	1700025B11Rik	76409	NC_000081.6	15	77558239	77561892	0	0	NA	NA	NA	9	N	N
Mus musculus	1700025C18Rik	72211	NC_000068.7	2	165078693	165090750	0	0	NA	NA	NA	9	N	N
Mus musculus	1700025D23Rik	100041739	NC_000077.6	11	114091803	114095325	0	0	NA	NA	NA	9	N	N
Mus musculus	1700025F22Rik	69416	NC_000085.6	19	11139683	11165320	0	0	NA	NA	NA	9	N	N
Mus musculus	1700025F24Rik	67081	NC_000076.6	10	119413444	119426864	0.774647	0.494568	-0.0152027	0.811456	NA	D	N	N
Mus musculus	1700025G04Rik	69399	NC_000067.6	1	151884524	152090320	229.644	216.519	-0.051067	0.806411	0.953485	D	N	N
Mus musculus	1700025J12Rik	69407	NC_000073.6	7	121589903	121591595	0.310236	0	-0.0130873	0.795527	NA	D	N	N
Mus musculus	1700025K24Rik	69418	NC_000083.6	17	54352583	54370074	0	0	NA	NA	NA	9	N	N
Mus musculus	1700025M24Rik	72276	NC_000071.6	5	73268580	73284184	0	0	NA	NA	NA	9	N	N
Mus musculus	1700025N23Rik	69986	NC_000072.6	6	39063879	39067586	2.41168	3.42869	0.0559933	0.673963	NA	U	N	N
Mus musculus	1700026D08Rik	75556	NC_000073.6	7	83775617	83794839	0	0.741852	0.028148	0.577284	NA	U	N	N
Mus musculus	1700026D11Rik	70371	NC_000068.7	2	132490728	132524057	0	0	NA	NA	NA	9	N	N
Mus musculus	1700026F02Rik	69419	NC_000074.6	8	71006728	71026755	0	0	NA	NA	NA	9	N	N
Mus musculus	1700026J12Rik	73255	NC_000082.6	16	49210640	49255798	0	0	NA	NA	NA	9	N	N
Mus musculus	1700026J14Rik	69432	NC_000072.6	6	48534063	48537477	5.99495	9.26956	0.122352	0.470888	0.825647	U	N	N
Mus musculus	1700026L06Rik	69987	NC_000068.7	2	28692080	28699651	12.194	18.7021	0.160098	0.394848	0.779038	U	N	N
Mus musculus	1700027A15Rik	69449	NC_000067.6	1	73016036	73025508	0	0	NA	NA	NA	9	N	N
Mus musculus	1700027F06Rik	72268	NC_000072.6	6	124363281	124364486	0	0	NA	NA	NA	9	N	N
Mus musculus	1700027F09Rik	69999	NC_000071.6	5	64454813	64467942	0	0	NA	NA	NA	9	N	N
Mus musculus	1700027H10Rik	72274	NC_000069.6	3	45416584	45439309	0	0	NA	NA	NA	9	N	N
Mus musculus	1700027I24Rik	75567	NC_000075.6	9	36668856	36693189	0.505942	0	-0.0233961	0.643174	NA	D	N	N
Mus musculus	1700027J07Rik	69443	NC_000076.6	10	43746158	43765836	0	0	NA	NA	NA	9	N	N
Mus musculus	1700028B04Rik	70001	NC_000073.6	7	28496941	28497492	0	0	NA	NA	NA	9	N	N
Mus musculus	1700028D13Rik	75569	NC_000071.6	5	112206763	112210002	0	0	NA	NA	NA	9	N	N
Mus musculus	1700028E10Rik	625175	NC_000071.6	5	151368675	151396164	1.1489	2.96994	0.126888	0.311925	NA	U	N	N
Mus musculus	1700028I16Rik	70003	NC_000076.6	10	82812123	82824242	0.310236	0.244541	-0.0027785	0.956125	NA	D	N	N
Mus musculus	1700028J19Rik	70004	NC_000073.6	7	44229929	44236122	4.09094	5.5638	0.0914066	0.601667	NA	U	N	N
Mus musculus	1700028K03Rik	76421	NC_000071.6	5	107534711	107551542	23.0844	18.3533	-0.16345	0.442323	0.811545	D	N	N
Mus musculus	1700028M03Rik	69460	NC_000069.6	3	83555367	83574118	0	0	NA	NA	NA	9	N	N
Mus musculus	1700028P14Rik	67483	NC_000085.6	19	23558760	23652812	0	0	NA	NA	NA	9	N	N
Mus musculus	1700028P15Rik	75655	NC_000068.7	2	171956879	171962799	0	0	NA	NA	NA	9	N	N
Mus musculus	1700029B22Rik	69495	NC_000073.6	7	131146439	131150578	0	0	NA	NA	NA	9	N	N
Mus musculus	1700029F12Rik	66479	NC_000079.6	13	97021864	97034362	0	0.244541	0.00753033	0.881469	NA	U	N	N
Mus musculus	1700029H14Rik	66501	NC_000074.6	8	13550722	13562461	0.826384	0.684641	-0.00853158	0.91178	NA	D	N	N
Mus musculus	1700029I15Rik	75641	NC_000068.7	2	92382918	92383603	0	0.439377	0.0178392	0.723915	NA	U	N	N
Mus musculus	1700029J03Rik	72264	NC_000082.6	16	93396815	93458872	0	0	NA	NA	NA	9	N	N
Mus musculus	1700029J07Rik	69479	NC_000074.6	8	45953606	45975252	26.9112	27.102	0.00869591	0.966525	0.994264	U	N	N
Mus musculus	1700029M03Rik	69476	NC_000067.6	1	164960664	164961400	0	0	NA	NA	NA	9	N	N
Mus musculus	1700029M20Rik	73937	NC_000070.6	4	135626655	135630198	0	0	NA	NA	NA	9	N	N
Mus musculus	1700029N11Rik	69491	NC_000079.6	13	44439727	44457567	0	0	NA	NA	NA	9	N	N
Mus musculus	1700029P11Rik	66346	NC_000081.6	15	81980540	81981563	3.09809	2.54156	-0.0372753	0.791966	NA	D	N	N
Mus musculus	1700030A11Rik	74179	NC_000083.6	17	28905265	28906771	0.528432	0	-0.0233961	0.643174	NA	D	N	N
Mus musculus	1700030C10Rik	69513	NC_000078.6	12	20804389	20815779	0.507667	0.934667	0.0388055	0.666843	NA	U	N	N
Mus musculus	1700030C14Rik	75662	NC_000068.7	2	152652882	152654348	0	0	NA	NA	NA	9	N	N
Mus musculus	1700030E10Rik	69515	NC_000076.6	10	67708551	67718175	0	0	NA	NA	NA	9	N	N
Mus musculus	1700030F04Rik	72263	NC_000072.6	6	117679207	117751769	0	0	NA	NA	NA	9	N	N
Mus musculus	1700030F18Rik	72277	NC_000081.6	15	99918348	99931658	3.95422	3.89638	-0.0033989	0.984469	NA	D	N	N
Mus musculus	1700030J22Rik	69528	NC_000074.6	8	116969599	116978943	40.1034	39.6874	-0.0155559	0.936683	0.98511	D	N	N
Mus musculus	1700030K09Rik	72254	NC_000074.6	8	72443880	72460541	240.468	217.522	-0.128412	0.339455	0.737198	D	N	N
Mus musculus	1700030L20Rik	70055	NC_000069.6	3	136435270	136449349	0	0	NA	NA	NA	9	N	N
Mus musculus	1700030L22Rik	75576	NC_000078.6	12	53303362	53321854	0.252971	0.489083	0.00753033	0.881469	NA	U	N	N
Mus musculus	1700030M09Rik	72259	NC_000074.6	8	121544388	121547652	0.252971	0.439377	0.00753033	0.881469	NA	U	N	N
Mus musculus	1700030N03Rik	70011	NC_000085.6	19	3153799	3197703	0	0	NA	NA	NA	9	N	N
Mus musculus	1700030O20Rik	72286	NC_000076.6	10	116723067	116729177	0	0	NA	NA	NA	9	N	N
Mus musculus	1700031A10Rik	73286	NC_000083.6	17	36923792	36933432	0	0	NA	NA	NA	9	N	N
Mus musculus	1700031F05Rik	73300	NC_000086.7	X	102859187	102866353	0	0	NA	NA	NA	9	N	N
Mus musculus	1700031L13Rik	67327	NC_000071.6	5	82122693	82124711	0	0	NA	NA	NA	9	N	N
Mus musculus	1700031M16Rik	73302	NC_000081.6	15	98398445	98416135	0	0	NA	NA	NA	9	N	N
Mus musculus	1700031P21Rik	73278	NC_000078.6	12	52599984	52602322	0	0	NA	NA	NA	9	N	N
Mus musculus	1700034B16Rik	73282	NC_000084.6	18	75781031	75782301	0	0	NA	NA	NA	9	N	N
Mus musculus	1700034E13Rik	78414	NC_000084.6	18	52646220	52663731	0	0	NA	NA	NA	9	N	N
Mus musculus	1700034G24Rik	67325	NC_000071.6	5	112582936	112589996	0	0	NA	NA	NA	9	N	N
Mus musculus	1700034H15Rik	98736	NC_000067.6	1	191894072	191907527	7.80427	16.2894	0.361312	0.0744413	0.371656	U	N	N
Mus musculus	1700034I23Rik	73297	NC_000069.6	3	40900199	40902543	0.507667	0.244541	-0.0173048	0.765182	NA	D	N	N
Mus musculus	1700034J05Rik	73344	NC_000072.6	6	146951301	146954421	2.49888	0.464952	-0.129924	0.209189	NA	D	N	N
Mus musculus	1700034K08Rik	78349	NC_000075.6	9	92979916	93005733	0	0	NA	NA	NA	9	N	N
Mus musculus	1700034O15Rik	76606	NC_000072.6	6	41684431	41685717	0	0	NA	NA	NA	9	N	N
Mus musculus	1700034P13Rik	73331	NC_000067.6	1	9747648	9771256	2.16976	4.13833	0.0799641	0.506011	NA	U	N	N
Mus musculus	1700036G14Rik	73283	NC_000069.6	3	85317519	85332027	0	0	NA	NA	NA	9	N	N
Mus musculus	1700037C18Rik	73261	NC_000082.6	16	3905798	3908689	16.7125	17.5816	0.035077	0.868953	0.97211	U	N	N
Mus musculus	1700037H04Rik	67326	NC_000068.7	2	131146325	131160020	656.772	711.224	0.101119	0.460338	0.821269	U	N	N
Mus musculus	1700039E15Rik	76713	NC_000073.6	7	45282873	45288993	0	0	NA	NA	NA	9	N	N
Mus musculus	1700039E22Rik	73322	NC_000085.6	19	44828493	44835938	0	0.247284	0.00753033	0.881469	NA	U	N	N
Mus musculus	1700039I01Rik	73346	NC_000067.6	1	63248014	63253647	0	0	NA	NA	NA	9	N	N
Mus musculus	1700039M10Rik	67518	NC_000080.6	14	57571614	57572368	2.02219	2.49532	0.0324613	0.808562	NA	U	N	N
Mus musculus	1700040D17Rik	76602	NC_000069.6	3	94409389	94413218	0	0.46423	0.0178392	0.723915	NA	U	N	N
Mus musculus	1700040F15Rik	73329	NC_000087.7	Y	60241398	60297384	0	0	NA	NA	NA	9	N	N
Mus musculus	1700040L02Rik	73287	NC_000076.6	10	68430956	68541875	0.252971	0	-0.0130873	0.795527	NA	D	N	N
Mus musculus	1700041A01Rik	73312	NC_000071.6	5	88291361	88301023	0	0	NA	NA	NA	9	N	N
Mus musculus	1700041B01Rik	78623	NC_000081.6	15	78671214	78676262	1.88029	1.39688	-0.042366	0.741566	NA	D	N	N
Mus musculus	1700041C23Rik	67319	NC_000075.6	9	57175275	57186108	0	0	NA	NA	NA	9	N	N
Mus musculus	1700041M19Rik	76601	NC_000082.6	16	77004228	77010881	0	0	NA	NA	NA	9	N	N
Mus musculus	1700042B14Rik	73347	NC_000086.7	X	155124981	155147849	0.310236	0	-0.0130873	0.795527	NA	D	N	N
Mus musculus	1700042G07Rik	67323	NC_000070.6	4	116173372	116174297	0	0	NA	NA	NA	9	N	N
Mus musculus	1700042G15Rik	73349	NC_000070.6	4	57359792	57364292	0	0	NA	NA	NA	9	N	N
Mus musculus	1700042O10Rik	73321	NC_000077.6	11	11868123	11885321	0.232206	0.219688	-0.0027785	0.956125	NA	D	N	N
Mus musculus	1700044C05Rik	73306	NC_000080.6	14	118365878	118398165	0	0	NA	NA	NA	9	N	N
Mus musculus	1700044K03Rik	67321	NC_000084.6	18	49523289	49524440	0	0	NA	NA	NA	9	N	N
Mus musculus	1700045H11Rik	73348	NC_000070.6	4	150828225	150854949	0	0	NA	NA	NA	9	N	N
Mus musculus	1700046C09Rik	73307	NC_000077.6	11	14560336	14599225	0	0	NA	NA	NA	9	N	N
Mus musculus	1700047A11Rik	76604	NC_000074.6	8	26082609	26096520	0	0	NA	NA	NA	9	N	N
Mus musculus	1700047E10Rik	74328	NC_000080.6	14	44191607	44213237	1.5164	0	-0.0459443	0.383155	NA	D	N	N
Mus musculus	1700047G03Rik	73339	NC_000081.6	15	11967062	11970083	0	0	NA	NA	NA	9	N	N
Mus musculus	1700047I17Rik2	100101807	NC_000078.6	12	55199592	55217168	1554.51	1350.76	-0.184733	0.131286	0.490621	D	N	N
Mus musculus	1700047L14Rik	73295	NC_000071.6	5	108763842	108768918	0	0	NA	NA	NA	9	N	N
Mus musculus	1700047M11Rik	67330	NC_000067.6	1	182300834	182303289	2.0137	0.491825	-0.0779348	0.367005	NA	D	N	N
Mus musculus	1700048B10Rik	73465	NC_000079.6	13	50913817	50934152	0	0	NA	NA	NA	9	N	N
Mus musculus	1700048F04Rik	73396	NC_000071.6	5	125928762	125952633	0	0	NA	NA	NA	9	N	N
Mus musculus	1700048M11Rik	100503166	NC_000082.6	16	92308716	92312466	1.94604	2.036	0.00926692	0.940342	NA	U	N	N
Mus musculus	1700048O14Rik	73433	NC_000085.6	19	26038473	26046626	0	0	NA	NA	NA	9	N	N
Mus musculus	1700048O20Rik	69430	NC_000075.6	9	121937275	121947016	267.064	249.578	-0.0869749	0.506607	0.841758	D	N	N
Mus musculus	1700049E15Rik	100039727	NC_000072.6	6	147690241	147702374	0	0	NA	NA	NA	9	N	N
Mus musculus	1700049E17Rik1	666214	NC_000080.6	14	41924928	41932706	45.0121	26.1866	-0.291636	0.157137	0.531765	D	N	N
Mus musculus	1700049E17Rik2	100041722	NC_000080.6	14	41573190	41580974	45.0121	26.1866	-0.291636	0.157137	0.531765	D	N	N
Mus musculus	1700049E22Rik	73395	NC_000072.6	6	100527400	100533426	0	0	NA	NA	NA	9	N	N
Mus musculus	1700049G17Rik	73430	NC_000073.6	7	27907392	27929430	180.706	133.75	-0.386505	0.00326793	0.0622001	D	Y	N
Mus musculus	1700049J03Rik	73365	NC_000083.6	17	26551848	26561358	0	0	NA	NA	NA	9	N	N
Mus musculus	1700049L16Rik	108950	NC_000076.6	10	71979885	71980690	0	0	NA	NA	NA	9	N	N
Mus musculus	1700051A21Rik	73366	NC_000077.6	11	72266844	72268556	0	0	NA	NA	NA	9	N	N
Mus musculus	1700052H01Rik	73462	NC_000069.6	3	41353456	41369638	0	0.219688	0.00753033	0.881469	NA	U	N	N
Mus musculus	1700052I22Rik	67340	NC_000078.6	12	80923432	80924447	0	0	NA	NA	NA	9	N	N
Mus musculus	1700052K11Rik	73431	NC_000077.6	11	105179020	105181433	27.0963	29.0635	0.0461963	0.825262	0.958581	U	N	N
Mus musculus	1700052N19Rik	73419	NC_000076.6	10	4432605	4455140	287.756	290.978	0.0135191	0.908469	0.979838	U	N	N
Mus musculus	1700054A03Rik	78457	NC_000085.6	19	53076252	53084392	0	0	NA	NA	NA	9	N	N
Mus musculus	1700054K19Rik	67336	NC_000072.6	6	112210708	112212519	0	0	NA	NA	NA	9	N	N
Mus musculus	1700054M17Rik	73358	NC_000068.7	2	118304914	118308166	0	0.92846	0.0372688	0.461727	NA	U	N	N
Mus musculus	1700054O19Rik	74272	NC_000080.6	14	25705451	25708918	14.7945	11.8456	-0.108705	0.590968	0.87778	D	N	N
Mus musculus	1700055C04Rik	73397	NC_000075.6	9	64038465	64041465	0	0	NA	NA	NA	9	N	N
Mus musculus	1700055D18Rik	73405	NC_000070.6	4	45012559	45014356	6.63857	3.94739	-0.197566	0.298733	0.703184	D	N	N
Mus musculus	1700055N04Rik	73458	NC_000085.6	19	3958808	3970438	0.620471	0	-0.0233961	0.643174	NA	D	N	N
Mus musculus	1700056E22Rik	73363	NC_000067.6	1	184033032	184033998	13.4578	13.3503	-0.00106756	0.995671	0.998767	D	N	N
Mus musculus	1700057G04Rik	78459	NC_000075.6	9	92309377	92357876	0.252971	0	-0.0130873	0.795527	NA	D	N	N
Mus musculus	1700057H15Rik	78460	NC_000070.6	4	124449626	124485959	0	0	NA	NA	NA	9	N	N
Mus musculus	1700057H21Rik	73375	NC_000068.7	2	51421050	51437900	0	0	NA	NA	NA	9	N	N
Mus musculus	1700058M13Rik	73423	NC_000079.6	13	53398086	53415880	10.5711	6.92775	-0.172172	0.36742	0.758778	D	N	N
Mus musculus	1700060C16Rik	73425	NC_000072.6	6	143593353	143651288	0	0.220411	0.00753033	0.881469	NA	U	N	N
Mus musculus	1700060C20Rik	73399	NC_000068.7	2	158192008	158195737	0	0	NA	NA	NA	9	N	N
Mus musculus	1700060L04Rik	73378	NC_000072.6	6	124372006	124374806	0	0	NA	NA	NA	9	N	N
Mus musculus	1700060O08Rik	67335	NC_000078.6	12	54062048	54080093	0	0	NA	NA	NA	9	N	N
Mus musculus	1700061F12Rik	73438	NC_000068.7	2	9189515	9197484	0	0	NA	NA	NA	9	N	N
Mus musculus	1700061G19Rik	78625	NC_000083.6	17	56875633	56888838	54.0919	54.0449	-0.00394705	0.98246	0.996487	D	N	N
Mus musculus	1700061I17Rik	433646	NC_000069.6	3	117060522	117077765	0.507667	0.741852	0.0110736	0.858287	NA	U	N	N
Mus musculus	1700061J23Rik	76993	NC_000077.6	11	23151856	23166389	0	0	NA	NA	NA	9	N	N
Mus musculus	1700062C10Rik	73440	NC_000080.6	14	16000816	16037049	0	0	NA	NA	NA	9	N	N
Mus musculus	1700063A18Rik	73454	NC_000067.6	1	95990659	96021758	0	0	NA	NA	NA	9	N	N
Mus musculus	1700063D05Rik	78500	NC_000075.6	9	41206155	41217627	0	0.46423	0.0178392	0.723915	NA	U	N	N
Mus musculus	1700063H04Rik	74269	NC_000072.6	6	122391379	122392689	1.01533	0.440099	-0.042113	0.598124	NA	D	N	N
Mus musculus	1700063O14Rik	73452	NC_000071.6	5	91766242	91767300	0	0	NA	NA	NA	9	N	N
Mus musculus	1700064F23Rik	73437	NC_000074.6	8	110006525	110007526	0	0	NA	NA	NA	9	N	N
Mus musculus	1700064J06Rik	73400	NC_000076.6	10	119092905	119103107	0	0	NA	NA	NA	9	N	N
Mus musculus	1700064M15Rik	73457	NC_000078.6	12	99626053	99627974	0	0	NA	NA	NA	9	N	N
Mus musculus	1700065D16Rik	73410	NC_000075.6	9	95855418	95857882	0	0	NA	NA	NA	9	N	N
Mus musculus	1700065I16Rik	78462	NC_000081.6	15	63817188	63819540	0	0	NA	NA	NA	9	N	N
Mus musculus	1700065J11Rik	73409	NC_000072.6	6	35330846	35336831	0	0	NA	NA	NA	9	N	N
Mus musculus	1700065J18Rik	73455	NC_000067.6	1	192841705	192842739	0	0	NA	NA	NA	9	N	N
Mus musculus	1700065L07Rik	73408	NC_000072.6	6	73436965	73471021	0	0	NA	NA	NA	9	N	N
Mus musculus	1700065O20Rik	76609	NC_000084.6	18	49803332	49817956	0	0	NA	NA	NA	9	N	N
Mus musculus	1700066B17Rik	73426	NC_000067.6	1	39842428	39847330	0	0	NA	NA	NA	9	N	N
Mus musculus	1700066B19Rik	73449	NC_000084.6	18	35726989	35730869	5.08566	4.67553	-0.0282953	0.875842	0.97294	D	N	N
Mus musculus	1700066C05Rik	78654	NC_000082.6	16	79999382	80000544	1.86076	3.42341	0.0537913	0.604641	NA	U	N	N
Mus musculus	1700066J03Rik	67339	NC_000079.6	13	58146949	58148975	0	0	NA	NA	NA	9	N	N
Mus musculus	1700066M21Rik	73467	NC_000067.6	1	57377620	57385423	353.352	333.551	-0.0752694	0.569933	0.868147	D	N	N
Mus musculus	1700066N21Rik	73471	NC_000071.6	5	87908588	87979351	0	0	NA	NA	NA	9	N	N
Mus musculus	1700066O22Rik	74916	NC_000084.6	18	57504422	57533752	0	0	NA	NA	NA	9	N	N
Mus musculus	1700067G17Rik	73475	NC_000067.6	1	89016113	89022210	0	0	NA	NA	NA	9	N	N
Mus musculus	1700067K01Rik	73453	NC_000074.6	8	84001706	84004770	2.12098	2.06432	-0.00291471	0.980676	NA	D	N	N
Mus musculus	1700067P10Rik	68224	NC_000083.6	17	48089632	48090920	0	0	NA	NA	NA	9	N	N
Mus musculus	1700069L16Rik	381707	NC_000071.6	5	113692424	113724772	0	0	NA	NA	NA	9	N	N
Mus musculus	1700069P05Rik	73531	NC_000072.6	6	118246695	118248454	0	0	NA	NA	NA	9	N	N
Mus musculus	1700071G01Rik	73485	NC_000071.6	5	73155517	73157878	0.838668	0.244541	-0.048759	0.509302	NA	D	N	N
Mus musculus	1700071K01Rik	237880	NC_000077.6	11	81572502	81573539	0	0.880921	0.0363384	0.472583	NA	U	N	N
Mus musculus	1700071M16Rik	73504	NC_000083.6	17	43588340	43591509	43.3755	34.2509	-0.148435	0.481774	0.831389	D	N	N
Mus musculus	1700072B07Rik	73529	NC_000075.6	9	58370504	58374183	0	0	NA	NA	NA	9	N	N
Mus musculus	1700072I22Rik	78629	NC_000077.6	11	103638955	103649007	0	0	NA	NA	NA	9	N	N
Mus musculus	1700072O05Rik	73505	NC_000072.6	6	120554796	120574204	0	0	NA	NA	NA	9	N	N
Mus musculus	1700073E17Rik	381827	NC_000072.6	6	145387625	145392224	4.60224	2.16012	-0.130053	0.34464	NA	D	N	N
Mus musculus	1700074H08Rik	73480	NC_000079.6	13	119680042	119681582	0	0	NA	NA	NA	9	N	N
Mus musculus	1700074P13Rik	73481	NC_000072.6	6	40920460	40940557	0	0	NA	NA	NA	9	N	N
Mus musculus	1700080E11Rik	73532	NC_000075.6	9	105143344	105145082	0	0	NA	NA	NA	9	N	N
Mus musculus	1700080G11Rik	73488	NC_000070.6	4	127474841	127476835	0	0	NA	NA	NA	9	N	N
Mus musculus	1700080G18Rik	73533	NC_000072.6	6	30047407	30049144	3.14373	3.30971	0.0124565	0.929422	NA	U	N	N
Mus musculus	1700080N15Rik	73489	NC_000068.7	2	4132065	4141141	0	0	NA	NA	NA	9	N	N
Mus musculus	1700080O16Rik	74279	NC_000086.7	X	51968695	51972772	0	0	NA	NA	NA	9	N	N
Mus musculus	1700081B01Rik	73500	NC_000071.6	5	126706602	126749328	0	0	NA	NA	NA	9	N	N
Mus musculus	1700081H04Rik	73477	NC_000071.6	5	119108236	119114543	1.00685	0.711514	-0.0256758	0.778601	NA	D	N	N
Mus musculus	1700083H02Rik	67348	NC_000078.6	12	71383238	71384207	0	0	NA	NA	NA	9	N	N
Mus musculus	1700084C01Rik	78465	NC_000067.6	1	169928939	169934653	0.895932	0.714979	-0.010146	0.897396	NA	D	N	N
Mus musculus	1700084D21Rik	76720	NC_000079.6	13	113136085	113144012	0	0	NA	NA	NA	9	N	N
Mus musculus	1700084E18Rik	67350	NC_000068.7	2	30237197	30237631	0.928822	1.37073	0.0144257	0.834967	NA	U	N	N
Mus musculus	1700084F23Rik	74280	NC_000079.6	13	70004050	70028348	0	0	NA	NA	NA	9	N	N
Mus musculus	1700084J12Rik	73486	NC_000081.6	15	33405209	33405939	0	0.440099	0.0178392	0.723915	NA	U	N	N
Mus musculus	1700084M14Rik	73487	NC_000086.7	X	91575210	91575911	0.275461	0	-0.0130873	0.795527	NA	D	N	N
Mus musculus	1700085C21Rik	74283	NC_000078.6	12	82932520	82939155	0	0	NA	NA	NA	9	N	N
Mus musculus	1700086D15Rik	74282	NC_000077.6	11	65152617	65153282	0	0	NA	NA	NA	9	N	N
Mus musculus	1700086L19Rik	74284	NC_000078.6	12	74284276	74295950	0	0	NA	NA	NA	9	N	N
Mus musculus	1700086O06Rik	73516	NC_000084.6	18	38238405	38250198	69.7195	50.2273	-0.366835	0.0392033	0.267153	D	N	N
Mus musculus	1700086P04Rik	67349	NC_000070.6	4	129050087	129057996	4.90085	6.04117	0.0400755	0.783174	0.946026	U	N	N
Mus musculus	1700087I21Rik	76619	NC_000080.6	14	103354988	103360484	0.760638	0.684641	-0.00973438	0.921077	NA	D	N	N
Mus musculus	1700087M22Rik	78467	NC_000080.6	14	30770679	30777992	0	0	NA	NA	NA	9	N	N
Mus musculus	1700088E04Rik	27660	NC_000081.6	15	79134655	79141251	10.6717	3.55974	-0.319807	0.0664932	0.350228	D	N	N
Mus musculus	1700091H14Rik	73553	NC_000080.6	14	42089750	42095277	0	2.19688	0.0456622	NA	NA	U	N	N
Mus musculus	1700092C02Rik	67357	NC_000074.6	8	77624172	77628957	0	0	NA	NA	NA	9	N	N
Mus musculus	1700092C10Rik	73554	NC_000080.6	14	69164799	69171843	0	0	NA	NA	NA	9	N	N
Mus musculus	1700092E19Rik	73576	NC_000079.6	13	26283159	26312406	0	0	NA	NA	NA	9	N	N
Mus musculus	1700092K14Rik	73536	NC_000077.6	11	114198258	114199199	0	0	NA	NA	NA	9	N	N
Mus musculus	1700092M07Rik	74307	NC_000085.6	19	8740718	8741225	2.01006	2.13671	0.0104912	0.932061	NA	U	N	N
Mus musculus	1700093K21Rik	67358	NC_000077.6	11	23516203	23519942	4.98982	6.14754	0.0439035	0.772912	0.942571	U	N	N
Mus musculus	1700094D03Rik	73545	NC_000069.6	3	90062796	90068347	39.7535	50.7021	0.254688	0.184618	0.575445	U	N	N
Mus musculus	1700094J05Rik	67523	NC_000076.6	10	76389015	76401507	0	0	NA	NA	NA	9	N	N
Mus musculus	1700094M23Rik	73579	NC_000069.6	3	153172990	153183224	0	0	NA	NA	NA	9	N	N
Mus musculus	1700094M24Rik	74304	NC_000072.6	6	52492451	52500085	0	0	NA	NA	NA	9	N	N
Mus musculus	1700095A13Rik	76995	NC_000084.6	18	83076095	83080660	0	0	NA	NA	NA	9	N	N
Mus musculus	1700095A21Rik	67524	NC_000070.6	4	146519039	146546873	0.696617	0.661233	-0.00137117	0.978822	NA	D	N	N
Mus musculus	1700095B10Rik	67360	NC_000071.6	5	112793292	112801701	0	0	NA	NA	NA	9	N	N
Mus musculus	1700095J12Rik	73563	NC_000070.6	4	138137580	138138518	0.620471	0	-0.0233961	0.643174	NA	D	N	N
Mus musculus	1700096J18Rik	67927	NC_000077.6	11	109346867	109353651	0	0.244541	0.00753033	0.881469	NA	U	N	N
Mus musculus	1700096K18Rik	73571	NC_000071.6	5	25530018	25531466	9.61567	11.0482	0.0665611	0.736248	0.930594	U	N	N
Mus musculus	1700096P03Rik	73557	NC_000074.6	8	87635235	87642251	0	0	NA	NA	NA	9	N	N
Mus musculus	1700097N02Rik	67522	NC_000083.6	17	30622441	30626905	0.991119	0.219688	-0.0425245	0.502244	NA	D	N	N
Mus musculus	1700099I09Rik	76624	NC_000079.6	13	102760255	102761896	0.528432	1.93971	0.0982667	0.330467	NA	U	N	N
Mus musculus	1700100I10Rik	74982	NC_000080.6	14	114940225	114945948	0	0	NA	NA	NA	9	N	N
Mus musculus	1700100L14Rik	73584	NC_000079.6	13	70573241	70576104	0	0	NA	NA	NA	9	N	N
Mus musculus	1700101E01Rik	329375	NC_000068.7	2	28955481	29055066	1.88878	1.86515	-0.000964239	0.994205	NA	D	N	N
Mus musculus	1700101G07Rik	619302	NC_000068.7	2	169582068	169583227	0	0	NA	NA	NA	9	N	N
Mus musculus	1700101I11Rik	100504641	NC_000072.6	6	129532184	129533284	1.31156	1.19785	-0.00771302	0.935254	NA	D	N	N
Mus musculus	1700101O22Rik	73575	NC_000078.6	12	7372039	7380330	0	0	NA	NA	NA	9	N	N
Mus musculus	1700102H20Rik	68230	NC_000083.6	17	3557824	3559863	2.46219	0.933944	-0.089557	0.403917	NA	D	N	N
Mus musculus	1700102J08Rik	74290	NC_000073.6	7	129917329	129924641	0	0	NA	NA	NA	9	N	N
Mus musculus	1700102P08Rik	112418	NC_000075.6	9	108392834	108397770	5.58465	6.03381	0.0306157	0.863686	0.971133	U	N	N
Mus musculus	1700104L18Rik	73592	NC_000078.6	12	54233615	54242320	0	0	NA	NA	NA	9	N	N
Mus musculus	1700105P06Rik	654802	NC_000085.6	19	7383003	7383561	0	1.86385	0.157363	0.101316	NA	U	N	N
Mus musculus	1700106J16Rik	74297	NC_000077.6	11	88294043	88295261	0.783128	0.906349	0.00769648	0.922952	NA	U	N	N
Mus musculus	1700108F19Rik	73272	NC_000080.6	14	76677568	76687108	0.550923	1.59099	0.080902	0.412073	NA	U	N	N
Mus musculus	1700108J01Rik	68245	NC_000080.6	14	122229905	122233638	0	0	NA	NA	NA	9	N	N
Mus musculus	1700108N06Rik	73560	NC_000071.6	5	11393921	11415421	0	0	NA	NA	NA	9	N	N
Mus musculus	1700109G14Rik	67355	NC_000080.6	14	61292983	61305334	0	0	NA	NA	NA	9	N	N
Mus musculus	1700109G15Rik	78471	NC_000077.6	11	84716976	84720432	0	0	NA	NA	NA	9	N	N
Mus musculus	1700109H08Rik	77036	NC_000071.6	5	3571716	3584341	12.4626	6.78623	-0.163498	0.326625	0.725166	D	N	N
Mus musculus	1700109I08Rik	73591	NC_000080.6	14	39655663	39685293	0	0	NA	NA	NA	9	N	N
Mus musculus	1700109K24Rik	74303	NC_000081.6	15	77084398	77096314	24.8016	18.0606	-0.274034	0.190073	0.582182	D	N	N
Mus musculus	1700110C19Rik	76634	NC_000083.6	17	10324602	10329312	1.52128	1.5959	0.00462133	0.969039	NA	U	N	N
Mus musculus	1700110I01Rik	73549	NC_000080.6	14	3262402	3305831	0	0	NA	NA	NA	9	N	N
Mus musculus	1700110I07Rik	77001	NC_000073.6	7	41047804	41089837	0	0	NA	NA	NA	9	N	N
Mus musculus	1700110K17Rik	73558	NC_000075.6	9	40333472	40343337	0.816178	0.708771	-0.00701532	0.928804	NA	D	N	N
Mus musculus	1700111N16Rik	74305	NC_000086.7	X	69929260	70143588	0	0	NA	NA	NA	9	N	N
Mus musculus	1700112D23Rik	73611	NC_000069.6	3	28738778	28772746	0	0	NA	NA	NA	9	N	N
Mus musculus	1700112E06Rik	76633	NC_000080.6	14	22019712	23056088	6.96629	18.467	0.365394	0.0535298	0.314073	U	N	N
Mus musculus	1700112H04Rik	78470	NC_000073.6	7	140791993	140793326	0	0	NA	NA	NA	9	N	N
Mus musculus	1700112H15Rik	73590	NC_000067.6	1	184527841	184557691	0	0	NA	NA	NA	9	N	N
Mus musculus	1700112J05Rik	68246	NC_000071.6	5	77006442	77018863	0	0.220411	0.00753033	0.881469	NA	U	N	N
Mus musculus	1700112J16Rik	76628	NC_000073.6	7	67215287	67222486	0.585697	0.467695	-0.00626629	0.931889	NA	D	N	N
Mus musculus	1700112K13Rik	73596	NC_000070.6	4	127810636	127812173	0	0	NA	NA	NA	9	N	N
Mus musculus	1700112N08Rik	73593	NC_000071.6	5	122275333	122279718	0	0	NA	NA	NA	9	N	N
Mus musculus	1700113A16Rik	76642	NC_000069.6	3	88171560	88177785	8.42159	4.43589	-0.139019	0.367254	0.758778	D	N	N
Mus musculus	1700113B09Rik	78638	NC_000076.6	10	71201745	71204488	0	0	NA	NA	NA	9	N	N
Mus musculus	1700113H08Rik	76640	NC_000076.6	10	87058046	87230599	0	0	NA	NA	NA	9	N	N
Mus musculus	1700116B05Rik	78639	NC_000082.6	16	50783392	50784091	0	0	NA	NA	NA	9	N	N
Mus musculus	1700116H05Rik	73622	NC_000083.6	17	88300636	88307556	0	0	NA	NA	NA	9	N	N
Mus musculus	1700119H24Rik	76649	NC_000082.6	16	34935855	34939329	0	0	NA	NA	NA	9	N	N
Mus musculus	1700120C14Rik	73600	NC_000081.6	15	99251788	99262041	1.01533	1.86529	0.0554369	0.601428	NA	U	N	N
Mus musculus	1700120E14Rik	73606	NC_000084.6	18	74495678	74531124	0	0	NA	NA	NA	9	N	N
Mus musculus	1700120G07Rik	74314	NC_000073.6	7	135191765	135196002	0.232206	0	-0.0130873	0.795527	NA	D	N	N
Mus musculus	1700120K04Rik	68232	NC_000073.6	7	127603903	127604445	2.75877	3.65531	0.0418253	0.742731	NA	U	N	N
Mus musculus	1700121L16Rik	76643	NC_000086.7	X	104816776	104842455	0	0	NA	NA	NA	9	N	N
Mus musculus	1700121N20Rik	76639	NC_000078.6	12	106442652	106447666	0.310236	0	-0.0130873	0.795527	NA	D	N	N
Mus musculus	1700122C19Rik	78640	NC_000085.6	19	37465060	37471833	0	0	NA	NA	NA	9	N	N
Mus musculus	1700122E12Rik	73619	NC_000074.6	8	84847142	84855740	6.52784	3.59686	-0.135425	0.385329	0.77219	D	N	N
Mus musculus	1700122H20Rik	73617	NC_000083.6	17	6895940	6901718	0	0	NA	NA	NA	9	N	N
Mus musculus	1700122O11Rik	76651	NC_000083.6	17	48036745	48038293	0	0	NA	NA	NA	9	N	N
Mus musculus	1700123I01Rik	622554	NC_000085.6	19	6184410	6224219	8.48639	12.4579	0.141819	0.445969	0.81314	U	N	N
Mus musculus	1700123J17Rik	76728	NC_000073.6	7	126224238	126249112	1.09336	0.440822	-0.044728	0.577026	NA	D	N	N
Mus musculus	1700123K08Rik	76658	NC_000071.6	5	138561840	138564694	1.82303	0.244541	-0.111898	0.222287	NA	D	N	N
Mus musculus	1700123L14Rik	78482	NC_000072.6	6	96164503	96166205	0	0	NA	NA	NA	9	N	N
Mus musculus	1700123M08Rik	100503636	NC_000070.6	4	11966574	11994295	5.66115	6.7459	0.0775662	0.689614	0.916458	U	N	N
Mus musculus	1700123O12Rik	73624	NC_000070.6	4	10508031	10797802	0	0	NA	NA	NA	9	N	N
Mus musculus	1700123O20Rik	58248	NC_000080.6	14	54686171	54690742	335.601	377.213	0.154068	0.201254	0.599142	U	N	N
Mus musculus	1700123O21Rik	68238	NC_000082.6	16	5975587	5998496	0	0	NA	NA	NA	9	N	N
Mus musculus	1700124L16Rik	67934	NC_000072.6	6	83761759	83762508	4.19334	1.53926	-0.103765	0.36192	NA	D	N	N
Mus musculus	1700124M09Rik	73605	NC_000076.6	10	19086626	19087228	0	0	NA	NA	NA	9	N	N
Mus musculus	1700125G02Rik	73628	NC_000070.6	4	124890888	124894782	0	0	NA	NA	NA	9	N	N
Mus musculus	1700125G22Rik	76657	NC_000069.6	3	27154026	27157019	0	0	NA	NA	NA	9	N	N
Mus musculus	1700125H03Rik	73609	NC_000074.6	8	68368459	68375710	0.528432	0.464952	-0.00630426	0.930883	NA	D	N	N
Mus musculus	1700125H20Rik	73634	NC_000077.6	11	85171096	85181154	0.252971	0.247284	-0.0027785	0.956125	NA	D	N	N
Mus musculus	1700126H18Rik	73639	NC_000071.6	5	66166607	66191335	0	0	NA	NA	NA	9	N	N
Mus musculus	1700128A07Rik	73631	NC_000080.6	14	106417187	106486520	0	0	NA	NA	NA	9	N	N
Mus musculus	1700128E19Rik	73618	NC_000074.6	8	11713260	11720542	0	0	NA	NA	NA	9	N	N
Mus musculus	1700128F08Rik	76669	NC_000075.6	9	8221889	8241987	5.65563	13.1317	0.288286	0.114715	0.46399	U	N	N
Mus musculus	1700129C05Rik	67932	NC_000080.6	14	59133040	59142893	0	0	NA	NA	NA	9	N	N
Mus musculus	1810006J02Rik	69030	NC_000067.6	1	98131467	98144655	1.9893	1.85909	-0.00570052	0.961367	NA	D	N	N
Mus musculus	1810007C17Rik	69054	NC_000078.6	12	49476993	49480862	0	0	NA	NA	NA	9	N	N
Mus musculus	1810007D17Rik	69055	NC_000085.6	19	58606329	58629753	0	0	NA	NA	NA	9	N	N
Mus musculus	1810008I18Rik	100503969	NC_000073.6	7	65804052	65806223	0	0	NA	NA	NA	9	N	N
Mus musculus	1810009A15Rik	66276	NC_000085.6	19	8888883	8890759	385.115	477.622	0.293525	0.00314588	0.0610455	U	Y	N
Mus musculus	1810009J06Rik	73626	NC_000072.6	6	40964772	40968427	0.275461	0.244541	-0.0027785	0.956125	NA	D	N	N
Mus musculus	1810010D01Rik	100040049	NC_000073.6	7	145205818	145208119	5.44797	3.68146	-0.0861541	0.573349	NA	D	N	N
Mus musculus	1810010H24Rik	69066	NC_000077.6	11	107028223	107030443	6.01449	9.60561	0.239104	0.241051	0.646341	U	N	N
Mus musculus	1810010K12Rik	74169	NC_000068.7	2	19452031	19454997	0	0	NA	NA	NA	9	N	N
Mus musculus	1810011H11Rik	69069	NC_000080.6	14	32785963	32817968	8.6784	8.811	0.00325998	0.98513	0.996999	U	N	N
Mus musculus	1810011O10Rik	69068	NC_000074.6	8	24437616	24438946	1147.13	1066.99	-0.0873403	0.577917	0.872054	D	N	N
Mus musculus	1810012K08Rik	69095	NC_000068.7	2	26138546	26139959	32.3196	33.7297	0.0212908	0.919222	0.981715	U	N	N
Mus musculus	1810012K16Rik	69108	NC_000074.6	8	22398721	22399591	0	0.466972	0.0178392	0.723915	NA	U	N	N
Mus musculus	1810013A23Rik	69050	NC_000083.6	17	28271708	28273163	0.464411	0.741852	0.00905761	0.859721	NA	U	N	N
Mus musculus	1810013D15Rik	69042	NC_000069.6	3	157925693	157938026	0	0	NA	NA	NA	9	N	N
Mus musculus	1810013L24Rik	69053	NC_000082.6	16	8830100	8858924	1538.12	1271.36	-0.242217	0.0785657	0.382773	D	N	N
Mus musculus	1810014B01Rik	66263	NC_000076.6	10	86685527	86689954	50.8082	56.2083	0.064943	0.758087	0.93829	U	N	N
Mus musculus	1810018F18Rik	69166	NC_000085.6	19	58698917	58701323	0	0	NA	NA	NA	9	N	N
Mus musculus	1810019D21Rik	69771	NC_000074.6	8	106135400	106138723	2.06372	2.15939	0.00410652	0.976535	NA	U	N	N
Mus musculus	1810019N24Rik	69086	NC_000073.6	7	12948601	12961892	0.464411	0.439377	-0.00303583	0.95217	NA	D	N	N
Mus musculus	1810020O05Rik	613264	NC_000072.6	6	87675593	87690847	0.275461	0.686661	0.0238904	0.691568	NA	U	N	N
Mus musculus	1810021B22Rik	69120	NC_000081.6	15	89071198	89075854	1.85953	1.18195	-0.0379122	0.704194	NA	D	N	N
Mus musculus	1810022K09Rik	69126	NC_000069.6	3	14606289	14611256	831.848	823.263	-0.0142376	0.862166	0.970485	D	N	N
Mus musculus	1810024B03Rik	329509	NC_000068.7	2	127186355	127208280	0.310236	0.244541	-0.0027785	0.956125	NA	D	N	N
Mus musculus	1810026B05Rik	69170	NC_000073.6	7	73539798	73558395	279.477	288.912	0.0438462	0.719567	0.926144	U	N	N
Mus musculus	1810026J23Rik	69773	NC_000075.6	9	21592722	21595970	792.612	706.122	-0.155881	0.135344	0.497779	D	N	N
Mus musculus	1810030O07Rik	69155	NC_000086.7	X	12654884	12673546	664.427	632.828	-0.0631375	0.62014	0.890022	D	N	N
Mus musculus	1810032O08Rik	66293	NC_000077.6	11	116671660	116675798	496.36	478.536	-0.0477216	0.715373	0.924847	D	N	N
Mus musculus	1810034E14Rik	66503	NC_000079.6	13	64248700	64268145	17.562	13.4396	-0.147912	0.477658	0.830105	D	N	N
Mus musculus	1810035K13Rik	78328	NC_000085.6	19	58695506	58696178	0	0	NA	NA	NA	9	N	N
Mus musculus	1810037I17Rik	67704	NC_000069.6	3	122924397	122926194	522.073	676.621	0.345265	0.00260676	0.0533288	U	Y	N
Mus musculus	1810041H14Rik	78312	NC_000080.6	14	121876796	121879540	0.252971	1.18267	0.04612	0.486372	NA	U	N	N
Mus musculus	1810041L15Rik	72301	NC_000081.6	15	84379203	84447097	0.464411	0.489083	-0.00104203	0.983592	NA	D	N	N
Mus musculus	1810043G02Rik	67884	NC_000076.6	10	77978650	77985438	160.996	164.133	0.0230319	0.890053	0.97633	U	N	N
Mus musculus	1810043H04Rik	208501	NC_000077.6	11	120098934	120100424	208.595	282.072	0.38591	0.00462571	0.0772343	U	Y	N
Mus musculus	1810044D09Rik	69798	NC_000072.6	6	91440987	91441755	6.85868	10.8917	0.250637	0.224778	0.62903	U	N	N
Mus musculus	1810046K07Rik	69809	NC_000075.6	9	51289686	51328917	0.803894	0.219688	-0.034329	0.573558	NA	D	N	N
Mus musculus	1810049I09Rik	75601	NC_000073.6	7	65212814	65213451	0	0	NA	NA	NA	9	N	N
Mus musculus	1810053B23Rik	69857	NC_000082.6	16	93343724	93353189	0	0	NA	NA	NA	9	N	N
Mus musculus	1810055G02Rik	72056	NC_000085.6	19	3708333	3717881	567.635	531.352	-0.0853515	0.52318	0.848685	D	N	N
Mus musculus	1810058I24Rik	67705	NC_000072.6	6	35252699	35262059	1317.23	1221.15	-0.0854341	0.62728	0.892771	D	N	N
Mus musculus	1810062G17Rik	72282	NC_000069.6	3	36475937	36482299	15.3269	13.0985	-0.113989	0.592078	0.878757	D	N	N
Mus musculus	1810062O18Rik	75602	NC_000080.6	14	20546293	20570680	1.31156	1.66555	0.0285022	0.813249	NA	U	N	N
Mus musculus	1810063I02Rik	69854	NC_000077.6	11	59921507	59921896	0	0	NA	NA	NA	9	N	N
Mus musculus	1810064F22Rik	69862	NC_000075.6	9	22206786	22213860	0	0.440099	0.0178392	0.723915	NA	U	N	N
Mus musculus	1810065E05Rik	69864	NC_000077.6	11	58421111	58426023	0.275461	1.32102	0.0500935	0.46195	NA	U	N	N
Mus musculus	1810073O08Rik	72285	NC_000083.6	17	83905722	83921606	5.83213	7.13428	0.0658473	0.717374	0.925661	U	N	N
Mus musculus	2010001A14Rik	76516	NC_000077.6	11	57795495	57801534	15.0524	10.639	-0.127954	0.492489	0.837725	D	N	N
Mus musculus	2010001E11Rik	72045	NC_000076.6	10	39920382	39926923	14.5582	12.784	-0.0423542	0.81715	0.955366	D	N	N
Mus musculus	2010001M07Rik	69813	NC_000075.6	9	60330854	60334968	0	0.244541	0.00753033	0.881469	NA	U	N	N
Mus musculus	2010002M12Rik	112419	NC_000085.6	19	34617051	34640743	46.2349	40.7901	-0.045358	0.804719	0.952446	D	N	N
Mus musculus	2010003K11Rik	69861	NC_000085.6	19	4496788	4498583	0.972078	0.247284	-0.0406021	0.523556	NA	D	N	N
Mus musculus	2010005H15Rik	76770	NC_000082.6	16	36221562	36257427	22.6939	9.50109	-0.238122	0.15826	0.533525	D	N	N
Mus musculus	2010009K17Rik	72340	NC_000068.7	2	158070364	158091797	0.310236	0.244541	-0.0027785	0.956125	NA	D	N	N
Mus musculus	2010010A06Rik	100503117	NC_000084.6	18	75295675	75297329	0	0	NA	NA	NA	9	N	N
Mus musculus	2010012O05Rik	66439	NC_000085.6	19	46689906	46703382	165.639	179.723	0.106808	0.376819	0.766522	U	N	N
Mus musculus	2010016I18Rik	69206	NC_000069.6	3	106481986	106485913	1.4036	7.22168	0.32057	0.0382668	NA	U	N	N
Mus musculus	2010106C02Rik	72104	NC_000083.6	17	86285167	86287178	0.505942	0.247284	-0.0130873	0.795527	NA	D	N	N
Mus musculus	2010106E10Rik	67715	NC_000086.7	X	112495274	112558343	0	0	NA	NA	NA	9	N	N
Mus musculus	2010107E04Rik	70257	NC_000078.6	12	111961376	111966977	1472.43	1681.53	0.184071	0.0230544	0.200801	U	N	N
Mus musculus	2010107G12Rik	243753	NC_000072.6	6	34945294	34977999	65.2715	79.5887	0.165242	0.432159	0.8045	U	N	N
Mus musculus	2010107G23Rik	69894	NC_000076.6	10	62107656	62111013	1.78998	0.932647	-0.071419	0.527155	NA	D	N	N
Mus musculus	2010109A12Rik	75610	NC_000071.6	5	93206518	93213474	0	0	NA	NA	NA	9	N	N
Mus musculus	2010109I03Rik	67038	NC_000081.6	15	74878336	74881704	2.17099	6.13776	0.127141	0.298079	NA	U	N	N
Mus musculus	2010110K18Rik	100503082	NC_000084.6	18	34753443	34758694	9.52541	8.09048	-0.0823961	0.68543	0.914673	D	N	N
Mus musculus	2010111I01Rik	72061	NC_000079.6	13	62964893	63302877	629.789	675.635	0.0923956	0.42983	0.80313	U	N	N
Mus musculus	2010203P06Rik	66547	NC_000079.6	13	56595487	56601674	9.01964	4.49787	-0.193171	0.249691	0.656058	D	N	N
Mus musculus	2010204K13Rik	68355	NC_000086.7	X	7411817	7422988	189.833	202.324	0.0826157	0.528354	0.851014	U	N	N
Mus musculus	2010300C02Rik	72097	NC_000067.6	1	37611676	37719811	44.4257	29.2634	-0.244072	0.243058	0.647937	D	N	N
Mus musculus	2010300F17Rik	69884	NC_000077.6	11	96713210	96747161	1.32384	0.907794	-0.0438613	0.709071	NA	D	N	N
Mus musculus	2010308F09Rik	72122	NC_000086.7	X	13234641	13247733	0	0	NA	NA	NA	9	N	N
Mus musculus	2010310C07Rik	72131	NC_000072.6	6	42370671	42380558	0	0.220411	0.00753033	0.881469	NA	U	N	N
Mus musculus	2010315B03Rik	630836	NC_000075.6	9	124291804	124312694	31.2578	34.0408	0.0456823	0.823095	0.958511	U	N	N
Mus musculus	2010320M18Rik	72093	NC_000074.6	8	70776862	70777606	51.1632	59.8461	0.16377	0.38061	0.768855	U	N	N
Mus musculus	2010320O07Rik	69881	NC_000084.6	18	38212112	38229163	0.310236	0.247284	-0.0027785	0.956125	NA	D	N	N
Mus musculus	2200002D01Rik	72275	NC_000073.6	7	29247521	29248467	185.469	211.214	0.0976555	0.645895	0.900443	U	N	N
Mus musculus	2200002J24Rik	69147	NC_000073.6	7	30698926	30700534	1.23906	0.989135	-0.0088546	0.894947	NA	D	N	N
Mus musculus	2210008F06Rik	70057	NC_000077.6	11	77489404	77491412	9.27086	12.6427	0.176343	0.397097	0.781309	U	N	N
Mus musculus	2210010C04Rik	67373	NC_000072.6	6	41030268	41035509	0	0	NA	NA	NA	9	N	N
Mus musculus	2210011C24Rik	70134	NC_000074.6	8	84010228	84011720	0.232206	0.686661	0.0238491	0.688812	NA	U	N	N
Mus musculus	2210011K15Rik	72365	NC_000067.6	1	121359531	121360220	4.37381	7.29892	0.198876	0.288939	0.697831	U	N	N
Mus musculus	2210013O21Rik	70123	NC_000086.7	X	153723554	153741296	266.611	265.491	-0.00617115	0.965298	0.994099	D	N	N
Mus musculus	2210015D19Rik	76508	NC_000077.6	11	5762150	5784710	94.237	81.6714	-0.166266	0.317389	0.719002	D	N	N
Mus musculus	2210016F16Rik	70153	NC_000079.6	13	58380046	58385225	563.641	616.16	0.122079	0.208755	0.608271	U	N	N
Mus musculus	2210016L21Rik	72357	NC_000071.6	5	114942202	114948540	218.981	223.232	0.0239402	0.841024	0.963315	U	N	N
Mus musculus	2210018M11Rik	233545	NC_000073.6	7	98590594	98656569	657.689	637.649	-0.0399124	0.732168	0.929931	D	N	N
Mus musculus	2210019I11Rik	70147	NC_000071.6	5	147228598	147271521	0	0	NA	NA	NA	9	N	N
Mus musculus	2210039B01Rik	73644	NC_000078.6	12	73548483	73551986	15.1146	23.8326	0.260679	0.210867	0.610947	U	N	N
Mus musculus	2210404E10Rik	72305	NC_000085.6	19	10683625	10685558	0	0	NA	NA	NA	9	N	N
Mus musculus	2210404O09Rik	70081	NC_000083.6	17	21879570	21909926	152.568	152.174	-0.00394393	0.983702	0.996852	D	N	N
Mus musculus	2210406O10Rik	76710	NC_000071.6	5	36447611	36464854	8.38029	9.19028	0.0215454	0.894274	0.977022	U	N	N
Mus musculus	2210407C18Rik	78354	NC_000077.6	11	58608204	58613492	0	0	NA	NA	NA	9	N	N
Mus musculus	2210408F21Rik	73652	NC_000072.6	6	31220351	31337395	39.7875	47.6329	0.172765	0.389133	0.774662	U	N	N
Mus musculus	2210408I21Rik	72371	NC_000079.6	13	77135536	77193906	39.9312	36.0117	-0.0840857	0.690452	0.916683	D	N	N
Mus musculus	2210409D07Rik	70157	NC_000084.6	18	57632079	57638585	0	0	NA	NA	NA	9	N	N
Mus musculus	2210409E12Rik	72381	NC_000077.6	11	88972638	88973014	0	0	NA	NA	NA	9	N	N
Mus musculus	2210414B05Rik	70143	NC_000070.6	4	3656506	3663108	1.34461	1.12893	-0.0125084	0.895415	NA	D	N	N
Mus musculus	2210416O15Rik	70393	NC_000077.6	11	88098058	88100107	1.20617	2.49821	0.0910229	0.443811	NA	U	N	N
Mus musculus	2210417A02Rik	70138	NC_000071.6	5	148741840	148743139	13.2666	11.1555	-0.10363	0.617538	0.888532	D	N	N
Mus musculus	2210420H20Rik	76961	NC_000084.6	18	82754505	82759039	0.760638	0.247284	-0.0473192	0.52041	NA	D	N	N
Mus musculus	2300002M23Rik	69542	NC_000083.6	17	35567485	35568945	0	0	NA	NA	NA	9	N	N
Mus musculus	2300003K06Rik	100502865	NC_000077.6	11	99837148	99838066	0	0	NA	NA	NA	9	N	N
Mus musculus	2300005B03Rik	69462	NC_000081.6	15	74742839	74746687	0	0	NA	NA	NA	9	N	N
Mus musculus	2300009A05Rik	69478	NC_000075.6	9	63394447	63399244	53.9121	66.4827	0.217738	0.245273	0.650232	U	N	N
Mus musculus	2310001H17Rik	76432	NC_000072.6	6	129232623	129238045	27.7873	39.9617	0.238767	0.259797	0.665234	U	N	N
Mus musculus	2310001K24Rik	69517	NC_000068.7	2	163472545	163473003	0	0	NA	NA	NA	9	N	N
Mus musculus	2310002D06Rik	69522	NC_000078.6	12	80507206	80517954	0	0	NA	NA	NA	9	N	N
Mus musculus	2310002F09Rik	100504720	NC_000073.6	7	43745466	43755936	0	0	NA	NA	NA	9	N	N
Mus musculus	2310002L09Rik	71886	NC_000070.6	4	73939371	73950846	7.92644	7.85916	-0.000802232	0.993927	0.998634	D	N	N
Mus musculus	2310003H01Rik	71885	NC_000077.6	11	120369562	120378746	367.856	365.02	-0.0105941	0.924572	0.983054	D	N	N
Mus musculus	2310003N18Rik	71873	NC_000075.6	9	50232527	50233522	0	0	NA	NA	NA	9	N	N
Mus musculus	2310005A03Rik	100504268	NC_000068.7	2	155097791	155100079	0.507667	0	-0.0233961	0.643174	NA	D	N	N
Mus musculus	2310005E17Rik	70090	NC_000079.6	13	98424110	98435065	1.32384	2.27563	0.0959208	0.49406	NA	U	N	N
Mus musculus	2310007B03Rik	71874	NC_000067.6	1	93151355	93160870	0.542441	0	-0.0233961	0.643174	NA	D	N	N
Mus musculus	2310007L24Rik	75573	NC_000077.6	11	106374826	106377114	0.774647	1.37	0.0454268	0.64508	NA	U	N	N
Mus musculus	2310008N11Rik	72316	NC_000074.6	8	26814595	26824423	0.563207	0.247284	-0.0178211	0.761743	NA	D	N	N
Mus musculus	2310009A05Rik	66364	NC_000075.6	9	73039718	73042775	63.6206	77.1081	0.198212	0.308389	0.7124	U	N	N
Mus musculus	2310009B15Rik	69549	NC_000067.6	1	138851979	138856854	141.565	129.586	-0.106779	0.50079	0.840129	D	N	N
Mus musculus	2310010J17Rik	78329	NC_000073.6	7	90124836	90129474	1.88533	4.54266	0.134206	0.316832	NA	U	N	N
Mus musculus	2310011J03Rik	66374	NC_000076.6	10	80318255	80320548	381.195	436.341	0.173386	0.18676	0.577927	U	N	N
Mus musculus	2310014F06Rik	69625	NC_000073.6	7	112599337	112663619	1.38111	0	-0.115081	0.157162	NA	D	N	N
Mus musculus	2310014L17Rik	381845	NC_000073.6	7	12927416	12931072	23.0725	14.5973	-0.257604	0.214578	0.616535	D	N	N
Mus musculus	2310015A10Rik	69548	NC_000078.6	12	80120546	80132844	137.688	117.475	-0.20017	0.154543	0.528383	D	N	N
Mus musculus	2310015A16Rik	69561	NC_000083.6	17	31907877	31910136	2.2113	1.4486	-0.0519095	0.664337	NA	D	N	N
Mus musculus	2310015B20Rik	69563	NC_000076.6	10	70204667	70219711	2.71221	2.49474	-0.00766966	0.944423	NA	D	N	N
Mus musculus	2310015D24Rik	70100	NC_000082.6	16	13514131	13520419	1.43837	0.219688	-0.0825086	0.312543	NA	D	N	N
Mus musculus	2310015K22Rik	69565	NC_000067.6	1	80207989	80229463	0	0.464952	0.0178392	0.723915	NA	U	N	N
Mus musculus	2310016D03Rik	69566	NC_000078.6	12	30410559	30467358	0	0	NA	NA	NA	9	N	N
Mus musculus	2310016D23Rik	76443	NC_000067.6	1	60778461	60803790	0	0	NA	NA	NA	9	N	N
Mus musculus	2310016G11Rik	69578	NC_000073.6	7	44676038	44678231	0	0	NA	NA	NA	9	N	N
Mus musculus	2310020H05Rik	69603	NC_000079.6	13	99076528	99087921	0.275461	0.929905	0.0357955	0.575036	NA	U	N	N
Mus musculus	2310022A10Rik	66367	NC_000073.6	7	27560476	27582099	628.831	658.686	0.0589773	0.671721	0.910399	U	N	N
Mus musculus	2310022B05Rik	69551	NC_000074.6	8	124635756	124663369	1027.95	1049.99	0.0289144	0.758178	0.93829	U	N	N
Mus musculus	2310026I22Rik	69593	NC_000084.6	18	32923799	32925185	0	0	NA	NA	NA	9	N	N
Mus musculus	2310030A07Rik	75584	NC_000067.6	1	150320681	150346771	0	0.439377	0.0178392	0.723915	NA	U	N	N
Mus musculus	2310030G06Rik	66952	NC_000075.6	9	50739691	50746521	15.8791	25.0553	0.246333	0.231002	0.634398	U	N	N
Mus musculus	2310033P09Rik	67862	NC_000077.6	11	59208361	59210736	58.62	69.0283	0.145381	0.480105	0.831072	U	N	N
Mus musculus	2310034C09Rik	117172	NC_000082.6	16	88758847	88759789	0	0	NA	NA	NA	9	N	N
Mus musculus	2310034G01Rik	75579	NC_000085.6	19	46348201	46348988	6.64032	4.20362	-0.139738	0.418892	0.796374	D	N	N
Mus musculus	2310034O05Rik	69571	NC_000071.6	5	100210692	100218049	2.24779	0.494568	-0.0591755	0.426368	NA	D	N	N
Mus musculus	2310034P14Rik	69579	NC_000073.6	7	83883945	83885194	8.12338	4.21952	-0.274795	0.153366	0.526053	D	N	N
Mus musculus	2310035C23Rik	227446	NC_000067.6	1	105663861	105755131	716.561	642.858	-0.151087	0.0667571	0.35127	D	N	N
Mus musculus	2310036O22Rik	68544	NC_000074.6	8	85026833	85030286	1226.09	1533.8	0.29793	0.00885961	0.116178	U	N	N
Mus musculus	2310039H08Rik	67101	NC_000083.6	17	46772635	46773407	109.526	103.208	-0.0661636	0.710599	0.922626	D	N	N
Mus musculus	2310039L15Rik	69629	NC_000076.6	10	95336276	95363216	3.32146	0.439377	-0.0821951	0.301589	NA	D	N	N
Mus musculus	2310040G24Rik	381792	NC_000072.6	6	86483376	86488227	7.07307	13.4181	0.385933	0.0666899	0.351032	U	N	N
Mus musculus	2310043L19Rik	75589	NC_000067.6	1	177641542	177642943	0.795412	0.467695	-0.0329633	0.704336	NA	D	N	N
Mus musculus	2310043O21Rik	69679	NC_000081.6	15	38549344	38594934	0.252971	0	-0.0130873	0.795527	NA	D	N	N
Mus musculus	2310045N01Rik	72368	NC_000074.6	8	70139713	70147261	195.236	173.243	-0.153334	0.259599	0.665234	D	N	N
Mus musculus	2310047D07Rik	69657	NC_000071.6	5	149234758	149237977	0.550923	5.92364	0.343317	0.0185315	NA	U	N	N
Mus musculus	2310047M10Rik	71923	NC_000077.6	11	69059775	69061576	201.996	257.11	0.289408	0.06821	0.35504	U	N	N
Mus musculus	2310050C09Rik	66533	NC_000069.6	3	92868359	92870205	0.232206	0	-0.0130873	0.795527	NA	D	N	N
Mus musculus	2310057J18Rik	67719	NC_000076.6	10	28972288	28986306	0	0	NA	NA	NA	9	N	N
Mus musculus	2310057M21Rik	68277	NC_000073.6	7	131342718	131362698	187.754	217.902	0.160968	0.391174	0.775754	U	N	N
Mus musculus	2310057N15Rik	69696	NC_000082.6	16	88773181	88774206	0	0	NA	NA	NA	9	N	N
Mus musculus	2310061I04Rik	69662	NC_000083.6	17	35892677	35897378	475.424	468.983	-0.0181869	0.869334	0.97211	D	N	N
Mus musculus	2310061J03Rik	66391	NC_000082.6	16	55973268	55974617	12.5083	0.878754	-0.34566	0.0144083	0.155199	D	N	N
Mus musculus	2310061N02Rik	69661	NC_000082.6	16	88707171	88707962	0	0	NA	NA	NA	9	N	N
Mus musculus	2310065F04Rik	74184	NC_000077.6	11	67112461	67120080	0	0.685363	0.028148	0.577284	NA	U	N	N
Mus musculus	2310067B10Rik	71947	NC_000077.6	11	115765433	115799033	533.723	525.563	-0.0202811	0.8143	0.954442	D	N	N
Mus musculus	2310067E19Rik	76455	NC_000070.6	4	82450060	82462311	2.10525	0.953313	-0.0884308	0.441516	NA	D	N	N
Mus musculus	2310068J16Rik	70281	NC_000081.6	15	99972167	99973287	0.505942	0.92846	0.0203608	0.756584	NA	U	N	N
Mus musculus	2310069B03Rik	69652	NC_000072.6	6	82877866	82881853	10.9392	13.0516	0.110369	0.598755	0.880881	U	N	N
Mus musculus	2310069G16Rik	69659	NC_000081.6	15	44787763	44805829	0	0	NA	NA	NA	9	N	N
Mus musculus	2310075C17Rik	70194	NC_000075.6	9	112227096	112229470	1.16291	1.76329	0.0160614	0.812965	NA	U	N	N
Mus musculus	2310075K07Rik	100125933	NC_000076.6	10	45066410	45067332	19.2262	22.6972	0.101861	0.629077	0.893899	U	N	N
Mus musculus	2310079G19Rik	69699	NC_000082.6	16	88626788	88627666	0	0	NA	NA	NA	9	N	N
Mus musculus	2310081J21Rik	69211	NC_000079.6	13	50261815	50262869	0	0	NA	NA	NA	9	N	N
Mus musculus	2400006E01Rik	78648	NC_000069.6	3	41509974	41528449	0	0	NA	NA	NA	9	N	N
Mus musculus	2410002F23Rik	668661	NC_000073.6	7	44246722	44252319	1609.85	1605.63	-0.00420318	0.955986	0.990726	D	N	N
Mus musculus	2410003L11Rik	69729	NC_000077.6	11	97598511	97622893	0	0	NA	NA	NA	9	N	N
Mus musculus	2410004B18Rik	66421	NC_000069.6	3	145938032	145944275	377.131	446.212	0.206234	0.173227	0.558878	U	N	N
Mus musculus	2410004I01Rik	69739	NC_000077.6	11	102958300	102964154	16.1875	13.9716	-0.0851168	0.684479	0.914555	D	N	N
Mus musculus	2410004N09Rik	69749	NC_000084.6	18	33794892	33795989	160.319	148.104	-0.0968429	0.529925	0.851721	D	N	N
Mus musculus	2410004P03Rik	73667	NC_000078.6	12	17004958	17011727	108.775	109.894	0.00964982	0.95993	0.992281	U	N	N
Mus musculus	2410006H16Rik	69221	NC_000077.6	11	62602877	62604806	1956.13	1793.93	-0.112225	0.378774	0.767776	D	N	N
Mus musculus	2410007B07Rik	69193	NC_000069.6	3	75647441	75655731	0.252971	0.712236	0.0360999	0.618538	NA	U	N	N
Mus musculus	2410012E07Rik	73648	NC_000080.6	14	70852933	70873954	33.9986	28.8311	-0.127704	0.544753	0.859335	D	N	N
Mus musculus	2410012M07Rik	71979	NC_000075.6	9	98864767	98866580	0	0	NA	NA	NA	9	N	N
Mus musculus	2410015M20Rik	224904	NC_000083.6	17	56607452	56609771	591.337	586.468	-0.0112157	0.930221	0.983893	D	N	N
Mus musculus	2410016O06Rik	71952	NC_000078.6	12	83950608	83952953	352.862	416.174	0.219477	0.0587963	0.329657	U	N	N
Mus musculus	2410017I17Rik	675325	NC_000083.6	17	36145018	36162374	0	2.64493	0.046363	NA	NA	U	N	N
Mus musculus	2410018L13Rik	69732	NC_000078.6	12	22953997	23010243	11.3097	10.9246	-0.00433342	0.975541	0.995522	D	N	N
Mus musculus	2410019O14Rik	78316	NC_000068.7	2	157595577	157597367	0	0.247284	0.00753033	0.881469	NA	U	N	N
Mus musculus	2410021H03Rik	69750	NC_000083.6	17	69275362	69277206	0	0	NA	NA	NA	9	N	N
Mus musculus	2410022M11Rik	100503842	NC_000080.6	14	56811939	56813907	11.5213	8.17038	-0.221241	0.294621	0.701811	D	N	N
Mus musculus	2410088K16Rik	78650	NC_000067.6	1	88754890	88755733	0.542441	0.244541	-0.0176991	0.76255	NA	D	N	N
Mus musculus	2410089E03Rik	73692	NC_000081.6	15	8169106	8271158	673.247	583.98	-0.188233	0.114422	0.463658	D	N	N
Mus musculus	2410114N07Rik	73696	NC_000070.6	4	34909789	34911481	0	0	NA	NA	NA	9	N	N
Mus musculus	2410124H12Rik	76785	NC_000082.6	16	92478742	92497365	0	0.220411	0.00753033	0.881469	NA	U	N	N
Mus musculus	2410127L17Rik	67383	NC_000085.6	19	18670780	18704792	901.4	938.208	0.0535559	0.626146	0.891904	U	N	N
Mus musculus	2410131K14Rik	76792	NC_000071.6	5	118245227	118263114	282.886	262.965	-0.0980555	0.415122	0.793158	D	N	N
Mus musculus	2410137M14Rik	76797	NC_000083.6	17	36977701	36981237	0.232206	0.244541	-0.0027785	0.956125	NA	D	N	N
Mus musculus	2410141K09Rik	76803	NC_000079.6	13	66418114	66441118	0	0	NA	NA	NA	9	N	N
Mus musculus	2500002B13Rik	78353	NC_000074.6	8	57487963	57510262	32.9231	24.1828	-0.22328	0.293879	0.701491	D	N	N
Mus musculus	2500004C02Rik	72326	NC_000068.7	2	153341157	153345810	30.0817	27.5418	-0.0737785	0.728148	0.929804	D	N	N
Mus musculus	2510002D24Rik	72307	NC_000082.6	16	18836580	18840113	70.0745	84.0342	0.202761	0.253472	0.660641	U	N	N
Mus musculus	2510003B16Rik	76786	NC_000070.6	4	116123782	116139141	1.05686	1.17719	0.00839556	0.93253	NA	U	N	N
Mus musculus	2510003E04Rik	72320	NC_000076.6	10	62558470	62578457	493.304	480.515	-0.0368033	0.711748	0.923293	D	N	N
Mus musculus	2510009E07Rik	72190	NC_000082.6	16	21649045	21694665	578.121	556.75	-0.0372001	0.850958	0.966646	D	N	N
Mus musculus	2510039O18Rik	77034	NC_000070.6	4	147940895	147947314	1425.9	1478.68	0.0503518	0.552658	0.862208	U	N	N
Mus musculus	2610001J05Rik	66520	NC_000072.6	6	13869074	13871483	773.922	955.386	0.296101	2.12e-05	0.00165883	U	Y	Y
Mus musculus	2610002J02Rik	67513	NC_000070.6	4	155249966	155256687	326.254	367.463	0.155389	0.214151	0.615657	U	N	N
Mus musculus	2610002M06Rik	67028	NC_000086.7	X	107782751	107816334	574.523	606.453	0.0607429	0.731861	0.929931	U	N	N
Mus musculus	2610005L07Rik	381598	NC_000074.6	8	20385782	20424814	624.675	495.071	-0.275828	0.088657	0.407955	D	N	N
Mus musculus	2610008E11Rik	72128	NC_000076.6	10	79064374	79097600	102.153	85.6246	-0.219195	0.161845	0.539714	D	N	N
Mus musculus	2610015P09Rik	212153	NC_000082.6	16	43889902	43964314	156.418	155.244	-0.00826598	0.948453	0.987772	D	N	N
Mus musculus	2610016A17Rik	100503074	NC_000085.6	19	25671134	25672239	0.464411	0.929905	0.0225338	0.731323	NA	U	N	N
Mus musculus	2610020C07Rik	69918	NC_000082.6	16	11203383	11225796	47.1723	39.2414	-0.180274	0.363421	0.756353	D	N	N
Mus musculus	2610020H08Rik	434234	NC_000073.6	7	119794187	119848943	94.7516	83.5166	-0.125493	0.516587	0.846093	D	N	N
Mus musculus	2610027F03Rik	69904	NC_000067.6	1	120614387	120690404	0	0	NA	NA	NA	9	N	N
Mus musculus	2610027K06Rik	69909	NC_000077.6	11	85791660	85832388	1.80226	0.220411	-0.104867	0.23456	NA	D	N	N
Mus musculus	2610028E06Rik	72395	NC_000070.6	4	125887851	125922310	7.53527	6.50341	-0.0330684	0.828606	0.959172	D	N	N
Mus musculus	2610028H24Rik	76964	NC_000076.6	10	76449081	76461218	0.505942	0	-0.0233961	0.643174	NA	D	N	N
Mus musculus	2610034B18Rik	70420	NC_000073.6	7	79925359	79935264	611.485	603.405	-0.0154932	0.928497	0.983893	D	N	N
Mus musculus	2610035D17Rik	72386	NC_000077.6	11	113043906	113201838	16.8692	13.1449	-0.160466	0.446469	0.813227	D	N	N
Mus musculus	2610035F20Rik	69248	NC_000080.6	14	122470377	122475199	4.80172	1.15161	-0.323103	0.0453297	NA	D	N	N
Mus musculus	2610037D02Rik	70040	NC_000081.6	15	96190474	96197974	13.9162	6.49054	-0.364544	0.0702327	0.359262	D	N	N
Mus musculus	2610042L04Rik	554327	NC_000080.6	14	4334380	4354694	2.29923	6.60279	0.171231	0.218559	NA	U	N	N
Mus musculus	2610044O15Rik8	72139	NC_000074.6	8	129216354	129234046	278.983	272.829	-0.0300851	0.826279	0.958618	D	N	N
Mus musculus	2610100L16Rik	70441	NC_000069.6	3	17789921	17800071	0	0	NA	NA	NA	9	N	N
Mus musculus	2610203C20Rik	100042464	NC_000075.6	9	41581339	41592487	1325.73	1299.1	-0.0103203	0.959509	0.991925	D	N	N
Mus musculus	2610203C22Rik	72481	NC_000067.6	1	9560832	9631092	33.0177	35.9406	0.0695691	0.741642	0.932004	U	N	N
Mus musculus	2610206C17Rik	72495	NC_000073.6	7	84689640	84776549	0.252971	0.440822	0.00753033	0.881469	NA	U	N	N
Mus musculus	2610300M13Rik	72484	NC_000072.6	6	66451943	66466483	3.20225	0.440099	-0.211253	0.085266	NA	D	N	N
Mus musculus	2610301B20Rik	67157	NC_000070.6	4	10874498	10899425	258.658	258.83	0.00195313	0.985221	0.996999	U	N	N
Mus musculus	2610305D13Rik	112422	NC_000070.6	4	147611936	147642508	653.327	478.916	-0.410541	0.000553834	0.0184839	D	Y	Y
Mus musculus	2610306M01Rik	67170	NC_000072.6	6	86848407	86849440	24.9574	24.6407	-0.0148372	0.944142	0.98687	D	N	N
Mus musculus	2610307P16Rik	72518	NC_000079.6	13	28460034	28885422	4.63855	1.86313	-0.163203	0.251871	NA	D	N	N
Mus musculus	2610316D01Rik	72511	NC_000069.6	3	45280439	45378260	0	0	NA	NA	NA	9	N	N
Mus musculus	2610318N02Rik	70458	NC_000082.6	16	17113398	17125106	171.946	184.662	0.0773035	0.674362	0.910834	U	N	N
Mus musculus	2610507B11Rik	72503	NC_000077.6	11	78261754	78290625	3888.44	3583.35	-0.112849	0.19626	0.591659	D	N	N
Mus musculus	2610507I01Rik	72203	NC_000077.6	11	59197793	59202431	88.6383	130.06	0.381538	0.0523542	0.310221	U	N	N
Mus musculus	2610524H06Rik	330173	NC_000071.6	5	114821937	114823468	197.07	193.183	-0.0252397	0.853735	0.967417	D	N	N
Mus musculus	2610528A11Rik	70045	NC_000080.6	14	37102140	37110101	11.5243	11.1926	-0.00840338	0.9643	0.993442	D	N	N
Mus musculus	2610528J11Rik	66451	NC_000070.6	4	118527275	118530217	0	0.741852	0.028148	0.577284	NA	U	N	N
Mus musculus	2700012I20Rik	72588	NC_000075.6	9	57075203	57076241	1.97909	3.64563	0.117358	0.413854	NA	U	N	N
Mus musculus	2700029M09Rik	72612	NC_000074.6	8	60890451	60907572	1152.85	1258.04	0.118274	0.264402	0.669993	U	N	N
Mus musculus	2700038G22Rik	67194	NC_000071.6	5	23850597	23855033	225.125	197.712	-0.161655	0.265096	0.670515	D	N	N
Mus musculus	2700046A07Rik	78449	NC_000084.6	18	62751674	62756347	0	0	NA	NA	NA	9	N	N
Mus musculus	2700046G09Rik	67188	NC_000085.6	19	32389216	32391184	8.96565	7.76921	-0.0726103	0.722871	0.926818	D	N	N
Mus musculus	2700049A03Rik	76967	NC_000078.6	12	71136848	71243303	409.323	308.543	-0.333436	0.0427071	0.280461	D	N	N
Mus musculus	2700054A10Rik	72578	NC_000083.6	17	13487021	13554094	117.068	112.927	-0.0223703	0.915638	0.980782	D	N	N
Mus musculus	2700060E02Rik	68045	NC_000080.6	14	19811402	19823823	2044.23	2045.44	0.00140495	0.985013	0.996999	U	N	N
Mus musculus	2700062C07Rik	68046	NC_000084.6	18	24470871	24477767	171.586	179.548	0.061043	0.604779	0.883273	U	N	N
Mus musculus	2700068H02Rik	72563	NC_000070.6	4	106554669	106557558	0.817902	0.219688	-0.0489582	0.504136	NA	D	N	N
Mus musculus	2700069I18Rik	72608	NC_000069.6	3	5177824	5220823	0.310236	0.247284	-0.0027785	0.956125	NA	D	N	N
Mus musculus	2700070H01Rik	72609	NC_000080.6	14	63055073	63058149	0	0	NA	NA	NA	9	N	N
Mus musculus	2700081O15Rik	108899	NC_000085.6	19	7417625	7425904	524.243	487.555	-0.0991579	0.313291	0.716248	D	N	N
Mus musculus	2700089E24Rik	381820	NC_000072.6	6	133105239	133107750	1379.44	1610.7	0.191822	0.197708	0.594649	U	N	N
Mus musculus	2700089I24Rik	72647	NC_000085.6	19	59493136	59559391	0	0	NA	NA	NA	9	N	N
Mus musculus	2700094K13Rik	72657	NC_000068.7	2	84669221	84670708	1590.57	1721.42	0.106488	0.3127	0.715806	U	N	N
Mus musculus	2700097O09Rik	72658	NC_000078.6	12	55045661	55080110	197.291	213.186	0.0934	0.566762	0.866629	U	N	N
Mus musculus	2700099C18Rik	77022	NC_000083.6	17	94750100	94775129	208.371	206.237	-0.0111931	0.942542	0.986487	D	N	N
Mus musculus	2810001G20Rik	66456	NC_000077.6	11	64079484	64083259	40.2814	53.1066	0.270038	0.174711	0.560686	U	N	N
Mus musculus	2810002D19Rik	66457	NC_000068.7	2	94406707	94411682	51.8314	51.6818	0.00200017	0.992139	0.998217	U	N	N
Mus musculus	2810004N23Rik	66523	NC_000074.6	8	124839355	124863029	1233.71	1300.77	0.0716233	0.476434	0.82916	U	N	N
Mus musculus	2810006K23Rik	72650	NC_000071.6	5	124328089	124341852	128.258	139.308	0.0910492	0.596237	0.880005	U	N	N
Mus musculus	2810007J24Rik	76971	NC_000073.6	7	14410686	14438551	0	0	NA	NA	NA	9	N	N
Mus musculus	2810008D09Rik	76972	NC_000077.6	11	117076783	117078955	315.91	321.966	0.0248122	0.830378	0.959339	U	N	N
Mus musculus	2810013P06Rik	100503178	NC_000074.6	8	123042575	123044602	130.015	122.212	-0.0809474	0.549692	0.861066	D	N	N
Mus musculus	2810021J22Rik	69944	NC_000077.6	11	58867240	58884338	133.021	113.918	-0.175617	0.318083	0.719245	D	N	N
Mus musculus	2810025M15Rik	69953	NC_000067.6	1	157412352	157420236	377.82	449.955	0.221763	0.108454	0.451321	U	N	N
Mus musculus	2810029C07Rik	100504687	NC_000078.6	12	111572317	111574402	32.2791	30.5786	-0.0448938	0.824519	0.958555	D	N	N
Mus musculus	2810030D12Rik	78335	NC_000074.6	8	13201201	13201790	0	0	NA	NA	NA	9	N	N
Mus musculus	2810032G03Rik	72669	NC_000078.6	12	5414886	5416132	0	0.466972	0.0178392	0.723915	NA	U	N	N
Mus musculus	2810039B14Rik	72665	NC_000081.6	15	75644977	75647437	7.20492	7.38243	0.0135803	0.945385	0.987331	U	N	N
Mus musculus	2810047C21Rik1	72716	NC_000073.6	7	9869968	9876963	0.310236	0	-0.0130873	0.795527	NA	D	N	N
Mus musculus	2810049E08Rik	72677	NC_000079.6	13	83891208	83928710	0	0	NA	NA	NA	9	N	N
Mus musculus	2810403A07Rik	74200	NC_000069.6	3	88685794	88712933	1970.23	1755.32	-0.161559	0.0286659	0.227838	D	N	N
Mus musculus	2810403D21Rik	69964	NC_000086.7	X	108834478	108886896	10.5279	6.6764	-0.162914	0.374621	0.765208	D	N	N
Mus musculus	2810404M03Rik	69966	NC_000074.6	8	41827267	42046202	0	0	NA	NA	NA	9	N	N
Mus musculus	2810405F15Rik	69974	NC_000068.7	2	116074548	116076096	1.76749	3.59246	0.112765	0.406259	NA	U	N	N
Mus musculus	2810407A14Rik	100039901	NC_000082.6	16	87828727	87839326	0.542441	0.95952	0.0381103	0.674418	NA	U	N	N
Mus musculus	2810408A11Rik	70419	NC_000077.6	11	69897358	69900986	8.92601	6.66037	-0.138969	0.492185	0.837725	D	N	N
Mus musculus	2810408B13Rik	76371	NC_000079.6	13	62201345	62237254	7.23417	10.4741	0.0917146	0.568477	0.867434	U	N	N
Mus musculus	2810408I11Rik	69941	NC_000067.6	1	64679869	64690659	88.5524	106.004	0.221871	0.1492	0.519858	U	N	N
Mus musculus	2810408M09Rik	381406	NC_000068.7	2	165490112	165493314	460.375	393.14	-0.206254	0.0966278	0.426962	D	N	N
Mus musculus	2810410L24Rik	100042332	NC_000077.6	11	120186650	120189856	6.42352	8.06548	0.12076	0.553367	0.862303	U	N	N
Mus musculus	2810416G20Rik	100040353	NC_000069.6	3	22074411	22078707	8.66182	11.4304	0.156498	0.452885	0.816857	U	N	N
Mus musculus	2810417H13Rik	68026	NC_000075.6	9	65890323	65903551	861.084	953.452	0.106246	0.57662	0.871604	U	N	N
Mus musculus	2810428I15Rik	66462	NC_000074.6	8	70504296	70506739	545.606	604.156	0.138836	0.148041	0.517787	U	N	N
Mus musculus	2810429I04Rik	76937	NC_000079.6	13	3478303	3492398	0	0	NA	NA	NA	9	N	N
Mus musculus	2810433D01Rik	77132	NC_000077.6	11	102619507	102624416	0.542441	2.08354	0.159134	0.197646	NA	U	N	N
Mus musculus	2810442N19Rik	72753	NC_000067.6	1	162004969	162016485	0.781404	0.687383	-0.00883901	0.92138	NA	D	N	N
Mus musculus	2810454H06Rik	72813	NC_000072.6	6	134897961	134900785	3.21557	0	-0.0709702	0.274953	NA	D	N	N
Mus musculus	2810459M11Rik	72792	NC_000067.6	1	86045863	86055456	0.620471	0.219688	-0.0130873	0.795527	NA	D	N	N
Mus musculus	2810468N07Rik	72834	NC_000083.6	17	25570811	25575043	12.8254	12.0606	-0.02456	0.898123	0.977532	D	N	N
Mus musculus	2810471M01Rik	72818	NC_000077.6	11	28681564	28693276	0	0	NA	NA	NA	9	N	N
Mus musculus	2810474O19Rik	67246	NC_000072.6	6	149309414	149335663	1450.77	935.892	-0.497006	0.00442768	0.0748548	D	Y	N
Mus musculus	2900005J15Rik	67261	NC_000071.6	5	25100975	25103007	5.20176	9.76757	0.252078	0.189682	0.581656	U	N	N
Mus musculus	2900008C10Rik	72937	NC_000086.7	X	12134454	12160346	2.88838	1.41899	-0.0968494	0.439885	NA	D	N	N
Mus musculus	2900009J06Rik	100502745	NC_000067.6	1	127753617	127774054	4.09454	5.91195	0.136739	0.46165	0.821895	U	N	N
Mus musculus	2900011O08Rik	67254	NC_000082.6	16	13986637	14101494	0.563207	0.220411	-0.0175265	0.763699	NA	D	N	N
Mus musculus	2900026A02Rik	243219	NC_000071.6	5	113086323	113163313	696.413	681.356	-0.0174043	0.934474	0.98511	D	N	N
Mus musculus	2900040C04Rik	72893	NC_000080.6	14	76251265	76252334	0	0.440822	0.0178392	0.723915	NA	U	N	N
Mus musculus	2900041M22Rik	78403	NC_000077.6	11	117611247	117613417	10.972	13.1314	0.09065	0.65608	0.903935	U	N	N
Mus musculus	2900052N01Rik	73040	NC_000075.6	9	46913603	46927366	0	0	NA	NA	NA	9	N	N
Mus musculus	2900055J20Rik	73001	NC_000084.6	18	40256962	40257703	0	0	NA	NA	NA	9	N	N
Mus musculus	2900057B20Rik	73009	NC_000084.6	18	76091557	76098471	0.310236	2.27491	0.15029	0.156666	NA	U	N	N
Mus musculus	2900060B14Rik	68204	NC_000067.6	1	118458669	118459265	0	0.880199	0.0363241	0.472752	NA	U	N	N
Mus musculus	2900076A07Rik	100504421	NC_000073.6	7	81523550	81531498	16.8651	22.3858	0.239803	0.252299	0.659426	U	N	N
Mus musculus	2900079G21Rik	620760	NC_000075.6	9	112234381	112236018	0	0.220411	0.00753033	0.881469	NA	U	N	N
Mus musculus	2900089D17Rik	67277	NC_000071.6	5	144241781	144255803	162.016	112.114	-0.399636	0.0291839	0.229852	D	N	N
Mus musculus	2900092C05Rik	73090	NC_000073.6	7	12512551	12556323	0	0	NA	NA	NA	9	N	N
Mus musculus	2900092D14Rik	73100	NC_000067.6	1	42700336	42703176	0	0.219688	0.00753033	0.881469	NA	U	N	N
Mus musculus	2900097C17Rik	347740	NC_000068.7	2	156388063	156392979	5607	5621.34	0.0033365	0.955378	0.990726	U	N	N
Mus musculus	3000002C10Rik	378954	NC_000075.6	9	109830153	109831431	21.6176	20.711	-0.0179003	0.926925	0.983632	D	N	N
Mus musculus	3010001F23Rik	75693	NC_000086.7	X	152368572	152416702	4.56226	6.85022	0.051592	0.668425	0.909694	U	N	N
Mus musculus	3010003L21Rik	109163	NC_000072.6	6	148946398	148947129	1.7815	0.494568	-0.0492522	0.494057	NA	D	N	N
Mus musculus	3010026O09Rik	68067	NC_000077.6	11	50174851	50200115	83.4758	68.4716	-0.240765	0.131657	0.491604	D	N	N
Mus musculus	3010033K07Rik	109215	NC_000074.6	8	108553252	108584677	0.542441	0.220411	-0.0174267	0.764365	NA	D	N	N
Mus musculus	3100003L05Rik	73076	NC_000073.6	7	124625670	124708935	0	0	NA	NA	NA	9	N	N
Mus musculus	3110001I22Rik	66598	NC_000082.6	16	13672020	13678385	47.3953	37.713	-0.248126	0.177873	0.56533	D	N	N
Mus musculus	3110002H16Rik	76482	NC_000084.6	18	12168730	12189974	537.903	535.909	-0.00351356	0.977656	0.995613	D	N	N
Mus musculus	3110007F17Rik	73061	NC_000086.7	X	123103559	123143293	5.41339	2.35091	-0.174556	0.246235	NA	D	N	N
Mus musculus	3110009E18Rik	73103	NC_000067.6	1	120121187	120188189	20.8898	24.6446	0.0974925	0.642722	0.899193	U	N	N
Mus musculus	3110009F21Rik	67280	NC_000078.6	12	110151654	110158073	0	0	NA	NA	NA	9	N	N
Mus musculus	3110009M11Rik	73079	NC_000073.6	7	83864498	83866392	0	0.247284	0.00753033	0.881469	NA	U	N	N
Mus musculus	3110015C05Rik	73129	NC_000079.6	13	111211469	111229431	0	0	NA	NA	NA	9	N	N
Mus musculus	3110021A11Rik	67289	NC_000072.6	6	119848193	119849029	0	0	NA	NA	NA	9	N	N
Mus musculus	3110021N24Rik	73133	NC_000070.6	4	108719649	108781904	4.53819	5.49113	0.0419848	0.781945	0.945751	U	N	N
Mus musculus	3110035E14Rik	76982	NC_000067.6	1	9601267	9627142	3.19861	2.84476	-0.0329863	0.84186	NA	D	N	N
Mus musculus	3110039I08Rik	73144	NC_000075.6	9	41376561	41432079	0	0	NA	NA	NA	9	N	N
Mus musculus	3110039M20Rik	67293	NC_000078.6	12	49389652	49407346	0	0	NA	NA	NA	9	N	N
Mus musculus	3110040M04Rik	73176	NC_000067.6	1	151204085	151205797	1.06915	0.659788	-0.0244646	0.759972	NA	D	N	N
Mus musculus	3110040N11Rik	67290	NC_000073.6	7	81782187	81789453	184.37	239.477	0.32733	0.0261551	0.215303	U	N	N
Mus musculus	3110043O21Rik	73205	NC_000070.6	4	35191282	35225880	431.707	440.866	0.0284821	0.830239	0.959339	U	N	N
Mus musculus	3110045C21Rik	67303	NC_000067.6	1	169969409	169972396	15.3359	19.8551	0.163086	0.439199	0.809777	U	N	N
Mus musculus	3110052M02Rik	73229	NC_000083.6	17	21650611	21664966	37.5075	65.8158	0.334084	0.111041	0.456781	U	N	N
Mus musculus	3110053B16Rik	382686	NC_000078.6	12	20874020	20921315	11.5292	9.57066	-0.0620486	0.731855	0.929931	D	N	N
Mus musculus	3110056K07Rik	73204	NC_000078.6	12	70991615	71015823	111.628	110.439	-0.0119718	0.95166	0.988937	D	N	N
Mus musculus	3110057O12Rik	269423	NC_000069.6	3	40894277	40936307	55.3491	59.1349	0.04337	0.837347	0.961943	U	N	N
Mus musculus	3110062M04Rik	78412	NC_000072.6	6	34871771	34878065	148.956	189.811	0.276565	0.116875	0.467268	U	N	N
Mus musculus	3110070M22Rik	67304	NC_000079.6	13	119487257	119488384	6.51367	5.19567	-0.0945247	0.619093	0.889731	D	N	N
Mus musculus	3110079O15Rik	73234	NC_000067.6	1	87470264	87475459	1.52128	3.55208	0.120559	0.357093	NA	U	N	N
Mus musculus	3110082I17Rik	73212	NC_000071.6	5	139359739	139460534	532.918	521.7	-0.0278573	0.825947	0.958618	D	N	N
Mus musculus	3110082J24Rik	433868	NC_000071.6	5	30103584	30106086	0	0	NA	NA	NA	9	N	N
Mus musculus	3110099E03Rik	100043232	NC_000068.7	2	115493513	115512201	0	0.464952	0.0178392	0.723915	NA	U	N	N
Mus musculus	3200001D21Rik	71818	NC_000078.6	12	88365314	88377323	0.275461	0.220411	-0.0027785	0.956125	NA	D	N	N
Mus musculus	3300002A11Rik	100503812	NC_000078.6	12	99340577	99361828	0	0	NA	NA	NA	9	N	N
Mus musculus	3300002I08Rik	69277	NC_000068.7	2	150310937	150362765	41.9715	27.092	-0.310084	0.14484	0.512189	D	N	N
Mus musculus	3300002P13Rik	70230	NC_000073.6	7	3421665	3423445	0.252971	2.54517	0.0793176	0.298347	NA	U	N	N
Mus musculus	3300005D01Rik	78512	NC_000083.6	17	5799490	5803242	231.249	227.481	-0.0189965	0.915515	0.980782	D	N	N
Mus musculus	3425401B19Rik	100504518	NC_000080.6	14	32659119	32685272	35.6186	36.2402	0.00788175	0.968887	0.994555	U	N	N
Mus musculus	3632451O06Rik	67419	NC_000080.6	14	49682019	49783367	7.96433	7.17119	-0.0321565	0.858116	0.969065	D	N	N
Mus musculus	3632454L22Rik	320606	NC_000086.7	X	135022410	135036602	0.252971	0.219688	-0.0027785	0.956125	NA	D	N	N
Mus musculus	3830403N18Rik	70691	NC_000086.7	X	56136572	56153496	1038.71	805.396	-0.326185	0.0144925	0.155814	D	N	N
Mus musculus	3830406C13Rik	218734	NC_000080.6	14	12284203	12303231	222.71	224.229	0.010018	0.936081	0.98511	U	N	N
Mus musculus	3830408C21Rik	100040322	NC_000079.6	13	107022570	107033518	10.034	5.70649	-0.238601	0.22019	0.624205	D	N	N
Mus musculus	3830417A13Rik	70696	NC_000086.7	X	64173548	64178778	41.9825	58.8762	0.0300657	0.769886	0.941899	U	N	N
Mus musculus	3830432H09Rik	320069	NC_000067.6	1	119529480	119536165	1.25982	0.905052	-0.033529	0.755469	NA	D	N	N
Mus musculus	3930402G23Rik	665306	NC_000074.6	8	10924427	10928457	2.93163	2.59473	-0.0250185	0.864524	NA	D	N	N
Mus musculus	4430402I18Rik	381218	NC_000085.6	19	28923064	28964154	1.9997	1.17445	-0.0604783	0.594137	NA	D	N	N
Mus musculus	4631405J19Rik	433456	NC_000068.7	2	93029348	93033445	0.620471	0.741852	0.00413843	0.936055	NA	U	N	N
Mus musculus	4631405K08Rik	70800	NC_000067.6	1	193506460	193510210	0	0	NA	NA	NA	9	N	N
Mus musculus	4632404H12Rik	74034	NC_000069.6	3	89768430	89773233	54.9868	46.272	-0.173327	0.3745	0.765157	D	N	N
Mus musculus	4632415L05Rik	70808	NC_000069.6	3	19894871	19898984	301.784	294.958	-0.0268679	0.873366	0.972566	D	N	N
Mus musculus	4632427E13Rik	666737	NC_000073.6	7	92740706	92741459	1.13662	4.11203	0.18123	0.169091	NA	U	N	N
Mus musculus	4632428C04Rik	100043102	NC_000082.6	16	30008667	30021430	3.17297	3.76078	0.0443164	0.775204	NA	U	N	N
Mus musculus	4632428N05Rik	74048	NC_000076.6	10	60346851	60372684	958.402	1212.83	0.28964	0.0549626	0.31902	U	N	N
Mus musculus	4732414G09Rik	100043309	NC_000077.6	11	73015856	73018869	0	0	NA	NA	NA	9	N	N
Mus musculus	4732416N19Rik	320737	NC_000072.6	6	148212288	148235663	0.232206	0.439377	0.00753033	0.881469	NA	U	N	N
Mus musculus	4732419C18Rik	100042484	NC_000074.6	8	123747114	123754141	30.6882	35.7131	0.0905247	0.666289	0.909316	U	N	N
Mus musculus	4732440D04Rik	654788	NC_000067.6	1	6209863	6214590	56.1602	61.2303	0.0824405	0.678276	0.912396	U	N	N
Mus musculus	4732456N10Rik	239673	NC_000081.6	15	101552356	101562950	0.542441	0.467695	-0.00523882	0.942876	NA	D	N	N
Mus musculus	4732465J04Rik	414105	NC_000076.6	10	95773133	95794984	0.252971	0.978166	0.0247094	0.629991	NA	U	N	N
Mus musculus	4732471J01Rik	654804	NC_000073.6	7	25394713	25566417	15.5378	13.4191	-0.112092	0.598277	0.880881	D	N	N
Mus musculus	4732490B19Rik	319871	NC_000077.6	11	113203315	113209669	28.9745	23.6547	-0.181116	0.378953	0.767941	D	N	N
Mus musculus	4732491K20Rik	224523	NC_000083.6	17	12318853	12327250	5.42736	4.85114	-0.0331779	0.852436	0.96699	D	N	N
Mus musculus	4831407H17Rik	77710	NC_000080.6	14	30458036	30463302	0	0	NA	NA	NA	9	N	N
Mus musculus	4831440D22Rik	320798	NC_000074.6	8	91450612	91467862	0.528432	0	-0.0233961	0.643174	NA	D	N	N
Mus musculus	4831440E17Rik	320965	NC_000071.6	5	25499797	25504473	17.5106	17.9445	0.0153556	0.941852	0.986374	U	N	N
Mus musculus	4833403I15Rik	74574	NC_000084.6	18	46850039	46905446	3.82081	7.55154	0.25244	0.174887	0.560703	U	N	N
Mus musculus	4833411C07Rik	71624	NC_000074.6	8	10899922	10902334	0.585697	0.244541	-0.0179523	0.760877	NA	D	N	N
Mus musculus	4833412C05Rik	73904	NC_000073.6	7	67784538	67803496	6.05758	2.54575	-0.23988	0.154985	NA	D	N	N
Mus musculus	4833415N18Rik	73761	NC_000082.6	16	11779702	11781501	1.08488	1.86789	0.0343312	0.695532	NA	U	N	N
Mus musculus	4833417C18Rik	73906	NC_000077.6	11	95858817	95861046	18.8079	16.6107	-0.0879757	0.678895	0.91243	D	N	N
Mus musculus	4833418N02Rik	74597	NC_000083.6	17	87274886	87282814	2.5264	2.42307	-0.00484167	0.96668	NA	D	N	N
Mus musculus	4833419F23Rik	73915	NC_000084.6	18	4353547	4368945	22.537	11.6288	-0.510645	0.0160653	0.16479	D	N	N
Mus musculus	4833420G17Rik	67392	NC_000079.6	13	119462759	119486117	783.892	658.124	-0.242144	0.00369307	0.0668533	D	Y	N
Mus musculus	4833422C13Rik	373852	NC_000079.6	13	91701665	91741872	3.18997	2.37981	-0.0589903	0.676952	NA	D	N	N
Mus musculus	4833422M21Rik	75768	NC_000081.6	15	96231870	96254684	0	0	NA	NA	NA	9	N	N
Mus musculus	4833423E24Rik	228151	NC_000068.7	2	85484092	85518935	0	0	NA	NA	NA	9	N	N
Mus musculus	4833427F10Rik	74601	NC_000083.6	17	35772450	35780687	2.6982	2.38803	-0.0224126	0.874031	NA	D	N	N
Mus musculus	4833427G06Rik	235345	NC_000075.6	9	51081313	51102078	1.07936	0.219688	-0.0447915	0.484367	NA	D	N	N
Mus musculus	4833428L15Rik	74602	NC_000075.6	9	45416626	45431232	0	0	NA	NA	NA	9	N	N
Mus musculus	4833438C02Rik	100503392	NC_000085.6	19	46303591	46305611	14.5576	19.5349	0.124284	0.520639	0.848185	U	N	N
Mus musculus	4833439L19Rik	97820	NC_000079.6	13	54551218	54565382	1553.75	1345.23	-0.200129	0.0150011	0.159025	D	N	N
Mus musculus	4833447I15Rik	74844	NC_000083.6	17	24465570	24470191	14.4275	10.8888	-0.171977	0.415668	0.793397	D	N	N
Mus musculus	4833447P13Rik	78902	NC_000072.6	6	108657906	108659913	24.035	23.5063	-0.0168467	0.936812	0.98511	D	N	N
Mus musculus	4921501E09Rik	74042	NC_000083.6	17	33064143	33068058	0	0	NA	NA	NA	9	N	N
Mus musculus	4921504A21Rik	70832	NC_000071.6	5	19202368	19226555	0	0	NA	NA	NA	9	N	N
Mus musculus	4921504E06Rik	70909	NC_000068.7	2	19462837	19553910	0	0	NA	NA	NA	9	N	N
Mus musculus	4921506M07Rik	70846	NC_000078.6	12	57564115	57622105	0	0.219688	0.00753033	0.881469	NA	U	N	N
Mus musculus	4921507G05Rik	66709	NC_000078.6	12	110840997	110843087	0.232206	0	-0.0130873	0.795527	NA	D	N	N
Mus musculus	4921507L20Rik	70852	NC_000068.7	2	93980034	93983575	10.1975	8.94308	-0.0771056	0.712232	0.92347	D	N	N
Mus musculus	4921507P07Rik	70821	NC_000072.6	6	50573304	50596590	0	0.247284	0.00753033	0.881469	NA	U	N	N
Mus musculus	4921508D12Rik	70845	NC_000068.7	2	132424741	132452499	0	0.440099	0.0178392	0.723915	NA	U	N	N
Mus musculus	4921509C19Rik	381393	NC_000068.7	2	151470542	151476151	0	0.220411	0.00753033	0.881469	NA	U	N	N
Mus musculus	4921509O07Rik	70917	NC_000079.6	13	113446288	113502844	0	0	NA	NA	NA	9	N	N
Mus musculus	4921511C10Rik	70924	NC_000069.6	3	79212919	79253913	0.232206	0.219688	-0.0027785	0.956125	NA	D	N	N
Mus musculus	4921511C20Rik	245598	NC_000086.7	X	127394293	127395898	0	0	NA	NA	NA	9	N	N
Mus musculus	4921511H03Rik	70920	NC_000071.6	5	7304164	7311491	0	0.220411	0.00753033	0.881469	NA	U	N	N
Mus musculus	4921511I17Rik	70858	NC_000078.6	12	12351522	12392475	0	0	NA	NA	NA	9	N	N
Mus musculus	4921511M17Rik	667256	NC_000086.7	X	154022780	154033827	0	0	NA	NA	NA	9	N	N
Mus musculus	4921513H07Rik	100504457	NC_000072.6	6	127776073	127785615	1.49706	0.905052	-0.0385112	0.685411	NA	D	N	N
Mus musculus	4921513I03Rik	70874	NC_000076.6	10	120765732	120778886	11.1902	7.74621	-0.0579086	0.66424	0.908117	D	N	N
Mus musculus	4921515E04Rik	70886	NC_000081.6	15	18078137	18369627	0.838668	0.220411	-0.0500438	0.495473	NA	D	N	N
Mus musculus	4921517D16Rik	70876	NC_000082.6	16	57331248	57341432	1.35482	2.08571	0.0381947	0.709272	NA	U	N	N
Mus musculus	4921517D22Rik	70900	NC_000079.6	13	59687402	59694101	0	0	NA	NA	NA	9	N	N
Mus musculus	4921518K17Rik	78758	NC_000078.6	12	57585984	57617511	0.252971	0	-0.0130873	0.795527	NA	D	N	N
Mus musculus	4921524J17Rik	66714	NC_000074.6	8	85408759	85432841	507.487	466.34	-0.0950338	0.588173	0.876476	D	N	N
Mus musculus	4921524L21Rik	70901	NC_000084.6	18	6603633	6638966	0	0	NA	NA	NA	9	N	N
Mus musculus	4921525O09Rik	74050	NC_000079.6	13	52096741	52124160	3.42406	3.51422	0.00601734	0.971762	NA	U	N	N
Mus musculus	4921528I07Rik	77049	NC_000075.6	9	114237695	114278540	1.05686	8.98696	0.360358	0.017322	0.171258	U	N	N
Mus musculus	4921529L05Rik	320178	NC_000072.6	6	53978691	54017383	0	0.247284	0.00753033	0.881469	NA	U	N	N
Mus musculus	4921530L21Rik	66732	NC_000080.6	14	95881266	95882775	0	0	NA	NA	NA	9	N	N
Mus musculus	4921531C22Rik	66730	NC_000068.7	2	179976853	179979013	7.70444	12.2227	0.192113	0.323457	0.722981	U	N	N
Mus musculus	4921531P14Rik	70960	NC_000084.6	18	83292792	83325884	0	0	NA	NA	NA	9	N	N
Mus musculus	4921533I20Rik	664619	NC_000084.6	18	17234483	17235482	0	0	NA	NA	NA	9	N	N
Mus musculus	4921534H16Rik	66737	NC_000075.6	9	98003420	98012175	0	0	NA	NA	NA	9	N	N
Mus musculus	4921536K21Rik	67430	NC_000077.6	11	3886088	3895126	36.6541	34.4807	-0.0432177	0.839013	0.962555	D	N	N
Mus musculus	4921539E11Rik	70941	NC_000070.6	4	103230445	103290863	0	0	NA	NA	NA	9	N	N
Mus musculus	4921539H07Rik	78256	NC_000069.6	3	58163932	58167062	0	0	NA	NA	NA	9	N	N
Mus musculus	4922502D21Rik	381816	NC_000072.6	6	129322165	129331781	0.252971	0	-0.0130873	0.795527	NA	D	N	N
Mus musculus	4922502H24Rik	78136	NC_000079.6	13	101391871	101397580	0	0	NA	NA	NA	9	N	N
Mus musculus	4922502N22Rik	70962	NC_000072.6	6	139315597	139322576	0	0	NA	NA	NA	9	N	N
Mus musculus	4930401C15Rik	73803	NC_000076.6	10	25779314	25837437	0	0	NA	NA	NA	9	N	N
Mus musculus	4930401G09Rik	73792	NC_000071.6	5	115352718	115363752	0	0.244541	0.00753033	0.881469	NA	U	N	N
Mus musculus	4930401O10Rik	73816	NC_000077.6	11	71928471	71940122	0	0	NA	NA	NA	9	N	N
Mus musculus	4930401O12Rik	73924	NC_000079.6	13	31213410	31241086	0	0	NA	NA	NA	9	N	N
Mus musculus	4930402D18Rik	74852	NC_000081.6	15	60913604	60916355	0	0	NA	NA	NA	9	N	N
Mus musculus	4930402F06Rik	74854	NC_000068.7	2	35375562	35397174	0	0.247284	0.00753033	0.881469	NA	U	N	N
Mus musculus	4930402F11Rik	73796	NC_000073.6	7	69496094	69499689	0	0	NA	NA	NA	9	N	N
Mus musculus	4930402H24Rik	228602	NC_000068.7	2	130707831	130840110	1018.08	825.527	-0.279557	0.0141413	0.153385	D	N	N
Mus musculus	4930402K13Rik	75775	NC_000086.7	X	9104562	9106342	0	0	NA	NA	NA	9	N	N
Mus musculus	4930403D09Rik	319208	NC_000077.6	11	34299679	34308116	0	0	NA	NA	NA	9	N	N
Mus musculus	4930404A05Rik	73820	NC_000082.6	16	52799508	52815744	0	0	NA	NA	NA	9	N	N
Mus musculus	4930404H11Rik	73815	NC_000078.6	12	71540607	71556133	0	0	NA	NA	NA	9	N	N
Mus musculus	4930404H24Rik	78151	NC_000068.7	2	153495715	153503389	4.27674	4.13746	-0.00797126	0.964568	NA	D	N	N
Mus musculus	4930404I05Rik	67394	NC_000082.6	16	91011249	91016503	13.7129	14.7229	0.0489636	0.817339	0.955391	U	N	N
Mus musculus	4930404I20Rik	73918	NC_000072.6	6	139555598	139558120	0.464411	0.219688	-0.0130873	0.795527	NA	D	N	N
Mus musculus	4930404K13Rik	74845	NC_000080.6	14	119798440	119819229	0	0	NA	NA	NA	9	N	N
Mus musculus	4930404N11Rik	432479	NC_000076.6	10	81364024	81365820	1.22332	0	-0.0434228	0.396747	NA	D	N	N
Mus musculus	4930405A10Rik	74896	NC_000080.6	14	22507174	22542798	0	0	NA	NA	NA	9	N	N
Mus musculus	4930405A21Rik	74846	NC_000068.7	2	156714539	156720909	3.78242	4.98276	0.0698014	0.677475	NA	U	N	N
Mus musculus	4930405D01Rik	73795	NC_000082.6	16	52861948	52900779	0	0	NA	NA	NA	9	N	N
Mus musculus	4930405D11Rik	73922	NC_000077.6	11	90804691	90895152	0	0	NA	NA	NA	9	N	N
Mus musculus	4930405J17Rik	73811	NC_000076.6	10	20199247	20201854	0	0	NA	NA	NA	9	N	N
Mus musculus	4930405L22Rik	78106	NC_000071.6	5	45926822	45932409	0	0	NA	NA	NA	9	N	N
Mus musculus	4930405O22Rik	414079	NC_000083.6	17	63305446	63312973	0.252971	0	-0.0130873	0.795527	NA	D	N	N
Mus musculus	4930406D18Rik	73806	NC_000069.6	3	100426405	100437754	0	0	NA	NA	NA	9	N	N
Mus musculus	4930407G08Rik	77223	NC_000070.6	4	107953881	107961398	0	0	NA	NA	NA	9	N	N
Mus musculus	4930407I02Rik	78451	NC_000072.6	6	143232345	143236935	11.7483	4.72269	-0.361416	0.0603401	0.334424	D	N	N
Mus musculus	4930407I10Rik	328573	NC_000081.6	15	82059151	82066538	0.528432	0.440822	-0.00532221	0.929395	NA	D	N	N
Mus musculus	4930407I19Rik	77198	NC_000076.6	10	66145296	66179514	0	0	NA	NA	NA	9	N	N
Mus musculus	4930412B13Rik	73938	NC_000068.7	2	117821928	117909136	0	0	NA	NA	NA	9	N	N
Mus musculus	4930412C18Rik	320152	NC_000070.6	4	9770585	9823411	1.92183	1.86659	-0.00252301	0.984971	NA	D	N	N
Mus musculus	4930412D23Rik	73934	NC_000086.7	X	127721175	127736554	0	0	NA	NA	NA	9	N	N
Mus musculus	4930412E21Rik	100039548	NC_000069.6	3	23461083	23521205	0	0	NA	NA	NA	9	N	N
Mus musculus	4930412L05Rik	73941	NC_000070.6	4	53201777	53218176	1.07087	2.05666	0.109908	0.424678	NA	U	N	N
Mus musculus	4930412O13Rik	381347	NC_000068.7	2	9881246	9886767	0.507667	3.05201	0.152505	0.168704	NA	U	N	N
Mus musculus	4930413E15Rik	74627	NC_000071.6	5	118952339	118961261	0	0	NA	NA	NA	9	N	N
Mus musculus	4930413F20Rik	71637	NC_000081.6	15	34675073	34679204	0	0	NA	NA	NA	9	N	N
Mus musculus	4930413G21Rik	73951	NC_000073.6	7	122969058	122970459	30.1696	30.0622	-0.00129265	0.99515	0.998767	D	N	N
Mus musculus	4930413M19Rik	73889	NC_000080.6	14	50503769	50520943	0	0	NA	NA	NA	9	N	N
Mus musculus	4930414F18Rik	78790	NC_000082.6	16	12734435	12761483	0	0	NA	NA	NA	9	N	N
Mus musculus	4930414L22Rik	78108	NC_000072.6	6	72438683	72440615	52.3504	46.5701	-0.0951386	0.653772	0.903101	D	N	N
Mus musculus	4930414N06Rik	73894	NC_000085.6	19	44972117	44984550	1.87304	0	-0.0932435	0.206664	NA	D	N	N
Mus musculus	4930415F15Rik	73862	NC_000077.6	11	11489266	11515190	0.817902	0.712236	-0.0109218	0.9117	NA	D	N	N
Mus musculus	4930415L06Rik	245511	NC_000086.7	X	89930097	89932852	0	0	NA	NA	NA	9	N	N
Mus musculus	4930415O20Rik	73863	NC_000081.6	15	98571004	98589588	0	0.244541	0.00753033	0.881469	NA	U	N	N
Mus musculus	4930417H01Rik	414106	NC_000068.7	2	122702833	122721456	1.523	3.93916	0.143169	0.286895	NA	U	N	N
Mus musculus	4930417O13Rik	73870	NC_000072.6	6	125265525	125273777	4.208	3.09349	-0.032025	0.77663	NA	D	N	N
Mus musculus	4930417O22Rik	73887	NC_000077.6	11	101952421	101960574	0	0	NA	NA	NA	9	N	N
Mus musculus	4930419G24Rik	73874	NC_000069.6	3	33024777	33088607	0	0	NA	NA	NA	9	N	N
Mus musculus	4930421P05Rik	73771	NC_000068.7	2	178406201	178410100	0	0	NA	NA	NA	9	N	N
Mus musculus	4930421P07Rik	195712	NC_000071.6	5	38574837	38575732	0	0	NA	NA	NA	9	N	N
Mus musculus	4930423D24Rik	73892	NC_000076.6	10	117177625	117181110	0	0	NA	NA	NA	9	N	N
Mus musculus	4930423M02Rik	73872	NC_000070.6	4	5632328	5642284	0	0	NA	NA	NA	9	N	N
Mus musculus	4930425K10Rik	73865	NC_000071.6	5	67933612	67943081	0	0	NA	NA	NA	9	N	N
Mus musculus	4930425L21Rik	75024	NC_000072.6	6	135658913	135683391	0	0	NA	NA	NA	9	N	N
Mus musculus	4930425O10Rik	74635	NC_000069.6	3	138711535	138726984	0	0	NA	NA	NA	9	N	N
Mus musculus	4930426D05Rik	74644	NC_000084.6	18	21651565	21656107	0	0	NA	NA	NA	9	N	N
Mus musculus	4930426I24Rik	100504512	NC_000078.6	12	76389504	76403654	6.47509	4.07223	-0.144743	0.404424	0.785114	D	N	N
Mus musculus	4930426L09Rik	74629	NC_000068.7	2	18998319	18999804	4.71141	3.80702	-0.0785639	0.664972	NA	D	N	N
Mus musculus	4930427A07Rik	104732	NC_000078.6	12	113156421	113165458	461.467	460.787	-0.00105436	0.992494	0.998217	D	N	N
Mus musculus	4930428D18Rik	619294	NC_000086.7	X	76393350	76397979	0	0	NA	NA	NA	9	N	N
Mus musculus	4930428D20Rik	78110	NC_000082.6	16	69796135	69800449	0	0	NA	NA	NA	9	N	N
Mus musculus	4930428E07Rik	73867	NC_000078.6	12	38552809	38614521	0	0	NA	NA	NA	9	N	N
Mus musculus	4930428G15Rik	73856	NC_000075.6	9	115336161	115341924	0	0	NA	NA	NA	9	N	N
Mus musculus	4930428N03Rik	73871	NC_000080.6	14	24622040	24622869	0	0	NA	NA	NA	9	N	N
Mus musculus	4930428O21Rik	654809	NC_000071.6	5	107698212	107703480	0	0.244541	0.00753033	0.881469	NA	U	N	N
Mus musculus	4930429B21Rik	67576	NC_000069.6	3	32365489	32367438	7.23619	2.9425	-0.177832	0.235185	0.639814	D	N	N
Mus musculus	4930429D17Rik	74624	NC_000071.6	5	103230375	103299029	0	0	NA	NA	NA	9	N	N
Mus musculus	4930429F11Rik	74622	NC_000083.6	17	79475624	79477885	0	0	NA	NA	NA	9	N	N
Mus musculus	4930429F24Rik	74633	NC_000075.6	9	79793641	79803235	8.38012	7.49333	-0.0327435	0.852914	0.967187	D	N	N
Mus musculus	4930429P21Rik	73855	NC_000075.6	9	107349206	107354183	0	0.244541	0.00753033	0.881469	NA	U	N	N
Mus musculus	4930430A15Rik	67575	NC_000068.7	2	111193254	111229600	0	0	NA	NA	NA	9	N	N
Mus musculus	4930430E12Rik	71639	NC_000070.6	4	6355308	6357615	0	0	NA	NA	NA	9	N	N
Mus musculus	4930430F08Rik	68281	NC_000076.6	10	100572274	100589259	235.633	220.885	-0.0852389	0.52569	0.849302	D	N	N
Mus musculus	4930430F21Rik	73784	NC_000081.6	15	31039126	31043331	0	0	NA	NA	NA	9	N	N
Mus musculus	4930430J02Rik	73772	NC_000075.6	9	57391070	57400364	0.783128	0	-0.033705	0.504524	NA	D	N	N
Mus musculus	4930431F10Rik	71638	NC_000076.6	10	44730777	44738900	7.19212	10.8714	0.0799905	0.584235	0.874737	U	N	N
Mus musculus	4930431F12Rik	75783	NC_000071.6	5	44966201	44978805	7.02891	7.40679	0.015657	0.924062	0.982997	U	N	N
Mus musculus	4930431P03Rik	73895	NC_000080.6	14	44954900	44961307	1.34633	3.85231	0.161673	0.231808	NA	U	N	N
Mus musculus	4930431P22Rik	73883	NC_000080.6	14	76760443	76763266	1.32384	1.59445	0.0276035	0.828209	NA	U	N	N
Mus musculus	4930432E11Rik	243900	NC_000073.6	7	29556615	29575119	0	0	NA	NA	NA	9	N	N
Mus musculus	4930432J09Rik	73877	NC_000080.6	14	103977628	104027142	0.485177	0	-0.0233961	0.643174	NA	D	N	N
Mus musculus	4930432K21Rik	74666	NC_000074.6	8	84148038	84172597	38.5283	25.7283	-0.366356	0.0751717	0.373208	D	N	N
Mus musculus	4930432L08Rik	74621	NC_000071.6	5	76332562	76341890	0	0	NA	NA	NA	9	N	N
Mus musculus	4930432M17Rik	619318	NC_000069.6	3	121670763	121682982	0	0	NA	NA	NA	9	N	N
Mus musculus	4930432O09Rik	74647	NC_000076.6	10	121199141	121202663	0	0	NA	NA	NA	9	N	N
Mus musculus	4930433B08Rik	73959	NC_000069.6	3	18468285	18480477	0	0	NA	NA	NA	9	N	N
Mus musculus	4930433I11Rik	243944	NC_000073.6	7	40987609	40994833	0	0	NA	NA	NA	9	N	N
Mus musculus	4930433N12Rik	114673	NC_000075.6	9	3190269	3199813	0.232206	0	-0.0130873	0.795527	NA	D	N	N
Mus musculus	4930434B07Rik	73973	NC_000067.6	1	90153524	90159455	0.275461	0.219688	-0.0027785	0.956125	NA	D	N	N
Mus musculus	4930434J06Rik	74667	NC_000080.6	14	71856709	71920438	0	0	NA	NA	NA	9	N	N
Mus musculus	4930435E12Rik	74663	NC_000082.6	16	38812205	38828749	0	0	NA	NA	NA	9	N	N
Mus musculus	4930435F18Rik	74680	NC_000079.6	13	116802095	116838178	163.024	105.773	-0.356517	0.0900689	0.410535	D	N	N
Mus musculus	4930437M23Rik	73976	NC_000071.6	5	11485333	11501403	0.310236	0	-0.0130873	0.795527	NA	D	N	N
Mus musculus	4930438A08Rik	73988	NC_000077.6	11	58274733	58294290	0.528432	0.464952	-0.00630426	0.930883	NA	D	N	N
Mus musculus	4930438E09Rik	73977	NC_000080.6	14	67332042	67397742	0	0	NA	NA	NA	9	N	N
Mus musculus	4930439A04Rik	78119	NC_000067.6	1	37307036	37335856	0	0	NA	NA	NA	9	N	N
Mus musculus	4930440C22Rik	74689	NC_000067.6	1	94797442	94802472	0	0	NA	NA	NA	9	N	N
Mus musculus	4930440I19Rik	78158	NC_000068.7	2	78051177	78194430	5.71604	3.8147	-0.0628447	0.632475	NA	D	N	N
Mus musculus	4930441J16Rik	73962	NC_000068.7	2	74298940	74307717	0	0	NA	NA	NA	9	N	N
Mus musculus	4930442E04Rik	75800	NC_000085.6	19	59171624	59173595	0	0	NA	NA	NA	9	N	N
Mus musculus	4930442J19Rik	74660	NC_000068.7	2	151302039	151316003	0	0	NA	NA	NA	9	N	N
Mus musculus	4930442L01Rik	67583	NC_000069.6	3	96829826	96832070	0	0	NA	NA	NA	9	N	N
Mus musculus	4930443O20Rik	74687	NC_000068.7	2	85073614	85086461	0.310236	0	-0.0130873	0.795527	NA	D	N	N
Mus musculus	4930444A19Rik	73980	NC_000067.6	1	54716497	54766343	0.505942	0.708771	0.0100823	0.872293	NA	U	N	N
Mus musculus	4930444F02Rik	73968	NC_000076.6	10	18801086	18831930	0	0	NA	NA	NA	9	N	N
Mus musculus	4930444G20Rik	114671	NC_000076.6	10	22066309	22068079	5.15759	11.1672	0.205583	0.215325	0.618011	U	N	N
Mus musculus	4930444M15Rik	75789	NC_000080.6	14	76514558	76520855	0.275461	0	-0.0130873	0.795527	NA	D	N	N
Mus musculus	4930444P10Rik	75799	NC_000067.6	1	16065979	16093041	0	0	NA	NA	NA	9	N	N
Mus musculus	4930445E18Rik	78115	NC_000081.6	15	25284633	25292121	2.28744	4.33908	0.119762	0.40989	NA	U	N	N
Mus musculus	4930445N18Rik	73985	NC_000084.6	18	82855897	82859162	0.232206	0	-0.0130873	0.795527	NA	D	N	N
Mus musculus	4930447A16Rik	74892	NC_000081.6	15	37425554	37440644	0	0	NA	NA	NA	9	N	N
Mus musculus	4930447C04Rik	75801	NC_000078.6	12	72881109	72917765	0.310236	0	-0.0130873	0.795527	NA	D	N	N
Mus musculus	4930447F24Rik	76873	NC_000075.6	9	108136855	108138567	85.5318	92.0869	0.0831119	0.65894	0.905515	U	N	N
Mus musculus	4930447J18Rik	73961	NC_000080.6	14	47898864	47944189	0	0	NA	NA	NA	9	N	N
Mus musculus	4930447K03Rik	432745	NC_000079.6	13	34084155	34113272	0	0	NA	NA	NA	9	N	N
Mus musculus	4930447M23Rik	108871	NC_000068.7	2	19344317	19352251	0.252971	0.220411	-0.0027785	0.956125	NA	D	N	N
Mus musculus	4930447N08Rik	71647	NC_000069.6	3	122795091	122801980	0	0	NA	NA	NA	9	N	N
Mus musculus	4930448C13Rik	73972	NC_000078.6	12	14996389	15050389	0	0	NA	NA	NA	9	N	N
Mus musculus	4930448F12Rik	73992	NC_000079.6	13	18084947	18100202	0	0	NA	NA	NA	9	N	N
Mus musculus	4930448H16Rik	74872	NC_000071.6	5	143226992	143234748	0	0	NA	NA	NA	9	N	N
Mus musculus	4930448I06Rik	74897	NC_000067.6	1	41167560	41181252	0	0	NA	NA	NA	9	N	N
Mus musculus	4930448I18Rik	73965	NC_000071.6	5	50151333	50156092	0	0	NA	NA	NA	9	N	N
Mus musculus	4930448K20Rik	74662	NC_000070.6	4	9915965	9917397	0	0	NA	NA	NA	9	N	N
Mus musculus	4930449C09Rik	73994	NC_000081.6	15	63718318	63737296	0	0	NA	NA	NA	9	N	N
Mus musculus	4930449E01Rik	74864	NC_000080.6	14	105498788	105505629	0	0	NA	NA	NA	9	N	N
Mus musculus	4930449E18Rik	78120	NC_000085.6	19	57273960	57277052	0	0	NA	NA	NA	9	N	N
Mus musculus	4930449I24Rik	67410	NC_000071.6	5	146502399	146505183	0	0.440822	0.0178392	0.723915	NA	U	N	N
Mus musculus	4930451E10Rik	78111	NC_000079.6	13	55775455	55784505	4.31999	3.729	-0.0447422	0.800349	NA	D	N	N
Mus musculus	4930451G09Rik	74684	NC_000082.6	16	4964289	4978962	2.85913	2.71992	-0.0121323	0.940367	NA	D	N	N
Mus musculus	4930451I11Rik	78118	NC_000073.6	7	126830474	126831496	0	0	NA	NA	NA	9	N	N
Mus musculus	4930452A19Rik	71092	NC_000083.6	17	9750752	9775866	0	0	NA	NA	NA	9	N	N
Mus musculus	4930452B06Rik	74430	NC_000080.6	14	8431172	8666290	0.739872	0.219688	-0.0325388	0.590937	NA	D	N	N
Mus musculus	4930452G13Rik	73989	NC_000080.6	14	79702920	79712930	0	0	NA	NA	NA	9	N	N
Mus musculus	4930452N14Rik	78112	NC_000067.6	1	154241521	154256906	0	0	NA	NA	NA	9	N	N
Mus musculus	4930453H23Rik	100503481	NC_000086.7	X	21206580	21221665	0	0	NA	NA	NA	9	N	N
Mus musculus	4930453L07Rik	74688	NC_000074.6	8	9144669	9149050	0	0	NA	NA	NA	9	N	N
Mus musculus	4930453N24Rik	67609	NC_000082.6	16	64766105	64770939	684.512	690.995	0.011652	0.937611	0.98516	U	N	N
Mus musculus	4930453O03Rik	74885	NC_000067.6	1	88346937	88351722	0	0	NA	NA	NA	9	N	N
Mus musculus	4930455B14Rik	74859	NC_000080.6	14	8666390	8673378	0	0	NA	NA	NA	9	N	N
Mus musculus	4930455C13Rik	73990	NC_000076.6	10	21319088	21342055	3.57479	6.33433	0.108381	0.459887	0.821022	U	N	N
Mus musculus	4930455D15Rik	75795	NC_000084.6	18	32663642	32837287	0	0	NA	NA	NA	9	N	N
Mus musculus	4930455F16Rik	76397	NC_000082.6	16	4219912	4229116	0	0	NA	NA	NA	9	N	N
Mus musculus	4930455G09Rik	78917	NC_000070.6	4	142017669	142029000	9.23416	8.2908	-0.047495	0.814337	0.954442	D	N	N
Mus musculus	4930455H04Rik	74654	NC_000069.6	3	116968267	116984406	0	0	NA	NA	NA	9	N	N
Mus musculus	4930455J16Rik	67585	NC_000079.6	13	58741074	58762311	0	0	NA	NA	NA	9	N	N
Mus musculus	4930456L15Rik	71650	NC_000070.6	4	103290959	103311832	0	0	NA	NA	NA	9	N	N
Mus musculus	4930458A03Rik	330146	NC_000071.6	5	106343862	106364171	0	0	NA	NA	NA	9	N	N
Mus musculus	4930459C07Rik	74881	NC_000076.6	10	96226207	96248708	0.542441	0.905774	0.0257929	0.740445	NA	U	N	N
Mus musculus	4930459I23Rik	74690	NC_000069.6	3	96349587	96357151	0	0	NA	NA	NA	9	N	N
Mus musculus	4930459L07Rik	78163	NC_000071.6	5	58443239	58452998	0	0	NA	NA	NA	9	N	N
Mus musculus	4930461C15Rik	74883	NC_000082.6	16	58403621	58408342	0	0	NA	NA	NA	9	N	N
Mus musculus	4930461G14Rik	74879	NC_000075.6	9	58455173	58469623	11.7776	9.04129	-0.0204088	0.831355	0.959702	D	N	N
Mus musculus	4930463O16Rik	75804	NC_000076.6	10	84488293	84497676	0	0.219688	0.00753033	0.881469	NA	U	N	N
Mus musculus	4930465K10Rik	67640	NC_000084.6	18	77714184	77715445	0.464411	0.491825	-0.00152557	0.97979	NA	D	N	N
Mus musculus	4930465M20Rik	74968	NC_000078.6	12	107723743	107735488	0	0	NA	NA	NA	9	N	N
Mus musculus	4930467D21Rik	75814	NC_000071.6	5	97392417	97588126	0	0	NA	NA	NA	9	N	N
Mus musculus	4930467E23Rik	626415	NC_000074.6	8	19729576	19753603	0	0.219688	0.00753033	0.881469	NA	U	N	N
Mus musculus	4930467J12Rik	74909	NC_000079.6	13	114586510	114607124	0	0	NA	NA	NA	9	N	N
Mus musculus	4930467K11Rik	74928	NC_000076.6	10	57478383	57486353	0	0.494568	0.0178392	0.723915	NA	U	N	N
Mus musculus	4930468A15Rik	74987	NC_000086.7	X	76582610	76602924	0	0	NA	NA	NA	9	N	N
Mus musculus	4930469G21Rik	100502590	NC_000067.6	1	161156843	161159314	0	0	NA	NA	NA	9	N	N
Mus musculus	4930469K13Rik	76874	NC_000077.6	11	34065646	34100528	4.1117	10.4354	0.343596	0.0693174	0.357691	U	N	N
Mus musculus	4930470H14Rik	75815	NC_000083.6	17	4044658	4082995	106.53	91.8737	-0.139186	0.492516	0.837725	D	N	N
Mus musculus	4930470O06Rik	75017	NC_000074.6	8	59825649	59844721	0	0	NA	NA	NA	9	N	N
Mus musculus	4930470P17Rik	67637	NC_000068.7	2	170579418	170602017	0.232206	0.220411	-0.0027785	0.956125	NA	D	N	N
Mus musculus	4930471C04Rik	78176	NC_000080.6	14	64099295	64104235	0.275461	0	-0.0130873	0.795527	NA	D	N	N
Mus musculus	4930471G03Rik	74966	NC_000084.6	18	36106203	36109954	0	0	NA	NA	NA	9	N	N
Mus musculus	4930471G24Rik	74939	NC_000079.6	13	47667505	47668393	0	0	NA	NA	NA	9	N	N
Mus musculus	4930471L23Rik	75022	NC_000083.6	17	71315456	71339746	0	0	NA	NA	NA	9	N	N
Mus musculus	4930471M09Rik	75787	NC_000072.6	6	91430460	91440854	0.232206	0.247284	-0.0027785	0.956125	NA	D	N	N
Mus musculus	4930473A02Rik	321014	NC_000068.7	2	130543791	130563749	1.97529	3.81816	0.0919428	0.468546	NA	U	N	N
Mus musculus	4930473H19Rik	74926	NC_000078.6	12	88431192	88444976	1.31156	0.220411	-0.0795418	0.327092	NA	D	N	N
Mus musculus	4930473O22Rik	75025	NC_000076.6	10	97590984	97596931	0	0	NA	NA	NA	9	N	N
Mus musculus	4930474G06Rik	320624	NC_000084.6	18	28560164	28998176	0	0	NA	NA	NA	9	N	N
Mus musculus	4930474H20Rik	74967	NC_000080.6	14	90126891	90269760	0	0	NA	NA	NA	9	N	N
Mus musculus	4930474M22Rik	74917	NC_000083.6	17	14389107	14398942	0	0	NA	NA	NA	9	N	N
Mus musculus	4930474N05Rik	218921	NC_000080.6	14	36094965	36096855	0	0	NA	NA	NA	9	N	N
Mus musculus	4930474N09Rik	67639	NC_000078.6	12	99161277	99162808	0	0	NA	NA	NA	9	N	N
Mus musculus	4930477N07Rik	74905	NC_000076.6	10	119320234	119331862	0	0.219688	0.00753033	0.881469	NA	U	N	N
Mus musculus	4930478L05Rik	75818	NC_000082.6	16	78560316	78564869	0	0	NA	NA	NA	9	N	N
Mus musculus	4930478P22Rik	74429	NC_000071.6	5	35361553	35367677	0	0	NA	NA	NA	9	N	N
Mus musculus	4930479D17Rik	74925	NC_000072.6	6	146657218	146665403	0.232206	1.83698	0.148487	0.162512	NA	U	N	N
Mus musculus	4930479H17Rik	78171	NC_000073.6	7	30346597	30353944	0	0	NA	NA	NA	9	N	N
Mus musculus	4930480E11Rik	74910	NC_000086.7	X	78369643	78371128	0	0	NA	NA	NA	9	N	N
Mus musculus	4930480G23Rik	74988	NC_000070.6	4	19979445	20005739	0	0	NA	NA	NA	9	N	N
Mus musculus	4930480K15Rik	78800	NC_000083.6	17	90861169	90867102	0	0	NA	NA	NA	9	N	N
Mus musculus	4930480K23Rik	75016	NC_000080.6	14	69732834	69767113	5.23374	7.24394	0.0849501	0.601465	0.881547	U	N	N
Mus musculus	4930480M12Rik	74930	NC_000078.6	12	26211267	26240707	0	0	NA	NA	NA	9	N	N
Mus musculus	4930481A15Rik	74931	NC_000085.6	19	5406815	5422847	14.3665	14.1457	-0.0084462	0.963808	0.993314	D	N	N
Mus musculus	4930482G09Rik	75001	NC_000069.6	3	153147943	153152108	0	0	NA	NA	NA	9	N	N
Mus musculus	4930483J18Rik	67638	NC_000081.6	15	81190853	81192757	1.59082	1.22819	-0.0247413	0.811203	NA	D	N	N
Mus musculus	4930483K19Rik	74953	NC_000076.6	10	76545871	76562226	4.25912	5.49343	0.0632063	0.699988	NA	U	N	N
Mus musculus	4930483O08Rik	74970	NC_000073.6	7	133128251	133142457	0	0	NA	NA	NA	9	N	N
Mus musculus	4930484H19Rik	75813	NC_000076.6	10	126787739	126793890	0	0.46423	0.0178392	0.723915	NA	U	N	N
Mus musculus	4930486F22Rik	78170	NC_000076.6	10	86095854	86113586	0	0	NA	NA	NA	9	N	N
Mus musculus	4930486I03Rik	75028	NC_000067.6	1	20356454	20392300	0	0	NA	NA	NA	9	N	N
Mus musculus	4930486L24Rik	214639	NC_000079.6	13	60842612	60864416	9.22396	4.85042	-0.296799	0.138132	0.502577	D	N	N
Mus musculus	4930487D11Rik	78172	NC_000071.6	5	38344389	38349197	0	0	NA	NA	NA	9	N	N
Mus musculus	4930487H11Rik	74992	NC_000067.6	1	62790918	62794732	14.6749	5.39873	-0.583285	0.00535015	0.085045	D	Y	N
Mus musculus	4930488B22Rik	74971	NC_000067.6	1	184712497	184718989	0	0	NA	NA	NA	9	N	N
Mus musculus	4930488L21Rik	75809	NC_000074.6	8	93811694	93813555	0.620471	0.464952	-0.0045289	0.941241	NA	D	N	N
Mus musculus	4930488N24Rik	75011	NC_000083.6	17	14101817	14107534	0	0	NA	NA	NA	9	N	N
Mus musculus	4930500A05Rik	74972	NC_000083.6	17	84543032	84626498	0.232206	0.464952	0.00955762	0.866337	NA	U	N	N
Mus musculus	4930500F04Rik	70969	NC_000071.6	5	149847747	149864280	0	0	NA	NA	NA	9	N	N
Mus musculus	4930500G05Rik	75037	NC_000086.7	X	12977854	12994980	0	0	NA	NA	NA	9	N	N
Mus musculus	4930500H12Rik	74991	NC_000082.6	16	73072642	73100167	0	0	NA	NA	NA	9	N	N
Mus musculus	4930500J02Rik	74959	NC_000068.7	2	104559184	104571429	50.8335	40.8459	-0.131897	0.530116	0.851869	D	N	N
Mus musculus	4930500L23Rik	74973	NC_000071.6	5	139523751	139541339	0	0	NA	NA	NA	9	N	N
Mus musculus	4930502A04Rik	74951	NC_000075.6	9	68470902	68520200	0	0	NA	NA	NA	9	N	N
Mus musculus	4930502C15Rik	320733	NC_000072.6	6	38763591	38780057	10.6883	7.15451	-0.166364	0.3898	0.774894	D	N	N
Mus musculus	4930502E09Rik	74995	NC_000077.6	11	84829178	84830868	0.758913	0	-0.033705	0.504524	NA	D	N	N
Mus musculus	4930502E18Rik	75013	NC_000086.7	X	53724831	53738222	16.2197	5.89128	-0.513362	0.011927	0.138528	D	N	N
Mus musculus	4930502M04Rik	74974	NC_000069.6	3	130131505	130151534	0	0	NA	NA	NA	9	N	N
Mus musculus	4930503B20Rik	75015	NC_000069.6	3	146646259	146651317	9.34889	10.5331	0.0565609	0.774077	0.942756	U	N	N
Mus musculus	4930503E14Rik	74954	NC_000080.6	14	44163167	44171371	0.826384	0	-0.033705	0.504524	NA	D	N	N
Mus musculus	4930503E24Rik	75030	NC_000076.6	10	124469074	124524488	1.65277	0	-0.0449255	0.388813	NA	D	N	N
Mus musculus	4930503F20Rik	218902	NC_000080.6	14	33808009	33811386	0	0	NA	NA	NA	9	N	N
Mus musculus	4930503H13Rik	74941	NC_000086.7	X	156539483	156540117	0	0	NA	NA	NA	9	N	N
Mus musculus	4930503L19Rik	269033	NC_000084.6	18	70453140	70472480	612.763	639.26	0.0528265	0.715858	0.924974	U	N	N
Mus musculus	4930503O07Rik	74942	NC_000067.6	1	194212187	194222759	0	0	NA	NA	NA	9	N	N
Mus musculus	4930504C09Rik	75076	NC_000081.6	15	69270541	69274718	0	0	NA	NA	NA	9	N	N
Mus musculus	4930504O13Rik	403200	NC_000077.6	11	58446143	58452966	0	0	NA	NA	NA	9	N	N
Mus musculus	4930505A04Rik	75087	NC_000077.6	11	30426006	30471829	0	0	NA	NA	NA	9	N	N
Mus musculus	4930505G20Rik	75088	NC_000080.6	14	115396551	115409552	0	0	NA	NA	NA	9	N	N
Mus musculus	4930505K13Rik	75073	NC_000073.6	7	120156115	120166000	0	0	NA	NA	NA	9	N	N
Mus musculus	4930505K14Rik	78015	NC_000071.6	5	148777934	148783668	0.232206	0.904329	0.0534887	0.480523	NA	U	N	N
Mus musculus	4930505N22Rik	100174921	NC_000085.6	19	45996927	46013387	2.6252	0	-0.187451	0.065556	NA	D	N	N
Mus musculus	4930505O20Rik	74709	NC_000074.6	8	80512489	80514490	0	0	NA	NA	NA	9	N	N
Mus musculus	4930506A18Rik	75044	NC_000074.6	8	106282229	106335754	0.310236	0	-0.0130873	0.795527	NA	D	N	N
Mus musculus	4930506C21Rik	75060	NC_000083.6	17	8293366	8311118	6.72699	4.85316	-0.140273	0.475218	0.828403	D	N	N
Mus musculus	4930506M07Rik	71653	NC_000085.6	19	58973358	59076069	95.8547	161.684	0.34059	0.10785	0.449749	U	N	N
Mus musculus	4930507D05Rik	74706	NC_000076.6	10	62449160	62451353	0.310236	0.92846	0.0347582	0.589079	NA	U	N	N
Mus musculus	4930507D10Rik	75043	NC_000077.6	11	80850381	80858300	0	0	NA	NA	NA	9	N	N
Mus musculus	4930509E16Rik	75115	NC_000075.6	9	72518250	72531858	19.6159	19.1963	-0.0105308	0.960521	0.992371	D	N	N
Mus musculus	4930509J09Rik	74693	NC_000069.6	3	73351206	73481651	0	0	NA	NA	NA	9	N	N
Mus musculus	4930509K18Rik	75819	NC_000070.6	4	40313232	40317719	0	0	NA	NA	NA	9	N	N
Mus musculus	4930511A02Rik	74712	NC_000078.6	12	11438233	11444812	0	0	NA	NA	NA	9	N	N
Mus musculus	4930511A08Rik	78178	NC_000072.6	6	94132922	94246031	7.88753	3.78087	-0.287294	0.12954	0.488561	D	N	N
Mus musculus	4930511E03Rik	78773	NC_000072.6	6	94943834	94951545	0	0	NA	NA	NA	9	N	N
Mus musculus	4930511M06Rik	75084	NC_000084.6	18	57546014	57552397	364.69	331.542	-0.110352	0.521766	0.848685	D	N	N
Mus musculus	4930512B01Rik	74724	NC_000078.6	12	69790344	69841880	2.31496	0.711514	-0.153154	0.221696	NA	D	N	N
Mus musculus	4930512H18Rik	75111	NC_000074.6	8	61918986	61924768	23.2491	20.7059	-0.0535553	0.788199	0.947808	D	N	N
Mus musculus	4930512J16Rik	75131	NC_000072.6	6	89269510	89286938	2.2215	1.12474	-0.0822677	0.498033	NA	D	N	N
Mus musculus	4930513D17Rik	75095	NC_000071.6	5	39461749	39603574	0	0	NA	NA	NA	9	N	N
Mus musculus	4930513L16Rik	78021	NC_000081.6	15	84905992	84913259	0.252971	0	-0.0130873	0.795527	NA	D	N	N
Mus musculus	4930513N10Rik	319960	NC_000074.6	8	95806830	95821728	15.1045	14.4577	-0.0253614	0.904621	0.979272	D	N	N
Mus musculus	4930513O06Rik	75125	NC_000086.7	X	139086243	139093403	0	0	NA	NA	NA	9	N	N
Mus musculus	4930515B02Rik	75128	NC_000070.6	4	140872693	140878057	0.310236	0.220411	-0.0027785	0.956125	NA	D	N	N
Mus musculus	4930515G01Rik	67642	NC_000071.6	5	114773733	114774983	8.04028	6.58524	-0.0855498	0.665965	0.909221	D	N	N
Mus musculus	4930515G16Rik	75070	NC_000072.6	6	67565234	67565699	0	0	NA	NA	NA	9	N	N
Mus musculus	4930515L03Rik	75069	NC_000068.7	2	16918678	17013726	0	0	NA	NA	NA	9	N	N
Mus musculus	4930515L19Rik	75133	NC_000086.7	X	46267559	46328911	0	0	NA	NA	NA	9	N	N
Mus musculus	4930517E11Rik	74702	NC_000068.7	2	124123636	124129956	0	0	NA	NA	NA	9	N	N
Mus musculus	4930517G24Rik	67644	NC_000074.6	8	107205122	107217564	0.232206	0	-0.0130873	0.795527	NA	D	N	N
Mus musculus	4930517M08Rik	75117	NC_000083.6	17	4634980	4637478	0	0	NA	NA	NA	9	N	N
Mus musculus	4930517O19Rik	75075	NC_000080.6	14	100208642	100245196	0	0	NA	NA	NA	9	N	N
Mus musculus	4930518F22Rik	71655	NC_000074.6	8	23256680	23258924	0.760638	2.83509	0.0991961	0.324722	NA	U	N	N
Mus musculus	4930518J21Rik	75123	NC_000074.6	8	56465632	56490436	0	0	NA	NA	NA	9	N	N
Mus musculus	4930518P08Rik	71654	NC_000079.6	13	50753393	50765248	0	0	NA	NA	NA	9	N	N
Mus musculus	4930519D14Rik	75090	NC_000079.6	13	30615043	30624258	0	0	NA	NA	NA	9	N	N
Mus musculus	4930519F09Rik	114676	NC_000076.6	10	28921963	28923507	49.0476	47.9652	-0.0179691	0.931601	0.984109	D	N	N
Mus musculus	4930519F16Rik	75106	NC_000086.7	X	103232281	103256606	21.2247	28.9952	0.0731713	0.642327	0.899117	U	N	N
Mus musculus	4930519F24Rik	108970	NC_000075.6	9	100022300	100034670	0	0	NA	NA	NA	9	N	N
Mus musculus	4930519G04Rik	67593	NC_000071.6	5	114853714	114883880	0.585697	0.659788	0.00804607	0.915777	NA	U	N	N
Mus musculus	4930519H02Rik	75058	NC_000071.6	5	15863928	15883766	0	0	NA	NA	NA	9	N	N
Mus musculus	4930520O04Rik	75116	NC_000075.6	9	114368324	114377238	23.2757	22.0161	-0.0428212	0.840479	0.962968	D	N	N
Mus musculus	4930520P13Rik	75086	NC_000079.6	13	70232822	70248122	0	0	NA	NA	NA	9	N	N
Mus musculus	4930521E06Rik	75066	NC_000067.6	1	44739675	44744949	0	0	NA	NA	NA	9	N	N
Mus musculus	4930521O11Rik	74715	NC_000080.6	14	7374668	7404555	23.6066	14.3849	-0.192785	0.306702	0.710474	D	N	N
Mus musculus	4930521O17Rik	75067	NC_000076.6	10	67962479	67973708	0	0	NA	NA	NA	9	N	N
Mus musculus	4930522H14Rik	67646	NC_000070.6	4	109505332	109531204	0	0	NA	NA	NA	9	N	N
Mus musculus	4930522L14Rik	100041734	NC_000071.6	5	109735515	109796560	50.9568	49.0083	-0.0309458	0.882355	0.974055	D	N	N
Mus musculus	4930522O17Rik	78180	NC_000070.6	4	53246196	53251120	0	0	NA	NA	NA	9	N	N
Mus musculus	4930522P08Rik	78183	NC_000074.6	8	70510486	70512655	7.54801	5.35324	-0.053257	0.68908	0.916392	D	N	N
Mus musculus	4930523C07Rik	67647	NC_000067.6	1	160044380	160078587	85.4697	75.6223	-0.131584	0.478191	0.83013	D	N	N
Mus musculus	4930523O13Rik	74726	NC_000081.6	15	46435866	46496179	0	0	NA	NA	NA	9	N	N
Mus musculus	4930524B15Rik	67592	NC_000077.6	11	31965633	31979651	0	0	NA	NA	NA	9	N	N
Mus musculus	4930524B17Rik	74725	NC_000072.6	6	19247899	19278843	0	0	NA	NA	NA	9	N	N
Mus musculus	4930524C18Rik	75822	NC_000080.6	14	114831965	114861327	0	0	NA	NA	NA	9	N	N
Mus musculus	4930524N10Rik	75071	NC_000086.7	X	154339225	154343392	0	0	NA	NA	NA	9	N	N
Mus musculus	4930524O05Rik	75096	NC_000085.6	19	10645694	10648053	0	0	NA	NA	NA	9	N	N
Mus musculus	4930524O08Rik	74700	NC_000075.6	9	89826519	89864028	0	0	NA	NA	NA	9	N	N
Mus musculus	4930525C09Rik	78127	NC_000076.6	10	97714294	97754967	0	0	NA	NA	NA	9	N	N
Mus musculus	4930525D18Rik	75100	NC_000075.6	9	114341111	114364627	0.232206	0.687383	0.0352255	0.624697	NA	U	N	N
Mus musculus	4930525G20Rik	320163	NC_000079.6	13	67796594	67830985	2.02407	1.15234	-0.0690378	0.575061	NA	D	N	N
Mus musculus	4930526F13Rik	75193	NC_000079.6	13	54927748	54930753	0	0	NA	NA	NA	9	N	N
Mus musculus	4930526H09Rik	75139	NC_000079.6	13	110903499	110908280	0	0.220411	0.00753033	0.881469	NA	U	N	N
Mus musculus	4930526I15Rik	75135	NC_000075.6	9	124423787	124424856	32.0864	21.0601	-0.239766	0.248913	0.654803	D	N	N
Mus musculus	4930526L06Rik	75138	NC_000085.6	19	11196817	11299884	1.28907	0.736367	-0.0459972	0.636209	NA	D	N	N
Mus musculus	4930527F14Rik	67651	NC_000080.6	14	45543710	45562877	0	0.220411	0.00753033	0.881469	NA	U	N	N
Mus musculus	4930527G23Rik	78199	NC_000084.6	18	29442200	29466107	0	0	NA	NA	NA	9	N	N
Mus musculus	4930528A17Rik	67735	NC_000070.6	4	21846327	21848448	0.585697	0.688106	0.00939491	0.901879	NA	U	N	N
Mus musculus	4930528D03Rik	75223	NC_000079.6	13	59733650	59737470	5.33188	6.49386	0.0942726	0.636295	0.897741	U	N	N
Mus musculus	4930528G23Rik	75831	NC_000072.6	6	148666780	148691917	0.485177	0.46423	-0.00534075	0.94123	NA	D	N	N
Mus musculus	4930528H21Rik	78034	NC_000072.6	6	4031842	4047611	0	0	NA	NA	NA	9	N	N
Mus musculus	4930528P14Rik	78193	NC_000068.7	2	115329266	115344280	0	0	NA	NA	NA	9	N	N
Mus musculus	4930529C04Rik	619677	NC_000069.6	3	91071662	91075192	0	0	NA	NA	NA	9	N	N
Mus musculus	4930529K09Rik	75155	NC_000080.6	14	86245970	86262042	0	0	NA	NA	NA	9	N	N
Mus musculus	4930529L06Rik	78023	NC_000082.6	16	84679789	84685147	0	0	NA	NA	NA	9	N	N
Mus musculus	4930529N20Rik	75197	NC_000079.6	13	35167147	35167824	0	0	NA	NA	NA	9	N	N
Mus musculus	4930532I03Rik	75833	NC_000076.6	10	106576758	106606402	0	1.9772	0.0452151	NA	NA	U	N	N
Mus musculus	4930532M18Rik	75233	NC_000067.6	1	154255689	154270416	0	0	NA	NA	NA	9	N	N
Mus musculus	4930533B01Rik	75166	NC_000068.7	2	113691053	113708550	0	0	NA	NA	NA	9	N	N
Mus musculus	4930533I22Rik	434018	NC_000072.6	6	57485058	57499530	0.275461	3.59506	0.126903	0.171482	NA	U	N	N
Mus musculus	4930533K18Rik	75189	NC_000076.6	10	70868621	70910761	0	0	NA	NA	NA	9	N	N
Mus musculus	4930533N22Rik	75205	NC_000073.6	7	75030213	75075164	12.0197	17.1987	0.0945338	0.568992	0.867804	U	N	N
Mus musculus	4930533P14Rik	75159	NC_000067.6	1	96612057	96662573	0	0	NA	NA	NA	9	N	N
Mus musculus	4930535L15Rik	78027	NC_000075.6	9	107998576	108002422	0	0	NA	NA	NA	9	N	N
Mus musculus	4930535O05Rik	75237	NC_000074.6	8	87458404	87459437	0	0	NA	NA	NA	9	N	N
Mus musculus	4930538E20Rik	78200	NC_000077.6	11	24159903	24172824	0	0	NA	NA	NA	9	N	N
Mus musculus	4930538K18Rik	75180	NC_000070.6	4	119205055	119218217	1.66885	1.20406	-0.0357647	0.753753	NA	D	N	N
Mus musculus	4930538L07Rik	78029	NC_000080.6	14	47757041	47757519	0	0	NA	NA	NA	9	N	N
Mus musculus	4930539C22Rik	75208	NC_000069.6	3	134404143	134423635	0	0	NA	NA	NA	9	N	N
Mus musculus	4930539E08Rik	207819	NC_000083.6	17	28896395	28915324	60.923	45.7481	-0.222856	0.293342	0.701287	D	N	N
Mus musculus	4930539J05Rik	319587	NC_000069.6	3	135436220	135438665	0.563207	0.220411	-0.0175265	0.763699	NA	D	N	N
Mus musculus	4930539M17Rik	75149	NC_000069.6	3	9061964	9071076	0.252971	0.905774	0.0347021	0.577372	NA	U	N	N
Mus musculus	4930539N22Rik	75203	NC_000069.6	3	13597139	13652865	0	0	NA	NA	NA	9	N	N
Mus musculus	4930540M03Rik	78025	NC_000075.6	9	15619857	15641220	0	0	NA	NA	NA	9	N	N
Mus musculus	4930542C21Rik	75175	NC_000082.6	16	38017323	38054526	0	0.219688	0.00753033	0.881469	NA	U	N	N
Mus musculus	4930542D17Rik	75211	NC_000082.6	16	50590503	50654166	3.1017	3.4521	0.0297832	0.847669	NA	U	N	N
Mus musculus	4930542M03Rik	75154	NC_000083.6	17	45880119	45881452	0	0	NA	NA	NA	9	N	N
Mus musculus	4930542N06Rik	75827	NC_000071.6	5	105413286	105415307	0.252971	0.46423	0.00969782	0.865352	NA	U	N	N
Mus musculus	4930543D07Rik	75176	NC_000084.6	18	14892648	14899369	1.20428	0.708771	-0.029649	0.714195	NA	D	N	N
Mus musculus	4930543E12Rik	75239	NC_000073.6	7	113100236	113142015	0	0	NA	NA	NA	9	N	N
Mus musculus	4930543I03Rik	75160	NC_000081.6	15	86703163	86706893	0	0	NA	NA	NA	9	N	N
Mus musculus	4930543N07Rik	75187	NC_000073.6	7	138554269	138567643	0	0	NA	NA	NA	9	N	N
Mus musculus	4930544D05Rik	668433	NC_000077.6	11	70615894	70616890	0	0	NA	NA	NA	9	N	N
Mus musculus	4930544G11Rik	67653	NC_000072.6	6	65952571	65954014	0	0	NA	NA	NA	9	N	N
Mus musculus	4930544M13Rik	75161	NC_000079.6	13	114607228	114697822	0	0	NA	NA	NA	9	N	N
Mus musculus	4930545E07Rik	75162	NC_000084.6	18	17568746	17580990	0	0	NA	NA	NA	9	N	N
Mus musculus	4930545H06Rik	75148	NC_000076.6	10	68319065	68321142	0	0	NA	NA	NA	9	N	N
Mus musculus	4930545L08Rik	78028	NC_000075.6	9	111912311	111918958	0	0	NA	NA	NA	9	N	N
Mus musculus	4930545L23Rik	78805	NC_000068.7	2	135169573	135215616	0	0	NA	NA	NA	9	N	N
Mus musculus	4930546C10Rik	78931	NC_000084.6	18	68889487	68951528	0	0	NA	NA	NA	9	N	N
Mus musculus	4930546K05Rik	78194	NC_000075.6	9	42182238	42209231	1.8175	2.68813	0.0522121	0.672948	NA	U	N	N
Mus musculus	4930547E08Rik	78031	NC_000068.7	2	103804452	103810622	0	0.741852	0.028148	0.577284	NA	U	N	N
Mus musculus	4930547E14Rik	75145	NC_000082.6	16	59636945	59672993	0	0	NA	NA	NA	9	N	N
Mus musculus	4930547H16Rik	75278	NC_000079.6	13	69771890	69772714	0	0	NA	NA	NA	9	N	N
Mus musculus	4930548G14Rik	75281	NC_000081.6	15	46623305	46639858	0	0	NA	NA	NA	9	N	N
Mus musculus	4930548H24Rik	67656	NC_000071.6	5	31485859	31488262	1.22505	0.494568	-0.0504413	0.541163	NA	D	N	N
Mus musculus	4930548J01Rik	78043	NC_000083.6	17	4119446	4122102	0	0	NA	NA	NA	9	N	N
Mus musculus	4930548K13Rik	75360	NC_000070.6	4	26635820	26705449	0	0	NA	NA	NA	9	N	N
Mus musculus	4930549C01Rik	67663	NC_000070.6	4	136610437	136613213	0	0	NA	NA	NA	9	N	N
Mus musculus	4930549C15Rik	75243	NC_000078.6	12	26345130	26360288	0	0	NA	NA	NA	9	N	N
Mus musculus	4930549G23Rik	75286	NC_000084.6	18	67776033	67799943	0.485177	3.12881	0.159977	0.153127	NA	U	N	N
Mus musculus	4930550C14Rik	75311	NC_000075.6	9	53405286	53432803	27.447	30.7029	0.0459259	0.810954	0.953712	U	N	N
Mus musculus	4930550C17Rik	75245	NC_000079.6	13	56238079	56243940	0	0	NA	NA	NA	9	N	N
Mus musculus	4930550L24Rik	75352	NC_000086.7	X	58911461	58920304	2938.78	2548	-0.186996	0.129909	0.489489	D	N	N
Mus musculus	4930552N02Rik	75367	NC_000070.6	4	52814604	52828269	0	0	NA	NA	NA	9	N	N
Mus musculus	4930552P12Rik	77594	NC_000085.6	19	55640589	55702204	1.0361	0.989135	-0.00342976	0.96575	NA	D	N	N
Mus musculus	4930553C11Rik	75315	NC_000077.6	11	39307703	39390225	0.795412	1.69516	0.0745198	0.500058	NA	U	N	N
Mus musculus	4930553E22Rik	75247	NC_000082.6	16	84371143	84375505	0	0	NA	NA	NA	9	N	N
Mus musculus	4930553J12Rik	75351	NC_000082.6	16	88820044	88820892	0	0	NA	NA	NA	9	N	N
Mus musculus	4930553P18Rik	75355	NC_000072.6	6	86004385	86009354	0.252971	0	-0.0130873	0.795527	NA	D	N	N
Mus musculus	4930554C24Rik	75253	NC_000075.6	9	84774398	84784351	0	0	NA	NA	NA	9	N	N
Mus musculus	4930554G24Rik	75280	NC_000077.6	11	14134143	14179087	0	0	NA	NA	NA	9	N	N
Mus musculus	4930554H23Rik	77631	NC_000073.6	7	63344682	63444562	0	0	NA	NA	NA	9	N	N
Mus musculus	4930554I06Rik	75354	NC_000085.6	19	21104710	21105538	0	0	NA	NA	NA	9	N	N
Mus musculus	4930555A03Rik	100504653	NC_000069.6	3	151293853	151296307	2.03447	1.15161	-0.0780264	0.531386	NA	D	N	N
Mus musculus	4930555B11Rik	75279	NC_000068.7	2	57181831	57188257	0.528432	0.464952	-0.00630426	0.930883	NA	D	N	N
Mus musculus	4930555B12Rik	78086	NC_000086.7	X	114926989	114928597	0	0	NA	NA	NA	9	N	N
Mus musculus	4930555G01Rik	108978	NC_000080.6	14	5050629	5059243	2.52971	2.32187	-0.00547654	0.948536	NA	D	N	N
Mus musculus	4930555G21Rik	75252	NC_000079.6	13	53648585	53650080	0	0	NA	NA	NA	9	N	N
Mus musculus	4930555K05Rik	75361	NC_000079.6	13	73206091	73229100	0	0	NA	NA	NA	9	N	N
Mus musculus	4930555M17Rik	78039	NC_000069.6	3	5512995	5515376	0	0	NA	NA	NA	9	N	N
Mus musculus	4930556C24Rik	75310	NC_000082.6	16	85819211	85826772	0	0	NA	NA	NA	9	N	N
Mus musculus	4930556G01Rik	75332	NC_000070.6	4	30664596	30855744	0	0	NA	NA	NA	9	N	N
Mus musculus	4930556J02Rik	75349	NC_000080.6	14	61492688	61500382	0	0.219688	0.00753033	0.881469	NA	U	N	N
Mus musculus	4930556L07Rik	75283	NC_000068.7	2	151748269	151751720	0.252971	0	-0.0130873	0.795527	NA	D	N	N
Mus musculus	4930556M19Rik	75259	NC_000081.6	15	10714836	10790123	21.8063	13.6879	-0.225627	0.26118	0.667184	D	N	N
Mus musculus	4930556N09Rik	75301	NC_000076.6	10	97035768	97061059	0	0	NA	NA	NA	9	N	N
Mus musculus	4930556N13Rik	75285	NC_000077.6	11	88851604	88881395	0.464411	0.489083	-0.00104203	0.983592	NA	D	N	N
Mus musculus	4930557A04Rik	385317	NC_000086.7	X	9849703	9850252	0	0	NA	NA	NA	9	N	N
Mus musculus	4930557B15Rik	75290	NC_000086.7	X	25381963	25404966	0	0.219688	0.00753033	0.881469	NA	U	N	N
Mus musculus	4930557F10Rik	75322	NC_000079.6	13	23276204	23313407	0	0	NA	NA	NA	9	N	N
Mus musculus	4930557J02Rik	75357	NC_000071.6	5	34118740	34135339	0	0	NA	NA	NA	9	N	N
Mus musculus	4930557K07Rik	78202	NC_000072.6	6	125010176	125049853	1.43665	1.6394	0.00915267	0.916107	NA	U	N	N
Mus musculus	4930558C23Rik	67654	NC_000069.6	3	95386458	95402841	0	0	NA	NA	NA	9	N	N
Mus musculus	4930558F17Rik	75330	NC_000071.6	5	11109800	11126455	0	0	NA	NA	NA	9	N	N
Mus musculus	4930558G05Rik	75274	NC_000086.7	X	129051524	129067146	0	0	NA	NA	NA	9	N	N
Mus musculus	4930558J18Rik	75323	NC_000067.6	1	57359222	57377544	17.4193	20.8972	0.129153	0.543801	0.858566	U	N	N
Mus musculus	4930558K02Rik	75368	NC_000067.6	1	161942089	161979636	0	0.244541	0.00753033	0.881469	NA	U	N	N
Mus musculus	4930559C10Rik	75295	NC_000078.6	12	93416457	93444823	0	0	NA	NA	NA	9	N	N
Mus musculus	4930562C15Rik	78809	NC_000082.6	16	4835416	4867691	0.739872	0.931925	0.0173121	0.865389	NA	U	N	N
Mus musculus	4930562F07Rik	75255	NC_000067.6	1	160074735	160077918	2.79212	3.92787	0.0152408	0.8348	NA	U	N	N
Mus musculus	4930562F17Rik	75256	NC_000067.6	1	159134272	159166354	0.485177	0	-0.0233961	0.643174	NA	D	N	N
Mus musculus	4930563D23Rik	75328	NC_000082.6	16	92318763	92321441	0	0	NA	NA	NA	9	N	N
Mus musculus	4930563E18Rik	75370	NC_000084.6	18	10706860	10711832	0	0.247284	0.00753033	0.881469	NA	U	N	N
Mus musculus	4930563E22Rik	75304	NC_000077.6	11	72215138	72218450	14.9551	16.6666	0.072105	0.734308	0.930058	U	N	N
Mus musculus	4930563F08Rik	75369	NC_000071.6	5	131880269	131883768	0	0	NA	NA	NA	9	N	N
Mus musculus	4930563H07Rik	75347	NC_000072.6	6	48986616	48999616	0	0	NA	NA	NA	9	N	N
Mus musculus	4930563I02Rik	67659	NC_000080.6	14	60087476	60096692	0	0	NA	NA	NA	9	N	N
Mus musculus	4930563M20Rik	78213	NC_000074.6	8	116781712	116801412	0	0	NA	NA	NA	9	N	N
Mus musculus	4930564B18Rik	75272	NC_000080.6	14	75642259	75667137	0	0	NA	NA	NA	9	N	N
Mus musculus	4930564C03Rik	75341	NC_000083.6	17	44879704	44880885	0	0.244541	0.00753033	0.881469	NA	U	N	N
Mus musculus	4930564D02Rik	75269	NC_000069.6	3	105066844	105078806	0	0.244541	0.00753033	0.881469	NA	U	N	N
Mus musculus	4930565D16Rik	75309	NC_000069.6	3	84349376	84379921	0	0	NA	NA	NA	9	N	N
Mus musculus	4930565N06Rik	68306	NC_000082.6	16	36880519	36897189	9.36002	4.21693	-0.216736	0.196283	0.591659	D	N	N
Mus musculus	4930567H12Rik	75930	NC_000074.6	8	125584638	125616670	0.717382	0.247284	-0.0312624	0.607446	NA	D	N	N
Mus musculus	4930567H17Rik	619303	NC_000086.7	X	70393901	70394740	0	0	NA	NA	NA	9	N	N
Mus musculus	4930567J20Rik	78221	NC_000082.6	16	71249904	71267176	0	0	NA	NA	NA	9	N	N
Mus musculus	4930567K12Rik	75845	NC_000073.6	7	92092554	92108692	0	0	NA	NA	NA	9	N	N
Mus musculus	4930567K20Rik	78056	NC_000076.6	10	10751046	10758131	0	0	NA	NA	NA	9	N	N
Mus musculus	4930568A12Rik	75883	NC_000067.6	1	34477167	34499219	1.67906	1.67103	0.00104365	0.993466	NA	U	N	N
Mus musculus	4930568D16Rik	75859	NC_000068.7	2	35354218	35367729	0	0	NA	NA	NA	9	N	N
Mus musculus	4930568E12Rik	78219	NC_000075.6	9	13091267	13105855	0	0	NA	NA	NA	9	N	N
Mus musculus	4930568G15Rik	75857	NC_000067.6	1	165066617	165091930	0	0	NA	NA	NA	9	N	N
Mus musculus	4930570E03Rik	78812	NC_000082.6	16	78694989	78709081	0	0	NA	NA	NA	9	N	N
Mus musculus	4930570G05Rik	78054	NC_000071.6	5	91911398	91913806	0	0	NA	NA	NA	9	N	N
Mus musculus	4930570G19Rik	329782	NC_000069.6	3	156548415	156561687	0.252971	0.491825	0.00983216	0.864414	NA	U	N	N
Mus musculus	4930571K23Rik	75861	NC_000073.6	7	125368861	125371013	0	0	NA	NA	NA	9	N	N
Mus musculus	4930571O06Rik	78048	NC_000074.6	8	113517282	113550808	0	0	NA	NA	NA	9	N	N
Mus musculus	4930572G02Rik	75943	NC_000080.6	14	48537791	48571620	2.92	1.88668	-0.0490225	0.674798	NA	D	N	N
Mus musculus	4930572J10Rik	75884	NC_000084.6	18	43074968	43087652	0	0	NA	NA	NA	9	N	N
Mus musculus	4930572K03Rik	75916	NC_000071.6	5	127170565	127184356	0	0	NA	NA	NA	9	N	N
Mus musculus	4930572O03Rik	381715	NC_000071.6	5	15652288	15657059	0	0	NA	NA	NA	9	N	N
Mus musculus	4930572O13Rik	75862	NC_000080.6	14	25139795	25143241	0	0.220411	0.00753033	0.881469	NA	U	N	N
Mus musculus	4930573C15Rik	75949	NC_000071.6	5	146706089	146707496	0	0	NA	NA	NA	9	N	N
Mus musculus	4930573H18Rik	75888	NC_000069.6	3	97047903	97063622	0	0	NA	NA	NA	9	N	N
Mus musculus	4930573O16Rik	78049	NC_000068.7	2	52291002	52315240	0	0	NA	NA	NA	9	N	N
Mus musculus	4930577N17Rik	67746	NC_000069.6	3	51276761	51278407	4.98391	19.8152	0.600617	0.0025561	0.0526847	U	Y	N
Mus musculus	4930578C19Rik	75905	NC_000086.7	X	18418427	18461274	20.6887	6.60279	-0.645357	0.00198317	0.0442707	D	Y	Y
Mus musculus	4930578E11Rik	78058	NC_000084.6	18	29396716	29496416	0	0	NA	NA	NA	9	N	N
Mus musculus	4930578I06Rik	67750	NC_000080.6	14	63971122	63987780	0.310236	0.219688	-0.0027785	0.956125	NA	D	N	N
Mus musculus	4930578M01Rik	75951	NC_000081.6	15	98985965	98989281	0.252971	0	-0.0130873	0.795527	NA	D	N	N
Mus musculus	4930578N18Rik	78215	NC_000082.6	16	76122613	76156086	0	0	NA	NA	NA	9	N	N
Mus musculus	4930579C12Rik	319213	NC_000075.6	9	89113108	89180668	9.99385	11.6457	0.0459084	0.792256	0.948416	U	N	N
Mus musculus	4930579D09Rik	75904	NC_000072.6	6	143533943	143535533	0	0	NA	NA	NA	9	N	N
Mus musculus	4930579F01Rik	67741	NC_000069.6	3	138164135	138186713	0	0	NA	NA	NA	9	N	N
Mus musculus	4930579G18Rik	75913	NC_000080.6	14	54650511	54655100	10.4076	9.22584	-0.0573902	0.77699	0.94394	D	N	N
Mus musculus	4930579G24Rik	75939	NC_000069.6	3	79629079	79632820	263.071	278.068	0.0627197	0.720232	0.926237	U	N	N
Mus musculus	4930579H20Rik	75855	NC_000076.6	10	27389668	27397225	0	0	NA	NA	NA	9	N	N
Mus musculus	4930579J19Rik	75854	NC_000079.6	13	38460252	38463738	0	0	NA	NA	NA	9	N	N
Mus musculus	4930579K19Rik	75881	NC_000075.6	9	98562460	98563611	2.58159	4.14973	0.0501779	0.654462	NA	U	N	N
Mus musculus	4930579P08Rik	75878	NC_000076.6	10	116729249	116739760	0	0	NA	NA	NA	9	N	N
Mus musculus	4930581F22Rik	78934	NC_000075.6	9	35116728	35130922	49.7312	50.6216	0.0110208	0.958401	0.991523	U	N	N
Mus musculus	4930583I09Rik	78057	NC_000083.6	17	64832523	64836107	0.232206	0	-0.0130873	0.795527	NA	D	N	N
Mus musculus	4930583K01Rik	67745	NC_000073.6	7	118243907	118245551	0	0	NA	NA	NA	9	N	N
Mus musculus	4930583P06Rik	75946	NC_000068.7	2	124217679	124222358	0	0	NA	NA	NA	9	N	N
Mus musculus	4930584F24Rik	75942	NC_000071.6	5	26460070	26493314	0	0	NA	NA	NA	9	N	N
Mus musculus	4930586N03Rik	75887	NC_000079.6	13	23313464	23369128	0	0	NA	NA	NA	9	N	N
Mus musculus	4930587E11Rik	75893	NC_000072.6	6	102265752	102337288	0	0	NA	NA	NA	9	N	N
Mus musculus	4930588J15Rik	67740	NC_000081.6	15	92703454	92706152	0	0.219688	0.00753033	0.881469	NA	U	N	N
Mus musculus	4930588K23Rik	619305	NC_000082.6	16	18606662	18610659	0	0	NA	NA	NA	9	N	N
Mus musculus	4930589L23Rik	75879	NC_000069.6	3	79568196	79573327	0.550923	0.244541	-0.0130873	0.795527	NA	D	N	N
Mus musculus	4930590J08Rik	381798	NC_000072.6	6	91904233	91950725	9.85099	8.08081	-0.0695993	0.710905	0.922819	D	N	N
Mus musculus	4930590L14Rik	75852	NC_000069.6	3	140951835	140952676	0	0	NA	NA	NA	9	N	N
Mus musculus	4930590L20Rik	75910	NC_000067.6	1	140570176	140656402	0	0	NA	NA	NA	9	N	N
Mus musculus	4930591A17Rik	68175	NC_000068.7	2	179414936	179416880	0	0	NA	NA	NA	9	N	N
Mus musculus	4930591E09Rik	75877	NC_000076.6	10	38175774	38181903	0	0	NA	NA	NA	9	N	N
Mus musculus	4930592A05Rik	75880	NC_000081.6	15	33593881	33653436	2.55615	0.247284	-0.0822917	0.283161	NA	D	N	N
Mus musculus	4930592I03Rik	75853	NC_000084.6	18	82918405	82920560	0.485177	0.219688	-0.0168231	0.768439	NA	D	N	N
Mus musculus	4930593A02Rik	71301	NC_000069.6	3	58692589	58788524	0	0	NA	NA	NA	9	N	N
Mus musculus	4930593C16Rik	78060	NC_000075.6	9	120924455	120930802	0	0	NA	NA	NA	9	N	N
Mus musculus	4930594C11Rik	77633	NC_000067.6	1	37485851	37488605	5.5814	1.17719	-0.29648	0.0505206	NA	D	N	N
Mus musculus	4930594M22Rik	654799	NC_000080.6	14	122913205	122926276	0	0.741852	0.028148	0.577284	NA	U	N	N
Mus musculus	4930594O21Rik	75947	NC_000069.6	3	37613913	37615276	0	0	NA	NA	NA	9	N	N
Mus musculus	4930595D18Rik	78062	NC_000078.6	12	111159847	111185198	1.71211	1.17647	-0.0455636	0.7096	NA	D	N	N
Mus musculus	4930595L18Rik	78059	NC_000072.6	6	98535237	98552179	0	0	NA	NA	NA	9	N	N
Mus musculus	4930595M18Rik	245492	NC_000086.7	X	81419575	81458122	0	0	NA	NA	NA	9	N	N
Mus musculus	4930596D02Rik	239036	NC_000080.6	14	35809486	35811978	0	0	NA	NA	NA	9	N	N
Mus musculus	4930596I21Rik	78229	NC_000067.6	1	138977657	138979246	0	0.659065	0.028148	0.577284	NA	U	N	N
Mus musculus	4930597A21Rik	75389	NC_000077.6	11	44586317	44591229	0	0	NA	NA	NA	9	N	N
Mus musculus	4930597G03Rik	75377	NC_000080.6	14	51317335	51345489	0	0	NA	NA	NA	9	N	N
Mus musculus	4930598F16Rik	75381	NC_000067.6	1	95701184	95716518	0	0	NA	NA	NA	9	N	N
Mus musculus	4930599N23Rik	75379	NC_000072.6	6	39118473	39148312	6.80229	11.1642	0.182383	0.327446	0.725866	U	N	N
Mus musculus	4931400O07Rik	70936	NC_000086.7	X	62467991	62468812	0	0	NA	NA	NA	9	N	N
Mus musculus	4931402G19Rik	70933	NC_000068.7	2	120455698	120469367	0.739872	0.46423	-0.023035	0.7617	NA	D	N	N
Mus musculus	4931403E22Rik	70942	NC_000085.6	19	26768801	26823907	0	0.220411	0.00753033	0.881469	NA	U	N	N
Mus musculus	4931403G20Rik	70934	NC_000078.6	12	69843686	69853671	3.3303	1.15032	-0.15802	0.233367	NA	D	N	N
Mus musculus	4931403M11Rik	70955	NC_000080.6	14	24617604	24631373	0	0.247284	0.00753033	0.881469	NA	U	N	N
Mus musculus	4931406B18Rik	74054	NC_000073.6	7	43492044	43505938	0.232206	0.711514	0.0366027	0.61196	NA	U	N	N
Mus musculus	4931406C07Rik	70984	NC_000075.6	9	15283337	15306448	267.317	283.212	0.0654502	0.705427	0.921016	U	N	N
Mus musculus	4931406H21Rik	77592	NC_000080.6	14	25586804	25590661	0	0	NA	NA	NA	9	N	N
Mus musculus	4931406P16Rik	233103	NC_000073.6	7	34236714	34285609	2060.76	1626.72	-0.304967	0.0203084	0.189086	D	N	N
Mus musculus	4931408C20Rik	210940	NC_000067.6	1	26681801	26687460	0	0	NA	NA	NA	9	N	N
Mus musculus	4931408D14Rik	77059	NC_000085.6	19	37258423	37264095	1.59082	0.739109	-0.0662637	0.514626	NA	D	N	N
Mus musculus	4931409K22Rik	231045	NC_000071.6	5	24543434	24555469	0.485177	0.219688	-0.0168231	0.768439	NA	D	N	N
Mus musculus	4931412M21	328061	NC_000078.6	12	10446388	10531303	0	0	NA	NA	NA	9	N	N
Mus musculus	4931413K12Rik	70987	NC_000077.6	11	75590024	75597381	15.2902	12.4789	-0.137031	0.518658	0.847362	D	N	N
Mus musculus	4931414P19Rik	74359	NC_000080.6	14	54583663	54605908	81.6619	85.9471	0.0625568	0.707143	0.922123	U	N	N
Mus musculus	4931417E11Rik	66740	NC_000072.6	6	73468573	73469667	0	0	NA	NA	NA	9	N	N
Mus musculus	4931419H13Rik	70970	NC_000069.6	3	55055242	55084002	0	0	NA	NA	NA	9	N	N
Mus musculus	4931420L22Rik	70972	NC_000082.6	16	71131076	71139029	0	0	NA	NA	NA	9	N	N
Mus musculus	4931422A03Rik	70986	NC_000068.7	2	103992493	104027758	0	0	NA	NA	NA	9	N	N
Mus musculus	4931423N10Rik	70981	NC_000068.7	2	23207476	23267129	4.01651	1.22271	-0.135045	0.255384	NA	D	N	N
Mus musculus	4931428F04Rik	74356	NC_000074.6	8	105280409	105289528	275.064	219.366	-0.28107	0.0515804	0.308784	D	N	N
Mus musculus	4931428L18Rik	70988	NC_000067.6	1	31141078	31222656	0	0	NA	NA	NA	9	N	N
Mus musculus	4931429I11Rik	70989	NC_000075.6	9	40894849	40964112	19.4799	16.3164	-0.134876	0.524028	0.848685	D	N	N
Mus musculus	4931429L15Rik	74361	NC_000075.6	9	46303361	46319986	0	0	NA	NA	NA	9	N	N
Mus musculus	4931429P17Rik	70971	NC_000079.6	13	47960330	48018608	0	0	NA	NA	NA	9	N	N
Mus musculus	4931430N09Rik	74363	NC_000072.6	6	118880158	118885543	0	0.661233	0.028148	0.577284	NA	U	N	N
Mus musculus	4931431B13Rik	70973	NC_000073.6	7	128192050	128203328	0	0	NA	NA	NA	9	N	N
Mus musculus	4931431C16Rik	74364	NC_000071.6	5	35581227	35588763	1.30135	1.56556	0.0207944	0.853624	NA	U	N	N
Mus musculus	4931431F19Rik	70980	NC_000073.6	7	104127913	104129823	0	0	NA	NA	NA	9	N	N
Mus musculus	4931439C15Rik	74367	NC_000084.6	18	78477037	78480716	0	0	NA	NA	NA	9	N	N
Mus musculus	4931440F15Rik	216622	NC_000077.6	11	29822395	29825668	0	0	NA	NA	NA	9	N	N
Mus musculus	4931440J10Rik	71000	NC_000080.6	14	62760501	62830126	0	0	NA	NA	NA	9	N	N
Mus musculus	4931440P22Rik	71004	NC_000069.6	3	65527483	65529414	7.8498	5.87829	-0.108745	0.557891	0.863303	D	N	N
Mus musculus	4932411E22Rik	214604	NC_000077.6	11	89390223	89418948	0.232206	0	-0.0130873	0.795527	NA	D	N	N
Mus musculus	4932411N23Rik	237029	NC_000086.7	X	126812462	126834004	0.232206	1.17921	0.0915756	0.317912	NA	U	N	N
Mus musculus	4932412D23Rik	75722	NC_000082.6	16	42725702	42875587	0	0	NA	NA	NA	9	N	N
Mus musculus	4932413F04Rik	319215	NC_000075.6	9	103557090	103565891	0	0	NA	NA	NA	9	N	N
Mus musculus	4932414J04Rik	237694	NC_000077.6	11	21494730	21511180	0	0	NA	NA	NA	9	N	N
Mus musculus	4932414N04Rik	75721	NC_000068.7	2	68657884	68748465	0.563207	0	-0.0233961	0.643174	NA	D	N	N
Mus musculus	4932415M13Rik	211496	NC_000083.6	17	53716509	53733843	0.550923	0	-0.0233961	0.643174	NA	D	N	N
Mus musculus	4932416H05Rik	654409	NC_000068.7	2	129798369	129801459	37.9525	32.2842	-0.152321	0.457506	0.819616	D	N	N
Mus musculus	4932416K20Rik	442809	NC_000074.6	8	104795237	104798792	0	0	NA	NA	NA	9	N	N
Mus musculus	4932418E24Rik	329366	NC_000068.7	2	26271647	26294557	5.70948	1.09989	-0.148188	0.18135	NA	D	N	N
Mus musculus	4932429P05Rik	245509	NC_000086.7	X	89752268	89755491	0	0	NA	NA	NA	9	N	N
Mus musculus	4932431L22Rik	619557	NC_000087.7	Y	70367450	70370577	0	0	NA	NA	NA	9	N	N
Mus musculus	4932431P20Rik	114675	NC_000073.6	7	29519165	29537864	0	0	NA	NA	NA	9	N	N
Mus musculus	4932435O22Rik	319819	NC_000077.6	11	114413405	114448860	0	0	NA	NA	NA	9	N	N
Mus musculus	4932438A13Rik	229227	NC_000069.6	3	36863106	37053033	1236.71	1123.35	-0.112487	0.499719	0.839946	D	N	N
Mus musculus	4932438H23Rik	74387	NC_000082.6	16	91053935	91069145	1.24409	2.82337	0.112574	0.384692	NA	U	N	N
Mus musculus	4932441J04Rik	319216	NC_000071.6	5	57570084	57717919	0	0	NA	NA	NA	9	N	N
Mus musculus	4932442L08Rik	631145	NC_000086.7	X	94339903	94366937	0	0	NA	NA	NA	9	N	N
Mus musculus	4932443I19Rik	403185	NC_000074.6	8	13705889	13743066	62.1321	57.3536	-0.0647941	0.759206	0.938344	D	N	N
Mus musculus	4932443L11Rik	78899	NC_000074.6	8	4162372	4182115	1.54929	1.83568	0.0108145	0.902015	NA	U	N	N
Mus musculus	4932702P03Rik	73326	NC_000079.6	13	24905600	24911780	0	0	NA	NA	NA	9	N	N
Mus musculus	4933400A11Rik	66747	NC_000086.7	X	169776378	169779635	0	0	NA	NA	NA	9	N	N
Mus musculus	4933400B14Rik	71052	NC_000083.6	17	89320227	89327333	0	0.247284	0.00753033	0.881469	NA	U	N	N
Mus musculus	4933400C23Rik	331003	NC_000075.6	9	92718716	92795711	0	0.439377	0.0178392	0.723915	NA	U	N	N
Mus musculus	4933400F21Rik	74403	NC_000067.6	1	89676507	89683892	3.69399	5.73191	0.146131	0.416196	NA	U	N	N
Mus musculus	4933400L20Rik	71058	NC_000074.6	8	103603799	103680382	0	0	NA	NA	NA	9	N	N
Mus musculus	4933401B06Rik	71011	NC_000086.7	X	107542582	107543800	0	0	NA	NA	NA	9	N	N
Mus musculus	4933401D09Rik	71008	NC_000083.6	17	15631788	15641102	0	0	NA	NA	NA	9	N	N
Mus musculus	4933401H06Rik	71038	NC_000069.6	3	135833694	135840269	0	0	NA	NA	NA	9	N	N
Mus musculus	4933402C05Rik	71025	NC_000073.6	7	6039107	6042555	0	0	NA	NA	NA	9	N	N
Mus musculus	4933402C06Rik	71029	NC_000073.6	7	40674737	40691260	0	0	NA	NA	NA	9	N	N
Mus musculus	4933402D24Rik	74426	NC_000067.6	1	63754909	63769267	3.41005	4.19539	0.0699799	0.701178	NA	U	N	N
Mus musculus	4933402E13Rik	74437	NC_000086.7	X	62287142	62292078	0	0	NA	NA	NA	9	N	N
Mus musculus	4933402J07Rik	330820	NC_000074.6	8	87563907	87589197	0	0	NA	NA	NA	9	N	N
Mus musculus	4933402J10Rik	71057	NC_000071.6	5	59963119	59986002	0	0	NA	NA	NA	9	N	N
Mus musculus	4933402J15Rik	74425	NC_000080.6	14	74355527	74369741	0	0	NA	NA	NA	9	N	N
Mus musculus	4933402N03Rik	233918	NC_000073.6	7	131138347	131146283	0	0	NA	NA	NA	9	N	N
Mus musculus	4933402N22Rik	545732	NC_000071.6	5	11918043	11922804	0	0	NA	NA	NA	9	N	N
Mus musculus	4933402P03Rik	108803	NC_000077.6	11	69816566	69818440	0	0	NA	NA	NA	9	N	N
Mus musculus	4933403O08Rik	71030	NC_000086.7	X	112239049	112243852	0	0	NA	NA	NA	9	N	N
Mus musculus	4933404G15Rik	74066	NC_000082.6	16	16707687	16718121	0	0	NA	NA	NA	9	N	N
Mus musculus	4933404K08Rik	74061	NC_000079.6	13	23278350	23282267	0	0	NA	NA	NA	9	N	N
Mus musculus	4933404K13Rik	71018	NC_000076.6	10	43825898	43833304	0	0	NA	NA	NA	9	N	N
Mus musculus	4933404O12Rik	66752	NC_000071.6	5	136919146	136937109	117.464	101.916	-0.164502	0.322873	0.722887	D	N	N
Mus musculus	4933405D12Rik	74057	NC_000069.6	3	122882592	122924116	0	0	NA	NA	NA	9	N	N
Mus musculus	4933405E24Rik	71056	NC_000077.6	11	54177772	54213288	0	0	NA	NA	NA	9	N	N
Mus musculus	4933405L10Rik	71046	NC_000074.6	8	105708303	105710168	1.5853	0.46423	-0.0669427	0.430781	NA	D	N	N
Mus musculus	4933405O20Rik	243996	NC_000073.6	7	50599190	50600528	0	0	NA	NA	NA	9	N	N
Mus musculus	4933406B17Rik	71040	NC_000074.6	8	95496486	95501127	0	0	NA	NA	NA	9	N	N
Mus musculus	4933406C10Rik	74076	NC_000078.6	12	32919384	32953789	0.528432	1.12604	0.0372082	0.636848	NA	U	N	N
Mus musculus	4933406D12Rik	74065	NC_000068.7	2	146542931	146546108	0	0	NA	NA	NA	9	N	N
Mus musculus	4933406F09Rik	68308	NC_000080.6	14	7412473	7422685	0	0	NA	NA	NA	9	N	N
Mus musculus	4933406G16Rik	74059	NC_000077.6	11	19065275	19075740	0	0	NA	NA	NA	9	N	N
Mus musculus	4933406I18Rik	71045	NC_000073.6	7	114315479	114415161	0	0	NA	NA	NA	9	N	N
Mus musculus	4933406J08Rik	74401	NC_000068.7	2	122186272	122206393	0.528432	0	-0.0233961	0.643174	NA	D	N	N
Mus musculus	4933406J10Rik	77800	NC_000073.6	7	82743346	82755644	1.05011	0	-0.0648718	0.299614	NA	D	N	N
Mus musculus	4933406K04Rik	71033	NC_000078.6	12	106685607	106716324	0	0	NA	NA	NA	9	N	N
Mus musculus	4933406M09Rik	240755	NC_000067.6	1	134385940	134390983	0	0	NA	NA	NA	9	N	N
Mus musculus	4933407E24Rik	108809	NC_000070.6	4	124569179	124575538	0	0	NA	NA	NA	9	N	N
Mus musculus	4933407G14Rik	71125	NC_000076.6	10	75449510	75463104	0	0	NA	NA	NA	9	N	N
Mus musculus	4933407I05Rik	74072	NC_000075.6	9	51914429	51927003	0	0	NA	NA	NA	9	N	N
Mus musculus	4933407I08Rik	71009	NC_000084.6	18	42935342	42996708	0	0	NA	NA	NA	9	N	N
Mus musculus	4933407K13Rik	74396	NC_000086.7	X	75725458	75764699	112.38	94.3262	-0.200705	0.240104	0.644706	D	N	N
Mus musculus	4933407L21Rik	71141	NC_000067.6	1	85928483	85931756	0.275461	0	-0.0130873	0.795527	NA	D	N	N
Mus musculus	4933408B17Rik	271508	NC_000084.6	18	34579846	34597468	6.60207	8.16345	0.109257	0.586423	0.875344	U	N	N
Mus musculus	4933408J17Rik	74454	NC_000076.6	10	93589413	93605245	0.542441	1.37058	0.0658237	0.486146	NA	U	N	N
Mus musculus	4933408N05Rik	71122	NC_000074.6	8	114341161	114351478	0	0.247284	0.00753033	0.881469	NA	U	N	N
Mus musculus	4933409F18Rik	74668	NC_000078.6	12	26819791	26834878	0	0	NA	NA	NA	9	N	N
Mus musculus	4933409G03Rik	227998	NC_000068.7	2	68582413	68616463	0	0	NA	NA	NA	9	N	N
Mus musculus	4933411E08Rik	71067	NC_000076.6	10	117925459	117948307	0.464411	0.464952	-0.00294941	0.960735	NA	D	N	N
Mus musculus	4933411G06Rik	71090	NC_000076.6	10	51756174	51757194	0	0	NA	NA	NA	9	N	N
Mus musculus	4933411G11Rik	330228	NC_000071.6	5	143181017	143205068	3.0394	5.18179	0.147819	0.377533	NA	U	N	N
Mus musculus	4933411K16Rik	66765	NC_000085.6	19	42052228	42053628	3.64398	1.59243	-0.173184	0.254682	NA	D	N	N
Mus musculus	4933412E12Rik	71086	NC_000076.6	10	116950562	116963279	75.0777	95.1503	0.164869	0.438096	0.808979	U	N	N
Mus musculus	4933412E24Rik	71088	NC_000081.6	15	60014866	60016618	0	0	NA	NA	NA	9	N	N
Mus musculus	4933412O06Rik	71071	NC_000079.6	13	15781664	15802630	0	0.466972	0.0178392	0.723915	NA	U	N	N
Mus musculus	4933413G19Rik	71149	NC_000072.6	6	128375510	128385144	0.739872	0.684641	-0.00666969	0.940572	NA	D	N	N
Mus musculus	4933413J09Rik	71106	NC_000080.6	14	26357547	26400456	7.82868	2.76471	-0.346648	0.0568217	0.325118	D	N	N
Mus musculus	4933413L06Rik	71100	NC_000079.6	13	117706764	117720011	0	0	NA	NA	NA	9	N	N
Mus musculus	4933414I15Rik	74408	NC_000077.6	11	50940819	50943833	0.252971	0	-0.0130873	0.795527	NA	D	N	N
Mus musculus	4933415F23Rik	66755	NC_000067.6	1	23100473	23102253	0	0.220411	0.00753033	0.881469	NA	U	N	N
Mus musculus	4933416C03Rik	619332	NC_000076.6	10	116111664	116113917	0	0	NA	NA	NA	9	N	N
Mus musculus	4933416E03Rik	71081	NC_000068.7	2	159947341	159981289	0	0	NA	NA	NA	9	N	N
Mus musculus	4933416I08Rik	71159	NC_000086.7	X	53577073	53580003	0	0	NA	NA	NA	9	N	N
Mus musculus	4933416M06Rik	71174	NC_000079.6	13	101254319	101293396	0	0	NA	NA	NA	9	N	N
Mus musculus	4933416M07Rik	71082	NC_000074.6	8	27142910	27149706	30.4009	35.3318	0.147335	0.462605	0.822146	U	N	N
Mus musculus	4933416O17Rik	67550	NC_000079.6	13	69959822	69962084	0	0	NA	NA	NA	9	N	N
Mus musculus	4933417A18Rik	66761	NC_000079.6	13	34924409	34953197	0	0	NA	NA	NA	9	N	N
Mus musculus	4933417D19Rik	71186	NC_000074.6	8	123235091	123242359	4.32675	3.46032	-0.0650254	0.708719	NA	D	N	N
Mus musculus	4933417E11Rik	71134	NC_000067.6	1	71958998	72005195	0	0.220411	0.00753033	0.881469	NA	U	N	N
Mus musculus	4933417G07Rik	71182	NC_000069.6	3	55847105	55848065	1.62544	0	-0.0449354	0.388761	NA	D	N	N
Mus musculus	4933417O13Rik	71153	NC_000073.6	7	143322772	143330650	0.310236	0.247284	-0.0027785	0.956125	NA	D	N	N
Mus musculus	4933421I07Rik	71162	NC_000073.6	7	42445462	42448080	1.24094	0.219688	-0.0303624	0.557446	NA	D	N	N
Mus musculus	4933421O10Rik	100504166	NC_000070.6	4	33027139	33031323	78.1051	84.4947	0.0894373	0.632288	0.89502	U	N	N
Mus musculus	4933422A05Rik	71133	NC_000075.6	9	35281105	35285423	0.252971	2.57132	0.171978	0.117177	NA	U	N	N
Mus musculus	4933424G05Rik	74456	NC_000084.6	18	14988995	15047987	0.310236	0	-0.0130873	0.795527	NA	D	N	N
Mus musculus	4933424G06Rik	71166	NC_000067.6	1	36714538	36757960	0.275461	0	-0.0130873	0.795527	NA	D	N	N
Mus musculus	4933424M12Rik	67548	NC_000070.6	4	107783708	107789922	8.52373	8.37431	-0.00777364	0.969316	0.99461	D	N	N
Mus musculus	4933425B07Rik	74458	NC_000080.6	14	46602806	46637423	0.563207	0.220411	-0.0175265	0.763699	NA	D	N	N
Mus musculus	4933425L06Rik	66763	NC_000079.6	13	105082122	105121782	0	0	NA	NA	NA	9	N	N
Mus musculus	4933427D06Rik	232217	NC_000072.6	6	89096115	89110037	1.82475	1.40164	-0.0314013	0.786848	NA	D	N	N
Mus musculus	4933427D14Rik	74477	NC_000077.6	11	72154097	72203371	479.224	415.295	-0.188279	0.116373	0.466474	D	N	N
Mus musculus	4933427E11Rik	66769	NC_000081.6	15	74709161	74710374	0.275461	1.15306	0.064496	0.417344	NA	U	N	N
Mus musculus	4933427E13Rik	71234	NC_000077.6	11	25326107	25367137	0	0	NA	NA	NA	9	N	N
Mus musculus	4933427G17Rik	74466	NC_000073.6	7	120982509	121014787	1.64429	0.464952	-0.0879202	0.359096	NA	D	N	N
Mus musculus	4933427G23Rik	330053	NC_000071.6	5	23828800	23832233	4.72522	2.94379	-0.0933288	0.531729	NA	D	N	N
Mus musculus	4933427I22Rik	71235	NC_000070.6	4	139926111	139943519	0	0	NA	NA	NA	9	N	N
Mus musculus	4933428C19Rik	71293	NC_000070.6	4	40482840	40525548	0	0	NA	NA	NA	9	N	N
Mus musculus	4933428G20Rik	100141474	NC_000077.6	11	97490783	97500340	4.20201	2.37851	-0.12048	0.423329	NA	D	N	N
Mus musculus	4933428M09Rik	71248	NC_000086.7	X	139179215	139181009	0	0	NA	NA	NA	9	N	N
Mus musculus	4933429K18Rik	71232	NC_000085.6	19	45726555	45730558	0	0	NA	NA	NA	9	N	N
Mus musculus	4933429O19Rik	66770	NC_000080.6	14	48878873	48887112	0	0	NA	NA	NA	9	N	N
Mus musculus	4933430H16Rik	71285	NC_000073.6	7	82937938	82971391	0	0	NA	NA	NA	9	N	N
Mus musculus	4933430I17Rik	214106	NC_000070.6	4	62525369	62547993	8.94439	12.9581	0.215272	0.303066	0.707613	U	N	N
Mus musculus	4933430M04Rik	71316	NC_000077.6	11	24481909	24569951	0	0	NA	NA	NA	9	N	N
Mus musculus	4933430N04Rik	71249	NC_000074.6	8	9125412	9132288	0	0	NA	NA	NA	9	N	N
Mus musculus	4933431E20Rik	329735	NC_000069.6	3	107888850	107896213	9.55704	10.8848	0.0733666	0.719163	0.926095	U	N	N
Mus musculus	4933431G14Rik	71265	NC_000072.6	6	72120213	72122940	2.61464	2.10637	-0.0469114	0.75397	NA	D	N	N
Mus musculus	4933431J24Rik	71298	NC_000080.6	14	118211696	118214689	0	0.220411	0.00753033	0.881469	NA	U	N	N
Mus musculus	4933431K23Rik	74475	NC_000074.6	8	77723007	77767758	0.275461	0	-0.0130873	0.795527	NA	D	N	N
Mus musculus	4933432G23Rik	71196	NC_000075.6	9	118429839	118437048	0	0	NA	NA	NA	9	N	N
Mus musculus	4933432I03Rik	71264	NC_000080.6	14	102987412	103033803	0.717382	0.466972	-0.0219635	0.772281	NA	D	N	N
Mus musculus	4933432I09Rik	66779	NC_000082.6	16	18209686	18213863	0	0	NA	NA	NA	9	N	N
Mus musculus	4933432K03Rik	75793	NC_000073.6	7	121587386	121589836	0	0.220411	0.00753033	0.881469	NA	U	N	N
Mus musculus	4933433C11Rik	74472	NC_000068.7	2	25212559	25214630	11.1688	12.4738	0.0621551	0.763804	0.940347	U	N	N
Mus musculus	4933433F19Rik	71314	NC_000074.6	8	30568395	30575573	0	0	NA	NA	NA	9	N	N
Mus musculus	4933433G08Rik	66785	NC_000075.6	9	61103012	61105386	0	0	NA	NA	NA	9	N	N
Mus musculus	4933433G15Rik	71274	NC_000075.6	9	75410184	75415537	2.08448	2.51887	0.0356367	0.804697	NA	U	N	N
Mus musculus	4933433G19Rik	71226	NC_000079.6	13	66996818	67032405	0.275461	0.494568	0.00753033	0.881469	NA	U	N	N
Mus musculus	4933433H22Rik	74473	NC_000083.6	17	84078660	84089875	12.3916	14.0434	0.0960425	0.65158	0.902031	U	N	N
Mus musculus	4933433N18Rik	71252	NC_000079.6	13	50136993	50155370	0	0	NA	NA	NA	9	N	N
Mus musculus	4933434E20Rik	99650	NC_000069.6	3	90052802	90063341	867.752	884.362	0.02655	0.733152	0.929931	U	N	N
Mus musculus	4933436E23Rik	71209	NC_000067.6	1	139379452	139402852	0	0	NA	NA	NA	9	N	N
Mus musculus	4933436H12Rik	71244	NC_000073.6	7	68417424	68426133	0	0	NA	NA	NA	9	N	N
Mus musculus	4933436I01Rik	66780	NC_000086.7	X	67919864	67921450	0	0	NA	NA	NA	9	N	N
Mus musculus	4933436I20Rik	71290	NC_000067.6	1	83843602	83911644	0.232206	0.980908	0.0380421	0.542702	NA	U	N	N
Mus musculus	4933438A12Rik	71243	NC_000081.6	15	91597583	91604674	0	0	NA	NA	NA	9	N	N
Mus musculus	4933438B17Rik	71247	NC_000071.6	5	127030789	127088529	0	0	NA	NA	NA	9	N	N
Mus musculus	4933438K21Rik	71270	NC_000070.6	4	147063366	147068436	0.275461	0.220411	-0.0027785	0.956125	NA	D	N	N
Mus musculus	4933439C10Rik	74476	NC_000077.6	11	59505685	59511067	84.2179	66.1711	-0.253222	0.171315	0.555638	D	N	N
Mus musculus	4933439K11Rik	71319	NC_000067.6	1	172541620	172550806	7.62922	6.12592	-0.0778574	0.668396	0.909694	D	N	N
Mus musculus	4933440J02Rik	71321	NC_000076.6	10	111586719	111594273	0	0.220411	0.00753033	0.881469	NA	U	N	N
Mus musculus	4933440M02Rik	71208	NC_000073.6	7	125331782	125349786	0.232206	0.736367	0.0262381	0.661633	NA	U	N	N
Mus musculus	5031410I06Rik	381622	NC_000071.6	5	26098668	26105314	12.2575	2.19688	-0.16207	0.155367	0.529771	D	N	N
Mus musculus	5031414D18Rik	271221	NC_000080.6	14	75016027	75052532	29.5306	44.9639	0.316663	0.136346	0.499757	U	N	N
Mus musculus	5031425E22Rik	269630	NC_000071.6	5	23431808	23434353	140.736	130.103	-0.0937976	0.55079	0.861436	D	N	N
Mus musculus	5031425F14Rik	319684	NC_000068.7	2	166447451	166458770	6.1839	8.57335	0.128753	0.50167	0.840651	U	N	N
Mus musculus	5031426D15Rik	68144	NC_000068.7	2	6922702	6928722	3.57809	1.32102	-0.0767174	0.436694	NA	D	N	N
Mus musculus	5031434C07Rik	100503613	NC_000072.6	6	112286794	112290319	0	0.220411	0.00753033	0.881469	NA	U	N	N
Mus musculus	5031434O11Rik	100039684	NC_000069.6	3	51559757	51567117	4.29939	3.16059	-0.0516011	0.715669	NA	D	N	N
Mus musculus	5031439G07Rik	223739	NC_000081.6	15	84945720	84987971	2444.17	2343.94	-0.056105	0.612575	0.885715	D	N	N
Mus musculus	5033403F01Rik	75958	NC_000079.6	13	38961012	38966616	2.23379	0.66051	-0.126839	0.274467	NA	D	N	N
Mus musculus	5033403H07Rik	75954	NC_000071.6	5	52973012	52992292	0	0	NA	NA	NA	9	N	N
Mus musculus	5033404E19Rik	114668	NC_000067.6	1	185497306	185498014	0	0	NA	NA	NA	9	N	N
Mus musculus	5033406O09Rik	77675	NC_000078.6	12	111941991	111944482	59.3985	61.964	0.04783	0.789961	0.94782	U	N	N
Mus musculus	5033417F24Rik	75995	NC_000067.6	1	92908136	92910682	3.77583	6.47102	0.229139	0.237134	0.641496	U	N	N
Mus musculus	5033421B08Rik	75990	NC_000078.6	12	8511164	8584974	4.34629	2.79173	-0.0919119	0.542888	NA	D	N	N
Mus musculus	5033426O07Rik	76001	NC_000074.6	8	121200076	121203496	0	0	NA	NA	NA	9	N	N
Mus musculus	5033428I22Rik	75996	NC_000074.6	8	57332037	57357703	28.7855	26.7618	-0.0206804	0.902807	0.978409	D	N	N
Mus musculus	5033430I15Rik	76000	NC_000079.6	13	45965060	45966508	4.36517	4.96412	0.0341042	0.843452	NA	U	N	N
Mus musculus	5133400J02Rik	71297	NC_000077.6	11	51189833	51220418	23.5218	17.7776	-0.140429	0.490489	0.836455	D	N	N
Mus musculus	5330411J11Rik	76676	NC_000068.7	2	59382493	59386682	0	0	NA	NA	NA	9	N	N
Mus musculus	5330413P13Rik	414081	NC_000068.7	2	131820006	131847656	0	0	NA	NA	NA	9	N	N
Mus musculus	5330416C01Rik	403201	NC_000079.6	13	97732897	97747674	3.4431	3.45499	0.00197397	0.990686	NA	U	N	N
Mus musculus	5330417C22Rik	229722	NC_000069.6	3	108458069	108536522	3.28201	5.05695	0.102308	0.522576	NA	U	N	N
Mus musculus	5330426P16Rik	68190	NC_000082.6	16	50726751	50732773	116.03	87.6505	-0.209037	0.325587	0.724019	D	N	N
Mus musculus	5330432E05Rik	383820	NC_000069.6	3	8019669	8022831	17.6134	23.3251	0.169828	0.420436	0.797471	U	N	N
Mus musculus	5330434G04Rik	100043213	NC_000086.7	X	105372994	105391754	0	0	NA	NA	NA	9	N	N
Mus musculus	5330438D12Rik	327824	NC_000076.6	10	116581453	116583514	9.17157	8.96136	-0.015661	0.938232	0.985357	D	N	N
Mus musculus	5330439A09Rik	77103	NC_000074.6	8	54568550	54582512	0.585697	0	-0.0233961	0.643174	NA	D	N	N
Mus musculus	5330439B14Rik	321015	NC_000072.6	6	142614595	142626462	0	0	NA	NA	NA	9	N	N
Mus musculus	5430401F13Rik	71392	NC_000072.6	6	131543762	131553757	0	0	NA	NA	NA	9	N	N
Mus musculus	5430401H09Rik	100504461	NC_000078.6	12	32096593	32123861	0	0	NA	NA	NA	9	N	N
Mus musculus	5430402E10Rik	71351	NC_000086.7	X	77919786	77925062	0	0	NA	NA	NA	9	N	N
Mus musculus	5430402O13Rik	73183	NC_000072.6	6	50566643	50594865	1.72423	0.247284	-0.0942478	0.268831	NA	D	N	N
Mus musculus	5430403N17Rik	330737	NC_000074.6	8	35864085	35882957	14.5605	8.77497	-0.322322	0.128005	0.484957	D	N	N
Mus musculus	5430405H02Rik	74487	NC_000068.7	2	156852403	156862945	32.6499	23.1936	-0.171298	0.397505	0.781382	D	N	N
Mus musculus	5430416N02Rik	100503199	NC_000071.6	5	100420842	100429535	214.976	170.941	-0.282215	0.0588797	0.329776	D	N	N
Mus musculus	5430416O09Rik	71406	NC_000070.6	4	43730034	43734534	4.07915	1.61729	-0.153548	0.265962	NA	D	N	N
Mus musculus	5430419D17Rik	71395	NC_000073.6	7	131174402	131250945	0	0.220411	0.00753033	0.881469	NA	U	N	N
Mus musculus	5430421F17Rik	74489	NC_000074.6	8	25302650	25306270	68.4765	77.7483	0.117118	0.56718	0.866785	U	N	N
Mus musculus	5430421N21Rik	100126226	NC_000081.6	15	101485130	101491512	0.275461	0.220411	-0.0027785	0.956125	NA	D	N	N
Mus musculus	5430425K12Rik	71416	NC_000079.6	13	80940403	80948597	11.5391	8.0092	-0.12979	0.476426	0.82916	D	N	N
Mus musculus	5430427M07Rik	71349	NC_000078.6	12	91045848	91056636	0	0	NA	NA	NA	9	N	N
Mus musculus	5430427O19Rik	71398	NC_000086.7	X	85870273	85891499	36.96	119.399	1.01167	1.13e-06	0.000140333	U	Y	Y
Mus musculus	5430428K19Rik	71422	NC_000086.7	X	6452376	6574663	0	0.489083	0.0178392	0.723915	NA	U	N	N
Mus musculus	5430431A17Rik	71368	NC_000073.6	7	44482075	44485433	16.254	22.6042	0.0859307	0.600941	0.881446	U	N	N
Mus musculus	5430434I15Rik	71342	NC_000069.6	3	38203151	38208119	0	0	NA	NA	NA	9	N	N
Mus musculus	5430435G22Rik	226421	NC_000067.6	1	131688695	131713464	399.691	467.348	0.139973	0.497985	0.839259	U	N	N
Mus musculus	5430435K18Rik	71357	NC_000071.6	5	151252623	151261400	1.49706	0.929182	-0.0369741	0.696956	NA	D	N	N
Mus musculus	5430437J10Rik	71432	NC_000081.6	15	5496318	5594983	2.74821	9.39912	0.289147	0.0745621	0.371744	U	N	N
Mus musculus	5430440P10Rik	71362	NC_000080.6	14	105427559	105437716	0.232206	0	-0.0130873	0.795527	NA	D	N	N
Mus musculus	5530400C23Rik	232426	NC_000072.6	6	133292216	133295790	0	0	NA	NA	NA	9	N	N
Mus musculus	5530401A14Rik	71388	NC_000077.6	11	81860677	81894582	0	0	NA	NA	NA	9	N	N
Mus musculus	5530601H04Rik	71445	NC_000086.7	X	105040854	105070124	89.4194	75.2842	-0.208542	0.193921	0.588052	D	N	N
Mus musculus	5730403I07Rik	70487	NC_000075.6	9	77366412	77399416	0.760638	0.956778	0.017312	0.865396	NA	U	N	N
Mus musculus	5730405O15Rik	70489	NC_000086.7	X	13042015	13045295	1.43837	2.32606	0.0784314	0.55287	NA	U	N	N
Mus musculus	5730408K05Rik	67531	NC_000085.6	19	8888387	8888770	37.7361	74.0522	0.651745	0.00100429	0.0274617	U	Y	Y
Mus musculus	5730409E04Rik	230757	NC_000070.6	4	126609854	126614371	128.006	136.315	0.0774235	0.626559	0.892073	U	N	N
Mus musculus	5730409K12Rik	70494	NC_000085.6	19	7086042	7089625	0.758913	0.687383	-0.00538023	0.944171	NA	D	N	N
Mus musculus	5730412P04Rik	70491	NC_000086.7	X	136104603	136115420	0	0	NA	NA	NA	9	N	N
Mus musculus	5730416F02Rik	70550	NC_000086.7	X	109001485	109002296	0	0	NA	NA	NA	9	N	N
Mus musculus	5730419F03Rik	70537	NC_000067.6	1	78595614	78609761	2.05524	0.905774	-0.0738223	0.481545	NA	D	N	N
Mus musculus	5730420D15Rik	70523	NC_000076.6	10	95417375	95428640	0	0	NA	NA	NA	9	N	N
Mus musculus	5730422E09Rik	433966	NC_000071.6	5	149119565	149182036	0.949588	0.935389	-0.00252073	0.975527	NA	D	N	N
Mus musculus	5730435O14Rik	70538	NC_000076.6	10	41568016	41576476	0	0	NA	NA	NA	9	N	N
Mus musculus	5730455P16Rik	70591	NC_000077.6	11	80360492	80378015	310.965	220.689	-0.425066	0.00366308	0.0664617	D	Y	N
Mus musculus	5730457N03Rik	70593	NC_000072.6	6	52308389	52314832	0	0	NA	NA	NA	9	N	N
Mus musculus	5730460C07Rik	70594	NC_000069.6	3	153789305	153792087	0.252971	0	-0.0130873	0.795527	NA	D	N	N
Mus musculus	5730480H06Rik	70592	NC_000071.6	5	48395573	48414294	57.5654	44.2703	-0.291739	0.103576	0.442192	D	N	N
Mus musculus	5730488B01Rik	70602	NC_000070.6	4	44702800	44705110	0	0.220411	0.00753033	0.881469	NA	U	N	N
Mus musculus	5730507C01Rik	236366	NC_000078.6	12	18514510	18535254	34.2711	23.4179	-0.206693	0.317498	0.719002	D	N	N
Mus musculus	5730508B09Rik	70617	NC_000069.6	3	127869688	127896323	97.3183	158.319	0.592492	0.000155881	0.00749357	U	Y	Y
Mus musculus	5730522E02Rik	70626	NC_000077.6	11	25616846	26210576	0	0	NA	NA	NA	9	N	N
Mus musculus	5730559C18Rik	67313	NC_000067.6	1	136213522	136234280	272.296	283.485	0.0285252	0.893327	0.976681	U	N	N
Mus musculus	5830403F22Rik	74743	NC_000073.6	7	134184895	134194886	32.7647	37.2089	0.0760139	0.7188	0.925987	U	N	N
Mus musculus	5830411N06Rik	244234	NC_000073.6	7	140247381	140299791	0.795412	2.27982	0.149811	0.253791	NA	U	N	N
Mus musculus	5830415F09Rik	74753	NC_000070.6	4	46376975	46389423	82.9248	117.307	0.378139	0.0366602	0.258186	U	N	N
Mus musculus	5830416I19Rik	74757	NC_000071.6	5	64044973	64050226	1.53528	1.64965	0.0073409	0.953024	NA	U	N	N
Mus musculus	5830416P10Rik	381232	NC_000085.6	19	53441212	53464796	129.987	72.518	-0.611196	0.00131024	0.0335614	D	Y	Y
Mus musculus	5830417I10Rik	100302730	NC_000069.6	3	88777057	88829371	1124.41	1030.46	-0.111554	0.40544	0.78594	D	N	N
Mus musculus	5830418P13Rik	100529079	NC_000075.6	9	103423578	103461260	1.40187	1.44586	0.00403179	0.970779	NA	U	N	N
Mus musculus	5830428H23Rik	414758	NC_000085.6	19	61114982	61140844	137.685	132.191	-0.0461641	0.808213	0.953485	D	N	N
Mus musculus	5830428M24Rik	76062	NC_000078.6	12	69464787	69475550	9.07465	8.25374	-0.0522452	0.799521	0.950625	D	N	N
Mus musculus	5830432E09Rik	67765	NC_000073.6	7	135648457	135652314	7.68315	19.0201	0.582835	0.00589645	0.0903895	U	Y	N
Mus musculus	5830433I10Rik	76030	NC_000083.6	17	15704435	15705282	0.550923	0.983651	0.020043	0.76212	NA	U	N	N
Mus musculus	5830444B04Rik	641454	NC_000070.6	4	155408309	155421704	98.8616	62.2748	-0.439918	0.0289315	0.229034	D	N	N
Mus musculus	5830454E08Rik	76100	NC_000075.6	9	120577331	120578073	2.11753	2.13599	0.000235471	0.998599	NA	U	N	N
Mus musculus	5830473C10Rik	622307	NC_000071.6	5	90561209	90597906	0.838668	0.466972	-0.0351042	0.686836	NA	D	N	N
Mus musculus	5930403L14Rik	320939	NC_000070.6	4	154630691	154636367	0.232206	0.661233	0.0165002	0.744382	NA	U	N	N
Mus musculus	5930412G12Rik	319616	NC_000071.6	5	128579130	128600687	0.774647	1.12474	0.0292682	0.762191	NA	U	N	N
Mus musculus	5930430L01Rik	319982	NC_000071.6	5	148990056	148995214	34.4386	25.4496	-0.260642	0.211779	0.612583	D	N	N
Mus musculus	5930438M14Rik	328324	NC_000079.6	13	101232127	101247551	0	0	NA	NA	NA	9	N	N
Mus musculus	6030407O03Rik	109198	NC_000067.6	1	73618381	73864466	0.252971	0	-0.0130873	0.795527	NA	D	N	N
Mus musculus	6030408B16Rik	77717	NC_000081.6	15	101293212	101297426	6.0491	2.00349	-0.228382	0.135113	NA	D	N	N
Mus musculus	6030419C18Rik	319477	NC_000075.6	9	58488603	58499742	4.40985	6.88569	0.108008	0.505683	0.841236	U	N	N
Mus musculus	6030426L16Rik	628850	NC_000078.6	12	20415521	20458809	0	0	NA	NA	NA	9	N	N
Mus musculus	6030440G07Rik	77878	NC_000078.6	12	110994398	111013872	4.11769	3.50108	-0.0241102	0.861445	NA	D	N	N
Mus musculus	6030442E23Rik	77880	NC_000073.6	7	71217049	71224410	0	0	NA	NA	NA	9	N	N
Mus musculus	6030443J06Rik	320719	NC_000071.6	5	22550413	22558171	5.92264	6.75445	0.0241902	0.869988	0.972343	U	N	N
Mus musculus	6030458C11Rik	77877	NC_000081.6	15	12819904	12824657	1000.46	965.691	-0.0472851	0.621903	0.890813	D	N	N
Mus musculus	6030466F02Rik	234863	NC_000074.6	8	123733958	123739941	0.310236	1.15508	0.0657261	0.421582	NA	U	N	N
Mus musculus	6030468B19Rik	77727	NC_000077.6	11	117797660	117807308	0.232206	0.907794	0.0536277	0.479511	NA	U	N	N
Mus musculus	6030469F06Rik	100043065	NC_000078.6	12	31168862	31185922	0	0	NA	NA	NA	9	N	N
Mus musculus	6030498E09Rik	77883	NC_000086.7	X	38772780	38962688	0	0	NA	NA	NA	9	N	N
Mus musculus	6230400D17Rik	76133	NC_000080.6	14	20702012	20703099	14.713	13.1484	-0.0869441	0.682492	0.913588	D	N	N
Mus musculus	6330403A02Rik	381310	NC_000067.6	1	180432373	180483504	0	1.58897	0.087414	0.228759	NA	U	N	N
Mus musculus	6330403K07Rik	103712	NC_000077.6	11	71031941	71033617	6.88428	6.89083	0.00171813	0.992271	0.998217	U	N	N
Mus musculus	6330407A03Rik	70720	NC_000070.6	4	3714964	3716813	0.760638	0.464952	-0.0316019	0.71524	NA	D	N	N
Mus musculus	6330408A02Rik	321008	NC_000073.6	7	13258967	13278721	136.955	132.901	-0.0352622	0.801806	0.951169	D	N	N
Mus musculus	6330409D20Rik	70730	NC_000068.7	2	32732620	32741016	1.56626	3.23862	0.116727	0.39259	NA	U	N	N
Mus musculus	6330410L21Rik	319224	NC_000069.6	3	129753758	129763882	0.310236	0.685363	0.0242618	0.689412	NA	U	N	N
Mus musculus	6330415B21Rik	70753	NC_000072.6	6	77380257	77382475	0	0	NA	NA	NA	9	N	N
Mus musculus	6330415G19Rik	320020	NC_000083.6	17	23550799	23565294	8.25487	8.00371	-0.0241811	0.905687	0.979442	D	N	N
Mus musculus	6330416G13Rik	230279	NC_000070.6	4	63560360	63586353	349.746	326.75	-0.0648676	0.74735	0.933965	D	N	N
Mus musculus	6330418K02Rik	69004	NC_000071.6	5	138264045	138266661	1.35862	6.44891	0.40006	0.0193697	NA	U	N	N
Mus musculus	6330419J24Rik	320237	NC_000086.7	X	56374586	56378470	1.91127	2.06215	0.0131032	0.918292	NA	U	N	N
Mus musculus	6330420H09Rik	319551	NC_000073.6	7	135853682	135855976	0	0	NA	NA	NA	9	N	N
Mus musculus	6330549D23Rik	229613	NC_000069.6	3	96606662	96629819	21.8805	25.4848	0.107224	0.613799	0.886045	U	N	N
Mus musculus	6430411K18Rik	76880	NC_000078.6	12	109591537	109592851	0.781404	0	-0.033705	0.504524	NA	D	N	N
Mus musculus	6430503K07Rik	78068	NC_000068.7	2	147187424	147188482	4.53159	2.76414	-0.0963721	0.517142	NA	D	N	N
Mus musculus	6430531B16Rik	381933	NC_000073.6	7	139972303	139978755	0.585697	2.08426	0.155157	0.208956	NA	U	N	N
Mus musculus	6430548M08Rik	234797	NC_000074.6	8	120144929	120165307	247.861	204.492	-0.250033	0.0460645	0.291674	D	N	N
Mus musculus	6430550D23Rik	320095	NC_000068.7	2	156000443	156004427	26.8354	21.916	-0.180016	0.386818	0.773499	D	N	N
Mus musculus	6430553K19Rik	619300	NC_000082.6	16	48131142	48158501	0	0	NA	NA	NA	9	N	N
Mus musculus	6430562O15Rik	320893	NC_000079.6	13	99410836	99412826	10.4102	5.51439	-0.225647	0.223118	0.627268	D	N	N
Mus musculus	6430571L13Rik	235599	NC_000075.6	9	107340640	107349683	0.783128	1.56903	0.0522888	0.586677	NA	U	N	N
Mus musculus	6430573F11Rik	319582	NC_000074.6	8	36489191	36513013	0	0.467695	0.0178392	0.723915	NA	U	N	N
Mus musculus	6430584L05Rik	330324	NC_000072.6	6	55396887	55412285	1.81923	0.904329	-0.0747932	0.508077	NA	D	N	N
Mus musculus	6430590A07Rik	619719	NC_000069.6	3	40876646	40894553	2.60804	2.74694	0.00943224	0.937552	NA	U	N	N
Mus musculus	6430590A10Rik	100043277	NC_000076.6	10	103365770	103369365	0	0	NA	NA	NA	9	N	N
Mus musculus	6430628N08Rik	76237	NC_000070.6	4	115890353	115899228	0	0	NA	NA	NA	9	N	N
Mus musculus	6430710C18Rik	76218	NC_000068.7	2	72745846	72813717	0	0	NA	NA	NA	9	N	N
Mus musculus	6530402F18Rik	76220	NC_000068.7	2	29245116	29252993	232.656	220.775	-0.0512186	0.79679	0.949657	D	N	N
Mus musculus	6530403H02Rik	320739	NC_000069.6	3	120454334	120886732	191.278	182.594	-0.0521758	0.769746	0.941899	D	N	N
Mus musculus	6530411M01Rik	67791	NC_000083.6	17	9147719	9168022	0	0	NA	NA	NA	9	N	N
Mus musculus	6720432D03Rik	77740	NC_000075.6	9	41803159	41805683	2.41168	0.880921	-0.0595931	0.495714	NA	D	N	N
Mus musculus	6720468P15Rik	78073	NC_000085.6	19	57508564	57512788	1.25982	0	-0.0732311	0.265682	NA	D	N	N
Mus musculus	6720483E21Rik	77741	NC_000067.6	1	20888650	20890473	0	0.219688	0.00753033	0.881469	NA	U	N	N
Mus musculus	6720489N17Rik	211378	NC_000079.6	13	62603015	62624182	53.1306	59.9044	0.0636	0.757285	0.937883	U	N	N
Mus musculus	6820408C15Rik	228778	NC_000068.7	2	152415587	152444330	0	0	NA	NA	NA	9	N	N
Mus musculus	6820426E19Rik	100126203	NC_000072.6	6	117495015	117500426	0	0	NA	NA	NA	9	N	N
Mus musculus	6820431F20Rik	547150	NC_000074.6	8	20268286	20297432	2603.25	1997.04	-0.356571	0.000832162	0.0241631	D	Y	Y
Mus musculus	7420426K07Rik	546157	NC_000075.6	9	98903119	98904622	0	0	NA	NA	NA	9	N	N
Mus musculus	7420461P10Rik	100038657	NC_000067.6	1	162647243	162658219	0.252971	0.661233	0.0161987	0.748924	NA	U	N	N
Mus musculus	7420700N18Rik	74517	NC_000074.6	8	31367749	31382439	0.485177	0.736367	0.0169927	0.821635	NA	U	N	N
Mus musculus	7420701I03Rik	71457	NC_000078.6	12	11047813	11078741	0	0	NA	NA	NA	9	N	N
Mus musculus	7530416G11Rik	328577	NC_000081.6	15	85492736	85503227	0.585697	0.467695	-0.00626629	0.931889	NA	D	N	N
Mus musculus	7530428D23Rik	319506	NC_000069.6	3	21792827	21800796	0.464411	0	-0.0233961	0.643174	NA	D	N	N
Mus musculus	7630403G23Rik	77119	NC_000075.6	9	34042371	34059019	0	0	NA	NA	NA	9	N	N
Mus musculus	8030411F24Rik	78609	NC_000068.7	2	148782009	148785936	0	0	NA	NA	NA	9	N	N
Mus musculus	8030423F21Rik	211001	NC_000071.6	5	52607550	52619011	5.43915	1.61455	-0.264339	0.0930622	NA	D	N	N
Mus musculus	8030423J24Rik	77166	NC_000079.6	13	70882948	70884503	0	0	NA	NA	NA	9	N	N
Mus musculus	8030442B05Rik	77543	NC_000068.7	2	11338366	11398500	0	0	NA	NA	NA	9	N	N
Mus musculus	8030443G20Rik	77173	NC_000070.6	4	108942843	108972077	0	0.219688	0.00753033	0.881469	NA	U	N	N
Mus musculus	8030451A03Rik	100504061	NC_000070.6	4	64012064	64032752	0.232206	2.10911	0.165314	0.132136	NA	U	N	N
Mus musculus	8030451O07Rik	319533	NC_000082.6	16	72228720	72237867	0	0	NA	NA	NA	9	N	N
Mus musculus	8030453O22Rik	77209	NC_000072.6	6	39527532	39544489	16.8573	16.9131	-0.000169517	0.999348	0.999662	D	N	N
Mus musculus	8030455M16Rik	77171	NC_000074.6	8	110039462	110059562	0.232206	0	-0.0130873	0.795527	NA	D	N	N
Mus musculus	8030462N17Rik	212163	NC_000084.6	18	77633281	77714010	716.507	636.309	-0.162647	0.0746197	0.371744	D	N	N
Mus musculus	8030474K03Rik	382231	NC_000086.7	X	101794538	101798658	0.232206	0	-0.0130873	0.795527	NA	D	N	N
Mus musculus	8430408G22Rik	213393	NC_000072.6	6	116650684	116652847	47.6751	21.8833	-0.765648	0.000106066	0.00566347	D	Y	Y
Mus musculus	8430415O14Rik	71484	NC_000072.6	6	58958795	58992312	0	0	NA	NA	NA	9	N	N
Mus musculus	8430419K02Rik	74518	NC_000077.6	11	18859004	18872537	0.275461	0.659788	0.0229443	0.702262	NA	U	N	N
Mus musculus	8430419L09Rik	74525	NC_000072.6	6	135197987	135236240	693.917	761.567	0.12252	0.312883	0.715933	U	N	N
Mus musculus	8430422H06Rik	74529	NC_000084.6	18	14232306	14278542	0	0	NA	NA	NA	9	N	N
Mus musculus	8430423G03Rik	71473	NC_000071.6	5	148950250	148951658	4.34391	8.64228	0.240019	0.194467	0.588505	U	N	N
Mus musculus	8430426J06Rik	78102	NC_000081.6	15	81242654	81247971	0.620471	1.10061	0.0228006	0.739167	NA	U	N	N
Mus musculus	8430429K09Rik	71523	NC_000077.6	11	3452437	3479831	5.51495	6.74829	0.0466871	0.763764	0.940347	U	N	N
Mus musculus	8430430B14Rik	78148	NC_000083.6	17	83996062	84013419	3.93189	4.4606	0.0431656	0.802205	NA	U	N	N
Mus musculus	8430431K14Rik	78103	NC_000085.6	19	31213543	31216396	0	0.219688	0.00753033	0.881469	NA	U	N	N
Mus musculus	8430436N08Rik	71510	NC_000070.6	4	7560688	7573801	0.275461	0	-0.0130873	0.795527	NA	D	N	N
Mus musculus	8430437L04Rik	74541	NC_000068.7	2	72703510	72729468	0	0	NA	NA	NA	9	N	N
Mus musculus	9030025P20Rik	100041574	NC_000083.6	17	14978864	14991577	48.2116	57.4856	0.143686	0.493524	0.837982	U	N	N
Mus musculus	9030204H09Rik	77665	NC_000068.7	2	35819190	35823385	0	0	NA	NA	NA	9	N	N
Mus musculus	9030404E10Rik	71528	NC_000082.6	16	30021842	30039479	0.252971	0.220411	-0.0027785	0.956125	NA	D	N	N
Mus musculus	9030612E09Rik	74530	NC_000076.6	10	43174699	43176565	0.991119	2.00494	0.0600767	0.559066	NA	U	N	N
Mus musculus	9030616G12Rik	77699	NC_000076.6	10	128971080	128978113	0	0	NA	NA	NA	9	N	N
Mus musculus	9030617O03Rik	217830	NC_000078.6	12	100779123	100872610	72.4575	110.809	0.504242	0.00193886	0.0437606	U	Y	Y
Mus musculus	9030619P08Rik	105892	NC_000081.6	15	75427606	75431829	0	3.52585	0.0637049	NA	NA	U	N	N
Mus musculus	9030622O22Rik	100043820	NC_000068.7	2	147974313	148040545	0	0	NA	NA	NA	9	N	N
Mus musculus	9030624G23Rik	66808	NC_000078.6	12	24043202	24097269	7.63665	5.186	-0.0675657	0.62208	0.890813	D	N	N
Mus musculus	9030624J02Rik	71517	NC_000073.6	7	118740271	118841491	1066.52	1112.32	0.0586743	0.477822	0.83013	U	N	N
Mus musculus	9030625G05Rik	71545	NC_000084.6	18	74972764	74981547	1.05859	0.736367	-0.0197546	0.804794	NA	D	N	N
Mus musculus	9130001E16Rik	71575	NC_000084.6	18	11003688	11008672	0	0	NA	NA	NA	9	N	N
Mus musculus	9130008F23Rik	71583	NC_000083.6	17	40875482	40880558	92.3002	89.5486	-0.0229532	0.914011	0.980524	D	N	N
Mus musculus	9130011E15Rik	71617	NC_000085.6	19	45818144	45998488	349.535	289.855	-0.239349	0.0872582	0.405387	D	N	N
Mus musculus	9130015A21Rik	71581	NC_000078.6	12	35672290	35695118	0	0	NA	NA	NA	9	N	N
Mus musculus	9130015L21Rik	71613	NC_000068.7	2	160016653	160040620	0	0	NA	NA	NA	9	N	N
Mus musculus	9130019O22Rik	78921	NC_000073.6	7	127382260	127387166	8.41645	6.71295	-0.0533807	0.73461	0.930132	D	N	N
Mus musculus	9130019P16Rik	100042056	NC_000072.6	6	54269681	54430221	0	0.247284	0.00753033	0.881469	NA	U	N	N
Mus musculus	9130023H24Rik	100043133	NC_000073.6	7	128234451	128238031	37.7388	41.9431	0.0951581	0.643206	0.899405	U	N	N
Mus musculus	9130024F11Rik	329160	NC_000067.6	1	56971469	56975196	18.2859	12.2365	-0.284277	0.181162	0.569429	D	N	N
Mus musculus	9130204L05Rik	229550	NC_000069.6	3	91088137	91090805	0.252971	0	-0.0130873	0.795527	NA	D	N	N
Mus musculus	9130208D14Rik	77700	NC_000073.6	7	105823257	105856011	6.36401	0	-0.195655	0.0593419	NA	D	N	N
Mus musculus	9130209A04Rik	77668	NC_000084.6	18	47452668	47470868	0	0	NA	NA	NA	9	N	N
Mus musculus	9130221F21Rik	330350	NC_000072.6	6	72013896	72042528	6.07523	4.35902	-0.0572248	0.674789	0.910834	D	N	N
Mus musculus	9130221H12Rik	77124	NC_000073.6	7	25228723	25230264	155.234	128.329	-0.200388	0.287739	0.696244	D	N	N
Mus musculus	9130227L01Rik	329159	NC_000067.6	1	55931241	55972098	0	0.244541	0.00753033	0.881469	NA	U	N	N
Mus musculus	9130230L23Rik	231253	NC_000071.6	5	65987928	66004285	0.232206	1.1558	0.0464599	0.480068	NA	U	N	N
Mus musculus	9130401M01Rik	75758	NC_000081.6	15	58022270	58034294	654.443	738.709	0.166411	0.0678435	0.353943	U	N	N
Mus musculus	9130409I23Rik	619326	NC_000067.6	1	181051237	181060667	2.21302	0.659788	-0.0985913	0.340437	NA	D	N	N
Mus musculus	9130409J20Rik	71576	NC_000077.6	11	66956638	66965014	0	0	NA	NA	NA	9	N	N
Mus musculus	9230009I02Rik	619293	NC_000077.6	11	51085087	51091835	0.252971	0	-0.0130873	0.795527	NA	D	N	N
Mus musculus	9230019H11Rik	215728	NC_000076.6	10	3119812	3129546	0	0	NA	NA	NA	9	N	N
Mus musculus	9230020A06Rik	619299	NC_000077.6	11	71546064	71573888	0	0	NA	NA	NA	9	N	N
Mus musculus	9230102K24Rik	109335	NC_000076.6	10	110600650	110615961	1.00685	0.906349	-0.00594673	0.941192	NA	D	N	N
Mus musculus	9230102O04Rik	77682	NC_000068.7	2	9883041	9889540	0.252971	0	-0.0130873	0.795527	NA	D	N	N
Mus musculus	9230104L09Rik	77705	NC_000068.7	2	148846714	148850934	0.464411	0.220411	-0.0130873	0.795527	NA	D	N	N
Mus musculus	9230105E05Rik	320626	NC_000076.6	10	120389523	120392793	3.25415	0.905052	-0.202005	0.145712	NA	D	N	N
Mus musculus	9230110C19Rik	234912	NC_000075.6	9	8021672	8042823	47.3098	41.7336	-0.0674723	0.743067	0.932467	D	N	N
Mus musculus	9230110F15Rik	77080	NC_000075.6	9	35838329	35844150	0	0	NA	NA	NA	9	N	N
Mus musculus	9230112D13Rik	78243	NC_000080.6	14	34511621	34522801	0	0	NA	NA	NA	9	N	N
Mus musculus	9230112J17Rik	100504561	NC_000075.6	9	60523967	60545882	0	2.00349	0.0915755	0.216606	NA	U	N	N
Mus musculus	9230113P08Rik	77908	NC_000075.6	9	35908318	35911233	0.464411	0	-0.0233961	0.643174	NA	D	N	N
Mus musculus	9230114K14Rik	414108	NC_000071.6	5	52190681	52197984	14.2212	12.9754	-0.062203	0.769491	0.941899	D	N	N
Mus musculus	9230116L04Rik	321017	NC_000078.6	12	79088705	79103939	4.27832	3.5632	-0.0389094	0.795156	NA	D	N	N
Mus musculus	9230116N13Rik	320054	NC_000067.6	1	136411916	136415519	8.721	12.062	0.132742	0.492642	0.83785	U	N	N
Mus musculus	9230117E06Rik	78082	NC_000082.6	16	22513374	22517680	0	0	NA	NA	NA	9	N	N
Mus musculus	9330020H09Rik	100048895	NC_000081.6	15	98567324	98570864	18.6173	13.2905	-0.221373	0.297282	0.702093	D	N	N
Mus musculus	9330102E08Rik	330427	NC_000072.6	6	128169700	128183803	81.1285	74.1903	-0.100901	0.583724	0.874737	D	N	N
Mus musculus	9330104G04Rik	320950	NC_000073.6	7	16872650	16875263	11.1676	13.5553	0.0997143	0.623451	0.891614	U	N	N
Mus musculus	9330111N05Rik	319983	NC_000079.6	13	80964074	81079857	5.2142	2.57811	-0.218047	0.218026	NA	D	N	N
Mus musculus	9330117O12Rik	328957	NC_000084.6	18	54611744	54639870	0	0	NA	NA	NA	9	N	N
Mus musculus	9330133O14Rik	100689703	NC_000074.6	8	122443656	122446476	41.2913	37.1052	-0.109032	0.571146	0.868509	D	N	N
Mus musculus	9330136K24Rik	319870	NC_000083.6	17	21532050	21537290	8.2533	13.8244	0.240407	0.227601	0.631998	U	N	N
Mus musculus	9330151L19Rik	414085	NC_000078.6	12	69197211	69199868	232.443	195.055	-0.217329	0.13095	0.490194	D	N	N
Mus musculus	9330154J02Rik	442799	NC_000075.6	9	85820490	85842831	0.485177	1.37404	0.0738179	0.446486	NA	U	N	N
Mus musculus	9330154K18Rik	319829	NC_000081.6	15	57716730	57730577	3.26988	2.35293	-0.0837615	0.609538	NA	D	N	N
Mus musculus	9330155M09Rik	320756	NC_000082.6	16	67443137	67445734	2.91935	0.712236	-0.144703	0.209195	NA	D	N	N
Mus musculus	9330158H04Rik	319472	NC_000072.6	6	36333138	36388234	0.275461	0.220411	-0.0027785	0.956125	NA	D	N	N
Mus musculus	9330159F19Rik	212448	NC_000076.6	10	29211643	29230779	3.27821	5.60413	0.0732005	0.562919	NA	U	N	N
Mus musculus	9330159M07Rik	319673	NC_000075.6	9	88841798	88858801	166.092	125.687	-0.329694	0.0446739	0.286634	D	N	N
Mus musculus	9330162012Rik	493800	NC_000079.6	13	24937401	24939049	0.816178	1.17849	0.0287876	0.765469	NA	U	N	N
Mus musculus	9330162B11Rik	320272	NC_000067.6	1	188006576	188008990	0	0	NA	NA	NA	9	N	N
Mus musculus	9330175E14Rik	320377	NC_000074.6	8	94433127	94435103	15.04	21.0557	0.190014	0.360219	0.753857	U	N	N
Mus musculus	9330175M20Rik	442821	NC_000067.6	1	51218386	51333779	0	0	NA	NA	NA	9	N	N
Mus musculus	9330178D15Rik	329780	NC_000069.6	3	155976354	156008592	0	0	NA	NA	NA	9	N	N
Mus musculus	9330179D12Rik	77558	NC_000072.6	6	127149626	127212419	1.22505	2.25005	0.0743957	0.540994	NA	U	N	N
Mus musculus	9330182L06Rik	231014	NC_000071.6	5	9266193	9480717	0.760638	0	-0.0453231	0.437835	NA	D	N	N
Mus musculus	9330182O14Rik	328531	NC_000081.6	15	40134365	40150010	0	0	NA	NA	NA	9	N	N
Mus musculus	9330188P03Rik	380930	NC_000080.6	14	105589549	105593929	59.0472	52.3401	-0.112525	0.574858	0.870372	D	N	N
Mus musculus	9330198N18Rik	77516	NC_000068.7	2	30654893	30675172	7.06459	5.17702	-0.147471	0.456946	0.81923	D	N	N
Mus musculus	9330199G10Rik	319466	NC_000079.6	13	19465567	19504391	0	0	NA	NA	NA	9	N	N
Mus musculus	9430007A20Rik	381572	NC_000070.6	4	144519822	144529353	0	0	NA	NA	NA	9	N	N
Mus musculus	9430008C03Rik	68108	NC_000068.7	2	158353700	158361509	847.391	647.772	-0.346896	0.00747279	0.104304	D	N	N
Mus musculus	9430014N10Rik	77248	NC_000081.6	15	93904856	93927111	0	0	NA	NA	NA	9	N	N
Mus musculus	9430015G10Rik	230996	NC_000070.6	4	156109998	156127263	311.64	317.614	0.0253793	0.794799	0.949116	U	N	N
Mus musculus	9430016H08Rik	68115	NC_000067.6	1	57406548	57415958	324.85	336.874	0.0489411	0.614013	0.886045	U	N	N
Mus musculus	9430018G01Rik	319812	NC_000072.6	6	43442429	43474318	3.41574	4.94911	0.0713464	0.618005	NA	U	N	N
Mus musculus	9430019J16Rik	77269	NC_000068.7	2	75436057	75444179	0	0	NA	NA	NA	9	N	N
Mus musculus	9430020K01Rik	240185	NC_000084.6	18	4634929	4682869	1786.2	1694.48	-0.072956	0.375328	0.765583	D	N	N
Mus musculus	9430021M05Rik	77288	NC_000068.7	2	162661163	162675204	0	0	NA	NA	NA	9	N	N
Mus musculus	9430024E24Rik	77257	NC_000068.7	2	33714606	33718899	0	0.219688	0.00753033	0.881469	NA	U	N	N
Mus musculus	9430037G07Rik	320692	NC_000075.6	9	88595325	88599243	269.497	206.705	-0.232357	0.263562	0.669444	D	N	N
Mus musculus	9430038I01Rik	77252	NC_000073.6	7	137375569	137410756	55.0056	106.052	0.743603	1.89e-05	0.0015105	U	Y	Y
Mus musculus	9430041J12Rik	77323	NC_000073.6	7	4074125	4120728	8.13109	3.6493	-0.141698	0.316523	0.717963	D	N	N
Mus musculus	9430060I03Rik	100037260	NC_000067.6	1	92933526	92950590	5.75353	1.3466	-0.119722	0.254547	NA	D	N	N
Mus musculus	9430065F17Rik	77857	NC_000079.6	13	67553234	67560613	0.696617	0.220411	-0.022271	0.659947	NA	D	N	N
Mus musculus	9430069I07Rik	77358	NC_000081.6	15	34349051	34357872	0.252971	0	-0.0130873	0.795527	NA	D	N	N
Mus musculus	9430076C15Rik	320189	NC_000072.6	6	53287295	53397216	0.816178	0.929905	0.00749446	0.926482	NA	U	N	N
Mus musculus	9430078G10Rik	619307	NC_000085.6	19	4395884	4397954	2.1021	0	-0.0562074	0.333339	NA	D	N	N
Mus musculus	9430078K24Rik	77290	NC_000078.6	12	79917018	79925031	0	0.244541	0.00753033	0.881469	NA	U	N	N
Mus musculus	9430083A17Rik	77428	NC_000079.6	13	51097738	51100727	0	3.96162	0.0767802	0.257823	NA	U	N	N
Mus musculus	9430085M18Rik	77361	NC_000071.6	5	101703445	101707088	9.45808	8.11048	-0.0523625	0.769148	0.941899	D	N	N
Mus musculus	9430091E24Rik	434350	NC_000074.6	8	111127444	111145498	40.1163	36.5169	-0.0663781	0.754959	0.937053	D	N	N
Mus musculus	9430097D07Rik	319245	NC_000068.7	2	32574181	32575606	1.02762	0	-0.064556	0.300838	NA	D	N	N
Mus musculus	9530002B09Rik	77432	NC_000070.6	4	122689259	122705135	0	0	NA	NA	NA	9	N	N
Mus musculus	9530003J23Rik	77397	NC_000076.6	10	117233753	117238681	0.550923	1.12546	0.0380761	0.638805	NA	U	N	N
Mus musculus	9530004M14Rik	77370	NC_000074.6	8	82403316	82403720	0.696617	0.659065	-0.00143398	0.97785	NA	D	N	N
Mus musculus	9530014B07Rik	77398	NC_000079.6	13	53635890	53639283	0	0.935389	0.0374128	0.460083	NA	U	N	N
Mus musculus	9530020I12Rik	77442	NC_000078.6	12	11186003	11204477	0.252971	1.12619	0.0426931	0.507305	NA	U	N	N
Mus musculus	9530026F06Rik	77341	NC_000067.6	1	61378432	61395904	0	0	NA	NA	NA	9	N	N
Mus musculus	9530026P05Rik	330385	NC_000072.6	6	92940582	93111749	0.252971	0	-0.0130873	0.795527	NA	D	N	N
Mus musculus	9530027J09Rik	100500713	NC_000086.7	X	48276792	48285426	13.5068	15.4814	0.0514026	0.778099	0.944474	U	N	N
Mus musculus	9530034E10Rik	78615	NC_000070.6	4	117976764	117995297	1.1489	0.986393	-0.0106009	0.909838	NA	D	N	N
Mus musculus	9530036M11Rik	78616	NC_000072.6	6	54139523	54156068	0	0.244541	0.00753033	0.881469	NA	U	N	N
Mus musculus	9530036O11Rik	654796	NC_000071.6	5	28466984	28719209	0	0	NA	NA	NA	9	N	N
Mus musculus	9530047P18Rik	78419	NC_000080.6	14	65465797	65467093	0	0	NA	NA	NA	9	N	N
Mus musculus	9530051G07Rik	319781	NC_000086.7	X	153037629	153072915	0.232206	0	-0.0130873	0.795527	NA	D	N	N
Mus musculus	9530052C20Rik	320229	NC_000069.6	3	142882354	142894135	3.22958	3.01691	-0.0144526	0.92583	NA	D	N	N
Mus musculus	9530052E02Rik	619321	NC_000074.6	8	11007850	11054541	0	0	NA	NA	NA	9	N	N
Mus musculus	9530053A07Rik	319482	NC_000073.6	7	28129466	28164811	1.16103	0	-0.0431828	0.398225	NA	D	N	N
Mus musculus	9530053H05Rik	78425	NC_000085.6	19	8019440	8033386	180.839	133.122	-0.292875	0.14485	0.512189	D	N	N
Mus musculus	9530057J20Rik	78672	NC_000074.6	8	19903184	19935330	5.5748	2.16084	-0.0881138	0.411925	NA	D	N	N
Mus musculus	9530059O14Rik	319626	NC_000075.6	9	122572501	122580647	3.90371	1.17921	-0.247413	0.105929	NA	D	N	N
Mus musculus	9530062K07Rik	78739	NC_000072.6	6	116199410	116205583	8.95145	4.38345	-0.29576	0.128078	0.484962	D	N	N
Mus musculus	9530068E07Rik	213673	NC_000077.6	11	52396428	52408723	2970.5	3012.13	0.0191357	0.830046	0.959339	U	N	N
Mus musculus	9530077C05Rik	68283	NC_000075.6	9	22411577	22444681	26.756	21.9608	-0.112097	0.589822	0.877126	D	N	N
Mus musculus	9530080O11Rik	319247	NC_000070.6	4	95959711	95967655	0	0	NA	NA	NA	9	N	N
Mus musculus	9530082P21Rik	638247	NC_000083.6	17	23749236	23754065	62.9141	83.6605	0.277339	0.166025	0.546955	U	N	N
Mus musculus	9530091C08Rik	320440	NC_000075.6	9	68765346	68773322	44.8986	41.611	-0.0658021	0.749207	0.934374	D	N	N
Mus musculus	9630001P10Rik	319251	NC_000071.6	5	45639275	45645469	0	0	NA	NA	NA	9	N	N
Mus musculus	9630002D21Rik	319560	NC_000078.6	12	71577931	71718589	0	0	NA	NA	NA	9	N	N
Mus musculus	9630013A20Rik	319903	NC_000080.6	14	84458838	84476424	0	0	NA	NA	NA	9	N	N
Mus musculus	9630013D21Rik	319743	NC_000070.6	4	109652427	109656979	24.0229	22.0746	-0.0321221	0.863499	0.971133	D	N	N
Mus musculus	9630013K17Rik	78883	NC_000077.6	11	63964535	63968209	18.8909	17.7087	-0.0526729	0.802308	0.951169	D	N	N
Mus musculus	9630015K15Rik	78569	NC_000080.6	14	64123360	64127625	0.972078	1.83351	0.0559038	0.594942	NA	U	N	N
Mus musculus	9630028B13Rik	319562	NC_000067.6	1	185429357	185441819	0.838668	0.953313	0.00954414	0.916412	NA	U	N	N
Mus musculus	9630028H03Rik	320684	NC_000068.7	2	135580530	135583220	0	0	NA	NA	NA	9	N	N
Mus musculus	9630028I04Rik	319720	NC_000083.6	17	27235069	27248066	14.5353	26.6753	0.467636	0.0274469	0.221132	U	N	N
Mus musculus	9630033F20Rik	319801	NC_000072.6	6	127085116	127109552	740.014	758.984	0.0362654	0.625736	0.891854	U	N	N
Mus musculus	9830107B12Rik	328829	NC_000083.6	17	48125605	48146307	0	6.91915	0.187901	0.0671295	NA	U	N	N
Mus musculus	9830132P13Rik	329753	NC_000069.6	3	127916171	127955220	3.046	3.57484	0.0101339	0.907766	NA	U	N	N
Mus musculus	9830147E19Rik	208111	NC_000073.6	7	42609526	42642604	142.008	121.261	-0.174814	0.324733	0.723354	D	N	N
Mus musculus	9830166K06Rik	402757	NC_000085.6	19	8651796	8663335	0	0	NA	NA	NA	9	N	N
Mus musculus	9930012K11Rik	268759	NC_000080.6	14	70154405	70159502	71.754	64.2794	-0.0830201	0.696174	0.917549	D	N	N
Mus musculus	9930014A18Rik	320469	NC_000081.6	15	60822965	60831400	1.57006	1.62075	0.00353477	0.975673	NA	U	N	N
Mus musculus	9930021J03Rik	240613	NC_000085.6	19	29714402	29806009	725.875	574.176	-0.299737	0.0262551	0.215902	D	N	N
Mus musculus	9930038B18Rik	319503	NC_000078.6	12	8876496	8893445	0	0	NA	NA	NA	9	N	N
Mus musculus	9930104L06Rik	194268	NC_000070.6	4	124937048	124944661	252.851	247.604	-0.0282958	0.831698	0.95975	D	N	N
Mus musculus	9930111H07Rik	77762	NC_000067.6	1	85775271	85784694	0	0	NA	NA	NA	9	N	N
Mus musculus	9930111J21Rik1	667214	NC_000077.6	11	48946150	48979381	87.6583	52.4848	-0.328293	0.120508	0.472528	D	N	N
Mus musculus	9930111J21Rik2	245240	NC_000077.6	11	49037660	49051242	57.8259	47.7637	-0.103726	0.614859	0.886681	D	N	N
Mus musculus	a	50518	NC_000068.7	2	155013570	155051012	17.5402	15.631	-0.0529742	0.788857	0.947808	D	N	N
Mus musculus	A130010J15Rik	319266	NC_000067.6	1	193173577	193177832	69.4794	57.7277	-0.150498	0.473274	0.827254	D	N	N
Mus musculus	A130030D18Rik	228116	NC_000068.7	2	82375362	82392202	0	0	NA	NA	NA	9	N	N
Mus musculus	A130051J06Rik	791370	NC_000081.6	15	95787889	95794322	7.04068	6.03843	-0.0541528	0.771132	0.942265	D	N	N
Mus musculus	A130077B15Rik	319272	NC_000076.6	10	122565023	122569891	1054.65	974.304	-0.107985	0.273778	0.680762	D	N	N
Mus musculus	A1bg	117586	NC_000081.6	15	60917589	60921270	0	0	NA	NA	NA	9	N	N
Mus musculus	A1cf	69865	NC_000085.6	19	31868761	31949406	0	1.44312	0.0435853	0.399891	NA	U	N	N
Mus musculus	A230001M10Rik	319951	NC_000069.6	3	102262405	102288771	0.232206	0	-0.0130873	0.795527	NA	D	N	N
Mus musculus	A230006K03Rik	27493	NC_000073.6	7	61010264	61017736	0	0	NA	NA	NA	9	N	N
Mus musculus	A230009B12Rik	319750	NC_000083.6	17	10456216	10493057	0	0.219688	0.00753033	0.881469	NA	U	N	N
Mus musculus	A230020J21Rik	100125339	NC_000067.6	1	191025351	191029781	11.4875	1.2068	-0.378133	0.0124253	0.141932	D	N	N
Mus musculus	A230028O05Rik	319487	NC_000082.6	16	25059639	25069058	31.9068	41.528	0.218292	0.298724	0.703184	U	N	N
Mus musculus	A230046K03Rik	319277	NC_000076.6	10	83543941	83596473	1367.16	1447.92	0.0783264	0.381078	0.769409	U	N	N
Mus musculus	A230050P20Rik	319278	NC_000075.6	9	20868642	20874307	269.725	288.949	0.0766496	0.669441	0.909893	U	N	N
Mus musculus	A230051N06Rik	320593	NC_000083.6	17	56241717	56242805	0	0	NA	NA	NA	9	N	N
Mus musculus	A230056J06Rik	319469	NC_000079.6	13	59580176	59585223	0.232206	0	-0.0130873	0.795527	NA	D	N	N
Mus musculus	A230056P14Rik	320845	NC_000073.6	7	55962531	55980096	15.0527	6.56059	-0.241119	0.160502	0.536988	D	N	N
Mus musculus	A230057D06Rik	319893	NC_000073.6	7	61705850	61927574	0.232206	0	-0.0130873	0.795527	NA	D	N	N
Mus musculus	A230065H16Rik	380787	NC_000078.6	12	111406809	111412077	0	0	NA	NA	NA	9	N	N
Mus musculus	A230070E04Rik	100043072	NC_000080.6	14	68123752	68131371	0	0.466972	0.0178392	0.723915	NA	U	N	N
Mus musculus	A230072C01Rik	320742	NC_000086.7	X	20961676	20987349	113.013	119.713	0.0639558	0.728274	0.929835	U	N	N
Mus musculus	A230072E10Rik	331547	NC_000086.7	X	151313335	151341879	3.43427	1.61931	-0.132367	0.34809	NA	D	N	N
Mus musculus	A230072I06Rik	619290	NC_000074.6	8	12277338	12283147	0	0.220411	0.00753033	0.881469	NA	U	N	N
Mus musculus	A230073K19Rik	613263	NC_000073.6	7	59281879	59289166	3.94904	2.25165	-0.101539	0.476086	NA	D	N	N
Mus musculus	A230077H06Rik	320210	NC_000073.6	7	40849153	40898324	0	0	NA	NA	NA	9	N	N
Mus musculus	A230083G16Rik	442825	NC_000072.6	6	124915472	124925435	195.374	189.829	-0.0361182	0.799008	0.950553	D	N	N
Mus musculus	A230087F16Rik	100503323	NC_000078.6	12	111284450	111293610	0	0.220411	0.00753033	0.881469	NA	U	N	N
Mus musculus	A230098N10Rik	97209	NC_000071.6	5	30002239	30030505	0.826384	0.219688	-0.0236189	0.641311	NA	D	N	N
Mus musculus	A230103J11Rik	320466	NC_000074.6	8	85053160	85060460	26.8298	29.331	0.0497076	0.81152	0.953712	U	N	N
Mus musculus	A230103O09Rik	77753	NC_000079.6	13	39791448	39831052	0	0	NA	NA	NA	9	N	N
Mus musculus	A230107N01Rik	320919	NC_000079.6	13	84219580	84222230	2.46599	2.5271	0.00961354	0.949448	NA	U	N	N
Mus musculus	A230108P19Rik	320132	NC_000068.7	2	6193251	6321611	0	0.439377	0.0178392	0.723915	NA	U	N	N
Mus musculus	A2m	232345	NC_000072.6	6	121636173	121679238	8.40609	22.2835	0.368875	0.0516636	0.309166	U	N	N
Mus musculus	A330008L17Rik	234624	NC_000074.6	8	99415227	99677722	0	0	NA	NA	NA	9	N	N
Mus musculus	A330009N23Rik	380977	NC_000081.6	15	101221191	101224121	7.24314	6.07717	-0.0843521	0.675594	0.911089	D	N	N
Mus musculus	A330015K06Rik	102637797	NC_000069.6	3	65133059	65302685	0.252971	0.494568	0.00753033	0.881469	NA	U	N	N
Mus musculus	A330023F24Rik	320977	NC_000067.6	1	195017399	195037908	30.4865	25.601	-0.147543	0.481736	0.831389	D	N	N
Mus musculus	A330032B11Rik	319931	NC_000085.6	19	37173843	37196541	18.2124	12.3957	-0.147163	0.436756	0.808099	D	N	N
Mus musculus	A330033J07Rik	320614	NC_000079.6	13	48044231	48262623	0.232206	0	-0.0130873	0.795527	NA	D	N	N
Mus musculus	A330035P11Rik	319727	NC_000080.6	14	122097939	122106974	3.83985	4.71409	0.0690694	0.697364	NA	U	N	N
Mus musculus	A330040F15Rik	74333	NC_000085.6	19	12585868	12596566	4.13104	5.39931	0.0900154	0.612314	NA	U	N	N
Mus musculus	A330041J22Rik	319556	NC_000075.6	9	86695442	86701253	0	0.247284	0.00753033	0.881469	NA	U	N	N
Mus musculus	A330048O09Rik	320315	NC_000079.6	13	48272418	48273884	0	0	NA	NA	NA	9	N	N
Mus musculus	A330049N07Rik	327768	NC_000076.6	10	72973303	73086705	7.59663	9.04639	0.105823	0.610634	0.884636	U	N	N
Mus musculus	A330050F15Rik	320722	NC_000083.6	17	69439326	69489233	3.8575	6.62548	0.142003	0.394174	0.778272	U	N	N
Mus musculus	A330069E16Rik	606735	NC_000068.7	2	91237146	91238357	0.505942	11.4024	0.339906	0.013635	0.150499	U	N	N
Mus musculus	A330069K06Rik	213544	NC_000069.6	3	80204030	80212442	0	0	NA	NA	NA	9	N	N
Mus musculus	A330070K13Rik	381673	NC_000071.6	5	130378851	130384631	0	0	NA	NA	NA	9	N	N
Mus musculus	A330074K22Rik	434353	NC_000074.6	8	120204434	120228230	106.025	91.902	-0.139308	0.483082	0.832445	D	N	N
Mus musculus	A330076C08Rik	100503592	NC_000079.6	13	44193589	44216487	1.22505	1.09844	-0.00628059	0.93839	NA	D	N	N
Mus musculus	A330076H08Rik	320026	NC_000073.6	7	61943901	61982303	0	0	NA	NA	NA	9	N	N
Mus musculus	A330084C13Rik	381174	NC_000084.6	18	64884475	64888491	2.52326	2.3025	-0.0111825	0.933473	NA	D	N	N
Mus musculus	A330093E20Rik	107003	NC_000084.6	18	45683487	46045260	0	0	NA	NA	NA	9	N	N
Mus musculus	A330102I10Rik	77920	NC_000079.6	13	29016255	29040336	0	0	NA	NA	NA	9	N	N
Mus musculus	A3galt2	215493	NC_000070.6	4	128759258	128769298	1.47802	0.712236	-0.0767807	0.483822	NA	D	N	N
Mus musculus	A430005L14Rik	97159	NC_000070.6	4	153957237	153961925	537.361	597.732	0.134712	0.331604	0.728896	U	N	N
Mus musculus	A430010J10Rik	319665	NC_000072.6	6	67157801	67169010	0.838668	0.46423	-0.0352659	0.685309	NA	D	N	N
Mus musculus	A430033K04Rik	243308	NC_000071.6	5	138622859	138648917	136.17	116.821	-0.172737	0.327129	0.725765	D	N	N
Mus musculus	A430035B10Rik	320312	NC_000072.6	6	8507059	8509161	1.52128	2.05609	0.0274505	0.794013	NA	U	N	N
Mus musculus	A430046D13Rik	654440	NC_000076.6	10	128499029	128513755	24.1608	21.8085	-0.0766007	0.718456	0.925987	D	N	N
Mus musculus	A430048G15Rik	381426	NC_000068.7	2	133432097	133454382	0	0	NA	NA	NA	9	N	N
Mus musculus	A430057M04Rik	319486	NC_000080.6	14	21848784	21851040	42.9338	47.5337	0.101723	0.605331	0.883428	U	N	N
Mus musculus	A430060F13Rik	100039739	NC_000077.6	11	94860521	94865294	0	0	NA	NA	NA	9	N	N
[truncated: 34,461 more rows]
