# Supplementary material for: Machine learning reveals genetic modifiers of the immune microenvironment of cancer
Source: iScience. 2023 Aug 9;26(9):107576. doi: 10.1016/j.isci.2023.107576 (PMC10470213; doi:10.1016/j.isci.2023.107576)
Supplement: Table S20. Pathway activation scores from EO771.LMB tumors that were xenografted into B6 and PWD.B6 mice, related to Figure 5A [file mmc21.xlsx]

## Sheet: Table S20. Pathway_Activation
Table S20. Pathway activation scores from EO771.LMB tumors that were xenografted into B6 and PWD.B6 mice
Figure 5A Rank	Upstream Regulator	Expr Log Ratio	Molecule Type	Activation z-score	p-value of overlap	Target molecules in dataset
1	IFNG	0.525	cytokine	7.105	9.44e-27	ACSS1,ACTA2,ACTB,AIF1,ALOX5AP,ATP1B1,BCL2A1,BCL2L11,BCL3,BLNK,BRCA2,BST1,C1QA,C1QC,C5AR1,CCL2,CCL4,Ccl8,CCR2,CCR5,CD14,CD2,CD36,CD5L,CD68,CD72,CD74,CD83,CDH1,CEBPA,CEBPD,CFB,CH25H,CIITA,CISH,CLEC5A,CLEC7A,CORO1A,CTSC,CTSK,CTSS,CX3CR1,Cxcl11,CXCL16,Cxcl9,CYB5A,CYBA,CYBB,DDR2,DEPP1,DLL1,EDNRB,EGR2,FCER1G,FCGR1A,FCGR2B,FCGR3A/FCGR3B,FGL2,FPR2,GBP3,Gbp8,GJA5,GPRC5B,Gvin1 (includes others),HCAR2,HCK,H…
2	TNF	0.716	cytokine	5.432	9.62e-25	ABCC1,Acp5,ACTA2,ACTB,ADAM8,ALCAM,ALOX5AP,ANGPT2,APLN,ARHGAP18,ARHGEF17,B4GALNT1,BCL2A1,BCL2L11,BCL2L13,BCL3,BLVRA,BMP2,BTBD3,C3AR1,C5AR1,CCL2,CCL4,Ccl9,CCR2,CCR5,CD14,CD36,CD83,CDH1,CDH5,CEBPA,CEBPD,CFB,CH25H,CHI3L1,CIITA,CISH,CLEC5A,CPA3,CTSC,CTSK,CTSS,CX3CR1,Cxcl11,CXCL13,CXCL16,Cxcl9,CYBA,CYBB,CYP7B1,DBI,DCHS1,DCN,DCSTAMP,DEPP1,DHRS3,DLL4,DUSP4,EDNRB,EGR2,EMCN,EPHB2,FADS1,FCER1G,FCGR2B,FDPS,F…
3	IL1B	1.06	cytokine	4.943	7.21e-08	ACTA2,ADAM8,AIF1,ASB7,BCL2A1,BCL3,BMP2,CCL2,CCL4,Ccl9,CCR2,CCR5,CD14,CD74,CD83,CEBPA,CEBPD,CFB,CHI3L1,CIITA,CISH,CTSS,CX3CR1,Cxcl11,Cxcl9,CYBA,CYBB,DBI,DCN,DLL4,FCGR2B,FPR2,FST,FUT7,GBP3,GRN,HEXB,HLA-A,HLA-E,HMGA1,HSD11B1,IFNG,IGFBP3,IL10RA,IL18R1,IL1B,IL1RL1,IL1RN,IRF4,ITPKB,LCP1,Mcpt1,MMP12,MMP13,MMP8,NFAT5,PDCD1LG2,PLXDC2,Ppbp,RAC2,RXRB,SCLY,TAP2,TCFL5,TLR2,TLR8,TNF,TRAF6,TXNIP,ZFP36
4	SPI1	0.761	transcription regulator	4.741	3.73e-26	Acp5,ACTB,BLNK,BTK,C1QC,C3AR1,CCL4,CD14,CD180,CD68,CD72,CD79B,CEBPA,CHI3L1,CIITA,CSF2RA,CSF3R,CTSE,CTSK,CTSS,Cxcl9,CYBB,DCSTAMP,EGR2,EVI5,FCER1G,FCGR2B,FES,FUT7,GPX1,HK3,ID2,IKZF1,IL1B,IL1RN,IRF4,ITGB2,KLK3,Klra7 (includes others),LILRB3,LYZ,MYB,NCF1,NCF2,NCF4,PCNA,PTPN6,PTPRC,SPI1,TLR2,TNF,VAV1
5	CEBPA	0.59	transcription regulator	3.458	8.31e-05	ALOX5AP,APLN,BCL2A1,C3AR1,CCL4,CD14,CD3G,CEBPA,CEBPD,CHI3L1,CSF2RA,CSF3R,CTSK,EGR2,EMCN,FCGR1A,GGH,HMGA1,HSD11B1,ID2,IGFBP3,IL1RN,ITGAL,LPL,Ly6a (includes others),MMP13,MMP8,PCNA,PTPRC,SECTM1,SERPINB1,SPI1,SPRR1A,TBXAS1,TIAM1
6	KITLG	-0.358	growth factor	2.736	1.28e-12	ACTB,AIF1,ALOX5AP,BCL2L11,CCL2,CCL4,CD14,CD3D,CD3G,CD68,CEBPA,CISH,CMA1,CSF3R,EDNRB,EPHB4,HCK,ID2,Ifi27l2a/Ifi27l2b,IFNG,IGFBP3,IL1B,IL1RL1,IL1RN,LAPTM5,MS4A2,MYB,ORAI1,PTGES3,SDHC,Srgn,SYK,TAF12,TNF,TPSAB1/TPSB2,TXNIP,Zfp35
7	SYK	0.405	kinase	2.608	0.000759	CCL2,CCL4,Cxcl11,Cxcl9,FGL2,IL1B,TNF
8	CD14	1.147	transmembrane receptor	2.602	0.000494	BCL2A1,CCL2,CCL4,CISH,IFNG,IL10RA,IL1B,TLR2,TNF
9	DOCK8	0.496	other	2.53	0.000574	CCL4,Cxcl11,Cxcl9,FGL2,MERTK,Mx1,RGS1,SAP30,SLCO3A1,TNF
10	TLR2	0.624	transmembrane receptor	2.443	1.06e-05	BMP2,CCL2,CCR2,CCR5,CEBPD,CISH,CSF2RA,Cxcl9,CYBB,FPR2,GBP3,HLA-DQA1,IFNG,IL1B,IL1RN,KLF2,MMP13,SLC40A1,TLR2,TNF
11	TYROBP	0.577	transmembrane receptor	2.377	8.57e-07	CCL2,CD83,FCGR2B,GPX1,IFNG,IL1B,Klra7 (includes others),NCKAP1L,Siglech,TNF,TYROBP
12	Klra7 (includes others)	0.554	transmembrane receptor	2.1	0.000125	CCL4,IFNG,Klra7 (includes others),TNF,TYROBP,XCL1
13	ABCC1	-0.164	transporter	2	0.000187	CYBA,CYBB,NCF1,NCF2
14	TLR1	0.575	transmembrane receptor	1.966	0.000909	CSF2RA,FCGR1A,IFNG,IL1B,TNF
15	CCR2	0.676	G-protein coupled receptor	1.941	5.63e-08	CCL2,CCL4,Ccl8,Ccl9,CCR2,CCR5,CXCL13,Cxcl9,IFNG,IL1B,ITGAL,Mcpt1,MMP13,SLPI,TNF
16	DCN	0.567	other	1.937	0.000278	CDH1,FST,HLA-DQA1,HLA-DQB1,IFNG,IL1B,MMP13,S1PR1,TNF
17	ANGPT2	-0.863	growth factor	1.406	0.000416	ABCC1,BCL2L11,CD68,CDC27,CFB,CYBA,FKBP2,IL1B,LYN,MAP4K5,NCF1,NME1,NOX4,RBM14,RFC1,SERPING1,TEK,TXNIP,VCPIP1
18	SATB1	0.895	transcription regulator	1.033	2.56e-08	ACTG1,ARF5,BCL2A1,BLNK,BTLA,CDH1,CSF3R,CYBB,DUSP4,EVI2A,FCGR1A,GPR18,HBB,HLA-DMB,HVCN1,IKZF1,IL10RA,KITLG,KLF2,PTGES3,RGS1,S1PR1,SPI1,TNF,ZNF287
19	CEBPD	0.527	transcription regulator	1.011	0.000736	ALOX5AP,BCL2A1,BRCA2,CD14,CDC27,CEBPD,CSF3R,IL1B,MMP13,MMP8,TLR8,TNF
20	ITGB2	0.871	transmembrane receptor	0.863	0.000427	ACTA2,BCL2A1,CCL4,IFNG,ITGAL,RAC2,TNF,TNIP3
21	TICAM2	0.795	other	0.808	0.000375	CCL4,CTSK,IFNG,IL1B,MMP8,TNF
22	BTK	0.771	kinase	0.665	1.09e-05	BCL2A1,BTK,CCL4,CD2,CEBPA,CISH,DCSTAMP,IFI44L,IFNG,IL10RA,IL1B,IL21R,IRF4,SPI1,SPN,TNF
23	ID2	0.543	transcription regulator	0.632	1.03e-05	ACTA2,BATF,BCL2L11,BCL3,CD83,CXCR6,DUSP4,EGR2,FCER1G,IFNG,IL10RA,IRF4,IRF5,LMO2,LTB,MAP4K3,MYB,NFAT5,PIK3R5,SOX5,TRAF5
24	KLF2	0.399	transcription regulator	-0.463	2.76e-07	ANGPT2,APLN,BCL3,CCL2,CCL4,CCR5,CD36,CEBPA,DLL1,FGR,HBB,IL1B,IL1RL1,KITLG,MAP3K5,PDPN,S1PR1,SELPLG,TFRC,TNF,TRAF6,VAV1
25	IRF4	0.586	transcription regulator	-1.201	0.000125	Acp5,CD68,CIITA,CTSS,CX3CR1,DBI,IFNG,IL1B,IL1RN,INPP5D,IRF4,IRF5,ITGAL,MANF,PCNA,TNF,XCL1
26	GPX1	0.4	enzyme	-2.415	0.000427	ACTA2,CCL4,CD14,CYBB,DUSP4,TNF,TRADD,TXN2
27	PTGER4	0.769	G-protein coupled receptor	-3.175	6.32e-06	CCL2,CCL4,CH25H,Cxcl9,CYBB,H2-M2,HCAR2,IL1B,MMP13,Mx1,NCF1,NCF2,RASSF2,S1PR1,SAP30,SLAMF8,TLR8,TNF,Zfp811
28	IL10RA	0.736	transmembrane receptor	-4.711	6.48e-14	BMP2,CD300LF,CD34,CD36,CFB,CLEC12A,CLEC5A,CSF3R,CTSE,Cxcl9,DCN,DCSTAMP,DRAM1,EDNRB,F10,Gbp8,GPR171,GPR18,GSAP,HCAR2,HK3,HLA-A,IFNG,IL1B,IL1RN,KITLG,KLK3,Klrk1,LUM,Ly6a (includes others),MYB,PARVG,PDCD1LG2,PLA2G16,PYGL,S1PR1,SECTM1,Siglech,SLAMF8,SLC2A6,TAP2,TARM1,TLR2,TNF,TRPM2,VSIG2
	APLN	-1.306	other	-1.219	0.00219	CD34,HBA1/HBA2,IFNG,MYB,NCF1,SPN,TEK
	JAG2	-0.534	growth factor	-1.937	0.00105	BMP2,IL10RA,IL1B,IL1RN,LTB4R,MMP12,TNF
	MERTK	-0.433	kinase	-0.674	0.0183	Cxcl9,FGL2,IFNG,IL1B,TNF
	BCL2L11	-0.385	other		0.0431	BCL2L11,IL1B,TNF
	NOTCH4	-0.362	transcription regulator	-0.594	0.0249	ACTA2,DLL4,TEK,TIE1
	NFAT5	-0.354	transcription regulator	0.849	0.00761	BCL2A1,CYBB,NOX4,SLC7A2,TNF
	KDM5A	-0.337	transcription regulator	-2.714	0.0209	ATP1B1,COA3,COL4A3BP,COX17,NDUFA13,NDUFA3,NDUFA5,NDUFB10,NME1,SDHC,TXN2
	PDPK1	-0.323	kinase		0.00478	CST3,IL1B,KLF2,S1PR1,TNF
	MECP2	-0.32	transcription regulator	0.714	0.0107	ACTB,CDH1,CYB5A,DOCK8,DPYSL2,HBA1/HBA2,IFNG,IGFBP3,PLA2G16,SELENOK,SPN
	NEO1	-0.309	transcription regulator		0.00995	CDH1,PCNA
	RC3H1	-0.267	enzyme		0.00229	ACTB,CCL4,CXCL13,IFNG,IL1B
	ZNF496	-0.253	transcription regulator		0.0419	HBB
	MARK2	-0.234	kinase	1.342	0.013	BATF,Cxcl11,IFNG,SLCO3A1,TNF
	TRAF6	-0.187	enzyme	2.355	0.0292	CCL2,CXCL13,IL1B,IRF5,MMP13,TNF
	MED28	0.231	other		0.032	ACTA2,CRIP1
	OSTM1	0.251	other		0.0094	Acp5,CTSK,DCSTAMP
	TXN2	0.261	enzyme		0.000284	CYBA,CYBB,NCF1
	GRN	0.265	growth factor		0.0121	GRN,MMP13,TNF
	TRADD	0.323	other	1.387	0.00563	BCL2A1,CCL2,IL18R1,KLK3,TNF
	ZFP36	0.333	transcription regulator	-2.206	0.0339	CD36,CTSS,CYBB,IL1B,TNF,ZFP36
	DPH5	0.355	enzyme		0.0229	IFNG,IL1B,TNF
	TXNIP	0.368	other	0.371	0.0077	CD36,IL1B,LPL,NOX4,PCNA,TXNIP
	LYN	0.405	kinase	-1.085	0.00202	BCL2A1,BCL2L11,C5AR1,CCL4,Ccl9,FCGR2B,IFNG,IL1B,TNF,TRAF5
	CST3	0.433	other		0.0121	Acp5,CTSK,IL1B
	ORAI1	0.44	ion channel		0.032	Acp5,CTSK
	TCFL5	0.457	transcription regulator		0.0419	CD2
	IL1RL1	0.485	transmembrane receptor	-1.118	0.00471	IFNG,TLR1,TNF,TPSAB1/TPSB2
	TLR8	0.493	transmembrane receptor	2.387	0.00965	CCL2,CCL4,CD83,IFNG,IL1B,TNF
	IFI30	0.508	enzyme		0.00175	CTSS,HLA-A
	FCER1G	0.52	transmembrane receptor	0.359	0.0226	CCL4,IL1B,IL1RN,Mx1,TNF
	CSF3R	0.529	transmembrane receptor		0.000186	CD14,CISH,CSF3R,FCGR1A,LYZ
	BCL3	0.53	transcription regulator	-0.956	0.0077	Cxcl9,HLA-DQB1,ID2,IFNG,IL1B,TNF
	PTPN6	0.558	phosphatase	-2.414	0.00407	CYBB,IL1B,ITGB2,LYN,NCF2,TNF
	GPSM3	0.559	other		0.0419	IL1B
	MYB	0.569	transcription regulator	-0.174	0.0391	CD34,CDH1,ERBIN,IGFBP3,KITLG,MYB,PCNA,VAV1
	LSP1	0.569	other		0.0419	BCL2L11
	Tnfsf9	0.579	other		0.0415	IFNG,TNF
	MRGPRX2	0.582	G-protein coupled receptor		0.0419	CCL4
	MAP3K5	0.583	kinase		0.0491	BCL2L11,CYBB,MAP3K5
	PTPRCAP	0.59	other		0.0419	PTPRC
	ITGAL	0.592	transmembrane receptor		0.0229	ITGAL,ITGB2,TNF
	CXCR6	0.592	G-protein coupled receptor		0.0419	IFNG
	ACTA2	0.597	other		0.0415	ACTA2,CDH1
	CD36	0.603	transmembrane receptor	1.964	0.126	IFNG,LPL,SYK,TNF
	FGR	0.605	kinase		0.032	FGR,TNF
	CTSC	0.607	peptidase		0.00133	IL1B,TNF,TPSAB1/TPSB2
	CXCL16	0.63	cytokine		0.032	IFNG,TNF
	C5AR1	0.637	G-protein coupled receptor	2.232	0.0025	C5AR1,FCER1G,FCGR1A,FCGR2B,IFNG,IL1B,TNF
	CD2	0.638	transmembrane receptor	2.304	0.0077	CD48,HLA-DMA,IFNG,ITGAL,PTPRC,TNF
	C1QA	0.644	peptidase		0.00289	C3AR1,C5AR1,IFNG,TNF
	PILRB	0.657	other		0.000688	IFNG,IL1B,TNF
	CISH	0.657	other		0.00351	CISH,CSF3R,IFNG
	HSD11B1	0.662	enzyme	-0.152	0.0478	CCL2,CPA3,INPP5D,TNF
	CD180	0.664	other		0.0153	BCL2A1,IRF4,TNF
	NLRP3	0.666	other	1.798	0.00738	ACTA2,CCL4,CCR5,CDH1,IFNG,IL1B,MDC1,TNF
	WAS	0.666	other		0.0282	IFNG,IL1B,SELPLG,TLR1
	HLA-E	0.667	transmembrane receptor		0.00995	IFNG,TNF
	LCP2	0.674	other		0.00705	IFNG,PLCG1,TNF
	Acp5	0.679	phosphatase		0.00175	IL1B,TNF
	CIITA	0.683	transcription regulator	1.17	0.00305	CD74,CTSE,HLA-A,HLA-DMB,HLA-DQA1,HLA-DQB1
	CCL4	0.686	cytokine	1.165	0.00585	CCL2,CCR5,IFNG,TNF
	MMP12	0.686	peptidase		0.0273	Ccl8,MMP13,Tnfsf9
	LPL	0.69	enzyme	1.385	0.0108	CCL2,CD36,IL1B,LPL,MSR1,TNF
	PYCARD	0.694	transcription regulator	1.94	0.00867	ACTA2,IFNG,IL1B,TNF
	FCGR3A/FCGR3B	0.707	transmembrane receptor		0.00351	FCGR3A/FCGR3B,IFNG,TNF
	Srgn	0.709	other		9.69e-05	CMA1,Mcpt2,Mcpt4,TPSAB1/TPSB2
	IKZF1	0.715	transcription regulator	0.437	0.00344	BLNK,CD3D,CD79B,CYP7B1,IFNG,IL18R1,KITLG,LMO2,LYN,SPI1,SYK,TMEM119,TSHZ1
	PTPRC	0.72	phosphatase	1.538	0.00111	BCL2A1,CCL4,IFNG,IL1B,PTPRCAP,TNF
	SLPI	0.722	other	-1.177	0.0144	CTSS,IFNG,IGFBP3,TNF
	CCDC88B	0.723	enzyme		0.00511	IFNG,TNF
	PILRA	0.726	other		0.032	IL1B,TNF
	RHOH	0.746	enzyme		0.0161	IFNG,ITGB2
	CYBB	0.763	enzyme	0.905	0.00877	CYBA,CYBB,IFNG,IL1B,TNF
	IL18R1	0.765	transmembrane receptor		0.0415	IFNG,TNF
	NAAA	0.77	enzyme		0.00511	IL1B,TNF
	CCR5	0.782	G-protein coupled receptor	1.277	0.025	CCL4,CCR5,IFNG,SLPI,TNF
	RAC2	0.787	enzyme		7.24e-05	CCL4,CCR5,CD74,EGR2,IFNG,IL1B,Mcpt4,SLPI,Tpsab1
	C3AR1	0.79	G-protein coupled receptor	-0.492	0.0478	CCL4,IFNG,IL1B,TNF
	DCSTAMP	0.794	other		0.0419	Acp5
	FCGR1A	0.801	transmembrane receptor		2.97e-05	FCGR1A,IL1B,IL1RN,ITGB2,LSP1,TNF
	SELPLG	0.804	other	2.449	0.00224	BCL2A1,BST1,CCL2,CCL4,HCK,IL1B
	NCF4	0.809	enzyme		0.00705	IFNG,IL1B,TNF
	ZBTB32	0.818	transcription regulator		0.00705	CIITA,HLA-DQB1,IFNG
	CYP4F2	0.823	enzyme		0.032	CYBB,NCF2
	Klrk1	0.829	transmembrane receptor		0.00226	CCL4,IFNG,TNF
	SLC7A8	0.84	transporter		0.0419	IFNG
	RGS10	0.842	other		0.000904	CCL2,Ccl8,Cxcl11,IFNG,IL10RA,IL1B,ITGB2,TNF
	Mcpt4	0.844	peptidase		0.032	CMA1,TNF
	Tmsb4x (includes others)	0.845	other		0.00175	CDH1,Tmsb4x (includes others)
	TPSAB1/TPSB2	0.864	peptidase		0.00133	CMA1,IL1B,MMP13
	HCAR2	0.891	G-protein coupled receptor		0.0321	AVEN,IL1B,TNF
	XCL1	0.899	cytokine		0.0415	IFNG,TNF
	LYZ	0.902	enzyme		0.00511	IL1B,LYZ
	CCL2	0.904	cytokine	1.423	0.00112	ACTA2,CCL2,CCR2,IFNG,IL1B,ITGAL,NCF1,PCNA,SLC40A1,TNF
	GPR18	0.961	G-protein coupled receptor		0.0419	TNF
	CTSS	1.016	peptidase	1.342	0.00186	BCL2L11,CTSK,IFNG,IL1B,TNF
	DOK2	1.021	other		0.00511	DOK2,TNF
	MMP13	1.172	peptidase		0.0235	CCL4,TNF
	BCL2A1	1.209	other		0.0235	BCL2A1,Ly6a (includes others)
	NCF1	1.225	enzyme		0.0491	ACTA2,CD14,TNF
	CPA3	1.26	peptidase		0.0419	CMA1
	LTB	1.267	cytokine	1.969	0.0123	CXCL13,IFNG,IL1B,Klra7 (includes others)
	IL1RN	1.344	cytokine	-2.072	0.00629	ACTA2,CCL2,CIITA,CTSS,HLA-DQB1,HSD11B1,IFI44L,IFNG,IL1B,SLC15A3,THEMIS2,TNF
	CDH1	1.396	other	-2.407	0.0768	ACTB,CDH1,IFNG,IGFBP3,RPTOR,TNF
	Mcpt1	1.618	peptidase		0.0161	PCNA,TNF
	HMGA1	1.985	transcription regulator	-0.22	0.019	ACTA2,CTSC,HCK,IGFBP3,ITGAL,KITLG,KLF2,Ly6a (includes others),MVK,MYO1F,Srgn,SYK
	HLA-A	2.341	other		0.0121	IFNG,Klra7 (includes others),Klrk1
	IL4		cytokine	1.747	4.2e-17	Acp5,ACTA2,ALOX5AP,B4GALNT1,BCL3,C5AR1,CCL2,CCL4,CCR5,CD14,CD2,CD300LF,CD36,CD83,Cdc42,CELF2,CIITA,CISH,CLEC7A,Cmah,COBLL1,CRIP1,CRLF2,CSF3R,CTSC,CTSK,CXCL16,Cxcl9,DCSTAMP,EGR2,EPHB4,EVI5,FCER1G,FCGR2B,FCGR3A/FCGR3B,FPR2,FUT7,GATM,GBP3,GSTT2/GSTT2B,HCK,HCLS1,HLA-DMA,HSD11B1,IFI30,IFNAR2,IFNG,IL10RA,IL18R1,IL1B,IL1RL1,IL1RN,IPO8,IRF4,ITGAL,ITGB2,KDM5A,KITLG,KLK3,Klrk1,LPL,LSP1,LTB,MAPKAPK3,MERTK,M…
	IL10		cytokine	0.595	4.85e-16	ACTA2,ALOX5AP,BCL2A1,BCL3,BMP2,CCL2,CCL4,CCR2,CCR5,CD14,CD2,CD68,CD72,CD83,CIITA,CLEC7A,CTSE,CTSS,CX3CR1,CXCL13,Cxcl9,DCN,DEPP1,FCER1G,FCGR1A,FCGR2B,FCGR3A/FCGR3B,FPR1,GPRC5B,IFNG,IL10RA,IL1B,IL1RN,INPP5D,ITGAL,KITLG,MERTK,MMP8,MS4A2,MSR1,NFKBID,PDCD1LG2,SELPLG,TAP2,TFRC,TLR2,TLR8,TNF,TNFRSF13B,TNIP3,TRAF6,XCL1,ZFP36
	CD3		complex	-4.629	5.61e-15	ACTN4,ACTR3,BATF,BCL2A1,BCL2L11,CCL4,CCR2,CCR5,CD2,CD53,CD74,CD83,CH25H,CISH,CORO1A,COX5A,CRLF2,CTSW,CXCR6,CYBA,DDT,EBP,EGR2,EIF4A3,FCER1G,FDPS,FKBP2,FUT7,FYB1,GTF2IRD1,HLA-DQB1,IFNG,IL18R1,IL1B,IL21R,IRF4,LCP1,LSP1,Ly6a (includes others),LYN,MAP3K10,MSR1,NDUFB6,NFAT5,NME1,OAZ1,ORAI1,PCNA,PCYT2,PDCD5,PFN1,PLEK,PNP,PPA1,PTGER4,PTPRC,PYGL,RAC2,RBM3,RHOH,SELPLG,SLPI,STRN3,SUSD6,TFDP2,TFRC,TLR2,TNF,T…
	IL6		cytokine	1.871	2.53e-14	ABCC1,Acp5,BATF,BCL2L11,BCL3,BMP2,BTC,C5AR1,CCL2,CCL4,CCR2,CCR5,CD14,CD36,CD48,CD53,CD68,CD74,CD83,CDH1,CEBPA,CEBPD,CIITA,CISH,CSF3R,CST3,CTSC,CTSK,CX3CR1,CXCL13,Cxcl9,CYBB,DCN,EGR2,ERBIN,FCGR1A,FPR2,GBP3,HLA-A,HLA-DMA,HLA-DQA1,ID2,IFNG,IGFBP3,IL1RL1,IL1RN,IRF4,KLK3,LPL,LRP6,LYZ,MARCH7,MERTK,MMP12,MMP13,MMP8,MSR1,MYB,NCF2,PCNA,PPP1R15A,PTGER4,PTPRC,SEMA4A,SLC40A1,SPI1,SRA1,TAF9,TBXAS1,TFRC,TLR1,T…
	IL15		cytokine	2.181	2.24e-13	ACTN4,BCL2L11,CCL2,CCL4,CCR2,CD2,CD53,CD74,CD83,CD84,CDH1,CISH,CMKLR1,CORO1A,CTSW,CX3CR1,CXCR6,DDT,EBP,EGR2,FCGR3A/FCGR3B,FYB1,IFNG,IL18R1,IL21R,KLF2,Klra7 (includes others),Klrk1,LSP1,LYN,MAPKAPK3,NME1,OAZ1,PCNA,PDCD5,PFN1,PLEK,PNP,PTPRC,PYGL,RAC2,S1PR1,SELPLG,SPN,TFDP2,TFRC,TLR2,TNF,TYROBP,ZFP36
	IL2		cytokine	4.515	2.49e-13	ABCC1,ADAM8,BCL2A1,BMP2,CCL2,CCL4,Ccl8,CCR2,CCR5,CD2,CD3D,CD3G,CD83,CDH1,CEBPA,CISH,CMKLR1,CSF2RA,CTSC,CTSW,CX3CR1,Cxcl9,CXCR6,CYTH4,DUSP4,EVL,FCER1G,FCGR3A/FCGR3B,FGL2,GRN,HCK,IFNG,IL10RA,IL18R1,IL1B,IL1RL1,IRF4,LAPTM5,LCP2,LRMP,LTB,LTB4R,Ly6a (includes others),MAPKAPK3,MYB,NME1,PCNA,PDGFC,PNP,PTPN6,PTPRC,RFTN1,SATB1,SELPLG,SIPA1,SPRED2,TFDP2,TLR2,TNF,TNFRSF13B,TNFRSF21,TRAF5,TRAF6,XCL1
	TGFB1		growth factor	1.963	7.03e-13	Acp5,ACSS1,ACTA2,ALOX5AP,AMD1,APLN,BCL2L11,BCL3,BMP2,C1QA,C1QC,C1S,C3AR1,C5AR1,CADM1,CCL2,CCL4,Ccl8,CCR2,CCR5,CD14,CD34,CD36,CD68,CD72,CD83,CDH1,CDH5,CEBPA,CELF2,CHI3L1,CIITA,CLCA2,COX5A,CST3,CTSC,CTSK,CTSS,CX3CR1,CXCR6,CYBA,CYBB,DCN,DDR2,DUSP4,EDNRB,EGR2,EIF4A3,EPHB2,EPRS,FCER1G,FCGR1A,FCGR3A/FCGR3B,FPR2,FUT7,GATM,GNS,GPRC5B,HCAR2,HEBP1,HEXB,HLA-DMA,HLA-DQA1,HLA-DQB1,HMGA1,ID2,IFI30,IFNG,IGFBP3,…
	DYSF		other		7.82e-13	ABRACL,ACTG1,ACTR3,Ccl8,CD48,Cd52,CD53,CD68,CD74,CD83,CTSS,CYBA,EVI2A,FCGR2B,HLA-A,HLA-DQA1,HLA-DQB1,LCP1,LYZ,MMP12,MPEG1,TMEM50B
	CSF2		cytokine	4.341	1.04e-12	ADAM8,ALOX5AP,BCL2A1,BCL2L11,BCL3,C5AR1,CCL2,CCL4,Ccl8,CCR5,CD14,CD180,CD74,CD83,CDH1,CIITA,CISH,CLEC7A,CSF2RA,CTSC,Cxcl11,Cxcl9,CYBB,DOK2,EGR2,FCGR1A,FCGR2B,FPR2,GHRL,HCAR2,HLA-DQB1,ID2,IFNG,IL1B,IL1RL1,IL1RN,INPP5D,IRF4,IRF5,Klra17,LCP1,LTB,MYB,NLRP3,PLA2G15,PPP1R15A,PTGER4,RBM3,RHOH,SPI1,TIFA,TLR1,TLR2,TNF,ZFP36
	TNFSF11		cytokine	3.427	1.7e-12	Acp5,AIF1,BCL2A1,BST1,C3AR1,CCL2,CCL4,Ccl8,Ccl9,CD14,CD300LF,CD83,CEBPA,CKB,CREBRF,CTSK,DCSTAMP,DOK2,EGR2,FGR,FPR1,GPR68,GRN,HCK,HCLS1,IFNG,IL1B,IL1RN,IRF4,ITGAL,ITPKB,LAT,LDB2,PTGER4,TLR2,TNF,Tnfsf9,TRAF6,TSPAN13
	Immunoglobulin		complex	-0.997	4.26e-12	BCL2A1,BCL3,C3AR1,CCL2,CCL4,CCR2,CD83,CDH1,CIITA,CISH,CRISPLD2,DPYSL2,EGR2,FCER1G,FCGR1A,FCGR3A/FCGR3B,FPR1,HCK,HK3,IFI30,IFNG,IL10RA,IL18R1,IL1B,IRF5,KCTD12,LILRB3,Ly6a (includes others),MZB1,NCF2,NLRP3,SIRPA,SPI1,TFRC,TLR2,TLR8,TNF
	IL13		cytokine	3.361	8.14e-12	Acp5,ALOX5AP,BATF,BCL2A1,BCL3,BLVRA,C3AR1,CCL2,CCL4,Ccl8,CCR5,CD14,CD36,CD48,CD72,CEBPA,CHI3L1,CISH,CLEC7A,CTSC,CTSK,CTSS,CYBB,EVL,FADS1,FADS2,FCGR1A,FCGR2B,FPR2,HSD11B1,IFNG,IL1B,IL1RL1,IL1RN,KITLG,LILRB3,MMP12,MMP13,MS4A4A,PDGFC,PID1,RFTN1,SLC7A2,SLPI,SPRR1A,TLR1,TNF,TPSAB1/TPSB2
	STAT3		transcription regulator	0.089	1.06e-11	ACTA2,ANGPT2,BATF,BCL2L11,BCL3,C5AR1,CCL2,CCL4,Ccl8,CCR5,CD74,CD83,CDH1,CDH5,CEBPA,CEBPD,CFB,CHI3L1,CIITA,CXCL13,Cxcl9,DLL1,EGR2,FCER1G,FCGR1A,FGL2,FST,GBP3,HBB,HLA-A,HLA-DMA,HLA-DQA1,ID2,IFI30,IFITM2,IFNG,IL18R1,IL1B,IL1RN,IRF4,IRF5,ITGB2,KLK3,Klrk1,LYZ,MMP12,MMP13,Mx1,MYB,PDCD1LG2,PTPN6,S1PR1,SERPINB1,SLC28A2,SOS2,TNF,Tnfsf9,ZFP36
	Hbb-b2		other	3.464	2.92e-11	BCL2L11,C1QA,CCR2,CCR5,CD74,CEBPA,CIITA,CLEC7A,Cxcl9,CXCR6,IL10RA,IL1B,LTB,TFRC,TLR2
	CSF3		cytokine	2.823	9.66e-11	BATF,C3AR1,CD14,CD300LF,CD34,CEBPA,CISH,CSF3R,CST3,CX3CR1,CYBB,EGR2,FCGR1A,FPR1,HLA-DQA1,IFNG,IL1RN,ITGB2,KITLG,LTB,Ly6a (includes others),LYZ,MMP8,RGS1,SPI1,TFRC,TLR2,TLR8,TNF
	Hbb-b1		transporter	3.464	1.42e-10	BCL2L11,C1QA,CCR2,CCR5,CD74,CEBPA,CIITA,CLEC7A,Cxcl9,CXCR6,IL10RA,IL1B,LTB,TFRC,TLR2
	FAS		transmembrane receptor	-0.095	1.56e-10	ACTA2,ARRB2,BCL2A1,BTK,CCL2,CCL4,CD48,CD83,CDC42EP2,CEBPD,EGR2,FCGR2B,FES,FGL2,FPR1,HLA-DQB1,HLA-F,IFNG,IL10RA,IL18R1,IL1B,INPP4A,INPP5D,IQGAP2,LAT,LTB,LUM,MARK2,MERTK,MMP13,P2RX4,PIK3CD,PPP1R15A,PSTPIP1,PTGER4,SIPA1,SLPI,SYK,TFRC,TLR2,TLR8,TNF,TWF2,VRK2,ZFP36
	IL5		cytokine	5.397	7.35e-10	ATP1B1,BCL3,CA4,CCL2,CCR2,CCR5,CIITA,CISH,CRELD2,CRIP1,CSF3R,CTSC,CX3CR1,EBP,EGR2,EPS8,FCGR2B,FGL2,GSTT2/GSTT2B,IFI30,IFNG,IL1RL1,ITGAD,LCP2,LTB,LUM,MANF,MS4A2,PTPRC,RBM3,RHOH,SAP30,SEMA4A,TLR1,TMEM97,TNF,ZBTB32
	NCSTN		peptidase	-3.606	1.07e-09	Ccl9,CD14,CD68,CD84,CEBPA,CEBPD,FCER1G,FCGR2B,GRN,Ly6a (includes others),NCF1,NCF4,SPI1
	LDL		complex	1.046	1.16e-09	BCL2A1,BMP2,CCL2,CCL4,CCR2,CD36,CD68,CDC27,CDH5,CTSK,CX3CR1,CXCL13,CYBB,DLL4,EDNRB,FCGR1A,FCGR2B,FDPS,GJA5,GPX1,IFNG,IGFBP3,IL10RA,IL1B,IL1RN,MMP12,MMP8,MSR1,NCF1,NME1,SIPA1,TNF,TRADD
	STAT6		transcription regulator	-1.162	1.21e-09	Acp5,BCL3,CCL2,CCR5,CD2,CISH,Cmah,COBLL1,CRIP1,CTSS,CTSW,DCSTAMP,EGR2,FCER1G,FCGR1A,FCGR3A/FCGR3B,GBP3,HCK,IFNAR2,IFNG,IL10RA,IL18R1,IL1RN,IRF4,LTB,Ly6a (includes others),MMP12,MMP13,Ms4a4b (includes others),MVK,Mx1,MYB,PDCD1LG2,PDGFC,SYK,TNF,ZFP36
	OGA		enzyme	1.067	1.28e-09	ACSS1,ACTG1,ACTN4,ALOX5AP,APOBEC1,AVEN,BCL2L13,C1QA,C3AR1,CCL2,Ccl9,CCR5,CD14,CD36,CD48,CD53,CD68,CDH1,CEBPA,CH25H,CX3CR1,CXCL16,EGR2,EPS8,FDPS,GTF2IRD1,HK3,IGFBP3,IL1RL1,IL21R,ITPKB,LPXN,MTX1,NDUFA13,NDUFA5,PLA2G16,PLCG1,PLD4,PYGL,RASA3,SLAMF9,THSD1,TRADD
	mir-223		microRNA	2.538	1.74e-09	ACTA2,ALCAM,APOBEC1,BST1,C5AR1,CA4,CD180,CD34,CD36,CYB5A,EGR2,FGL2,Gm8615,ID2,IL1RN,LPL,Ly6a (includes others),MMP13,MMP27,MMP8,MYOF,NLRP3,SLC40A1
	CSF1		cytokine	3.83	2.5e-09	Acp5,BCL2L11,CCL2,CCR5,CD68,CEBPA,CTSK,DOK2,FCER1G,FCGR3A/FCGR3B,GPR68,IFNG,IL10RA,IL1B,IL1RL1,IRF4,IRF5,MERTK,MMP12,MSR1,PCNA,PTPRC,SPI1,TLR1,TLR2,TNF,TRAF6
	APP		other	3.446	3.22e-09	ACTA2,ACTB,ACTG1,AIF1,ARF5,ATP1B1,Atp5e,BASP1,BCL2L11,C1S,CCL2,CCL4,CCR5,CD5L,CD68,CD74,CDC27,CDH1,CDH5,CH25H,CKB,Cxcl9,CYBB,DBI,DCN,DPYSL2,EPHB2,EVL,FCGR1A,FCGR2B,FZD7,H2-M2,HBA1/HBA2,HCAR2,HLA-E,HMGA1,IFNG,IL1B,IRF4,IRF5,ITGAL,ITPR3,KLK3,LDB2,LRP6,Ly6a (includes others),MECP2,MERTK,MMP12,MMP13,MMP8,MSR1,Mx1,NCF1,NCOA1,NDUFA5,NDUFA8,NME1,PAK1,PDPK1,PLCG1,PTPRC,RAMP1,RASSF2,S1PR1,SAP30,SATB1,SIRP…
	IRF8		transcription regulator	2.335	4.52e-09	ATF7,Ccl9,CCR2,CD14,CD74,CD83,CEBPA,CFB,CIITA,CSF3R,CTSS,CXCL16,Cxcl9,CYBB,EGR2,IFI44L,IFNG,IL1B,IRF5,LSP1,MSR1,TNF,TYROBP
	CLEC11A		growth factor	2.36	4.78e-09	ALOX5AP,CCL4,CCR5,CD74,CPA3,EGR2,IL1B,LTB4R,Mcpt1,Mcpt2,Mcpt4,SLPI,SPI1,TNF,Tpsab1
	TP53		transcription regulator	0.842	8.19e-09	ABCC1,ACTA2,ACTB,ACTN4,ADAM8,ANXA4,APOBEC1,ARHGAP5,ARL6IP1,ATL3,BCL2A1,BCL2L11,BCL3,BRCA2,C1QC,CCL2,CCL4,Cdc42,CDC42BPA,CDH1,CEBPA,CKB,CLCA2,Cox5b,CSF2RA,CSF3R,CTSK,CTSW,CYB5A,DBI,DEF6,DRAM1,DUSP4,EGR2,EPS8,FDPS,GATM,GPX1,HLA-DQA1,ID2,IDH1,IFI30,IFNG,IGFBP3,IL10RA,IL1B,IL21R,INPP4A,IRF5,ISCU,JMJD1C,KITLG,KLK3,LSP1,LTB4R,Ly6a (includes others),LYZ,MAP4K5,ME1,MMP13,MVK,Mx1,MYOF,NCF1,NEO1,NFAM1,NID2…
	MYD88		other	3.954	9.38e-09	BATF,BCL3,CCL2,CCL4,CD14,CD200R1,CD83,CEBPD,CH25H,CISH,CTSK,CXCL13,Cxcl9,DLL4,EDNRB,FPR1,FPR2,HLA-A,IFNG,IL1B,IL1RN,INPP5D,MMP8,Ms4a4b (includes others),MSR1,PILRA,PLCG1,SLC7A2,SLCO3A1,TLR2,TNF,TNFRSF13B,Tnfsf9
	IRF1		transcription regulator	3.452	1.19e-08	ADAM8,CCL2,CFB,CIITA,CTSS,CXCL16,Cxcl9,CYBB,EIF4A3,FGL2,FPR2,IFI44L,IFNG,IL1B,IRF4,IRF5,LTB,MYB,PCNA,PDCD1LG2,PLA2G16,SLPI,SPI1,TAP2,TNF
	CEBPB		transcription regulator	2.384	1.85e-08	ACTA2,ALOX5AP,APLN,BCL2A1,BLNK,CCL2,CCL4,CCR5,CD14,CEBPA,CEBPD,CSF3R,CTSC,CYB5A,DCN,EMCN,F7,HBB,HLA-A,HMGA1,HSD11B1,IFNG,IGFBP3,IL1B,IL1RN,ITGAL,LCP2,LYN,MMP13,MSH5,MSR1,NFKBID,PCNA,PPP1R15A,RAC2,RAD18,SLC7A1,SPRR1A,TLR8,TMEM176A,TMEM50B,TNF,UBR2
	VEGFA		growth factor	-0.075	2.02e-08	ABCC1,ANGPT2,ATP5PO,BATF,BCL2A1,BCL6B,BTK,BTLA,CCL2,CD34,CD83,CDH5,COX8A,CST3,CTSS,DLL1,DLL4,DUSP4,EPHB4,IFNG,IL1B,INPP5D,MMP12,MMP13,NME1,NOTCH4,PCNA,PPA1,RASGRP3,STC1,TEK,TNF,TXN2
	CD28		transmembrane receptor	-3.429	2.81e-08	ACTR3,BCL2A1,CCL4,CCR5,CH25H,CISH,CRLF2,CXCL13,CXCR6,EGR2,FCER1G,FDPS,FKBP2,FYB1,GTF2IRD1,HLA-DQB1,IFNG,IL10RA,IL18R1,IL1B,IL21R,IRF4,ITGAL,KLF2,LCP1,LSP1,MAP3K10,MSR1,OAZ1,ORAI1,PNP,PPA1,PTGER4,STRN3,SUSD6,TFRC,TNF,XCL1
	RUNX1		transcription regulator	1.134	3.27e-08	ALCAM,BCL2L11,CD34,CD53,CD72,Cdc42,CEBPA,CHI3L1,CPA3,CSF2RA,EVI5,HBA1/HBA2,IFNG,IGFBP3,ITGAL,KLF2,LCP2,LTB4R,Ly6a (includes others),MMP13,MMP8,SHANK2,SOX5,SPI1,TPSAB1/TPSB2
	BCL6		transcription regulator	0.038	3.84e-08	ALCAM,BCL2A1,BCL3,BLNK,CCL2,CCL4,CD2,CD72,CD79B,CDKN2AIP,CIITA,DNAJB11,FUT7,IFNG,IL1B,IL21R,IRF4,Ly6a (includes others),MYB,PTPRO,SOX5,SYK,TNF
	STAT4		transcription regulator	2.426	5.4e-08	ACSS1,AKAP8L,BCL2L11,BCL3,CCL2,CCR5,CIR1,Cxcl9,FCER1G,FYB1,FZD7,HEXB,HLA-DQB1,IFNG,IL10RA,IL18R1,IRF4,JAG2,Ms4a4b (includes others),Mx1,PER1,PYGL,R3HDM1,RAMP1,RNF130,SELPLG,SERPINB1,SETD5,TNF
	GATA2		transcription regulator	0.715	6.18e-08	4930467E23Rik (includes others),ANGPT2,CD34,CDH5,CEBPA,CMA1,CPA3,CYBB,EMCN,EVI5,FCRLA,FUT7,Gm10408 (includes others),HBA1/HBA2,HHEX,IKZF1,IL1RL1,KLF2,KLK3,LMO2,LTB4R,Ly6a (includes others),Mcpt1,Mcpt2,Mcpt4,MS4A2,MYB,NKG7,SPI1,SPN,TFRC,Tpsab1,TPSAB1/TPSB2,UBASH3A
	mir-21		microRNA	-3.857	9.33e-08	ACTA2,AIF1,AOAH,ARL6IP1,CCL2,CD180,CDH1,CDH5,CLEC5A,CSF3R,Cxcl9,EGR2,FCGR1A,FGL2,GBP3,Gbp8,Gvin1 (includes others),IFNG,IL1B,Klrk1,LTB,NLRP3,NME1,PILRB,PPA1,SLPI,TIAM1,TLR1,TLR2,TMEM97,TNF
	IL7		cytokine	2.118	2.38e-07	BCL2L11,BLNK,BTLA,CCL2,CCL4,CD2,CD3D,CD3G,CISH,CTSK,IFNG,IL18R1,KLF2,LTB,Ly6a (includes others),LYN,MAPKAPK3,MMP13,S1PR1,SYK,TNF
	CD44		other	3.246	2.57e-07	ACTB,ADAM8,CCL4,CCR2,CCR5,CD36,CDH1,CDH5,CLEC5A,CLEC7A,CTSK,CX3CR1,Cxcl9,IFITM2,IFNG,IL1B,IL1RN,Ly6a (includes others),MMP12,MMP13,MMP8,TIAM1,TLR8,TNF,TRAF6,XCL1
	NFkB (complex)		complex	4.215	2.86e-07	BATF,BCL2A1,BCL3,BLVRA,BMP2,CCL2,CCL4,CCR2,CD36,CD74,CD83,CDH1,CEBPD,CFB,CIITA,Cxcl9,CYBB,EDNRB,FCGR1A,FPR2,FST,HLA-A,HLA-DMB,HLA-F,IFNAR2,IFNG,IL10RA,IL1B,IL1RN,IRF4,ITGAL,ITPKB,LSP1,LTB,MMP13,NCF2,NFKBID,PID1,RFTN1,SCLY,SELPLG,SLC2A6,SLC7A1,SLPI,SOX5,STX4,TAP2,TFRC,TLR2,TNF,Tnfsf9,TPMT,ZFP36
	GATA1		transcription regulator	-0.437	3.07e-07	ALOX5AP,ANGPT2,ARHGAP4,BCL2L11,CD36,CEBPA,CIR1,CMA1,CPA3,CYBB,F10,FYB1,HBA1/HBA2,HBB,HHEX,IKZF1,IL1RL1,LMO2,LYZ,MAP3K5,MS4A2,MYB,PCNA,PLEK,PTPN6,SRSF2,TEK,TFRC
	NCOA2		transcription regulator	-0.67	3.89e-07	BMP2,CCL4,CEBPA,Cxcl11,Cxcl9,FST,HCAR2,IFNG,IL1B,KLK3,MMP13,Mx1,MYB,TNF
	NFKB1		transcription regulator	1.686	5e-07	BCL2A1,BCL3,BMP2,BRCA2,CCL2,CCL4,CD3G,CFB,CHI3L1,CIITA,CSF2RA,Cxcl9,CYBB,DLL4,HLA-DMB,IFNG,IGFBP3,IL1B,IL1RN,IRF4,LTB,MMP13,MSR1,Mx1,MYB,ORAI1,PTPN6,TLR2,TNF
	TLR4		transmembrane receptor	2.891	5.5e-07	BATF,BMP2,CCL2,CCL4,Ccl8,CCR5,CD14,CD200R1,CDH1,CEBPD,CFB,CISH,CMA1,COL4A3BP,CTSK,Cxcl11,Cxcl9,DLL4,FCGR2B,FGL2,HHEX,IFNG,IL1B,LYST,MERTK,Mx1,NFKBID,PLEK,RGS1,SAP30,SLCO3A1,TFRC,TLR2,TNF,TNFRSF13B,TRAF6
	SMAD3		transcription regulator	1.129	6.57e-07	ACTA2,BCL2L11,BMP2,CCL2,CCL4,CDH1,CDH5,CIITA,DUSP4,FPR2,FST,ID2,IFNG,IL1B,INPP5D,JAM2,KLK3,LUM,Ly6a (includes others),MMP12,MMP13,PCNA,S1PR1,TNF,Tpsab1,TPSAB1/TPSB2,ZFP36
	KLF3		transcription regulator	1.715	7.15e-07	ATP2A3,BCL3,BTLA,CFP,CSF2RA,CTSC,DOK3,ELOF1,EPRS,GNGT2,HBB,HBP1,HEXB,IDH1,KBTBD2,KDM3A,LILRB3,LMO2,MZB1,PI4K2B,POP5,PPM1A,PUM2,RAP1GAP2,SCIMP,SLC28A2,SNRK,SP140,TEK,TIMM10B,TNFRSF21,TP53I13,TRIM23,TYROBP,VAV1
	IFN alpha/beta		group	2.807	8.46e-07	BCL2L11,CCL2,CCR2,CD83,CXCL16,Cxcl9,FGL2,HLA-A,Ifi27l2a/Ifi27l2b,IFNG,Ly6a (includes others),Mx1,SLPI,TLR1,TLR2
	IL21		cytokine	3.268	9.03e-07	BATF,BCL2L11,CCL4,CD2,CXCL13,Cxcl9,FCER1G,FCGR2B,FGL2,ID2,IFNG,IL18R1,IL21R,IRF4,IRF5,Klra7 (includes others),Klrk1,MMP12,Mx1,PCNA,PTPRC,TNF,TYROBP
	CREBBP		transcription regulator	1.013	9.39e-07	CCR5,CD53,CDH1,CDH5,CEBPA,CKB,CRISPLD2,Cxcl9,CYBB,DHRS3,DUSP4,EGR2,EVI2A,EVL,FDPS,FMNL2,FUT7,GPR18,HBB,HSD11B1,HVCN1,IFNG,IL10RA,IL18R1,KLF2,KLK3,LPL,MYO1F,PCNA,RASA3,RMND5A,Rnf125,RPS6KA1,SDHC,TAP2,TLR2,TNF,WFS1
	STAT1		transcription regulator	2.305	1.01e-06	ANGPT2,BCL2L11,CCL2,CCL4,Ccl8,CD14,CEBPD,CFB,CH25H,CIITA,CSF3R,Cxcl11,Cxcl9,DCSTAMP,FCER1G,FCGR1A,FCGR2B,FGL2,GBP3,IFITM2,IFNG,IL1B,IRF5,KCTD12,Klrk1,Mx1,PDGFC,SERPING1,SMARCB1,SPRR1A,TLR8,TNF
	TNFSF12		cytokine	3.331	1.09e-06	ADAM8,ATP5PO,BST1,CCL2,Ccl9,CCR5,CD68,CSF2RA,Cxcl11,DLL1,IL1B,JAG2,MMP12,MMP13,NCF4,TNF
	INSIG1		other	-4.096	1.1e-06	ALOX5AP,Ccl8,CCR5,CD68,CLEC7A,CXCL13,CYP4F2,FADS1,FADS2,FDPS,HLA-DQA1,IFNG,LPL,MVK,PCYT2,PMVK,SELPLG
	TICAM1		other	3.822	1.14e-06	BCL3,CCL2,CCL4,CEBPD,CFB,CH25H,Cxcl11,CXCL13,EDNRB,FPR1,FPR2,IFNG,IL1B,Ms4a4b (includes others),Mx1,PILRA,SLC7A2,TLR2,TNF,Tnfsf9
	Fibrinogen		complex	1.633	1.15e-06	BCL3,CCL2,CCL4,FCGR3A/FCGR3B,IL1B,Mcpt1,TLR2,TNF
	BAX		transporter	2.915	1.2e-06	BCL2L11,CTSK,CTSS,DNAJB9,HLA-A,Ifitm1,IFITM2,IFNAR2,MMP12,Mx1,TNF,TRIM6-TRIM34
	IL3		cytokine	2.958	1.51e-06	ALOX5AP,BCL2L11,BMP2,C1QA,CCL2,CD14,CD3D,CD3G,CD48,CD53,CD83,CISH,DOK2,EGR2,FCGR2B,GPX1,HBA1/HBA2,HLA-A,IL1B,IL1RL1,LYN,MAN2B1,Mcpt1,MS4A2,NCF1,PDPN,RBM3,SH3BP1,SOX5,SPI1,TAX1BP1,TLR2,TNF,TPSAB1/TPSB2
	BAK1		other	2.36	1.8e-06	BCL2L11,DNAJB9,HLA-A,Ifitm1,IFITM2,IFNAR2,Mx1,TNF,TRIM6-TRIM34
	FANCC		other		1.84e-06	ATP1B1,CYP7B1,GSAP,HHEX,IFI44L,IGFBP3,IL1B,MYOF,OAT,PTPRC,SKAP2,TNF
	PPIF		enzyme	2	1.97e-06	CCL2,CCL4,Ccl8,Ccl9,CCR2,CCR5,CMKLR1,CX3CR1,Cxcl11,Cxcl9,CXCR6,Gpr137b-ps,IRF5,Ppbp,TNF,XCL1
	FOXP3		transcription regulator	-0.479	1.97e-06	BCL2L11,CCR2,DUSP4,FGL2,HLA-A,ID2,IFNG,IL1RL1,IRF4,JMY,NRN1,RBM14,RGS1,SATB1,TNF,TRAF6
	CD40LG		cytokine	3.23	2.17e-06	ALCAM,BATF,BCL2A1,CCL2,CCL4,CCR2,CCR5,CD83,CELF2,CFP,CIITA,CSF2RA,CTSC,DUSP4,FCGR2B,HLA-DQA1,HLA-DQB1,ID2,IFNG,IL10RA,IL1B,IL21R,IPO8,IRF4,LTB,PLEK,PMVK,RASSF2,RGS1,SELPLG,TAP2,TFRC,TNF,TNFRSF13B,TNPO1,TRADD,TRAF5
	PSEN1		peptidase	-2.086	2.17e-06	ACTB,ACTG1,ARF5,ATP1B1,Atp5e,BASP1,C1QA,C1QC,C1S,C3AR1,CCL4,CCR5,CD74,CKB,COX8A,CTSC,CTSS,DBI,DLL1,DPYSL2,HBA1/HBA2,HLA-E,IFNG,IL1B,IRF4,IRF5,Klra7 (includes others),LHX8,MERTK,MSR1,NDUFA5,NDUFA8,NME1,PAK1,PSTPIP1,SELPLG,TNF
	SOX4		transcription regulator	0.098	2.21e-06	Ccl9,CD2,CD53,CD74,DUSP4,EVI2A,EVL,FCER1G,GPR171,HLA-DQB1,IFI30,Ifitm1,Ly6a (includes others),LYZ,MAP4K5,PNP,PYGL,SLC2A6,SPI1,THSD1,TIAM1,Tmsb4x (includes others),VOPP1
	PTX3		other	-2.181	2.48e-06	CCL2,Ccl8,CCR2,CCR5,CX3CR1,EGR2,IL1B,TLR2,TNF
	JAK2		kinase	2.58	2.95e-06	ACTB,CCL2,Ccl9,CD36,CDC42BPB,CDH1,CYBB,F10,FCGR2B,Ifitm1,IL1B,LMO2,LYN,MYL12A,NKG7,PFN1,POP4,SLAMF9
	Interferon alpha		group	3.701	3.02e-06	BCL2A1,BCL2L13,BCL3,C3AR1,CCL2,CCR5,CD83,CH25H,CIITA,CISH,Cxcl9,FCGR1A,FCGR2B,GBP3,HLA-A,IFITM2,IFNAR2,IFNG,IL10RA,IL18R1,IL1B,IL1RN,IL21R,IRF4,IRF5,Klra17,Mx1,NKG7,PARVG,SERPINB1,TAP2,TLR1,TLR2,TLR8,TNF,USP6NL
	IL32		cytokine	0.883	3.39e-06	CCL2,CCL4,CD36,CTSK,DCSTAMP,IL1B,ITGB2,MMP13,PCNA,SPI1,TNF,TRAF6
	APOE		transporter	-2.812	3.55e-06	ACTA2,ACTB,C5AR1,CCL4,CCR5,CD36,CD68,CTSK,CTSS,CYBB,DCSTAMP,FCGR1A,FCGR2B,HSD11B1,IFNG,IL10RA,IL1B,IL1RN,LPL,MSR1,NCF1,NCF2,NOX4,TIAM1,TNF,TRAF6
	HOXA9		transcription regulator	1.567	3.61e-06	ARPC5,BCL2L11,CCL2,CD34,CD36,CDH1,CELF2,CISH,CYBB,EPS8,FPR2,ID2,LYN,LYZ,MAP4K5,MYB,PTPRC,PTPRCAP,SATB1,SLC27A6,SRP72,Tmsb4x (includes others)
	NOTCH1		transcription regulator	-2.163	3.86e-06	ACTA2,BMP2,Ccl9,CD14,CD68,CD84,CDH1,CEBPA,CEBPD,DLL1,DLL4,FCER1G,FCGR2B,GRN,HBA1/HBA2,ID2,IFNG,IGFBP3,Ly6a (includes others),NCF1,NCF4,OAT,SPI1,TEK,TIE1,TNF
	TAL1		transcription regulator	0.187	3.87e-06	Acp5,BTBD3,CDH5,CMA1,DCSTAMP,EVI5,HBB,HLA-A,HLA-E,HLA-F,ID2,IL10RA,LYST,MS4A2,MYB,P2RY1,PMS2,PTGER4,PTPRCAP,SPI1,SYK,TPSAB1/TPSB2,ZNF827
	Vegf		group	-2.701	5.46e-06	ACTA2,ALOX5AP,ANGPT2,APLN,ARHGAP18,ARHGEF17,BCL2A1,BCL2L11,BMP2,BTBD3,CDH1,CDH5,CHI3L1,CPA3,DLL4,DNAJB9,DUSP4,EBP,EMCN,FANCG,FST,GPRC5B,IGFBP3,ITPR3,JAM2,KITLG,LYN,MMP13,NID2,NOTCH4,NRROS,PADI1,PKDCC,RGS9,RNF187,SLC7A1,SLC7A2,SLK,SNRK,STC1,TNF,TRAF5,TSHZ1
	CXCL12		cytokine	2.707	5.55e-06	ACTA2,AIF1,BCL3,BMP2,CCL2,CD14,CD36,CD3G,CDH1,CTSK,CXCR6,HCLS1,IFNAR2,IFNG,IL1B,ITGAL,JMJD1C,LCP2,Ly6a (includes others),MMP13,RBM14,SELPLG,TNF
	IL17A		cytokine	2.945	6.22e-06	ACTA2,ACTB,BCL2A1,BTC,CCL2,CCL4,CD14,CD68,CD83,CEBPD,CTSK,CXCL13,CYP7B1,HEXB,IFNG,IL1B,IL1RN,KLF2,MERTK,MMP13,MMP8,TLR2,TNF,TRAF6
	ULBP1		transmembrane receptor	1.387	6.44e-06	CCL4,CD83,HLA-A,IFNG,TNF
	IgG		complex	-0.189	6.48e-06	ATP1B1,CCL2,CCL4,CEBPD,CTSC,FCGR1A,FCGR2B,FST,GPX1,HLA-E,IFNG,IL1B,IL1RN,Ly6a (includes others),MMP12,PDPN,PPP1R15A,S1PR1,TNF,TNFRSF13B,ZFP36
	IL27		cytokine	3.884	6.64e-06	CCL2,CCL4,CD14,CD74,CEBPD,CIITA,DEPP1,EGR2,HLA-A,HLA-DMA,HLA-DMB,HLA-DQA1,HLA-DQB1,HLA-E,IFNG,IL1B,IL1RN,TNF
	HRAS		enzyme	0.914	8.22e-06	ACTB,ACTG1,AFAP1L1,ASAP1,BCL2L11,C1QC,Cbr2,Cdc42,CDC42BPA,CDH1,CEBPD,CFB,CISH,CTSC,CTSS,DLL1,DOK2,ERP29,FUT7,GRN,ID2,IFI30,IFITM2,IFNG,IL1B,IL1RL1,IQGAP2,LRMP,LSP1,LYZ,Mcpt2,MMP13,MYL12A,NID2,PCNA,PDGFC,PDPK1,PFN1,PLTP,PTPRS,RASA3,SELPLG,SIRPA,SOX5,TAP2,Tmsb4x (includes others),TNF
	TCR		complex	1.478	8.57e-06	BATF,BCL2A1,BCL2L11,BCL3,BTLA,CCL4,CCR2,CCR5,CDH1,CISH,CXCL13,EGR2,IFI44L,IFNG,IL18R1,IRF4,KLF2,Klra7 (includes others),LAT,LCP2,NME1,PIK3CD,PLCG1,PTPRC,SNRPD3,TNF,TNIP3,VAV1,XCL1,ZBTB32
	SPIB		transcription regulator	2.584	9.65e-06	BLNK,BTK,CCR2,CCR5,DLL1,EGR2,IRF4,KLK3,Klra17,LILRB3,P2RY6,Siglech,SLAMF9,TENT5C
	FLT3LG		cytokine	2.55	1e-05	CCR5,CD3D,CD3G,CD83,CEBPA,ID2,IFNG,IL1RL1,PTPRC,SPI1,SPN
	TGM2		enzyme	3.96	1.01e-05	BCL2A1,C5AR1,CCL2,CD36,CD74,CFP,CX3CR1,DCSTAMP,FCER1G,HK3,IFNG,IL10RA,IL1B,LILRA5,LRRC25,LSP1,MERTK,MMP8,NCF2,PAK1,SIRPA,SLC7A2,SLPI,TNF,TYROBP
	NLRP12		other	-0.842	1.01e-05	BCL3,CXCL13,HLA-A,HLA-E,HLA-F,IFNG,IL1B,IL1RN,TNF
	HRG		other	2.646	1.06e-05	C1QA,C1QC,CD74,CD83,FCGR1A,FCGR3A/FCGR3B,HLA-DQA1
	LIPG		enzyme	0.692	1.06e-05	CCL2,CD36,IL1B,LPL,MSR1,PLTP,TNF
	PLG		peptidase	2.58	1.1e-05	CCL2,CLEC7A,EDNRB,FCGR2B,IFNG,IL1B,IL1RL1,MERTK,MMP12,RAC2,SYK,TNF,VAV1
	Ifnar		group	3.15	1.28e-05	CCL2,CD74,Cxcl9,FCER1G,HLA-A,HLA-E,IFNG,IL1B,Mx1,PDCD1LG2,TAP2,TLR2,TNF,UNC93B1
	NFATC2		transcription regulator	1.014	1.29e-05	BATF,CD3G,CISH,CX3CR1,Cxcl11,EGR2,FGL2,IFNG,IKZF1,IRF4,MERTK,Mx1,NOX4,PTPRS,RGS1,SLCO3A1,TNF,Tnfsf9,ZBTB32
	IL12 (complex)		complex	3.878	1.3e-05	BCL3,CCL2,CCL4,CCR2,CCR5,CDH1,CISH,Cxcl9,FUT7,IFNG,IL18R1,IL1B,IRF4,ITGAL,ITGB2,LTB,Ly6a (includes others),Ms4a4b (includes others),Mx1,SELPLG,TLR2,TNF,XCL1
	IL9		cytokine	0.73	1.3e-05	BCL3,CCL2,CMA1,IFNG,Mcpt1,Mcpt2,Mcpt4,TNF,TPSAB1/TPSB2
	PLAU		peptidase	1.94	1.42e-05	ACTA2,C5AR1,CCL2,CCR5,FCGR1A,HLA-DMA,IFNAR2,IL1B,MMP12,SERPINB1,SLPI,TNF
	BIRC5		other		1.45e-05	C1QC,Ccl8,Cd52,CD53,CD74,CXCL13,FCGR2B,HLA-DQA1,HLA-DQB1,LUM,LYZ
	ELF2		transcription regulator		1.48e-05	KLK3,LYN,TEK,TIE1
	ID3		transcription regulator	-0.093	1.92e-05	BATF,BCL2L11,BCL3,CD72,CD83,CXCR6,DUSP4,EGR2,FCER1G,IFNG,IL10RA,IRF4,IRF5,LMO2,LTB,MAP4K3,MYB,NFAT5,PIK3R5,SOX5,TRAF5
	FOS		transcription regulator	1.397	2.02e-05	ABCC1,Acp5,ACTG1,AFF4,ANXA4,APLN,ARPC5,ASAP1,BCL2L11,C3AR1,CADM1,CCL2,CD14,CD68,CDH1,CELF2,CHI3L1,COBLL1,CXCL16,EGR2,EPS8,GBA,HBA1/HBA2,IFNG,IL1RL1,KITLG,LGALS4,LPL,MALAT1,MMP13,MMP8,NCF2,NOTCH4,NRIP1,NTS,PCYT2,PDPN,PFN1,PTPRO,SIRPA,SLPI,SNX3,TNF,TSC1
	MAPK1		kinase	-0.68	2.08e-05	ATP1B1,C1S,CCL2,CCL4,CD84,CFB,CISH,COX17,CTSW,DDT,DXO,EGR2,ERP29,EVI5,FES,HBA1/HBA2,HBB,HLA-DMA,HLA-E,IFNG,IL1B,IL1RN,MECP2,MMP13,MSH5,NKG7,NRN1,SECTM1,SHANK2,TM4SF5,TNF,ZNF318
	LDLR		transporter	-1.262	2.18e-05	ALCAM,APOBEC1,BMP2,CCR2,CD36,CD68,CEBPA,CYP7B1,GJA5,IFNG,IL1B,LPL,MSR1,TNF
	GH1		growth factor	1.387	2.26e-05	ABCC1,ACTB,BMP2,CEBPA,CEBPD,CISH,DBI,DDT,FDPS,GHRL,HBB,ID2,IGFBP3,LPL,MYB,PCNA,PLA2G16,RFC1,SATB1,STC1,TAF9,VEZF1,ZFP36
	EEF1A2		translation regulator	-2.236	2.7e-05	CYBA,CYBB,ITGAL,ITGB2,NCF1
	ITK		kinase	3.533	3.02e-05	CX3CR1,FCER1G,HLA-A,IFNG,IL10RA,Klra7 (includes others),Klrk1,Ly6a (includes others),LYN,MYO1F,SCIMP,TNF,XCL1
	SREBF2		transcription regulator	2.593	3.09e-05	CYB5A,CYP4F2,CYP7B1,DBI,EBP,FADS2,FDPS,IDH1,MVK,PMVK,RARRES2,TMEM97
	KIT		transmembrane receptor		3.18e-05	BCL2L11,C3AR1,CCR2,CD53,CISH,CMA1,CPA3,IFNG,KITLG,LTB4R,Mcpt2,PTPN18,PTPN6,TNF
	CTNNB1		transcription regulator	0.596	3.2e-05	ABCC1,ACTA2,ACTB,ACTN4,ACTR3,ALCAM,BCL2L11,BMP2,C2orf40,CADM1,CD34,Cd52,CDH1,CEBPA,CRIP1,CTNND2,Cxcl9,CYB5A,CYP7B1,DLL4,EPHB2,EPHB4,FCER1G,FST,FZD7,HHEX,ID2,IL1B,IRF4,ITGAL,ITGB2,JAM2,JMY,KLK3,LMO2,LPL,LRP6,LSP1,MAN2B1,MAP3K5,ME1,MPEG1,NFAT5,OAT,PCNA,PFN1,RASSF4,RASSF5,SOX5,SPI1,SYK,VAV1
	IKBKB		kinase	4.117	3.25e-05	Acp5,BMP2,BRCA2,CCL2,CCL4,Ccl9,CDH1,CEBPD,CH25H,CTSK,Cxcl11,Cxcl9,CYBA,CYP7B1,DCN,GBP3,GRN,Gstt1,HLA-A,IFNG,IL1B,IL1RN,LTB,MMP13,Tmsb4x (includes others),TNF
	EGFR		kinase	-0.646	3.51e-05	ACTA2,ACTB,AMD1,BCL2L11,BTC,CCL2,CDH1,CHI3L1,CMA1,CST3,CTSK,DUSP4,F7,GRN,IFNG,IGFBP3,IL1B,KLK3,MMP13,MTHFR,PCNA,PLCG1,PTGER4,SLPI,TBXAS1,TM4SF5,TNF,Tpsab1,TXNIP
	WNT5A		cytokine	0.893	3.55e-05	CCL2,CD14,CDH1,DLL1,DOK2,ID2,IFNG,IL1B,LCP1,Ly6a (includes others),MMP13,RBL2,STC1,TLR1,TNF
	BGN		other	0.692	4.1e-05	BMP2,CCL2,CXCL13,IL1B,LRP6,PLTP,TNF
	CCL5		cytokine	2.255	4.13e-05	ALCAM,C5AR1,CCL2,CCL4,CCR5,HMGA1,IFNG,IL1B,PNP,TNF,TPMT,ZFP36
	AGT		growth factor	3.031	4.18e-05	ACTA2,ANGPT2,APLN,ATP1B1,CCL2,CCL4,CD36,COX5A,Cox5b,CTSS,CYBA,CYBB,DLL4,EBP,EDNRB,FCGR1A,IDH1,IGFBP3,IL18R1,IL1B,ITPKB,KITLG,MSR1,MYB,NCF1,NCF2,NOTCH4,NOX4,PFN1,PPFIBP1,SOS2,STC1,TFRC,TNF,TUT4,TXNIP,ZFP36
	CAMP		other	2.085	4.49e-05	C5AR1,CCL2,CCL4,CD83,CSF3R,FPR2,IL1B,IL1RN,ITGB2,NOTCH4,PMS2,TLR2,TNF
	PLA2G2D		enzyme	-2.2	4.78e-05	CCR2,CD68,IFNG,IL1B,TNF
	MAP3K8		kinase	2.167	4.93e-05	CCL4,CCR2,CCR5,CEBPD,CIITA,COBLL1,CREBL2,Cxcl11,DOK2,GPR171,HTRA4,IFNG,IL1B,NFAM1,P2RY1,PTGER4,TNF,TXNIP
	CEBPE		transcription regulator	1.783	5.07e-05	ALOX5AP,Ccl9,CD14,CSF3R,F7,IL1RN,LYZ,MMP8,NCF1,TNF
	INSR		kinase	0.745	5.08e-05	ACTN4,ATP2A3,ATP5PO,BCL2A1,C1QA,CCL2,CCL4,CD36,CD83,CEBPA,CORO1A,Cox5b,DDR2,EGR2,FDPS,GRN,H2-M2,IDH1,IFITM2,IFNAR2,IFNG,LCP1,LDB2,LYZ,MMP12,MPEG1,MVK,NDUFA3,SATB1,SKAP2,TNF,Zfp35
	PRDM1		transcription regulator	-2.691	5.11e-05	ADAM8,BCL2A1,BCL2L11,BTK,CD53,CD74,CHI3L1,CIITA,CRISPLD2,EGR2,FGR,HLA-DQA1,IFNG,IL1B,IRF4,ME1,MS4A4A,NFAT5,NLRP3,PIK3AP1,RASSF2,TNF,TNFRSF13B
	CBFB		transcription regulator	-0.304	5.46e-05	BCL2L11,CCR5,CEBPA,ITGAL,KLK3,LGMN,LTB4R,MMP13,Nedd4,PTGER4,RGS1,TPSAB1/TPSB2
	PLK4		kinase	1.134	5.49e-05	Cxcl11,Cxcl9,FGL2,IL1B,MERTK,Mx1,RGS1
	TP73		transcription regulator	-0.678	6e-05	ABCC1,ACTA2,BCL2L11,CADM1,CCL2,Ccl9,CD83,CDC42EP2,CDH1,CLEC7A,DHRS3,DRAM1,FST,ID2,IGFBP3,IL1B,INPP4A,IRF5,JAG2,LCP1,LYZ,MMP13,MTX3,P2RX4,PDPN,ROBO4,SERPING1,SNRK,TP53I11,ZNF175
	SMARCA4		transcription regulator	4.739	6.08e-05	ABRACL,ACTA2,ACTN4,ARRDC4,BATF,BCL2A1,C19orf12,CCL2,CCR2,CD74,CDH1,CFP,CIITA,CSF2RA,CTSS,CXCR6,DUSP4,EPHB2,GMFG,GPR68,GPX1,HBB,HCLS1,HEXB,HLA-E,HLA-F,IFI30,IFITM2,IFNG,IL1B,KLK3,LPXN,LRMP,LUM,MYB,PLS1,RAC2,RAMP1,RGS1,SKAP2,SLAMF9,SLC40A1,SYK,TLR2,TSPAN13
	BID		other	2.449	6.41e-05	C3AR1,C5AR1,CTSK,CTSS,IL1B,MMP12
	POR		enzyme	-2.557	7.07e-05	ACTG1,BTC,CD36,CD74,CIITA,CPA3,CYP7B1,ETHE1,FADS2,FDPS,HLA-A,HLA-DMA,HLA-DQA1,HLA-DQB1,Ifitm1,LPL,MVK,PMVK,TMEM176A,TMEM97
	PLK2		kinase	1.134	7.25e-05	Cxcl11,Cxcl9,FGL2,IL1B,MERTK,Mx1,RGS1
	Raet1b		other		7.33e-05	HLA-A,IFNG,TNF
	H60a		other		7.33e-05	HLA-A,IFNG,TNF
	NFE2L2		transcription regulator	0.056	7.78e-05	ABCC1,Acp5,ACTG1,ATF7,B4GALNT1,CD36,CDH1,CTSK,CYBB,DCSTAMP,DNAJB11,EMCN,EPHB4,ERP29,F10,GPX1,GSTM4,Gstt1,GSTT2/GSTT2B,IFNG,IL1B,IL1RN,KLK3,LPL,ME1,NCF1,NCF2,OAT,P2RX4,PTPRO,SLC6A9,SLC7A8,TBXAS1,TNF
	FLT3		kinase		7.92e-05	BCL2L11,CYBA,CYBB,IFNG,LYZ,NOX4,PTPN6,TNF
	CG		complex	-0.321	8.26e-05	ACTA2,ACTB,APLN,BMP2,BTC,CCL2,CDH1,CEBPA,CEBPD,DBI,EMCN,FGL2,FST,GHRL,HLA-A,HLA-DQA1,HMGA1,HSD11B1,IFNG,IGFBP3,IL1B,MARCH3,MVK,NRIP1,PCNA,RASSF2,RNF130,SPRR1A,STC1,TNF,TSPAN13
	Ccl2		cytokine	1.51	8.37e-05	CCL4,Ccl9,CCR2,CD14,CTSK,IFNG,IL1B,LPL,TIE1,TNF
	SREBF1		transcription regulator	2.234	9.26e-05	CEBPA,CEBPD,CYB5A,CYP4F2,CYP7B1,DBI,ELOVL7,ETHE1,FADS1,FADS2,FDPS,IDH1,IL1B,KLK3,LPL,NCF2,OAT,PDPK1,PMVK,TMEM97,TNF
	TREM1		transmembrane receptor	1.192	9.26e-05	ABL2,ARRDC4,ATP1B1,CD14,CD83,CFB,DCSTAMP,DUSP4,EGR2,ELOVL7,HTRA4,IFNG,IL1B,IL1RL1,LPL,MCOLN2,RGS1,TIFA,TLR2,TNF,TNIP3
	ZBTB16		transcription regulator	0.653	9.28e-05	BMP2,CD14,CD2,CD34,CD3D,CD3G,IL18R1,Klrk1,LTB4R,Ly6a (includes others),SATB1,TNF
	ELN		other		9.69e-05	IL1B,MMP12,NCF1,TNF
	HOXA3		transcription regulator	-0.853	0.000104	Cdc42,EVI2A,HBA1/HBA2,IKZF1,KLF2,PSTPIP1,RAC2,SHANK2,SPI1
	PGF		growth factor	2.226	0.000121	ALOX5AP,CCL2,CCL4,DCN,FST,IL1B,TNF
	NQO1		enzyme	-1.51	0.000121	C5AR1,Ccl8,Ccl9,CCR2,CEBPA,CSF3R,FPR1,SPI1
	CCL3L3		cytokine	0.468	0.000124	CCL4,Cxcl9,IFNG,IL1B,TNF
	CYP2E1		enzyme	2.423	0.000125	C3AR1,C5AR1,CD14,NCF1,NCF2,TNF
	OSM		cytokine	1.715	0.000126	ABCC1,ACTA2,ANGPT2,BTC,C1S,CCL2,CDH1,CEBPA,CEBPD,CH25H,CHI3L1,CXCL13,DHRS3,EPHB2,GNS,HLA-A,HLA-F,HSD11B1,ID2,IFNG,IL1B,ITGAL,ITPKB,JMJD1C,MMP13,MMP8,PCNA,PDPN,PKIG,POLR2L,PYGL,RALY,SERPINB1,SERPING1,SLC39A7,SLC7A8,SLPI,TAP2,TLR2,TNF,VRK2
	MRTFA		transcription regulator	-1.208	0.000132	ACTA2,ACTB,CDC42BPA,CDC42EP2,CMA1,CPA3,CYBA,FADS2,HLA-A,Ifitm1,P2RY1,Ppbp,RAMP1,SLPI,TBXAS1,WAS
	PI3K (complex)		complex	2.186	0.000144	APLN,BCL2L11,CCL2,CCL4,CD2,CD79B,CDH1,CYBB,DLL4,FUT7,IFNG,IL1B,IL1RN,ITGB2,KLF2,LSP1,MAP3K5,MMP12,MMP13,NME1,NOX4,RASA3,RBL2,SPI1,TNF,TXNIP
	NOD2		other	1.278	0.000148	BCL2A1,BMP2,CCL2,CLEC5A,IFNG,IL1B,KLF2,MCOLN2,RASGRP3,SLC2A6,TNF
	TBK1		kinase	1.868	0.000152	ATF7,CCL4,Cxcl11,Cxcl9,FGL2,IFNG,IL1B,Mx1,SLCO3A1,TAF12,TLR2,TNF
	B2M		transmembrane receptor	1.322	0.000154	HLA-A,HLA-DQA1,HLA-DQB1,HLA-E,IFNG,IL1B,Klra7 (includes others)
	CHUK		kinase	3.387	0.000162	Acp5,BMP2,CCL2,CCL4,Ccl9,CEBPD,CH25H,Cxcl11,CXCL13,CYBA,CYP7B1,DCN,GBP3,GRN,Gstt1,HLA-A,IFNG,IL1RN,MMP13,PCNA,TNF
	SOCS1		other	-3.542	0.000165	BCL2A1,CCL2,CIITA,CISH,Cxcl9,FCER1G,Gvin1 (includes others),H2-T24,IFNG,IL1B,MAP3K5,MMP13,Mx1,TNF,VAV1
	IL33		cytokine	1.388	0.000171	CCR2,CD36,CISH,EGR2,HCK,IFNG,IL1B,IL1RL1,MSR1,PLCG1,TNF,TPSAB1/TPSB2
	MRTFB		transcription regulator	-1.342	0.000171	ACTB,CMA1,CPA3,CYBA,FADS2,HLA-A,Ifitm1,P2RY1,Ppbp,RAMP1,SLPI,TBXAS1
	IGF1		growth factor	0.42	0.000172	ACTA2,ANGPT2,BCL2A1,BCL2L11,BMP2,C1QA,CCL4,Ccl8,Cdc42,CDH1,CEBPD,CISH,CYBA,CYBB,EGR2,HBB,HMGA1,HSD11B1,ID2,IGFBP3,IL1B,LPL,Ly6a (includes others),MGA,MMP13,MYB,NCF2,NOX4,PCNA,PTPRC,SLPI,TAP2,TNF
	ANGPT1		growth factor	-1	0.000178	ALCAM,ANGPT2,APLN,CCL2,CDH5,DLL4,DUSP4,TEK
	Fcer1		complex	1.986	0.000179	BCL2A1,CCL2,CCL4,Ccl9,CD83,FCGR2B,IFNG,IL1B,IL1RN,TNF
	EGR1		transcription regulator	1.707	0.00018	ACTA2,ALOX5AP,BCL2L11,CCL2,CCL4,Ccl8,Ccl9,CCR2,CDH1,DUSP4,EGR2,IL1B,LYZ,ME1,MYB,PDGFC,Ppbp,TIAM1,TNF
	EPO		cytokine	-0.48	0.00018	ACTB,ANGPT2,BCL2L11,BCL3,CD36,CISH,CTSK,DCSTAMP,FPR1,GBA,HBA1/HBA2,HBB,HK3,Ifi27l2a/Ifi27l2b,IL1RL1,LAPTM5,LCP1,MYB,PCNA,SDHC,Srgn,TFRC,TIE1,TNF,TXNIP,Zfp35
	MIR124		group	-0.29	0.000194	CEBPA,IFNG,IL1B,PTPRC,SPI1,TNF,TRAF6
	ANXA1		enzyme	-1.71	0.000194	ANXA4,CCL2,CDH1,FPR2,IL1B,ITGB2,TIFA
	HOXA10		transcription regulator	-2.394	0.000194	ACTB,ALOX5AP,BCL2L11,CSF3R,CYBB,EGR2,FCER1G,FST,Gstt1,HLA-DQA1,HLA-DQB1,ID2,IGFBP3,LYZ,ME1,NCF2,PDPN,PTGER4,SLC27A6
	CD40		transmembrane receptor	1.934	0.000198	BCL2A1,BCL2L11,CCL2,CCL4,CD83,Cxcl9,FCGR2B,HLA-DQB1,IFNG,IL10RA,IL1B,IL1RN,IRF4,ITGAL,ITGB2,Ly6a (includes others),TAP2,TLR2,TNF,TNFRSF13B,TRAF5
	OLR1		transmembrane receptor	2.233	0.000215	CCL2,CD68,CYBA,CYBB,NCF1,NCF2,NOX4,TNF
	EP300		transcription regulator	2.4	0.000217	CCL2,CD36,CD53,CEBPA,CKB,CRISPLD2,CTSE,DHRS3,DUSP4,EPHB2,EVI2A,EVL,FMNL2,GPR18,HBB,HSD11B1,HVCN1,ID2,IL10RA,IL18R1,ITGB2,KDM3A,KLK3,MSH5,MYO1F,RASA3,RMND5A,Rnf125,RPS6KA1,TBXAS1,TLR2,TNF,TXNIP,WFS1
	RNA polymerase II		complex		0.000222	Acp5,ACTB,BLNK,Ccl9,CD14,CD83,CDH1,CEBPA,CIITA,Cxcl11,HBB,HLA-DQA1,IGFBP3,IL1B,IL1RN,KITLG,PCNA,RDM1,SDHC,SPAG7,SPI1,TAP2,Tmsb4x (includes others),TNF
	RUNX2		transcription regulator	1.012	0.000225	ACTA2,BMP2,CCR2,CCR5,CDH1,CEBPA,CEBPD,CIITA,ITGAL,LUM,MMP13,NUDT12,SOX5,TPSAB1/TPSB2
	AMPK		complex	-0.84	0.000225	BCL2L11,BMP2,CCL2,CDH1,CIITA,CYBB,CYP4F2,DUSP4,IL1RN,NCF1,NOX4,OAT,ORAI1,TNF
	BRD2		kinase		0.000239	CRBN,HBA1/HBA2,IL1B,Kat6b,PPA1,SATB1,SLAMF9,SOX5,TNF
	ERBB4		kinase	1.241	0.00024	ACTA2,CADM1,CCL2,CDH1,HBA1/HBA2,RASA3,SLK,SLPI,SPARCL1,STAG2,TBXAS1,Tmsb4x (includes others)
	TYK2		kinase	1.076	0.000241	C5AR1,CD36,IFNG,IL18R1,IL1B,Mx1,PDCD1LG2
	ABCG1		transporter	-2.569	0.000241	CH25H,CXCL13,CYP7B1,IFNG,IL10RA,IL1B,TNF
	PTEN		phosphatase	0.646	0.000245	ANGPT2,ARHGAP5,BCL2L11,BCL3,BRPF1,CDH5,CEBPA,COX5A,COX8A,CX3CR1,CXCL13,EBP,EGR2,FES,GJA5,HCLS1,HEXB,HLA-DMA,IFI30,IFNG,IGFBP3,IL1B,ITPR3,MAPKAPK3,NDUFC1,Nedd4,NTS,PDPK1,PTPRC,PYGL,RBL2,TAF12,Tmsb4x (includes others),TNF,TRADD
	STK40		kinase		0.000257	C1QA,CCL2,CCL4,CCR5,CEBPA,HLA-DQA1,IL1B,PDPN
	ADIPOQ		other	-0.901	0.000263	BMP2,CCL2,CD36,CEBPA,CMKLR1,CYBB,IFNG,Klrk1,LPL,MMP13,MSR1,NCF1,NCF2,NOX4,PCNA,TNF
	BSCL2		other		0.00027	CD36,CD74,CEBPA,CLEC5A,HMGA1,IL1RL1,LPL,MMP13,PYGL,SLPI
	CNR2		G-protein coupled receptor		0.00027	CCL2,IFNG,IL1B,ITGAL,TNF
	JUN		transcription regulator	2.459	0.00027	BCL2A1,BCL2L11,BCL3,C3AR1,CCL2,CD14,CD68,CDH1,CXCL16,HMGA1,ID2,IFNG,IGFBP3,IL1B,IL1RL1,ITGAD,MMP12,MMP13,MMP8,MSR1,MTHFR,MYB,NCF2,NTS,PTPN6,PTPRO,SLC7A1,SPRR1A,SRSF2,SYK,Tmsb4x (includes others),TNF,Tpsab1,ZFP36
	AIMP1		cytokine	2.2	0.00027	CCL2,CCL4,IFNG,IL1B,TNF
	Fcgr3		group	0.943	0.00027	IFNG,IL1RN,ITGAL,ITGB2,TNF
	SMAD4		transcription regulator	0.912	0.000275	ANGPT2,BMP2,CCL2,CDH1,CDH5,CELF2,FST,HEBP1,HHEX,ID2,IFNG,IL1B,INPP5D,JAG2,JAM2,MMP13,PILRA,PTPRC,SPI1,TNF,ZFP36
	IFI16		transcription regulator	2.547	0.000278	CCL2,CCL4,CSF3R,GPX1,ID2,IL1B,IL1RN,LPL,Mx1,PCNA,TNF
	MOG		other	1.991	0.000278	C5AR1,CCR2,CCR5,CIITA,Cxcl11,Cxcl9,IFNG,ITGAL,TNF
	IFNAR1		transmembrane receptor	0.766	0.000283	CCL4,Ccl9,CH25H,CIITA,Cxcl11,Cxcl9,DLL1,HLA-A,IFNG,IL1B,Ly6a (includes others),Ms4a4b (includes others),Mx1,TLR2,TNF
	B3GNT2		enzyme		0.000284	CD14,IL1B,TNF
	NDST2		enzyme		0.000284	CMA1,CPA3,Mcpt4
	REL		transcription regulator	1.696	0.000285	BCL2A1,BCL3,CCL2,CCL4,CDH1,CIITA,Cxcl9,EGR2,EPHB2,EVI5,FADS2,HLA-A,IFNG,IRF4,IRF5,NFKBID,PLA2G16,PPP1R15A,PYCARD,SLC22A15,TNF,TNFRSF13B
	FOXO1		transcription regulator	1.357	0.000289	ANGPT2,Atp5e,BCL2A1,BCL2L11,BCL2L13,BLNK,CCL4,CD79B,CTSE,CTSK,DCSTAMP,EGR2,FDPS,IFNG,IKZF1,IL1B,IRF5,KLF2,KLK3,LPL,ME1,NDUFA8,PPP1R15A,RBL2,Slc25a1,TNF,TRADD,TRAF6,TXNIP
	WNT3A		cytokine	0.453	0.000309	ACTA2,ARHGAP18,ARRDC4,ATP1B1,BMP2,C2orf40,CD68,CEBPA,DCN,EGR2,JAM2,KCTD12,KITLG,LRP6,MMP13,SERPINB1,SLC7A1,SLC7A2,SLPI,TNF,Tnfsf9,TNN,TXNIP
	TET2		enzyme	2.138	0.000326	ADAM8,BCL2L11,BCL3,C5AR1,Ifitm1,IL1B,ITGB2,KLF2,MAP4K3,MMP13,MMP27,MMP8,RGS1,Tpsab1
	TRG		other	-0.832	0.000326	FCER1G,HLA-DQB1,IFNG,IL1B
	COL18A1		other	-0.543	0.000333	CCL2,CD34,CDH5,EDNRB,EPHB2,EPHB4,F10,F7,ITGB2,PDCD5,TNF,TNFRSF21
	PSEN2		peptidase	-1.689	0.000333	ACTB,C1QA,C3AR1,CD74,COX8A,CTSC,CTSS,DLL1,HLA-E,Klra7 (includes others),LHX8,PSTPIP1
	RETNLB		other	3.302	0.000351	ACTA2,CCL2,Ccl8,Ccl9,CCR2,CCR5,CTSE,IL1B,MMP12,PLA2G15,TLR2
	Nr1h		group	-3.216	0.000362	ATP1B1,BCL3,CCR2,CCR5,CD5L,Cxcl11,HCK,IL1B,ITGAL,LPL,LTB,MERTK,Mx1,NLRP3,PLTP,TNF
	PIK3CG		kinase	2.564	0.000363	Acp5,BCL2L11,CD74,CTSK,DCSTAMP,IFNG,IL1B,TNF
	ARHGAP21		other	2.121	0.000363	BATF,Cxcl11,Cxcl9,FGL2,MERTK,Mx1,SLCO3A1,TNF
	DNASE2		enzyme	-1.964	0.000364	CH25H,IFNG,Ly6a (includes others),Ms4a4b (includes others),Mx1,SLAMF8,TNF
	NR1H2		ligand-dependent nuclear receptor	-0.684	0.00037	CCL4,CDH1,Cxcl11,FDPS,HSD11B1,IFNG,IL1B,IL1RN,ITGAL,LPL,PLTP,TNF
	Ikb		group	2.425	0.000375	BLVRA,CCL2,CFB,HHEX,MMP13,TNF
	ERK1/2		group	0.237	0.000387	ANGPT2,APLN,BCL2A1,BCL2L11,BMP2,CCL2,CCL4,CEBPA,CYBB,DUSP4,EMCN,HLA-A,HMGA1,IFNG,IGFBP3,IL1B,MAP3K10,MMP12,MMP13,NOX4,PCNA,PTGER4,RAB4B,TAP2,TNF
	IFNB1		cytokine	1.511	0.00039	Acp5,APOBEC1,CCL2,CCL4,CCR5,CD14,CD83,CH25H,CTSK,DLL1,GBP3,Gbp8,Gvin1 (includes others),HLA-A,Ifi27l2a/Ifi27l2b,Ifitm1,IFNG,IL1B,Mx1,NID2,TLR8,TNF,TRAF6,TRIM6-TRIM34
	C5		cytokine	0.468	0.00039	BCL6B,C5AR1,CCL2,CCL4,CYBB,FCGR1A,FCGR2B,IFNG,IL18R1,IL1B,ITGB2,PPP1R15A,TNF,ZFP36
	SP1		transcription regulator	1.936	0.000395	ACSS1,ACTA2,AFAP1L1,ATP2A3,CCL2,CD79B,CDH1,CEBPA,CEBPD,CHI3L1,CIITA,CKB,CYP7B1,F10,F7,FES,FPR2,HBB,HMGA1,IFNG,IGFBP3,IL1B,IL21R,IRF4,ITGAD,JAM2,LPL,LTB,LTB4R,Marcks,MECP2,NCF2,PADI1,PDGFC,PTGER4,ROBO4,SLC7A1,SPN,TLR2,TNF
	RELA		transcription regulator	2.293	0.000406	ACTA2,ACTN4,ALCAM,BCL2A1,BCL2L11,BCL3,BLVRA,BMP2,BRCA2,CCL2,CD14,CFB,CHI3L1,CIITA,CYBB,IFNG,IL1B,IL1RN,IRF4,LTB,LUM,LYN,Mx1,MYB,NFKBID,ORAI1,PTPN6,TAP2,TLR2,TNF,TPMT
	STAT5a/b		group	2.396	0.00041	BCL2A1,BCL2L11,CD36,CISH,FCER1G,FCGR1A,ID2,IFNG,LCP2,LRMP,RFTN1,TLR2
	ESR1		ligand-dependent nuclear receptor	-2.171	0.000411	ALCAM,ANXA4,AP2S1,ARHGAP18,ATP1B1,ATP2A3,BCL2L11,BMP2,BRCA2,CCL2,CCL4,CD83,CDC27,CDC42BPA,CDC42BPB,CDC42EP2,CDH1,CEBPA,CEBPD,CKB,CLEC7A,CTSC,CTSS,CYP7B1,DUSP4,FST,HEBP1,HLA-E,IFI44L,IFITM2,IFNG,IGFBP3,IL1B,IRF4,JMY,KLK3,LAPTM5,LPL,LTB,LTB4R,MAP4K5,MYB,NCF2,NCOA1,NFAT5,NME1,NSD1,NUP210,PAK1,PCNA,PDCD5,PLS1,PPP1R9B,PPP6R2,PYGL,RBL2,SCAMP3,SETD5,SHANK2,SLC7A1,SLC7A2,SLC7A8,SOS2,SPRR1A,STAG2,TAX1BP1,…
	BNIP3L		other	2.333	0.00043	BLNK,CD79B,CST3,ITPR3,LTB,PIK3CD,SYK,TFDP2,TFRC
	ARNT2		transcription regulator	2.267	0.000436	ANGPT2,BST1,Cd52,CELF2,CMKLR1,CYBA,DLL1,HLA-A,KLK3,LCP1,LDB2,LHX8,OAZ1,PFN1,RBL2,RGS10,SPRR1A,TNF,Tnfsf9,TYROBP
	PTGS2		enzyme	1.531	0.000439	ANGPT2,CCL2,CCL4,CD68,CDH1,CTSK,IGFBP3,IL1B,ITGAL,LPL,MSR1,PCNA,PPA1,PTGER4,STC1,TEK,TNF
	SELP		transmembrane receptor	2.032	0.000442	BCL2A1,BST1,CCL2,CCL4,HCK,IL1B,TNF
	IL27RA		transmembrane receptor	-1.327	0.000442	CCR5,CXCL13,DLL4,IFNG,IL1B,LTB,TNF
	MMP3		peptidase	3.051	0.000446	BTBD1,CIR1,CSTF2T,DDX39A,GEMIN6,IL1B,MMP13,NCBP2,PPIL1,RBM14,RC3H1,SRSF2,TNF
	Ap1		complex	1.55	0.000457	BCL2A1,BCL2L11,C3AR1,CCL2,CCL4,HBB,IFNG,IGFBP3,IL1B,KLK3,LPL,MMP12,MMP13,MSR1,NOTCH4,TNF
	ELF1		transcription regulator		0.000476	BRCA2,FCER1G,FES,IFNG,NCF2,SPI1
	CCL3		cytokine	1.732	0.000476	CCL2,CCL4,CCR5,IFNG,IL1B,TNF
	C5		other	2.207	0.000519	C5AR1,CCL4,IL1B,ITGB2,TNF
	LBP		transporter	0.132	0.000519	CD14,IL1B,IL1RN,TLR2,TNF
	PPP2R5C		other	-1.342	0.000519	BCL2A1,BCL2L11,BCL3,IFNG,TNIP3
	ITGA4		transmembrane receptor	0.152	0.000525	IL1B,IL1RN,RAC2,TNF
	ADCY7		enzyme	-1	0.000525	IL1RL1,TLR1,TNF,TRAF6
	FRMD6		other	-1.067	0.000525	BMP2,IGFBP3,RASSF4,RASSF8
	PROC		peptidase	-0.279	0.000584	ANGPT2,BCL2A1,CCL2,IL1B,PCNA,TEK,TLR2,TNF
	AHI1		other	-1.633	0.000596	CMTM7,HCK,IL1RN,LAPTM5,NKG7,STAP1
	N-cor		group	-2.219	0.000609	ASAP1,Ccl8,CD36,DHRS3,FADS2,HEBP1,IDH1,IGFBP3,MMP12,MMP13,PID1
	PRKAG3		other		0.000625	AMD1,ATP1B1,Cbr2,CD36,Cdc42,CDH5,CELF2,GID4,IFI30,KLF2,NEO1,NRIP1,RAMP1,SLC40A1,SLC7A2,TFRC,ZFP36
	SIM1		transcription regulator	2.267	0.00063	ANGPT2,BST1,Cd52,CELF2,CMKLR1,CYBA,DLL1,HLA-A,KLK3,LCP1,LDB2,LHX8,OAZ1,PFN1,RBL2,RGS10,SPRR1A,TNF,Tnfsf9,TYROBP
	Map3k7		kinase	2.027	0.000644	CCL4,Cxcl11,Cxcl9,EGR2,FGL2,IFNG,IL1B,Mx1,TNF
	NR3C1		ligand-dependent nuclear receptor	-1.462	0.000646	ACTB,ALOX5AP,ARRB2,ATP1B1,BCL2L11,BMP2,BTK,CCL2,CCL4,CD83,CEBPA,Cxcl11,Cxcl9,DBI,DPP7,FCER1G,GPX1,HCAR2,HSD11B1,IDH1,IL1B,ITGB2,KLK3,LTB,LYST,MAGI3,MAP4K3,MMP13,MMP8,Mx1,MZB1,NLRP3,NOTCH4,OAT,PAK1,PDCD1LG2,PDPN,PER1,PIK3CD,PPP1R15A,PSMG2,TLR1,TLR2,TNF,TNFRSF21,TRAF5
	ETS1		transcription regulator	2.847	0.000668	ATP2A3,CCL2,CD14,CD79B,CDH5,ID2,IFNG,ITGB2,Klra17,Klra7 (includes others),Klrk1,LTB,MMP13,MSR1,MYB,NCF1,SPI1,TBXAS1,TNF,WAS
	CFTR		ion channel	-2.563	0.000675	BLNK,CA4,CPA3,FADS1,FADS2,FDPS,Mcpt1,Mcpt2,SLC7A8,Tmsb4x (includes others),TNF
	Integrinα		group		0.000688	ITGAL,ITGB2,TLR2
	G6PC3		phosphatase		0.000688	CYBA,CYBB,NCF1
	STX11		transporter		0.000688	IFNG,IL1B,TNF
	AIM2		other		0.000688	FCGR2B,IFNG,IL1B
	TLR7		transmembrane receptor	3.727	0.000689	BCL2A1,CCL2,CCL4,CD83,CXCL13,IFI44L,IFNG,IL10RA,IL1B,IL21R,INPP5D,Mx1,PTPN6,TNF,TRPM2
	PTPN2		phosphatase		0.000694	Cxcl11,Cxcl9,IFNG,PPP1R15A,TMEM26
	PAEP		other	-1.342	0.000694	CD83,CXCL16,IFNG,IL1RL1,PDCD1LG2
	CD200		other	-2.216	0.000694	IFNG,IL1B,ITGAL,TLR2,TNF
	IKBKG		kinase	1.884	0.000704	BMP2,Ccl8,Ccl9,CEBPD,CH25H,CYP7B1,DCN,GBP3,GRN,Gstt1,HLA-A,IL1B,IL1RN,TNF
	IFNA2		cytokine	3.422	0.000716	C1S,CCL2,CISH,CXCL13,CYB5A,FBXO8,HLA-A,HLA-E,IFI44L,IFITM2,IFNAR2,IFNG,IL1B,IRF5,KDM5A,LYN,Mx1,RBL2,SLC15A3,THEMIS2,TNF
	HSP90B1		other	1.934	0.00074	IFNG,IL1B,ITGAL,ITGB2,TLR2,TNF
	CD47		transmembrane receptor	1.727	0.00074	Acp5,CTSK,DCSTAMP,IFNG,IL1B,TNF
	DICER1		enzyme	0.054	0.000756	ANGPT2,BCL2L11,CDH1,CHD7,Cxcl11,DEPP1,EGR2,GBP3,IFNG,IL1B,KCNQ1OT1,LCP1,RFTN1,S1PR1,SLC40A1,SPI1,TEK,TNF
	Tgf beta		group	-0.247	0.000758	Acp5,ACTA2,CCL2,CCL4,CCR2,CDH1,CIITA,CTSK,DCN,EGR2,F10,FST,IFNG,IGFBP3,IL1B,INPP5D,MMP13,NFAT5,NOX4,TLR2,TNF
	GPNMB		enzyme		0.000798	Acp5,DCSTAMP,SPI1,TNF
	CACNA1A		ion channel		0.000798	CD68,GRN,IL1B,TNF
	CSK		kinase	1	0.000798	FGR,IL1B,ITGB2,TNF
	ABCA4		transporter	0.283	0.000798	CCL4,CFB,CFP,IFNG
	MZF1		transcription regulator	0	0.000798	CD34,MS4A2,MYB,PADI1
	LY6E		other	-1.987	0.000798	CD14,CD83,IL1B,TNF
	NOS2		enzyme	2.741	0.000805	BCL2A1,CCL2,CCL4,Ccl9,CD14,CD53,CHI3L1,CSF3R,CTSC,Cxcl9,IFNG,IL1B,IL1RN,PCNA,SLC40A1,SPR,TNF,TYROBP
	NCOR1		transcription regulator		0.000828	BCL3,CDH1,CEBPA,COX8A,CSF3R,DBI,DDT,IGFBP3,KLK3,LYZ,ME1
	CDKN2A		transcription regulator	0.814	0.000849	AMD1,BCL2L11,CCL2,CCL4,Ccl8,Ccl9,CEBPD,Cxcl11,CXCL13,Cxcl9,EGR2,EHD3,EPS8,FST,IFNG,IL1B,KLK3,PCNA,PPFIBP1,RFC1,RMI1,TMEM97,TNF,ZNF655
	TGFBR2		kinase	-0.435	0.000858	ACTA2,ALOX5AP,C5AR1,CD14,CDH1,FST,GATM,HSD11B1,IFNG,IL1B,Klrk1,MMP12,MMP13,MYOF,PDPN,RBL2,TNF,TXNIP
	CASP8		peptidase	0.426	0.000897	CCR5,CD14,Cxcl11,IFNG,IL1B,NLRP3,TNF
	Tlr		group	3.36	0.000903	CCL2,CCL4,CD83,CISH,FPR2,HLA-A,ID2,IFNG,IL1B,IRF4,P2RX4,RGS1,TNF
	MIF		cytokine	1.797	0.000903	ACTA2,C3AR1,CCL2,CCL4,CCR5,CD84,CHST10,CXCL16,CXCR6,IFNG,IL1B,MMP13,TNF
	LGALS9		other	0.535	0.000909	CCR5,FCGR3A/FCGR3B,IFNG,IL1B,TNF
	Tnf (family)		group	1.34	0.000928	C3AR1,CCL2,CCL4,CCR5,CD72,FST,GJA5,HSD11B1,IFNG,IL1B,JAG2,MMP13,NOX4,PCNA,TLR2
	TNFRSF8		transmembrane receptor	0.492	0.000938	CCL4,CTSC,IFNG,IRF4,LCP2,MAP4K3,NKG7,PDPN,TNF
	PPARA		ligand-dependent nuclear receptor	0.59	0.000958	C1QA,C1S,CD36,CEBPA,CEBPD,CTSE,CYBA,CYBB,CYP7B1,DBI,ETHE1,FADS1,FADS2,FDPS,Gstt1,GSTT2/GSTT2B,HLA-DQA1,HLA-E,IFNG,IGFBP3,IL1RN,LGALS4,LPL,Mcpt1,MVK,NCF1,NCF2,PCNA,PLTP,PMVK,PPA1,TNF
	ERBB2		kinase	1.264	0.000978	ABRACL,ACTA2,ACTB,ADAM8,ADAMTS16,BCL3,CADM1,CCL4,CD34,CD36,CDH1,CHST10,CRIP1,Cxcl9,DLL1,EBP,EPHB2,ID2,IDH1,IFNG,IGFBP3,IL1B,JAG2,JAM2,KLK3,LUM,Marcks,MMP12,MMP13,NOX4,PCNA,PDPK1,PIK3CD,PQLC1,RASA3,RBL2,SIRPA,SLPI,SPARCL1,TAP2,THSD1,Tmsb4x (includes others),TNF,WFS1
	Ige		complex	2.086	0.00104	CCL2,CCL4,Ccl9,FCER1G,FCGR1A,IFNG,IL1B,TNF
	histone deacetylase		complex	-0.816	0.00105	CDH1,CSF2RA,ID2,LAT,PER1,SLC7A8,TNF
	LMNA		other		0.00106	ACTA2,AI987944 (includes others),ARRDC4,BCL2L13,C2orf40,DUSP4,FNIP1,GSTT2/GSTT2B,Kat6b,KIAA1551,Klra7 (includes others),PLXDC2,RAPGEF1,SKAP2,SLC22A23,SLC25A42,Smco4,SNRK,TUT7,ZFP36
	MAPK14		kinase	1.472	0.00106	ACTA2,BMP2,CCL2,CD83,CDH1,CEBPD,Cxcl11,Cxcl9,DLL1,FDPS,IFNG,IL1B,KITLG,MMP13,TNF,TNN,ZFP36
	PRKCD		kinase	2.661	0.00113	BCL2A1,CCL2,CD68,Cdc42,CIITA,CXCL16,IL1B,IL1RN,ITPR3,LYST,MMP12,MMP13,PPP1R15A,PTPN6,TLR2,TNF,ZFP36
	STAT1/3/5 dimer		complex	2	0.00116	BCL3,CHI3L1,CISH,MMP13
	CTSG		peptidase	-0.632	0.00116	CCL2,FPR1,IL1B,TNF
	NLRC5		transcription regulator	1.35	0.00117	HLA-A,HLA-E,HLA-F,IL1B,TNF
	TRAIP		enzyme	-2.19	0.00117	CXCL13,Cxcl9,IFNG,IL1B,TNF
	IL18		cytokine	2.962	0.00123	CCL2,CCL4,CCR5,CD83,CDH1,CXCL16,FCGR3A/FCGR3B,IFNG,IL18R1,IL1B,INPP5D,MMP13,NKG7,SERPINB1,TNF,XCL1
	TSC22D3		transcription regulator	-2.579	0.00123	BCL2L11,CCL2,CEBPA,EGR2,IL1B,TLR2,TNF
	Pkc(s)		group	1.095	0.00125	APLN,BCL2L11,CCL2,CCR2,CCR5,CD36,CYBB,EGR2,MAP3K5,MMP13,MSR1,NOTCH4,NOX4,PER1,PPP1R15A,RBL2,SLC6A9,STC1,TNF
	CXCL5		cytokine		0.00133	CDH1,ITGAL,TNF
	SDC4		other		0.00133	ANGPT2,IL1B,KLF2
	F13A1		enzyme		0.00133	Acp5,IL1B,TNF
	TNFRSF14		transmembrane receptor		0.00133	BTLA,MMP13,TNF
	KLRB1		transmembrane receptor		0.00133	CCL4,IFNG,TNF
	KRT17		other	2.449	0.00133	CCL4,CCR5,CLEC7A,IL1B,MMP13,TNF
	TLR3		transmembrane receptor	3.861	0.00137	ARRDC4,CCL2,CCL4,CFB,CTSK,Cxcl11,Cxcl9,GBP3,IFI44L,IFNG,IL1B,IL1RN,Klrk1,Marcks,Mx1,NTS,PIK3CD,RGS1,SLPI,TNF,ZBTB32
	USF1		transcription regulator	0.391	0.00137	APLN,BRCA2,CD2,CEBPA,CHI3L1,CIITA,CTSS,GHRL,IGFBP3,TXNIP
	IRF6		transcription regulator	2.4	0.00143	CCL2,CD14,FPR2,IL1B,NLRP3,P2RX4,SLC7A2
	PPP2CA		phosphatase	1.709	0.00143	BCL2L11,CD36,CFB,Cxcl9,HCAR2,ITGAL,SLAMF8
	SAMSN1		other	2.111	0.00146	BATF,CCL4,Cxcl11,Cxcl9,FGL2,IFNG,MERTK,Mx1,SAP30,SLCO3A1,TNF
	IL15RA		transmembrane receptor	-0.025	0.00148	CD84,Klra7 (includes others),PTPRC,SPN,TNF
	MAP2K1/2		group	0.87	0.00149	BCL2L11,CCL4,CDH1,CHI3L1,DUSP4,EGR2,IL1B,PCNA,TNF
	PTGES		enzyme	2	0.00153	CDH1,CYBA,CYBB,IL1B,ITGAL,NCF1,PPA1,TNF
	SCAP		other	1.463	0.00153	CYB5A,CYP4F2,FADS2,FDPS,MVK,PDPK1,PMVK,TMEM97
	IL2RG		transmembrane receptor	0.5	0.00153	HLA-A,IFNG,KLF2,Klra7 (includes others),LTB,RHOH,SPRR1A,TNF
	RUNX3		transcription regulator	0.197	0.00153	ABCC1,BCL2L11,CIITA,IFNG,IL1B,ITGAL,LILRB3,TPSAB1/TPSB2
	SETDB1		enzyme		0.0016	ANGPT2,EPS8,ID2,Klra7 (includes others),Klrk1,MMP13
	Esrra		transcription regulator	1.929	0.0016	ATP5PO,CH25H,COX5A,Cox5b,COX8A,IFNG,NDUFA5,PPA1,PYGL,STAC2,TNF
	ALOX5		enzyme	-0.294	0.0016	CD36,CTSK,DCSTAMP,MMP12,MSR1,TNF
	ZFPM1		transcription regulator		0.00162	CPA3,HBB,IFNG,MS4A2
	CCL21		cytokine	1.948	0.00162	CCL2,Cxcl9,IFNG,P2RX4
	RLN2		other	-0.313	0.00162	ACTA2,CD36,EDNRB,MMP13
	CRY1		enzyme	-1	0.00162	CEBPA,IL1B,PER1,TNF
	PON1		phosphatase	-1.98	0.00162	CD68,IFNG,MSR1,TNF
	RELB		transcription regulator	1.67	0.00166	CHI3L1,CIITA,CXCL13,IFNG,IL1B,IRF4,LTB,MYB,TNF
	Calcb		other		0.00175	SPI1,TNF
	ATP6AP2		transporter		0.00175	CYBB,NOX4
	POPDC2		other		0.00175	IL1B,TNF
	MLXIP		transcription regulator		0.00175	ARRDC4,TXNIP
	Mi2		group		0.00175	Acp5,CTSK
	CBP-ICSBP-IRF-1-PU.1		complex		0.00175	CYBB,NCF2
	ITGB7		transmembrane receptor		0.00175	IFNG,TNF
	PDE4A		enzyme		0.00175	IFNG,TNF
	ITGAE		other		0.00175	IFNG,TNF
	CD8B		other		0.00175	IL1B,TNF
	COL11A1		other		0.00175	DDR2,MMP13
	FXYD5		ion channel		0.00175	CCL2,CDH1
	IPMK		kinase	1.342	0.00186	ACTA2,ACTB,CORO1A,PER1,PFN1
	SFTPD		other	0.277	0.00186	CCL2,CD14,IL1B,MMP12,TNF
	Mt2		other	-2	0.00186	CEBPA,Gstt1,IL1B,LPL,TNF
	NPM1		transcription regulator	-0.447	0.00189	CCL2,CCL4,CEBPA,IFNG,MMP8,TNF
	CORT		other	-2.395	0.00189	CCL4,CCR2,CCR5,IFNG,IL1B,TNF
	F2RL1		G-protein coupled receptor	1.849	0.00196	ACTA2,CCL2,FPR2,IFNG,IL1B,KITLG,TNF,TXNIP
	LIPE		enzyme	-1.342	0.00197	CD36,CD74,CEBPA,HLA-DQA1,ID2,IL1RL1,KITLG,MSR1,NRIP1,PER1,RAMP1,TNF,TWF2
	P38 MAPK		group	2.736	0.00204	BCL2A1,BMP2,CCL2,CD36,CD83,CEBPA,CEBPD,CTSK,CYBB,EDNRB,EGR2,FST,HBP1,IFNG,IL1B,IL1RL1,IL1RN,ITGB2,JAM2,MMP12,MMP13,Nedd4,PCNA,TLR2,TNF,TRADD,ZFP36
	Il3		cytokine		0.00205	BCL2L11,CD14,CD68,Cdc42,CISH,CSF3R,Ly6a (includes others),LYZ,MYB
	TNFSF10		cytokine	2.223	0.00208	ANGPT2,CD14,HLA-A,HLA-F,IFITM2,IFNG,IL1B,IL1RN,PCNA,TFRC,TNF
	PHB		transcription regulator		0.00219	IFNG,IL1B,KLK3,TNF
	ALB		transporter	2.213	0.00219	ACTA2,CCL2,CYBA,EDNRB,IL1B,Mcpt1,TNF
	Aldose Reductase		group	1.969	0.00219	IL1B,MSR1,PCNA,TNF
	SPHK2		kinase	1.969	0.00219	FGR,IFNG,LYN,TNF
	Collagen type II		complex	0.524	0.00219	BMP2,IFNG,IL1B,TNF
	GHRHR		G-protein coupled receptor	-1	0.00219	HSD11B1,IL1B,PCNA,TNF
	IL12B		cytokine	1.472	0.0022	CCR5,CEBPD,IFNG,IL1B,INPP5D,PIK3AP1,SELPLG,TNF
	IL23A		cytokine	2.398	0.00224	CLEC5A,CXCL13,IFNG,IL18R1,IL1B,TNF
	Tlr11		transmembrane receptor		0.00226	IFNG,IL1B,TNF
	QRFP		other		0.00226	CD36,CEBPA,LPL
	IgG2a		complex		0.00226	IFNG,IL1B,TNF
	SELL		transmembrane receptor		0.00226	IFNG,IL1B,TNF
	ULBP2		transmembrane receptor		0.00226	CCL4,IFNG,TNF
	SH3RF1		enzyme		0.00226	IFNG,MAP3K10,TNF
	NCR3		transmembrane receptor		0.00226	CCL4,IFNG,TNF
	IL1A		cytokine	3.054	0.00226	Acp5,BCL3,CCL2,CCL4,CCR2,CD83,CTSK,HSD11B1,IL1B,IL1RN,JAM2,KITLG,MMP12,MMP13,P2RY6,PDCD1LG2,RBL2,TLR2,TNF
	RAG2		enzyme		0.00229	CD2,IFNG,IL1B,SPRR1A,TNF
	IL17a dimer		complex	2.215	0.00229	CCL2,CCL4,IFNG,IL1B,TNF
	S100A8		other	1.386	0.00229	ACSS1,APLN,BCL3,C1S,CCL2,CORO1A,Cxcl9,IL1B,IL1RL1,MMP13,PDGFC,PER1,PTPRO,STAC2,TNF,TXNIP
	FOXO3		transcription regulator	0.289	0.00243	BCL2L11,CDH1,EGR2,GPX1,HBP1,IFNG,MMP13,PPP1R15A,RBL2,SATB1,SLC40A1,SLC7A1,TNF,TSC1,TXN2,TXNIP
	MITF		transcription regulator	2.52	0.00244	Acp5,ALCAM,CMA1,CTSK,DCSTAMP,EDNRB,FANCG,IRF4,ITPKB,LYST,Mcpt2,Mcpt4,MDC1,OSTM1,RMI1,SLC7A8,SOX5,Tpsab1,TPSAB1/TPSB2,TXNIP
	GLI2		transcription regulator		0.00245	CCL4,CCR5,CDH1,CLEC7A,IFNG,IL1B,IL1RL1,JAG2,KLK3,MMP13,TNF
	LEP		growth factor	2.714	0.0025	ADAM8,ANGPT2,BCL2A1,CCL2,CD14,CD36,CD68,CDH1,CYB5A,CYBA,CYBB,DLL4,EGR2,FADS2,GHRL,GPX1,IDH1,IFNG,IGFBP3,IL1B,IL1RN,LPL,MMP12,MMP13,NCF1,NCF2,NTS,PCNA,SPI1,TNF,ZFP36
	Collagen(s)		complex	1	0.0025	ACTB,BCL3,C3AR1,C5AR1,CD68,MMP13,PPP1R15A
	MAPK8		kinase	0.883	0.00253	BCL2L11,BMP2,CDH1,CXCL16,CYBB,DUSP4,IFNG,IL1B,MMP13,MSR1,MTHFR,NOX4,TLR2,TNF,ZFP36
	SAA		group	2.162	0.00262	BCL2L11,CCL2,IL1RN,IRF4,MMP13,TLR2
	SMAD7		transcription regulator	-0.656	0.00262	ACTA2,BCL2L11,BMP2,CCL2,DCN,FST,ID2,IFNG,IL1B,MMP12,NID2,PCNA,TNF
	SNCA		enzyme		0.00265	AIF1,CYBB,DNAJB9,IFNG,IL1B,MMP8,NCF1,NCF2,SERPINB1,TNF
	SASH1		other	2.333	0.00278	CCL4,Cxcl11,FGL2,HHEX,MERTK,Mx1,SAP30,SLCO3A1,TNF
	IL-1R		group	2.201	0.00279	IFNG,IL1B,MMP13,MMP8,TNF
	ITGA1		other	2.195	0.00279	CD36,DCN,IFNG,IL1B,TNF
	MIR17HG		other	2.183	0.00279	ACTA2,BCL2L11,LRP6,PKD2,TAX1BP1
	TARDBP		transcription regulator	1.982	0.00279	BCL2L11,CD36,IFNG,IL1B,TNF
	PF4		cytokine	1.34	0.00279	ACTA2,CCL2,CCL4,IL1B,TNF
	DPP4		peptidase	-0.817	0.00279	CDH1,EGR2,IFNG,IL1RN,TNF
	UCP2		transporter		0.00289	IFNG,IL1B,LPL,TNF
	PURA		transcription regulator		0.00289	ACTA2,ITGAD,ITGAL,SPN
	PTAFR		G-protein coupled receptor		0.00289	CCL2,CDH1,IL1B,TNF
	HNRNPU		transporter		0.00289	ACTB,HBB,IL1B,TNF
	EPHX2		enzyme	1	0.00289	CCL2,DLL1,DLL4,IL1B
	TNFAIP2		other	1	0.00289	Cxcl11,FGL2,MERTK,SLCO3A1
	HAVCR2		other	-0.832	0.00289	CCR5,IFNG,IL1B,TNF
	S100A9		other	1.762	0.00304	ACSS1,APLN,BCL3,C1S,CORO1A,IFNG,IL1B,IL1RL1,MMP13,PDGFC,PER1,PTPRO,STAC2,TNF,TXNIP
	GAPDH		enzyme	0.128	0.00305	CCL2,CCL4,FCER1G,IFITM2,KLK3,TXNIP
	FASLG		cytokine	0	0.00305	CCL2,CDH1,EGR2,IFNG,IL1B,TNF
	TNFRSF9		transmembrane receptor	-1.274	0.00305	BCL2A1,HLA-DQB1,IFNG,IL1B,PTPRC,TNF
	C3		peptidase	1.774	0.00308	CCL2,CCL4,Ccl9,CXCL16,IFNG,IL1B,PTPRC,TNF
	DUSP1		phosphatase	-1.8	0.00312	BMP2,CCL2,CCL4,CYBB,IL1B,IL1RN,LUM,MERTK,TLR2,TNF,ZFP36
	EBI3		cytokine	1.622	0.00323	CIITA,CTSE,HLA-A,HLA-DMA,HLA-DMB,HLA-DQA1,IFNG
	SAA1		transporter	1.264	0.00337	CCL4,CEBPA,IL1B,IL1RN,TNF
	CXCL10		cytokine	1.253	0.00337	Cxcl11,Cxcl9,IFNG,IL1B,TNF
	GAS6		growth factor	-1.217	0.00337	CD68,IFNG,IL1B,MSR1,TNF
	ZC3H12A		enzyme	-1.597	0.00337	CCL2,IFNG,IL1B,NCF1,TNF
	Mt1		other	-2	0.00337	CEBPA,Gstt1,IL1B,LPL,TNF
	miR-17-5p (and other miRNAs w/seed AAAGUGC)		mature microRNA	1.619	0.00342	BCL2L11,BMP2,EGR2,HBP1,PKD2,RBL2,S1PR1,TNF
	ITGB1		transmembrane receptor	0.382	0.00344	ABCC1,ACTA2,CCL2,CDH1,IFNG,IL1B,IL1RN,LRP6,RAC2,TNF
	ERBB3		kinase	-0.493	0.00344	ACTA2,ACTB,CDH1,CMA1,CTSK,HBA1/HBA2,SLK,SLPI,STAG2,Tpsab1
	Creb		group	1.014	0.00347	ABL2,ARPC5,C3AR1,CD14,CD5L,CEBPA,CEBPD,DUSP4,EPHB4,FCER1G,GJA5,GSTM4,IFNG,IL1B,MALAT1,MYB,NDUFA3,NTS,PCNA,PER1,PPFIBP1,TNF,TRIM6-TRIM34
	ARID3B		transcription regulator		0.00351	BCL2L11,TNF,TRADD
	PPT1		enzyme		0.00351	CCL4,IFNG,TNF
	FANCA		other		0.00351	FANCG,IL1B,TNF
	CD8A		other		0.00351	IFNG,IL1B,TNF
	CD244		transmembrane receptor		0.00351	CCL4,IFNG,TNF
	HINT1		enzyme		0.00351	FADS1,FADS2,TPSAB1/TPSB2
	U1 snRNP		complex		0.00351	CCL4,IFNG,TNF
	TNFRSF25		transmembrane receptor		0.00351	CCL2,IFNG,TNF
	APCS		other		0.00351	FCGR2B,IFNG,SIRPA
	IFNE		cytokine	2.412	0.00353	CD83,HEXB,HSD11B1,IFNG,PTGER4,SLC7A2
	PLAUR		transmembrane receptor	1	0.00353	ACTA2,C5AR1,CCL2,CDH1,CYBB,TNF
	XDH		enzyme	-0.322	0.00353	ACTA2,CCR5,CEBPA,CYBB,IL1B,TNF
	NR1H3		ligand-dependent nuclear receptor	-0.541	0.00364	CCL4,CD5L,Cxcl11,FDPS,HSD11B1,IL1B,IL1RN,ITGAL,LPL,PLTP,TNF
	ATG7		enzyme	-1.861	0.00364	ACTA2,BCL2L11,CDH5,IL1B,MSR1,TEK,TNF
	Ren2		peptidase		0.00372	CYBA,CYBB,MMP13,NCF4
	CTBP2		transcription regulator		0.00372	CDH1,CDH5,DLL4,HBB
	COL2A1		other	-0.106	0.00372	IFNG,IL1B,MMP13,TNF
	IL1		group	3.528	0.00373	BMP2,CCL2,CCL4,CD34,CEBPD,CFB,CHI3L1,CLEC7A,CTSC,DCN,FPR1,FST,HSD11B1,IFNG,IL1B,IL1RL1,IL1RN,IRF4,ITGB2,KITLG,LYZ,MMP13,NCOA1,TLR2,TNF
	STK11		kinase	0.421	0.00384	ALCAM,ARF5,BCL6B,CCL2,CDH1,CREBL2,CSF3R,IFNG,LTB,LUM,MRPS15,RASSF2,RGS1,SPARCL1,TWF2
	Jnk		group	2.759	0.00396	ACTA2,APLN,BCL2L11,CCL2,CCL4,CD83,CDH1,CELF2,IFNG,IL1B,MMP12,MMP13,NCF1,NOX4,TNF,TNN,ZFP36
	LIF		cytokine	-0.179	0.00396	ACTA2,BATF,BMP2,CD34,CDH1,CDH5,CEBPD,CISH,IFNG,IL1B,JAM2,LPL,MMP13,RASA3,SPRR1A,TMEM176A,TNF
	MYC		transcription regulator	-1.468	0.00402	ABCC1,ACSS1,ACTB,ACTN4,ALCAM,AMD1,ANGPT2,ANKRD17,ANXA4,ARHGAP25,ARL6IP1,BCL2A1,CD48,Cdc42,CDH1,CEBPA,CEBPD,CIAO2A,COBLL1,CRIP1,CSDE1,DBI,DUSP4,EGR2,FADS2,GAMT,GBP3,GGH,HLA-A,HLA-E,HMGA1,ID2,IDH1,IKZF1,IQGAP2,ITGAL,LGMN,LRMP,LUM,Ly6a (includes others),LYZ,MTHFR,NFAT5,NME1,OAT,PAK1,PCNA,PTPRC,RRP1B,SEMA4A,SOX5,SPN,SPRR1A,SRSF2,TAF1D,TFRC,TIAM1,TIMM10B,TMEM97,TNF,TXNIP,ZFP36
	mir-135		microRNA	-2.219	0.00403	Ccl8,CDH1,Cxcl11,IL1B,MMP13
	Nfat (family)		group	1.762	0.00405	CCL2,CTSK,CYBB,EGR2,IFNG,IRF4,NOX4,PDCD1LG2,SLC7A1,TNF
	BRAF		kinase		0.0041	BCL2L11,CCR2,CDH1,DUSP4,IFNG,IL1B,PCNA
	LTBR		transmembrane receptor	0.73	0.0041	ACTA2,BST1,CXCL13,Klra7 (includes others),LYZ,PDPN,TNF
	EDN1		cytokine	1.245	0.00417	ACTA2,ACTB,ANXA4,APLN,BCL2A1,CCL2,CDH1,CST3,CYBB,EDNRB,EIF3J,FST,GRN,MMP13,NCF1,PTGER4,SOX5
	Igm		complex	0	0.0042	BCL2A1,BCL2L11,FCGR2B,IRF4,RBL2,TNF,TNFRSF13B,TRAF5
	TAF4		transcription regulator	0.13	0.00439	ABL2,CDH1,DCN,ID2,IL1RN,LUM,MMP13,PDGFC,SPRR1A,TAF12
	VIP		other	-0.856	0.00455	CCL2,CCL4,CEBPD,EGR2,IL1B,IL1RL1,LYZ,TLR1,TLR8,TNF,TRAF6
	LEPR		transmembrane receptor	-1.238	0.00455	ACTA2,ADAM8,CD68,Cdc42,EXOC4,FYB1,ID2,IGFBP3,IL1RN,IPO8,LGMN,LPL,MMP12,MMP13,TNF
	HMOX1		enzyme	-1.263	0.00455	ACTA2,ANGPT2,CCL2,CD14,IFNG,IL1B,IL1RN,MSR1,TEK,TNF,ZFP36
	miR-16-5p (and other miRNAs w/seed AGCAGCA)		mature microRNA	-1.577	0.00461	ASXL2,CADM1,CDC14B,CREBL2,GRN,GSTM4,HMGA1,KITLG,LAMTOR5,MYB,PNP,SKAP2,SLC7A1,SPI1,TMEM109,TOMM34,TXN2
	PPARD		ligand-dependent nuclear receptor	-1.691	0.00461	ACTA2,C1QA,C1QC,CD36,CD68,CLEC7A,IFI44L,IFNG,LGALS4,LPL,Mcpt1,MERTK,MPEG1,PCNA,PDPK1,POP4,TNF
	ETS2		transcription regulator	1.287	0.00464	CD34,LYZ,MMP13,MSR1,PLA2G16,SYK,TIE1,TNF
	RNASEL		enzyme		0.00471	CTSE,CYB5A,IL1B,TNF
	NCR2		transmembrane receptor	1.96	0.00471	CCL4,TNF,TYROBP,XCL1
	ZC3H14		other	1	0.00471	BATF,Cxcl11,FGL2,MERTK
	CSF1R		kinase	2.219	0.00478	Acp5,MSR1,MYB,PCNA,SPI1
	KEAP1		transcription regulator	2	0.00478	Acp5,CTSK,DCSTAMP,IL1B,TBXAS1
	CCR1		G-protein coupled receptor	1.067	0.00478	Acp5,CTSK,CTSS,IFNG,TNF
	mir-150		microRNA	-1.181	0.00478	ACTA2,DLL4,IFNG,IKZF1,MYB
	HIF1A		transcription regulator	-0.587	0.00483	ACTA2,APLN,BMP2,CCR2,CCR5,CDH1,CORO1A,CYB5A,DLL4,FUT7,HMGCL,ID2,IFNG,IGFBP3,IL1B,ITGB2,KDM3A,MANF,NOX4,NRN1,PDPK1,SLC39A7,SLC40A1,TAF9B,TFRC,TLR2,TNF
	CREB1		transcription regulator	2.183	0.00487	AKAP8L,ARPC3,CCL4,CD3D,CD68,CEBPD,CH25H,CIITA,COX8A,DXO,EBP,EGR2,FGL2,FUT7,HLA-A,HLA-DQB1,HSD11B1,IFNG,IL1B,LPL,MMP13,MVK,NEO1,NFKBID,PCNA,PER1,PLXDC2,PPP1R15A,PRCP,RASGEF1B,SEMA4A,STAC2,STC1,TFRC,TNF,ZFP36
	IL12 (family)		group	2.068	0.00489	BCL2L11,BCL3,CCL4,CCR5,FCGR3A/FCGR3B,IFNG,IL18R1,IRF4,NKG7,SERPINB1,TNF
	RB1		transcription regulator	1.672	0.005	ACTB,ANGPT2,ATP1B1,BCL2L11,CDH1,CEBPA,COA3,COL4A3BP,COX17,EHD3,EPS8,FST,MYB,NDUFA13,NDUFA3,NDUFA5,NDUFB10,NME1,PCNA,PPFIBP1,RBL2,RMI1,SDHC,TMEM97,TNF,TXN2,ZNF655
	Insulin		group	0.04	0.00504	ACTB,APLN,Atp5e,CCL2,CCL4,CD36,CEBPA,CYBB,DBI,DUSP4,FADS1,FADS2,GHRL,HSD11B1,IGFBP3,KLK3,LPL,ME1,MMP13,NCF1,PLA2G16,PPP1R15A,SLC7A1,TLR2,TNF
	IRF3		transcription regulator	1.87	0.00507	ANXA4,CCL2,CCL4,Cxcl9,FCGR1A,FST,HLA-F,IFNG,IL1B,IRF5,Ms4a4b (includes others),Mx1,PNP,SAP30,TNF
	voltage-gated calcium channel		complex		0.00509	CD34,ITPR3,PTPRC
	PI3Kγ		group		0.00509	IFNG,IL1B,TNF
	MTORC2		complex		0.00509	CCL2,IFNG,OAZ1
	HSPB1		other		0.00509	IL1B,LPL,TNF
	PI3		other		0.00509	ACTA2,IFNG,TNF
	TAC4		other		0.00509	IFNG,IL1B,TNF
	GUSB		enzyme		0.00509	CEBPD,EGR2,EXOC4
	Ighg2b		other		0.00509	IFNG,IL1B,TNF
	RIPK3		kinase		0.00509	IFNG,IL1B,TNF
	PIM3		kinase		0.00509	IFNG,IL1B,TNF
	IL12RB2		transmembrane receptor		0.00509	IFNG,IL18R1,TNF
	C1QTNF12		other		0.00511	IL1B,TNF
	Stat5b dimer		complex		0.00511	BCL2A1,CISH
	PSMD14		peptidase		0.00511	BCL2L11,BCL3
	MAGEA3/MAGEA6		other		0.00511	IFNG,TNF
	LAIR1		transmembrane receptor		0.00511	IFNG,TNF
	GNLY		other		0.00511	CCL2,TNF
	RPL13A		other		0.00511	Ccl8,CXCL13
	TRD		other		0.00511	FCER1G,IFNG
	CD7		other		0.00511	IFNG,TNF
	miR-125b-1-3p (miRNAs w/seed CGGGUUA)		mature microRNA		0.00511	IL1B,TNF
	IGHG1		peptidase		0.00511	IFNG,TNF
	FGA		other		0.00511	IL1B,TNF
	CARD8		other		0.00511	BCL2A1,IL1B
	CEACAM3		other		0.00511	IFNG,TNF
	BMP1		peptidase		0.00511	DCN,IGFBP3
	AZU1		peptidase		0.00511	IL1B,TNF
	IFNGR2		transmembrane receptor		0.00511	GBP3,IFNG
	GJC1		ion channel		0.00511	IL1B,TNF
	NLRC3		other		0.00511	IL1B,TNF
	PATZ1		transcription regulator		0.00511	KLK3,TPSAB1/TPSB2
	Madcam1		other		0.00511	IFNG,TNF
	CALCA		other	0.645	0.00514	Acp5,CCL2,CCL4,CTSK,CYBA,PLXDC2,RBM14,SNX3,SPI1,TNF
	PTPN1		phosphatase	-1.912	0.00514	Cxcl11,HHEX,IFNG,Mx1,NOX4,TMEM26,TNF
	NFKBIA		transcription regulator	1.335	0.0053	BCL2A1,BCL3,BMP2,CCL2,Ccl9,CDH1,CEBPD,CH25H,CHI3L1,CYBA,CYP7B1,DCN,FZD7,GBP3,GRN,Gstt1,HLA-A,HMGA1,IFNG,IL1B,IL1RN,MMP13,PCNA,RASA3,TFRC,TLR2,Tmsb4x (includes others),TNF,TRADD,Zfp68
	F2		peptidase	2.464	0.00532	ACTA2,ANGPT2,BCL3,CCL2,CD68,CYBB,EDNRB,ERP29,HMGA1,IL1B,MAP3K5,NCF1,NCF2,PDCD1LG2,RAC2,SLC2A6,SLC7A1,TAP2,TEK,TNF
	TFEB		transcription regulator	2.428	0.00532	Acp5,CDH1,CTSK,GBA,GNS,IL1B
	HDL		complex	-1.392	0.00532	CCL2,CCR2,CX3CR1,IL1B,ITGB2,TNF
	FN1		enzyme	2.503	0.00535	ACTA2,ACTN4,CCL2,CCL4,CD83,CDH1,CORO1A,GPX1,IFNG,IL1B,LIN7C,MMP13,PCNA,PPP6R2,RASSF2,SDHC,TNF
	HGF		growth factor	-1.569	0.00544	ACTA2,ANGPT2,ARPC5,BCL2A1,BMP2,CCL2,CCL4,CDH1,CHD2,CTSK,DUSP4,EBP,FANCG,FPR2,GBA,IFNG,IGFBP3,IL1B,ITPR3,KITLG,LGMN,MERTK,MMP13,MMP8,NID2,NRIP1,PCNA,RARRES2,SLC7A1,SLK,STC1,TMEM97,TNF
	Ifn gamma		complex	3.104	0.00555	CCL2,CHI3L1,Cxcl11,CXCL16,Cxcl9,CYBB,IFI44L,IL1B,Ly6a (includes others),TNF
	mir-155		microRNA	-0.393	0.00555	CCL2,Cxcl11,IFNG,IL1B,INPP5D,MYB,S1PR1,SPI1,TNF,ZNF652
	KLF6		transcription regulator	0.629	0.00562	BCL2L11,CCL2,CDH1,IL1B,NCOA1,PCNA,PDCD1LG2,TNF
	JUND		transcription regulator	0	0.00562	BCL3,CYBB,IFNG,MMP13,NCF2,NOX4,NTS,TNF
	IL17F		cytokine	1.387	0.00563	CCL2,Cxcl9,IFNG,MMP13,TRAF6
	FCGR2A		transmembrane receptor	1.14	0.00563	CCL2,CCL4,IFNG,IL1B,TNF
	PPARG		ligand-dependent nuclear receptor	0.862	0.00571	ACTA2,ASAP1,ATP5PO,CCL2,CD36,CDH1,CEBPA,CYBA,DHRS3,FDPS,FST,HEBP1,IDH1,IFNG,IGFBP3,IL1B,LPL,ME1,NCF1,NDUFA5,NOX4,PCNA,PID1,PYGL,RAPGEF1,RARRES2,Slc25a1,SPRR1A,TBXAS1,TNF,TRAF6
	NKX3-1		transcription regulator		0.00573	CX3CR1,CXCL13,FES,IGFBP3,KLK3,PTPRC,RAMP1
	NFKBIB		transcription regulator	0.478	0.00573	BCL2A1,CCL2,IFNG,IL1B,TEK,TNF,TRAF6
	FOLR1		transporter		0.00598	ACTN4,BASP1,Cd52,CELF2,GBA,LSP1,LYZ,PFN1,Srgn,XCL1
	TCF7		transcription regulator		0.00604	CD3G,CEBPA,CEBPD,Klra7 (includes others),LAT,SPI1
	CD38		enzyme	2.74	0.00604	ATP1B1,CISH,CRELD2,CRIP1,EPS8,EVI5,FGL2,GSTT2/GSTT2B,IFI30,MANF,SAP30,SEMA4A,TMEM97,ZBTB32
	Hsp70		group	1.33	0.00604	CD14,CD83,IL1B,KLK3,TNF,TYROBP
	CD3E		transmembrane receptor	-1.959	0.00617	CD3D,CD3G,IFNG,LCP2,MYB,PIK3CD,TEK,TNF
	MAP2K1		kinase	1.645	0.00628	ABCC1,ACTA2,BCL2A1,BCL2L11,CCL2,CCL4,CDH5,CEBPA,EGR2,GPRC5B,MMP12,MMP13,PCNA,SIRPA,TNF
	PML		transcription regulator	0.266	0.00629	ACTG1,ANXA4,CIITA,DNAJB9,HBB,HLA-DMB,ID2,IL1B,LPL,LYZ,TAP2,TXN2
	PTPRJ		phosphatase	1.89	0.00637	CCL4,CEBPD,Cxcl11,FGL2,MERTK,Mx1,TNF
	CD5		transmembrane receptor	1.709	0.00637	BCL3,CCL4,CD72,MVK,SIPA1,SNRPD3,TLR8
	RORA		ligand-dependent nuclear receptor	1.151	0.00642	ACTB,ATP1B1,CCL4,Ccl8,CD36,CH25H,CISH,Cxcl9,CYP7B1,ELOVL7,GPX1,GSTM4,IFNG,IL1B,Mcpt1,TNF
	HOXA7		transcription regulator	1	0.00657	CD34,CDH1,PTPRCAP,SATB1,Tmsb4x (includes others)
	NFATC1		transcription regulator	1.236	0.00672	CD3G,CTSK,CX3CR1,CYBB,DCSTAMP,IFNG,NOX4,SELPLG,TNF
	PTPN11		phosphatase	-0.158	0.00676	CD14,CD68,CEBPA,CSF3R,CYBB,IFNG,TNF,TP53I11
	Gsk3		group	-0.378	0.00676	BCL2L11,CDH1,CEBPA,IFNG,IL1B,MYB,PMS2,TNF
	ICAM1		transmembrane receptor	2.214	0.00683	ACTA2,CCL4,IFNG,IL1B,ITGAL,TNF
	PDX1		transcription regulator	-1.732	0.00696	ACTB,ACTG1,ARRDC4,ATP2A3,Atp5e,CKB,CRELD2,GRN,ID2,IDH1,IGFBP3,IL1B,PCNA,Slc25a1,TXNIP
	C1q		complex		0.00705	CCL2,IFNG,MERTK
	VSIR		other		0.00705	Cxcl9,IFNG,TNF
	KDM8		enzyme		0.00705	Acp5,CTSK,DCSTAMP
	WWC1		transcription regulator		0.00705	BMP2,CDH1,RASSF4
	PELI1		enzyme		0.00705	IFNG,IL1B,TNF
	TYRO3		kinase		0.00705	EGR2,IL1B,TNF
	IL20		cytokine		0.00705	CTSK,IFNG,MMP12
	LGALS3BP		transmembrane receptor		0.00705	IFNG,MMP13,TNF
	KLRD1		transmembrane receptor		0.00705	IFNG,TNF,TYROBP
	PDE4B		enzyme		0.00705	IFNG,ITGB2,TNF
	NCR1		transmembrane receptor		0.00705	CCL4,IFNG,TNF
	TIGIT		other		0.00705	FGL2,IFNG,IRF4
	Growth hormone		group	0.35	0.00712	CD36,CDH1,CEBPA,CEBPD,CISH,FZD7,IGFBP3,LPL,NOX4,PCNA,PPP1R15A,TXNIP
	BIRC3		enzyme		0.00717	CCL2,IFNG,IL1B,TNF
	P2RX7		ion channel		0.00717	CCL2,IL1B,NLRP3,TNF
	PARP9		enzyme	2	0.00717	CD74,HLA-DQA1,HLA-DQB1,HLA-E
	Lymphotoxin		complex	1.98	0.00717	CCL2,CXCL13,IL1B,TNF
	MST1R		kinase	-1.091	0.00717	ACTA2,CDH1,IFNG,TNF
	STAT5A		transcription regulator	2.184	0.00722	BCL2A1,CCR5,CD68,CDH1,CEBPA,CISH,FCER1G,ID2,Ifitm1,IFITM2,IFNG,KLK3,Klra7 (includes others),Klrk1,LTB,SLC7A8,TICAM2,TNF,TSPAN13,TXNIP,ZFP36
	GNAI2		enzyme	0.651	0.00761	CCR5,IFNG,ITGAL,PMS2,TNF
	DMP1		other	-1.546	0.0077	BMP2,Cbr2,CDH5,CTSW,CX3CR1,SLC6A9
	GATA3		transcription regulator	-0.398	0.00779	AGPAT5,BATF,CCR2,CCR5,CD3D,CDH1,CEBPA,CPA3,CXCR6,IFNG,IL1RL1,LTB,PCNA,SLPI,SPI1,SPRR1A,TNF
	TCF12		transcription regulator		0.0078	BLNK,CDH1,ID2,IL10RA,PMS2,PTPRCAP,STRN3
	SERPINF1		other	-0.637	0.0078	BCL2A1,CD34,CDH5,CEBPA,CYBA,CYBB,LRP6
	SMAD2		transcription regulator	0.357	0.00787	ACTA2,BCL2L11,CDH1,CDH5,HHEX,IFNG,INPP5D,MMP13,S1PR1
	IGF1R		transmembrane receptor	0.607	0.00806	ACTA2,ACTN4,ATP5PO,BCL2L11,CD36,CD48,CD53,CD5L,CD68,CD84,CDH1,CEBPA,Cox5b,ID2,IGFBP3,NDUFA3,NME1,RBM3
	TLR9		transmembrane receptor	3.476	0.00815	ARRDC4,CCL4,CD83,CISH,IFI44L,IFNG,IL10RA,IL1B,IL21R,IRF4,LYST,Marcks,Mx1,NTS,ORMDL2,TNF,TNFRSF13B
	EPAS1		transcription regulator	-0.392	0.00817	ANGPT2,C1QA,CCR2,CCR5,CKB,CORO1A,GPX1,IGFBP3,KDM3A,MANF,NDUFB6,NRN1,PDPK1,SLC40A1,TAF9B,TEK
	Irgm1		other	-2.401	0.00864	Cxcl11,Cxcl9,ID2,Ifi27l2a/Ifi27l2b,IFNG,TNF
	ETS		group		0.00867	C3AR1,CHI3L1,LTB,TNF
	IFNL3		cytokine		0.00867	IFNG,Mx1,TLR2,TNF
	DUSP5		phosphatase	-2	0.00867	CH25H,ID2,SLPI,ZFP36
	FOSL1		transcription regulator	-1.195	0.00877	CCL2,CCL4,Ccl8,EGR2,IL1B,MMP13,NTS,TNF
	LECT2		other		0.0094	IFNG,IL1B,TNF
	PPP3CB		phosphatase		0.0094	CYBB,NOX4,RBL2
	mir-148		microRNA		0.0094	ALCAM,BCL2L11,IKZF1
	LIMA1		other		0.0094	CDH1,ID2,MMP27
	CEBPG		transcription regulator		0.0094	F7,HBB,IFNG
	TNNI3		transporter		0.0094	CCL4,CCR2,CCR5
	AIFM1		enzyme		0.0094	COX17,NDUFA13,NDUFB6
	NDFIP1		other		0.0094	IL1B,LYN,TNF
	HIST2H3C		other		0.0094	HBB,IL1B,PIK3R5
	SIN3A		transcription regulator		0.00946	Acp5,CDH1,CTSK,IFNG,KLK3,RBL2,TXNIP
	NFKB2		transcription regulator	1.067	0.00946	BCL2L11,BMP2,CXCL13,IRF4,MYB,ORAI1,TNF
	RHO		G-protein coupled receptor	-1.89	0.00946	C1QA,Cbr2,CD74,CEBPD,CTSS,HCLS1,SERPING1
	AGER		transmembrane receptor	2.576	0.00953	CCL2,CCL4,CTSK,IL1B,LPL,MMP12,TNF,TXNIP
	ERK		group	2.019	0.00955	BCL2L11,CCL2,CCL4,CDH1,CEBPD,CTSK,DPYSL2,EGR2,FST,HMGA1,IFNAR2,IFNG,IL1B,ITGB2,MMP13,PDGFC,TNF,ZFP36
	IFNLR1		transmembrane receptor		0.00965	CCL4,Ccl9,Cxcl11,IL1B,TLR2,TNF
	Il12 receptor		complex		0.00995	IFNG,TNF
	CCDC134		other		0.00995	IFNG,TNF
	ZXDC		transcription regulator		0.00995	CCL2,CD14
	GLIPR2		other		0.00995	ACTA2,CDH1
	JDP2		transcription regulator		0.00995	Acp5,CTSK
	ZFYVE9		peptidase		0.00995	ACTA2,CDH1
	MUC2		other		0.00995	IL1B,TNF
	Cd24a		other		0.00995	IFNG,TNF
	mir-32		microRNA		0.00995	BCL2L11,TSC1
	TIAL1		transcription regulator		0.00995	HBB,MMP13
	FGG		other		0.00995	IL1B,TNF
	ADAMTS1		peptidase		0.00995	CDH5,TIE1
	ORM1		other		0.00995	IL1RN,TNF
	CD163		transmembrane receptor		0.00995	IL1B,TNF
	KLK6		peptidase		0.00995	BCL2L11,CDH1
	ITGAX		transmembrane receptor		0.00995	CCL4,IL1B
	PRMT2		enzyme		0.00995	CDH1,TNF
	IFIT2		other		0.00995	IL1B,TNF
	CD300LD		other		0.00995	CD300LF,TNF
	LGALS9B		other		0.00995	IFNG,TNF
	SCARB1		transporter		0.01	CCL2,IFNG,IL1B,IL1RN,TNF
	CASP1		peptidase	1.375	0.01	ACTA2,CDH1,IFNG,IL1B,TNF
	GJA1		transporter	0.849	0.01	BMP2,CCL2,CDH1,IL1B,TNF
	CR1L		other	-1.477	0.01	IFNG,IL1B,LUM,PTGER4,TNF
	IL36B		cytokine		0.0104	CD83,IFNG,IL1B,TNF
	SMARCC1		transcription regulator		0.0104	CD79B,CDH1,KLK3,NCOA1
	Akt		group	1.838	0.0104	BCL2A1,BCL2L11,BMP2,CCL2,CD36,CDH1,DLL4,EGR2,IL1B,LPL,MMP12,MYB,NOX4,PCNA,PTGER4,TLR2,TNF,TRADD
	ITGAM		transmembrane receptor	-0.763	0.0104	CCL4,IL1B,TNF,TRAF6
	MAPT		other	0.577	0.0105	ACTG1,AIF1,ARF5,ATP1B1,Atp5e,BASP1,C1S,CKB,DBI,DPYSL2,HBA1/HBA2,IFNG,IL1B,NDUFA5,NDUFA8,NME1,PAK1,PPA1,TNF
	SRC (family)		group	1.133	0.0108	BMP2,CCL2,CD36,FGR,KLF2,TNF
	Sos		group		0.0112	ABCC1,AFF4,APLN,ASAP1,CADM1,CHI3L1,COBLL1,EPS8,GBA,HBA1/HBA2,LGALS4,NRIP1,PDPN,PFN1,SIRPA,SLPI
	TNFRSF1B		transmembrane receptor	-0.762	0.0112	ANGPT2,CCR5,CXCL13,IFNG,MMP13,MSR1,TNF,TRAF6
	EZH2		transcription regulator	-0.049	0.0113	ACTB,ALOX5AP,BCL2L11,CCR5,CDC27,CDH1,CRISPLD2,CSF3R,DDT,GPR68,GSTM4,IFNG,IGFBP3,IKZF1,IL10RA,IL18R1,LTB,PER1,SATB1,TNF,ZMYM4
	SLC16A2		transporter	0.277	0.0114	Cbr2,RBM3,SLC7A8,SLCO3A1,STAC2
	IRF9		transcription regulator	-1.342	0.0114	CIITA,Cxcl9,IFNG,IRF5,TNF
	Alpha catenin		group	-2.562	0.0114	ADAM8,BCL3,FMNL2,IL1B,KLK3,LUM,LYN,LYZ,MMP12,MMP13,TNF
	PTH		other	2.093	0.0117	Acp5,BMP2,CCL2,CYBA,EGR2,IGFBP3,MMP13,PLXDC2,RBM14,RGS1,SNX3,STC1,TMEM119
	IGFBP2		other	1.59	0.0119	ARRB2,CADM1,IGFBP3,MALAT1,MMP13,NUP210
	STAR		transporter		0.0121	CD36,CD5L,CLEC7A
	LILRB4		other		0.0121	IFNG,IL1B,TNF
	HNRNPAB		enzyme		0.0121	ACTA2,CDH1,HBB
	NADPH oxidase		complex		0.0123	CCL2,CYBB,MMP12,NCF1
	MAPK9		kinase	3.236	0.0123	BCL2L11,CCL2,Cxcl11,FGL2,HMGA1,IFNG,IL1B,LPL,MMP12,PPP1R15A,SELPLG,TNF,ZFP36
	FABP4		transporter	0.988	0.0123	CD36,IL1B,MSR1,TNF
	GADD45A		other	-1.131	0.0123	IL1B,PCNA,PIK3CD,PPM1A
	BCL2L1		other	-0.61	0.0124	ALOX5AP,IL1B,Ly6a (includes others),PTPRC,SPN,TNF,TNFRSF21
	AKT1		kinase	1.763	0.0127	ACTA2,BCL2A1,BCL2L11,BMP2,C1QC,CCL2,CD74,CDH1,CEBPD,CISH,CST3,EBP,IFNG,ME1,MSR1,MYB,RAMP1,TNF
	BTNL2		transmembrane receptor	1.414	0.0131	CD74,CHD7,FGL2,FGR,GBP3,IFNG,IL1RL1,TNF
	LCN2		transporter	1.348	0.0135	BMP2,CCL4,CDH1,Cxcl9,IL1B,IL1RN,TNF
	CLDN7		other	0.926	0.0143	ASAP1,B4GALNT1,C1S,CD68,ITPR3,MRPS15,NSA2,PLA2G16,PSMG2,SERPINB1,ZCCHC14
	BMP7		growth factor	-0.352	0.0143	ACTA2,CCL2,CD34,CDH1,CEBPA,CEBPD,ID2,IGFBP3,IL1B,MAP3K5,MMP13
	CARD11		kinase		0.0144	CCL4,IFNG,SPI1,TNF
	MBP		other	1.567	0.0144	CCL2,IFNG,PTPRC,TNF
	NFAT (complex)		complex	0.508	0.0144	AIF1,CCL2,CD68,TMED10
	TNFRSF4		transmembrane receptor	-0.239	0.0144	BCL2A1,Cxcl11,Cxcl9,IFNG
	TRPS1		transcription regulator	-1	0.0144	DPEP2,MMP13,RAMP1,SERPING1
	PTPN22		phosphatase	-1.969	0.0144	IL1B,IRF4,Mx1,TNF
	NRF1		transcription regulator	1.406	0.0146	ATP1B1,COX5A,Cox5b,COX8A,HBB,IL1RN
	SUMO3		other	1.387	0.0146	CXCL16,HMGA1,MOXD1,PNP,TNFRSF21
	IRAK1		kinase	1.329	0.0146	CXCL16,IFNG,IL1B,TNF,TRAF6
	ADRB		group	0.653	0.0148	ACSS1,BRCA2,CD68,FDPS,IDH1,Npm3-ps1,PCNA,PCYT2,RBL2,SLC40A1,SLC6A9,TEK
	PDGF BB		complex	2.647	0.0152	ACTA2,ARF5,BCL3,CCL2,CEBPD,DCN,EDNRB,EGR2,GJA5,HLA-E,IL1B,IL1RL1,MMP12,NOX4,PCNA,PPP1R15A,RGS1,SLC7A1,SPI1,SYK,TAF9,ZFP36
	ORMDL3		other		0.0153	ADAM8,CD48,Cxcl11
	CRY2		enzyme		0.0153	IL1B,PER1,TNF
	NFKBIZ		transcription regulator		0.0153	CEBPD,IFNG,TNF
	HNRNPD		transcription regulator		0.0153	HBB,KLF2,TNF
	PEX5L		ion channel		0.0153	FDPS,MVK,PMVK
	Trbv13-1		other		0.0161	IFNG,TNF
	TLR10		transmembrane receptor		0.0161	IL1B,TNF
	SLC39A8		transporter		0.0161	MMP12,MMP13
	FLT4		transmembrane receptor		0.0161	IL1B,TNF
	Tlr12		other		0.0161	IL1B,TNF
	IgG2b		complex		0.0161	IL1B,TNF
	PARG		enzyme		0.0161	IL1B,TNF
	TRIM27		transcription regulator		0.0161	IFNG,TNF
	RIDA		enzyme		0.0161	IFNG,TNF
	HAMP		other		0.0161	SLC40A1,TNF
	SLC16A1		transporter		0.0161	CYBB,IFNG
	SMC3		other		0.0161	HLA-DQA1,HLA-DQB1
	miR-346 (and other miRNAs w/seed GUCUGCC)		mature microRNA		0.0161	BTK,NRIP1
	CASP4		peptidase		0.0161	IFNG,IL1B
	APOH		transporter		0.0161	CD36,TNF
	EIF2AK1		kinase		0.0161	IL1B,TNF
	DCX		other		0.0161	ACTN4,ACTR3
	SLAMF6		transmembrane receptor		0.0161	IFNG,TNF
	KRIT1		other		0.0161	DLL4,NOTCH4
	MTUS1		other		0.0161	CDH1,TNF
	ACAN		other		0.0161	IFNG,TNF
	HLA-DRB1		transmembrane receptor		0.0161	IFNG,TNF
	PDE4D		enzyme		0.0161	BCL2L11,IFNG
	PRKAA2		kinase	-0.751	0.0162	ACTA2,CDH1,CEBPA,CYBB,DUSP4,Ly6a (includes others),NCF1,NCF2,NOX4,OAT
	CEACAM1		transporter	-0.447	0.0164	ANGPT2,DLL1,IFNG,TEK,TIE1
	ICOSLG/LOC102723996		other		0.0167	IFNG,IL1B,IL1RL1,TNF
	MTA3		enzyme	2	0.0167	BLNK,CD79B,CIITA,SYK
	UHRF2		enzyme	0	0.0167	BCL2L11,CKB,JAG2,PDCD5
	NKX2-1		transcription regulator		0.0172	BCL2A1,CA4,CD14,CD74,CEBPA,HCK,HLA-A,KITLG,LSP1,LYZ,MYB,PDPN,RAC2,SATB1
	RET		kinase	1.954	0.0172	ANXA4,CCL2,DCN,DPYSL2,EDNRB,IFNG,IL1B,KLK3,STC1,TNF
	mir-27		microRNA	1.525	0.0176	BMP2,CDH5,DLL4,IKZF1,IL1B,TNF
	ELK1		transcription regulator	1	0.0176	BMP2,EGR2,JAM2,MMP13,TNF,ZFP36
	SHC1		other	-0.458	0.0176	BCL2L11,FST,KLF2,PCNA,S1PR1,TEK
	TNFRSF1A		transmembrane receptor	1.076	0.0178	ABCC1,ANGPT2,CCL2,CCL4,CD68,CD83,CXCL13,IFNG,IL1B,MMP13,TNF
	GNB2		enzyme		0.0183	CCL4,CD83,IL1B,JAG2,PTGER4
	SUMO2		enzyme	1.387	0.0183	CXCL16,HMGA1,MOXD1,PNP,TNFRSF21
	KDM1A		enzyme		0.0187	BMP2,CDH1,DDR2,HBB,ID2,KLK3,RASGRP3
	miR-100-5p (and other miRNAs w/seed ACCCGUA)		mature microRNA		0.0189	EGR2,MMP13,RPTOR
	MTA2		transcription regulator		0.0189	HBB,ID2,IFNG
	CCL19		cytokine		0.0189	Cxcl9,IFNG,TNF
	IL37		cytokine		0.0189	IFNG,IL1B,TNF
	TRIM21		enzyme		0.0189	IL1B,TNF,TRIM6-TRIM34
	Smad		complex	1.131	0.0192	ID2,IFNG,INPP5D,TM4SF5
	AIRE		transcription regulator		0.0193	BMP2,IFNG,KLK3,Mcpt2,TLR1,TLR8
	TRAF2		enzyme	-1.124	0.0201	ANXA4,CCL2,IFNG,IRF4,KLF2,MPEG1,PYGL,TNF
	MAP3K7		kinase	0.747	0.0202	CD14,CFB,CH25H,IL1B,MMP13,SLPI,TNF
	GDNF		growth factor	0.422	0.0202	ACTB,DPYSL2,EGR2,MMP13,NRN1,STC1,TNF
	IL23		complex	2.227	0.0204	CCR2,IFNG,IRF4,TLR2,TNF
	NEDD9		other	0.447	0.0204	AOAH,BMP2,NRN1,STC1,TXNIP
	PRKAA		group	-0.057	0.0204	CDH1,HSD11B1,NCF1,NCF2,TNF
	CALR		transcription regulator	-0.728	0.0204	CEBPA,GJA5,IFNG,LPL,TNF
	GSK3B		kinase	1.272	0.0205	BCL2A1,CCL2,DLL1,IFNG,IL1B,MYB,NCOA1,PMS2,TNF
	SOD1		enzyme	-1.969	0.0207	ACTB,C1QA,CD14,CD36,CKB,HDDC3,IFNG,IL1B,LPL,RBM3,SH3BGRL3,SLC40A1,TFRC,Tmsb4x (includes others),TNF
	PRL		cytokine	3.519	0.0217	ACTB,ACTR3,CCL2,CDH1,CEBPD,CISH,CST3,CTSS,DCN,ID2,IFI44L,IGFBP3,Marcks,PCNA,PDPN,PKIG,PTPN18,Tmsb4x (includes others),TNF
	VCAN		other	-0.971	0.0219	C1S,CD34,CRISPLD2,CYBA,DCN,FST,IFNG,IL1RN,METRNL,OLFML2B,SERPING1
	LPIN1		phosphatase		0.022	CEBPA,FDPS,IL1B,TNF
	Tcf7		transcription regulator		0.022	IFNG,JAM2,Klra7 (includes others),TNF
	SRF		transcription regulator	-0.5	0.0222	ACTA2,ACTB,ACTG1,AMD1,BATF,BCL2L11,BMP2,CMA1,CPA3,EGR2,FST,GTF2H5,HIPK1,Kat6b,LPL,MALAT1,MYB,Ppbp,RAMP1,SLC37A1,SLPI,TBXAS1
	GNB1		enzyme		0.0226	CCL4,CD83,IL1B,JAG2,PTGER4
	GHR		transmembrane receptor	-1.067	0.0226	CISH,IGFBP3,IL1B,LPL,TNF
	BCOR		transcription regulator		0.0229	CD74,CIITA,LSP1
	PRF1		transporter		0.0229	IFNG,IL1B,TNF
	CRKL		kinase		0.0229	Cxcl11,Cxcl9,FGL2
	IL36G		cytokine		0.0229	CD83,IFNG,TNF
	TNFSF9		cytokine		0.0229	CD14,IFNG,TNF
	BCL10		transcription regulator		0.0229	CCL4,IFNG,TNF
	--		other		0.0229	CYBA,CYBB,IFNG
	IL12A		cytokine	2.154	0.0229	CXCR6,FUT7,IFNG,IL1B,SELPLG,TNF
	TAC1		other	1.712	0.0229	CCL2,CCL4,IFNG,IL1B,IL1RN,KITLG,LDB2,TNF
	EIF2AK3		kinase		0.0231	CTSC,DNAJB9,EPRS,FBXO8,MTHFR,PPP1R15A,TXNIP,WFS1,ZFP36
	PPARGC1A		transcription regulator	1.925	0.0233	ATP5PO,CD36,CD68,CEBPD,COX5A,Cox5b,GPX1,HMGCL,IL1RN,IMPA1,LPL,ME1,SPARCL1,STAC2,TNF,TXN2
	FSH		complex	0.621	0.0233	ACTA2,ACTB,ADAMTS16,BTC,CH25H,CREBL2,DHRS3,DNAJB9,FST,GPRC5B,HBP1,HSD11B1,IGFBP3,IL1RN,KIDINS220,KITLG,MAP3K5,NEO1,PCNA,PIK3CD,POP5,RASSF2,STX4,TFRC,TP53I11
	CXCL6		cytokine		0.0235	IL1B,TNF
	Rhox4b (includes others)		transcription regulator		0.0235	CD34,CDH5
	CCAR1		transcription regulator		0.0235	CEBPA,CEBPD
	CLEC6A		transmembrane receptor		0.0235	IL1B,TNF
	RDH8		enzyme		0.0235	CCL4,IFNG
	HLA-DQ		complex		0.0235	IL1B,TNF
	GUCY2C		kinase		0.0235	IFNG,TNF
	SMPD2		enzyme		0.0235	IL1B,TNF
	AP2M1		transporter		0.0235	CD74,P2RX4
	TNFRSF10A		transmembrane receptor		0.0235	CD14,IFNG
	DUSP10		phosphatase		0.0235	IFNG,TNF
	MEFV		other		0.0235	IL1B,LYZ
	CD33		other		0.0235	IFNG,TNF
	CR1		transmembrane receptor		0.0235	IFNG,PCNA
	SERPINA4		other		0.0235	BCL2L11,CCL2
	miR-219a-5p (and other miRNAs w/seed GAUUGUC)		mature microRNA		0.0235	CD14,ELOVL7
	PTGDR		G-protein coupled receptor		0.0235	IFNG,TNF
	TWIST		group		0.0235	B4GALNT1,CLCA2
	ITGA9		other		0.0235	ACTA2,CDH1
	PTGIR		G-protein coupled receptor		0.0235	IFNG,IL1B
	FANCD2		other		0.0235	GPX1,TNF
	PIP5K1B		kinase		0.0235	IL1B,TNF
	PSMD4		other		0.0235	CD14,CD36
	MAP3K4		kinase		0.0235	CDH1,IFNG
	IKZF4		transcription regulator		0.0235	Acp5,CTSK
	Hrg		other		0.0235	ANGPT2,CCL2
	Ppp1cc		phosphatase		0.0235	ID2,TNF
	FGF19		growth factor		0.0244	CD36,CTSE,CYP7B1,FDPS,HLA-DQB1,IL1RN,MMP12,SLPI
	CTSB		peptidase	1.955	0.0249	ACTA2,CYBB,IL1B,TNF
	ECSIT		transcription regulator	1.929	0.0249	BCL3,CD83,IL1B,IL1RN
	SMARCA2		transcription regulator	1.154	0.0249	CD36,CDH1,CIITA,CXCL13,KLK3,NME1
	THBS4		other	0.218	0.0249	CRELD2,MANF,MMP13,MMP8
	mir-132		microRNA	-0.218	0.0249	CCL2,IFNG,PCNA,TNF
	KCNE3		ion channel		0.0252	CISH,CXCL13,ERG28,HTRA4,IRF4,Mcpt2,PER1
	CREM		transcription regulator	0.436	0.0252	ANXA4,CH25H,DUSP4,EGR2,FUT7,IFNG,Marcks,MVK,NFKBID,PER1,PPP1R15A,TNF
	ANXA7		ion channel	0.378	0.0252	BRCA2,Cxcl9,EPHB2,FST,Gstt1,ITPR3,TEK
	PRNP		other	0.218	0.0252	ADAM8,CCL2,EPS8,FST,ID2,IFNG,IL1B
	IFN Beta		group	1.327	0.0254	C3AR1,CD74,CD83,HLA-A,IFNAR2,IFNG,IL1B,IL1RN,Mx1,PLCG1,TNF
	FADD		other	0.478	0.026	CD34,Cxcl11,IFNG,IRF5,Mx1,PPP1R15A,TIAM2,TNF
	RIPK2		kinase	1.426	0.027	CD36,CLEC5A,IFNG,MCOLN2,RASGRP3,SLC2A6,TNF
	EGLN1		enzyme	0.816	0.027	ANGPT2,IFNG,IL1B,MMP13,MMP8,TNF
	GIP		other		0.0273	Ccl8,LPL,TNF
	NT5E		phosphatase		0.0273	IL1B,MMP13,TNF
	CD46		other		0.0273	IFNG,LAMTOR5,PTGER4
	CXCL2		cytokine		0.0273	CCL4,IL1B,TNF
	CXCL3		cytokine		0.0273	CCL4,IL1B,TNF
	ATF1		transcription regulator		0.0275	CIITA,FUT7,IFNG,NTS,PCNA
	KDR		kinase		0.0275	ANGPT2,BTK,DLL4,INPP5D,NME1
	JAK1		kinase	2.213	0.0275	CCL2,HLA-A,HLA-F,IL1B,TNF
	MUC1		other	-0.305	0.0275	ABCC1,CD83,CDH1,MMP13,TNF
	PRKD1		kinase	1	0.0282	CD2,KIDINS220,LPL,TNF
	VEGFB		growth factor	0.105	0.0282	BCL2L11,DCN,MMP12,TNF
	CDK5		kinase	0	0.0282	CD14,IGFBP3,LPL,NFAT5
	ZEB2		transcription regulator	-0.244	0.0282	CDH1,INPP5D,MS4A2,PLCG1
	TAB1		enzyme	-2	0.0282	CFB,CH25H,IL1B,MMP13
	NR1H4		ligand-dependent nuclear receptor	-0.466	0.0288	ACSS1,ACTA2,CEBPA,GPX1,HK3,IFNG,IL1B,PLTP,RARRES2,S1PR1,TNF,TXNIP
	RICTOR		other	-3.154	0.0289	Atp5e,ATP5PO,BCL2L11,COX17,COX5A,Cox5b,COX8A,IFNG,Mx1,NDUFA3,NDUFA5,NDUFA8,NDUFB10,NDUFB6,NDUFC1,PPA1,Rpl34 (includes others),SDHC
	TSH		complex	0.447	0.0292	CTSS,ERP29,IGFBP3,IL1RN,NOX4,TNF
	HES1		transcription regulator	0	0.0292	CEBPA,DLL1,IL1RL1,MMP13,OAT,PCNA
	POU2F1		transcription regulator		0.0294	CD79B,GSTM4,Gstt1,HK3,IDH1,KLK3,LPL,RDM1,SERPING1,TAF12
	E2F1		transcription regulator	-0.862	0.0295	ACTR3,ANGPT2,ARHGAP4,BCL2L11,CEBPA,CKB,COX5A,CSDE1,CYB5A,DUSP4,EGR2,HMGA1,IFNG,JAG2,JMY,MAP3K5,MDC1,MYB,NDUFC1,NRIP1,PCNA,PDCD5,SMARCB1,SRSF2,TAF9,TAP2,TNF,ZFP36
	miR-155-5p (miRNAs w/seed UAAUGCU)		mature microRNA	-2.925	0.0301	CCL4,DPP7,FADS1,FMNL2,IFNG,IL1B,INPP5D,LPL,MYB,SATB1,SPI1,TNF
	HR		transcription regulator	-0.447	0.0302	AMD1,CTNND2,DOK2,KLK3,UBR2
	OGT		enzyme	-1.342	0.0302	CDH1,MTX1,NDUFA5,NDUFA8,NDUFB6
	CBL		transcription regulator	-1.964	0.0302	GBA,IFNG,LAT,LYN,VAV1
	GNRH1		other	0.321	0.0315	DUSP4,EGR2,FST,HSD11B1,IL1B,PPP1R9B
	PBX1		transcription regulator		0.0316	CDH1,CYBB,DCN,NCF2
	CHADL		other	2	0.0316	CADM1,IGFBP3,KLF2,NCF1
	HSP		group		0.032	IFNG,TNF
	VTCN1		other		0.032	IFNG,TNF
	ANKRD42		transcription regulator		0.032	IL1B,TNF
	SCGB3A2		other		0.032	CTSS,MMP12
	TRIM38		other		0.032	TNF,TRAF6
	ZNF521		transcription regulator		0.032	Ccl9,CTSK
	DLG1		kinase		0.032	IFNG,TNF
	RAP1B		enzyme		0.032	CCL4,IFNG
	AZI2		other		0.032	IFNG,TNF
	LITAF		transcription regulator		0.032	IFNG,TNF
	CD82		other		0.032	DCN,LYN
	CCL18		cytokine		0.032	IFNG,TNF
	PRTN3		peptidase		0.032	CCL2,TNF
	MARCO		transmembrane receptor		0.032	IL1B,TNF
	ERRFI1		other		0.032	IL1B,TNF
	IGFBP4		other		0.032	ACTA2,IGFBP3
	FZD5		G-protein coupled receptor		0.032	CD14,IFNG
	RNF41		enzyme		0.032	IL1B,TNF
	CLTC		other		0.032	CD74,HLA-A
	CLIC4		ion channel		0.032	IL1B,TNF
	MVP		other		0.032	CD83,TNF
	ITGB1BP1		transporter		0.032	DLL1,DLL4
	TAPBP		transporter		0.032	HLA-A,HLA-E
	GIPR		G-protein coupled receptor		0.032	Ccl8,TNF
	AGO2		translation regulator		0.032	BCL2L11,CADM1
	NPAS2		transcription regulator		0.032	F7,PER1
	Pde4d		enzyme		0.032	ITGB2,TNF
	LGR4		transmembrane receptor		0.0321	CD14,IL1B,TNF
	SIRT3		enzyme		0.0321	IFNG,IL1B,TNF
	Iga		complex		0.0321	FCGR1A,FCGR2B,TNF
	PECAM1		other		0.0321	CD36,CDH5,TNF
	ITCH		enzyme		0.0321	IFNG,IL1B,TNF
	IL-17f dimer		complex		0.0321	CCL2,CCL4,IL1B
	ADRB3		G-protein coupled receptor		0.0321	CCL2,IL1B,TNF
	TGFB1I1		transcription regulator		0.0321	CD36,KLK3,NOX4
	ITGB6		other		0.0321	CDH1,Mcpt1,MMP12
	IL11RA		transmembrane receptor		0.0321	CCL4,Ccl8,MMP12
	IRAK3		kinase		0.0321	BCL2A1,INPP5D,TNF
	PCSK1		peptidase		0.0321	IFNG,IL1B,TNF
	TREM2		transmembrane receptor		0.0321	CX3CR1,IL1B,TNF
	IL19		cytokine		0.0321	CCL2,IFNG,TNF
	PTGER2		G-protein coupled receptor	2.191	0.0322	CDH1,CFP,FPR1,IFNG,IL1B,ITGAL,NFKBID,PILRB,TNF
	RAC1		enzyme	1.97	0.0322	ACTA2,CDH1,CIITA,DPYSL2,IFNG,IL1B,MMP13,PAK1,SOX5
	NRAS		enzyme		0.033	CCL4,CD34,CD48,CX3CR1,CYBB,IFNG,MSR1,NCF2
	CRP		other	0.338	0.033	CCL2,IFNG,IL1RN,LPL,TNF
	NPC1		transporter	-1.951	0.033	CD68,CTSK,LPL,MMP8,TNF
	NR3C2		ligand-dependent nuclear receptor	1.664	0.0339	ATP1B1,BCL2A1,GPX1,HLA-DQB1,IL1B,LYST,NOX4,PTPRCAP,TNF
	ERN1		kinase	0.44	0.034	CDH1,CEBPD,DNAJB11,DNAJB9,IL1B,NOX4,SLC7A1,SMARCB1,TNF,WFS1
	YY1		transcription regulator	-1.96	0.0348	ACTA2,ALCAM,BCL2L11,CCR5,CD3D,CDH1,Cox5b,CTNND2,CYBB,FDPS,IFNG,IL1B,MMP13,PCNA,PPP1R15A,RAD18,VAV1
	miR-125b-5p (and other miRNAs w/seed CCCUGAG)		mature microRNA	-0.513	0.035	ACSS1,APLN,CCR5,CDH5,ID2,IGFBP3,IL1RN,TNF
	IRAK4		kinase	1.659	0.0352	CXCL16,IFNG,IL1B,IRF4,IRF5,TNF,ZFP36
	SFTPA1		transporter	-1.058	0.0352	ARRB2,GPR68,HBA1/HBA2,IL1B,IL1RL1,KLF2,TNF
	LCK		kinase		0.0353	CD2,IFNG,ITGAL,ITGB2
	IL17RA		transmembrane receptor	1.992	0.0353	CSF3R,IL1B,MMP13,TNF
	CCNK		kinase	1	0.0353	CRELD1,MDC1,PLTP,TAF12
	TIRAP		other	-0.561	0.0353	CCL4,IFNG,IL1B,TNF
	RPSA		translation regulator	-1.964	0.0353	GBP3,IL1B,Mcpt1,TNF
	AXL		kinase	-1.986	0.0353	CDH1,IFNG,IL1B,TNF
	NCOR2		transcription regulator		0.036	CEBPA,IL1B,KLF2,LPL,MMP12
	IL25		cytokine	-0.392	0.036	CCL2,IFNG,IL1B,IL1RL1,TNF
	GPS2		transcription regulator	-1.342	0.036	ASAP1,DHRS3,HEBP1,IDH1,PID1
	NFATC3		transcription regulator		0.0365	ACTA2,AIF1,BMP2,EGR2,IFNG,TNF
	USF2		transcription regulator		0.0365	APLN,BRCA2,CD2,CHI3L1,GHRL,IGFBP3
	Ctbp		group		0.0374	Acp5,CDH1,CTSK
	hemoglobin		complex		0.0374	ME1,SLC40A1,TFRC
	LYL1		transcription regulator		0.0374	ANGPT2,CDH5,RAPGEF1
	TFEC		transcription regulator		0.0374	CSF3R,KDM5A,KLK3
	TACR1		G-protein coupled receptor		0.0374	IFNG,IL1B,TNF
	PTK2B		kinase		0.0374	CDH1,IFNG,MMP13
	Gm21596/Hmgb1		transcription regulator		0.0374	IL1B,IL1RL1,TNF
	KLK5		peptidase		0.0374	Ccl8,IL1B,TNF
	IL36A		cytokine		0.0374	IFNG,IL1B,TNF
	PDLIM2		other	-1.414	0.0391	BST1,CDH1,CRISPLD2,IFNG,IGFBP3,KCTD12,SLC40A1,TXNIP
	VHL		transcription regulator		0.0392	AIF1,CDH1,GPX1,NOX4,PCNA,PPIL1,SEC61G,SLC40A1,TFRC,TNF
	WNT4		cytokine		0.0392	BMP2,CDH1,EAF1,FST
	TAZ		enzyme		0.0392	BASP1,CCL2,LCP1,LUM,MYOF,S1PR1
	IFIH1		enzyme	1.96	0.0392	CISH,Ly6a (includes others),Mx1,TNF
	DGCR8		enzyme	1.446	0.0392	ACTA2,CDH1,EGR2,ID2,SPI1
	ELANE		peptidase	1.154	0.0392	CD14,IL1B,SLPI,TNF
	FGFR2		kinase	0.943	0.0392	CA4,CDH1,CTSC,DLL1,DRAM1,FST,ID2,IL1B,MYO1F,Srgn
	MMP9		peptidase	0.323	0.0392	ACTA2,CDH1,IFNG,MMP12,MMP13,TNF
	TFAP2C		transcription regulator	0.285	0.0392	ALCAM,Ccl9,CDH1,FST,GPX1,MAGI3
	SERPINA1		other	-0.218	0.0392	CCL2,IL1RN,TLR2,TNF
	WNT1		cytokine	-0.853	0.0392	ACTA2,CDH1,CEBPA,DLL1,DLL4,GRN,NOTCH4,PDPK1,RBL2,Tnfsf9
	LRP1		transmembrane receptor	-1	0.0392	C1S,CCL4,CDH1,SERPING1
	APOA1		transporter	-2.183	0.0392	CCR2,CYBB,IL1B,TLR2,TNF
	CXCL8		cytokine	1.429	0.0398	CD74,IL1B,ITGAL,ITGB2,KLK3,TNF,ZFP36
	Pki		group		0.0415	MMP13,NTS
	MEDAG		other		0.0415	CD36,LPL
	GPR84		G-protein coupled receptor		0.0415	IL1B,TNF
	NLRX1		other		0.0415	IL1B,TNF
	Tlr13		other		0.0415	IL1B,TNF
	ADGRF5		G-protein coupled receptor		0.0415	IL1RN,TNF
	IL26		cytokine		0.0415	IL1B,TNF
	PDLIM7		other		0.0415	BMP2,ORAI1
	miR-150-5p (and other miRNAs w/seed CUCCCAA)		mature microRNA		0.0415	EGR2,MYB
	MAP3K2		kinase		0.0415	IFNG,TNF
	TIA1		other		0.0415	HBB,TNF
	OGG1		enzyme		0.0415	IL1B,TNF
	ARF6		transporter		0.0415	IL1B,TNF
	CD276		other		0.0415	IFNG,TNF
	PPP2R1A		phosphatase		0.0415	FPR2,IFNG
	IL18BP		other		0.0415	IFNG,TNF
	YBX3		transcription regulator		0.0415	HLA-DQB1,PCNA
	LY86		other		0.0415	CD14,CD180
	PCBP2		other		0.0415	CEBPA,CSF3R
	AQP4		transporter		0.0415	HK3,IL1B
	TBL1X		transcription regulator		0.0415	KLK3,MMP12
	HSPA8		enzyme		0.0415	MANF,TNF
	CCDC80		other		0.0415	CEBPA,FZD7
	CSNK2A1		kinase		0.0415	CDH1,ZFP36
	TRIM72		enzyme		0.0419	ACTA2
	Abl1/2		group		0.0419	TEK
	IRAK1/4		group		0.0419	IL1B
	SHIP		group		0.0419	Klra2
	MHC Class I (complex)		complex		0.0419	Klra17
	CALHM6		other		0.0419	IFNG
	IL12R		group		0.0419	IFNG
	ASB9		transcription regulator		0.0419	CKB
	FMOD		other		0.0419	LUM
	ABCA12		transporter		0.0419	GBA
	Il1bos		other		0.0419	IL1B
	CMTM8		cytokine		0.0419	CDH1
	PELI3		enzyme		0.0419	IL1B
	FOXN2		transcription regulator		0.0419	HBB
	T2		other		0.0419	ATP5PO
	SNAI3		transcription regulator		0.0419	CDH1
	SNORD21		other		0.0419	HLA-A
	KY		other		0.0419	IFNG
	CXCL17		cytokine		0.0419	GPR35
	Ifngas1		other		0.0419	IFNG
	ZNF503		other		0.0419	CDH1
	DMTN		other		0.0419	ITPKB
	NFKBIL1		transcription regulator		0.0419	TNF
	PGLYRP4		transmembrane receptor		0.0419	IFNG
	CUZD1		other		0.0419	ID2
	LOXL3		enzyme		0.0419	CDH1
	PGLYRP1		transmembrane receptor		0.0419	IFNG
	Klre1		transmembrane receptor		0.0419	IFNG
	RGMB		other		0.0419	CDH1
	HOOK3		other		0.0419	MSR1
	SBNO2		transcription regulator		0.0419	DCSTAMP
	RGS9BP		other		0.0419	RGS9
	XRN2		enzyme		0.0419	ACTB
	Raet1a		other		0.0419	HLA-A
	LILRA3		other		0.0419	TNF
	NABP1		other		0.0419	NABP2
	Testosterone-AR dimer		complex		0.0419	KLK3
	9530018H14Rik		other		0.0419	CDH1
	MTX2		transporter		0.0419	MTX1
	Caveolin		group		0.0419	TNF
	Cathepsin		group		0.0419	ACTA2
	GTPase		group		0.0419	BMP2
	T-cell alpha/beta receptor		complex		0.0419	Klra7 (includes others)
	--		other		0.0419	BCL3
	CSRP3		other		0.0419	TXNIP
	RASGRF2		other		0.0419	TNF
	Ril3		other		0.0419	Mcpt2
	MYLPF		other		0.0419	ACTA2
	MKI67		other		0.0419	CDH1
	CD6		transmembrane receptor		0.0419	IFNG
	CD96		other		0.0419	IFNG
	SPZ1		transcription regulator		0.0419	PCNA
	F11R		other		0.0419	CDH1
	CLIP1		other		0.0419	PCNA
	Slpi (includes others)		other		0.0419	TNF
	ADARB1		enzyme		0.0419	PRPS1
	TSTA3		enzyme		0.0419	ACTA2
	mir-345		microRNA		0.0419	ABCC1
	miR-690 (miRNAs w/seed AAGGCUA)		mature microRNA		0.0419	CEBPA
	Mir690		microRNA		0.0419	CEBPA
	miR-105-5p (and other miRNAs w/seed CAAAUGC)		mature microRNA		0.0419	TLR2
	miR-659-3p (miRNAs w/seed UUGGUUC)		mature microRNA		0.0419	GRN
	IQSEC1		other		0.0419	CDH1
	EIF2B2		other		0.0419	ACTB
	TIMELESS		other		0.0419	PER1
	AQUAPORIN		group		0.0419	IL1B
	IFI6		other		0.0419	BCL2L11
	Raet1d/Raet1e		other		0.0419	HLA-A
	RNF14		transcription regulator		0.0419	KLK3
	KLRC2		transmembrane receptor		0.0419	TYROBP
	CARMIL2		other		0.0419	IFNG
	ZNF613		transcription regulator		0.0419	ID2
	MMD		kinase		0.0419	TNF
	PISD		enzyme		0.0419	PCYT2
	CUBN		transmembrane receptor		0.0419	NLRP3
	AKAP8		other		0.0419	TNF
	TLL1		peptidase		0.0419	IGFBP3
	SH2D1B		other		0.0419	IFNG
	TGFBI		other		0.0419	CDH1
	HLA-DPB1		transmembrane receptor		0.0419	IFNG
	GAD2		enzyme		0.0419	IFNG
	RRAS2		enzyme		0.0419	CDH1
	ZFP36L1		transcription regulator		0.0419	TNF
	SART3		other		0.0419	KLK3
	HNRNPA0		other		0.0419	TNF
	H2-K2/H2-Q9		other		0.0419	IFNG
	Uox		enzyme		0.0419	IL1B
	UBE2J1		enzyme		0.0419	TNF
	HNRNPDL		other		0.0419	Cox5b
	TRNAU1AP		other		0.0419	GPX1
	FDCSP		other		0.0419	CDH1
	SYNPO		other		0.0419	ACTN4
	BCL2L14		other		0.0419	TNF
	SLC5A5		transporter		0.0419	HBB
	CBLC		enzyme		0.0419	NOX4
	RXFP1		G-protein coupled receptor		0.0419	ACTA2
	APOC2		transporter		0.0419	TNF
	ADAM19		peptidase		0.0419	EGR2
	LIN7B		other		0.0419	LIN7C
	F12		peptidase		0.0419	IL1B
	CD300E		other		0.0419	TNF
	THRIL		other		0.0419	TNF
	Cd209d		other		0.0419	TNF
	LIN7A		other		0.0419	LIN7C
	U2AF1/U2AF1L5		other		0.0419	CDC27
	BTN3A2		other		0.0419	IFNG
	Ccr2		G-protein coupled receptor		0.0419	TNF
	MARCKS		other		0.0419	TNF
	CCL3L1		other		0.0419	CCR5
	HLA-DPA1		transmembrane receptor		0.0419	IFNG
	RBP2		transporter		0.0419	CDH1
	ZNF140		transcription regulator		0.0419	FCGR2B
	FAU		other		0.0419	TNF
	Immunoglobulin Lambda Light Chain		group		0.0419	CCL2
	HMGB1		transcription regulator	2.065	0.0423	CCL2,CCL4,CD83,IFNG,IL1B,TLR2,TNF
	SOCS3		phosphatase	-0.949	0.0423	FCGR1A,IFNG,IL1B,IL1RN,Mx1,TNF,TRAF6
	Ins1		other	2.131	0.0424	ACTB,APLN,CEBPA,CEBPD,CYB5A,EGR2,ERP29,FADS1,FADS2,IGFBP3,IL1B,LPL,Marcks,MMP13,PCNA,PER1,RBL2,SLC28A2,STX4,TNF
	MAPK7		kinase	1.446	0.0425	BCL2A1,IL1B,KLF2,TEK,TNF
	VitaminD3-VDR-RXR		complex	0.463	0.0425	CD14,IFNG,IGFBP3,IL1RL1,SERPINB1
	EBF1		transcription regulator	1.324	0.0429	Ccl9,CD79B,Cxcl9,INPP5D,Ly6a (includes others),PIK3CD,RPTOR,SOCS4,SOS2,TLR2
	CBX7		other		0.0431	BMP2,CDH1,CTSS
	MED30		transcription regulator		0.0431	Cox5b,LPL,SDHC
	TNFRSF18		transmembrane receptor		0.0431	CCL2,IFNG,TNF
	CD69		transmembrane receptor		0.0431	IL1B,S1PR1,TNF
	MNT		transcription regulator		0.0431	IFNG,TNF,TXNIP
	ATOH1		transcription regulator		0.0431	ANXA4,DLL1,NOTCH4
	KLF13		transcription regulator		0.0431	BMP2,HBB,TNF
	DNMT3A		enzyme		0.0434	CDH1,IFNG,IL18R1,IRF5
	ACVRL1		kinase		0.0434	ACTB,ANGPT2,ID2,IL1RL1
	ELF4		transcription regulator	-0.655	0.0434	KLF2,LYZ,MANF,MAPKAPK3
	GAB2		other	-1.091	0.0434	CCL4,CD34,CDH1,TNF
	CHRNA7		transmembrane receptor	-1.937	0.0434	IFNG,IL1B,IL1RN,TNF
	IGF2		growth factor	0.064	0.0435	BMP2,CD36,EGR2,GRN,H2-M2,IDH1,IFITM2,IGFBP3,MMP12,SATB1,SKAP2,Zfp35
	CYR61		other	0.505	0.0449	BCL2L11,CCL2,FZD7,IL1B,RBL2,TIE1
	PARP1		enzyme	1.605	0.0459	BRCA2,CDH1,Cxcl9,IFNG,IL1B,ITGAL,KLK3,TNF
	GFI1		transcription regulator	-2.374	0.0459	BCL3,CEBPA,EGR2,ID2,IL1B,LYZ,TNF,TRADD
	STAT2		transcription regulator	0.468	0.046	CIITA,IFITM2,IFNG,IRF5,TNF
	mir-10		microRNA	-1.698	0.0475	CCL2,CDH1,EPHB2,IRF4,PTPN18,RPS6KA1,TNF
	Rar		group		0.0478	CDH5,CYP4F2,ITGB2,MMP13
	GABPA		transcription regulator		0.0478	CYP7B1,ITGB2,ROBO4,SPI1
	Foxp1		transcription regulator		0.0478	CDS1,EGR2,LMO2,PDPN
	HLX		transcription regulator	0.577	0.0478	BMP2,CD34,CTSS,IFNG
	TNC		other	0.152	0.0478	CCL2,ID2,IFNG,TNF
	CYP27B1		enzyme	-1.067	0.0478	CCL4,CD14,IFNG,TLR2
	ZMPSTE24		peptidase		0.0491	CISH,IGFBP3,SIRPA
	ELOVL5		enzyme		0.0491	FADS1,FADS2,PLTP
	ZNF202		transcription regulator		0.0491	LPL,PLTP,ZFP36
	TNFSF14		cytokine		0.0491	Cxcl9,IFNG,TNF
	MAPK12		kinase		0.0491	IL1B,MMP13,TNF
	SOCS6		other		0.0491	CEBPD,IL1B,TNF
	LOX		enzyme		0.0491	CDH1,PCNA,TEK
	EPOR		transmembrane receptor		0.0491	CISH,SPI1,TNF
	SSTR2		G-protein coupled receptor		0.0491	IFNG,LPL,PYGL
	TWIST1		transcription regulator	-0.14	0.0491	ACTA2,ALCAM,CCL2,CDH1,CHI3L1,DCN,FCGBP,IL1B,SDC3,TNF,TNFRSF21
	IFN type 1		group	2.2	0.0496	Cxcl11,CXCL13,Cxcl9,IFNG,Mx1
	RORC		ligand-dependent nuclear receptor	1.98	0.0552	ATP1B1,BTLA,CD36,CISH,CYP7B1,ELOVL7,GSTM4,IFNG,IL1B,SLC7A2,TNF
	FYN		kinase	2.219	0.0574	CCL4,EGR2,IL1B,IRF4,TNF
	CCND1		transcription regulator	1.811	0.0579	ASAP2,CDH1,ELOVL7,EPS8,FZD7,GPALPP1,KLK3,Klra2,MAML3,MAP3K5,PCNA,PTPRC,SATB1,TIAM1,TMEM219,TNF,TSC1
	PRKAA1		kinase	-2.18	0.0588	ACTA2,GPX1,IFNG,Ly6a (includes others),NCF1,NCF2,OAT,TNF
	Ifn		group	2.412	0.0599	CD83,CH25H,HLA-A,IL10RA,Mx1,SECTM1,TFRC,TLR1,TLR2
	Hsp90		group	2.425	0.0614	CD2,CIITA,IFNG,ITGAL,LYN,TNF
	EGF		growth factor	2.946	0.0674	ALCAM,CDH1,CEBPD,CISH,CXCL13,DCN,DUSP4,EGR2,FST,ID2,IDH1,IGFBP3,IL1B,JAG2,KLK3,MAP3K5,MMP12,MMP13,NCF1,PCNA,PDPN,PER1,RPS6KA1,SLC37A1,SPI1,TM4SF5,TRPM7,ZFP36
	CDKN1A		kinase	-1.894	0.0754	ACTA2,ACTB,ARL6IP1,CCL2,CPA3,CTSK,FANCG,GRN,IFNG,IL1B,PCNA,PTPRC,RBL2,TNF
	PIK3R1		kinase	2.378	0.0768	CCL4,IFNG,IL1B,PIK3CD,TNF,TXNIP
	PRKCA		kinase	2.204	0.077	CCL2,CIITA,CYBB,GBA,ID2,IGFBP3,LPL,TNF
	BCR (complex)		complex	1.996	0.0797	BCL2A1,BCL2L11,BTK,CCL4,HLA-DMA,IFNG,IRF4,MS4A6A,S1PR1
	MSC		transcription regulator	2.236	0.0898	CCL2,CCL4,FCRL5,FUT7,IFI44L
	DDIT3		transcription regulator	-2.186	0.0951	BCL2L11,CEBPA,CEBPD,IFNG,PPP1R15A
	BRCA1		transcription regulator	2.449	0.108	ACTB,APOBEC1,BRCA2,HBB,KLK3,Ly6a (includes others),PCNA,PLTP,RBL2,STC1,TNF
	NKX2-3		transcription regulator	-2.121	0.116	ANGPT2,BMP2,CD34,CD36,CD68,CXCL16,EMCN,HLA-F,KLF2,LGMN,SLC40A1,TAP2,UNC93B1
	LTA		cytokine	1.932	0.119	CXCL13,IFNG,IL1B,PDPN
	CD86		transmembrane receptor	1.999	0.133	CCL4,EGR2,IFNG,TNF
	EOMES		transcription regulator	2.19	0.136	DUSP4,IFNG,IGFBP3,Klra7 (includes others),TSHZ1
	IRS1		enzyme	2.279	0.145	ACTR3,ATP2A3,CDH1,CEBPA,CEBPD,ID2,LPL,SPARCL1
	HNF4A		transcription regulator	3.208	0.148	ACTA2,ACTR3,ARPC5,ASB7,ATF7,BST1,C1S,CDC42BPB,CDC42EP2,CDH1,CEBPA,CEBPD,CHCHD2,CHI3L1,CIR1,COX8A,CREBL2,CRIP1,CSTF2T,CYP4F2,CYP7B1,DEPP1,DNAJB9,DPH5,DPM2,EAF1,EBP,EHD3,ERCC6,ERG28,F7,FDPS,GNG5,GNS,GPALPP1,GPX1,GRWD1,GSTM4,GUF1,HBP1,HLA-F,HSD11B1,IFI30,IFITM2,IL10RA,IPO8,ITGAL,JTB,LAMTOR5,LARS2,LIN7C,MRPS15,MS4A8,NAA10,NCBP2,NDUFA3,NDUFA5,NME1,NSA2,ORMDL2,PCNA,PIH1D1,PNP,POP5,PPFIBP1,PPIL1,PRCP,PR…
	NOG		growth factor	1.982	0.156	BMP2,CD2,FST,MMP13
	LGALS3		other	1.944	0.158	CCR2,IFNG,ITPR3,MAP3K10,MSR1,TNF
	Hdac		group	-2.066	0.179	BMP2,CSF2RA,DLL1,EDNRB,IGFBP3,NOTCH4,PIK3R5,RGS10,TXNIP
	PDCD1		phosphatase	-1.999	0.181	CD3D,HLA-DMA,IFNG,TNF
	YBX1		transcription regulator	-1.982	0.198	ACTA2,HBB,HLA-DQB1,IGFBP3
	TFAP2A		transcription regulator	-1.958	0.208	ALCAM,CDH1,CEBPA,Ly6a (includes others),PLA2G16,RBL2
	STAT5B		transcription regulator	1.937	0.256	ASAP1,CDH1,CISH,IFNG,LTB,ME1,TLR2,TNF,ZFP36
	PGR		ligand-dependent nuclear receptor	1.96	0.261	AMD1,ATP1B1,CDC42BPA,CEBPA,CEBPD,DPYSL2,HBA1/HBA2,P2RX4,PCNA,RASSF2,STC1,TNF,TNFRSF21,TRAF5
	AR		ligand-dependent nuclear receptor	2.147	0.34	ACTR3,AMD1,BASP1,CA4,CDH1,DBI,DDT,DNAJB9,EBP,EDNRB,EHD3,IGFBP3,KITLG,KLK3,Ly6a (includes others),Marcks,PER1,SLCO3A1,TBXAS1,TNF
	RASSF1		other	1.982	0.47	IGFBP3,LDB2,MAP3K5,PAK1
	NUPR1		transcription regulator	-1.941	1	ABL2,ACSS1,CD68,CSTF2T,ITPR3,KDM3A,LARS2,MMP12,NAAA,NRROS,PPP1R15A,RBM14,RMI1
