# Supplementary material for: Machine learning reveals genetic modifiers of the immune microenvironment of cancer
Source: iScience. 2023 Aug 9;26(9):107576. doi: 10.1016/j.isci.2023.107576 (PMC10470213; doi:10.1016/j.isci.2023.107576)
Supplement: Table S21. Mouse candidate genes localized within mouse chromosome 4 (4.68–55.84 Mb) and chromosome 5 (15.97–66.36 Mb) regions, related to Figure 4 — S21A) 576 mouse candidate genes and annotation, S21B) Variant effect predictions (VEP) of SNPs located in candidate genes. [file mmc22.xlsx]

## Sheet: Table S21A. Mouse_CandidateGene
Table S21A. Mouse candidate genes
Chromosome	Start	End	cM	strand GRCm39	MGI ID	Feature Type	Symbol	Name
4	4762484	4793306	2.56	-	MGI:1915720	protein coding gene	Bpnt2	3'(2'), 5'-bisphosphate nucleotidase 2
4	5644009	5801101	2.62	+	MGI:1916593	protein coding gene	Fam110b	family with sequence similarity 110, member B
4	6191105	6219788	2.91	+	MGI:1915303	protein coding gene	Ubxn2b	UBX domain protein 2B
4	6265612	6275632	2.91	-	MGI:106091	protein coding gene	Cyp7a1	cytochrome P450, family 7, subfamily a, polypeptide 1
4	6365654	6396122	2.91	+	MGI:1337026	protein coding gene	Sdcbp	syndecan binding protein
4	6396207	6454271	2.91	-	MGI:1341864	protein coding gene	Nsmaf	neutral sphingomyelinase (N-SMase) activation associated factor
4	6686353	6991557	3.04	-	MGI:2181659	protein coding gene	Tox	thymocyte selection-associated high mobility group box
4	8143362	8239041	3.53	-	MGI:88253	protein coding gene	Car8	carbonic anhydrase 8
4	8535644	8607778	3.63	+	MGI:1928750	protein coding gene	Rab2a	RAB2A, member RAS oncogene family
4	8690406	8867659	3.68	+	MGI:2444748	protein coding gene	Chd7	chromodomain helicase DNA binding protein 7
4	9269293	9451691	4.07	+	MGI:1921688	protein coding gene	Clvs1	clavesin 1
4	9449085	9669344	4.17	-	MGI:1914186	protein coding gene	Asph	aspartate-beta-hydroxylase
4	9844372	9862345	4.35	+	MGI:95689	protein coding gene	Gdf6	growth differentiation factor 6
4	10874498	10899425	4.85	+	MGI:1914407	protein coding gene	Cfap418	cilia and flagella associated protein 418
4	10988662	11007619	4.86	-	MGI:1919051	protein coding gene	Plekhf2	pleckstrin homology domain containing, family F (with FYVE domain) member 2
4	11051045	11076205	4.91	-	MGI:1924197	protein coding gene	Ndufaf6	NADH:ubiquinone oxidoreductase complex assembly factor 6
4	11156441	11174379	5.03	+	MGI:1926609	protein coding gene	Trp53inp1	transformation related protein 53 inducible nuclear protein 1
4	11191351	11204779	5.07	+	MGI:1329034	protein coding gene	Ccne2	cyclin E2
4	11199158	11254258	5.08	-	MGI:1919906	protein coding gene	Ints8	integrator complex subunit 8
4	11261315	11322137	5.11	-	MGI:2685869	protein coding gene	Dpy19l4	dpy-19-like 4 (C. elegans)
4	11331933	11386783	5.11	-	MGI:1917326	protein coding gene	Esrp1	epithelial splicing regulatory protein 1
4	11485958	11550684	5.11	+	MGI:1913435	protein coding gene	Virma	vir like m6A methyltransferase associated
4	11558922	11615805	5.11	+	MGI:3605986	protein coding gene	Rad54b	RAD54 homolog B (S. cerevisiae)
4	11579665	11587591	5.11	+	MGI:5301008	protein coding gene	Fsbp	fibrinogen silencer binding protein
4	11704457	11714752	5.34	+	MGI:99844	protein coding gene	Gem	GTP binding protein (gene overexpressed in skeletal muscle)
4	11758157	11817905	5.35	+	MGI:1095414	protein coding gene	Cdh17	cadherin 17
4	11958183	11966450	5.48	-	MGI:2685870	protein coding gene	Pdp1	pyruvate dehydrogenase phosphatase catalytic subunit 1
4	11979560	11981265	5.5	-	MGI:3642593	protein coding gene	Gm10604	predicted gene 10604
4	12039355	12090020	5.56	-	MGI:1923928	protein coding gene	Tmem67	transmembrane protein 67
4	12089439	12096243	5.58	+	MGI:1924854	protein coding gene	Rbm12b2	RNA binding motif protein 12 B2
4	12140264	12146731	5.58	+	MGI:1919647	protein coding gene	Rbm12b1	RNA binding motif protein 12 B1
4	12153409	12172015	5.58	-	MGI:1915349	protein coding gene	Cibar1	CBY1 interacting BAR domain containing 1
4	12906837	12981485	5.58	+	MGI:3650048	protein coding gene	Triqk	triple QxxK/R motif containing
4	13743436	13893649	5.88	+	MGI:104793	protein coding gene	Runx1t1	RUNX1 translocation partner 1
4	14502430	14621805	6.24	-	MGI:2384791	protein coding gene	Slc26a7	solute carrier family 26, member 7
4	14623620	14796060	6.3	-	MGI:1920564	protein coding gene	Lrrc69	leucine rich repeat containing 69
4	14809505	14826552	6.38	-	MGI:1919451	protein coding gene	Otud6b	OTU domain containing 6B
4	14864076	14915176	6.41	+	MGI:1919769	protein coding gene	Pip4p2	phosphatidylinositol-4,5-bisphosphate 4-phosphatase 2
4	14929908	14953030	6.44	+	MGI:3702175	protein coding gene	Gm11837	predicted gene 11837
4	14952245	15149794	6.45	-	MGI:1916602	protein coding gene	Necab1	N-terminal EF-hand calcium binding protein 1
4	15265831	15286753	6.6	+	MGI:2140359	protein coding gene	Tmem64	transmembrane protein 64
4	15881264	15906709	6.66	+	MGI:88248	protein coding gene	Calb1	calbindin 1
4	15917240	15945377	6.66	-	MGI:1914710	protein coding gene	Decr1	2,4-dienoyl CoA reductase 1, mitochondrial
4	15957925	15992589	6.66	+	MGI:1351625	protein coding gene	Nbn	nibrin
4	15997121	16013888	6.66	-	MGI:2384798	protein coding gene	Osgin2	oxidative stress induced growth inhibitor family member 2
4	16122733	16163647	6.7	-	MGI:1891456	protein coding gene	Ripk2	receptor (TNFRSF)-interacting serine-threonine kinase 2
5	16139689	16579509	6.56	+	MGI:88295	protein coding gene	Cacna2d1	calcium channel, voltage-dependent, alpha2/delta subunit 1
5	16758493	16825150	7.07	+	MGI:96079	protein coding gene	Hgf	hepatocyte growth factor
5	17578184	17582990	7.96	+	MGI:3781672	protein coding gene	Speer4f2	spermatogenesis associated glutamate (E)-rich protein 4f2
5	17681120	17685934	7.98	+	MGI:1918185	protein coding gene	Speer4f1	spermatogenesis associated glutamate (E)-rich protein 4F1
5	17779814	17935266	7.99	+	MGI:107557	protein coding gene	Sema3c	sema domain, immunoglobulin domain (Ig), short basic domain, secreted, (semaphorin) 3C
4	17853072	18117479	7.08	+	MGI:1276107	protein coding gene	Mmp16	matrix metallopeptidase 16
5	17986688	18093799	8.11	-	MGI:107899	protein coding gene	Cd36	CD36 molecule
5	18167568	18224666	8.14	+	MGI:3588268	protein coding gene	Gnat3	guanine nucleotide binding protein, alpha transducing 3
5	18470133	18565353	8.16	-	MGI:95771	protein coding gene	Gnai1	guanine nucleotide binding protein (G protein), alpha inhibiting 1
4	18860454	19122526	7.28	-	MGI:3650508	protein coding gene	Cnbd1	cyclic nucleotide binding domain containing 1
4	19280850	19510623	7.42	+	MGI:1353562	protein coding gene	Cngb3	cyclic nucleotide gated channel beta 3
5	19432034	20909790	8.6	+	MGI:1354953	protein coding gene	Magi2	membrane associated guanylate kinase, WW and PDZ domain containing 2
4	19519254	19570108	7.53	-	MGI:1917818	protein coding gene	Cpne3	copine III
4	19575162	19606932	7.56	+	MGI:1913552	protein coding gene	Rmdn1	regulator of microtubule dynamics 1
4	19608303	19708993	7.56	-	MGI:1861728	protein coding gene	Wwp1	WW domain containing E3 ubiquitin protein ligase 1
4	19643461	19656085	7.56	+	MGI:3699710	protein coding gene	Gm12353	predicted gene 12353
4	19818727	19842213	7.63	+	MGI:1921337	protein coding gene	Slc7a13	solute carrier family 7, (cationic amino acid transporter, y+ system) member 13
4	19876838	19922566	7.67	-	MGI:1924415	protein coding gene	Atp6v0d2	ATPase, H+ transporting, lysosomal V0 subunit D2
4	20007938	20030785	7.76	+	MGI:1354168	protein coding gene	Ttpa	tocopherol (alpha) transfer protein
4	20041963	20066111	7.79	+	MGI:1329035	protein coding gene	Ggh	gamma-glutamyl hydrolase
4	20118874	20778866	7.82	-	MGI:2444830	protein coding gene	Nkain3	Na+/K+ transporting ATPase interacting 3
5	20963662	21087122	9.83	-	MGI:1916020	protein coding gene	Phtf2	putative homeodomain transcription factor 2
5	21087451	21091868	9.83	+	MGI:2673965	protein coding gene	Tmem60	transmembrane protein 60
5	21098026	21161396	9.83	-	MGI:3036237	protein coding gene	Rsbn1l	round spermatid basic protein 1-like
5	21191643	21260909	9.83	-	MGI:104673	protein coding gene	Ptpn12	protein tyrosine phosphatase, non-receptor type 12
5	21391253	21520130	9.83	+	MGI:2442259	protein coding gene	Gsap	gamma-secretase activating protein
5	21497959	21629675	9.83	-	MGI:1922422	protein coding gene	Ccdc146	coiled-coil domain containing 146
5	21577671	21583384	9.83	+	MGI:103266	protein coding gene	Fgl2	fibrinogen-like protein 2
5	21629956	21687122	9.83	+	MGI:2140983	protein coding gene	Fam185a	family with sequence similarity 185, member A
4	21677480	21685963	8.78	-	MGI:2448528	protein coding gene	Prdm13	PR domain containing 13
5	21688845	21850632	9.83	-	MGI:2443416	protein coding gene	Fbxl13	F-box and leucine-rich repeat protein 13
4	21727701	21759922	8.86	+	MGI:1858199	protein coding gene	Ccnc	cyclin C
5	21748557	21780902	9.89	+	MGI:1921761	protein coding gene	Lrrc17	leucine rich repeat containing 17
4	21757382	21767211	8.91	-	MGI:1924282	protein coding gene	Tstd3	thiosulfate sulfurtransferase (rhodanese)-like domain containing 3
4	21767161	21837872	8.93	+	MGI:101850	protein coding gene	Usp45	ubiquitin specific petidase 45
4	21847583	21876475	9.06	+	MGI:1913875	protein coding gene	Pnisr	PNN interacting serine/arginine-rich
5	21851004	21867697	9.97	+	MGI:1914461	protein coding gene	Armc10	armadillo repeat containing 10
5	21867899	21906394	9.97	-	MGI:2140885	protein coding gene	Napepld	N-acyl phosphatidylethanolamine phospholipase D
4	21879673	21912162	9.11	+	MGI:101813	protein coding gene	Coq3	coenzyme Q3 methyltransferase
4	21931329	21996839	9.2	+	MGI:1923382	protein coding gene	Faxc	failed axon connections homolog
5	21942143	21962150	9.97	+	MGI:1920328	protein coding gene	Pmpcb	peptidase (mitochondrial processing) beta
5	21962265	21990249	9.97	-	MGI:99470	protein coding gene	Dnajc2	DnaJ heat shock protein family (Hsp40) member C2
5	21990281	22008785	9.97	+	MGI:109555	protein coding gene	Psmc2	proteasome (prosome, macropain) 26S subunit, ATPase 2
5	22015653	22070602	9.97	-	MGI:1933154	protein coding gene	Slc26a5	solute carrier family 26, member 5
5	22089452	22549700	9.98	-	MGI:103022	protein coding gene	Reln	reelin
4	22357543	22434091	9.69	+	MGI:2140367	protein coding gene	Fbxl4	F-box and leucine-rich repeat protein 4
4	22482780	22488366	9.73	-	MGI:101895	protein coding gene	Pou3f2	POU domain, class 3, transcription factor 2
5	22691478	22755358	10.07	-	MGI:1347044	protein coding gene	Orc5	origin recognition complex, subunit 5
5	22951057	23480595	10.07	+	MGI:1925076	protein coding gene	Lhfpl3	lipoma HMGIC fusion partner-like 3
5	23519347	23544648	10.28	+	MGI:4937068	protein coding gene	Gm17434	predicted gene, 17434
5	23639439	23709233	10.33	+	MGI:1924825	protein coding gene	Kmt2e	lysine (K)-specific methyltransferase 2E
5	23708354	23889639	10.36	-	MGI:1201408	protein coding gene	Srpk2	serine/arginine-rich protein specific kinase 2
5	23945646	23988709	10.42	-	MGI:1925947	protein coding gene	Pus7	pseudouridylate synthase 7
5	23992709	24025367	10.45	+	MGI:1916233	protein coding gene	Rint1	RAD50 interactor 1
5	24043942	24049143	10.48	-	MGI:1913419	protein coding gene	Tomm7	translocase of outer mitochondrial membrane 7
5	24120274	24235688	10.53	-	MGI:2149839	protein coding gene	Fam126a	family with sequence similarity 126, member A
5	24305603	24365790	10.67	+	MGI:1196453	protein coding gene	Klhl7	kelch-like 7
5	24369961	24389011	10.72	+	MGI:2387631	protein coding gene	Nupl2	nucleoporin like 2
4	24496451	24602950	10.36	+	MGI:2684980	protein coding gene	Mms22l	MMS22-like, DNA repair protein
5	24524587	24556602	10.94	-	MGI:1341722	protein coding gene	Kcnh2	potassium voltage-gated channel, subfamily H (eag-related), member 2
5	24569808	24589472	11.32	+	MGI:97362	protein coding gene	Nos3	nitric oxide synthase 3, endothelial cell
5	24589179	24597141	11.49	-	MGI:2685420	protein coding gene	Atg9b	autophagy related 9B
5	24598661	24615052	11.57	+	MGI:1351667	protein coding gene	Abcb8	ATP-binding cassette, sub-family B (MDR/TAP), member 8
4	24612554	24851124	10.42	-	MGI:3612790	protein coding gene	Klhl32	kelch-like 32
5	24618449	24622836	11.72	+	MGI:2159339	protein coding gene	Asic3	acid-sensing (proton-gated) ion channel 3
5	24623239	24628528	11.73	-	MGI:101765	protein coding gene	Cdk5	cyclin-dependent kinase 5
5	24628939	24645945	11.74	+	MGI:109351	protein coding gene	Slc4a2	solute carrier family 4 (anion exchanger), member 2
5	24646036	24650280	11.78	-	MGI:1913837	protein coding gene	Fastk	Fas-activated serine/threonine kinase
5	24650456	24652852	11.79	-	MGI:1923764	protein coding gene	Tmub1	transmembrane and ubiquitin-like domain containing 1
5	24654606	24656707	11.81	-	MGI:3642883	protein coding gene	Gm10472	predicted gene 10472
5	24657175	24707045	11.81	+	MGI:2183446	protein coding gene	Agap3	ArfGAP with GTPase domain, ankyrin repeat and PH domain 3
5	24709424	24731846	11.93	-	MGI:95667	protein coding gene	Gbx1	gastrulation brain homeobox 1
5	24737695	24745976	11.93	-	MGI:2152836	protein coding gene	Asb10	ankyrin repeat and SOCS box-containing 10
5	24748432	24760467	11.93	-	MGI:3045319	protein coding gene	Iqca1l	IQ motif containing with AAA domain 1 like
5	24770343	24782465	11.93	-	MGI:1351657	protein coding gene	Abcf2	ATP-binding cassette, sub-family F (GCN20), member 2
5	24791739	24799554	11.93	+	MGI:1917522	protein coding gene	Chpf2	chondroitin polymerizing factor 2
5	24797620	24829649	11.93	-	MGI:1914243	protein coding gene	Smarcd3	SWI/SNF related, matrix associated, actin dependent regulator of chromatin, subfamily d, member 3
5	24890813	24915376	11.93	+	MGI:1889001	protein coding gene	Nub1	negative regulator of ubiquitin-like proteins 1
4	24898083	24905001	10.52	+	MGI:1915743	protein coding gene	Ndufaf4	NADH:ubiquinone oxidoreductase complex assembly factor 4
5	24916736	24935725	11.93	-	MGI:1915466	protein coding gene	Wdr86	WD repeat domain 86
5	24956000	24962846	11.93	-	MGI:2449167	protein coding gene	Crygn	crystallin, gamma N
4	24966407	25009233	10.53	+	MGI:2135884	protein coding gene	Gpr63	G protein-coupled receptor 63
5	25007821	25047359	11.93	-	MGI:97912	protein coding gene	Rheb	Ras homolog enriched in brain
5	25067742	25305640	11.93	-	MGI:1336153	protein coding gene	Prkag2	protein kinase, AMP-activated, gamma 2 non-catalytic subunit
4	25199907	25242852	10.58	-	MGI:1913192	protein coding gene	Fhl5	four and a half LIM domains 5
4	25248600	25281821	10.59	-	MGI:1914740	protein coding gene	Ufl1	UFM1 specific ligase 1
5	25386458	25425295	12.33	+	MGI:1915159	protein coding gene	Galntl5	UDP-N-acetyl-alpha-D-galactosamine:polypeptide N-acetylgalactosaminyltransferase-like 5
5	25427732	25470916	12.35	+	MGI:2444392	protein coding gene	Galnt11	polypeptide N-acetylgalactosaminyltransferase 11
5	25427846	25428151	12.35	-	MGI:1925120	protein coding gene	E130116L18Rik	RIKEN cDNA E130116L18 gene
5	25476796	25703781	12.35	-	MGI:2444959	protein coding gene	Kmt2c	lysine (K)-specific methyltransferase 2C
4	25609333	25800003	10.59	-	MGI:1330859	protein coding gene	Fut9	fucosyltransferase 9
5	25721065	25723025	12.35	+	MGI:2685289	protein coding gene	Cct8l1	chaperonin containing TCP1, subunit 8 (theta)-like 1
5	25894812	25910795	12.35	-	MGI:1927345	protein coding gene	Xrcc2	X-ray repair complementing defective repair in Chinese hamster cells 2
5	25964995	26055686	12.35	+	MGI:2661120	protein coding gene	Actr3b	ARP3 actin-related protein 3B
5	26204020	26209796	12.44	-	MGI:3780148	protein coding gene	Gm1979	predicted gene 1979
5	26223419	26227889	12.44	-	MGI:3645135	protein coding gene	Gm5862	predicted gene 5862
5	26239268	26244503	12.44	-	MGI:1922907	protein coding gene	Speer4a	spermatogenesis associated glutamate (E)-rich protein 4A
5	26256877	26263532	12.44	-	MGI:3645983	protein coding gene	Gm7347	predicted gene 7347
5	26287572	26294289	12.44	-	MGI:3641900	protein coding gene	Gm10471	predicted gene 10471
5	26303666	26310312	12.45	-	MGI:3036277	protein coding gene	5031410I06Rik	RIKEN cDNA 5031410I06 gene
5	26319762	26326419	12.45	-	MGI:3798181	protein coding gene	Gm10220	predicted gene 10220
4	26324506	26346891	10.92	-	MGI:2444484	protein coding gene	Manea	mannosidase, endo-alpha
5	26462689	26469306	12.72	+	MGI:3805965	protein coding gene	Gm7361	predicted gene 7361
5	27022355	27932498	12.92	+	MGI:94921	protein coding gene	Dpp6	dipeptidylpeptidase 6
5	27700807	27706390	13.23	-	MGI:1920776	protein coding gene	Speer4b	spermatogenesis associated glutamate (E)-rich protein 4B
5	27945078	27996689	13.23	-	MGI:1890430	protein coding gene	Paxip1	PAX interacting (with transcription-activation domain) protein 1
5	28047147	28060086	13.24	+	MGI:96283	protein coding gene	Htr5a	5-hydroxytryptamine (serotonin) receptor 5A
5	28176315	28182048	13.8	+	MGI:4937329	protein coding gene	Gm17695	predicted gene, 17695
5	28276410	28283660	13.94	+	MGI:1916289	protein coding gene	Insig1	insulin induced gene 1
5	28370692	28377164	13.94	+	MGI:95390	protein coding gene	En2	engrailed 2
5	28405817	28450786	13.99	-	MGI:2442451	protein coding gene	Cnpy1	canopy FGF signaling regulator 1
5	28522119	28624237	14.36	+	MGI:1919670	protein coding gene	Rbm33	RNA binding motif protein 33
5	28661838	28672099	14.39	-	MGI:98297	protein coding gene	Shh	sonic hedgehog
4	28813131	28967499	12.42	+	MGI:95276	protein coding gene	Epha7	Eph receptor A7
5	29400990	29433455	14.78	+	MGI:1861747	protein coding gene	Rnf32	ring finger protein 32
5	29434800	29583388	14.81	-	MGI:1861746	protein coding gene	Lmbr1	limb region 1
5	29637338	29658504	15	+	MGI:1861749	protein coding gene	Nom1	nucleolar protein with MIF4G domain 1
5	29678821	29683468	15.04	-	MGI:109160	protein coding gene	Mnx1	motor neuron and pancreas homeobox 1
5	29774240	29881075	15.12	+	MGI:2140998	protein coding gene	Ube3c	ubiquitin protein ligase E3C
5	29940896	29991476	15.27	+	MGI:1344381	protein coding gene	Dnajb6	DnaJ heat shock protein family (Hsp40) member B6
5	30218112	30224973	15.7	+	MGI:96559	protein coding gene	Il6	interleukin 6
5	30263200	30278615	15.81	-	MGI:98878	protein coding gene	Tyms	thymidylate synthase
5	30308582	30311084	15.92	-	MGI:3641994	protein coding gene	3110082J24Rik	RIKEN cDNA 3110082J24 gene
5	30310194	30323378	15.92	+	MGI:2685290	protein coding gene	Garem2	GRB2 associated regulator of MAPK1 subtype 2
5	30324421	30359978	15.95	-	MGI:2135593	protein coding gene	Hadha	hydroxyacyl-CoA dehydrogenase trifunctional multienzyme complex subunit alpha
5	30360251	30389591	16.04	+	MGI:2136381	protein coding gene	Hadhb	hydroxyacyl-CoA dehydrogenase trifunctional multienzyme complex subunit beta
5	30398429	30410720	16.13	-	MGI:2685887	protein coding gene	Adgrf3	adhesion G protein-coupled receptor F3
5	30437579	30477425	16.22	+	MGI:107898	protein coding gene	Selenoi	selenoprotein I
5	30486386	30524039	16.42	+	MGI:2685906	protein coding gene	Drc1	dynein regulatory complex subunit 1
5	30524406	30619276	16.48	-	MGI:1891247	protein coding gene	Otof	otoferlin
5	30623391	30641432	16.57	+	MGI:1922684	protein coding gene	Fam166c	family with sequence similarity 166, member C
5	30642927	30703180	16.59	-	MGI:1920509	protein coding gene	Cib4	calcium and integrin binding family member 4
5	30745514	30782614	16.68	+	MGI:1100509	protein coding gene	Kcnk3	potassium channel, subfamily K, member 3
5	30805277	30817073	16.74	+	MGI:1922169	protein coding gene	Slc35f6	solute carrier family 35, member F6
5	30824214	30832181	16.76	+	MGI:88375	protein coding gene	Cenpa	centromere protein A
5	30868908	30956713	16.8	+	MGI:1929772	protein coding gene	Dpysl5	dihydropyrimidinase-like 5
5	30971985	31023450	16.9	+	MGI:2140967	protein coding gene	Mapre3	microtubule-associated protein, RP/EB family, member 3
5	31026923	31034813	16.9	+	MGI:1916046	protein coding gene	Tmem214	transmembrane protein 214
5	31046038	31064309	16.9	+	MGI:2441745	protein coding gene	Agbl5	ATP/GTP binding protein-like 5
5	31063860	31065155	16.9	-	MGI:1914945	protein coding gene	Ost4	oligosaccharyltransferase complex subunit 4 (non-catalytic)
5	31070746	31078621	16.9	+	MGI:1926189	protein coding gene	Emilin1	elastin microfibril interfacer 1
5	31078780	31088592	16.9	+	MGI:1096353	protein coding gene	Khk	ketohexokinase
5	31090487	31102824	16.9	-	MGI:1915817	protein coding gene	Cgref1	cell growth regulator with EF hand domain 1
5	31109011	31117700	16.9	-	MGI:1355326	protein coding gene	Preb	prolactin regulatory element binding
5	31126006	31134362	16.9	+	MGI:1934960	protein coding gene	Tcf23	transcription factor 23
5	31193380	31206268	16.93	-	MGI:2660847	protein coding gene	Slc5a6	solute carrier family 5 (sodium-dependent vitamin transporter), member 6
5	31205984	31211977	16.94	+	MGI:1918918	protein coding gene	Atraid	all-trans retinoic acid induced differentiation factor
5	31212124	31235823	16.95	+	MGI:1916969	protein coding gene	Cad	carbamoyl-phosphate synthetase 2, aspartate transcarbamylase, and dihydroorotase
5	31243450	31265581	16.97	-	MGI:1345280	protein coding gene	Slc30a3	solute carrier family 30 (zinc transporter), member 3
5	31265637	31269870	17.03	+	MGI:3045263	protein coding gene	Dnajc5g	DnaJ heat shock protein family (Hsp40) member C5 gamma
5	31274056	31294974	17.06	+	MGI:1889623	protein coding gene	Trim54	tripartite motif-containing 54
5	31295407	31296173	17.11	-	MGI:1276123	protein coding gene	Ucn	urocortin
5	31298007	31311595	17.12	-	MGI:97138	protein coding gene	Mpv17	MpV17 mitochondrial inner membrane protein
5	31313350	31337488	17.15	-	MGI:1919002	protein coding gene	Gtf3c2	general transcription factor IIIC, polypeptide 2, beta
5	31344902	31350483	17.24	-	MGI:95300	protein coding gene	Eif2b4	eukaryotic translation initiation factor 2B, subunit 4 delta
5	31350606	31356244	17.26	+	MGI:2387801	protein coding gene	Snx17	sorting nexin 17
5	31356325	31359647	17.27	-	MGI:2141255	protein coding gene	Zfp513	zinc finger protein 513
5	31360012	31377889	17.27	-	MGI:106065	protein coding gene	Ppm1g	protein phosphatase 1G (formerly 2C), magnesium-dependent, gamma isoform
5	31398227	31408910	17.27	+	MGI:2183436	protein coding gene	Nrbp1	nuclear receptor binding protein 1
5	31409050	31410541	17.27	+	MGI:1917065	protein coding gene	Krtcap3	keratinocyte associated protein 3
5	31410623	31448458	17.27	-	MGI:2682064	protein coding gene	Ift172	intraflagellar transport 172
5	31449586	31453279	17.27	-	MGI:1917195	protein coding gene	Fndc4	fibronectin type III domain containing 4
5	31454787	31484658	17.27	+	MGI:1096345	protein coding gene	Gckr	glucokinase regulatory protein
5	31609775	31639098	17.27	+	MGI:1917345	protein coding gene	Zfp512	zinc finger protein 512
5	31643203	31645606	17.27	+	MGI:1914906	protein coding gene	4930548H24Rik	RIKEN cDNA 4930548H24 gene
5	31652085	31670248	17.27	+	MGI:1921504	protein coding gene	Gpn1	GPN-loop GTPase 1
5	31671913	31684106	17.27	-	MGI:1919445	protein coding gene	Supt7l	SPT7-like, STAGA complex gamma subunit
5	31684339	31714276	17.27	+	MGI:1196608	protein coding gene	Slc4a1ap	solute carrier family 4 (anion exchanger), member 1, adaptor protein
5	31771295	31779988	17.27	+	MGI:2137225	protein coding gene	Mrpl33	mitochondrial ribosomal protein L33
5	31781783	31854971	17.27	-	MGI:1918586	protein coding gene	Rbks	ribokinase
5	31855394	32242083	17.27	+	MGI:1333875	protein coding gene	Babam2	BRISC and BRCA1 A complex member 2
4	31964097	32023467	13.91	+	MGI:1346877	protein coding gene	Map3k7	mitogen-activated protein kinase kinase kinase 7
4	32238804	32586108	14.02	+	MGI:894679	protein coding gene	Bach2	BTB and CNC homology, basic leucine zipper transcription factor 2
5	32293145	32315186	17.33	+	MGI:102858	protein coding gene	Fosl2	fos-like antigen 2
5	32390035	32521700	17.33	+	MGI:1922406	protein coding gene	Plb1	phospholipase B1
4	32600865	32602382	14.25	-	MGI:1339969	protein coding gene	Gja10	gap junction protein, alpha 10
4	32615462	32653271	14.27	+	MGI:1349399	protein coding gene	Casp8ap2	caspase 8 associated protein 2
5	32616192	32651057	17.33	+	MGI:104871	protein coding gene	Ppp1cb	protein phosphatase 1 catalytic subunit beta
4	32657119	32775217	14.3	+	MGI:1926159	protein coding gene	Mdn1	midasin AAA ATPase 1
5	32768515	32844401	17.33	+	MGI:99147	protein coding gene	Yes1	YES proto-oncogene 1, Src family tyrosine kinase
4	32800253	32801559	14.42	+	MGI:1917573	protein coding gene	Lyrm2	LYR motif containing 2
4	32804035	32950841	14.42	-	MGI:2154278	protein coding gene	Ankrd6	ankyrin repeat domain 6
5	32893645	32942990	17.33	-	MGI:2445114	protein coding gene	Pisd	phosphatidylserine decarboxylase
5	32894574	32984453	17.33	-	MGI:5313118	protein coding gene	Gm20671	predicted gene 20671
5	32947164	33011600	17.33	-	MGI:2443658	protein coding gene	Prr14l	proline rich 14-like
4	32983037	33022180	14.57	+	MGI:1098604	protein coding gene	Rragd	Ras-related GTP binding D
5	33021045	33151580	17.35	+	MGI:2141101	protein coding gene	Depdc5	DEP domain containing 5
4	33031416	33052363	14.61	+	MGI:1926245	protein coding gene	Ube2j1	ubiquitin-conjugating enzyme E2J 1
4	33062999	33095865	14.64	+	MGI:95626	protein coding gene	Gabrr2	gamma-aminobutyric acid (GABA) C receptor, subunit rho 2
4	33132556	33163606	14.68	+	MGI:95625	protein coding gene	Gabrr1	gamma-aminobutyric acid (GABA) C receptor, subunit rho 1
4	33174230	33189737	14.71	-	MGI:2685270	protein coding gene	Pm20d2	peptidase M20 domain containing 2
5	33176160	33185310	17.42	+	MGI:109194	protein coding gene	Ywhah	tyrosine 3-monooxygenase/tryptophan 5-monooxygenase activation protein, eta polypeptide
4	33208991	33233340	14.73	+	MGI:2661424	protein coding gene	Srsf12	serine and arginine-rich splicing factor 12
4	33245423	33248787	14.75	-	MGI:1917838	protein coding gene	Pnrc1	proline-rich nuclear receptor coactivator 1
5	33261563	33320043	17.46	+	MGI:107678	protein coding gene	Slc5a1	solute carrier family 5 (sodium/glucose cotransporter), member 1
4	33310311	33502614	14.78	+	MGI:1329041	protein coding gene	Rngtt	RNA guanylyltransferase and 5'-phosphatase
5	33370862	33375596	17.5	-	MGI:1923724	protein coding gene	Spon2	spondin 2, extracellular matrix protein
5	33405067	33432338	17.52	-	MGI:1201685	protein coding gene	Ctbp1	C-terminal binding protein 1
5	33492916	33530638	17.55	+	MGI:1891748	protein coding gene	Maea	macrophage erythroblast attacher
5	33535893	33577098	17.6	+	MGI:1918351	protein coding gene	Uvssa	UV stimulated scaffold protein A
5	33588078	33591320	17.65	-	MGI:109346	protein coding gene	Nkx1-1	NK1 homeobox 1
5	33757691	33786979	17.83	-	MGI:1919225	protein coding gene	Fam53a	family with sequence similarity 53, member A
5	33787269	33789436	17.83	+	MGI:3646113	protein coding gene	Gm9903	predicted gene 9903
5	33797399	33809918	17.83	-	MGI:108402	protein coding gene	Slbp	stem-loop binding protein
5	33810560	33815321	17.83	-	MGI:1915616	protein coding gene	Tmem129	transmembrane protein 129
5	33814808	33829547	17.83	+	MGI:1341163	protein coding gene	Tacc3	transforming, acidic coiled-coil containing protein 3
5	33879068	33894412	17.83	+	MGI:95524	protein coding gene	Fgfr3	fibroblast growth factor receptor 3
5	33897017	33940061	17.83	-	MGI:1932557	protein coding gene	Letm1	leucine zipper-EF-hand containing transmembrane protein 1
4	33924593	33948831	16.28	+	MGI:104615	protein coding gene	Cnr1	cannabinoid receptor 1 (brain)
5	33978069	34055319	17.83	+	MGI:1276574	protein coding gene	Nsd2	nuclear receptor binding SET domain protein 2
4	34024872	34050067	16.63	-	MGI:1914902	protein coding gene	Spaca1	sperm acrosome associated 1
5	34055260	34093670	17.83	-	MGI:1346098	protein coding gene	Nelfa	negative elongation factor complex member A, Whsc2
5	34140777	34142353	17.83	+	MGI:2686519	protein coding gene	Gm1673	predicted gene 1673
5	34153328	34163260	17.83	+	MGI:2447776	protein coding gene	Nat8l	N-acetyltransferase 8-like
5	34164523	34326792	17.83	-	MGI:2675617	protein coding gene	Poln	DNA polymerase N
5	34311240	34326768	17.84	-	MGI:2387633	protein coding gene	Haus3	HAUS augmin-like complex, subunit 3
5	34333924	34345054	17.84	-	MGI:104991	protein coding gene	Mxd4	Max dimerization protein 4
5	34352237	34445793	17.85	-	MGI:2684992	protein coding gene	Zfyve28	zinc finger, FYVE domain containing 28
5	34493594	34510789	17.87	+	MGI:1201691	protein coding gene	Rnf4	ring finger protein 4
5	34527277	34643800	17.88	+	MGI:2447768	protein coding gene	Fam193a	family with sequence homology 193, member A
4	34550937	34566908	16.8	+	MGI:1889364	protein coding gene	Akirin2	akirin 2
4	34570796	34614944	16.81	-	MGI:1354944	protein coding gene	Orc3	origin recognition complex, subunit 3
4	34614957	34660167	16.84	+	MGI:1923596	protein coding gene	Rars2	arginyl-tRNA synthetase 2, mitochondrial
5	34653440	34671323	17.89	-	MGI:2386643	protein coding gene	Tnip2	TNFAIP3 interacting protein 2
4	34663257	34687438	16.86	-	MGI:1345622	protein coding gene	Slc35a1	solute carrier family 35 (CMP-sialic acid transporter), member 1
5	34683182	34720985	17.89	+	MGI:1346349	protein coding gene	Sh3bp2	SH3-domain binding protein 2
4	34688559	34730206	16.86	-	MGI:1916579	protein coding gene	Cfap206	cilia and flagella associated protein 206
5	34731008	34789652	17.9	+	MGI:87918	protein coding gene	Add1	adducin 1 (alpha)
4	34743788	34756259	16.86	-	MGI:2684982	protein coding gene	Gm136	predicted gene 136
4	34768664	34778398	16.86	-	MGI:1913541	protein coding gene	Smim8	small integral membrane protein 8
5	34790988	34794558	17.9	-	MGI:1915544	protein coding gene	Mfsd10	major facilitator superfamily domain containing 10
5	34795880	34817492	17.91	-	MGI:1922666	protein coding gene	Nop14	NOP14 nucleolar protein
4	34803113	34882960	16.86	-	MGI:1353423	protein coding gene	Zfp292	zinc finger protein 292
5	34817723	34912649	17.91	+	MGI:95801	protein coding gene	Grk4	G protein-coupled receptor kinase 4
4	34893779	34907370	16.86	+	MGI:88390	protein coding gene	Cga	glycoprotein hormones, alpha subunit
5	34919084	35069878	17.92	+	MGI:96067	protein coding gene	Htt	huntingtin
4	34949074	35157484	16.86	-	MGI:2664539	protein coding gene	Mob3b	MOB kinase activator 3B
5	35071581	35084333	17.94	+	MGI:2684990	protein coding gene	Msantd1	Myb/SANT-like DNA-binding domain containing 1
5	35106789	35196988	17.96	+	MGI:1918979	protein coding gene	Rgs12	regulator of G-protein signaling 12
4	35152056	35154005	17.08	+	MGI:2683287	protein coding gene	Ifnk	interferon kappa
4	35191285	35226153	17.13	-	MGI:1920455	protein coding gene	C9orf72	C9orf72, member of C9orf72-SMCR8 complex
5	35198853	35205805	17.99	+	MGI:1859281	protein coding gene	Hgfac	hepatocyte growth factor activator
5	35214110	35245183	18	+	MGI:3584043	protein coding gene	Dok7	docking protein 7
5	35248834	35263043	18.01	-	MGI:96829	protein coding gene	Lrpap1	low density lipoprotein receptor-related protein associated protein 1
5	35435910	35439107	18.09	+	MGI:87936	protein coding gene	Adra2c	adrenergic receptor, alpha 2c
5	35546452	35557074	18.14	+	MGI:107178	protein coding gene	Hmx1	H6 homeobox 1
5	35659562	35682970	18.16	-	MGI:88487	protein coding gene	Cpz	carboxypeptidase Z
4	35706647	36951747	17.74	-	MGI:2442298	protein coding gene	Lingo2	leucine rich repeat and Ig domain containing 2
5	35713547	35732414	18.25	-	MGI:1926140	protein coding gene	Trmt44	tRNA methyltransferase 44
5	35740293	35772397	18.32	+	MGI:1933156	protein coding gene	Acox3	acyl-Coenzyme A oxidase 3, pristanoyl
5	35809367	35837126	18.49	-	MGI:1925808	protein coding gene	Htra3	HtrA serine peptidase 3
5	35854524	35897331	18.6	-	MGI:2678949	protein coding gene	Sh3tc1	SH3 domain and tetratricopeptide repeats 1
5	35915224	36042317	18.75	+	MGI:2385758	protein coding gene	Ablim2	actin-binding LIM protein 2
5	36050663	36161267	19.02	+	MGI:1917542	protein coding gene	Afap1	actin filament associated protein 1
5	36174524	36555483	19.14	-	MGI:1932289	protein coding gene	Sorcs2	sortilin-related VPS10 domain containing receptor 2
5	36361365	36363912	19.14	+	MGI:1924193	protein coding gene	Psapl1	prosaposin-like 1
5	36622529	36631421	19.14	+	MGI:1334417	protein coding gene	Grpel1	GrpE-like 1, mitochondrial
5	36631014	36641629	19.14	-	MGI:3035274	protein coding gene	Tada2b	transcriptional adaptor 2B
5	36641932	36645515	19.14	+	MGI:1913967	protein coding gene	Ccdc96	coiled-coil domain containing 96
5	36647948	36743611	19.15	-	MGI:1098708	protein coding gene	Tbc1d14	TBC1 domain family, member 14
5	36757829	36853368	19.18	-	MGI:1261849	protein coding gene	D5Ertd579e	DNA segment, Chr 5, ERATO Doi 579, expressed
5	36904722	36905994	19.24	-	MGI:1929230	protein coding gene	Bloc1s4	biogenesis of lysosomal organelles complex-1, subunit 4, cappuccino
5	36952211	36954098	19.26	-	MGI:1914818	protein coding gene	Mrfap1	Morf4 family associated protein 1
5	36964265	36987997	19.26	-	MGI:1195262	protein coding gene	Man2b2	mannosidase 2, alpha B2
5	37025857	37112422	19.28	+	MGI:2442660	protein coding gene	Ppp2r2c	protein phosphatase 2, regulatory subunit B, gamma
5	37123448	37146326	19.46	-	MGI:1328355	protein coding gene	Wfs1	wolframin ER transmembrane glycoprotein
5	37185679	37307951	19.66	+	MGI:1923321	protein coding gene	Jakmip1	janus kinase and microtubule interacting protein 1
5	37310473	37394287	19.84	+	MGI:2685889	protein coding gene	Gm1043	predicted gene 1043
5	37399402	37449507	19.96	+	MGI:107793	protein coding gene	Crmp1	collapsin response mediator protein 1
5	37446442	37494238	20.06	-	MGI:1890596	protein coding gene	Evc	EvC ciliary complex subunit 1
5	37495843	37582399	20.15	+	MGI:1915775	protein coding gene	Evc2	EvC ciliary complex subunit 2
5	37604169	37874497	20.18	-	MGI:1927552	protein coding gene	Stk32b	serine/threonine kinase 32B
5	37892863	37897164	20.21	+	MGI:2684993	protein coding gene	Cytl1	cytokine-like 1
5	37977835	37981929	20.21	-	MGI:97168	protein coding gene	Msx1	msh homeobox 1
5	38196086	38295109	20.21	+	MGI:1918366	protein coding gene	Stx18	syntaxin 18
5	38294537	38317087	20.21	-	MGI:109149	protein coding gene	Nsg1	neuron specific gene family member 1
5	38347076	38377798	20.25	-	MGI:1922329	protein coding gene	Zbtb49	zinc finger and BTB domain containing 49
5	38377815	38391650	20.29	+	MGI:107470	protein coding gene	Lyar	Ly1 antibody reactive clone
5	38417529	38426978	20.33	+	MGI:1913559	protein coding gene	Tmem128	transmembrane protein 128
5	38434748	38461560	20.35	+	MGI:2388363	protein coding gene	Otop1	otopetrin 1
5	38476852	38479866	20.4	+	MGI:94927	protein coding gene	Drd5	dopamine receptor D5
5	38506616	38660486	20.43	-	MGI:2152844	protein coding gene	Slc2a9	solute carrier family 2 (facilitated glucose transporter), member 9
5	38684149	38720265	20.63	-	MGI:1337100	protein coding gene	Wdr1	WD repeat domain 1
5	38825827	38842169	20.77	-	MGI:2140750	protein coding gene	Zfp518b	zinc finger protein 518B
5	38863805	39034155	20.81	-	MGI:1351468	protein coding gene	Clnk	cytokine-dependent hematopoietic cell linker
4	39450295	39451776	20.16	+	MGI:1922721	protein coding gene	1700009N14Rik	RIKEN cDNA 1700009N14 gene
5	39771278	39802935	21.14	-	MGI:1201606	protein coding gene	Hs3st1	heparan sulfate (glucosamine) 3-O-sulfotransferase 1
4	40143081	40198338	20.24	+	MGI:87879	protein coding gene	Aco1	aconitase 1
4	40203773	40239828	20.24	-	MGI:2442858	protein coding gene	Ddx58	DEAD/H box helicase 58
4	40259601	40269850	20.24	-	MGI:2146189	protein coding gene	Topors	topoisomerase I binding, arginine/serine-rich
4	40269579	40270228	20.24	+	MGI:1913684	protein coding gene	Smim27	small integral membrane protein 27
4	40270591	40279421	20.24	-	MGI:2684983	protein coding gene	Ndufb6	NADH:ubiquinone oxidoreductase subunit B6
4	40472180	40475653	20.28	+	MGI:2444167	protein coding gene	Tmem215	transmembrane protein 215
4	40682382	40703194	20.46	-	MGI:1913658	protein coding gene	Aptx	aprataxin
4	40722468	40734965	20.46	+	MGI:1270129	protein coding gene	Dnaja1	DnaJ heat shock protein family (Hsp40) member A1
4	40736542	40757923	20.46	-	MGI:1915546	protein coding gene	Smu1	smu-1 suppressor of mec-8 and unc-52 homolog (C. elegans)
4	40804602	40854005	20.46	-	MGI:95705	protein coding gene	B4galt1	UDP-Gal:betaGlcNAc beta 1,4- galactosyltransferase, polypeptide 1
4	40920056	40931395	20.64	+	MGI:1341848	protein coding gene	Spink4	serine peptidase inhibitor, Kazal type 4
4	40936398	40948294	20.67	-	MGI:108047	protein coding gene	Bag1	BCL2-associated athanogene 1
4	40948553	40965302	20.69	+	MGI:1924209	protein coding gene	Chmp5	charged multivesicular body protein 5
4	40970906	41025992	20.72	+	MGI:1921414	protein coding gene	Nfx1	nuclear transcription factor, X-box binding 1
4	41033074	41048139	20.83	-	MGI:1314647	protein coding gene	Aqp7	aquaporin 7
4	41092724	41098183	20.94	-	MGI:1333777	protein coding gene	Aqp3	aquaporin 3
4	41114427	41124450	20.98	-	MGI:2140151	protein coding gene	Nol6	nucleolar protein family 6 (RNA-associated)
4	41136021	41193370	21.02	+	MGI:1914865	protein coding gene	Ube2r2	ubiquitin-conjugating enzyme E2R 2
4	41194313	41275144	21.13	-	MGI:1916176	protein coding gene	Ubap2	ubiquitin-associated protein 2
4	41291300	41314889	21.32	-	MGI:1916220	protein coding gene	Dcaf12	DDB1 and CUL4 associated factor 12
4	41348996	41389766	21.43	+	MGI:2149543	protein coding gene	Ubap1	ubiquitin-associated protein 1
4	41390745	41464887	21.51	-	MGI:1918345	protein coding gene	Kif24	kinesin family member 24
4	41465151	41480926	21.65	+	MGI:1913651	protein coding gene	Nudt2	nudix (nucleoside diphosphate linked moiety X)-type motif 2
4	41495604	41503076	21.69	-	MGI:2140300	protein coding gene	Myorg	myogenesis regulating glycosidase (putative)
4	41505009	41517333	21.7	-	MGI:1920971	protein coding gene	1110017D15Rik	RIKEN cDNA 1110017D15 gene
4	41517691	41569538	21.71	-	MGI:1919151	protein coding gene	Fam219a	family with sequence similarity 219, member A
4	41569775	41638158	21.75	+	MGI:1916172	protein coding gene	Dnai1	dynein axonemal intermediate chain 1
4	41638144	41640302	21.8	-	MGI:1916888	protein coding gene	Enho	energy homeostasis associated
4	41657498	41697089	21.81	-	MGI:99605	protein coding gene	Cntfr	ciliary neurotrophic factor receptor
4	41712033	41713517	21.97	-	MGI:1917211	protein coding gene	Rpp25l	ribonuclease P/MRP 25 subunit-like
4	41714798	41723170	21.98	-	MGI:1859251	protein coding gene	Dctn3	dynactin 3
4	41723836	41731142	22.01	-	MGI:3650624	protein coding gene	Arid3c	AT rich interactive domain 3C (BRIGHT-like)
4	41738493	41741359	22.05	-	MGI:1195268	protein coding gene	Sigmar1	sigma non-opioid intracellular receptor 1
4	41755228	41758695	22.07	+	MGI:95638	protein coding gene	Galt	galactose-1-phosphate uridyl transferase
4	41760443	41769473	21.94	+	MGI:107426	protein coding gene	Il11ra1	interleukin 11 receptor, alpha chain 1
4	41769467	41774247	22.08	-	MGI:1343459	protein coding gene	Ccl27a	chemokine (C-C motif) ligand 27A
5	41782319	41865500	22.58	-	MGI:1917285	protein coding gene	Rab28	RAB28, member RAS oncogene family
5	41918826	41921563	22.58	-	MGI:108015	protein coding gene	Nkx3-2	NK3 homeobox 2
5	41944881	42001658	22.58	-	MGI:2444804	protein coding gene	Bod1l	biorientation of chromosomes in cell division 1-like
4	42091207	42092287	22.24	+	MGI:3782066	protein coding gene	Gm3893	predicted gene 3893
4	42114817	42115917	22.26	+	MGI:3710514	protein coding gene	Gm13304	predicted gene 13304
4	42153436	42158839	22.29	+	MGI:3713752	protein coding gene	Gm13306	predicted gene 13306
4	42158842	42168603	22.5	-	MGI:3801997	protein coding gene	Gm13305	predicted gene 13305
5	42225303	42374127	23	+	MGI:3648966	protein coding gene	Gm16223	predicted gene 16223
4	42255693	42256825	22.12	+	MGI:1349182	protein coding gene	Ccl21b	chemokine (C-C motif) ligand 21B (leucine)
4	42522580	42528175	22.16	-	MGI:3701946	protein coding gene	Fam205a2	family with sequence similarity 205, member A2
4	42612123	42613253	22.7	+	MGI:3711256	protein coding gene	Gm10591	predicted gene 10591
4	42629897	42631507	22.71	+	MGI:3708691	protein coding gene	Gm2564	predicted gene 2564
4	42655251	42655998	22.73	+	MGI:1891389	protein coding gene	Ccl27b	chemokine (C-C motif) ligand 27b
4	42656001	42665763	22.73	-	MGI:109123	protein coding gene	Il11ra2	interleukin 11 receptor, alpha chain 2
4	42735545	42846248	22.79	+	MGI:1923202	protein coding gene	4930578G10Rik	RIKEN cDNA 4930578G10 gene
4	42754525	42756365	22.44	-	MGI:1346316	protein coding gene	Ccl19	chemokine (C-C motif) ligand 19
4	42772860	42773991	22.43	-	MGI:1349183	protein coding gene	Ccl21a	chemokine (C-C motif) ligand 21A (serine)
4	42781928	42856771	22.82	-	MGI:3649790	protein coding gene	Gm12394	predicted gene 12394
4	42848071	42853888	22.86	-	MGI:3651059	protein coding gene	Fam205a1	family with sequence similarity 205, member A1
4	42868004	42874234	22.88	-	MGI:2679716	protein coding gene	Fam205c	family with sequence similarity 205, member C
4	42916660	42944752	22.91	+	MGI:2140712	protein coding gene	Phf24	PHD finger protein 24
4	42949866	42959425	22.93	+	MGI:1930018	protein coding gene	Dnajb5	DnaJ heat shock protein family (Hsp40) member B5
4	42969946	42974325	22.95	+	MGI:1914567	protein coding gene	1700022I11Rik	RIKEN cDNA 1700022I11 gene
4	42979964	43000507	22.95	-	MGI:99919	protein coding gene	Vcp	valosin containing protein
4	43002343	43010506	22.97	-	MGI:1926471	protein coding gene	Fancg	Fanconi anemia, complementation group G
4	43017635	43025819	22.98	-	MGI:1861452	protein coding gene	Pigo	phosphatidylinositol glycan anchor biosynthesis, class O
4	43027690	43031710	22.99	-	MGI:1913842	protein coding gene	Stoml2	stomatin (Epb7.2)-like 2
4	43032414	43046220	22.99	-	MGI:2441854	protein coding gene	Fam214b	family with sequence similarity 214, member B
4	43058953	43264871	23	+	MGI:1342278	protein coding gene	Unc13b	unc-13 homolog B
4	43267159	43373833	23.01	+	MGI:2444287	protein coding gene	Atp8b5	ATPase, class I, type 8B, member 5
4	43381979	43427088	23.03	+	MGI:2140371	protein coding gene	Rusc2	RUN and SH3 domain containing 2
5	43390513	43447067	23.65	+	MGI:2442640	protein coding gene	Cpeb2	cytoplasmic polyadenylation element binding protein 2
4	43427019	43429134	23.03	-	MGI:2445194	protein coding gene	Fam166b	family with sequence similarity 166, member B
4	43442277	43448075	23.04	+	MGI:1201675	protein coding gene	Tesk1	testis specific protein kinase 1
4	43447724	43454720	23.04	-	MGI:88345	protein coding gene	Cd72	CD72 antigen
4	43482083	43483709	23.04	-	MGI:1889342	protein coding gene	Sit1	suppression inducing transmembrane adaptor 1
4	43493365	43495921	23.04	+	MGI:1913423	protein coding gene	Ccdc107	coiled-coil domain containing 107
4	43496142	43499695	23.04	-	MGI:3036286	protein coding gene	Arhgef39	Rho guanine nucleotide exchange factor (GEF) 39
4	43507026	43513729	23.05	+	MGI:2447188	protein coding gene	Car9	carbonic anhydrase 9
4	43514711	43523765	23.05	-	MGI:98810	protein coding gene	Tpm2	tropomyosin 2, beta
4	43531513	43562583	23.05	-	MGI:1099832	protein coding gene	Tln1	talin 1
4	43562658	43567061	23.05	+	MGI:99946	protein coding gene	Creb3	cAMP responsive element binding protein 3
4	43566928	43578873	23.05	-	MGI:2654325	protein coding gene	Gba2	glucosidase beta 2
4	43578735	43587487	23.05	+	MGI:1915956	protein coding gene	Rgp1	RAB6A GEF compex partner 1
4	43583216	43584494	23.05	-	MGI:3652339	protein coding gene	Msmp	microseminoprotein, prostate associated
4	43631935	43651244	23.05	+	MGI:97372	protein coding gene	Npr2	natriuretic peptide receptor 2
4	43651335	43653594	23.05	-	MGI:3056295	protein coding gene	Spag8	sperm associated antigen 8
4	43654227	43656445	23.05	-	MGI:1916167	protein coding gene	Hint2	histidine triad nucleotide binding protein 2
4	43659622	43668859	23.05	-	MGI:2441678	protein coding gene	Fam221b	family with sequence similarity 221, member B
4	43668971	43692668	23.05	+	MGI:2441680	protein coding gene	Tmem8b	transmembrane protein 8B
5	43672881	43776145	23.78	+	MGI:1925911	protein coding gene	C1qtnf7	C1q and tumor necrosis factor related protein 7
4	43695000	43700807	23.05	-	MGI:1860079	protein coding gene	Olfr70	olfactory receptor 70
4	43705628	43706566	23.05	-	MGI:1860080	protein coding gene	Olfr71	olfactory receptor 71
4	43727198	43728110	23.05	+	MGI:1917945	protein coding gene	Hrct1	histidine rich carboxyl terminus 1
4	43730034	43734534	23.05	+	MGI:1918656	protein coding gene	Spaar	small regulatory polypeptide of amino acid response
4	43770050	43771009	23.05	-	MGI:1352686	protein coding gene	Olfr159	olfactory receptor 159
5	43819715	43898317	23.78	+	MGI:1924487	protein coding gene	Cc2d2a	coiled-coil and C2 domain containing 2A
4	43820335	43821433	23.05	-	MGI:1352683	protein coding gene	Olfr156	olfactory receptor 156
4	43834752	43837643	23.05	-	MGI:1352684	protein coding gene	Olfr157	olfactory receptor 157
4	43854292	43855463	23.05	+	MGI:1352681	protein coding gene	Olfr155	olfactory receptor 155
4	43875530	43944806	23.05	+	MGI:1855698	protein coding gene	Reck	reversion-inducing-cysteine-rich protein with kazal motifs
5	43901958	43939529	23.81	-	MGI:2152883	protein coding gene	Fbxl5	F-box and leucine-rich repeat protein 5
4	43957702	43979118	23.07	+	MGI:1917770	protein coding gene	Glipr2	GLI pathogenesis-related 2
5	43976235	44000810	23.84	+	MGI:105370	protein coding gene	Bst1	bone marrow stromal cell antigen 1
4	43983483	43985423	23.08	+	MGI:3045316	protein coding gene	Ccin	calicin
4	44004452	44032846	23.09	+	MGI:894297	protein coding gene	Clta	clathrin, light polypeptide (Lca)
5	44026151	44069716	23.85	+	MGI:107474	protein coding gene	Cd38	CD38 antigen
4	44034075	44084177	23.1	-	MGI:1354951	protein coding gene	Gne	glucosamine (UDP-N-acetyl)-2-epimerase/N-acetylmannosamine kinase
5	44070486	44071246	23.85	+	MGI:3645078	protein coding gene	Gm7879	predicted pseudogene 7879
4	44126210	44233789	23.13	-	MGI:1920719	protein coding gene	Rnf38	ring finger protein 38
5	44136200	44139121	23.95	-	MGI:1096350	protein coding gene	Fgfbp1	fibroblast growth factor binding protein 1
5	44150962	44259374	23.97	-	MGI:1100886	protein coding gene	Prom1	prominin 1
4	44300876	44364675	23.46	+	MGI:106924	protein coding gene	Melk	maternal embryonic leucine zipper kinase
5	44332496	44383968	24.24	-	MGI:2683537	protein coding gene	Tapt1	transmembrane anterior posterior transformation 1
4	44524757	44710487	23.55	-	MGI:97489	protein coding gene	Pax5	paired box 5
5	44629474	44957022	24.24	-	MGI:894670	protein coding gene	Ldb2	LIM domain binding 2
4	44756556	44932215	23.57	+	MGI:2442912	protein coding gene	Zcchc7	zinc finger, CCHC domain containing 7
4	44981395	44990734	23.65	+	MGI:1923488	protein coding gene	Grhpr	glyoxylate reductase/hydroxypyruvate reductase
4	44991242	45012412	23.66	-	MGI:1924601	protein coding gene	Zbtb5	zinc finger and BTB domain containing 5
4	45018609	45034279	23.67	+	MGI:1929022	protein coding gene	Polr1e	polymerase (RNA) I polypeptide E
4	45034248	45084604	23.68	-	MGI:2686937	protein coding gene	Fbxo10	F-box protein 10
4	45105209	45108113	23.72	-	MGI:1915762	protein coding gene	Tomm5	translocase of outer mitochondrial membrane 5
4	45184875	45285936	23.77	+	MGI:2446274	protein coding gene	Frmpd1	FERM and PDZ domain containing 1
4	45297127	45316131	23.83	+	MGI:1917184	protein coding gene	Trmt10b	tRNA methyltransferase 10B
4	45316613	45320616	23.84	-	MGI:1913612	protein coding gene	Exosc3	exosome component 3
4	45342101	45379759	23.87	+	MGI:2140179	protein coding gene	Dcaf10	DDB1 and CUL4 associated factor 10
4	45395923	45408766	23.96	-	MGI:2684984	protein coding gene	Slc25a51	solute carrier family 25, member 51
4	45423276	45530828	24	-	MGI:98294	protein coding gene	Shb	src homology 2 domain-containing transforming protein B
5	45591374	45607571	24.9	-	MGI:97836	protein coding gene	Qdpr	quinoid dihydropteridine reductase
5	45650716	45670033	24.98	+	MGI:1914238	protein coding gene	Lap3	leucine aminopeptidase 3
5	45677571	45686618	25.02	+	MGI:1914249	protein coding gene	Med28	mediator complex subunit 28
4	45683589	45723338	24.22	+	MGI:2685675	protein coding gene	Gm829	predicted gene 829
5	45687047	45796843	25.04	-	MGI:2442958	protein coding gene	Fam184b	family with sequence similarity 184, member B
4	45799022	45804604	24.35	+	MGI:1919785	protein coding gene	Aldh1b1	aldehyde dehydrogenase 1 family, member B1
4	45809507	45826827	24.36	-	MGI:1933198	protein coding gene	Igfbpl1	insulin-like growth factor binding protein-like 1
5	45827261	45857888	25.23	+	MGI:1930197	protein coding gene	Ncapg	non-SMC condensin I complex, subunit G
4	45848664	45887008	24.39	+	MGI:1921402	protein coding gene	Stra6l	STRA6-like
5	45854523	46014957	25.27	-	MGI:2651932	protein coding gene	Lcorl	ligand dependent nuclear receptor corepressor-like
5	45877009	45884920	25.31	-	MGI:3781592	protein coding gene	Gm3414	predicted gene 3414
4	45890303	45950774	24.42	+	MGI:2685871	protein coding gene	Ccdc180	coiled-coil domain containing 180
4	45965334	46034761	24.48	+	MGI:2140279	protein coding gene	Tdrd7	tudor domain containing 7
4	46038940	46116032	24.49	+	MGI:98775	protein coding gene	Tmod1	tropomodulin 1
4	46114746	46138694	24.49	-	MGI:3039624	protein coding gene	Tstd2	thiosulfate sulfurtransferase (rhodanese)-like domain containing 2
4	46138613	46172403	24.49	+	MGI:1891840	protein coding gene	Ncbp1	nuclear cap binding protein subunit 1
4	46175222	46196345	24.49	-	MGI:99135	protein coding gene	Xpa	xeroderma pigmentosum, complementation group A
4	46343644	46345774	24.68	+	MGI:1353500	protein coding gene	Foxe1	forkhead box E1
4	46376505	46389437	24.71	-	MGI:1922003	protein coding gene	Trmo	tRNA methyltransferase O
4	46393989	46404183	24.73	-	MGI:2136910	protein coding gene	Hemgn	hemogen
4	46450926	46472657	24.79	+	MGI:1914878	protein coding gene	Anp32b	acidic (leucine-rich) nuclear phosphoprotein 32 family, member B
4	46489255	46503440	24.83	+	MGI:2149820	protein coding gene	Nans	N-acetylneuraminic acid synthase (sialic acid synthase)
4	46505072	46536148	24.84	-	MGI:1921985	protein coding gene	Trim14	tripartite motif-containing 14
4	46536937	46601929	24.87	-	MGI:1345966	protein coding gene	Coro2a	coronin, actin binding protein 2A
4	46604390	46650209	25.04	-	MGI:2652885	protein coding gene	Tbc1d2	TBC1 domain family, member 2
4	46662318	46991714	25.18	-	MGI:2386030	protein coding gene	Gabbr2	gamma-aminobutyric acid (GABA) B receptor, 2
4	47015669	47057427	25.88	-	MGI:1922941	protein coding gene	Anks6	ankyrin repeat and sterile alpha motif domain containing 6
4	47091909	47123070	25.96	+	MGI:2444664	protein coding gene	Galnt12	polypeptide N-acetylgalactosaminyltransferase 12
4	47208161	47313167	26.01	+	MGI:88449	protein coding gene	Col15a1	collagen, type XV, alpha 1
4	47353222	47414926	26.02	+	MGI:98728	protein coding gene	Tgfbr1	transforming growth factor, beta receptor I
4	47469833	47474367	26.03	-	MGI:1914731	protein coding gene	Alg2	asparagine-linked glycosylation 2 (alpha-1,3-mannosyltransferase)
4	47474661	47483233	26.03	+	MGI:1913462	protein coding gene	Sec61b	Sec61 beta subunit
4	48045153	48086447	26.07	+	MGI:1352457	protein coding gene	Nr4a3	nuclear receptor subfamily 4, group A, member 3
4	48124915	48186507	26.07	+	MGI:1914977	protein coding gene	Stx17	syntaxin 17
5	48140480	48465075	26.05	+	MGI:1315205	protein coding gene	Slit2	slit guidance ligand 2
4	48193323	48279558	26.09	-	MGI:1923549	protein coding gene	Erp44	endoplasmic reticulum protein 44
4	48279760	48431954	26.11	+	MGI:1335082	protein coding gene	Invs	inversin
4	48430858	48473459	26.13	-	MGI:1344413	protein coding gene	Tex10	testis expressed gene 10
5	48529734	48546098	26.25	+	MGI:1914018	protein coding gene	Pacrgl	PARK2 co-regulated-like
4	48539935	48561919	26.13	+	MGI:1913915	protein coding gene	Msantd3	Myb/SANT-like DNA-binding domain containing 3
5	48546844	49682249	26.26	-	MGI:1933131	protein coding gene	Kcnip4	Kv channel interacting protein 4
4	48585174	48663131	26.15	+	MGI:1926810	protein coding gene	Tmeff1	transmembrane protein with EGF-like and two follistatin-like domains 1
4	48663514	48673492	26.23	+	MGI:1915266	protein coding gene	Cavin4	caveolae associated 4
4	49059273	49340259	26.27	+	MGI:2445015	protein coding gene	Plppr1	phospholipid phosphatase related 1
4	49379840	49408151	26.37	-	MGI:2444345	protein coding gene	Acnat2	acyl-coenzyme A amino acid N-acyltransferase 2
4	49447105	49473912	26.46	-	MGI:2140197	protein coding gene	Acnat1	acyl-coenzyme A amino acid N-acyltransferase 1
4	49489422	49506557	26.51	-	MGI:106642	protein coding gene	Baat	bile acid-Coenzyme A: amino acid N-acyltransferase
4	49512597	49521083	26.54	-	MGI:107329	protein coding gene	Mrpl50	mitochondrial ribosomal protein L50
4	49521176	49531517	26.55	+	MGI:2444707	protein coding gene	Zfp189	zinc finger protein 189
4	49535995	49549546	26.57	-	MGI:87995	protein coding gene	Aldob	aldolase B, fructose-bisphosphate
4	49584506	49597876	26.63	-	MGI:1914313	protein coding gene	Pgap4	post-GPI attachment to proteins GalNAc transferase 4
4	49632006	49656887	26.69	+	MGI:1925927	protein coding gene	Rnf20	ring finger protein 20
4	49661611	49845744	26.72	-	MGI:1933206	protein coding gene	Grin3a	glutamate receptor ionotropic, NMDA3A
4	49678747	49681983	26.75	-	MGI:107171	protein coding gene	Ppp3r2	protein phosphatase 3, regulatory subunit B, alpha isoform (calcineurin B, type II)
5	50117293	50216338	26.85	-	MGI:1917943	protein coding gene	Adgra3	adhesion G protein-coupled receptor A3
4	51216678	51250622	27.27	+	MGI:1922164	protein coding gene	Cylc2	cylicin, basic protein of sperm head cytoskeleton 2
5	51611592	51725068	27.02	-	MGI:1342774	protein coding gene	Ppargc1a	peroxisome proliferative activated receptor, gamma, coactivator 1 alpha
5	52307545	52347856	27.51	-	MGI:1099786	protein coding gene	Dhx15	DEAH (Asp-Glu-Ala-His) box polypeptide 15
4	52439243	52488260	28.31	+	MGI:106067	protein coding gene	Smc2	structural maintenance of chromosomes 2
5	52521146	52527080	27.92	+	MGI:103181	protein coding gene	Sod3	superoxide dismutase 3, extracellular
5	52531993	52628863	27.94	-	MGI:2685293	protein coding gene	Ccdc149	coiled-coil domain containing 149
4	52596274	52612430	28.4	+	MGI:1915524	protein coding gene	Toporsl	topoisomerase I binding, arginine/serine-rich like
5	52690859	52723689	28.25	-	MGI:2180196	protein coding gene	Lgi2	leucine-rich repeat LGI family, member 2
5	52797429	52827050	28.44	-	MGI:1098791	protein coding gene	Sepsecs	Sep (O-phosphoserine) tRNA:Sec (selenocysteine) tRNA synthase
4	52825399	52826358	28.57	+	MGI:3030109	protein coding gene	Olfr275	olfactory receptor 275
4	52855558	52856511	28.57	-	MGI:3030107	protein coding gene	Olfr273	olfactory receptor 273
5	52898916	52926682	28.63	+	MGI:1914323	protein coding gene	Pi4k2b	phosphatidylinositol 4-kinase type 2 beta
4	52910833	52911792	28.57	-	MGI:3030106	protein coding gene	Olfr272	olfactory receptor 272
5	52932751	52982007	28.7	+	MGI:1926046	protein coding gene	Zcchc4	zinc finger, CCHC domain containing 4
4	52970629	52971567	28.57	+	MGI:3030104	protein coding gene	Olfr270	olfactory receptor 270
4	52989284	53000854	28.57	+	MGI:1920648	protein coding gene	Nipsnap3a	nipsnap homolog 3A
5	52991477	53024076	28.81	+	MGI:1098673	protein coding gene	Anapc4	anaphase promoting complex subunit 4
4	53011880	53022060	28.57	+	MGI:1913786	protein coding gene	Nipsnap3b	nipsnap homolog 3B
4	53030787	53159895	28.57	-	MGI:99607	protein coding gene	Abca1	ATP-binding cassette, sub-family A (ABC1), member 1
5	53206695	53229006	28.92	+	MGI:1342284	protein coding gene	Slc34a2	solute carrier family 34 (sodium phosphate), member 2
5	53264425	53370794	28.96	-	MGI:1916941	protein coding gene	Sel1l3	sel-1 suppressor of lin-12-like 3 (C. elegans)
5	53424448	53435882	29.05	+	MGI:1913528	protein coding gene	Smim20	small integral membrane protein 20
4	53440413	53622478	28.66	+	MGI:2140592	protein coding gene	Slc44a1	solute carrier family 44, member 1
4	53631471	53707009	28.72	+	MGI:2442443	protein coding gene	Fsd1l	fibronectin type III and SPRY domain containing 1-like
5	53713121	53814787	29.37	+	MGI:96522	protein coding gene	Rbpj	recombination signal binding protein for immunoglobulin kappa J region
4	53713745	53765785	28.74	+	MGI:2179507	protein coding gene	Fktn	fukutin
4	53779705	53788712	28.75	+	MGI:99540	protein coding gene	Tal2	T cell acute lymphocytic leukemia 2
4	53826045	53862019	28.76	+	MGI:1098718	protein coding gene	Tmem38b	transmembrane protein 38B
5	53855827	53865046	29.52	-	MGI:99478	protein coding gene	Cckar	cholecystokinin A receptor
5	53966948	54061307	29.65	+	MGI:1914499	protein coding gene	Tbc1d19	TBC1 domain family, member 19
5	54155865	54278399	29.69	+	MGI:2151156	protein coding gene	Stim2	stromal interaction molecule 2
4	54945048	55083563	29.5	+	MGI:107690	protein coding gene	Zfp462	zinc finger protein 462
4	55350043	55392237	29.7	+	MGI:105128	protein coding gene	Rad23b	RAD23 homolog B, nucleotide excision repair protein
4	55527143	55532466	29.76	-	MGI:1342287	protein coding gene	Klf4	Kruppel-like factor 4 (gut)
5	57875309	58290572	31.65	+	MGI:1860487	protein coding gene	Pcdh7	protocadherin 7
5	61966186	61967820	31.99	+	MGI:105977	protein coding gene	G6pd2	glucose-6-phosphate dehydrogenase 2
5	62759788	62923502	32.04	-	MGI:2684416	protein coding gene	Arap2	ArfGAP with RhoGAP domain, ankyrin repeat and PH domain 2
5	62969017	63045651	32.04	+	MGI:4937018	protein coding gene	Dthd1	death domain containing 1
5	63803513	63808237	32.8	-	MGI:3642120	protein coding gene	Gm9954	predicted gene 9954
5	63806446	63967889	32.8	+	MGI:1920464	protein coding gene	Nwd2	NACHT and WD repeat domain containing 2
5	63969834	64056968	32.8	+	MGI:1923511	protein coding gene	0610040J01Rik	RIKEN cDNA 0610040J01 gene
5	64066240	64126240	32.8	-	MGI:2140767	protein coding gene	Rell1	RELT-like 1
5	64250293	64285694	32.8	+	MGI:97564	protein coding gene	Pgm2	phosphoglucomutase 2
5	64313648	64508829	32.8	+	MGI:1889508	protein coding gene	Tbc1d1	TBC1 domain family, member 1
5	64960864	64990246	33.49	+	MGI:1342773	protein coding gene	Klf3	Kruppel-like factor 3 (basic)
5	65082022	65090906	33.53	-	MGI:1341295	protein coding gene	Tlr1	toll-like receptor 1
5	65109374	65117440	33.54	-	MGI:1341296	protein coding gene	Tlr6	toll-like receptor 6
5	65127414	65199229	33.55	+	MGI:1915553	protein coding gene	Fam114a1	family with sequence similarity 114, member A1
5	65215558	65249524	33.58	-	MGI:2685292	protein coding gene	Tmem156	transmembrane protein 156
5	65264894	65325490	33.58	+	MGI:1919028	protein coding gene	Klhl5	kelch-like 5
5	65357039	65417758	33.58	+	MGI:2443231	protein coding gene	Wdr19	WD repeat domain 19
5	65419193	65493013	33.61	-	MGI:97891	protein coding gene	Rfc1	replication factor C (activator 1) 1
5	65505657	65541350	33.64	+	MGI:1932466	protein coding gene	Klb	klotho beta
5	65545707	65548774	33.66	-	MGI:1298373	protein coding gene	Rpl9	ribosomal protein L9
5	65548840	65567766	33.66	+	MGI:1934604	protein coding gene	Lias	lipoic acid synthetase
5	65570550	65593185	33.67	-	MGI:1306785	protein coding gene	Ugdh	UDP-glucose dehydrogenase
5	65604187	65694492	33.69	-	MGI:1915802	protein coding gene	Smim14	small integral membrane protein 14
5	65694588	65756332	33.72	+	MGI:1858216	protein coding gene	Ube2k	ubiquitin-conjugating enzyme E2K
5	65763062	65855579	33.76	-	MGI:1918771	protein coding gene	Pds5a	PDS5 cohesin associated factor A
5	65920864	65987451	33.8	+	MGI:2684414	protein coding gene	N4bp2	NEDD4 binding protein 2
5	66018556	66054043	33.8	+	MGI:1921984	protein coding gene	Rhoh	ras homolog family member H
5	66092264	66134669	33.84	+	MGI:1202403	protein coding gene	Chrna9	cholinergic receptor, nicotinic, alpha polypeptide 9
5	66145271	66161628	33.89	-	MGI:3041166	protein coding gene	9130230L23Rik	RIKEN cDNA 9130230L23 gene
5	66173892	66309297	33.93	-	MGI:2384294	protein coding gene	Rbm47	RNA binding motif protein 47

## Sheet: Table S21B. VEP_for_Candidates 
Table S21B. Variant effect predictions (VEP) of mouse candidate genes
Variant name	Chromosome	Coordinate (GRCm38)	MGI Gene ID	Gene Symbol	Category	Variation Type	Allele Summary (all strains)	PWD/PhJ	IMPACT	SIFT
rs27692819	4	4772492	MGI:1915720	Bpnt2	Intron	SNP	A/G	A	NA	NA
rs27692818	4	4772512	MGI:1915720	Bpnt2	Intron	SNP	C/T	T	NA	NA
rs27692817	4	4772699	MGI:1915720	Bpnt2	Intron	SNP	A/G	G	NA	NA
rs27692816	4	4772711	MGI:1915720	Bpnt2	Intron	SNP	G/T	T	NA	NA
rs27692815	4	4772808	MGI:1915720	Bpnt2	Intron	SNP	A/C	A	NA	NA
rs27692814	4	4772874	MGI:1915720	Bpnt2	Intron	SNP	A/C	C	NA	NA
rs27692813	4	4772979	MGI:1915720	Bpnt2	Intron	SNP	C/G	G	NA	NA
rs27692812	4	4773169	MGI:1915720	Bpnt2	Intron	SNP	C/T	T	NA	NA
rs27692811	4	4773354	MGI:1915720	Bpnt2	Intron	SNP	A/G	G	NA	NA
rs27692810	4	4773494	MGI:1915720	Bpnt2	Intron	SNP	A/G	A	NA	NA
rs27692809	4	4773745	MGI:1915720	Bpnt2	Intron	SNP	C/T	C	NA	NA
rs27692808	4	4774276	MGI:1915720	Bpnt2	Intron	SNP	C/T	T	NA	NA
rs27692807	4	4774335	MGI:1915720	Bpnt2	Intron	SNP	C/T	C	NA	NA
rs27692806	4	4774368	MGI:1915720	Bpnt2	Intron	SNP	C/T	T	NA	NA
rs27692805	4	4774759	MGI:1915720	Bpnt2	Intron	SNP	C/T	C	NA	NA
rs27692804	4	4775011	MGI:1915720	Bpnt2	Intron	SNP	A/G	G	NA	NA
rs27692803	4	4775085	MGI:1915720	Bpnt2	Intron	SNP	C/G	C	NA	NA
rs27692802	4	4775127	MGI:1915720	Bpnt2	Intron	SNP	C/T	T	NA	NA
rs27692801	4	4775170	MGI:1915720	Bpnt2	Intron	SNP	A/G	G	NA	NA
rs27692800	4	4775306	MGI:1915720	Bpnt2	Intron	SNP	C/T	C	NA	NA
rs27692799	4	4775715	MGI:1915720	Bpnt2	Intron	SNP	C/T	C	NA	NA
rs27692798	4	4775731	MGI:1915720	Bpnt2	Intron	SNP	C/T	T	NA	NA
rs27692797	4	4775781	MGI:1915720	Bpnt2	Intron	SNP	C/T	T	NA	NA
rs27692796	4	4775811	MGI:1915720	Bpnt2	Intron	SNP	A/C	A	NA	NA
rs27692795	4	4776019	MGI:1915720	Bpnt2	Intron	SNP	C/T	T	NA	NA
rs27692793	4	4776082	MGI:1915720	Bpnt2	Intron	SNP	C/T	C	NA	NA
rs27692792	4	4776458	MGI:1915720	Bpnt2	Intron	SNP	C/T	C	NA	NA
rs27692791	4	4776481	MGI:1915720	Bpnt2	Intron	SNP	A/G	G	NA	NA
rs27692790	4	4776559	MGI:1915720	Bpnt2	Intron	SNP	A/T	A	NA	NA
rs27692789	4	4777380	MGI:1915720	Bpnt2	Intron	SNP	A/T	A	NA	NA
rs27692788	4	4777485	MGI:1915720	Bpnt2	Intron	SNP	C/T	C	NA	NA
rs27692787	4	4777670	MGI:1915720	Bpnt2	Intron	SNP	G/T	G	NA	NA
rs27692786	4	4777755	MGI:1915720	Bpnt2	Intron	SNP	A/G	A	NA	NA
rs27692785	4	4778032	MGI:1915720	Bpnt2	Intron	SNP	A/G	G	NA	NA
rs27692784	4	4778449	MGI:1915720	Bpnt2	Intron	SNP	C/T	C	NA	NA
rs27692783	4	4778621	MGI:1915720	Bpnt2	Intron	SNP	C/T	T	NA	NA
rs27692782	4	4778688	MGI:1915720	Bpnt2	Intron	SNP	A/G	G	NA	NA
rs27692781	4	4778791	MGI:1915720	Bpnt2	Intron	SNP	C/G	G	NA	NA
rs27692780	4	4779002	MGI:1915720	Bpnt2	Intron	SNP	C/T	C	NA	NA
rs27692779	4	4779059	MGI:1915720	Bpnt2	Intron	SNP	A/G	G	NA	NA
rs27692777	4	4781044	MGI:1915720	Bpnt2	Intron	SNP	A/G	G	NA	NA
rs27692776	4	4781160	MGI:1915720	Bpnt2	Intron	SNP	A/G	G	NA	NA
rs27692775	4	4781182	MGI:1915720	Bpnt2	Intron	SNP	C/T	C	NA	NA
rs27692774	4	4781239	MGI:1915720	Bpnt2	Intron	SNP	G/T	G	NA	NA
rs27692773	4	4781292	MGI:1915720	Bpnt2	Intron	SNP	C/T	T	NA	NA
rs27692772	4	4781374	MGI:1915720	Bpnt2	Intron	SNP	A/G	G	NA	NA
rs27692771	4	4781442	MGI:1915720	Bpnt2	Intron	SNP	A/C	A	NA	NA
rs27692770	4	4781457	MGI:1915720	Bpnt2	Intron	SNP	A/C	A	NA	NA
rs27692769	4	4781463	MGI:1915720	Bpnt2	Intron	SNP	A/T	T	NA	NA
rs27692768	4	4781778	MGI:1915720	Bpnt2	Intron	SNP	C/T	C	NA	NA
rs27692767	4	4781881	MGI:1915720	Bpnt2	Intron	SNP	A/G	A	NA	NA
rs27692766	4	4784035	MGI:1915720	Bpnt2	Intron	SNP	C/T	C	NA	NA
rs26849169	4	4787574	MGI:1915720	Bpnt2	Intron	SNP	A/C	C	NA	NA
rs27692765	4	4794684	MGI:1915720	Bpnt2	Locus-Region not applicable	SNP	C/T	C	NA	NA
rs27692764	4	4794744	MGI:1915720	Bpnt2	Locus-Region not applicable	SNP	A/G	A	NA	NA
rs27692763	4	4794795	MGI:1915720	Bpnt2	Locus-Region not applicable	SNP	C/T	T	NA	NA
rs27692762	4	4795081	MGI:1915720	Bpnt2	Locus-Region not applicable	SNP	G/T	G	NA	NA
rs27678274	4	5644821	MGI:1916593	Fam110b	Intron	SNP	C/T	T	NA	NA
rs27678273	4	5646260	MGI:1916593	Fam110b	Intron	SNP	A/T	A	NA	NA
rs27678272	4	5646338	MGI:1916593	Fam110b	Intron	SNP	C/G	C	NA	NA
rs27678271	4	5646485	MGI:1916593	Fam110b	Intron	SNP	A/C	C	NA	NA
rs27678270	4	5651304	MGI:1916593	Fam110b	Intron	SNP	C/G	G	NA	NA
rs27678269	4	5653331	MGI:1916593	Fam110b	Intron	SNP	C/T	T	NA	NA
rs27678268	4	5660403	MGI:1916593	Fam110b	Intron	SNP	C/T	C	NA	NA
rs27678267	4	5660447	MGI:1916593	Fam110b	Intron	SNP	A/G	A	NA	NA
rs27678266	4	5660543	MGI:1916593	Fam110b	Intron	SNP	C/T	C	NA	NA
rs27678265	4	5660550	MGI:1916593	Fam110b	Intron	SNP	C/T	C	NA	NA
rs27678264	4	5660744	MGI:1916593	Fam110b	Intron	SNP	C/T	C	NA	NA
rs27678263	4	5660855	MGI:1916593	Fam110b	Intron	SNP	C/G	C	NA	NA
rs27678262	4	5661354	MGI:1916593	Fam110b	Intron	SNP	A/T	T	NA	NA
rs27678261	4	5662231	MGI:1916593	Fam110b	Intron	SNP	A/G	G	NA	NA
rs27678260	4	5662782	MGI:1916593	Fam110b	Intron	SNP	A/G	A	NA	NA
rs27678259	4	5663022	MGI:1916593	Fam110b	Intron	SNP	A/G	G	NA	NA
rs27678258	4	5663246	MGI:1916593	Fam110b	Intron	SNP	A/T	A	NA	NA
rs27678257	4	5663261	MGI:1916593	Fam110b	Intron	SNP	A/G	A	NA	NA
rs27678256	4	5663315	MGI:1916593	Fam110b	Intron	SNP	A/G	A	NA	NA
rs27678255	4	5663386	MGI:1916593	Fam110b	Intron	SNP	C/G	G	NA	NA
rs27678254	4	5663411	MGI:1916593	Fam110b	Intron	SNP	C/G	C	NA	NA
rs27678253	4	5663459	MGI:1916593	Fam110b	Intron	SNP	C/T	T	NA	NA
rs27678252	4	5663622	MGI:1916593	Fam110b	Intron	SNP	A/G	G	NA	NA
rs27678251	4	5663692	MGI:1916593	Fam110b	Intron	SNP	A/G	A	NA	NA
rs27678250	4	5664181	MGI:1916593	Fam110b	Intron	SNP	A/G	G	NA	NA
rs27678249	4	5664238	MGI:1916593	Fam110b	Intron	SNP	C/G	G	NA	NA
rs27678248	4	5664291	MGI:1916593	Fam110b	Intron	SNP	A/G	A	NA	NA
rs27678247	4	5664305	MGI:1916593	Fam110b	Intron	SNP	G/T	G	NA	NA
rs27678246	4	5664571	MGI:1916593	Fam110b	Intron	SNP	A/G	G	NA	NA
rs27678245	4	5664851	MGI:1916593	Fam110b	Intron	SNP	G/T	G	NA	NA
rs27678244	4	5664918	MGI:1916593	Fam110b	Intron	SNP	C/T	C	NA	NA
rs27678243	4	5664956	MGI:1916593	Fam110b	Intron	SNP	C/G	C	NA	NA
rs27678242	4	5665029	MGI:1916593	Fam110b	Intron	SNP	C/T	C	NA	NA
rs27678241	4	5665047	MGI:1916593	Fam110b	Intron	SNP	C/G	G	NA	NA
rs27678240	4	5665117	MGI:1916593	Fam110b	Intron	SNP	C/G	G	NA	NA
rs27678239	4	5665196	MGI:1916593	Fam110b	Intron	SNP	C/T	C	NA	NA
rs27678238	4	5665259	MGI:1916593	Fam110b	Intron	SNP	A/G	A	NA	NA
rs27678237	4	5665392	MGI:1916593	Fam110b	Intron	SNP	C/T	T	NA	NA
rs27678236	4	5665672	MGI:1916593	Fam110b	Intron	SNP	A/G	A	NA	NA
rs27678235	4	5665836	MGI:1916593	Fam110b	Intron	SNP	C/T	T	NA	NA
rs27678234	4	5665932	MGI:1916593	Fam110b	Intron	SNP	C/G	C	NA	NA
rs27678233	4	5666025	MGI:1916593	Fam110b	Intron	SNP	A/G	G	NA	NA
rs27678232	4	5666110	MGI:1916593	Fam110b	Intron	SNP	A/T	T	NA	NA
rs27678231	4	5666118	MGI:1916593	Fam110b	Intron	SNP	C/G	C	NA	NA
rs27678230	4	5666235	MGI:1916593	Fam110b	Intron	SNP	C/T	C	NA	NA
rs27678229	4	5666397	MGI:1916593	Fam110b	Intron	SNP	A/C	C	NA	NA
rs27678228	4	5666440	MGI:1916593	Fam110b	Intron	SNP	A/T	T	NA	NA
rs27678227	4	5666893	MGI:1916593	Fam110b	Intron	SNP	A/G	G	NA	NA
rs27678226	4	5666941	MGI:1916593	Fam110b	Intron	SNP	C/T	C	NA	NA
rs27678225	4	5667247	MGI:1916593	Fam110b	Intron	SNP	A/G	G	NA	NA
rs27678224	4	5667502	MGI:1916593	Fam110b	Intron	SNP	A/T	A	NA	NA
rs27678223	4	5667524	MGI:1916593	Fam110b	Intron	SNP	C/G	G	NA	NA
rs27678222	4	5667920	MGI:1916593	Fam110b	Intron	SNP	A/G	G	NA	NA
rs27678221	4	5668036	MGI:1916593	Fam110b	Intron	SNP	A/T	T	NA	NA
rs27678220	4	5668094	MGI:1916593	Fam110b	Intron	SNP	A/T	T	NA	NA
rs27678219	4	5668124	MGI:1916593	Fam110b	Intron	SNP	G/T	T	NA	NA
rs27678218	4	5668188	MGI:1916593	Fam110b	Intron	SNP	C/T	C	NA	NA
rs27678217	4	5668311	MGI:1916593	Fam110b	Intron	SNP	G/T	G	NA	NA
rs27678216	4	5668326	MGI:1916593	Fam110b	Intron	SNP	C/T	T	NA	NA
rs27678215	4	5668333	MGI:1916593	Fam110b	Intron	SNP	G/T	T	NA	NA
rs27678214	4	5668446	MGI:1916593	Fam110b	Intron	SNP	C/T	T	NA	NA
rs27678213	4	5668617	MGI:1916593	Fam110b	Intron	SNP	A/T	T	NA	NA
rs27678212	4	5668837	MGI:1916593	Fam110b	Intron	SNP	C/T	T	NA	NA
rs27678211	4	5668931	MGI:1916593	Fam110b	Intron	SNP	A/G	G	NA	NA
rs27678210	4	5668938	MGI:1916593	Fam110b	Intron	SNP	A/G	A	NA	NA
rs27678209	4	5668951	MGI:1916593	Fam110b	Intron	SNP	A/T	T	NA	NA
rs27678208	4	5669173	MGI:1916593	Fam110b	Intron	SNP	A/C	C	NA	NA
rs27678207	4	5669939	MGI:1916593	Fam110b	Intron	SNP	C/T	C	NA	NA
rs27678206	4	5670085	MGI:1916593	Fam110b	Intron	SNP	A/G	A	NA	NA
rs27678205	4	5670578	MGI:1916593	Fam110b	Intron	SNP	G/T	G	NA	NA
rs27678204	4	5670787	MGI:1916593	Fam110b	Intron	SNP	C/G	C	NA	NA
rs27678203	4	5670810	MGI:1916593	Fam110b	Intron	SNP	A/G	G	NA	NA
rs27678202	4	5671487	MGI:1916593	Fam110b	Intron	SNP	A/C	C	NA	NA
rs27678201	4	5671513	MGI:1916593	Fam110b	Intron	SNP	A/G	A	NA	NA
rs27678200	4	5671571	MGI:1916593	Fam110b	Intron	SNP	C/G	C	NA	NA
rs27678199	4	5671601	MGI:1916593	Fam110b	Intron	SNP	A/C	C	NA	NA
rs27678198	4	5671658	MGI:1916593	Fam110b	Intron	SNP	A/G	A	NA	NA
rs27678197	4	5671714	MGI:1916593	Fam110b	Intron	SNP	C/T	C	NA	NA
rs27678196	4	5672099	MGI:1916593	Fam110b	Intron	SNP	C/T	C	NA	NA
rs27678195	4	5672169	MGI:1916593	Fam110b	Intron	SNP	A/T	A	NA	NA
rs27678194	4	5672218	MGI:1916593	Fam110b	Intron	SNP	C/T	C	NA	NA
rs27678193	4	5672417	MGI:1916593	Fam110b	Intron	SNP	C/T	C	NA	NA
rs27678192	4	5672652	MGI:1916593	Fam110b	Intron	SNP	A/G	G	NA	NA
rs27678191	4	5672747	MGI:1916593	Fam110b	Intron	SNP	C/T	C	NA	NA
rs27678190	4	5672949	MGI:1916593	Fam110b	Intron	SNP	C/T	C	NA	NA
rs27678189	4	5674434	MGI:1916593	Fam110b	Intron	SNP	C/G	G	NA	NA
rs27678188	4	5674552	MGI:1916593	Fam110b	Intron	SNP	G/T	T	NA	NA
rs27678187	4	5674778	MGI:1916593	Fam110b	Intron	SNP	A/G	G	NA	NA
rs27678186	4	5675832	MGI:1916593	Fam110b	Intron	SNP	A/T	A	NA	NA
rs27678185	4	5675913	MGI:1916593	Fam110b	Intron	SNP	C/G	G	NA	NA
rs27678184	4	5676227	MGI:1916593	Fam110b	Intron	SNP	A/G	G	NA	NA
rs27678183	4	5676321	MGI:1916593	Fam110b	Intron	SNP	A/G	G	NA	NA
rs27678182	4	5676428	MGI:1916593	Fam110b	Intron	SNP	A/T	T	NA	NA
rs27678181	4	5677152	MGI:1916593	Fam110b	Intron	SNP	A/C	C	NA	NA
rs27678180	4	5677301	MGI:1916593	Fam110b	Intron	SNP	G/T	G	NA	NA
rs27678179	4	5677498	MGI:1916593	Fam110b	Intron	SNP	A/C	A	NA	NA
rs27678178	4	5677596	MGI:1916593	Fam110b	Intron	SNP	C/T	C	NA	NA
rs27678177	4	5677611	MGI:1916593	Fam110b	Intron	SNP	A/G	A	NA	NA
rs27678176	4	5677709	MGI:1916593	Fam110b	Intron	SNP	A/G	A	NA	NA
rs27678175	4	5677801	MGI:1916593	Fam110b	Intron	SNP	C/G	G	NA	NA
rs27678174	4	5677859	MGI:1916593	Fam110b	Intron	SNP	A/T	T	NA	NA
rs27678173	4	5677882	MGI:1916593	Fam110b	Intron	SNP	A/G	A	NA	NA
rs27678172	4	5677895	MGI:1916593	Fam110b	Intron	SNP	C/T	T	NA	NA
rs27678171	4	5677933	MGI:1916593	Fam110b	Intron	SNP	A/G	G	NA	NA
rs27678170	4	5677957	MGI:1916593	Fam110b	Intron	SNP	C/T	C	NA	NA
rs27678169	4	5677984	MGI:1916593	Fam110b	Intron	SNP	A/C	C	NA	NA
rs27678168	4	5678247	MGI:1916593	Fam110b	Intron	SNP	A/G	A	NA	NA
rs27662567	4	5678455	MGI:1916593	Fam110b	Intron	SNP	A/G	A	NA	NA
rs27662565	4	5678611	MGI:1916593	Fam110b	Intron	SNP	C/T	C	NA	NA
rs27662564	4	5678636	MGI:1916593	Fam110b	Intron	SNP	A/G	A	NA	NA
rs27662563	4	5678719	MGI:1916593	Fam110b	Intron	SNP	A/G	G	NA	NA
rs27662562	4	5678795	MGI:1916593	Fam110b	Intron	SNP	A/G	A	NA	NA
rs27662561	4	5678867	MGI:1916593	Fam110b	Intron	SNP	A/C	A	NA	NA
rs27662560	4	5678891	MGI:1916593	Fam110b	Intron	SNP	A/G	A	NA	NA
rs27662559	4	5679171	MGI:1916593	Fam110b	Intron	SNP	C/T	C	NA	NA
rs27662558	4	5679199	MGI:1916593	Fam110b	Intron	SNP	A/G	A	NA	NA
rs13477539	4	5679249	MGI:1916593	Fam110b	Intron	SNP	A/G	G	NA	NA
rs27662556	4	5679287	MGI:1916593	Fam110b	Intron	SNP	A/C	A	NA	NA
rs27662555	4	5679334	MGI:1916593	Fam110b	Intron	SNP	A/G	G	NA	NA
rs27662554	4	5679384	MGI:1916593	Fam110b	Intron	SNP	C/T	T	NA	NA
rs27662553	4	5679409	MGI:1916593	Fam110b	Intron	SNP	C/T	T	NA	NA
rs27662552	4	5679452	MGI:1916593	Fam110b	Intron	SNP	C/T	C	NA	NA
rs27662551	4	5679497	MGI:1916593	Fam110b	Intron	SNP	C/T	T	NA	NA
rs27662550	4	5679644	MGI:1916593	Fam110b	Intron	SNP	C/T	C	NA	NA
rs27662548	4	5679758	MGI:1916593	Fam110b	Intron	SNP	A/G	A	NA	NA
rs27662547	4	5679840	MGI:1916593	Fam110b	Intron	SNP	C/T	T	NA	NA
rs27662546	4	5679897	MGI:1916593	Fam110b	Intron	SNP	C/G	C	NA	NA
rs27662545	4	5679953	MGI:1916593	Fam110b	Intron	SNP	A/C	C	NA	NA
rs27662544	4	5680047	MGI:1916593	Fam110b	Intron	SNP	A/T	T	NA	NA
rs27662543	4	5680117	MGI:1916593	Fam110b	Intron	SNP	A/G	G	NA	NA
rs27662542	4	5680150	MGI:1916593	Fam110b	Intron	SNP	A/G	G	NA	NA
rs27662541	4	5680233	MGI:1916593	Fam110b	Intron	SNP	A/G	G	NA	NA
rs27662540	4	5680287	MGI:1916593	Fam110b	Intron	SNP	C/T	T	NA	NA
rs27662539	4	5680320	MGI:1916593	Fam110b	Intron	SNP	A/T	A	NA	NA
rs27662538	4	5680351	MGI:1916593	Fam110b	Intron	SNP	C/T	C	NA	NA
rs27662537	4	5680440	MGI:1916593	Fam110b	Intron	SNP	C/T	C	NA	NA
rs27662535	4	5680784	MGI:1916593	Fam110b	Intron	SNP	G/T	T	NA	NA
rs27662534	4	5680803	MGI:1916593	Fam110b	Intron	SNP	G/T	G	NA	NA
rs27662532	4	5680952	MGI:1916593	Fam110b	Intron	SNP	C/G	G	NA	NA
rs27662531	4	5681062	MGI:1916593	Fam110b	Intron	SNP	A/C	A	NA	NA
rs27662530	4	5681111	MGI:1916593	Fam110b	Intron	SNP	C/G	C	NA	NA
rs27662529	4	5681162	MGI:1916593	Fam110b	Intron	SNP	C/T	C	NA	NA
rs27662528	4	5681347	MGI:1916593	Fam110b	Intron	SNP	C/G	G	NA	NA
rs27662527	4	5681441	MGI:1916593	Fam110b	Intron	SNP	C/T	T	NA	NA
rs27662526	4	5681483	MGI:1916593	Fam110b	Intron	SNP	G/T	G	NA	NA
rs27662525	4	5681709	MGI:1916593	Fam110b	Intron	SNP	A/G	G	NA	NA
rs27662524	4	5681715	MGI:1916593	Fam110b	Intron	SNP	C/T	T	NA	NA
rs27662523	4	5681741	MGI:1916593	Fam110b	Intron	SNP	C/T	T	NA	NA
rs27662522	4	5681808	MGI:1916593	Fam110b	Intron	SNP	C/T	C	NA	NA
rs27662521	4	5681869	MGI:1916593	Fam110b	Intron	SNP	G/T	G	NA	NA
rs27662520	4	5682013	MGI:1916593	Fam110b	Intron	SNP	C/T	C	NA	NA
rs27662519	4	5682043	MGI:1916593	Fam110b	Intron	SNP	A/G	A	NA	NA
rs27662518	4	5682046	MGI:1916593	Fam110b	Intron	SNP	G/T	T	NA	NA
rs27662517	4	5683559	MGI:1916593	Fam110b	Intron	SNP	A/G	A	NA	NA
rs27662516	4	5683639	MGI:1916593	Fam110b	Intron	SNP	A/G	G	NA	NA
rs27662515	4	5683686	MGI:1916593	Fam110b	Intron	SNP	C/T	C	NA	NA
rs27662514	4	5683874	MGI:1916593	Fam110b	Intron	SNP	A/C	C	NA	NA
rs27662513	4	5683925	MGI:1916593	Fam110b	Intron	SNP	C/T	C	NA	NA
rs27662512	4	5684030	MGI:1916593	Fam110b	Intron	SNP	A/G	G	NA	NA
rs27662511	4	5684058	MGI:1916593	Fam110b	Intron	SNP	C/T	C	NA	NA
rs27662510	4	5684105	MGI:1916593	Fam110b	Intron	SNP	C/T	T	NA	NA
rs27662509	4	5684151	MGI:1916593	Fam110b	Intron	SNP	A/G	G	NA	NA
rs27662508	4	5684189	MGI:1916593	Fam110b	Intron	SNP	A/G	A	NA	NA
rs27662507	4	5684389	MGI:1916593	Fam110b	Intron	SNP	C/T	C	NA	NA
rs27662506	4	5684421	MGI:1916593	Fam110b	Intron	SNP	C/T	T	NA	NA
rs27662505	4	5684542	MGI:1916593	Fam110b	Intron	SNP	A/C	C	NA	NA
rs27662504	4	5684570	MGI:1916593	Fam110b	Intron	SNP	C/T	T	NA	NA
rs27662503	4	5684774	MGI:1916593	Fam110b	Intron	SNP	A/G	A	NA	NA
rs27662502	4	5684832	MGI:1916593	Fam110b	Intron	SNP	A/T	T	NA	NA
rs27662501	4	5684931	MGI:1916593	Fam110b	Intron	SNP	A/G	A	NA	NA
rs27662500	4	5685019	MGI:1916593	Fam110b	Intron	SNP	G/T	G	NA	NA
rs27662499	4	5685062	MGI:1916593	Fam110b	Intron	SNP	A/G	A	NA	NA
rs27662498	4	5685081	MGI:1916593	Fam110b	Intron	SNP	C/T	T	NA	NA
rs27662497	4	5685224	MGI:1916593	Fam110b	Intron	SNP	C/G	G	NA	NA
rs27662496	4	5685257	MGI:1916593	Fam110b	Intron	SNP	A/C	A	NA	NA
rs27662495	4	5685286	MGI:1916593	Fam110b	Intron	SNP	A/G	G	NA	NA
rs27662494	4	5685429	MGI:1916593	Fam110b	Intron	SNP	C/T	T	NA	NA
rs27662493	4	5685492	MGI:1916593	Fam110b	Intron	SNP	C/T	T	NA	NA
rs27662492	4	5685837	MGI:1916593	Fam110b	Intron	SNP	A/G	G	NA	NA
rs27662491	4	5686010	MGI:1916593	Fam110b	Intron	SNP	G/T	T	NA	NA
rs27662490	4	5687261	MGI:1916593	Fam110b	Intron	SNP	A/G	G	NA	NA
rs27662489	4	5687300	MGI:1916593	Fam110b	Intron	SNP	C/G	C	NA	NA
rs27662488	4	5687313	MGI:1916593	Fam110b	Intron	SNP	C/T	C	NA	NA
rs27662487	4	5687324	MGI:1916593	Fam110b	Intron	SNP	C/T	C	NA	NA
rs27662485	4	5687410	MGI:1916593	Fam110b	Intron	SNP	A/G	G	NA	NA
rs27662484	4	5687425	MGI:1916593	Fam110b	Intron	SNP	A/G	G	NA	NA
rs27662483	4	5687488	MGI:1916593	Fam110b	Intron	SNP	C/T	T	NA	NA
rs27662482	4	5687607	MGI:1916593	Fam110b	Intron	SNP	C/T	C	NA	NA
rs27662481	4	5687778	MGI:1916593	Fam110b	Intron	SNP	C/T	T	NA	NA
rs27662480	4	5687887	MGI:1916593	Fam110b	Intron	SNP	A/G	G	NA	NA
rs27662479	4	5687996	MGI:1916593	Fam110b	Intron	SNP	A/T	T	NA	NA
rs27662478	4	5688041	MGI:1916593	Fam110b	Intron	SNP	C/T	T	NA	NA
rs27662477	4	5688196	MGI:1916593	Fam110b	Intron	SNP	C/T	C	NA	NA
rs27662476	4	5688402	MGI:1916593	Fam110b	Intron	SNP	A/G	A	NA	NA
rs27662475	4	5688511	MGI:1916593	Fam110b	Intron	SNP	A/T	A	NA	NA
rs27662474	4	5688622	MGI:1916593	Fam110b	Intron	SNP	A/G	G	NA	NA
rs27662473	4	5690066	MGI:1916593	Fam110b	Intron	SNP	C/T	C	NA	NA
rs27662471	4	5690241	MGI:1916593	Fam110b	Intron	SNP	G/T	G	NA	NA
rs27662470	4	5690278	MGI:1916593	Fam110b	Intron	SNP	C/T	C	NA	NA
rs27662469	4	5690339	MGI:1916593	Fam110b	Intron	SNP	C/T	C	NA	NA
rs27662468	4	5690447	MGI:1916593	Fam110b	Intron	SNP	C/T	T	NA	NA
rs27662467	4	5690620	MGI:1916593	Fam110b	Intron	SNP	A/G	A	NA	NA
rs27662464	4	5694240	MGI:1916593	Fam110b	Intron	SNP	A/G	G	NA	NA
rs27662463	4	5694443	MGI:1916593	Fam110b	Intron	SNP	A/G	A	NA	NA
rs27662462	4	5694493	MGI:1916593	Fam110b	Intron	SNP	C/T	T	NA	NA
rs27662461	4	5694667	MGI:1916593	Fam110b	Intron	SNP	G/T	G	NA	NA
rs27662460	4	5694702	MGI:1916593	Fam110b	Intron	SNP	A/G	A	NA	NA
rs27662459	4	5694820	MGI:1916593	Fam110b	Intron	SNP	C/T	T	NA	NA
rs27662458	4	5694933	MGI:1916593	Fam110b	Intron	SNP	A/G	A	NA	NA
rs27662457	4	5695040	MGI:1916593	Fam110b	Intron	SNP	G/T	G	NA	NA
rs27662456	4	5695202	MGI:1916593	Fam110b	Intron	SNP	G/T	T	NA	NA
rs27662455	4	5695811	MGI:1916593	Fam110b	Intron	SNP	G/T	T	NA	NA
rs27662454	4	5695942	MGI:1916593	Fam110b	Intron	SNP	A/G	G	NA	NA
rs27662453	4	5696045	MGI:1916593	Fam110b	Intron	SNP	A/G	A	NA	NA
rs27662452	4	5696357	MGI:1916593	Fam110b	Intron	SNP	C/G	G	NA	NA
rs27662451	4	5696370	MGI:1916593	Fam110b	Intron	SNP	C/T	C	NA	NA
rs27662450	4	5696454	MGI:1916593	Fam110b	Intron	SNP	C/T	C	NA	NA
rs27662449	4	5696545	MGI:1916593	Fam110b	Intron	SNP	C/T	C	NA	NA
rs27662448	4	5696551	MGI:1916593	Fam110b	Intron	SNP	A/G	G	NA	NA
rs27662447	4	5696568	MGI:1916593	Fam110b	Intron	SNP	A/G	G	NA	NA
rs27662446	4	5696693	MGI:1916593	Fam110b	Intron	SNP	A/G	A	NA	NA
rs27662445	4	5696898	MGI:1916593	Fam110b	Intron	SNP	C/T	T	NA	NA
rs27662444	4	5697008	MGI:1916593	Fam110b	Intron	SNP	A/G	G	NA	NA
rs27662443	4	5697050	MGI:1916593	Fam110b	Intron	SNP	C/T	C	NA	NA
rs27662442	4	5697279	MGI:1916593	Fam110b	Intron	SNP	A/G	A	NA	NA
rs27662441	4	5697321	MGI:1916593	Fam110b	Intron	SNP	C/T	C	NA	NA
rs27662440	4	5697387	MGI:1916593	Fam110b	Intron	SNP	C/T	T	NA	NA
rs27662439	4	5697609	MGI:1916593	Fam110b	Intron	SNP	C/T	C	NA	NA
rs27662437	4	5697661	MGI:1916593	Fam110b	Intron	SNP	A/C	C	NA	NA
rs27662436	4	5697824	MGI:1916593	Fam110b	Intron	SNP	C/T	C	NA	NA
rs27662435	4	5697901	MGI:1916593	Fam110b	Intron	SNP	C/T	C	NA	NA
rs27662434	4	5697926	MGI:1916593	Fam110b	Intron	SNP	C/T	C	NA	NA
rs27662433	4	5698060	MGI:1916593	Fam110b	Intron	SNP	A/C	A	NA	NA
rs27662432	4	5698150	MGI:1916593	Fam110b	Intron	SNP	A/G	A	NA	NA
rs27662431	4	5698185	MGI:1916593	Fam110b	Intron	SNP	A/G	G	NA	NA
rs27662429	4	5698523	MGI:1916593	Fam110b	Intron	SNP	C/T	T	NA	NA
rs27662428	4	5698537	MGI:1916593	Fam110b	Intron	SNP	C/T	C	NA	NA
rs27662427	4	5698638	MGI:1916593	Fam110b	Intron	SNP	C/T	C	NA	NA
rs27662426	4	5698683	MGI:1916593	Fam110b	Intron	SNP	A/G	G	NA	NA
rs27662425	4	5698732	MGI:1916593	Fam110b	Intron	SNP	C/T	C	NA	NA
rs27662424	4	5698873	MGI:1916593	Fam110b	Intron	SNP	A/G	G	NA	NA
rs27662421	4	5698982	MGI:1916593	Fam110b	Intron	SNP	C/G	C	NA	NA
rs27662420	4	5699004	MGI:1916593	Fam110b	Intron	SNP	A/G	G	NA	NA
rs27662419	4	5699097	MGI:1916593	Fam110b	Intron	SNP	C/T	C	NA	NA
rs27662418	4	5699124	MGI:1916593	Fam110b	Intron	SNP	A/G	G	NA	NA
rs27662417	4	5699168	MGI:1916593	Fam110b	Intron	SNP	C/T	T	NA	NA
rs27662416	4	5699180	MGI:1916593	Fam110b	Intron	SNP	A/G	G	NA	NA
rs27662415	4	5699196	MGI:1916593	Fam110b	Intron	SNP	A/T	T	NA	NA
rs27662414	4	5699202	MGI:1916593	Fam110b	Intron	SNP	C/T	T	NA	NA
rs27662413	4	5699236	MGI:1916593	Fam110b	Intron	SNP	C/T	T	NA	NA
rs27662412	4	5699578	MGI:1916593	Fam110b	Intron	SNP	A/G	A	NA	NA
rs27662411	4	5699688	MGI:1916593	Fam110b	Intron	SNP	A/G	A	NA	NA
rs27662410	4	5699900	MGI:1916593	Fam110b	Intron	SNP	A/G	G	NA	NA
rs27662409	4	5699960	MGI:1916593	Fam110b	Intron	SNP	A/T	T	NA	NA
rs27662408	4	5699971	MGI:1916593	Fam110b	Intron	SNP	C/T	T	NA	NA
rs27662407	4	5700023	MGI:1916593	Fam110b	Intron	SNP	C/T	T	NA	NA
rs27662406	4	5700051	MGI:1916593	Fam110b	Intron	SNP	C/T	C	NA	NA
rs27662405	4	5700077	MGI:1916593	Fam110b	Intron	SNP	A/G	G	NA	NA
rs27662404	4	5700219	MGI:1916593	Fam110b	Intron	SNP	A/G	G	NA	NA
rs27662403	4	5700352	MGI:1916593	Fam110b	Intron	SNP	G/T	G	NA	NA
rs27662402	4	5700480	MGI:1916593	Fam110b	Intron	SNP	G/T	G	NA	NA
rs27662401	4	5700491	MGI:1916593	Fam110b	Intron	SNP	A/G	G	NA	NA
rs27662400	4	5700601	MGI:1916593	Fam110b	Intron	SNP	G/T	G	NA	NA
rs27662399	4	5700719	MGI:1916593	Fam110b	Intron	SNP	A/G	A	NA	NA
rs27662398	4	5700808	MGI:1916593	Fam110b	Intron	SNP	A/T	T	NA	NA
rs27662397	4	5700846	MGI:1916593	Fam110b	Intron	SNP	C/G	C	NA	NA
rs27662396	4	5701160	MGI:1916593	Fam110b	Intron	SNP	C/T	C	NA	NA
rs27662395	4	5701196	MGI:1916593	Fam110b	Intron	SNP	A/G	G	NA	NA
rs27662393	4	5701292	MGI:1916593	Fam110b	Intron	SNP	C/G	G	NA	NA
rs27662392	4	5701360	MGI:1916593	Fam110b	Intron	SNP	A/C	A	NA	NA
rs27662391	4	5701371	MGI:1916593	Fam110b	Intron	SNP	C/T	C	NA	NA
rs27662390	4	5701650	MGI:1916593	Fam110b	Intron	SNP	A/G	A	NA	NA
rs27662389	4	5701676	MGI:1916593	Fam110b	Intron	SNP	G/T	G	NA	NA
rs27662388	4	5701795	MGI:1916593	Fam110b	Intron	SNP	C/T	C	NA	NA
rs27662387	4	5701854	MGI:1916593	Fam110b	Intron	SNP	A/T	A	NA	NA
rs27662386	4	5701898	MGI:1916593	Fam110b	Intron	SNP	C/T	T	NA	NA
rs27662384	4	5702060	MGI:1916593	Fam110b	Intron	SNP	G/T	T	NA	NA
rs27662383	4	5702089	MGI:1916593	Fam110b	Intron	SNP	A/G	G	NA	NA
rs27662382	4	5702128	MGI:1916593	Fam110b	Intron	SNP	A/G	G	NA	NA
rs27662381	4	5702261	MGI:1916593	Fam110b	Intron	SNP	C/G	G	NA	NA
rs27662380	4	5702351	MGI:1916593	Fam110b	Intron	SNP	C/T	C	NA	NA
rs27662379	4	5702454	MGI:1916593	Fam110b	Intron	SNP	G/T	G	NA	NA
rs27662378	4	5702475	MGI:1916593	Fam110b	Intron	SNP	G/T	G	NA	NA
rs27662377	4	5702616	MGI:1916593	Fam110b	Intron	SNP	A/G	G	NA	NA
rs27662376	4	5702737	MGI:1916593	Fam110b	Intron	SNP	A/C	C	NA	NA
rs27662375	4	5703237	MGI:1916593	Fam110b	Intron	SNP	G/T	T	NA	NA
rs27662374	4	5703266	MGI:1916593	Fam110b	Intron	SNP	G/T	G	NA	NA
rs27662373	4	5703453	MGI:1916593	Fam110b	Intron	SNP	A/G	G	NA	NA
rs27662372	4	5703467	MGI:1916593	Fam110b	Intron	SNP	C/T	C	NA	NA
rs27662371	4	5703551	MGI:1916593	Fam110b	Intron	SNP	C/T	T	NA	NA
rs27662370	4	5703589	MGI:1916593	Fam110b	Intron	SNP	A/G	G	NA	NA
rs27662369	4	5703628	MGI:1916593	Fam110b	Intron	SNP	C/G	G	NA	NA
rs27662368	4	5703783	MGI:1916593	Fam110b	Intron	SNP	A/T	T	NA	NA
rs27662367	4	5704012	MGI:1916593	Fam110b	Intron	SNP	G/T	G	NA	NA
rs27662366	4	5704452	MGI:1916593	Fam110b	Intron	SNP	C/G	C	NA	NA
rs27662365	4	5704523	MGI:1916593	Fam110b	Intron	SNP	C/T	T	NA	NA
rs27662364	4	5704544	MGI:1916593	Fam110b	Intron	SNP	C/T	T	NA	NA
rs27662363	4	5704553	MGI:1916593	Fam110b	Intron	SNP	A/G	A	NA	NA
rs27662362	4	5704595	MGI:1916593	Fam110b	Intron	SNP	C/T	T	NA	NA
rs27662361	4	5704648	MGI:1916593	Fam110b	Intron	SNP	A/C	A	NA	NA
rs27662360	4	5704712	MGI:1916593	Fam110b	Intron	SNP	A/G	G	NA	NA
rs27662359	4	5705725	MGI:1916593	Fam110b	Intron	SNP	A/G	G	NA	NA
rs27662358	4	5705906	MGI:1916593	Fam110b	Intron	SNP	G/T	T	NA	NA
rs27662357	4	5705919	MGI:1916593	Fam110b	Intron	SNP	A/G	G	NA	NA
rs27662356	4	5707278	MGI:1916593	Fam110b	Intron	SNP	A/G	G	NA	NA
rs27662355	4	5707415	MGI:1916593	Fam110b	Intron	SNP	A/G	G	NA	NA
rs27662354	4	5707445	MGI:1916593	Fam110b	Intron	SNP	C/T	T	NA	NA
rs27662353	4	5707545	MGI:1916593	Fam110b	Intron	SNP	A/G	G	NA	NA
rs27662352	4	5707667	MGI:1916593	Fam110b	Intron	SNP	C/T	C	NA	NA
rs27662351	4	5707725	MGI:1916593	Fam110b	Intron	SNP	A/G	A	NA	NA
rs27662350	4	5707796	MGI:1916593	Fam110b	Intron	SNP	C/G	G	NA	NA
rs27662349	4	5707825	MGI:1916593	Fam110b	Intron	SNP	A/G	A	NA	NA
rs27662348	4	5707852	MGI:1916593	Fam110b	Intron	SNP	C/T	T	NA	NA
rs27662347	4	5707907	MGI:1916593	Fam110b	Intron	SNP	A/G	G	NA	NA
rs27662346	4	5707973	MGI:1916593	Fam110b	Intron	SNP	A/G	G	NA	NA
rs27662345	4	5708089	MGI:1916593	Fam110b	Intron	SNP	A/G	A	NA	NA
rs27662344	4	5708148	MGI:1916593	Fam110b	Intron	SNP	A/G	G	NA	NA
rs27662343	4	5708227	MGI:1916593	Fam110b	Intron	SNP	A/G	A	NA	NA
rs27662342	4	5708425	MGI:1916593	Fam110b	Intron	SNP	A/G	G	NA	NA
rs27662341	4	5708459	MGI:1916593	Fam110b	Intron	SNP	G/T	G	NA	NA
rs27662340	4	5715420	MGI:1916593	Fam110b	Intron	SNP	A/G	G	NA	NA
rs27662339	4	5715449	MGI:1916593	Fam110b	Intron	SNP	G/T	G	NA	NA
rs27662338	4	5715546	MGI:1916593	Fam110b	Intron	SNP	A/G	A	NA	NA
rs27662337	4	5715601	MGI:1916593	Fam110b	Intron	SNP	A/G	G	NA	NA
rs27662336	4	5715624	MGI:1916593	Fam110b	Intron	SNP	A/T	A	NA	NA
rs27662335	4	5715676	MGI:1916593	Fam110b	Intron	SNP	C/G	C	NA	NA
rs27662334	4	5715709	MGI:1916593	Fam110b	Intron	SNP	C/T	T	NA	NA
rs27662333	4	5715863	MGI:1916593	Fam110b	Intron	SNP	A/T	T	NA	NA
rs27662332	4	5715970	MGI:1916593	Fam110b	Intron	SNP	A/G	G	NA	NA
rs27662331	4	5715987	MGI:1916593	Fam110b	Intron	SNP	A/G	A	NA	NA
rs27662330	4	5716073	MGI:1916593	Fam110b	Intron	SNP	C/T	C	NA	NA
rs27662329	4	5716094	MGI:1916593	Fam110b	Intron	SNP	A/T	T	NA	NA
rs27662328	4	5716691	MGI:1916593	Fam110b	Intron	SNP	C/T	C	NA	NA
rs27662327	4	5716724	MGI:1916593	Fam110b	Intron	SNP	G/T	T	NA	NA
rs27662326	4	5716780	MGI:1916593	Fam110b	Intron	SNP	C/T	T	NA	NA
rs27662325	4	5716812	MGI:1916593	Fam110b	Intron	SNP	A/G	G	NA	NA
rs27662324	4	5716897	MGI:1916593	Fam110b	Intron	SNP	C/T	T	NA	NA
rs27662323	4	5716968	MGI:1916593	Fam110b	Intron	SNP	A/G	A	NA	NA
rs27662322	4	5717006	MGI:1916593	Fam110b	Intron	SNP	A/G	G	NA	NA
rs27662320	4	5717099	MGI:1916593	Fam110b	Intron	SNP	C/T	C	NA	NA
rs27662319	4	5717111	MGI:1916593	Fam110b	Intron	SNP	C/G	G	NA	NA
rs27662318	4	5717173	MGI:1916593	Fam110b	Intron	SNP	C/T	T	NA	NA
rs27662316	4	5717305	MGI:1916593	Fam110b	Intron	SNP	A/C	C	NA	NA
rs27662315	4	5717336	MGI:1916593	Fam110b	Intron	SNP	A/G	G	NA	NA
rs27662314	4	5717415	MGI:1916593	Fam110b	Intron	SNP	C/T	C	NA	NA
rs27662313	4	5717480	MGI:1916593	Fam110b	Intron	SNP	A/T	A	NA	NA
rs27662312	4	5717492	MGI:1916593	Fam110b	Intron	SNP	C/T	T	NA	NA
rs27662311	4	5717526	MGI:1916593	Fam110b	Intron	SNP	A/G	A	NA	NA
rs27662310	4	5717603	MGI:1916593	Fam110b	Intron	SNP	A/G	A	NA	NA
rs27662309	4	5717742	MGI:1916593	Fam110b	Intron	SNP	C/T	T	NA	NA
rs27662308	4	5719500	MGI:1916593	Fam110b	Intron	SNP	G/T	T	NA	NA
rs27662307	4	5719534	MGI:1916593	Fam110b	Intron	SNP	C/T	T	NA	NA
rs27662306	4	5719692	MGI:1916593	Fam110b	Intron	SNP	A/C	A	NA	NA
rs27662305	4	5719741	MGI:1916593	Fam110b	Intron	SNP	A/G	G	NA	NA
rs27662304	4	5719891	MGI:1916593	Fam110b	Intron	SNP	C/T	C	NA	NA
rs27662303	4	5720009	MGI:1916593	Fam110b	Intron	SNP	C/G	C	NA	NA
rs27662302	4	5721549	MGI:1916593	Fam110b	Intron	SNP	A/C	A	NA	NA
rs27662301	4	5721628	MGI:1916593	Fam110b	Intron	SNP	C/T	C	NA	NA
rs27662300	4	5721662	MGI:1916593	Fam110b	Intron	SNP	C/T	T	NA	NA
rs27662299	4	5721809	MGI:1916593	Fam110b	Intron	SNP	A/C	C	NA	NA
rs27662298	4	5722085	MGI:1916593	Fam110b	Intron	SNP	C/T	T	NA	NA
rs27662297	4	5722097	MGI:1916593	Fam110b	Intron	SNP	C/T	T	NA	NA
rs27662296	4	5722308	MGI:1916593	Fam110b	Intron	SNP	A/G	A	NA	NA
rs27662296	4	5722308	MGI:1916593	Fam110b	Locus-Region not applicable	SNP	A/G	A	NA	NA
rs27662295	4	5722376	MGI:1916593	Fam110b	Intron	SNP	C/T	T	NA	NA
rs27662295	4	5722376	MGI:1916593	Fam110b	Locus-Region not applicable	SNP	C/T	T	NA	NA
rs27662294	4	5722659	MGI:1916593	Fam110b	Intron	SNP	C/T	T	NA	NA
rs27662294	4	5722659	MGI:1916593	Fam110b	Locus-Region not applicable	SNP	C/T	T	NA	NA
rs27662293	4	5722700	MGI:1916593	Fam110b	Intron	SNP	C/T	T	NA	NA
rs27662293	4	5722700	MGI:1916593	Fam110b	Locus-Region not applicable	SNP	C/T	T	NA	NA
rs27662292	4	5722742	MGI:1916593	Fam110b	Intron	SNP	A/C	C	NA	NA
rs27662292	4	5722742	MGI:1916593	Fam110b	Locus-Region not applicable	SNP	A/C	C	NA	NA
rs27662291	4	5722869	MGI:1916593	Fam110b	Intron	SNP	C/T	T	NA	NA
rs27662291	4	5722869	MGI:1916593	Fam110b	Locus-Region not applicable	SNP	C/T	T	NA	NA
rs27662290	4	5722969	MGI:1916593	Fam110b	Intron	SNP	C/T	C	NA	NA
rs27662290	4	5722969	MGI:1916593	Fam110b	Locus-Region not applicable	SNP	C/T	C	NA	NA
rs27662289	4	5723000	MGI:1916593	Fam110b	Intron	SNP	G/T	T	NA	NA
rs27662289	4	5723000	MGI:1916593	Fam110b	Locus-Region not applicable	SNP	G/T	T	NA	NA
rs27662288	4	5723098	MGI:1916593	Fam110b	Intron	SNP	A/G	A	NA	NA
rs27662288	4	5723098	MGI:1916593	Fam110b	Locus-Region not applicable	SNP	A/G	A	NA	NA
rs27662287	4	5723156	MGI:1916593	Fam110b	Intron	SNP	C/T	C	NA	NA
rs27662287	4	5723156	MGI:1916593	Fam110b	Locus-Region not applicable	SNP	C/T	C	NA	NA
rs27662286	4	5723172	MGI:1916593	Fam110b	Intron	SNP	A/G	A	NA	NA
rs27662286	4	5723172	MGI:1916593	Fam110b	Locus-Region not applicable	SNP	A/G	A	NA	NA
rs27662285	4	5723449	MGI:1916593	Fam110b	Intron	SNP	A/G	G	NA	NA
rs27662285	4	5723449	MGI:1916593	Fam110b	Locus-Region not applicable	SNP	A/G	G	NA	NA
rs27662284	4	5723556	MGI:1916593	Fam110b	Intron	SNP	A/G	G	NA	NA
rs27662284	4	5723556	MGI:1916593	Fam110b	Locus-Region not applicable	SNP	A/G	G	NA	NA
rs27662283	4	5723591	MGI:1916593	Fam110b	Intron	SNP	C/T	C	NA	NA
rs27662283	4	5723591	MGI:1916593	Fam110b	Locus-Region not applicable	SNP	C/T	C	NA	NA
rs27662282	4	5723655	MGI:1916593	Fam110b	Intron	SNP	A/C	C	NA	NA
rs27662282	4	5723655	MGI:1916593	Fam110b	Locus-Region not applicable	SNP	A/C	C	NA	NA
rs27662281	4	5723733	MGI:1916593	Fam110b	Intron	SNP	G/T	G	NA	NA
rs27662281	4	5723733	MGI:1916593	Fam110b	Locus-Region not applicable	SNP	G/T	G	NA	NA
rs27662280	4	5723814	MGI:1916593	Fam110b	Intron	SNP	A/G	G	NA	NA
rs27662280	4	5723814	MGI:1916593	Fam110b	Locus-Region not applicable	SNP	A/G	G	NA	NA
rs27662279	4	5723848	MGI:1916593	Fam110b	Intron	SNP	A/G	G	NA	NA
rs27662279	4	5723848	MGI:1916593	Fam110b	Locus-Region not applicable	SNP	A/G	G	NA	NA
rs27662278	4	5723942	MGI:1916593	Fam110b	Intron	SNP	C/T	T	NA	NA
rs27662278	4	5723942	MGI:1916593	Fam110b	Locus-Region not applicable	SNP	C/T	T	NA	NA
rs27662277	4	5724007	MGI:1916593	Fam110b	Intron	SNP	A/T	T	NA	NA
rs27662277	4	5724007	MGI:1916593	Fam110b	Locus-Region not applicable	SNP	A/T	T	NA	NA
rs27662276	4	5724143	MGI:1916593	Fam110b	Intron	SNP	C/G	C	NA	NA
rs27662276	4	5724143	MGI:1916593	Fam110b	Locus-Region not applicable	SNP	C/G	C	NA	NA
rs27662275	4	5724290	MGI:1916593	Fam110b	Intron	SNP	A/C	C	NA	NA
rs27662275	4	5724290	MGI:1916593	Fam110b	Locus-Region not applicable	SNP	A/C	C	NA	NA
rs27662274	4	5724684	MGI:1916593	Fam110b	Intron	SNP	C/T	T	NA	NA
rs27662273	4	5724852	MGI:1916593	Fam110b	Intron	SNP	A/C	C	NA	NA
rs27662272	4	5724921	MGI:1916593	Fam110b	Intron	SNP	C/T	C	NA	NA
rs27662271	4	5725010	MGI:1916593	Fam110b	Intron	SNP	A/G	A	NA	NA
rs27662270	4	5725068	MGI:1916593	Fam110b	Intron	SNP	A/C	A	NA	NA
rs27662269	4	5725166	MGI:1916593	Fam110b	Intron	SNP	A/G	A	NA	NA
rs27662268	4	5725273	MGI:1916593	Fam110b	Intron	SNP	C/T	C	NA	NA
rs27712759	4	5725373	MGI:1916593	Fam110b	Intron	SNP	A/C	A	NA	NA
rs27712758	4	5725554	MGI:1916593	Fam110b	Intron	SNP	C/T	C	NA	NA
rs27712757	4	5725605	MGI:1916593	Fam110b	Intron	SNP	C/G	G	NA	NA
rs27712756	4	5725738	MGI:1916593	Fam110b	Intron	SNP	C/G	C	NA	NA
rs27712755	4	5725906	MGI:1916593	Fam110b	Intron	SNP	C/T	T	NA	NA
rs27712754	4	5725934	MGI:1916593	Fam110b	Intron	SNP	G/T	G	NA	NA
rs27712753	4	5726025	MGI:1916593	Fam110b	Intron	SNP	C/T	T	NA	NA
rs27712752	4	5726666	MGI:1916593	Fam110b	Intron	SNP	A/G	G	NA	NA
rs27712751	4	5727066	MGI:1916593	Fam110b	Intron	SNP	C/T	C	NA	NA
rs27712750	4	5727090	MGI:1916593	Fam110b	Intron	SNP	C/T	C	NA	NA
rs27712749	4	5727471	MGI:1916593	Fam110b	Intron	SNP	C/T	T	NA	NA
rs27712748	4	5727774	MGI:1916593	Fam110b	Intron	SNP	A/G	A	NA	NA
rs27712747	4	5727891	MGI:1916593	Fam110b	Intron	SNP	G/T	T	NA	NA
rs27712746	4	5727920	MGI:1916593	Fam110b	Intron	SNP	A/G	A	NA	NA
rs27712745	4	5728069	MGI:1916593	Fam110b	Intron	SNP	C/G	C	NA	NA
rs27712744	4	5728164	MGI:1916593	Fam110b	Intron	SNP	A/T	A	NA	NA
rs27712743	4	5728190	MGI:1916593	Fam110b	Intron	SNP	G/T	T	NA	NA
rs27712742	4	5728257	MGI:1916593	Fam110b	Intron	SNP	C/T	C	NA	NA
rs27712741	4	5728406	MGI:1916593	Fam110b	Intron	SNP	C/T	C	NA	NA
rs27712740	4	5728479	MGI:1916593	Fam110b	Intron	SNP	C/T	T	NA	NA
rs27712739	4	5728504	MGI:1916593	Fam110b	Intron	SNP	C/T	T	NA	NA
rs27712738	4	5728530	MGI:1916593	Fam110b	Intron	SNP	A/G	G	NA	NA
rs27712737	4	5728585	MGI:1916593	Fam110b	Intron	SNP	C/G	G	NA	NA
rs27712736	4	5728691	MGI:1916593	Fam110b	Intron	SNP	A/G	G	NA	NA
rs27712735	4	5728758	MGI:1916593	Fam110b	Intron	SNP	G/T	T	NA	NA
rs27712734	4	5728782	MGI:1916593	Fam110b	Intron	SNP	A/C	A	NA	NA
rs27712733	4	5729345	MGI:1916593	Fam110b	Intron	SNP	C/T	C	NA	NA
rs27712732	4	5729421	MGI:1916593	Fam110b	Intron	SNP	A/T	T	NA	NA
rs27712731	4	5729684	MGI:1916593	Fam110b	Intron	SNP	A/G	G	NA	NA
rs27712730	4	5730010	MGI:1916593	Fam110b	Intron	SNP	A/C	C	NA	NA
rs27712729	4	5730118	MGI:1916593	Fam110b	Intron	SNP	C/T	C	NA	NA
rs27712728	4	5730267	MGI:1916593	Fam110b	Intron	SNP	C/T	C	NA	NA
rs27712727	4	5730404	MGI:1916593	Fam110b	Intron	SNP	C/G	C	NA	NA
rs27712726	4	5730613	MGI:1916593	Fam110b	Intron	SNP	A/T	T	NA	NA
rs27712725	4	5730664	MGI:1916593	Fam110b	Intron	SNP	G/T	T	NA	NA
rs27712724	4	5730778	MGI:1916593	Fam110b	Intron	SNP	C/T	C	NA	NA
rs27712723	4	5730814	MGI:1916593	Fam110b	Intron	SNP	A/G	A	NA	NA
rs27712722	4	5731215	MGI:1916593	Fam110b	Intron	SNP	C/G	C	NA	NA
rs27712721	4	5731402	MGI:1916593	Fam110b	Intron	SNP	A/G	G	NA	NA
rs27712720	4	5731518	MGI:1916593	Fam110b	Intron	SNP	C/T	C	NA	NA
rs27712719	4	5731544	MGI:1916593	Fam110b	Intron	SNP	A/G	G	NA	NA
rs27712718	4	5731651	MGI:1916593	Fam110b	Intron	SNP	A/G	G	NA	NA
rs27712717	4	5731757	MGI:1916593	Fam110b	Intron	SNP	C/T	C	NA	NA
rs27712716	4	5731832	MGI:1916593	Fam110b	Intron	SNP	A/T	T	NA	NA
rs27712715	4	5731870	MGI:1916593	Fam110b	Intron	SNP	C/T	C	NA	NA
rs27712714	4	5731974	MGI:1916593	Fam110b	Intron	SNP	C/T	C	NA	NA
rs27712713	4	5731996	MGI:1916593	Fam110b	Intron	SNP	A/T	T	NA	NA
rs27712712	4	5732123	MGI:1916593	Fam110b	Intron	SNP	A/G	G	NA	NA
rs27712711	4	5732219	MGI:1916593	Fam110b	Intron	SNP	A/G	A	NA	NA
rs27712710	4	5732257	MGI:1916593	Fam110b	Intron	SNP	C/T	C	NA	NA
rs27712709	4	5732524	MGI:1916593	Fam110b	Intron	SNP	A/C	C	NA	NA
rs27712708	4	5732525	MGI:1916593	Fam110b	Intron	SNP	C/T	C	NA	NA
rs27712707	4	5732606	MGI:1916593	Fam110b	Intron	SNP	A/G	G	NA	NA
rs27712706	4	5732626	MGI:1916593	Fam110b	Intron	SNP	C/T	T	NA	NA
rs27712705	4	5732819	MGI:1916593	Fam110b	Intron	SNP	A/G	A	NA	NA
rs27712704	4	5732848	MGI:1916593	Fam110b	Intron	SNP	A/T	T	NA	NA
rs27712703	4	5732860	MGI:1916593	Fam110b	Intron	SNP	A/G	A	NA	NA
rs27712702	4	5732925	MGI:1916593	Fam110b	Intron	SNP	A/G	A	NA	NA
rs27712701	4	5732958	MGI:1916593	Fam110b	Intron	SNP	A/G	A	NA	NA
rs27712700	4	5733084	MGI:1916593	Fam110b	Intron	SNP	A/C	A	NA	NA
rs27712699	4	5733118	MGI:1916593	Fam110b	Intron	SNP	G/T	G	NA	NA
rs27712698	4	5733355	MGI:1916593	Fam110b	Intron	SNP	A/G	A	NA	NA
rs27712697	4	5733384	MGI:1916593	Fam110b	Intron	SNP	A/G	A	NA	NA
rs27712696	4	5733443	MGI:1916593	Fam110b	Intron	SNP	C/T	T	NA	NA
rs27712695	4	5733675	MGI:1916593	Fam110b	Intron	SNP	C/T	C	NA	NA
rs27712694	4	5733712	MGI:1916593	Fam110b	Intron	SNP	C/T	C	NA	NA
rs27712693	4	5733782	MGI:1916593	Fam110b	Intron	SNP	A/G	G	NA	NA
rs27712692	4	5734011	MGI:1916593	Fam110b	Intron	SNP	C/G	G	NA	NA
rs27712691	4	5734250	MGI:1916593	Fam110b	Intron	SNP	A/T	A	NA	NA
rs27712690	4	5734293	MGI:1916593	Fam110b	Intron	SNP	A/T	A	NA	NA
rs27712689	4	5734377	MGI:1916593	Fam110b	Intron	SNP	C/T	T	NA	NA
rs27712688	4	5734408	MGI:1916593	Fam110b	Intron	SNP	C/T	C	NA	NA
rs27712687	4	5734870	MGI:1916593	Fam110b	Intron	SNP	C/T	T	NA	NA
rs27712686	4	5734894	MGI:1916593	Fam110b	Intron	SNP	C/T	T	NA	NA
rs27712685	4	5734920	MGI:1916593	Fam110b	Intron	SNP	C/G	G	NA	NA
rs27712684	4	5735037	MGI:1916593	Fam110b	Intron	SNP	C/T	C	NA	NA
rs27712683	4	5735461	MGI:1916593	Fam110b	Intron	SNP	A/G	A	NA	NA
rs27712682	4	5735857	MGI:1916593	Fam110b	Intron	SNP	C/G	G	NA	NA
rs27712681	4	5736304	MGI:1916593	Fam110b	Intron	SNP	C/T	T	NA	NA
rs27712680	4	5736533	MGI:1916593	Fam110b	Intron	SNP	A/G	A	NA	NA
rs27712679	4	5736718	MGI:1916593	Fam110b	Intron	SNP	A/G	A	NA	NA
rs27712678	4	5736882	MGI:1916593	Fam110b	Intron	SNP	C/T	T	NA	NA
rs27712677	4	5736946	MGI:1916593	Fam110b	Intron	SNP	C/T	C	NA	NA
rs27712676	4	5737079	MGI:1916593	Fam110b	Intron	SNP	A/T	T	NA	NA
rs27712675	4	5738348	MGI:1916593	Fam110b	Intron	SNP	G/T	T	NA	NA
rs27712674	4	5738440	MGI:1916593	Fam110b	Intron	SNP	A/G	G	NA	NA
rs27712673	4	5738482	MGI:1916593	Fam110b	Intron	SNP	C/G	C	NA	NA
rs27712672	4	5738504	MGI:1916593	Fam110b	Intron	SNP	A/G	G	NA	NA
rs27712671	4	5738558	MGI:1916593	Fam110b	Intron	SNP	A/T	A	NA	NA
rs27712670	4	5738654	MGI:1916593	Fam110b	Intron	SNP	A/G	G	NA	NA
rs27712669	4	5738906	MGI:1916593	Fam110b	Intron	SNP	C/T	C	NA	NA
rs27712668	4	5739661	MGI:1916593	Fam110b	Intron	SNP	A/C	A	NA	NA
rs27692267	4	5739969	MGI:1916593	Fam110b	Intron	SNP	A/C	A	NA	NA
rs27692266	4	5740247	MGI:1916593	Fam110b	Intron	SNP	A/C	A	NA	NA
rs27692265	4	5740334	MGI:1916593	Fam110b	Intron	SNP	A/T	A	NA	NA
rs27692264	4	5740429	MGI:1916593	Fam110b	Intron	SNP	A/C	A	NA	NA
rs27692263	4	5740934	MGI:1916593	Fam110b	Intron	SNP	A/G	G	NA	NA
rs27692262	4	5740983	MGI:1916593	Fam110b	Intron	SNP	A/C	A	NA	NA
rs27692261	4	5741010	MGI:1916593	Fam110b	Intron	SNP	A/T	A	NA	NA
rs27692260	4	5741298	MGI:1916593	Fam110b	Intron	SNP	G/T	G	NA	NA
rs27692259	4	5741334	MGI:1916593	Fam110b	Intron	SNP	C/G	C	NA	NA
rs27692258	4	5741572	MGI:1916593	Fam110b	Intron	SNP	A/G	A	NA	NA
rs27692257	4	5741911	MGI:1916593	Fam110b	Intron	SNP	A/C	A	NA	NA
rs27692256	4	5742165	MGI:1916593	Fam110b	Intron	SNP	C/T	T	NA	NA
rs27692255	4	5742392	MGI:1916593	Fam110b	Intron	SNP	A/G	A	NA	NA
rs27692254	4	5742414	MGI:1916593	Fam110b	Intron	SNP	A/G	G	NA	NA
rs27692253	4	5742475	MGI:1916593	Fam110b	Intron	SNP	C/T	C	NA	NA
rs27692252	4	5742538	MGI:1916593	Fam110b	Intron	SNP	A/T	T	NA	NA
rs27692251	4	5742616	MGI:1916593	Fam110b	Intron	SNP	C/T	T	NA	NA
rs27692250	4	5742748	MGI:1916593	Fam110b	Intron	SNP	G/T	T	NA	NA
rs27692249	4	5742764	MGI:1916593	Fam110b	Intron	SNP	A/G	A	NA	NA
rs27692248	4	5742832	MGI:1916593	Fam110b	Intron	SNP	C/T	C	NA	NA
rs27692247	4	5742861	MGI:1916593	Fam110b	Intron	SNP	A/G	G	NA	NA
rs27692246	4	5743668	MGI:1916593	Fam110b	Intron	SNP	C/T	C	NA	NA
rs27692245	4	5743691	MGI:1916593	Fam110b	Intron	SNP	A/G	G	NA	NA
rs27692244	4	5744105	MGI:1916593	Fam110b	Intron	SNP	C/T	C	NA	NA
rs27692243	4	5744298	MGI:1916593	Fam110b	Intron	SNP	A/C	A	NA	NA
rs27692242	4	5744365	MGI:1916593	Fam110b	Intron	SNP	C/T	C	NA	NA
rs27692241	4	5744396	MGI:1916593	Fam110b	Intron	SNP	A/G	A	NA	NA
rs27692240	4	5744478	MGI:1916593	Fam110b	Intron	SNP	C/G	C	NA	NA
rs27692239	4	5747341	MGI:1916593	Fam110b	Intron	SNP	A/C	A	NA	NA
rs27692238	4	5747746	MGI:1916593	Fam110b	Intron	SNP	G/T	T	NA	NA
rs27692236	4	5748994	MGI:1916593	Fam110b	Intron	SNP	A/T	T	NA	NA
rs27692235	4	5749125	MGI:1916593	Fam110b	Intron	SNP	A/C	C	NA	NA
rs27692234	4	5749160	MGI:1916593	Fam110b	Intron	SNP	C/G	G	NA	NA
rs27692233	4	5749475	MGI:1916593	Fam110b	Intron	SNP	C/T	C	NA	NA
rs27692232	4	5749690	MGI:1916593	Fam110b	Intron	SNP	A/G	A	NA	NA
rs27692231	4	5749746	MGI:1916593	Fam110b	Intron	SNP	A/G	G	NA	NA
rs27692230	4	5749775	MGI:1916593	Fam110b	Intron	SNP	C/T	C	NA	NA
rs27692229	4	5749848	MGI:1916593	Fam110b	Intron	SNP	C/T	C	NA	NA
rs27692228	4	5750287	MGI:1916593	Fam110b	Intron	SNP	A/G	G	NA	NA
rs27692227	4	5750439	MGI:1916593	Fam110b	Intron	SNP	A/T	T	NA	NA
rs27692226	4	5751205	MGI:1916593	Fam110b	Intron	SNP	A/G	G	NA	NA
rs27692225	4	5751471	MGI:1916593	Fam110b	Intron	SNP	C/T	C	NA	NA
rs27692224	4	5751809	MGI:1916593	Fam110b	Intron	SNP	C/T	C	NA	NA
rs27692223	4	5751987	MGI:1916593	Fam110b	Intron	SNP	G/T	G	NA	NA
rs27692222	4	5752444	MGI:1916593	Fam110b	Intron	SNP	C/T	C	NA	NA
rs27692221	4	5752533	MGI:1916593	Fam110b	Intron	SNP	A/G	A	NA	NA
rs27692220	4	5752610	MGI:1916593	Fam110b	Intron	SNP	A/T	T	NA	NA
rs27692219	4	5753278	MGI:1916593	Fam110b	Intron	SNP	A/G	G	NA	NA
rs27692218	4	5753329	MGI:1916593	Fam110b	Intron	SNP	C/T	C	NA	NA
rs27692217	4	5753331	MGI:1916593	Fam110b	Intron	SNP	G/T	T	NA	NA
rs27692216	4	5753563	MGI:1916593	Fam110b	Intron	SNP	C/T	T	NA	NA
rs27692215	4	5753648	MGI:1916593	Fam110b	Intron	SNP	C/T	T	NA	NA
rs27692214	4	5753684	MGI:1916593	Fam110b	Intron	SNP	C/T	T	NA	NA
rs27692213	4	5753744	MGI:1916593	Fam110b	Intron	SNP	G/T	G	NA	NA
rs27692212	4	5753905	MGI:1916593	Fam110b	Intron	SNP	C/T	C	NA	NA
rs27692211	4	5753931	MGI:1916593	Fam110b	Intron	SNP	C/T	C	NA	NA
rs27692210	4	5754342	MGI:1916593	Fam110b	Intron	SNP	C/G	G	NA	NA
rs27692209	4	5754477	MGI:1916593	Fam110b	Intron	SNP	A/G	G	NA	NA
rs27692208	4	5754657	MGI:1916593	Fam110b	Intron	SNP	A/C	C	NA	NA
rs27692207	4	5754706	MGI:1916593	Fam110b	Intron	SNP	C/T	C	NA	NA
rs27692206	4	5754831	MGI:1916593	Fam110b	Intron	SNP	A/G	A	NA	NA
rs27692205	4	5754914	MGI:1916593	Fam110b	Intron	SNP	A/G	A	NA	NA
rs27692204	4	5754938	MGI:1916593	Fam110b	Intron	SNP	A/G	G	NA	NA
rs27692203	4	5755008	MGI:1916593	Fam110b	Intron	SNP	C/T	C	NA	NA
rs27692202	4	5755318	MGI:1916593	Fam110b	Intron	SNP	C/T	C	NA	NA
rs27692201	4	5755640	MGI:1916593	Fam110b	Intron	SNP	C/T	T	NA	NA
rs27692200	4	5755732	MGI:1916593	Fam110b	Intron	SNP	C/T	C	NA	NA
rs27692199	4	5755775	MGI:1916593	Fam110b	Intron	SNP	A/G	G	NA	NA
rs27692198	4	5755801	MGI:1916593	Fam110b	Intron	SNP	C/G	C	NA	NA
rs27692197	4	5755804	MGI:1916593	Fam110b	Intron	SNP	A/G	G	NA	NA
rs27692196	4	5755846	MGI:1916593	Fam110b	Intron	SNP	A/G	A	NA	NA
rs27692195	4	5755954	MGI:1916593	Fam110b	Intron	SNP	G/T	G	NA	NA
rs27692194	4	5756050	MGI:1916593	Fam110b	Intron	SNP	A/G	G	NA	NA
rs27692193	4	5756076	MGI:1916593	Fam110b	Intron	SNP	A/G	G	NA	NA
rs27692192	4	5766807	MGI:1916593	Fam110b	Intron	SNP	C/G	G	NA	NA
rs27692191	4	5766829	MGI:1916593	Fam110b	Intron	SNP	C/T	C	NA	NA
rs27692190	4	5766853	MGI:1916593	Fam110b	Intron	SNP	C/T	T	NA	NA
rs27692189	4	5767609	MGI:1916593	Fam110b	Intron	SNP	A/G	A	NA	NA
rs27692188	4	5767784	MGI:1916593	Fam110b	Intron	SNP	C/T	C	NA	NA
rs27692187	4	5767804	MGI:1916593	Fam110b	Intron	SNP	C/T	T	NA	NA
rs27692186	4	5767985	MGI:1916593	Fam110b	Intron	SNP	A/G	G	NA	NA
rs27692185	4	5768057	MGI:1916593	Fam110b	Intron	SNP	C/T	C	NA	NA
rs27692184	4	5768117	MGI:1916593	Fam110b	Intron	SNP	A/C	A	NA	NA
rs27692183	4	5768400	MGI:1916593	Fam110b	Intron	SNP	A/G	G	NA	NA
rs27692182	4	5768406	MGI:1916593	Fam110b	Intron	SNP	A/G	G	NA	NA
rs27692181	4	5769064	MGI:1916593	Fam110b	Intron	SNP	C/T	C	NA	NA
rs27692180	4	5769155	MGI:1916593	Fam110b	Intron	SNP	A/T	T	NA	NA
rs27692179	4	5769209	MGI:1916593	Fam110b	Intron	SNP	A/G	G	NA	NA
rs27692178	4	5769252	MGI:1916593	Fam110b	Intron	SNP	C/T	T	NA	NA
rs27692177	4	5769270	MGI:1916593	Fam110b	Intron	SNP	A/G	G	NA	NA
rs27692176	4	5769276	MGI:1916593	Fam110b	Intron	SNP	A/G	A	NA	NA
rs27692175	4	5769340	MGI:1916593	Fam110b	Intron	SNP	A/T	T	NA	NA
rs27692174	4	5769451	MGI:1916593	Fam110b	Intron	SNP	A/C	C	NA	NA
rs27692173	4	5769582	MGI:1916593	Fam110b	Intron	SNP	G/T	T	NA	NA
rs27692172	4	5769957	MGI:1916593	Fam110b	Intron	SNP	G/T	G	NA	NA
rs27692171	4	5769991	MGI:1916593	Fam110b	Intron	SNP	A/G	G	NA	NA
rs27692170	4	5770037	MGI:1916593	Fam110b	Intron	SNP	A/G	G	NA	NA
rs27692169	4	5770049	MGI:1916593	Fam110b	Intron	SNP	G/T	T	NA	NA
rs27692167	4	5770103	MGI:1916593	Fam110b	Intron	SNP	A/G	A	NA	NA
rs27692166	4	5770142	MGI:1916593	Fam110b	Intron	SNP	C/G	C	NA	NA
rs27692165	4	5770940	MGI:1916593	Fam110b	Locus-Region not applicable	SNP	C/T	T	NA	NA
rs27692165	4	5770940	MGI:1916593	Fam110b	Intron	SNP	C/T	T	NA	NA
rs27692163	4	5771263	MGI:1916593	Fam110b	Locus-Region not applicable	SNP	A/G	G	NA	NA
rs27692163	4	5771263	MGI:1916593	Fam110b	Intron	SNP	A/G	G	NA	NA
rs27692162	4	5771454	MGI:1916593	Fam110b	Locus-Region not applicable	SNP	C/G	C	NA	NA
rs27692162	4	5771454	MGI:1916593	Fam110b	Intron	SNP	C/G	C	NA	NA
rs27692161	4	5771480	MGI:1916593	Fam110b	Locus-Region not applicable	SNP	C/T	T	NA	NA
rs27692161	4	5771480	MGI:1916593	Fam110b	Intron	SNP	C/T	T	NA	NA
rs27692160	4	5771528	MGI:1916593	Fam110b	Locus-Region not applicable	SNP	A/G	A	NA	NA
rs27692160	4	5771528	MGI:1916593	Fam110b	Intron	SNP	A/G	A	NA	NA
rs27692159	4	5771722	MGI:1916593	Fam110b	Locus-Region not applicable	SNP	G/T	G	NA	NA
rs27692159	4	5771722	MGI:1916593	Fam110b	Intron	SNP	G/T	G	NA	NA
rs27692158	4	5772075	MGI:1916593	Fam110b	Locus-Region not applicable	SNP	C/T	T	NA	NA
rs27692158	4	5772075	MGI:1916593	Fam110b	Intron	SNP	C/T	T	NA	NA
rs27692157	4	5772150	MGI:1916593	Fam110b	Locus-Region not applicable	SNP	A/T	T	NA	NA
rs27692157	4	5772150	MGI:1916593	Fam110b	Intron	SNP	A/T	T	NA	NA
rs27692156	4	5772187	MGI:1916593	Fam110b	Locus-Region not applicable	SNP	A/C	C	NA	NA
rs27692156	4	5772187	MGI:1916593	Fam110b	Intron	SNP	A/C	C	NA	NA
rs27692155	4	5772206	MGI:1916593	Fam110b	Locus-Region not applicable	SNP	A/G	A	NA	NA
rs27692155	4	5772206	MGI:1916593	Fam110b	Intron	SNP	A/G	A	NA	NA
rs27692154	4	5772362	MGI:1916593	Fam110b	Locus-Region not applicable	SNP	A/C	C	NA	NA
rs27692154	4	5772362	MGI:1916593	Fam110b	Intron	SNP	A/C	C	NA	NA
rs27692153	4	5772542	MGI:1916593	Fam110b	Locus-Region not applicable	SNP	A/C	C	NA	NA
rs27692153	4	5772542	MGI:1916593	Fam110b	Intron	SNP	A/C	C	NA	NA
rs27692152	4	5772555	MGI:1916593	Fam110b	Locus-Region not applicable	SNP	A/T	A	NA	NA
rs27692152	4	5772555	MGI:1916593	Fam110b	Intron	SNP	A/T	A	NA	NA
rs27692151	4	5772692	MGI:1916593	Fam110b	Locus-Region not applicable	SNP	A/C	A	NA	NA
rs27692151	4	5772692	MGI:1916593	Fam110b	Intron	SNP	A/C	A	NA	NA
rs27692150	4	5772721	MGI:1916593	Fam110b	Locus-Region not applicable	SNP	C/G	C	NA	NA
rs27692150	4	5772721	MGI:1916593	Fam110b	Intron	SNP	C/G	C	NA	NA
rs27692149	4	5772737	MGI:1916593	Fam110b	Locus-Region not applicable	SNP	C/T	T	NA	NA
rs27692149	4	5772737	MGI:1916593	Fam110b	Intron	SNP	C/T	T	NA	NA
rs27692148	4	5772806	MGI:1916593	Fam110b	Locus-Region not applicable	SNP	C/T	C	NA	NA
rs27692148	4	5772806	MGI:1916593	Fam110b	Intron	SNP	C/T	C	NA	NA
rs27692147	4	5772837	MGI:1916593	Fam110b	Locus-Region not applicable	SNP	C/T	T	NA	NA
rs27692147	4	5772837	MGI:1916593	Fam110b	Intron	SNP	C/T	T	NA	NA
rs27692146	4	5772874	MGI:1916593	Fam110b	Locus-Region not applicable	SNP	A/C	A	NA	NA
rs27692146	4	5772874	MGI:1916593	Fam110b	Intron	SNP	A/C	A	NA	NA
rs27692145	4	5773152	MGI:1916593	Fam110b	Intron	SNP	A/T	A	NA	NA
rs27692144	4	5773180	MGI:1916593	Fam110b	Intron	SNP	A/G	G	NA	NA
rs27692143	4	5773184	MGI:1916593	Fam110b	Intron	SNP	A/G	G	NA	NA
rs27692142	4	5773222	MGI:1916593	Fam110b	Intron	SNP	A/C	C	NA	NA
rs27692141	4	5773352	MGI:1916593	Fam110b	Intron	SNP	A/G	A	NA	NA
rs27692139	4	5773452	MGI:1916593	Fam110b	Intron	SNP	A/T	T	NA	NA
rs27692138	4	5773570	MGI:1916593	Fam110b	Intron	SNP	C/T	T	NA	NA
rs27692137	4	5773722	MGI:1916593	Fam110b	Intron	SNP	C/T	C	NA	NA
rs27692136	4	5773785	MGI:1916593	Fam110b	Intron	SNP	G/T	T	NA	NA
rs27692135	4	5773916	MGI:1916593	Fam110b	Intron	SNP	A/G	A	NA	NA
rs27692134	4	5773987	MGI:1916593	Fam110b	Intron	SNP	C/T	T	NA	NA
rs27692133	4	5774156	MGI:1916593	Fam110b	Intron	SNP	C/T	T	NA	NA
rs27692132	4	5774224	MGI:1916593	Fam110b	Intron	SNP	A/G	G	NA	NA
rs27692131	4	5774255	MGI:1916593	Fam110b	Intron	SNP	C/T	C	NA	NA
rs27692129	4	5774269	MGI:1916593	Fam110b	Intron	SNP	C/G	C	NA	NA
rs27692128	4	5774782	MGI:1916593	Fam110b	Intron	SNP	C/T	T	NA	NA
rs27692127	4	5774930	MGI:1916593	Fam110b	Intron	SNP	C/T	C	NA	NA
rs27692126	4	5774973	MGI:1916593	Fam110b	Intron	SNP	C/T	T	NA	NA
rs27692125	4	5775045	MGI:1916593	Fam110b	Intron	SNP	C/G	C	NA	NA
rs27692124	4	5775090	MGI:1916593	Fam110b	Intron	SNP	C/T	C	NA	NA
rs27692123	4	5775114	MGI:1916593	Fam110b	Intron	SNP	C/T	C	NA	NA
rs27692122	4	5775322	MGI:1916593	Fam110b	Intron	SNP	G/T	G	NA	NA
rs27692121	4	5775347	MGI:1916593	Fam110b	Intron	SNP	G/T	T	NA	NA
rs27692120	4	5775363	MGI:1916593	Fam110b	Intron	SNP	G/T	G	NA	NA
rs27692119	4	5775422	MGI:1916593	Fam110b	Intron	SNP	G/T	G	NA	NA
rs27692118	4	5775443	MGI:1916593	Fam110b	Intron	SNP	G/T	G	NA	NA
rs27692117	4	5775522	MGI:1916593	Fam110b	Intron	SNP	C/T	C	NA	NA
rs27692116	4	5775539	MGI:1916593	Fam110b	Intron	SNP	C/T	T	NA	NA
rs27692115	4	5775702	MGI:1916593	Fam110b	Intron	SNP	A/G	A	NA	NA
rs27692114	4	5775792	MGI:1916593	Fam110b	Intron	SNP	A/G	G	NA	NA
rs27692113	4	5775917	MGI:1916593	Fam110b	Intron	SNP	A/G	A	NA	NA
rs27692112	4	5776105	MGI:1916593	Fam110b	Intron	SNP	C/T	T	NA	NA
rs27692111	4	5776122	MGI:1916593	Fam110b	Intron	SNP	A/G	G	NA	NA
rs27692110	4	5776168	MGI:1916593	Fam110b	Intron	SNP	C/T	C	NA	NA
rs27692109	4	5776277	MGI:1916593	Fam110b	Intron	SNP	C/T	C	NA	NA
rs27692108	4	5776314	MGI:1916593	Fam110b	Intron	SNP	C/G	G	NA	NA
rs27692107	4	5776345	MGI:1916593	Fam110b	Intron	SNP	A/G	G	NA	NA
rs27692106	4	5776851	MGI:1916593	Fam110b	Intron	SNP	A/G	A	NA	NA
rs27692105	4	5776923	MGI:1916593	Fam110b	Intron	SNP	A/T	A	NA	NA
rs27692104	4	5776975	MGI:1916593	Fam110b	Intron	SNP	A/G	A	NA	NA
rs27692103	4	5777040	MGI:1916593	Fam110b	Intron	SNP	A/C	A	NA	NA
rs27692102	4	5777052	MGI:1916593	Fam110b	Intron	SNP	G/T	T	NA	NA
rs27692101	4	5777935	MGI:1916593	Fam110b	Intron	SNP	A/C	C	NA	NA
rs27692100	4	5777944	MGI:1916593	Fam110b	Intron	SNP	C/G	G	NA	NA
rs27692099	4	5778094	MGI:1916593	Fam110b	Intron	SNP	A/G	A	NA	NA
rs27692098	4	5778194	MGI:1916593	Fam110b	Intron	SNP	A/T	A	NA	NA
rs27692097	4	5778609	MGI:1916593	Fam110b	Intron	SNP	A/G	A	NA	NA
rs27692096	4	5778670	MGI:1916593	Fam110b	Intron	SNP	A/G	A	NA	NA
rs27692095	4	5778708	MGI:1916593	Fam110b	Intron	SNP	A/C	A	NA	NA
rs27692094	4	5778766	MGI:1916593	Fam110b	Intron	SNP	A/G	A	NA	NA
rs27692093	4	5779087	MGI:1916593	Fam110b	Intron	SNP	A/C	A	NA	NA
rs27692092	4	5779166	MGI:1916593	Fam110b	Intron	SNP	C/T	T	NA	NA
rs27692091	4	5779217	MGI:1916593	Fam110b	Intron	SNP	A/G	A	NA	NA
rs27692087	4	5789103	MGI:1916593	Fam110b	Intron	SNP	G/T	G	NA	NA
rs27692086	4	5789232	MGI:1916593	Fam110b	Intron	SNP	A/G	A	NA	NA
rs27692085	4	5789315	MGI:1916593	Fam110b	Intron	SNP	A/G	G	NA	NA
rs27692084	4	5789433	MGI:1916593	Fam110b	Intron	SNP	A/C	A	NA	NA
rs27692083	4	5790281	MGI:1916593	Fam110b	Intron	SNP	C/T	T	NA	NA
rs27692082	4	5790347	MGI:1916593	Fam110b	Intron	SNP	A/G	G	NA	NA
rs27692081	4	5791158	MGI:1916593	Fam110b	Intron	SNP	G/T	G	NA	NA
rs27692080	4	5792415	MGI:1916593	Fam110b	Intron	SNP	C/G	C	NA	NA
rs27692079	4	5792951	MGI:1916593	Fam110b	Intron	SNP	C/T	C	NA	NA
rs27692078	4	5793014	MGI:1916593	Fam110b	Intron	SNP	A/G	G	NA	NA
rs27692077	4	5793247	MGI:1916593	Fam110b	Intron	SNP	G/T	T	NA	NA
rs27692076	4	5793315	MGI:1916593	Fam110b	Intron	SNP	A/C	A	NA	NA
rs27692075	4	5793636	MGI:1916593	Fam110b	Intron	SNP	G/T	G	NA	NA
rs27692074	4	5793829	MGI:1916593	Fam110b	Intron	SNP	G/T	T	NA	NA
rs27692073	4	5793878	MGI:1916593	Fam110b	Intron	SNP	A/C	A	NA	NA
rs27692072	4	5794006	MGI:1916593	Fam110b	Intron	SNP	C/G	C	NA	NA
rs27692071	4	5794073	MGI:1916593	Fam110b	Intron	SNP	G/T	G	NA	NA
rs27692070	4	5794269	MGI:1916593	Fam110b	Intron	SNP	A/G	G	NA	NA
rs27692069	4	5794468	MGI:1916593	Fam110b	Intron	SNP	A/G	A	NA	NA
rs27692068	4	5794648	MGI:1916593	Fam110b	Intron	SNP	C/T	C	NA	NA
rs27692067	4	5794810	MGI:1916593	Fam110b	Intron	SNP	A/T	A	NA	NA
rs27692066	4	5794859	MGI:1916593	Fam110b	Intron	SNP	C/T	C	NA	NA
rs27692065	4	5795175	MGI:1916593	Fam110b	Intron	SNP	C/T	C	NA	NA
rs27692064	4	5795359	MGI:1916593	Fam110b	Intron	SNP	A/C	C	NA	NA
rs27692063	4	5795388	MGI:1916593	Fam110b	Intron	SNP	C/T	T	NA	NA
rs27692062	4	5795562	MGI:1916593	Fam110b	Intron	SNP	C/T	T	NA	NA
rs27692061	4	5795761	MGI:1916593	Fam110b	Intron	SNP	C/G	G	NA	NA
rs27692060	4	5795870	MGI:1916593	Fam110b	Intron	SNP	A/T	A	NA	NA
rs27692059	4	5795884	MGI:1916593	Fam110b	Intron	SNP	C/T	C	NA	NA
rs27692058	4	5796139	MGI:1916593	Fam110b	Locus-Region not applicable	SNP	G/T	G	NA	NA
rs27692058	4	5796139	MGI:1916593	Fam110b	Intron	SNP	G/T	G	NA	NA
rs27692057	4	5796295	MGI:1916593	Fam110b	Locus-Region not applicable	SNP	C/T	T	NA	NA
rs27692057	4	5796295	MGI:1916593	Fam110b	Intron	SNP	C/T	T	NA	NA
rs27692056	4	5796368	MGI:1916593	Fam110b	Locus-Region not applicable	SNP	C/T	C	NA	NA
rs27692056	4	5796368	MGI:1916593	Fam110b	Intron	SNP	C/T	C	NA	NA
rs27692055	4	5796419	MGI:1916593	Fam110b	Locus-Region not applicable	SNP	A/G	G	NA	NA
rs27692055	4	5796419	MGI:1916593	Fam110b	Intron	SNP	A/G	G	NA	NA
rs27692054	4	5796635	MGI:1916593	Fam110b	Locus-Region not applicable	SNP	A/G	A	NA	NA
rs27692054	4	5796635	MGI:1916593	Fam110b	Intron	SNP	A/G	A	NA	NA
rs27692053	4	5797275	MGI:1916593	Fam110b	Locus-Region not applicable	SNP	A/C	A	NA	NA
rs27692053	4	5797275	MGI:1916593	Fam110b	Intron	SNP	A/C	A	NA	NA
rs27692052	4	5797680	MGI:1916593	Fam110b	Locus-Region not applicable	SNP	C/T	C	NA	NA
rs27692052	4	5797680	MGI:1916593	Fam110b	Intron	SNP	C/T	C	NA	NA
rs27692051	4	5797854	MGI:1916593	Fam110b	Locus-Region not applicable	SNP	C/T	C	NA	NA
rs27692051	4	5797854	MGI:1916593	Fam110b	Intron	SNP	C/T	C	NA	NA
rs27692050	4	5798068	MGI:1916593	Fam110b	mRNA-UTR	SNP	G/T	T	NA	NA
rs27692050	4	5798068	MGI:1916593	Fam110b	Intron	SNP	G/T	T	NA	NA
rs27692049	4	5798109	MGI:1916593	Fam110b	mRNA-UTR	SNP	A/G	G	NA	NA
rs27692049	4	5798109	MGI:1916593	Fam110b	Intron	SNP	A/G	G	NA	NA
rs27692048	4	5798462	MGI:1916593	Fam110b	mRNA-UTR	SNP	A/G	A	NA	NA
rs27692047	4	5798934	MGI:1916593	Fam110b	Coding-Synonymous	SNP	A/G	A	NA	NA
rs27692046	4	5800444	MGI:1916593	Fam110b	mRNA-UTR	SNP	G/T	T	NA	NA
rs27692046	4	5800444	MGI:1916593	Fam110b	Locus-Region not applicable	SNP	G/T	T	NA	NA
rs27692045	4	5800591	MGI:1916593	Fam110b	mRNA-UTR	SNP	C/G	C	NA	NA
rs27692044	4	5800635	MGI:1916593	Fam110b	mRNA-UTR	SNP	A/C	A	NA	NA
rs27692043	4	5800815	MGI:1916593	Fam110b	mRNA-UTR	SNP	C/T	T	NA	NA
rs27692042	4	5800883	MGI:1916593	Fam110b	mRNA-UTR	SNP	A/C	C	NA	NA
rs27692041	4	5801010	MGI:1916593	Fam110b	mRNA-UTR	SNP	A/G	G	NA	NA
rs27692040	4	5801239	MGI:1916593	Fam110b	Locus-Region not applicable	SNP	A/G	A	NA	NA
rs27692039	4	5801451	MGI:1916593	Fam110b	Locus-Region not applicable	SNP	G/T	G	NA	NA
rs27692038	4	5801523	MGI:1916593	Fam110b	Locus-Region not applicable	SNP	G/T	G	NA	NA
rs27692037	4	5801526	MGI:1916593	Fam110b	Locus-Region not applicable	SNP	A/C	C	NA	NA
rs27694179	4	6197587	MGI:1915303	Ubxn2b	Intron	SNP	C/T	T	NA	NA
rs27694178	4	6197757	MGI:1915303	Ubxn2b	Intron	SNP	A/G	G	NA	NA
rs27694177	4	6197805	MGI:1915303	Ubxn2b	Intron	SNP	A/C	A	NA	NA
rs27694176	4	6198141	MGI:1915303	Ubxn2b	Intron	SNP	A/C	C	NA	NA
rs27694175	4	6198189	MGI:1915303	Ubxn2b	Intron	SNP	A/G	G	NA	NA
rs27694174	4	6198296	MGI:1915303	Ubxn2b	Intron	SNP	G/T	T	NA	NA
rs27694173	4	6198695	MGI:1915303	Ubxn2b	Intron	SNP	A/C	C	NA	NA
rs27694172	4	6198926	MGI:1915303	Ubxn2b	Intron	SNP	C/G	G	NA	NA
rs27694171	4	6199396	MGI:1915303	Ubxn2b	Intron	SNP	A/T	A	NA	NA
rs27694170	4	6200240	MGI:1915303	Ubxn2b	Intron	SNP	A/G	G	NA	NA
rs27694169	4	6200369	MGI:1915303	Ubxn2b	Intron	SNP	G/T	G	NA	NA
rs27694168	4	6200562	MGI:1915303	Ubxn2b	Intron	SNP	A/G	A	NA	NA
rs27694167	4	6200631	MGI:1915303	Ubxn2b	Intron	SNP	G/T	T	NA	NA
rs27694166	4	6200701	MGI:1915303	Ubxn2b	Intron	SNP	A/G	A	NA	NA
rs27694165	4	6200819	MGI:1915303	Ubxn2b	Intron	SNP	A/G	G	NA	NA
rs27694164	4	6200847	MGI:1915303	Ubxn2b	Intron	SNP	C/T	C	NA	NA
rs27694163	4	6200902	MGI:1915303	Ubxn2b	Intron	SNP	G/T	G	NA	NA
rs27694162	4	6201242	MGI:1915303	Ubxn2b	Intron	SNP	A/G	G	NA	NA
rs27694161	4	6201379	MGI:1915303	Ubxn2b	Intron	SNP	C/T	T	NA	NA
rs27694160	4	6201392	MGI:1915303	Ubxn2b	Intron	SNP	A/G	G	NA	NA
rs27694159	4	6201948	MGI:1915303	Ubxn2b	Intron	SNP	G/T	G	NA	NA
rs27694158	4	6202772	MGI:1915303	Ubxn2b	Intron	SNP	A/G	A	NA	NA
rs27694157	4	6203650	MGI:1915303	Ubxn2b	Intron	SNP	G/T	G	NA	NA
rs27694156	4	6203702	MGI:1915303	Ubxn2b	Intron	SNP	A/G	G	NA	NA
rs27694155	4	6203827	MGI:1915303	Ubxn2b	Coding-Synonymous	SNP	A/G	A	NA	NA
rs27694154	4	6204006	MGI:1915303	Ubxn2b	Intron	SNP	A/G	G	NA	NA
rs27694153	4	6204028	MGI:1915303	Ubxn2b	Intron	SNP	G/T	T	NA	NA
rs27694152	4	6204631	MGI:1915303	Ubxn2b	Coding-NonSynonymous	SNP	A/G	A	missense_variant	tolerated(1)
rs27694150	4	6206902	MGI:1915303	Ubxn2b	Intron	SNP	C/T	C	NA	NA
rs27694149	4	6206933	MGI:1915303	Ubxn2b	Intron	SNP	A/T	A	NA	NA
rs27694148	4	6207024	MGI:1915303	Ubxn2b	Intron	SNP	A/G	G	NA	NA
rs27694147	4	6207474	MGI:1915303	Ubxn2b	Intron	SNP	C/T	T	NA	NA
rs27694146	4	6207595	MGI:1915303	Ubxn2b	Intron	SNP	A/T	T	NA	NA
rs27694145	4	6207708	MGI:1915303	Ubxn2b	Intron	SNP	A/G	G	NA	NA
rs27694144	4	6207739	MGI:1915303	Ubxn2b	Intron	SNP	A/G	A	NA	NA
rs27694143	4	6207830	MGI:1915303	Ubxn2b	Intron	SNP	A/C	A	NA	NA
rs27694142	4	6208319	MGI:1915303	Ubxn2b	Intron	SNP	C/T	T	NA	NA
rs27694141	4	6208522	MGI:1915303	Ubxn2b	Intron	SNP	C/G	G	NA	NA
rs27694140	4	6208662	MGI:1915303	Ubxn2b	Intron	SNP	A/T	A	NA	NA
rs6408255	4	6211589	MGI:1915303	Ubxn2b	Intron	SNP	G/T	T	NA	NA
rs27694139	4	6212175	MGI:1915303	Ubxn2b	Intron	SNP	C/G	C	NA	NA
rs27694138	4	6213039	MGI:1915303	Ubxn2b	Intron	SNP	A/G	A	NA	NA
rs27694137	4	6213072	MGI:1915303	Ubxn2b	Intron	SNP	A/G	G	NA	NA
rs27694136	4	6213145	MGI:1915303	Ubxn2b	Intron	SNP	A/C	A	NA	NA
rs27694135	4	6213168	MGI:1915303	Ubxn2b	Intron	SNP	G/T	G	NA	NA
rs27694134	4	6213205	MGI:1915303	Ubxn2b	Intron	SNP	C/T	T	NA	NA
rs27694133	4	6213425	MGI:1915303	Ubxn2b	Intron	SNP	C/T	C	NA	NA
rs27694132	4	6213668	MGI:1915303	Ubxn2b	Intron	SNP	A/G	G	NA	NA
rs27694131	4	6213779	MGI:1915303	Ubxn2b	Intron	SNP	A/G	G	NA	NA
rs6349397	4	6214183	MGI:1915303	Ubxn2b	Intron	SNP	C/T	T	NA	NA
rs6350879	4	6214456	MGI:1915303	Ubxn2b	Intron	SNP	C/T	C	NA	NA
rs27694130	4	6214541	MGI:1915303	Ubxn2b	Intron	SNP	C/T	C	NA	NA
rs27694129	4	6214703	MGI:1915303	Ubxn2b	Coding-NonSynonymous	SNP	A/G	A	missense_variant	tolerated(0.12)
rs27694128	4	6214806	MGI:1915303	Ubxn2b	Intron	SNP	C/T	T	NA	NA
rs27694127	4	6215060	MGI:1915303	Ubxn2b	Intron	SNP	A/G	G	NA	NA
rs3675409	4	6215262	MGI:1915303	Ubxn2b	Intron	SNP	A/G	G	NA	NA
rs27694126	4	6215275	MGI:1915303	Ubxn2b	Intron	SNP	G/T	T	NA	NA
rs27694125	4	6215326	MGI:1915303	Ubxn2b	Intron	SNP	C/T	T	NA	NA
rs27694124	4	6215426	MGI:1915303	Ubxn2b	Intron	SNP	A/G	G	NA	NA
rs27694123	4	6215649	MGI:1915303	Ubxn2b	Intron	SNP	C/G	C	NA	NA
rs27694122	4	6216016	MGI:1915303	Ubxn2b	Coding-NonSynonymous	SNP	C/G	G	missense_variant	tolerated(1)
rs27694121	4	6216086	MGI:1915303	Ubxn2b	mRNA-UTR	SNP	A/C	A	NA	NA
rs27694120	4	6216307	MGI:1915303	Ubxn2b	mRNA-UTR	SNP	A/G	A	NA	NA
rs27694119	4	6216327	MGI:1915303	Ubxn2b	mRNA-UTR	SNP	A/G	A	NA	NA
rs27694118	4	6216415	MGI:1915303	Ubxn2b	mRNA-UTR	SNP	A/G	G	NA	NA
rs27694117	4	6216488	MGI:1915303	Ubxn2b	mRNA-UTR	SNP	A/G	G	NA	NA
rs27694116	4	6216642	MGI:1915303	Ubxn2b	mRNA-UTR	SNP	A/G	A	NA	NA
rs27694115	4	6216714	MGI:1915303	Ubxn2b	mRNA-UTR	SNP	C/T	C	NA	NA
rs27694114	4	6216930	MGI:1915303	Ubxn2b	mRNA-UTR	SNP	C/T	C	NA	NA
rs27694113	4	6217021	MGI:1915303	Ubxn2b	mRNA-UTR	SNP	C/G	G	NA	NA
rs27694112	4	6217176	MGI:1915303	Ubxn2b	mRNA-UTR	SNP	C/T	T	NA	NA
rs27694111	4	6217257	MGI:1915303	Ubxn2b	mRNA-UTR	SNP	A/G	A	NA	NA
rs27694110	4	6217302	MGI:1915303	Ubxn2b	mRNA-UTR	SNP	A/G	G	NA	NA
rs27694109	4	6217354	MGI:1915303	Ubxn2b	mRNA-UTR	SNP	A/C	A	NA	NA
rs27694108	4	6217405	MGI:1915303	Ubxn2b	mRNA-UTR	SNP	C/T	T	NA	NA
rs27694107	4	6217643	MGI:1915303	Ubxn2b	mRNA-UTR	SNP	A/G	A	NA	NA
rs27694106	4	6217746	MGI:1915303	Ubxn2b	mRNA-UTR	SNP	C/T	T	NA	NA
rs27694105	4	6217841	MGI:1915303	Ubxn2b	mRNA-UTR	SNP	A/G	A	NA	NA
rs27694104	4	6218307	MGI:1915303	Ubxn2b	mRNA-UTR	SNP	C/T	C	NA	NA
rs27694103	4	6218372	MGI:1915303	Ubxn2b	mRNA-UTR	SNP	A/G	G	NA	NA
rs27694102	4	6218565	MGI:1915303	Ubxn2b	mRNA-UTR	SNP	A/G	G	NA	NA
rs27694101	4	6218598	MGI:1915303	Ubxn2b	mRNA-UTR	SNP	G/T	G	NA	NA
rs27694100	4	6218628	MGI:1915303	Ubxn2b	mRNA-UTR	SNP	G/T	G	NA	NA
rs27694099	4	6218858	MGI:1915303	Ubxn2b	mRNA-UTR	SNP	A/G	G	NA	NA
rs27694098	4	6219070	MGI:1915303	Ubxn2b	mRNA-UTR	SNP	A/G	G	NA	NA
rs27694096	4	6219784	MGI:1915303	Ubxn2b	mRNA-UTR	SNP	A/T	A	NA	NA
rs27694095	4	6220088	MGI:1915303	Ubxn2b	Locus-Region not applicable	SNP	C/T	C	NA	NA
rs27694094	4	6220166	MGI:1915303	Ubxn2b	Locus-Region not applicable	SNP	A/G	G	NA	NA
rs27694093	4	6220274	MGI:1915303	Ubxn2b	Locus-Region not applicable	SNP	G/T	T	NA	NA
rs27679588	4	6263888	MGI:106091	Cyp7a1	Locus-Region not applicable	SNP	A/G	G	NA	NA
rs27679587	4	6264024	MGI:106091	Cyp7a1	Locus-Region not applicable	SNP	A/T	A	NA	NA
rs27679586	4	6264054	MGI:106091	Cyp7a1	Locus-Region not applicable	SNP	G/T	G	NA	NA
rs27679585	4	6264076	MGI:106091	Cyp7a1	Locus-Region not applicable	SNP	C/T	C	NA	NA
rs27679584	4	6264221	MGI:106091	Cyp7a1	mRNA-UTR	SNP	C/G	C	NA	NA
rs27679583	4	6264295	MGI:106091	Cyp7a1	mRNA-UTR	SNP	C/T	C	NA	NA
rs27679582	4	6264353	MGI:106091	Cyp7a1	mRNA-UTR	SNP	A/C	A	NA	NA
rs27679581	4	6264487	MGI:106091	Cyp7a1	mRNA-UTR	SNP	C/T	C	NA	NA
rs27679580	4	6264530	MGI:106091	Cyp7a1	mRNA-UTR	SNP	A/C	A	NA	NA
rs27679579	4	6264604	MGI:106091	Cyp7a1	mRNA-UTR	SNP	C/G	G	NA	NA
rs27679578	4	6264855	MGI:106091	Cyp7a1	mRNA-UTR	SNP	A/C	A	NA	NA
rs27679577	4	6265137	MGI:106091	Cyp7a1	Intron	SNP	A/T	A	NA	NA
rs27679577	4	6265137	MGI:106091	Cyp7a1	Locus-Region not applicable	SNP	A/T	A	NA	NA
rs27679576	4	6265310	MGI:106091	Cyp7a1	Intron	SNP	C/T	T	NA	NA
rs27679576	4	6265310	MGI:106091	Cyp7a1	Locus-Region not applicable	SNP	C/T	T	NA	NA
rs27679575	4	6265344	MGI:106091	Cyp7a1	Intron	SNP	A/G	A	NA	NA
rs27679575	4	6265344	MGI:106091	Cyp7a1	Locus-Region not applicable	SNP	A/G	A	NA	NA
rs27679573	4	6265573	MGI:106091	Cyp7a1	Intron	SNP	C/T	C	NA	NA
rs27679573	4	6265573	MGI:106091	Cyp7a1	Locus-Region not applicable	SNP	C/T	C	NA	NA
rs27679572	4	6265691	MGI:106091	Cyp7a1	Intron	SNP	A/C	C	NA	NA
rs27679572	4	6265691	MGI:106091	Cyp7a1	mRNA-UTR	SNP	A/C	C	NA	NA
rs27679571	4	6265728	MGI:106091	Cyp7a1	Intron	SNP	A/G	A	NA	NA
rs27679571	4	6265728	MGI:106091	Cyp7a1	mRNA-UTR	SNP	A/G	A	NA	NA
rs27679570	4	6265754	MGI:106091	Cyp7a1	Intron	SNP	A/G	G	NA	NA
rs27679570	4	6265754	MGI:106091	Cyp7a1	mRNA-UTR	SNP	A/G	G	NA	NA
rs27679568	4	6265776	MGI:106091	Cyp7a1	Intron	SNP	A/G	A	NA	NA
rs27679568	4	6265776	MGI:106091	Cyp7a1	mRNA-UTR	SNP	A/G	A	NA	NA
rs27679567	4	6265962	MGI:106091	Cyp7a1	Intron	SNP	C/T	C	NA	NA
rs27679567	4	6265962	MGI:106091	Cyp7a1	mRNA-UTR	SNP	C/T	C	NA	NA
rs27679566	4	6266231	MGI:106091	Cyp7a1	Intron	SNP	G/T	G	NA	NA
rs27679566	4	6266231	MGI:106091	Cyp7a1	mRNA-UTR	SNP	G/T	G	NA	NA
rs27679565	4	6266397	MGI:106091	Cyp7a1	Intron	SNP	A/C	A	NA	NA
rs27679565	4	6266397	MGI:106091	Cyp7a1	mRNA-UTR	SNP	A/C	A	NA	NA
rs27679564	4	6266436	MGI:106091	Cyp7a1	Intron	SNP	A/G	A	NA	NA
rs27679564	4	6266436	MGI:106091	Cyp7a1	mRNA-UTR	SNP	A/G	A	NA	NA
rs27679562	4	6266717	MGI:106091	Cyp7a1	Intron	SNP	G/T	T	NA	NA
rs27679562	4	6266717	MGI:106091	Cyp7a1	mRNA-UTR	SNP	G/T	T	NA	NA
rs27679561	4	6266769	MGI:106091	Cyp7a1	Intron	SNP	G/T	G	NA	NA
rs27679561	4	6266769	MGI:106091	Cyp7a1	mRNA-UTR	SNP	G/T	G	NA	NA
rs27679560	4	6266866	MGI:106091	Cyp7a1	Intron	SNP	A/G	A	NA	NA
rs27679560	4	6266866	MGI:106091	Cyp7a1	mRNA-UTR	SNP	A/G	A	NA	NA
rs27679559	4	6266999	MGI:106091	Cyp7a1	Intron	SNP	A/G	G	NA	NA
rs27679559	4	6266999	MGI:106091	Cyp7a1	mRNA-UTR	SNP	A/G	G	NA	NA
rs27679558	4	6267661	MGI:106091	Cyp7a1	Intron	SNP	G/T	G	NA	NA
rs27679558	4	6267661	MGI:106091	Cyp7a1	mRNA-UTR	SNP	G/T	G	NA	NA
rs27679557	4	6267833	MGI:106091	Cyp7a1	Intron	SNP	C/T	T	NA	NA
rs27679557	4	6267833	MGI:106091	Cyp7a1	mRNA-UTR	SNP	C/T	T	NA	NA
rs27679556	4	6268084	MGI:106091	Cyp7a1	mRNA-UTR	SNP	A/G	G	NA	NA
rs27679555	4	6268154	MGI:106091	Cyp7a1	mRNA-UTR	SNP	G/T	G	NA	NA
rs27679554	4	6268193	MGI:106091	Cyp7a1	mRNA-UTR	SNP	C/T	T	NA	NA
rs27679553	4	6268473	MGI:106091	Cyp7a1	Coding-Synonymous	SNP	C/T	T	NA	NA
rs27679552	4	6268497	MGI:106091	Cyp7a1	Coding-Synonymous	SNP	A/G	A	NA	NA
rs27679551	4	6268577	MGI:106091	Cyp7a1	Intron	SNP	A/T	A	NA	NA
rs27679550	4	6268602	MGI:106091	Cyp7a1	Intron	SNP	C/T	T	NA	NA
rs27679549	4	6268663	MGI:106091	Cyp7a1	Intron	SNP	A/G	G	NA	NA
rs27679548	4	6268675	MGI:106091	Cyp7a1	Intron	SNP	A/G	A	NA	NA
rs27679547	4	6268684	MGI:106091	Cyp7a1	Intron	SNP	G/T	G	NA	NA
rs27679546	4	6268841	MGI:106091	Cyp7a1	Intron	SNP	A/G	A	NA	NA
rs27679545	4	6268904	MGI:106091	Cyp7a1	Intron	SNP	C/T	T	NA	NA
rs27679544	4	6268960	MGI:106091	Cyp7a1	Intron	SNP	C/T	C	NA	NA
rs27679543	4	6269285	MGI:106091	Cyp7a1	Intron	SNP	A/G	A	NA	NA
rs27679542	4	6269338	MGI:106091	Cyp7a1	Intron	SNP	A/T	T	NA	NA
rs27679541	4	6269672	MGI:106091	Cyp7a1	Intron	SNP	A/T	T	NA	NA
rs27679539	4	6269705	MGI:106091	Cyp7a1	Intron	SNP	C/T	T	NA	NA
rs27679538	4	6269748	MGI:106091	Cyp7a1	Intron	SNP	A/G	A	NA	NA
rs27679537	4	6270038	MGI:106091	Cyp7a1	Intron	SNP	C/T	T	NA	NA
rs27679536	4	6270102	MGI:106091	Cyp7a1	Intron	SNP	C/G	C	NA	NA
rs27679535	4	6270159	MGI:106091	Cyp7a1	Intron	SNP	C/T	T	NA	NA
rs27679534	4	6270252	MGI:106091	Cyp7a1	Intron	SNP	A/G	G	NA	NA
rs27679533	4	6270313	MGI:106091	Cyp7a1	Intron	SNP	A/C	C	NA	NA
rs27679532	4	6270422	MGI:106091	Cyp7a1	Intron	SNP	A/T	T	NA	NA
rs27679531	4	6270442	MGI:106091	Cyp7a1	Intron	SNP	C/T	T	NA	NA
rs27679530	4	6271049	MGI:106091	Cyp7a1	Intron	SNP	A/G	G	NA	NA
rs3694874	4	6271065	MGI:106091	Cyp7a1	Intron	SNP	A/G	G	NA	NA
rs27679529	4	6271167	MGI:106091	Cyp7a1	Coding-NonSynonymous	SNP	C/G	G	missense_variant	tolerated(0.57)
rs27679528	4	6271201	MGI:106091	Cyp7a1	Coding-Synonymous	SNP	C/T	C	NA	NA
rs3695508	4	6271203	MGI:106091	Cyp7a1	Coding-NonSynonymous	SNP	A/C	C	missense_variant	deleterious(0.01)
rs27679527	4	6271222	MGI:106091	Cyp7a1	Coding-Synonymous	SNP	C/G	C	NA	NA
rs27679526	4	6271308	MGI:106091	Cyp7a1	Intron	SNP	A/G	G	NA	NA
rs27679525	4	6271569	MGI:106091	Cyp7a1	Intron	SNP	C/T	C	NA	NA
rs27679524	4	6271658	MGI:106091	Cyp7a1	Intron	SNP	A/T	T	NA	NA
rs27679523	4	6271661	MGI:106091	Cyp7a1	Intron	SNP	A/G	A	NA	NA
rs27679522	4	6271702	MGI:106091	Cyp7a1	Intron	SNP	A/T	T	NA	NA
rs27679521	4	6271922	MGI:106091	Cyp7a1	Intron	SNP	A/G	G	NA	NA
rs27679520	4	6271969	MGI:106091	Cyp7a1	Intron	SNP	C/T	T	NA	NA
rs27679519	4	6272005	MGI:106091	Cyp7a1	Intron	SNP	C/T	T	NA	NA
rs27679518	4	6272016	MGI:106091	Cyp7a1	Intron	SNP	A/G	G	NA	NA
rs27679517	4	6272050	MGI:106091	Cyp7a1	Intron	SNP	C/T	T	NA	NA
rs27679516	4	6272073	MGI:106091	Cyp7a1	Intron	SNP	A/G	G	NA	NA
rs27679515	4	6272090	MGI:106091	Cyp7a1	Intron	SNP	C/T	C	NA	NA
rs27679514	4	6272372	MGI:106091	Cyp7a1	Coding-Synonymous	SNP	A/G	G	NA	NA
rs27679512	4	6272741	MGI:106091	Cyp7a1	Coding-Synonymous	SNP	A/G	G	NA	NA
rs27679510	4	6273127	MGI:106091	Cyp7a1	Intron	SNP	A/C	C	NA	NA
rs27679507	4	6273303	MGI:106091	Cyp7a1	Intron	SNP	C/G	C	NA	NA
rs3724024	4	6275039	MGI:106091	Cyp7a1	Intron	SNP	A/G	G	NA	NA
rs27663441	4	6368768	MGI:1337026	Sdcbp	Intron	SNP	A/G	G	NA	NA
rs27663440	4	6368824	MGI:1337026	Sdcbp	Intron	SNP	A/T	A	NA	NA
rs27663439	4	6368837	MGI:1337026	Sdcbp	Intron	SNP	A/G	A	NA	NA
rs27663438	4	6369061	MGI:1337026	Sdcbp	Intron	SNP	A/C	A	NA	NA
rs27663437	4	6369700	MGI:1337026	Sdcbp	Intron	SNP	A/G	A	NA	NA
rs27663436	4	6370337	MGI:1337026	Sdcbp	Intron	SNP	A/G	G	NA	NA
rs27663435	4	6370545	MGI:1337026	Sdcbp	Intron	SNP	A/G	A	NA	NA
rs27663434	4	6370639	MGI:1337026	Sdcbp	Intron	SNP	C/T	C	NA	NA
rs27663433	4	6370781	MGI:1337026	Sdcbp	Intron	SNP	G/T	T	NA	NA
rs27663431	4	6371119	MGI:1337026	Sdcbp	Intron	SNP	A/C	C	NA	NA
rs27663430	4	6371130	MGI:1337026	Sdcbp	Intron	SNP	A/G	G	NA	NA
rs27663429	4	6371227	MGI:1337026	Sdcbp	Intron	SNP	C/G	C	NA	NA
rs27663428	4	6371412	MGI:1337026	Sdcbp	Intron	SNP	A/G	G	NA	NA
rs27663427	4	6372112	MGI:1337026	Sdcbp	Intron	SNP	G/T	G	NA	NA
rs27663426	4	6373056	MGI:1337026	Sdcbp	Intron	SNP	C/T	C	NA	NA
rs27663425	4	6373069	MGI:1337026	Sdcbp	Intron	SNP	A/T	A	NA	NA
rs27663424	4	6373105	MGI:1337026	Sdcbp	Intron	SNP	A/C	C	NA	NA
rs27663423	4	6373182	MGI:1337026	Sdcbp	Intron	SNP	A/G	G	NA	NA
rs27663422	4	6374804	MGI:1337026	Sdcbp	Intron	SNP	A/G	G	NA	NA
rs27663421	4	6375989	MGI:1337026	Sdcbp	Intron	SNP	C/T	C	NA	NA
rs27663420	4	6376237	MGI:1337026	Sdcbp	Intron	SNP	A/C	C	NA	NA
rs27663419	4	6376717	MGI:1337026	Sdcbp	Intron	SNP	C/T	C	NA	NA
rs27663418	4	6377238	MGI:1337026	Sdcbp	Intron	SNP	A/G	G	NA	NA
rs27663417	4	6377302	MGI:1337026	Sdcbp	Intron	SNP	A/G	A	NA	NA
rs27663415	4	6377981	MGI:1337026	Sdcbp	Intron	SNP	C/T	C	NA	NA
rs27663413	4	6378077	MGI:1337026	Sdcbp	Intron	SNP	A/C	C	NA	NA
rs27663412	4	6378122	MGI:1337026	Sdcbp	Intron	SNP	C/T	T	NA	NA
rs27663411	4	6378276	MGI:1337026	Sdcbp	Intron	SNP	A/G	G	NA	NA
rs27663410	4	6378300	MGI:1337026	Sdcbp	Intron	SNP	A/G	A	NA	NA
rs27663409	4	6378317	MGI:1337026	Sdcbp	Intron	SNP	A/C	A	NA	NA
rs27663402	4	6389700	MGI:1337026	Sdcbp	Intron	SNP	C/T	C	NA	NA
rs27663401	4	6390373	MGI:1337026	Sdcbp	Intron	SNP	A/G	A	NA	NA
rs27663400	4	6390455	MGI:1337026	Sdcbp	Intron	SNP	C/T	T	NA	NA
rs27663399	4	6390570	MGI:1337026	Sdcbp	Intron	SNP	A/C	A	NA	NA
rs27663398	4	6390864	MGI:1337026	Sdcbp	Intron	SNP	A/G	A	NA	NA
rs27663397	4	6390924	MGI:1337026	Sdcbp	Intron	SNP	G/T	T	NA	NA
rs27663396	4	6390968	MGI:1337026	Sdcbp	Intron	SNP	A/G	A	NA	NA
rs27663395	4	6391062	MGI:1337026	Sdcbp	Intron	SNP	G/T	T	NA	NA
rs27663394	4	6392865	MGI:1337026	Sdcbp	Intron	SNP	A/G	G	NA	NA
rs27663393	4	6392940	MGI:1337026	Sdcbp	Intron	SNP	C/T	T	NA	NA
rs27663392	4	6393028	MGI:1337026	Sdcbp	Intron	SNP	A/C	A	downstream_gene_variant	-
rs27663392	4	6393028	MGI:1337026	Sdcbp	Coding-NonSynonymous	SNP	A/C	A	downstream_gene_variant	-
rs27663391	4	6393215	MGI:1337026	Sdcbp	Intron	SNP	C/G	C	NA	NA
rs13477541	4	6393736	MGI:1337026	Sdcbp	Intron	SNP	A/G	G	NA	NA
rs27663390	4	6393842	MGI:1337026	Sdcbp	Intron	SNP	C/T	T	NA	NA
rs27663389	4	6393898	MGI:1337026	Sdcbp	Intron	SNP	C/T	C	NA	NA
rs27663388	4	6393962	MGI:1337026	Sdcbp	Intron	SNP	G/T	T	NA	NA
rs27663387	4	6393988	MGI:1337026	Sdcbp	Intron	SNP	C/T	C	NA	NA
rs27663386	4	6394257	MGI:1337026	Sdcbp	Intron	SNP	C/T	C	NA	NA
rs27663385	4	6394375	MGI:1337026	Sdcbp	Intron	SNP	A/G	A	NA	NA
rs27663384	4	6394407	MGI:1337026	Sdcbp	Intron	SNP	C/T	C	NA	NA
rs27663383	4	6394463	MGI:1337026	Sdcbp	Intron	SNP	C/T	C	NA	NA
rs27663382	4	6394573	MGI:1337026	Sdcbp	Intron	SNP	A/C	A	NA	NA
rs27663382	4	6394573	MGI:1337026	Sdcbp	mRNA-UTR	SNP	A/C	A	NA	NA
rs27663381	4	6394661	MGI:1337026	Sdcbp	Intron	SNP	A/C	C	NA	NA
rs27663381	4	6394661	MGI:1337026	Sdcbp	mRNA-UTR	SNP	A/C	C	NA	NA
rs27663380	4	6394682	MGI:1337026	Sdcbp	Intron	SNP	A/C	A	NA	NA
rs27663380	4	6394682	MGI:1337026	Sdcbp	mRNA-UTR	SNP	A/C	A	NA	NA
rs27663379	4	6394785	MGI:1337026	Sdcbp	Intron	SNP	C/T	C	NA	NA
rs27663379	4	6394785	MGI:1337026	Sdcbp	mRNA-UTR	SNP	C/T	C	NA	NA
rs27663378	4	6394901	MGI:1337026	Sdcbp	Intron	SNP	C/T	T	NA	NA
rs27663378	4	6394901	MGI:1337026	Sdcbp	mRNA-UTR	SNP	C/T	T	NA	NA
rs27663377	4	6395317	MGI:1337026	Sdcbp	Intron	SNP	A/G	G	NA	NA
rs27663377	4	6395317	MGI:1337026	Sdcbp	mRNA-UTR	SNP	A/G	G	NA	NA
rs27663376	4	6395779	MGI:1337026	Sdcbp	Intron	SNP	C/T	C	NA	NA
rs27663376	4	6395779	MGI:1337026	Sdcbp	Locus-Region not applicable	SNP	C/T	C	NA	NA
rs27663376	4	6395779	MGI:1341864	Nsmaf	Locus-Region not applicable	SNP	C/T	C	NA	NA
rs27663376	4	6395779	MGI:1337026	Sdcbp	mRNA-UTR	SNP	C/T	C	NA	NA
rs27663376	4	6395779	MGI:1341864	Nsmaf	Intron	SNP	C/T	C	NA	NA
rs27663375	4	6396337	MGI:1337026	Sdcbp	Intron	SNP	A/G	A	NA	NA
rs27663375	4	6396337	MGI:1341864	Nsmaf	mRNA-UTR	SNP	A/G	A	NA	NA
rs27663375	4	6396337	MGI:1337026	Sdcbp	Locus-Region not applicable	SNP	A/G	A	NA	NA
rs13470983	4	6396368	MGI:1337026	Sdcbp	Intron	SNP	A/G	A	NA	NA
rs13470983	4	6396368	MGI:1341864	Nsmaf	mRNA-UTR	SNP	A/G	A	NA	NA
rs13470983	4	6396368	MGI:1337026	Sdcbp	Locus-Region not applicable	SNP	A/G	A	NA	NA
rs27663374	4	6396524	MGI:1337026	Sdcbp	Intron	SNP	C/T	T	NA	NA
rs27663374	4	6396524	MGI:1341864	Nsmaf	mRNA-UTR	SNP	C/T	T	NA	NA
rs27663374	4	6396524	MGI:1337026	Sdcbp	Locus-Region not applicable	SNP	C/T	T	NA	NA
rs27663373	4	6396541	MGI:1337026	Sdcbp	Intron	SNP	C/T	C	NA	NA
rs27663373	4	6396541	MGI:1341864	Nsmaf	mRNA-UTR	SNP	C/T	C	NA	NA
rs27663373	4	6396541	MGI:1337026	Sdcbp	Locus-Region not applicable	SNP	C/T	C	NA	NA
rs27663372	4	6396659	MGI:1337026	Sdcbp	Intron	SNP	C/G	C	NA	NA
rs27663372	4	6396659	MGI:1341864	Nsmaf	mRNA-UTR	SNP	C/G	C	NA	NA
rs27663370	4	6396801	MGI:1337026	Sdcbp	Intron	SNP	C/T	T	missense_variant	tolerated(1)
rs27663370	4	6396801	MGI:1341864	Nsmaf	Coding-NonSynonymous	SNP	C/T	T	missense_variant	tolerated(1)
rs27663369	4	6396816	MGI:1337026	Sdcbp	Intron	SNP	A/G	A	NA	NA
rs27663369	4	6396816	MGI:1341864	Nsmaf	Coding-Synonymous	SNP	A/G	A	NA	NA
rs27663368	4	6396829	MGI:1337026	Sdcbp	Intron	SNP	C/T	T	NA	NA
rs27663368	4	6396829	MGI:1341864	Nsmaf	Intron	SNP	C/T	T	NA	NA
rs27663367	4	6396876	MGI:1337026	Sdcbp	Intron	SNP	A/G	A	NA	NA
rs27663367	4	6396876	MGI:1341864	Nsmaf	Intron	SNP	A/G	A	NA	NA
rs27663366	4	6396888	MGI:1337026	Sdcbp	Intron	SNP	A/G	A	NA	NA
rs27663366	4	6396888	MGI:1341864	Nsmaf	Intron	SNP	A/G	A	NA	NA
rs27663364	4	6397746	MGI:1337026	Sdcbp	Intron	SNP	A/G	G	NA	NA
rs27663364	4	6397746	MGI:1341864	Nsmaf	Intron	SNP	A/G	G	NA	NA
rs27663363	4	6397873	MGI:1337026	Sdcbp	Intron	SNP	A/C	A	NA	NA
rs27663363	4	6397873	MGI:1341864	Nsmaf	Intron	SNP	A/C	A	NA	NA
rs27663362	4	6397925	MGI:1337026	Sdcbp	Intron	SNP	A/C	A	NA	NA
rs27663362	4	6397925	MGI:1341864	Nsmaf	Intron	SNP	A/C	A	NA	NA
rs27663361	4	6398527	MGI:1341864	Nsmaf	Locus-Region not applicable	SNP	A/G	G	NA	NA
rs27663361	4	6398527	MGI:1337026	Sdcbp	Intron	SNP	A/G	G	NA	NA
rs27663361	4	6398527	MGI:1341864	Nsmaf	Intron	SNP	A/G	G	NA	NA
rs27663360	4	6398583	MGI:1341864	Nsmaf	Locus-Region not applicable	SNP	A/G	G	NA	NA
rs27663360	4	6398583	MGI:1337026	Sdcbp	Intron	SNP	A/G	G	NA	NA
rs27663360	4	6398583	MGI:1341864	Nsmaf	Coding-Synonymous	SNP	A/G	G	NA	NA
rs27663359	4	6398714	MGI:1341864	Nsmaf	Locus-Region not applicable	SNP	C/T	T	NA	NA
rs27663359	4	6398714	MGI:1337026	Sdcbp	Intron	SNP	C/T	T	NA	NA
rs27663359	4	6398714	MGI:1341864	Nsmaf	Intron	SNP	C/T	T	NA	NA
rs27663358	4	6398728	MGI:1341864	Nsmaf	Locus-Region not applicable	SNP	A/T	A	NA	NA
rs27663358	4	6398728	MGI:1337026	Sdcbp	Intron	SNP	A/T	A	NA	NA
rs27663358	4	6398728	MGI:1341864	Nsmaf	Intron	SNP	A/T	A	NA	NA
rs27663357	4	6399570	MGI:1341864	Nsmaf	Intron	SNP	A/G	G	NA	NA
rs27663357	4	6399570	MGI:1337026	Sdcbp	Intron	SNP	A/G	G	NA	NA
rs27663356	4	6399608	MGI:1341864	Nsmaf	Intron	SNP	C/G	G	NA	NA
rs27663356	4	6399608	MGI:1337026	Sdcbp	Intron	SNP	C/G	G	NA	NA
rs27663355	4	6406158	MGI:1341864	Nsmaf	Intron	SNP	A/G	A	NA	NA
rs27663355	4	6406158	MGI:1337026	Sdcbp	Intron	SNP	A/G	A	NA	NA
rs27663354	4	6406174	MGI:1341864	Nsmaf	Intron	SNP	C/T	C	NA	NA
rs27663354	4	6406174	MGI:1337026	Sdcbp	Intron	SNP	C/T	C	NA	NA
rs27663353	4	6406344	MGI:1341864	Nsmaf	Intron	SNP	A/C	C	NA	NA
rs27663353	4	6406344	MGI:1337026	Sdcbp	Intron	SNP	A/C	C	NA	NA
rs27663352	4	6406641	MGI:1341864	Nsmaf	Intron	SNP	A/T	A	NA	NA
rs27663352	4	6406641	MGI:1337026	Sdcbp	Intron	SNP	A/T	A	NA	NA
rs27663351	4	6406897	MGI:1341864	Nsmaf	Intron	SNP	A/G	A	NA	NA
rs27663351	4	6406897	MGI:1337026	Sdcbp	Intron	SNP	A/G	A	NA	NA
rs27663349	4	6407096	MGI:1341864	Nsmaf	Intron	SNP	C/T	C	NA	NA
rs27663349	4	6407096	MGI:1337026	Sdcbp	Intron	SNP	C/T	C	NA	NA
rs27663348	4	6407146	MGI:1341864	Nsmaf	Intron	SNP	A/G	G	NA	NA
rs27663348	4	6407146	MGI:1337026	Sdcbp	Intron	SNP	A/G	G	NA	NA
rs27663347	4	6407261	MGI:1341864	Nsmaf	Intron	SNP	C/T	C	NA	NA
rs27663347	4	6407261	MGI:1337026	Sdcbp	Intron	SNP	C/T	C	NA	NA
rs27663346	4	6407347	MGI:1341864	Nsmaf	Intron	SNP	C/T	C	NA	NA
rs27663346	4	6407347	MGI:1337026	Sdcbp	mRNA-UTR	SNP	C/T	C	NA	NA
rs27663345	4	6407390	MGI:1341864	Nsmaf	Intron	SNP	G/T	T	NA	NA
rs27663345	4	6407390	MGI:1337026	Sdcbp	mRNA-UTR	SNP	G/T	T	NA	NA
rs27663344	4	6407427	MGI:1341864	Nsmaf	Intron	SNP	A/C	A	NA	NA
rs27663344	4	6407427	MGI:1337026	Sdcbp	mRNA-UTR	SNP	A/C	A	NA	NA
rs27663343	4	6407458	MGI:1341864	Nsmaf	Intron	SNP	C/T	T	NA	NA
rs27663343	4	6407458	MGI:1337026	Sdcbp	mRNA-UTR	SNP	C/T	T	NA	NA
rs27663342	4	6407533	MGI:1341864	Nsmaf	Intron	SNP	C/G	G	NA	NA
rs27663342	4	6407533	MGI:1337026	Sdcbp	mRNA-UTR	SNP	C/G	G	NA	NA
rs27663341	4	6407546	MGI:1341864	Nsmaf	Intron	SNP	A/G	A	NA	NA
rs27663341	4	6407546	MGI:1337026	Sdcbp	mRNA-UTR	SNP	A/G	A	NA	NA
rs27663340	4	6408561	MGI:1341864	Nsmaf	Noncoding-Transcript-Variant	SNP	C/T	T	NA	NA
rs27663340	4	6408561	MGI:1337026	Sdcbp	Locus-Region not applicable	SNP	C/T	T	NA	NA
rs27663340	4	6408561	MGI:1341864	Nsmaf	Coding-Synonymous	SNP	C/T	T	NA	NA
rs27663339	4	6408627	MGI:1341864	Nsmaf	Noncoding-Transcript-Variant	SNP	A/G	A	NA	NA
rs27663339	4	6408627	MGI:1337026	Sdcbp	Locus-Region not applicable	SNP	A/G	A	NA	NA
rs27663339	4	6408627	MGI:1341864	Nsmaf	Coding-Synonymous	SNP	A/G	A	NA	NA
rs27663338	4	6408992	MGI:1341864	Nsmaf	Intron	SNP	C/T	T	NA	NA
rs27663337	4	6409199	MGI:1341864	Nsmaf	Intron	SNP	A/C	A	NA	NA
rs27663336	4	6409367	MGI:1341864	Nsmaf	Intron	SNP	C/T	T	NA	NA
rs27663335	4	6409393	MGI:1341864	Nsmaf	Intron	SNP	C/G	C	NA	NA
rs27663334	4	6409604	MGI:1341864	Nsmaf	Intron	SNP	A/G	A	NA	NA
rs27663333	4	6409829	MGI:1341864	Nsmaf	Intron	SNP	A/G	G	NA	NA
rs27663332	4	6409856	MGI:1341864	Nsmaf	Noncoding-Transcript-Variant	SNP	C/T	C	NA	NA
rs27663332	4	6409856	MGI:1341864	Nsmaf	Coding-Synonymous	SNP	C/T	C	NA	NA
rs27663331	4	6409907	MGI:1341864	Nsmaf	Noncoding-Transcript-Variant	SNP	A/G	G	NA	NA
rs27663331	4	6409907	MGI:1341864	Nsmaf	Coding-Synonymous	SNP	A/G	G	NA	NA
rs27663330	4	6409915	MGI:1341864	Nsmaf	Intron	SNP	A/G	A	NA	NA
rs27663329	4	6410030	MGI:1341864	Nsmaf	Intron	SNP	C/T	C	NA	NA
rs27663327	4	6410202	MGI:1341864	Nsmaf	Intron	SNP	A/G	A	NA	NA
rs27663326	4	6410748	MGI:1341864	Nsmaf	Intron	SNP	A/G	G	NA	NA
rs27663325	4	6411285	MGI:1341864	Nsmaf	Intron	SNP	C/G	C	NA	NA
rs27663324	4	6411292	MGI:1341864	Nsmaf	Intron	SNP	C/T	C	NA	NA
rs27663323	4	6411332	MGI:1341864	Nsmaf	Intron	SNP	A/T	T	NA	NA
rs27663322	4	6411387	MGI:1341864	Nsmaf	Intron	SNP	C/T	C	NA	NA
rs27663321	4	6411526	MGI:1341864	Nsmaf	Intron	SNP	A/G	G	NA	NA
rs27663320	4	6411555	MGI:1341864	Nsmaf	Intron	SNP	G/T	T	NA	NA
rs27663319	4	6411585	MGI:1341864	Nsmaf	Intron	SNP	A/G	A	NA	NA
rs27663318	4	6411610	MGI:1341864	Nsmaf	Intron	SNP	C/T	C	NA	NA
rs27663317	4	6411651	MGI:1341864	Nsmaf	Intron	SNP	A/G	G	NA	NA
rs27663316	4	6411683	MGI:1341864	Nsmaf	Intron	SNP	A/G	G	NA	NA
rs27663315	4	6411758	MGI:1341864	Nsmaf	Intron	SNP	A/G	A	NA	NA
rs27663314	4	6411871	MGI:1341864	Nsmaf	Intron	SNP	C/T	T	NA	NA
rs27663312	4	6411945	MGI:1341864	Nsmaf	Intron	SNP	A/G	G	NA	NA
rs27663311	4	6411964	MGI:1341864	Nsmaf	Intron	SNP	A/T	A	NA	NA
rs27663310	4	6412248	MGI:1341864	Nsmaf	Intron	SNP	C/T	T	NA	NA
rs27663309	4	6412284	MGI:1341864	Nsmaf	Intron	SNP	G/T	G	NA	NA
rs27663308	4	6412304	MGI:1341864	Nsmaf	Intron	SNP	C/T	C	NA	NA
rs27663307	4	6412327	MGI:1341864	Nsmaf	Intron	SNP	A/T	T	NA	NA
rs27663306	4	6412426	MGI:1341864	Nsmaf	Intron	SNP	C/T	C	NA	NA
rs27663305	4	6412440	MGI:1341864	Nsmaf	Intron	SNP	C/G	C	NA	NA
rs27663304	4	6412460	MGI:1341864	Nsmaf	Intron	SNP	A/G	A	NA	NA
rs27663303	4	6412482	MGI:1341864	Nsmaf	Intron	SNP	A/G	G	NA	NA
rs27663302	4	6412533	MGI:1341864	Nsmaf	Intron	SNP	C/T	C	NA	NA
rs27663301	4	6412568	MGI:1341864	Nsmaf	Intron	SNP	G/T	G	NA	NA
rs27663300	4	6412714	MGI:1341864	Nsmaf	Intron	SNP	C/T	T	NA	NA
rs27663299	4	6412862	MGI:1341864	Nsmaf	Intron	SNP	A/G	A	NA	NA
rs27663298	4	6413368	MGI:1341864	Nsmaf	Intron	SNP	A/C	A	NA	NA
rs27663297	4	6413407	MGI:1341864	Nsmaf	Intron	SNP	C/T	T	NA	NA
rs27663296	4	6413426	MGI:1341864	Nsmaf	Intron	SNP	A/G	A	NA	NA
rs27663295	4	6413439	MGI:1341864	Nsmaf	Intron	SNP	C/T	C	NA	NA
rs27663294	4	6413445	MGI:1341864	Nsmaf	Intron	SNP	C/T	T	NA	NA
rs27663293	4	6414071	MGI:1341864	Nsmaf	Intron	SNP	A/C	C	NA	NA
rs27663292	4	6414093	MGI:1341864	Nsmaf	Intron	SNP	A/G	G	NA	NA
rs27663291	4	6414407	MGI:1341864	Nsmaf	Intron	SNP	A/C	C	NA	NA
rs27663290	4	6414586	MGI:1341864	Nsmaf	Intron	SNP	A/G	G	NA	NA
rs27663289	4	6414688	MGI:1341864	Nsmaf	Intron	SNP	A/G	A	NA	NA
rs27663288	4	6414920	MGI:1341864	Nsmaf	Intron	SNP	C/T	T	NA	NA
rs27663287	4	6415054	MGI:1341864	Nsmaf	Noncoding-Transcript-Variant	SNP	A/G	A	missense_variant	deleterious(0.01)
rs27663287	4	6415054	MGI:1341864	Nsmaf	Coding-NonSynonymous	SNP	A/G	A	missense_variant	deleterious(0.01)
rs27663286	4	6415109	MGI:1341864	Nsmaf	Intron	SNP	C/T	T	NA	NA
rs27663285	4	6415652	MGI:1341864	Nsmaf	Intron	SNP	A/G	A	NA	NA
rs27663284	4	6415661	MGI:1341864	Nsmaf	Intron	SNP	A/G	G	NA	NA
rs27663283	4	6415878	MGI:1341864	Nsmaf	Intron	SNP	A/C	C	NA	NA
rs27663282	4	6416201	MGI:1341864	Nsmaf	Intron	SNP	A/C	A	NA	NA
rs27663281	4	6416386	MGI:1341864	Nsmaf	Intron	SNP	C/T	C	NA	NA
rs27663280	4	6416679	MGI:1341864	Nsmaf	Intron	SNP	C/T	T	NA	NA
rs27663279	4	6416693	MGI:1341864	Nsmaf	Intron	SNP	A/C	A	NA	NA
rs27663278	4	6416710	MGI:1341864	Nsmaf	Intron	SNP	C/T	T	NA	NA
rs27663277	4	6416757	MGI:1341864	Nsmaf	Intron	SNP	C/T	C	NA	NA
rs27663276	4	6417191	MGI:1341864	Nsmaf	Noncoding-Transcript-Variant	SNP	A/G	A	NA	NA
rs27663276	4	6417191	MGI:1341864	Nsmaf	Coding-Synonymous	SNP	A/G	A	NA	NA
rs27663275	4	6417268	MGI:1341864	Nsmaf	Intron	SNP	C/T	C	NA	NA
rs27663274	4	6417471	MGI:1341864	Nsmaf	Intron	SNP	A/C	A	NA	NA
rs27663273	4	6417549	MGI:1341864	Nsmaf	Intron	SNP	C/T	C	NA	NA
rs27663272	4	6417562	MGI:1341864	Nsmaf	Intron	SNP	C/T	C	NA	NA
rs27663271	4	6417892	MGI:1341864	Nsmaf	Intron	SNP	A/G	G	NA	NA
rs27663270	4	6417896	MGI:1341864	Nsmaf	Intron	SNP	C/T	C	NA	NA
rs27663268	4	6418122	MGI:1341864	Nsmaf	Intron	SNP	C/T	T	NA	NA
rs27663267	4	6418146	MGI:1341864	Nsmaf	Intron	SNP	A/G	G	NA	NA
rs27663266	4	6418245	MGI:1341864	Nsmaf	Intron	SNP	C/T	T	NA	NA
rs27663265	4	6418257	MGI:1341864	Nsmaf	Intron	SNP	A/T	A	NA	NA
rs27663264	4	6418280	MGI:1341864	Nsmaf	Noncoding-Transcript-Variant	SNP	G/T	T	missense_variant	tolerated(1)
rs27663264	4	6418280	MGI:1341864	Nsmaf	Coding-NonSynonymous	SNP	G/T	T	missense_variant	tolerated(1)
rs27663263	4	6418511	MGI:1341864	Nsmaf	Noncoding-Transcript-Variant	SNP	C/G	G	NA	NA
rs27663263	4	6418511	MGI:1341864	Nsmaf	Coding-Synonymous	SNP	C/G	G	NA	NA
rs27663261	4	6418833	MGI:1341864	Nsmaf	Intron	SNP	A/G	A	NA	NA
rs27663260	4	6418919	MGI:1341864	Nsmaf	Intron	SNP	A/G	G	NA	NA
rs27663259	4	6419067	MGI:1341864	Nsmaf	Intron	SNP	A/G	A	NA	NA
rs27663258	4	6419126	MGI:1341864	Nsmaf	Intron	SNP	A/G	A	NA	NA
rs27663257	4	6419169	MGI:1341864	Nsmaf	Intron	SNP	A/G	A	NA	NA
rs27663256	4	6419822	MGI:1341864	Nsmaf	Intron	SNP	A/T	T	NA	NA
rs27663255	4	6420166	MGI:1341864	Nsmaf	Intron	SNP	A/G	G	NA	NA
rs27663254	4	6420229	MGI:1341864	Nsmaf	Intron	SNP	C/T	C	NA	NA
rs27663253	4	6420230	MGI:1341864	Nsmaf	Intron	SNP	A/G	G	NA	NA
rs27663252	4	6420250	MGI:1341864	Nsmaf	Intron	SNP	G/T	G	NA	NA
rs27663251	4	6420295	MGI:1341864	Nsmaf	Intron	SNP	G/T	G	NA	NA
rs27663250	4	6420335	MGI:1341864	Nsmaf	Intron	SNP	C/T	T	NA	NA
rs27663249	4	6420918	MGI:1341864	Nsmaf	Intron	SNP	A/G	A	NA	NA
rs27663248	4	6421200	MGI:1341864	Nsmaf	Intron	SNP	A/G	G	NA	NA
rs27663247	4	6421397	MGI:1341864	Nsmaf	Intron	SNP	A/G	G	NA	NA
rs27663246	4	6421788	MGI:1341864	Nsmaf	Intron	SNP	A/C	A	NA	NA
rs27663245	4	6421935	MGI:1341864	Nsmaf	Intron	SNP	C/T	T	NA	NA
rs27663244	4	6422131	MGI:1341864	Nsmaf	Intron	SNP	C/G	C	NA	NA
rs27663243	4	6422264	MGI:1341864	Nsmaf	Intron	SNP	C/T	T	NA	NA
rs27663242	4	6422639	MGI:1341864	Nsmaf	Intron	SNP	C/T	T	NA	NA
rs27663241	4	6422730	MGI:1341864	Nsmaf	Intron	SNP	A/T	A	NA	NA
rs27663240	4	6422813	MGI:1341864	Nsmaf	Intron	SNP	A/G	G	NA	NA
rs27663239	4	6423269	MGI:1341864	Nsmaf	Intron	SNP	C/T	T	NA	NA
rs27663238	4	6423692	MGI:1341864	Nsmaf	Intron	SNP	A/G	A	NA	NA
rs27663237	4	6423797	MGI:1341864	Nsmaf	Intron	SNP	A/C	C	NA	NA
rs27663236	4	6424045	MGI:1341864	Nsmaf	Intron	SNP	C/T	C	NA	NA
rs27663235	4	6424563	MGI:1341864	Nsmaf	Intron	SNP	C/T	C	NA	NA
rs27663234	4	6424813	MGI:1341864	Nsmaf	Intron	SNP	C/T	T	NA	NA
rs27663233	4	6425079	MGI:1341864	Nsmaf	Intron	SNP	A/G	G	NA	NA
rs27663232	4	6425345	MGI:1341864	Nsmaf	Intron	SNP	C/T	C	NA	NA
rs27663231	4	6425569	MGI:1341864	Nsmaf	Intron	SNP	C/T	C	NA	NA
rs27663229	4	6425648	MGI:1341864	Nsmaf	Intron	SNP	A/G	G	NA	NA
rs27663228	4	6425932	MGI:1341864	Nsmaf	Intron	SNP	A/G	G	NA	NA
rs27663227	4	6426276	MGI:1341864	Nsmaf	Intron	SNP	A/G	A	NA	NA
rs27663226	4	6426654	MGI:1341864	Nsmaf	Intron	SNP	A/G	A	NA	NA
rs27663225	4	6426666	MGI:1341864	Nsmaf	Intron	SNP	C/T	T	NA	NA
rs27663224	4	6427001	MGI:1341864	Nsmaf	Intron	SNP	A/C	A	NA	NA
rs27663223	4	6427277	MGI:1341864	Nsmaf	Intron	SNP	A/T	T	NA	NA
rs27663222	4	6427338	MGI:1341864	Nsmaf	Intron	SNP	A/C	C	NA	NA
rs27663221	4	6427559	MGI:1341864	Nsmaf	Intron	SNP	C/T	C	NA	NA
rs27663220	4	6427755	MGI:1341864	Nsmaf	Intron	SNP	A/G	G	NA	NA
rs27663219	4	6427894	MGI:1341864	Nsmaf	Intron	SNP	C/T	T	NA	NA
rs27663218	4	6428023	MGI:1341864	Nsmaf	Intron	SNP	C/T	C	NA	NA
rs27663217	4	6428094	MGI:1341864	Nsmaf	Intron	SNP	C/T	C	NA	NA
rs27663216	4	6428179	MGI:1341864	Nsmaf	Intron	SNP	A/G	G	NA	NA
rs27663215	4	6428303	MGI:1341864	Nsmaf	Intron	SNP	A/G	A	NA	NA
rs27663214	4	6428323	MGI:1341864	Nsmaf	Intron	SNP	A/G	A	NA	NA
rs27663213	4	6428849	MGI:1341864	Nsmaf	Intron	SNP	C/T	T	NA	NA
rs27663212	4	6431366	MGI:1341864	Nsmaf	Intron	SNP	C/G	G	NA	NA
rs27663210	4	6431505	MGI:1341864	Nsmaf	Intron	SNP	A/G	A	NA	NA
rs27663209	4	6432709	MGI:1341864	Nsmaf	Noncoding-Transcript-Variant	SNP	A/G	G	NA	NA
rs27663209	4	6432709	MGI:1341864	Nsmaf	Coding-Synonymous	SNP	A/G	G	NA	NA
rs27663208	4	6433201	MGI:1341864	Nsmaf	Intron	SNP	C/T	T	NA	NA
rs27663207	4	6433765	MGI:1341864	Nsmaf	Intron	SNP	C/T	C	NA	NA
rs27663206	4	6434120	MGI:1341864	Nsmaf	Intron	SNP	A/G	G	NA	NA
rs27663205	4	6434362	MGI:1341864	Nsmaf	Intron	SNP	A/G	G	NA	NA
rs27663204	4	6434404	MGI:1341864	Nsmaf	Intron	SNP	A/G	A	NA	NA
rs27663203	4	6435081	MGI:1341864	Nsmaf	Noncoding-Transcript-Variant	SNP	A/G	G	NA	NA
rs27663203	4	6435081	MGI:1341864	Nsmaf	mRNA-UTR	SNP	A/G	G	NA	NA
rs27663203	4	6435081	MGI:1341864	Nsmaf	Coding-Synonymous	SNP	A/G	G	NA	NA
rs27663202	4	6435238	MGI:1341864	Nsmaf	Intron	SNP	C/T	C	NA	NA
rs27663201	4	6435352	MGI:1341864	Nsmaf	Intron	SNP	C/T	C	NA	NA
rs27663200	4	6435752	MGI:1341864	Nsmaf	Intron	SNP	C/T	C	NA	NA
rs27663199	4	6435813	MGI:1341864	Nsmaf	Intron	SNP	C/T	C	NA	NA
rs27663198	4	6436010	MGI:1341864	Nsmaf	Intron	SNP	C/T	T	NA	NA
rs27663197	4	6436150	MGI:1341864	Nsmaf	Intron	SNP	A/T	A	NA	NA
rs27663196	4	6436756	MGI:1341864	Nsmaf	Intron	SNP	A/G	A	NA	NA
rs27663194	4	6437038	MGI:1341864	Nsmaf	Intron	SNP	A/G	G	NA	NA
rs27663193	4	6437184	MGI:1341864	Nsmaf	Intron	SNP	C/T	C	NA	NA
rs27663192	4	6437243	MGI:1341864	Nsmaf	Intron	SNP	A/G	A	NA	NA
rs27663191	4	6437293	MGI:1341864	Nsmaf	Intron	SNP	A/G	A	NA	NA
rs27663190	4	6437308	MGI:1341864	Nsmaf	Intron	SNP	A/C	C	NA	NA
rs27663189	4	6437332	MGI:1341864	Nsmaf	Intron	SNP	A/G	A	NA	NA
rs27663188	4	6437355	MGI:1341864	Nsmaf	Intron	SNP	C/T	C	NA	NA
rs27663187	4	6437436	MGI:1341864	Nsmaf	Intron	SNP	A/G	G	NA	NA
rs27663186	4	6438024	MGI:1341864	Nsmaf	Intron	SNP	A/G	A	NA	NA
rs27663185	4	6438159	MGI:1341864	Nsmaf	Intron	SNP	C/T	C	NA	NA
rs27663184	4	6438222	MGI:1341864	Nsmaf	Intron	SNP	A/G	A	NA	NA
rs27663183	4	6438268	MGI:1341864	Nsmaf	Intron	SNP	C/T	C	NA	NA
rs27663182	4	6438341	MGI:1341864	Nsmaf	Intron	SNP	C/T	T	NA	NA
rs27663181	4	6438356	MGI:1341864	Nsmaf	Intron	SNP	A/G	G	NA	NA
rs27663180	4	6438409	MGI:1341864	Nsmaf	Intron	SNP	C/T	T	NA	NA
rs27663179	4	6438691	MGI:1341864	Nsmaf	Intron	SNP	A/G	A	NA	NA
rs27663178	4	6438860	MGI:1341864	Nsmaf	Intron	SNP	A/G	A	NA	NA
rs27663177	4	6439061	MGI:1341864	Nsmaf	Intron	SNP	C/T	C	NA	NA
rs27663176	4	6439836	MGI:1341864	Nsmaf	Intron	SNP	C/G	G	NA	NA
rs27663175	4	6439954	MGI:1341864	Nsmaf	Intron	SNP	C/T	C	NA	NA
rs27663174	4	6440006	MGI:1341864	Nsmaf	Intron	SNP	A/C	C	NA	NA
rs27663173	4	6440124	MGI:1341864	Nsmaf	Intron	SNP	C/T	T	NA	NA
rs27663172	4	6440235	MGI:1341864	Nsmaf	Intron	SNP	C/T	C	NA	NA
rs27663170	4	6440551	MGI:1341864	Nsmaf	Intron	SNP	A/G	G	NA	NA
rs27663169	4	6440608	MGI:1341864	Nsmaf	Intron	SNP	C/T	T	NA	NA
rs27663168	4	6440669	MGI:1341864	Nsmaf	Intron	SNP	C/T	T	NA	NA
rs27708557	4	6440746	MGI:1341864	Nsmaf	Intron	SNP	A/T	T	NA	NA
rs27708556	4	6440776	MGI:1341864	Nsmaf	Intron	SNP	A/C	C	NA	NA
rs27708555	4	6440819	MGI:1341864	Nsmaf	Intron	SNP	C/T	T	NA	NA
rs27708554	4	6440854	MGI:1341864	Nsmaf	Intron	SNP	A/G	A	NA	NA
rs27708553	4	6441107	MGI:1341864	Nsmaf	Intron	SNP	C/T	T	NA	NA
rs27708552	4	6441666	MGI:1341864	Nsmaf	Intron	SNP	C/T	T	NA	NA
rs27708551	4	6441764	MGI:1341864	Nsmaf	Intron	SNP	C/T	T	NA	NA
rs27708550	4	6441869	MGI:1341864	Nsmaf	Intron	SNP	A/T	A	NA	NA
rs27708549	4	6442102	MGI:1341864	Nsmaf	Intron	SNP	C/T	T	NA	NA
rs27708548	4	6442173	MGI:1341864	Nsmaf	Intron	SNP	A/T	A	NA	NA
rs27708547	4	6442179	MGI:1341864	Nsmaf	Intron	SNP	A/G	G	NA	NA
rs27708546	4	6443001	MGI:1341864	Nsmaf	Intron	SNP	G/T	T	NA	NA
rs27708545	4	6443165	MGI:1341864	Nsmaf	Intron	SNP	A/G	G	NA	NA
rs27708544	4	6443487	MGI:1341864	Nsmaf	Intron	SNP	C/G	C	NA	NA
rs27708543	4	6443508	MGI:1341864	Nsmaf	Intron	SNP	G/T	T	NA	NA
rs27708542	4	6444296	MGI:1341864	Nsmaf	Intron	SNP	C/G	G	NA	NA
rs27708541	4	6444906	MGI:1341864	Nsmaf	Intron	SNP	G/T	G	NA	NA
rs27708540	4	6445504	MGI:1341864	Nsmaf	Intron	SNP	A/C	C	NA	NA
rs27708539	4	6446681	MGI:1341864	Nsmaf	Intron	SNP	C/T	T	NA	NA
rs27708538	4	6447353	MGI:1341864	Nsmaf	Intron	SNP	A/G	G	NA	NA
rs27708537	4	6447578	MGI:1341864	Nsmaf	Intron	SNP	C/T	T	NA	NA
rs27708536	4	6447697	MGI:1341864	Nsmaf	Intron	SNP	C/T	C	NA	NA
rs27708535	4	6448530	MGI:1341864	Nsmaf	Intron	SNP	A/G	G	NA	NA
rs27708534	4	6448656	MGI:1341864	Nsmaf	Intron	SNP	A/G	G	NA	NA
rs27708533	4	6449090	MGI:1341864	Nsmaf	Intron	SNP	A/G	A	NA	NA
rs27708532	4	6449323	MGI:1341864	Nsmaf	Intron	SNP	C/T	T	NA	NA
rs27708531	4	6449750	MGI:1341864	Nsmaf	Intron	SNP	A/C	C	NA	NA
rs27708530	4	6450642	MGI:1341864	Nsmaf	Intron	SNP	A/C	C	NA	NA
rs27708529	4	6450906	MGI:1341864	Nsmaf	Intron	SNP	A/C	C	NA	NA
rs27708528	4	6450963	MGI:1341864	Nsmaf	Intron	SNP	A/G	A	NA	NA
rs27708527	4	6451082	MGI:1341864	Nsmaf	Intron	SNP	C/G	C	NA	NA
rs27673854	4	6686071	MGI:2181659	Tox	Locus-Region not applicable	SNP	A/G	A	NA	NA
rs27673853	4	6686755	MGI:2181659	Tox	mRNA-UTR	SNP	A/C	C	NA	NA
rs27673852	4	6686854	MGI:2181659	Tox	mRNA-UTR	SNP	C/T	T	NA	NA
rs27673851	4	6689046	MGI:2181659	Tox	Intron	SNP	A/T	T	NA	NA
rs27673850	4	6689248	MGI:2181659	Tox	Intron	SNP	C/G	C	NA	NA
rs27673849	4	6689922	MGI:2181659	Tox	Intron	SNP	C/T	C	NA	NA
rs27673847	4	6689982	MGI:2181659	Tox	Intron	SNP	C/T	T	NA	NA
rs27673845	4	6690269	MGI:2181659	Tox	Intron	SNP	A/C	C	NA	NA
rs27673844	4	6690762	MGI:2181659	Tox	Intron	SNP	A/C	A	NA	NA
rs27673843	4	6691226	MGI:2181659	Tox	Intron	SNP	C/T	C	NA	NA
rs27673842	4	6691571	MGI:2181659	Tox	Intron	SNP	A/G	A	NA	NA
rs27673841	4	6691592	MGI:2181659	Tox	Intron	SNP	C/T	T	NA	NA
rs27673840	4	6692308	MGI:2181659	Tox	Intron	SNP	G/T	G	NA	NA
rs27673839	4	6692333	MGI:2181659	Tox	Intron	SNP	C/T	C	NA	NA
rs27673838	4	6692354	MGI:2181659	Tox	Intron	SNP	C/T	T	NA	NA
rs27673837	4	6692416	MGI:2181659	Tox	Intron	SNP	C/T	C	NA	NA
rs27673836	4	6692429	MGI:2181659	Tox	Intron	SNP	A/G	A	NA	NA
rs27673835	4	6692493	MGI:2181659	Tox	Intron	SNP	C/G	G	NA	NA
rs27673834	4	6692530	MGI:2181659	Tox	Intron	SNP	A/G	G	NA	NA
rs27673833	4	6692826	MGI:2181659	Tox	Intron	SNP	A/T	A	NA	NA
rs27673832	4	6693023	MGI:2181659	Tox	Intron	SNP	A/C	A	NA	NA
rs27673831	4	6693092	MGI:2181659	Tox	Intron	SNP	C/T	C	NA	NA
rs27673830	4	6693143	MGI:2181659	Tox	Intron	SNP	C/T	T	NA	NA
rs27673829	4	6693924	MGI:2181659	Tox	Intron	SNP	A/C	A	NA	NA
rs27673828	4	6693931	MGI:2181659	Tox	Intron	SNP	A/G	G	NA	NA
rs27673827	4	6694051	MGI:2181659	Tox	Intron	SNP	A/G	A	NA	NA
rs27673826	4	6695441	MGI:2181659	Tox	Intron	SNP	A/C	C	NA	NA
rs27673825	4	6695560	MGI:2181659	Tox	Intron	SNP	C/T	T	NA	NA
rs27673824	4	6695611	MGI:2181659	Tox	Intron	SNP	A/G	G	NA	NA
rs27673823	4	6695685	MGI:2181659	Tox	Intron	SNP	C/T	C	NA	NA
rs27673822	4	6695722	MGI:2181659	Tox	Intron	SNP	C/T	C	NA	NA
rs27673821	4	6695878	MGI:2181659	Tox	Intron	SNP	A/T	T	NA	NA
rs27673820	4	6695984	MGI:2181659	Tox	Intron	SNP	G/T	G	NA	NA
rs27673819	4	6695990	MGI:2181659	Tox	Intron	SNP	C/G	C	NA	NA
rs27673818	4	6696002	MGI:2181659	Tox	Intron	SNP	C/G	C	NA	NA
rs27673817	4	6696177	MGI:2181659	Tox	Intron	SNP	C/T	T	NA	NA
rs27673816	4	6696218	MGI:2181659	Tox	Intron	SNP	A/G	A	NA	NA
rs27673815	4	6696608	MGI:2181659	Tox	Intron	SNP	C/G	C	NA	NA
rs27673814	4	6696626	MGI:2181659	Tox	Intron	SNP	A/G	A	NA	NA
rs27673813	4	6697992	MGI:2181659	Tox	Intron	SNP	G/T	T	NA	NA
rs27673812	4	6698016	MGI:2181659	Tox	Intron	SNP	A/T	A	NA	NA
rs27673811	4	6698037	MGI:2181659	Tox	Intron	SNP	C/T	T	NA	NA
rs27673810	4	6698382	MGI:2181659	Tox	Intron	SNP	A/G	A	NA	NA
rs27673809	4	6698451	MGI:2181659	Tox	Intron	SNP	C/T	C	NA	NA
rs27673808	4	6698487	MGI:2181659	Tox	Intron	SNP	C/T	C	NA	NA
rs27673806	4	6698752	MGI:2181659	Tox	Intron	SNP	C/T	T	NA	NA
rs27673805	4	6698888	MGI:2181659	Tox	Intron	SNP	C/G	C	NA	NA
rs27673804	4	6699468	MGI:2181659	Tox	Intron	SNP	A/G	G	NA	NA
rs27673803	4	6699507	MGI:2181659	Tox	Intron	SNP	A/G	A	NA	NA
rs27673802	4	6699541	MGI:2181659	Tox	Intron	SNP	C/T	T	NA	NA
rs27673801	4	6699647	MGI:2181659	Tox	Intron	SNP	C/T	C	NA	NA
rs27673800	4	6699736	MGI:2181659	Tox	Intron	SNP	A/G	G	NA	NA
rs27673799	4	6699763	MGI:2181659	Tox	Intron	SNP	A/C	C	NA	NA
rs27673798	4	6702224	MGI:3650651	Gm11802	Noncoding-Transcript-Variant	SNP	A/G	A	NA	NA
rs27673798	4	6702224	MGI:2181659	Tox	Intron	SNP	A/G	A	NA	NA
rs27673797	4	6702261	MGI:3650651	Gm11802	Intron	SNP	A/G	A	NA	NA
rs27673797	4	6702261	MGI:2181659	Tox	Intron	SNP	A/G	A	NA	NA
rs27673796	4	6702466	MGI:3650651	Gm11802	Intron	SNP	A/T	A	NA	NA
rs27673796	4	6702466	MGI:2181659	Tox	Intron	SNP	A/T	A	NA	NA
rs27673795	4	6702595	MGI:3650651	Gm11802	Noncoding-Transcript-Variant	SNP	G/T	T	NA	NA
rs27673795	4	6702595	MGI:2181659	Tox	Intron	SNP	G/T	T	NA	NA
rs27673794	4	6702642	MGI:3650651	Gm11802	Intron	SNP	C/T	T	NA	NA
rs27673794	4	6702642	MGI:2181659	Tox	Intron	SNP	C/T	T	NA	NA
rs27673793	4	6702704	MGI:3650651	Gm11802	Intron	SNP	C/T	T	NA	NA
rs27673793	4	6702704	MGI:2181659	Tox	Intron	SNP	C/T	T	NA	NA
rs27673792	4	6703369	MGI:3650651	Gm11802	Intron	SNP	A/T	A	NA	NA
rs27673792	4	6703369	MGI:2181659	Tox	Intron	SNP	A/T	A	NA	NA
rs27673791	4	6703514	MGI:3650651	Gm11802	Intron	SNP	C/T	T	NA	NA
rs27673791	4	6703514	MGI:2181659	Tox	Intron	SNP	C/T	T	NA	NA
rs27673790	4	6703582	MGI:3650651	Gm11802	Intron	SNP	A/G	G	NA	NA
rs27673790	4	6703582	MGI:2181659	Tox	Intron	SNP	A/G	G	NA	NA
rs27673789	4	6703602	MGI:3650651	Gm11802	Intron	SNP	A/G	A	NA	NA
rs27673789	4	6703602	MGI:2181659	Tox	Intron	SNP	A/G	A	NA	NA
rs27673788	4	6703755	MGI:3650651	Gm11802	Intron	SNP	C/T	T	NA	NA
rs27673788	4	6703755	MGI:2181659	Tox	Intron	SNP	C/T	T	NA	NA
rs27673787	4	6704036	MGI:3650651	Gm11802	Noncoding-Transcript-Variant	SNP	A/G	G	NA	NA
rs27673787	4	6704036	MGI:2181659	Tox	Intron	SNP	A/G	G	NA	NA
rs27673786	4	6704078	MGI:3650651	Gm11802	Noncoding-Transcript-Variant	SNP	A/G	G	NA	NA
rs27673786	4	6704078	MGI:2181659	Tox	Intron	SNP	A/G	G	NA	NA
rs27673785	4	6704152	MGI:3650651	Gm11802	Intron	SNP	A/G	A	NA	NA
rs27673785	4	6704152	MGI:3650651	Gm11802	Noncoding-Transcript-Variant	SNP	A/G	A	NA	NA
rs27673785	4	6704152	MGI:2181659	Tox	Intron	SNP	A/G	A	NA	NA
rs27673784	4	6704437	MGI:3650651	Gm11802	Intron	SNP	A/T	A	NA	NA
rs27673784	4	6704437	MGI:2181659	Tox	Intron	SNP	A/T	A	NA	NA
rs27673783	4	6704451	MGI:3650651	Gm11802	Intron	SNP	C/T	T	NA	NA
rs27673783	4	6704451	MGI:2181659	Tox	Intron	SNP	C/T	T	NA	NA
rs27673782	4	6704597	MGI:3650651	Gm11802	Intron	SNP	G/T	G	NA	NA
rs27673782	4	6704597	MGI:2181659	Tox	Intron	SNP	G/T	G	NA	NA
rs27673781	4	6704780	MGI:3650651	Gm11802	Intron	SNP	A/T	T	NA	NA
rs27673781	4	6704780	MGI:2181659	Tox	Intron	SNP	A/T	T	NA	NA
rs27673780	4	6704877	MGI:3650651	Gm11802	Noncoding-Transcript-Variant	SNP	C/T	T	NA	NA
rs27673780	4	6704877	MGI:2181659	Tox	Intron	SNP	C/T	T	NA	NA
rs27673779	4	6705641	MGI:3650651	Gm11802	Intron	SNP	A/G	G	NA	NA
rs27673779	4	6705641	MGI:2181659	Tox	Intron	SNP	A/G	G	NA	NA
rs27673778	4	6705663	MGI:3650651	Gm11802	Intron	SNP	A/G	G	NA	NA
rs27673778	4	6705663	MGI:2181659	Tox	Intron	SNP	A/G	G	NA	NA
rs27673777	4	6706158	MGI:3650651	Gm11802	Intron	SNP	C/T	T	NA	NA
rs27673777	4	6706158	MGI:2181659	Tox	Intron	SNP	C/T	T	NA	NA
rs27673776	4	6706294	MGI:3650651	Gm11802	Intron	SNP	G/T	T	NA	NA
rs27673776	4	6706294	MGI:2181659	Tox	Intron	SNP	G/T	T	NA	NA
rs27673775	4	6706305	MGI:3650651	Gm11802	Intron	SNP	C/T	T	NA	NA
rs27673775	4	6706305	MGI:2181659	Tox	Intron	SNP	C/T	T	NA	NA
rs27673774	4	6706344	MGI:3650651	Gm11802	Intron	SNP	C/T	C	NA	NA
rs27673774	4	6706344	MGI:2181659	Tox	Intron	SNP	C/T	C	NA	NA
rs27673772	4	6706717	MGI:3650651	Gm11802	Intron	SNP	C/T	T	NA	NA
rs27673772	4	6706717	MGI:2181659	Tox	Intron	SNP	C/T	T	NA	NA
rs27673771	4	6707818	MGI:3650651	Gm11802	Intron	SNP	A/C	A	NA	NA
rs27673771	4	6707818	MGI:2181659	Tox	Intron	SNP	A/C	A	NA	NA
rs27673770	4	6707854	MGI:3650651	Gm11802	Intron	SNP	A/C	C	NA	NA
rs27673770	4	6707854	MGI:2181659	Tox	Intron	SNP	A/C	C	NA	NA
rs27673769	4	6707912	MGI:3650651	Gm11802	Intron	SNP	A/G	A	NA	NA
rs27673769	4	6707912	MGI:2181659	Tox	Intron	SNP	A/G	A	NA	NA
rs27673768	4	6708293	MGI:3650651	Gm11802	Intron	SNP	C/T	T	NA	NA
rs27673768	4	6708293	MGI:2181659	Tox	Intron	SNP	C/T	T	NA	NA
rs27673767	4	6708664	MGI:3650651	Gm11802	Intron	SNP	C/T	T	NA	NA
rs27673767	4	6708664	MGI:2181659	Tox	Intron	SNP	C/T	T	NA	NA
rs27673766	4	6708682	MGI:3650651	Gm11802	Intron	SNP	C/G	C	NA	NA
rs27673766	4	6708682	MGI:2181659	Tox	Intron	SNP	C/G	C	NA	NA
rs27673765	4	6708706	MGI:3650651	Gm11802	Intron	SNP	C/T	T	NA	NA
rs27673765	4	6708706	MGI:2181659	Tox	Intron	SNP	C/T	T	NA	NA
rs27673764	4	6709316	MGI:3650651	Gm11802	Noncoding-Transcript-Variant	SNP	A/G	G	NA	NA
rs27673764	4	6709316	MGI:3650651	Gm11802	Intron	SNP	A/G	G	NA	NA
rs27673764	4	6709316	MGI:2181659	Tox	Intron	SNP	A/G	G	NA	NA
rs27673763	4	6709383	MGI:3650651	Gm11802	Noncoding-Transcript-Variant	SNP	C/T	C	NA	NA
rs27673763	4	6709383	MGI:3650651	Gm11802	Intron	SNP	C/T	C	NA	NA
rs27673763	4	6709383	MGI:2181659	Tox	Intron	SNP	C/T	C	NA	NA
rs27673762	4	6709446	MGI:3650651	Gm11802	Noncoding-Transcript-Variant	SNP	G/T	T	NA	NA
rs27673762	4	6709446	MGI:3650651	Gm11802	Intron	SNP	G/T	T	NA	NA
rs27673762	4	6709446	MGI:2181659	Tox	Intron	SNP	G/T	T	NA	NA
rs27673761	4	6709482	MGI:3650651	Gm11802	Noncoding-Transcript-Variant	SNP	A/C	C	NA	NA
rs27673761	4	6709482	MGI:3650651	Gm11802	Intron	SNP	A/C	C	NA	NA
rs27673761	4	6709482	MGI:2181659	Tox	Intron	SNP	A/C	C	NA	NA
rs27673760	4	6709513	MGI:3650651	Gm11802	Noncoding-Transcript-Variant	SNP	A/G	A	NA	NA
rs27673760	4	6709513	MGI:3650651	Gm11802	Intron	SNP	A/G	A	NA	NA
rs27673760	4	6709513	MGI:2181659	Tox	Intron	SNP	A/G	A	NA	NA
rs27673759	4	6709749	MGI:3650651	Gm11802	Noncoding-Transcript-Variant	SNP	A/G	A	NA	NA
rs27673759	4	6709749	MGI:3650651	Gm11802	Intron	SNP	A/G	A	NA	NA
rs27673759	4	6709749	MGI:2181659	Tox	Intron	SNP	A/G	A	NA	NA
rs27673758	4	6710318	MGI:3650651	Gm11802	Noncoding-Transcript-Variant	SNP	A/C	C	NA	NA
rs27673758	4	6710318	MGI:3650651	Gm11802	Intron	SNP	A/C	C	NA	NA
rs27673758	4	6710318	MGI:2181659	Tox	Intron	SNP	A/C	C	NA	NA
rs27673756	4	6710379	MGI:3650651	Gm11802	Noncoding-Transcript-Variant	SNP	C/G	C	NA	NA
rs27673756	4	6710379	MGI:3650651	Gm11802	Intron	SNP	C/G	C	NA	NA
rs27673756	4	6710379	MGI:2181659	Tox	Intron	SNP	C/G	C	NA	NA
rs27673755	4	6710451	MGI:3650651	Gm11802	Noncoding-Transcript-Variant	SNP	C/T	T	NA	NA
rs27673755	4	6710451	MGI:3650651	Gm11802	Intron	SNP	C/T	T	NA	NA
rs27673755	4	6710451	MGI:2181659	Tox	Intron	SNP	C/T	T	NA	NA
rs27673754	4	6710879	MGI:3650651	Gm11802	Noncoding-Transcript-Variant	SNP	A/G	A	NA	NA
rs27673754	4	6710879	MGI:3650651	Gm11802	Intron	SNP	A/G	A	NA	NA
rs27673754	4	6710879	MGI:2181659	Tox	Intron	SNP	A/G	A	NA	NA
rs13477542	4	6710991	MGI:3650651	Gm11802	Noncoding-Transcript-Variant	SNP	C/T	T	NA	NA
rs13477542	4	6710991	MGI:3650651	Gm11802	Intron	SNP	C/T	T	NA	NA
rs13477542	4	6710991	MGI:2181659	Tox	Intron	SNP	C/T	T	NA	NA
rs27673753	4	6711390	MGI:3650651	Gm11802	Noncoding-Transcript-Variant	SNP	C/T	C	NA	NA
rs27673753	4	6711390	MGI:3650651	Gm11802	Intron	SNP	C/T	C	NA	NA
rs27673753	4	6711390	MGI:2181659	Tox	Intron	SNP	C/T	C	NA	NA
rs27673751	4	6712129	MGI:3650651	Gm11802	Noncoding-Transcript-Variant	SNP	A/G	G	NA	NA
rs27673751	4	6712129	MGI:2181659	Tox	Intron	SNP	A/G	G	NA	NA
rs27673750	4	6712161	MGI:3650651	Gm11802	Noncoding-Transcript-Variant	SNP	G/T	G	NA	NA
rs27673750	4	6712161	MGI:2181659	Tox	Intron	SNP	G/T	G	NA	NA
rs27673749	4	6712266	MGI:3650651	Gm11802	Noncoding-Transcript-Variant	SNP	A/G	A	NA	NA
rs27673749	4	6712266	MGI:2181659	Tox	Intron	SNP	A/G	A	NA	NA
rs27673748	4	6712328	MGI:3650651	Gm11802	Noncoding-Transcript-Variant	SNP	C/T	C	NA	NA
rs27673748	4	6712328	MGI:2181659	Tox	Intron	SNP	C/T	C	NA	NA
rs27673747	4	6712446	MGI:3650651	Gm11802	Noncoding-Transcript-Variant	SNP	C/T	T	NA	NA
rs27673747	4	6712446	MGI:2181659	Tox	Intron	SNP	C/T	T	NA	NA
rs27673746	4	6712460	MGI:3650651	Gm11802	Noncoding-Transcript-Variant	SNP	A/G	A	NA	NA
rs27673746	4	6712460	MGI:2181659	Tox	Intron	SNP	A/G	A	NA	NA
rs27673745	4	6712510	MGI:3650651	Gm11802	Noncoding-Transcript-Variant	SNP	A/G	A	NA	NA
rs27673745	4	6712510	MGI:2181659	Tox	Intron	SNP	A/G	A	NA	NA
rs27673744	4	6712546	MGI:3650651	Gm11802	Noncoding-Transcript-Variant	SNP	A/G	A	NA	NA
rs27673744	4	6712546	MGI:2181659	Tox	Intron	SNP	A/G	A	NA	NA
rs27673743	4	6712699	MGI:3650651	Gm11802	Noncoding-Transcript-Variant	SNP	A/G	A	NA	NA
rs27673743	4	6712699	MGI:2181659	Tox	Intron	SNP	A/G	A	NA	NA
rs27673742	4	6713437	MGI:3650651	Gm11802	Noncoding-Transcript-Variant	SNP	A/C	C	NA	NA
rs27673742	4	6713437	MGI:2181659	Tox	Intron	SNP	A/C	C	NA	NA
rs27673741	4	6714147	MGI:2181659	Tox	Intron	SNP	A/G	A	NA	NA
rs27673740	4	6714534	MGI:2181659	Tox	Intron	SNP	C/T	C	NA	NA
rs27673739	4	6714638	MGI:2181659	Tox	Intron	SNP	C/T	C	NA	NA
rs27673738	4	6715333	MGI:2181659	Tox	Intron	SNP	A/C	C	NA	NA
rs27673737	4	6715519	MGI:2181659	Tox	Intron	SNP	C/T	T	NA	NA
rs27673736	4	6715599	MGI:2181659	Tox	Intron	SNP	A/C	C	NA	NA
rs27673735	4	6715871	MGI:2181659	Tox	Intron	SNP	C/T	C	NA	NA
rs27673734	4	6715904	MGI:2181659	Tox	Intron	SNP	C/G	G	NA	NA
rs27673733	4	6716023	MGI:2181659	Tox	Intron	SNP	A/G	G	NA	NA
rs27673732	4	6716289	MGI:2181659	Tox	Intron	SNP	A/T	A	NA	NA
rs27673731	4	6716568	MGI:2181659	Tox	Intron	SNP	A/G	G	NA	NA
rs27673730	4	6716846	MGI:2181659	Tox	Intron	SNP	A/T	T	NA	NA
rs27673729	4	6716889	MGI:2181659	Tox	Intron	SNP	A/G	G	NA	NA
rs27673728	4	6718203	MGI:2181659	Tox	Intron	SNP	C/T	C	NA	NA
rs27673727	4	6718240	MGI:2181659	Tox	Intron	SNP	C/G	C	NA	NA
rs27673726	4	6718254	MGI:2181659	Tox	Intron	SNP	C/T	C	NA	NA
rs27673725	4	6718302	MGI:2181659	Tox	Intron	SNP	A/G	A	NA	NA
rs27673724	4	6718594	MGI:2181659	Tox	Intron	SNP	A/G	A	NA	NA
rs27673723	4	6718693	MGI:2181659	Tox	Intron	SNP	A/G	G	NA	NA
rs27673722	4	6718964	MGI:2181659	Tox	Intron	SNP	C/G	G	NA	NA
rs27673721	4	6718992	MGI:2181659	Tox	Intron	SNP	A/G	G	NA	NA
rs27673720	4	6719057	MGI:2181659	Tox	Intron	SNP	C/T	C	NA	NA
rs27673719	4	6719169	MGI:2181659	Tox	Intron	SNP	A/G	A	NA	NA
rs27673718	4	6719274	MGI:2181659	Tox	Intron	SNP	C/T	T	NA	NA
rs27673717	4	6719546	MGI:2181659	Tox	Intron	SNP	A/C	C	NA	NA
rs27673716	4	6719589	MGI:2181659	Tox	Intron	SNP	C/T	T	NA	NA
rs27673715	4	6719698	MGI:2181659	Tox	Intron	SNP	A/T	T	NA	NA
rs27673714	4	6719767	MGI:2181659	Tox	Intron	SNP	A/C	C	NA	NA
rs27673713	4	6719792	MGI:2181659	Tox	Intron	SNP	A/G	A	NA	NA
rs27673712	4	6719860	MGI:2181659	Tox	Intron	SNP	A/G	A	NA	NA
rs27673711	4	6720449	MGI:2181659	Tox	Intron	SNP	A/G	A	NA	NA
rs27673710	4	6720512	MGI:2181659	Tox	Intron	SNP	A/T	A	NA	NA
rs27673709	4	6720580	MGI:2181659	Tox	Intron	SNP	C/T	C	NA	NA
rs27673708	4	6720644	MGI:2181659	Tox	Intron	SNP	A/G	G	NA	NA
rs27673707	4	6720675	MGI:2181659	Tox	Intron	SNP	C/T	C	NA	NA
rs27673706	4	6720803	MGI:2181659	Tox	Intron	SNP	A/G	G	NA	NA
rs27673705	4	6720866	MGI:2181659	Tox	Intron	SNP	C/T	T	NA	NA
rs27673704	4	6720879	MGI:2181659	Tox	Intron	SNP	G/T	G	NA	NA
rs27673702	4	6721153	MGI:2181659	Tox	Intron	SNP	A/G	G	NA	NA
rs27673701	4	6721474	MGI:2181659	Tox	Intron	SNP	G/T	G	NA	NA
rs27673700	4	6721625	MGI:2181659	Tox	Intron	SNP	A/G	A	NA	NA
rs27673699	4	6721733	MGI:2181659	Tox	Intron	SNP	C/T	C	NA	NA
rs27673698	4	6722038	MGI:2181659	Tox	Intron	SNP	A/G	G	NA	NA
rs27673697	4	6722101	MGI:2181659	Tox	Intron	SNP	C/T	T	NA	NA
rs27673696	4	6722511	MGI:2181659	Tox	Intron	SNP	A/C	A	NA	NA
rs27673695	4	6723022	MGI:2181659	Tox	Intron	SNP	A/G	A	NA	NA
rs27673694	4	6723143	MGI:2181659	Tox	Intron	SNP	C/T	C	NA	NA
rs27673693	4	6723259	MGI:2181659	Tox	Intron	SNP	C/T	C	NA	NA
rs27673692	4	6723413	MGI:2181659	Tox	Intron	SNP	A/T	T	NA	NA
rs27673691	4	6723425	MGI:2181659	Tox	Intron	SNP	C/T	C	NA	NA
rs27673690	4	6723481	MGI:2181659	Tox	Intron	SNP	C/T	T	NA	NA
rs27673689	4	6723902	MGI:2181659	Tox	Intron	SNP	A/T	T	NA	NA
rs27673688	4	6724061	MGI:2181659	Tox	Intron	SNP	A/T	T	NA	NA
rs27673687	4	6724973	MGI:2181659	Tox	Intron	SNP	G/T	T	NA	NA
rs27673686	4	6725039	MGI:2181659	Tox	Intron	SNP	A/G	A	NA	NA
rs27673685	4	6725066	MGI:2181659	Tox	Intron	SNP	A/G	A	NA	NA
rs27673684	4	6725114	MGI:2181659	Tox	Intron	SNP	C/T	T	NA	NA
rs27673683	4	6725379	MGI:2181659	Tox	Intron	SNP	C/T	T	NA	NA
rs27673682	4	6725494	MGI:2181659	Tox	Intron	SNP	G/T	G	NA	NA
rs27673681	4	6725556	MGI:2181659	Tox	Intron	SNP	C/T	T	NA	NA
rs27673680	4	6725700	MGI:2181659	Tox	Intron	SNP	G/T	G	NA	NA
rs27673679	4	6725778	MGI:2181659	Tox	Intron	SNP	A/C	C	NA	NA
rs27673678	4	6725881	MGI:2181659	Tox	Intron	SNP	A/C	C	NA	NA
rs27673677	4	6725903	MGI:2181659	Tox	Intron	SNP	A/T	A	NA	NA
rs27673676	4	6725920	MGI:2181659	Tox	Intron	SNP	C/T	C	NA	NA
rs27673675	4	6726289	MGI:2181659	Tox	Intron	SNP	A/G	G	NA	NA
rs27673674	4	6728078	MGI:2181659	Tox	Intron	SNP	C/T	T	NA	NA
rs27673673	4	6728164	MGI:2181659	Tox	Intron	SNP	A/G	A	NA	NA
rs27673672	4	6728547	MGI:2181659	Tox	Intron	SNP	A/G	G	NA	NA
rs27673671	4	6728578	MGI:2181659	Tox	Intron	SNP	A/T	T	NA	NA
rs27673670	4	6728777	MGI:2181659	Tox	Intron	SNP	A/G	A	NA	NA
rs27673669	4	6728793	MGI:2181659	Tox	Intron	SNP	A/G	G	NA	NA
rs27673668	4	6728881	MGI:2181659	Tox	Intron	SNP	A/T	T	NA	NA
rs27657767	4	6728918	MGI:2181659	Tox	Intron	SNP	A/T	A	NA	NA
rs27657766	4	6729060	MGI:2181659	Tox	Intron	SNP	A/G	A	NA	NA
rs27657765	4	6729217	MGI:2181659	Tox	Intron	SNP	C/T	T	NA	NA
rs27657764	4	6729301	MGI:2181659	Tox	Intron	SNP	A/C	A	NA	NA
rs27657763	4	6729415	MGI:2181659	Tox	Intron	SNP	C/T	C	NA	NA
rs27657762	4	6729440	MGI:2181659	Tox	Intron	SNP	A/G	G	NA	NA
rs27657761	4	6729535	MGI:2181659	Tox	Intron	SNP	A/T	T	NA	NA
rs27657760	4	6729676	MGI:2181659	Tox	Intron	SNP	A/G	A	NA	NA
rs27657759	4	6729709	MGI:2181659	Tox	Intron	SNP	A/G	A	NA	NA
rs27657758	4	6729731	MGI:2181659	Tox	Intron	SNP	C/T	C	NA	NA
rs27657757	4	6729763	MGI:2181659	Tox	Intron	SNP	C/G	C	NA	NA
rs27657756	4	6729780	MGI:2181659	Tox	Intron	SNP	A/C	A	NA	NA
rs27657755	4	6729824	MGI:2181659	Tox	Intron	SNP	C/T	C	NA	NA
rs27657754	4	6729848	MGI:2181659	Tox	Intron	SNP	A/C	C	NA	NA
rs27657753	4	6730026	MGI:2181659	Tox	Intron	SNP	C/T	T	NA	NA
rs27657752	4	6730060	MGI:2181659	Tox	Intron	SNP	A/G	A	NA	NA
rs27657751	4	6730136	MGI:2181659	Tox	Intron	SNP	A/C	C	NA	NA
rs27657750	4	6730448	MGI:2181659	Tox	Intron	SNP	A/G	A	NA	NA
rs27657749	4	6730590	MGI:2181659	Tox	Intron	SNP	A/G	A	NA	NA
rs27657748	4	6730625	MGI:2181659	Tox	Intron	SNP	G/T	T	NA	NA
rs27657747	4	6730745	MGI:2181659	Tox	Intron	SNP	G/T	T	NA	NA
rs27657746	4	6730829	MGI:2181659	Tox	Intron	SNP	G/T	G	NA	NA
rs27657745	4	6731029	MGI:2181659	Tox	Intron	SNP	A/G	G	NA	NA
rs27657744	4	6731198	MGI:2181659	Tox	Intron	SNP	A/G	G	NA	NA
rs27657743	4	6731429	MGI:2181659	Tox	Intron	SNP	A/G	A	NA	NA
rs27657742	4	6731466	MGI:2181659	Tox	Intron	SNP	C/G	G	NA	NA
rs27657741	4	6731673	MGI:2181659	Tox	Intron	SNP	A/C	A	NA	NA
rs27657740	4	6731716	MGI:2181659	Tox	Intron	SNP	C/G	G	NA	NA
rs27657739	4	6731801	MGI:2181659	Tox	Intron	SNP	C/T	C	NA	NA
rs27657738	4	6732110	MGI:2181659	Tox	Intron	SNP	A/G	A	NA	NA
rs27657737	4	6732247	MGI:2181659	Tox	Intron	SNP	A/G	A	NA	NA
rs27657736	4	6732498	MGI:2181659	Tox	Intron	SNP	A/G	A	NA	NA
rs27657735	4	6733307	MGI:2181659	Tox	Intron	SNP	A/T	T	NA	NA
rs27657734	4	6733396	MGI:2181659	Tox	Intron	SNP	A/G	A	NA	NA
rs27657733	4	6733604	MGI:2181659	Tox	Intron	SNP	A/G	G	NA	NA
rs27657732	4	6733661	MGI:2181659	Tox	Intron	SNP	A/G	G	NA	NA
rs27657731	4	6733719	MGI:2181659	Tox	Intron	SNP	A/G	G	NA	NA
rs27657730	4	6735721	MGI:2181659	Tox	Intron	SNP	A/G	A	NA	NA
rs27657729	4	6736118	MGI:2181659	Tox	Intron	SNP	A/G	G	NA	NA
rs27657728	4	6736146	MGI:2181659	Tox	Intron	SNP	C/T	C	NA	NA
rs27657727	4	6736170	MGI:2181659	Tox	Intron	SNP	A/C	A	NA	NA
rs27657726	4	6736402	MGI:2181659	Tox	Intron	SNP	C/G	C	NA	NA
rs27657725	4	6736446	MGI:2181659	Tox	Intron	SNP	A/G	A	NA	NA
rs27657724	4	6736757	MGI:2181659	Tox	Intron	SNP	C/T	C	NA	NA
rs27657723	4	6736823	MGI:2181659	Tox	Intron	SNP	C/T	T	NA	NA
rs27657722	4	6736961	MGI:2181659	Tox	Intron	SNP	C/T	T	NA	NA
rs27657721	4	6736975	MGI:2181659	Tox	Intron	SNP	A/G	A	NA	NA
rs27657720	4	6737068	MGI:2181659	Tox	Intron	SNP	G/T	T	NA	NA
rs27657719	4	6737285	MGI:2181659	Tox	Intron	SNP	C/T	T	NA	NA
rs27657718	4	6738022	MGI:2181659	Tox	Intron	SNP	C/T	C	NA	NA
rs27657717	4	6738101	MGI:2181659	Tox	Intron	SNP	A/C	C	NA	NA
rs27657716	4	6738174	MGI:2181659	Tox	Intron	SNP	C/T	T	NA	NA
rs27657715	4	6738196	MGI:2181659	Tox	Intron	SNP	C/G	G	NA	NA
rs27657714	4	6738265	MGI:2181659	Tox	Intron	SNP	A/G	G	NA	NA
rs27657713	4	6738619	MGI:2181659	Tox	Intron	SNP	C/T	T	NA	NA
rs27657712	4	6738621	MGI:2181659	Tox	Intron	SNP	A/T	T	NA	NA
rs27657711	4	6738717	MGI:2181659	Tox	Intron	SNP	G/T	G	NA	NA
rs27657710	4	6738778	MGI:2181659	Tox	Intron	SNP	A/G	A	NA	NA
rs27657709	4	6738826	MGI:2181659	Tox	Intron	SNP	C/G	C	NA	NA
rs27657708	4	6739300	MGI:2181659	Tox	Intron	SNP	A/G	A	NA	NA
rs27657707	4	6739400	MGI:2181659	Tox	Intron	SNP	A/G	A	NA	NA
rs27657706	4	6739452	MGI:2181659	Tox	Intron	SNP	A/G	G	NA	NA
rs27657705	4	6740423	MGI:2181659	Tox	Intron	SNP	C/T	T	NA	NA
rs27657704	4	6740513	MGI:2181659	Tox	Intron	SNP	C/T	C	NA	NA
rs27657703	4	6741006	MGI:2181659	Tox	Intron	SNP	A/G	A	NA	NA
rs27657702	4	6741046	MGI:2181659	Tox	Intron	SNP	G/T	G	NA	NA
rs27657701	4	6741550	MGI:2181659	Tox	Coding-Synonymous	SNP	A/G	G	NA	NA
rs27657700	4	6741559	MGI:2181659	Tox	Coding-NonSynonymous	SNP	A/C	A	missense_variant	tolerated(0.46)
rs27657699	4	6742007	MGI:2181659	Tox	Intron	SNP	C/T	C	NA	NA
rs27657698	4	6742029	MGI:2181659	Tox	Intron	SNP	C/T	C	NA	NA
rs27657697	4	6742059	MGI:2181659	Tox	Intron	SNP	C/T	T	NA	NA
rs27657695	4	6742139	MGI:2181659	Tox	Intron	SNP	A/G	G	NA	NA
rs27657694	4	6742247	MGI:2181659	Tox	Intron	SNP	A/G	G	NA	NA
rs27657693	4	6742350	MGI:2181659	Tox	Intron	SNP	C/T	T	NA	NA
rs27657692	4	6742974	MGI:2181659	Tox	Intron	SNP	A/G	A	NA	NA
rs27657691	4	6743164	MGI:2181659	Tox	Intron	SNP	A/G	A	NA	NA
rs27657690	4	6743468	MGI:2181659	Tox	Intron	SNP	G/T	G	NA	NA
rs27657689	4	6743487	MGI:2181659	Tox	Intron	SNP	C/T	C	NA	NA
rs27657688	4	6743619	MGI:2181659	Tox	Intron	SNP	A/T	A	NA	NA
rs27657687	4	6743651	MGI:2181659	Tox	Intron	SNP	C/G	G	NA	NA
rs27657686	4	6743922	MGI:2181659	Tox	Intron	SNP	C/T	C	NA	NA
rs27657685	4	6743934	MGI:2181659	Tox	Intron	SNP	A/G	G	NA	NA
rs27657684	4	6743979	MGI:2181659	Tox	Intron	SNP	A/T	T	NA	NA
rs27657683	4	6743992	MGI:2181659	Tox	Intron	SNP	C/T	C	NA	NA
rs27657682	4	6744186	MGI:2181659	Tox	Intron	SNP	A/T	A	NA	NA
rs27657681	4	6744215	MGI:2181659	Tox	Intron	SNP	A/G	A	NA	NA
rs27657680	4	6744246	MGI:2181659	Tox	Intron	SNP	A/T	A	NA	NA
rs27657679	4	6744387	MGI:2181659	Tox	Intron	SNP	A/G	A	NA	NA
rs27657678	4	6744448	MGI:2181659	Tox	Intron	SNP	C/T	C	NA	NA
rs27657677	4	6745410	MGI:2181659	Tox	Intron	SNP	C/T	C	NA	NA
rs27657676	4	6745826	MGI:2181659	Tox	Intron	SNP	C/T	C	NA	NA
rs27657675	4	6746114	MGI:2181659	Tox	Intron	SNP	C/T	T	NA	NA
rs27657674	4	6746123	MGI:2181659	Tox	Intron	SNP	C/G	C	NA	NA
rs27657673	4	6746388	MGI:2181659	Tox	Intron	SNP	A/G	G	NA	NA
rs27657672	4	6747135	MGI:2181659	Tox	Intron	SNP	G/T	G	NA	NA
rs27657671	4	6747316	MGI:2181659	Tox	Intron	SNP	A/C	C	NA	NA
rs27657670	4	6747333	MGI:2181659	Tox	Intron	SNP	A/C	A	NA	NA
rs27657669	4	6747407	MGI:2181659	Tox	Intron	SNP	A/G	A	NA	NA
rs27657668	4	6747513	MGI:2181659	Tox	Intron	SNP	C/T	T	NA	NA
rs27657667	4	6748333	MGI:2181659	Tox	Intron	SNP	C/T	C	NA	NA
rs27657666	4	6748433	MGI:2181659	Tox	Intron	SNP	A/C	C	NA	NA
rs27657665	4	6748873	MGI:2181659	Tox	Intron	SNP	C/T	T	NA	NA
rs27657664	4	6748923	MGI:2181659	Tox	Intron	SNP	C/T	C	NA	NA
rs27657663	4	6749110	MGI:2181659	Tox	Intron	SNP	A/C	C	NA	NA
rs27657662	4	6749271	MGI:2181659	Tox	Intron	SNP	A/C	A	NA	NA
rs27657661	4	6749292	MGI:2181659	Tox	Intron	SNP	G/T	T	NA	NA
rs27657660	4	6749332	MGI:2181659	Tox	Intron	SNP	G/T	T	NA	NA
rs27657659	4	6749400	MGI:2181659	Tox	Intron	SNP	A/G	G	NA	NA
rs27657658	4	6749520	MGI:2181659	Tox	Intron	SNP	C/T	C	NA	NA
rs27657657	4	6749717	MGI:2181659	Tox	Intron	SNP	A/C	C	NA	NA
rs27657656	4	6749743	MGI:2181659	Tox	Intron	SNP	A/G	G	NA	NA
rs27657655	4	6750009	MGI:2181659	Tox	Intron	SNP	C/T	T	NA	NA
rs27657654	4	6750082	MGI:2181659	Tox	Intron	SNP	C/G	C	NA	NA
rs27657653	4	6750195	MGI:2181659	Tox	Intron	SNP	C/T	C	NA	NA
rs27657652	4	6750557	MGI:2181659	Tox	Intron	SNP	A/C	C	NA	NA
rs27657651	4	6750603	MGI:2181659	Tox	Intron	SNP	C/T	T	NA	NA
rs27657650	4	6751281	MGI:2181659	Tox	Intron	SNP	C/T	C	NA	NA
rs27657648	4	6751506	MGI:2181659	Tox	Intron	SNP	A/G	G	NA	NA
rs27657647	4	6751615	MGI:2181659	Tox	Intron	SNP	G/T	G	NA	NA
rs27657646	4	6751640	MGI:2181659	Tox	Intron	SNP	A/G	G	NA	NA
rs27657645	4	6751811	MGI:2181659	Tox	Intron	SNP	A/G	G	NA	NA
rs27657644	4	6751871	MGI:2181659	Tox	Intron	SNP	A/G	G	NA	NA
rs27657643	4	6752203	MGI:2181659	Tox	Intron	SNP	A/G	A	NA	NA
rs27657642	4	6752430	MGI:2181659	Tox	Intron	SNP	C/T	T	NA	NA
rs27657640	4	6753492	MGI:2181659	Tox	Intron	SNP	A/G	G	NA	NA
rs27657639	4	6753907	MGI:2181659	Tox	Intron	SNP	A/G	G	NA	NA
rs27657638	4	6754487	MGI:2181659	Tox	Intron	SNP	G/T	G	NA	NA
rs27657637	4	6754578	MGI:2181659	Tox	Intron	SNP	A/T	T	NA	NA
rs27657636	4	6754942	MGI:2181659	Tox	Intron	SNP	C/G	G	NA	NA
rs27657635	4	6756023	MGI:2181659	Tox	Intron	SNP	A/G	A	NA	NA
rs27657634	4	6756191	MGI:2181659	Tox	Intron	SNP	A/C	A	NA	NA
rs27657633	4	6756777	MGI:2181659	Tox	Intron	SNP	A/G	A	NA	NA
rs27657632	4	6756813	MGI:2181659	Tox	Intron	SNP	C/G	G	NA	NA
rs27657631	4	6757661	MGI:2181659	Tox	Intron	SNP	C/T	T	NA	NA
rs27657630	4	6758637	MGI:2181659	Tox	Intron	SNP	A/C	A	NA	NA
rs27657629	4	6758800	MGI:2181659	Tox	Intron	SNP	G/T	T	NA	NA
rs27657628	4	6758839	MGI:2181659	Tox	Intron	SNP	C/T	C	NA	NA
rs27657627	4	6758846	MGI:2181659	Tox	Intron	SNP	A/G	A	NA	NA
rs27657626	4	6758965	MGI:2181659	Tox	Intron	SNP	A/T	A	NA	NA
rs27657625	4	6759327	MGI:2181659	Tox	Intron	SNP	C/T	C	NA	NA
rs27657624	4	6759886	MGI:2181659	Tox	Intron	SNP	C/T	T	NA	NA
rs27657623	4	6760295	MGI:2181659	Tox	Intron	SNP	C/T	T	NA	NA
rs27657622	4	6760461	MGI:2181659	Tox	Intron	SNP	C/G	G	NA	NA
rs27657619	4	6760782	MGI:2181659	Tox	Intron	SNP	C/T	C	NA	NA
rs27657618	4	6760796	MGI:2181659	Tox	Intron	SNP	C/G	G	NA	NA
rs27657617	4	6761089	MGI:2181659	Tox	Intron	SNP	G/T	T	NA	NA
rs27657616	4	6761658	MGI:2181659	Tox	Intron	SNP	A/G	A	NA	NA
rs27657615	4	6762023	MGI:2181659	Tox	Intron	SNP	G/T	T	NA	NA
rs27657614	4	6762229	MGI:2181659	Tox	Intron	SNP	A/G	G	NA	NA
rs27657613	4	6762544	MGI:2181659	Tox	Intron	SNP	C/T	T	NA	NA
rs27657612	4	6762576	MGI:2181659	Tox	Intron	SNP	C/T	C	NA	NA
rs27657611	4	6762705	MGI:2181659	Tox	Intron	SNP	C/T	C	NA	NA
rs27657610	4	6762748	MGI:2181659	Tox	Intron	SNP	A/T	T	NA	NA
rs27657608	4	6764327	MGI:2181659	Tox	Intron	SNP	A/G	G	NA	NA
rs27657607	4	6764395	MGI:2181659	Tox	Intron	SNP	C/T	T	NA	NA
rs27657606	4	6764515	MGI:2181659	Tox	Intron	SNP	C/T	C	NA	NA
rs27657605	4	6764528	MGI:2181659	Tox	Intron	SNP	C/T	T	NA	NA
rs27657604	4	6764765	MGI:2181659	Tox	Intron	SNP	C/T	C	NA	NA
rs27657603	4	6764871	MGI:2181659	Tox	Intron	SNP	C/T	T	NA	NA
rs27657602	4	6764987	MGI:2181659	Tox	Intron	SNP	C/T	C	NA	NA
rs6228037	4	6765996	MGI:2181659	Tox	Intron	SNP	C/G	C	NA	NA
rs6229183	4	6766199	MGI:2181659	Tox	Intron	SNP	A/G	A	NA	NA
rs27657601	4	6766325	MGI:2181659	Tox	Intron	SNP	C/T	C	NA	NA
rs27657600	4	6766553	MGI:2181659	Tox	Intron	SNP	G/T	G	NA	NA
rs27657599	4	6766751	MGI:2181659	Tox	Intron	SNP	C/T	T	NA	NA
rs27657598	4	6767271	MGI:2181659	Tox	Intron	SNP	C/T	C	NA	NA
rs27657597	4	6767554	MGI:2181659	Tox	Intron	SNP	A/G	G	NA	NA
rs27657596	4	6767604	MGI:2181659	Tox	Intron	SNP	C/T	C	NA	NA
rs27657595	4	6768359	MGI:2181659	Tox	Intron	SNP	C/T	T	NA	NA
rs27657594	4	6768372	MGI:2181659	Tox	Intron	SNP	C/G	G	NA	NA
rs27657593	4	6768458	MGI:2181659	Tox	Intron	SNP	C/T	C	NA	NA
rs27657592	4	6768529	MGI:2181659	Tox	Intron	SNP	C/T	C	NA	NA
rs27657591	4	6768554	MGI:2181659	Tox	Intron	SNP	A/G	G	NA	NA
rs27657590	4	6768579	MGI:2181659	Tox	Intron	SNP	A/G	A	NA	NA
rs27657589	4	6768584	MGI:2181659	Tox	Intron	SNP	A/G	G	NA	NA
rs27657588	4	6768686	MGI:2181659	Tox	Intron	SNP	C/G	G	NA	NA
rs27657587	4	6768879	MGI:2181659	Tox	Intron	SNP	C/T	C	NA	NA
rs27657586	4	6769024	MGI:2181659	Tox	Intron	SNP	C/T	C	NA	NA
rs27657585	4	6769045	MGI:2181659	Tox	Intron	SNP	C/T	T	NA	NA
rs27657581	4	6769817	MGI:2181659	Tox	Intron	SNP	C/T	T	NA	NA
rs27657580	4	6769827	MGI:2181659	Tox	Intron	SNP	C/T	C	NA	NA
rs27657579	4	6769970	MGI:2181659	Tox	Intron	SNP	C/T	C	NA	NA
rs27657578	4	6770087	MGI:2181659	Tox	Intron	SNP	G/T	T	NA	NA
rs27657577	4	6770161	MGI:2181659	Tox	Intron	SNP	C/G	C	NA	NA
rs27657575	4	6770590	MGI:2181659	Tox	Intron	SNP	A/G	G	NA	NA
rs27657574	4	6771069	MGI:2181659	Tox	Intron	SNP	A/G	G	NA	NA
rs27657573	4	6771212	MGI:2181659	Tox	Intron	SNP	C/T	T	NA	NA
rs27657572	4	6771448	MGI:2181659	Tox	Intron	SNP	C/T	T	NA	NA
rs27657571	4	6771797	MGI:2181659	Tox	Intron	SNP	C/T	T	NA	NA
rs27657570	4	6771847	MGI:2181659	Tox	Intron	SNP	C/T	C	NA	NA
rs27657569	4	6772096	MGI:2181659	Tox	Intron	SNP	A/G	G	NA	NA
rs27657568	4	6772368	MGI:2181659	Tox	Intron	SNP	A/G	G	NA	NA
rs27657567	4	6772555	MGI:2181659	Tox	Intron	SNP	G/T	T	NA	NA
rs27657566	4	6772708	MGI:2181659	Tox	Intron	SNP	G/T	T	NA	NA
rs27657565	4	6772879	MGI:2181659	Tox	Intron	SNP	C/T	C	NA	NA
rs27657564	4	6773364	MGI:2181659	Tox	Intron	SNP	A/T	A	NA	NA
rs27657563	4	6773579	MGI:2181659	Tox	Intron	SNP	C/T	T	NA	NA
rs27657562	4	6773728	MGI:2181659	Tox	Intron	SNP	C/T	C	NA	NA
rs27657561	4	6773996	MGI:2181659	Tox	Intron	SNP	C/T	C	NA	NA
rs27657560	4	6774324	MGI:2181659	Tox	Intron	SNP	C/T	C	NA	NA
rs27657559	4	6774345	MGI:2181659	Tox	Intron	SNP	C/T	C	NA	NA
rs27657558	4	6774475	MGI:2181659	Tox	Intron	SNP	A/C	C	NA	NA
rs27657557	4	6774507	MGI:2181659	Tox	Intron	SNP	C/T	C	NA	NA
rs27657556	4	6774561	MGI:2181659	Tox	Intron	SNP	A/G	A	NA	NA
rs27657555	4	6774683	MGI:2181659	Tox	Intron	SNP	C/T	T	NA	NA
rs27657554	4	6774707	MGI:2181659	Tox	Intron	SNP	C/G	G	NA	NA
rs27657553	4	6774731	MGI:2181659	Tox	Intron	SNP	C/T	T	NA	NA
rs27657552	4	6774828	MGI:2181659	Tox	Intron	SNP	A/G	G	NA	NA
rs27657551	4	6774849	MGI:2181659	Tox	Intron	SNP	C/T	C	NA	NA
rs27657550	4	6774871	MGI:2181659	Tox	Intron	SNP	C/T	C	NA	NA
rs27657549	4	6774880	MGI:2181659	Tox	Intron	SNP	A/G	A	NA	NA
rs27657495	4	6786340	MGI:2181659	Tox	Intron	SNP	C/T	C	NA	NA
rs27657491	4	6788219	MGI:2181659	Tox	Intron	SNP	A/G	G	NA	NA
rs27657474	4	6795622	MGI:2181659	Tox	Intron	SNP	C/G	C	NA	NA
rs27657473	4	6795660	MGI:2181659	Tox	Intron	SNP	C/T	C	NA	NA
rs27657472	4	6796295	MGI:2181659	Tox	Intron	SNP	A/G	G	NA	NA
rs27657471	4	6796326	MGI:2181659	Tox	Intron	SNP	A/G	A	NA	NA
rs27657470	4	6796377	MGI:2181659	Tox	Intron	SNP	A/T	T	NA	NA
rs27657469	4	6796715	MGI:2181659	Tox	Intron	SNP	G/T	G	NA	NA
rs27657468	4	6796728	MGI:2181659	Tox	Intron	SNP	C/T	C	NA	NA
rs27711250	4	6796931	MGI:2181659	Tox	Intron	SNP	A/G	A	NA	NA
rs27711249	4	6797149	MGI:2181659	Tox	Intron	SNP	C/T	C	NA	NA
rs27711248	4	6797242	MGI:2181659	Tox	Intron	SNP	A/G	G	NA	NA
rs27711247	4	6797510	MGI:2181659	Tox	Intron	SNP	A/G	A	NA	NA
rs6205256	4	6797551	MGI:2181659	Tox	Intron	SNP	A/G	G	NA	NA
rs6205855	4	6797675	MGI:2181659	Tox	Intron	SNP	C/T	C	NA	NA
rs27711246	4	6798026	MGI:2181659	Tox	Intron	SNP	C/T	C	NA	NA
rs27711245	4	6798075	MGI:2181659	Tox	Intron	SNP	A/T	T	NA	NA
rs27711244	4	6798102	MGI:2181659	Tox	Intron	SNP	A/G	A	NA	NA
rs27711243	4	6798244	MGI:2181659	Tox	Intron	SNP	C/T	C	NA	NA
rs27711242	4	6798306	MGI:2181659	Tox	Intron	SNP	A/T	T	NA	NA
rs27711241	4	6798360	MGI:2181659	Tox	Intron	SNP	A/G	G	NA	NA
rs27711240	4	6798400	MGI:2181659	Tox	Intron	SNP	C/T	C	NA	NA
rs27711239	4	6798433	MGI:2181659	Tox	Intron	SNP	C/T	C	NA	NA
rs27711238	4	6798599	MGI:2181659	Tox	Intron	SNP	A/G	G	NA	NA
rs27711237	4	6798801	MGI:2181659	Tox	Intron	SNP	C/T	T	NA	NA
rs27711236	4	6798919	MGI:2181659	Tox	Intron	SNP	A/G	G	NA	NA
rs27711235	4	6799058	MGI:2181659	Tox	Intron	SNP	G/T	G	NA	NA
rs27711234	4	6799194	MGI:2181659	Tox	Intron	SNP	G/T	G	NA	NA
rs27711233	4	6799309	MGI:2181659	Tox	Intron	SNP	C/T	C	NA	NA
rs27711232	4	6799336	MGI:2181659	Tox	Intron	SNP	C/G	G	NA	NA
rs27711231	4	6799796	MGI:2181659	Tox	Intron	SNP	A/G	A	NA	NA
rs27711230	4	6799841	MGI:2181659	Tox	Intron	SNP	A/G	A	NA	NA
rs27711229	4	6800237	MGI:2181659	Tox	Intron	SNP	A/C	A	NA	NA
rs27711228	4	6800374	MGI:2181659	Tox	Intron	SNP	C/G	G	NA	NA
rs27711227	4	6800995	MGI:2181659	Tox	Intron	SNP	A/G	G	NA	NA
rs27711226	4	6801047	MGI:2181659	Tox	Intron	SNP	A/G	A	NA	NA
rs27711225	4	6801124	MGI:2181659	Tox	Intron	SNP	A/T	A	NA	NA
rs27711224	4	6801189	MGI:2181659	Tox	Intron	SNP	C/T	C	NA	NA
rs27711223	4	6801302	MGI:2181659	Tox	Intron	SNP	A/G	A	NA	NA
rs27711222	4	6801637	MGI:2181659	Tox	Intron	SNP	C/T	C	NA	NA
rs27711221	4	6801725	MGI:2181659	Tox	Intron	SNP	A/G	A	NA	NA
rs27711220	4	6801820	MGI:2181659	Tox	Intron	SNP	A/G	G	NA	NA
rs27711219	4	6801859	MGI:2181659	Tox	Intron	SNP	C/T	C	NA	NA
rs27711217	4	6801960	MGI:2181659	Tox	Intron	SNP	A/G	A	NA	NA
rs27711216	4	6802056	MGI:2181659	Tox	Intron	SNP	C/T	T	NA	NA
rs27711215	4	6802123	MGI:2181659	Tox	Intron	SNP	A/G	G	NA	NA
rs27711214	4	6802293	MGI:2181659	Tox	Intron	SNP	A/G	G	NA	NA
rs27711213	4	6802341	MGI:2181659	Tox	Intron	SNP	A/T	T	NA	NA
rs27711212	4	6802367	MGI:2181659	Tox	Intron	SNP	G/T	G	NA	NA
rs27711211	4	6802392	MGI:2181659	Tox	Intron	SNP	C/T	T	NA	NA
rs27711210	4	6802429	MGI:2181659	Tox	Intron	SNP	A/T	A	NA	NA
rs27711209	4	6802496	MGI:2181659	Tox	Intron	SNP	A/G	G	NA	NA
rs27711208	4	6802826	MGI:2181659	Tox	Intron	SNP	C/T	T	NA	NA
rs27711207	4	6802909	MGI:2181659	Tox	Intron	SNP	C/G	C	NA	NA
rs27711206	4	6803029	MGI:2181659	Tox	Intron	SNP	A/G	G	NA	NA
rs27711205	4	6803187	MGI:2181659	Tox	Intron	SNP	C/T	C	NA	NA
rs27711204	4	6803391	MGI:2181659	Tox	Intron	SNP	A/G	G	NA	NA
rs27711203	4	6803428	MGI:2181659	Tox	Intron	SNP	G/T	G	NA	NA
rs27711202	4	6803484	MGI:2181659	Tox	Intron	SNP	C/T	C	NA	NA
rs27711201	4	6803539	MGI:2181659	Tox	Intron	SNP	A/G	G	NA	NA
rs27711200	4	6803663	MGI:2181659	Tox	Intron	SNP	A/T	T	NA	NA
rs27711199	4	6803707	MGI:2181659	Tox	Intron	SNP	C/T	T	NA	NA
rs27711198	4	6803930	MGI:2181659	Tox	Intron	SNP	A/G	G	NA	NA
rs27711197	4	6804535	MGI:2181659	Tox	Intron	SNP	C/T	T	NA	NA
rs27711196	4	6804733	MGI:2181659	Tox	Intron	SNP	C/G	C	NA	NA
rs27711195	4	6804754	MGI:2181659	Tox	Intron	SNP	C/T	T	NA	NA
rs27711194	4	6804762	MGI:2181659	Tox	Intron	SNP	G/T	T	NA	NA
rs27711193	4	6805057	MGI:2181659	Tox	Intron	SNP	A/G	G	NA	NA
rs27711192	4	6805108	MGI:2181659	Tox	Intron	SNP	A/G	A	NA	NA
rs27711191	4	6805192	MGI:2181659	Tox	Intron	SNP	C/T	T	NA	NA
rs27711190	4	6805308	MGI:2181659	Tox	Intron	SNP	C/T	C	NA	NA
rs27711189	4	6805524	MGI:2181659	Tox	Intron	SNP	A/G	G	NA	NA
rs27711188	4	6805588	MGI:2181659	Tox	Intron	SNP	C/T	T	NA	NA
rs27711187	4	6806163	MGI:2181659	Tox	Intron	SNP	A/T	T	NA	NA
rs27711186	4	6806474	MGI:2181659	Tox	Intron	SNP	C/G	G	NA	NA
rs27711185	4	6806554	MGI:2181659	Tox	Intron	SNP	A/T	T	NA	NA
rs27711184	4	6806623	MGI:2181659	Tox	Intron	SNP	A/G	A	NA	NA
rs27711183	4	6806649	MGI:2181659	Tox	Intron	SNP	C/T	C	NA	NA
rs27711182	4	6807126	MGI:2181659	Tox	Intron	SNP	A/G	G	NA	NA
rs27711181	4	6807296	MGI:2181659	Tox	Intron	SNP	C/T	T	NA	NA
rs27711180	4	6807407	MGI:2181659	Tox	Intron	SNP	C/T	T	NA	NA
rs27711179	4	6807471	MGI:2181659	Tox	Intron	SNP	A/G	A	NA	NA
rs27711178	4	6807532	MGI:2181659	Tox	Intron	SNP	C/T	C	NA	NA
rs27711177	4	6807765	MGI:2181659	Tox	Intron	SNP	A/G	G	NA	NA
rs27711176	4	6807797	MGI:2181659	Tox	Intron	SNP	C/T	C	NA	NA
rs27711175	4	6807912	MGI:2181659	Tox	Intron	SNP	A/T	T	NA	NA
rs27711174	4	6807928	MGI:2181659	Tox	Intron	SNP	C/G	G	NA	NA
rs27711173	4	6807981	MGI:2181659	Tox	Intron	SNP	C/T	C	NA	NA
rs27711172	4	6808170	MGI:2181659	Tox	Intron	SNP	A/G	A	NA	NA
rs27711171	4	6808295	MGI:2181659	Tox	Intron	SNP	A/T	T	NA	NA
rs27711170	4	6808409	MGI:2181659	Tox	Intron	SNP	A/G	G	NA	NA
rs27711169	4	6809010	MGI:2181659	Tox	Intron	SNP	C/G	G	NA	NA
rs27711168	4	6809082	MGI:2181659	Tox	Intron	SNP	C/T	T	NA	NA
rs27691667	4	6809095	MGI:2181659	Tox	Intron	SNP	A/G	G	NA	NA
rs27691666	4	6809119	MGI:2181659	Tox	Intron	SNP	C/G	G	NA	NA
rs27691665	4	6809177	MGI:2181659	Tox	Intron	SNP	C/T	T	NA	NA
rs27691664	4	6809494	MGI:2181659	Tox	Intron	SNP	A/G	A	NA	NA
rs27691663	4	6809512	MGI:2181659	Tox	Intron	SNP	A/G	A	NA	NA
rs27691662	4	6810078	MGI:2181659	Tox	Intron	SNP	A/G	A	NA	NA
rs27691661	4	6810112	MGI:2181659	Tox	Intron	SNP	A/G	G	NA	NA
rs27691660	4	6810198	MGI:2181659	Tox	Intron	SNP	A/G	A	NA	NA
rs27691659	4	6810277	MGI:2181659	Tox	Intron	SNP	C/T	T	NA	NA
rs27691658	4	6810291	MGI:2181659	Tox	Intron	SNP	A/T	A	NA	NA
rs27691657	4	6810334	MGI:2181659	Tox	Intron	SNP	A/T	A	NA	NA
rs27691656	4	6810496	MGI:2181659	Tox	Intron	SNP	A/G	G	NA	NA
rs27691655	4	6810554	MGI:2181659	Tox	Intron	SNP	A/C	C	NA	NA
rs27691654	4	6810587	MGI:2181659	Tox	Intron	SNP	C/T	C	NA	NA
rs27691653	4	6810752	MGI:2181659	Tox	Intron	SNP	C/T	T	NA	NA
rs27691652	4	6812031	MGI:2181659	Tox	Intron	SNP	C/T	T	NA	NA
rs27691651	4	6812295	MGI:2181659	Tox	Intron	SNP	C/G	C	NA	NA
rs27691650	4	6812407	MGI:2181659	Tox	Intron	SNP	G/T	T	NA	NA
rs27691649	4	6812522	MGI:2181659	Tox	Intron	SNP	A/T	T	NA	NA
rs27691648	4	6812796	MGI:2181659	Tox	Intron	SNP	C/T	C	NA	NA
rs27691647	4	6812810	MGI:2181659	Tox	Intron	SNP	A/C	A	NA	NA
rs27691646	4	6813100	MGI:2181659	Tox	Intron	SNP	G/T	G	NA	NA
rs27691645	4	6813205	MGI:2181659	Tox	Intron	SNP	G/T	G	NA	NA
rs27691644	4	6813339	MGI:2181659	Tox	Intron	SNP	G/T	G	NA	NA
rs27691643	4	6813372	MGI:2181659	Tox	Intron	SNP	A/G	G	NA	NA
rs27691642	4	6813610	MGI:2181659	Tox	Intron	SNP	A/G	A	NA	NA
rs27691641	4	6814200	MGI:2181659	Tox	Intron	SNP	G/T	G	NA	NA
rs27691639	4	6814249	MGI:2181659	Tox	Intron	SNP	C/T	C	NA	NA
rs27691638	4	6814298	MGI:2181659	Tox	Intron	SNP	C/T	T	NA	NA
rs27691637	4	6814498	MGI:2181659	Tox	Intron	SNP	A/G	A	NA	NA
rs27691636	4	6814606	MGI:2181659	Tox	Intron	SNP	C/G	C	NA	NA
rs27691635	4	6814649	MGI:2181659	Tox	Intron	SNP	C/G	C	NA	NA
rs27691634	4	6814688	MGI:2181659	Tox	Intron	SNP	C/T	C	NA	NA
rs27691633	4	6814862	MGI:2181659	Tox	Intron	SNP	G/T	T	NA	NA
rs27691632	4	6816122	MGI:2181659	Tox	Intron	SNP	G/T	G	NA	NA
rs27691631	4	6816195	MGI:2181659	Tox	Intron	SNP	A/C	A	NA	NA
rs27691630	4	6817038	MGI:2181659	Tox	Intron	SNP	C/G	G	NA	NA
rs27691629	4	6817468	MGI:2181659	Tox	Intron	SNP	C/T	C	NA	NA
rs27691628	4	6817489	MGI:2181659	Tox	Intron	SNP	A/T	A	NA	NA
rs27691627	4	6817542	MGI:2181659	Tox	Intron	SNP	C/T	T	NA	NA
rs27691626	4	6818285	MGI:2181659	Tox	Intron	SNP	C/T	C	NA	NA
rs27691625	4	6818459	MGI:2181659	Tox	Intron	SNP	C/T	C	NA	NA
rs27691624	4	6818630	MGI:2181659	Tox	Intron	SNP	C/T	T	NA	NA
rs27691623	4	6818678	MGI:2181659	Tox	Intron	SNP	C/T	T	NA	NA
rs27691622	4	6818853	MGI:2181659	Tox	Intron	SNP	G/T	T	NA	NA
rs27691621	4	6818866	MGI:2181659	Tox	Intron	SNP	A/C	A	NA	NA
rs27691620	4	6818992	MGI:2181659	Tox	Intron	SNP	A/G	G	NA	NA
rs27691619	4	6819402	MGI:2181659	Tox	Intron	SNP	C/G	C	NA	NA
rs27691618	4	6819512	MGI:2181659	Tox	Intron	SNP	A/G	A	NA	NA
rs27691617	4	6819545	MGI:2181659	Tox	Intron	SNP	C/T	T	NA	NA
rs27691616	4	6819872	MGI:2181659	Tox	Intron	SNP	G/T	T	NA	NA
rs27691615	4	6819893	MGI:2181659	Tox	Intron	SNP	C/T	T	NA	NA
rs27691614	4	6820081	MGI:2181659	Tox	Intron	SNP	G/T	G	NA	NA
rs27691613	4	6820203	MGI:2181659	Tox	Intron	SNP	A/G	A	NA	NA
rs27691612	4	6820279	MGI:2181659	Tox	Intron	SNP	A/G	A	NA	NA
rs27691611	4	6820527	MGI:2181659	Tox	Intron	SNP	A/G	G	NA	NA
rs27691610	4	6820561	MGI:2181659	Tox	Intron	SNP	C/T	C	NA	NA
rs27691609	4	6820627	MGI:2181659	Tox	Intron	SNP	A/G	G	NA	NA
rs27691608	4	6820866	MGI:2181659	Tox	Intron	SNP	C/T	C	NA	NA
rs27691607	4	6820962	MGI:2181659	Tox	Intron	SNP	C/T	C	NA	NA
rs27691606	4	6821015	MGI:2181659	Tox	Intron	SNP	A/G	A	NA	NA
rs27691605	4	6821261	MGI:2181659	Tox	Intron	SNP	A/T	A	NA	NA
rs27691604	4	6821324	MGI:2181659	Tox	Intron	SNP	A/G	A	NA	NA
rs27691603	4	6821352	MGI:2181659	Tox	Intron	SNP	C/T	T	NA	NA
rs27691602	4	6821457	MGI:2181659	Tox	Intron	SNP	C/T	C	NA	NA
rs27691601	4	6821818	MGI:2181659	Tox	Intron	SNP	A/C	C	NA	NA
rs27691600	4	6821840	MGI:2181659	Tox	Intron	SNP	C/T	C	NA	NA
rs27691599	4	6822015	MGI:2181659	Tox	Intron	SNP	G/T	G	NA	NA
rs27691598	4	6822035	MGI:2181659	Tox	Intron	SNP	A/G	G	NA	NA
rs27691597	4	6822100	MGI:2181659	Tox	Intron	SNP	C/G	C	NA	NA
rs27691596	4	6822120	MGI:2181659	Tox	Intron	SNP	G/T	G	NA	NA
rs27691595	4	6822150	MGI:2181659	Tox	Intron	SNP	A/G	G	NA	NA
rs27691594	4	6822248	MGI:2181659	Tox	Intron	SNP	C/T	T	NA	NA
rs27691593	4	6822390	MGI:2181659	Tox	Intron	SNP	A/C	A	NA	NA
rs27691592	4	6822427	MGI:2181659	Tox	Intron	SNP	C/T	T	NA	NA
rs27691591	4	6822562	MGI:2181659	Tox	Intron	SNP	C/T	T	NA	NA
rs27691590	4	6822633	MGI:2181659	Tox	Intron	SNP	C/T	T	NA	NA
rs27691589	4	6822786	MGI:2181659	Tox	Intron	SNP	C/T	T	NA	NA
rs27691588	4	6822816	MGI:2181659	Tox	Intron	SNP	C/T	C	NA	NA
rs27691587	4	6822822	MGI:2181659	Tox	Intron	SNP	A/C	C	NA	NA
rs27691586	4	6822864	MGI:2181659	Tox	Intron	SNP	C/T	T	NA	NA
rs27691585	4	6823004	MGI:2181659	Tox	Coding-Synonymous	SNP	G/T	T	NA	NA
rs27691584	4	6823028	MGI:2181659	Tox	Coding-Synonymous	SNP	C/T	C	NA	NA
rs27691583	4	6823205	MGI:2181659	Tox	Intron	SNP	C/T	T	NA	NA
rs27691582	4	6823209	MGI:2181659	Tox	Intron	SNP	A/G	A	NA	NA
rs27691581	4	6823220	MGI:2181659	Tox	Intron	SNP	C/T	C	NA	NA
rs27691580	4	6823407	MGI:2181659	Tox	Intron	SNP	G/T	G	NA	NA
rs6347753	4	6824015	MGI:2181659	Tox	Intron	SNP	A/G/T	G	NA	NA
rs27691579	4	6824050	MGI:2181659	Tox	Intron	SNP	G/T	G	NA	NA
rs27691578	4	6824136	MGI:2181659	Tox	Intron	SNP	A/C	A	NA	NA
rs6348891	4	6824231	MGI:2181659	Tox	Intron	SNP	C/T	C	NA	NA
rs6349337	4	6824261	MGI:2181659	Tox	Intron	SNP	C/G	C	NA	NA
rs6362366	4	6824450	MGI:2181659	Tox	Intron	SNP	A/G	A	NA	NA
rs27691577	4	6824487	MGI:2181659	Tox	Intron	SNP	G/T	T	NA	NA
[truncated: 146,081 more rows]
